# Supplementary material for: Hypermethylated genome of a fish vertebrate iridovirus ISKNV plays important roles in viral infection
Source: Commun Biol. 2024 Feb 28;7:237. doi: 10.1038/s42003-024-05919-x (PMC10899263; doi:10.1038/s42003-024-05919-x)
Supplement: Supplementary file 3 — Supplementary Data 1 [file 42003_2024_5919_MOESM3_ESM.xlsx]

## Sheet: Supplementary Data 3
Start position (bp)	End position (bp)	Strang	Size (bp)	Sum of C + G	CG%	Observed / Expected
302	642	R	341	203	59.53	0.81
311	652	R	342	201	58.77	0.82
1143	1613	R	471	272	57.75	0.9
1153	1622	R	470	273	58.09	0.91
2309	2581	R	273	157	57.51	0.84
2319	2591	R	273	154	56.41	0.88
3091	3427	R	337	205	60.83	1.03
3100	3437	R	338	205	60.65	1
3504	4005	R	502	281	55.98	0.84
3515	4015	R	501	279	55.69	0.85
4152	4426	R	275	155	56.36	0.74
4162	4436	R	275	155	56.36	0.73
4491	4742	R	252	150	59.52	0.82
4501	4752	R	252	151	59.92	0.76
4877	5124	R	248	137	55.24	0.85
4887	5133	R	247	137	55.47	0.89
5185	6036	R	852	539	63.26	0.95
5194	6046	R	853	541	63.42	0.96
6110	6390	R	281	158	56.23	0.86
6121	6399	R	279	158	56.63	0.89
6949	7172	R	224	142	63.39	0.8
6959	7184	R	226	141	62.39	0.77
8466	9269	R	804	450	55.97	0.94
8475	9278	R	804	452	56.22	0.95
9384	9619	R	236	130	55.08	0.61
9801	10023	R	223	129	57.85	0.86
9811	10033	R	223	130	58.3	0.9
10060	10335	R	276	146	52.9	0.89
10108	10345	R	238	125	52.52	0.98
10343	10641	R	299	183	61.2	0.86
10354	10652	R	299	184	61.54	0.81
10649	11333	R	685	403	58.83	1.03
10658	11342	R	685	400	58.39	1.03
11361	11701	R	341	197	57.77	1.16
11370	11711	R	342	196	57.31	1.18
11741	12026	R	286	164	57.34	0.98
11751	12035	R	285	164	57.54	0.98
12055	12282	R	228	123	53.95	1.15
12064	12291	R	228	125	54.82	1.11
12350	12745	R	396	230	58.08	0.96
12360	12754	R	395	230	58.23	0.99
12779	13144	R	366	203	55.46	1
12788	13155	R	368	204	55.43	0.99
13283	13849	R	567	331	58.38	1.08
13292	13859	R	568	333	58.63	1.07
14239	14486	R	248	162	65.32	1.18
14248	14495	R	248	161	64.92	1.12
14645	15284	R	640	362	56.56	0.92
14655	15294	R	640	363	56.72	0.91
15557	17489	R	1933	1111	57.48	0.97
15567	17498	R	1932	1110	57.45	0.98
18059	18312	R	254	139	54.72	1
18068	18323	R	256	142	55.47	1.02
18642	18984	R	343	170	49.56	0.76
18651	18994	R	344	172	50	0.79
19235	19454	R	220	124	56.36	1.15
19245	19463	R	219	124	56.62	1.14
23239	23719	R	481	321	66.74	0.99
23248	23728	R	481	322	66.94	1
24331	24667	R	337	172	51.04	0.82
24341	24676	R	336	169	50.3	0.85
24858	25347	R	490	272	55.51	0.87
24869	25357	R	489	273	55.83	0.87
25350	25774	R	425	226	53.18	0.91
25360	25785	R	426	227	53.29	0.95
25906	26158	R	253	148	58.5	1.04
25916	26168	R	253	146	57.71	1.02
26163	26547	R	385	220	57.14	0.89
26174	26558	R	385	221	57.4	0.89
26568	26775	R	208	108	51.92	0.86
26578	26784	R	207	109	52.66	0.84
26803	27137	R	335	201	60	0.94
26814	27147	R	334	200	59.88	0.94
27209	27679	R	471	274	58.17	0.83
27220	27690	R	471	273	57.96	0.81
27696	27962	R	267	148	55.43	0.78
27706	27972	R	267	147	55.06	0.79
27990	28631	R	642	361	56.23	1.01
28000	28640	R	641	360	56.16	1.01
29424	29920	R	497	278	55.94	0.96
29433	29930	R	498	278	55.82	0.96
32137	33885	R	1749	1007	57.58	1.02
32147	33895	R	1749	1005	57.46	1.01
33908	34204	R	297	184	61.95	0.91
33918	34213	R	296	180	60.81	0.88
34498	34786	R	289	170	58.82	0.84
34528	34797	R	270	158	58.52	0.82
34870	35433	R	564	317	56.21	0.99
34879	35443	R	565	317	56.11	0.99
35545	36365	R	821	465	56.64	0.95
35554	36375	R	822	468	56.93	0.94
36379	37589	R	1211	690	56.98	1.11
36389	37598	R	1210	689	56.94	1.11
38340	39018	R	679	418	61.56	1.14
38350	39029	R	680	416	61.18	1.13
39053	39360	R	308	173	56.17	1.07
39063	39369	R	307	174	56.68	1.02
39469	39735	R	267	157	58.8	0.82
39479	39745	R	267	157	58.8	0.82
39806	40238	R	433	252	58.2	1.01
39817	40248	R	432	253	58.56	1
40278	41231	R	954	525	55.03	0.89
40288	41241	R	954	525	55.03	0.9
41382	42700	R	1319	736	55.8	1.05
41392	42709	R	1318	735	55.77	1.05
42946	43568	R	623	368	59.07	1.11
42956	43577	R	622	370	59.49	1.13
43587	44046	R	460	250	54.35	0.91
43596	44056	R	461	252	54.66	0.9
44115	44631	R	517	292	56.48	1.16
44126	44640	R	515	291	56.5	1.17
44838	46993	R	2156	1215	56.35	1.05
44847	47003	R	2157	1214	56.28	1.05
48396	49112	R	717	404	56.35	0.95
48405	49123	R	719	412	57.3	0.93
49124	49508	R	385	218	56.62	0.91
49134	49517	R	384	214	55.73	0.94
49764	50436	R	673	398	59.14	1.05
49774	50445	R	672	397	59.08	1.06
50642	51047	R	406	235	57.88	1
50652	51060	R	409	239	58.44	0.97
51149	51557	R	409	229	55.99	1
51158	51567	R	410	229	55.85	1
53732	54194	R	463	275	59.4	0.98
53742	54204	R	463	272	58.75	0.98
54497	55043	R	547	319	58.32	1
54507	55053	R	547	318	58.14	1
55099	55719	R	621	377	60.71	0.87
55110	55729	R	620	375	60.48	0.87
56048	56335	R	288	148	51.39	1.11
56058	56345	R	288	146	50.69	1.14
56423	56642	R	220	121	55	1.14
56432	56652	R	221	122	55.2	1.13
56842	58431	R	1590	931	58.55	1.08
56851	58439	R	1589	928	58.4	1.08
58439	59312	R	874	511	58.47	1.09
58473	59322	R	850	497	58.47	1.12
59403	59799	R	397	228	57.43	1.02
59413	59808	R	396	228	57.58	1.01
59889	60430	R	542	314	57.93	0.99
59898	60440	R	543	316	58.2	0.95
60482	61068	R	587	334	56.9	0.8
60492	61078	R	587	333	56.73	0.81
61084	61354	R	271	158	58.3	0.92
61095	61363	R	269	152	56.51	0.94
62184	62389	R	206	110	53.4	0.79
62194	62399	R	206	110	53.4	0.79
62598	62812	R	215	116	53.95	0.96
62607	62823	R	217	118	54.38	0.87
63526	63735	R	210	109	51.9	0.71
63536	63745	R	210	108	51.43	0.72
63862	64432	R	571	315	55.17	0.87
63871	64442	R	572	313	54.72	0.86
64616	64839	R	224	124	55.36	0.93
64626	64848	R	223	123	55.16	0.94
64895	65094	R	200	113	56.5	0.88
65307	65973	R	667	380	56.97	0.94
65316	65982	R	667	380	56.97	0.94
65989	66629	R	641	346	53.98	0.86
65998	66945	R	948	515	54.32	0.84
66633	66935	R	303	167	55.12	0.83
67006	67873	R	868	504	58.06	0.89
67016	67883	R	868	508	58.53	0.88
67931	68179	R	249	134	53.82	1
67941	68188	R	248	131	52.82	0.98
68431	69093	R	663	362	54.6	1.18
68441	69103	R	663	365	55.05	1.18
69208	69572	R	365	191	52.33	0.81
69218	69581	R	364	189	51.92	0.79
69690	69963	R	274	154	56.2	0.83
69700	69973	R	274	153	55.84	0.8
70098	70501	R	404	228	56.44	0.88
70108	70512	R	405	228	56.3	0.88
70742	72014	R	1273	713	56.01	1.09
70751	72023	R	1273	712	55.93	1.09
72042	72341	R	300	174	58	1
72051	72351	R	301	174	57.81	1
72396	73974	R	1579	915	57.95	1.04
72407	73984	R	1578	911	57.73	1.05
73997	74965	R	969	568	58.62	0.96
74007	74975	R	969	570	58.82	0.94
75198	75431	R	234	134	57.26	0.78
75208	75442	R	235	129	54.89	0.79
75514	76013	R	500	271	54.2	0.93
75523	76022	R	500	273	54.6	0.91
76376	76730	R	355	198	55.77	0.84
76385	76741	R	357	192	53.78	0.85
76829	77561	R	733	399	54.43	0.94
76839	77570	R	732	399	54.51	0.94
77572	77974	R	403	213	52.85	0.89
77581	77983	R	403	217	53.85	0.89
77977	78203	R	227	121	53.3	1.25
77986	78212	R	227	118	51.98	1.24
78751	79002	R	252	140	55.56	0.72
78761	79012	R	252	140	55.56	0.77
79015	79415	R	401	217	54.11	0.79
79025	79425	R	401	217	54.11	0.79
79459	79784	R	326	176	53.99	0.88
79469	79793	R	325	177	54.46	0.87
80134	80400	R	267	155	58.05	0.79
80144	80409	R	266	153	57.52	0.75
80879	81190	R	312	162	51.92	0.81
80888	81200	R	313	163	52.08	0.85
81486	81758	R	273	146	53.48	0.82
81495	81768	R	274	148	54.01	0.75
82116	82883	R	768	471	61.33	0.94
82125	82894	R	770	475	61.69	0.94
82897	83459	R	563	308	54.71	0.91
82907	83457	R	551	299	54.26	0.92
83876	84618	R	743	437	58.82	1.01
83885	84460	R	576	343	59.55	1
84775	85286	R	512	308	60.16	0.97
84785	85296	R	512	309	60.35	0.95
85559	85846	R	288	160	55.56	0.95
85569	85856	R	288	160	55.56	0.95
86228	87039	R	812	471	58	0.95
86237	87050	R	814	475	58.35	0.97
87128	87461	R	334	204	61.08	1
87137	87475	R	339	205	60.47	1
87482	88235	R	754	472	62.6	1
87492	88244	R	753	471	62.55	0.99
88285	88558	R	274	145	52.92	0.84
88295	88567	R	273	142	52.01	0.87
89043	89352	R	310	183	59.03	1.04
89052	89362	R	311	184	59.16	1.01
89890	90200	R	311	170	54.66	0.91
89901	90209	R	309	166	53.72	0.95
90392	91120	R	729	431	59.12	0.9
90402	91130	R	729	433	59.4	0.89
91189	91768	R	580	317	54.66	0.9
91199	91778	R	580	316	54.48	0.91
92370	92637	R	268	137	51.12	0.97
92379	92646	R	268	137	51.12	0.97
92661	92909	R	249	135	54.22	0.99
92670	92918	R	249	132	53.01	1.04
93663	94068	R	406	236	58.13	0.84
93673	94078	R	406	239	58.87	0.85
94230	95033	R	804	460	57.21	0.84
94241	95070	R	830	470	56.63	0.83
95107	95352	R	246	134	54.47	0.72
95116	95362	R	247	133	53.85	0.74
95696	97107	R	1412	802	56.8	0.9
95706	97117	R	1412	805	57.01	0.9
97120	97465	R	346	212	61.27	0.9
97130	97475	R	346	207	59.83	0.94
98316	98544	R	229	129	56.33	0.83
98326	98613	R	288	158	54.86	0.79
98608	98919	R	312	182	58.33	0.82
98618	98929	R	312	184	58.97	0.8
99051	99840	R	790	460	58.23	1.02
99060	99849	R	790	459	58.1	1.02
100748	101739	R	992	546	55.04	0.92
100759	101749	R	991	546	55.1	0.92
101768	102002	R	235	130	55.32	0.89
101778	102012	R	235	133	56.6	0.85
102406	102696	R	291	150	51.55	0.72
102415	102707	R	293	152	51.88	0.76
102913	103877	R	965	567	58.76	0.95
102922	103887	R	966	570	59.01	0.94
104022	104656	R	635	374	58.9	1.04
104031	104667	R	637	381	59.81	1
104668	105578	R	911	520	57.08	0.97
104678	105587	R	910	520	57.14	0.97
106015	106226	R	212	111	52.36	0.76
106024	106235	R	212	111	52.36	0.7
107098	107463	R	366	212	57.92	0.88
107108	107473	R	366	210	57.38	0.9
107651	108006	R	356	202	56.74	0.87
107660	108016	R	357	203	56.86	0.87
109554	109970	R	417	216	51.8	1
109563	109979	R	417	216	51.8	1
110162	110551	R	390	227	58.21	0.91
110172	110561	R	390	226	57.95	0.92
110661	110894	R	234	139	59.4	0.92
110670	110904	R	235	142	60.43	0.89
