# Supplementary material for: Hypermethylated genome of a fish vertebrate iridovirus ISKNV plays important roles in viral infection
Source: Commun Biol. 2024 Feb 28;7:237. doi: 10.1038/s42003-024-05919-x (PMC10899263; doi:10.1038/s42003-024-05919-x)
Supplement: Supplementary file 4 — Supplementary Data 2 [file 42003_2024_5919_MOESM4_ESM.xlsx]

## Sheet: Supplementary Data 4
Position (bp)	Strang	Cytosine type	Cytosine type distinguished by the following 2 bases in the 5' region	Cytosine type distinguished by the following 1 base in the 5' region and the following 1 base in the 3' region	Cytosine type distinguished by the following 2 bases in the 3' region	R or L strand	ORF or NCR	CGI or non-CGI	Number of methylations of sample 1	Number of unmethylations of sample 1	Sample 1 methylation level	Number of methylations of sample 2	Number of unmethylations of sample 2	Sample 2 methylation level	Number of methylations of sample 3	Number of unmethylations of sample 3	Sample 3 methylation level	Total number of methylations and unmethylations	Average methylation level
3	L	CHH	CTA	ACT	CAC	L	non-CGI	NCR	0	0	0	0	0	0	0	0	0	0	0
5	L	CHH	CAC	ACA	CAC	L	non-CGI	NCR	0	3	0	0	8	0	0	9	0	20	0
7	L	CHH	CAC	GCA	TGC	L	non-CGI	NCR	0	6	0	0	6	0	2	14	0.125	28	0.0417
8	R	CHG	CAG	GCA	TGC	R	non-CGI	NCR	1	26	0.037	2	26	0.0714	1	41	0.0238	97	0.0441
10	L	CHG	CTG	TCT	CTC	L	non-CGI	NCR	0	15	0	0	16	0	1	35	0.0278	67	0.0093
12	L	CHH	CTC	GCT	TGC	L	non-CGI	NCR	1	23	0.0417	1	28	0.0345	1	50	0.0196	104	0.0319
13	R	CHH	CAT	GCA	AGC	R	non-CGI	NCR	3	38	0.0732	2	40	0.0476	2	61	0.0317	146	0.0508
16	R	CHH	CCA	TCC	ATC	R	non-CGI	NCR	2	50	0.0385	0	52	0	0	72	0	176	0.0128
17	R	CHH	CAT	CCA	TCC	R	non-CGI	NCR	2	58	0.0333	2	53	0.0364	2	76	0.0256	193	0.0318
20	L	CHH	CAT	ACA	AAC	L	non-CGI	NCR	1	47	0.0208	0	61	0	1	89	0.0111	199	0.0106
23	L	CHH	CAA	ACA	GAC	L	non-CGI	NCR	2	50	0.0385	1	62	0.0159	0	102	0	217	0.0181
25	R	CHG	CCG	TCC	GTC	R	non-CGI	NCR	1	78	0.0127	0	69	0	2	96	0.0204	246	0.011
26	R	CpG	CGG	CCG	TCC	R	non-CGI	NCR	85	0	1	78	0	1	100	4	0.9615	267	0.9872
27	L	CpG	CGG	CCG	GCC	L	non-CGI	NCR	56	9	0.8615	62	11	0.8493	103	12	0.8957	253	0.8688
28	L	CHG	CCG	GCC	CGC	L	non-CGI	NCR	0	67	0	1	73	0.0135	0	119	0	260	0.0045
29	R	CpG	CGC	GCG	GGC	R	non-CGI	NCR	93	1	0.9894	82	4	0.9535	117	2	0.9832	299	0.9753
30	L	CpG	CGC	GCG	GGC	L	non-CGI	NCR	58	14	0.8056	66	19	0.7765	114	21	0.8444	292	0.8088
31	R	CHH	CCA	GCC	CGC	R	non-CGI	NCR	0	108	0	0	103	0	1	131	0.0076	343	0.0025
32	R	CHH	CAT	CCA	GCC	R	non-CGI	NCR	1	110	0.009	1	111	0.0089	2	135	0.0146	360	0.0108
36	L	CHH	CAA	ACA	GAC	L	non-CGI	NCR	0	90	0	0	108	0	1	182	0.0055	381	0.0018
38	R	CHG	CAG	TCA	GTC	R	non-CGI	NCR	3	120	0.0244	2	124	0.0159	1	150	0.0066	400	0.0156
40	L	CHG	CTG	CCT	ACC	L	non-CGI	NCR	0	102	0	1	118	0.0084	1	198	0.005	420	0.0045
41	L	CHH	CCT	ACC	GAC	L	non-CGI	NCR	0	103	0	1	122	0.0081	0	203	0	429	0.0027
43	R	CHH	CTA	TCT	GTC	R	non-CGI	NCR	4	131	0.0296	0	140	0	1	165	0.006	441	0.0119
47	L	CHH	CAT	TCA	CTC	L	non-CGI	NCR	0	120	0	0	133	0	2	239	0.0083	494	0.0028
49	L	CHH	CTC	CCT	GCC	L	non-CGI	NCR	0	122	0	1	137	0.0072	3	253	0.0117	516	0.0063
50	L	CHH	CCT	GCC	AGC	L	non-CGI	NCR	1	123	0.0081	0	139	0	1	259	0.0038	523	0.004
51	R	CHH	CTA	GCT	GGC	R	non-CGI	NCR	1	160	0.0062	0	172	0	1	194	0.0051	528	0.0038
54	R	CHG	CTG	ACT	TAC	R	non-CGI	NCR	1	173	0.0057	3	180	0.0164	1	213	0.0047	571	0.0089
56	L	CHG	CAG	CCA	ACC	L	non-CGI	NCR	0	135	0	1	153	0.0065	3	302	0.0098	594	0.0054
57	L	CHH	CCA	ACC	CAC	L	non-CGI	NCR	1	136	0.0073	0	156	0	5	304	0.0162	602	0.0078
59	L	CHH	CAC	GCA	GGC	L	non-CGI	NCR	0	140	0	1	157	0.0063	3	315	0.0094	616	0.0053
60	R	CHG	CCG	GCC	TGC	R	non-CGI	NCR	0	193	0	0	199	0	0	230	0	622	0
61	R	CpG	CGC	CCG	GCC	R	non-CGI	NCR	191	5	0.9745	200	2	0.9901	236	5	0.9793	639	0.9813
62	L	CpG	CGG	GCG	GGC	L	non-CGI	NCR	135	10	0.931	148	22	0.8706	293	35	0.8933	643	0.8983
63	R	CHH	CCA	GCC	CGC	R	non-CGI	NCR	0	205	0	1	222	0.0045	2	251	0.0079	681	0.0041
64	R	CHH	CAA	CCA	GCC	R	non-CGI	NCR	8	204	0.0377	0	228	0	3	259	0.0115	702	0.0164
68	L	CHH	CAT	CCA	CCC	L	non-CGI	NCR	3	165	0.0179	2	186	0.0106	6	388	0.0152	750	0.0146
69	L	CHH	CCA	CCC	ACC	L	non-CGI	NCR	0	172	0	0	189	0	3	395	0.0075	759	0.0025
70	L	CHH	CCC	ACC	CAC	L	non-CGI	NCR	1	174	0.0057	2	188	0.0105	5	396	0.0125	766	0.0096
72	L	CHH	CAC	ACA	CAC	L	non-CGI	NCR	2	175	0.0113	2	193	0.0103	2	407	0.0049	781	0.0088
74	L	CHH	CAC	TCA	GTC	L	non-CGI	NCR	0	182	0	1	197	0.0051	4	423	0.0094	807	0.0048
76	R	CHG	CAG	ACA	GAC	R	non-CGI	NCR	2	235	0.0084	5	257	0.0191	0	301	0	800	0.0092
78	L	CHG	CTG	CCT	CCC	L	non-CGI	NCR	2	191	0.0104	3	204	0.0145	7	447	0.0154	854	0.0134
79	L	CHH	CCT	CCC	TCC	L	non-CGI	NCR	5	194	0.0251	5	209	0.0234	6	456	0.013	875	0.0205
80	L	CHH	CCC	TCC	GTC	L	non-CGI	NCR	2	198	0.01	2	214	0.0093	3	466	0.0064	885	0.0086
82	R	CHH	CAT	ACA	GAC	R	non-CGI	NCR	3	247	0.012	3	270	0.011	3	327	0.0091	853	0.0107
85	R	CHG	CTG	TCT	ATC	R	non-CGI	NCR	1	255	0.0039	0	283	0	2	342	0.0058	883	0.0032
87	L	CHG	CAG	GCA	AGC	L	non-CGI	NCR	11	205	0.0509	5	234	0.0209	22	494	0.0426	971	0.0382
88	R	CHH	CTT	GCT	TGC	R	non-CGI	NCR	1	264	0.0038	3	286	0.0104	0	361	0	915	0.0047
91	L	CHH	CAA	CCA	ACC	L	non-CGI	NCR	6	221	0.0264	6	244	0.024	10	533	0.0184	1020	0.0229
92	L	CHH	CCA	ACC	GAC	L	non-CGI	NCR	2	227	0.0087	2	249	0.008	4	543	0.0073	1027	0.008
94	R	CHH	CCA	TCC	GTC	R	non-CGI	NCR	1	275	0.0036	2	308	0.0065	1	380	0.0026	967	0.0042
95	R	CHH	CAC	CCA	TCC	R	non-CGI	NCR	2	277	0.0072	11	302	0.0351	7	378	0.0182	977	0.0202
97	R	CHH	CAC	ACA	CAC	R	non-CGI	NCR	6	276	0.0213	4	316	0.0125	4	385	0.0103	991	0.0147
99	R	CHH	CAT	ACA	CAC	R	non-CGI	NCR	2	285	0.007	7	322	0.0213	5	393	0.0126	1014	0.0136
102	L	CHH	CAT	CCA	GCC	L	non-CGI	NCR	6	250	0.0234	3	280	0.0106	14	586	0.0233	1139	0.0191
103	L	CHH	CCA	GCC	AGC	L	non-CGI	NCR	4	254	0.0155	4	281	0.014	2	601	0.0033	1146	0.011
104	R	CHH	CTC	GCT	GGC	R	non-CGI	NCR	2	296	0.0067	4	332	0.0119	0	408	0	1042	0.0062
106	R	CHH	CAC	TCA	CTC	R	non-CGI	NCR	4	304	0.013	6	341	0.0173	4	413	0.0096	1072	0.0133
108	R	CHH	CAA	ACA	CAC	R	non-CGI	NCR	5	308	0.016	8	349	0.0224	4	424	0.0093	1098	0.0159
111	L	CHH	CTT	CCT	GCC	L	non-CGI	NCR	7	295	0.0232	1	322	0.0031	8	656	0.012	1289	0.0128
112	L	CHH	CCT	GCC	AGC	L	non-CGI	NCR	1	308	0.0032	3	326	0.0091	5	667	0.0074	1310	0.0066
113	R	CHG	CTG	GCT	GGC	R	non-CGI	NCR	3	319	0.0093	1	377	0.0026	1	446	0.0022	1147	0.0047
115	L	CHG	CAG	ACA	AAC	L	non-CGI	NCR	7	322	0.0213	3	350	0.0085	8	674	0.0117	1364	0.0138
118	L	CHH	CAA	GCA	AGC	L	non-CGI	NCR	4	342	0.0116	2	375	0.0053	9	689	0.0129	1421	0.0099
119	R	CHG	CTG	GCT	TGC	R	non-CGI	NCR	1	333	0.003	3	391	0.0076	0	469	0	1197	0.0035
121	L	CHG	CAG	ACA	TAC	L	non-CGI	NCR	4	363	0.0109	1	394	0.0025	4	718	0.0055	1484	0.0063
125	R	CHH	CAT	ACA	AAC	R	non-CGI	NCR	4	340	0.0116	4	413	0.0096	5	488	0.0101	1254	0.0105
128	L	CHH	CAT	TCA	ATC	L	non-CGI	NCR	2	423	0.0047	9	447	0.0197	17	775	0.0215	1673	0.0153
131	R	CHH	CTT	TCT	ATC	R	non-CGI	NCR	1	354	0.0028	4	425	0.0093	4	501	0.0079	1289	0.0067
140	R	CHH	CCC	ACC	TAC	R	non-CGI	NCR	3	387	0.0077	2	446	0.0045	0	536	0	1374	0.0041
141	R	CHH	CCC	CCC	ACC	R	non-CGI	NCR	1	393	0.0025	4	449	0.0088	3	539	0.0055	1389	0.0056
142	R	CHH	CCT	CCC	CCC	R	non-CGI	NCR	2	394	0.0051	4	454	0.0087	4	544	0.0073	1402	0.007
143	R	CHG	CTG	CCT	CCC	R	non-CGI	NCR	0	398	0	5	458	0.0108	1	550	0.0018	1412	0.0042
145	L	CHG	CAG	ACA	TAC	L	non-CGI	ORF	4	528	0.0075	4	565	0.007	7	946	0.0073	2054	0.0073
151	L	CHH	CAA	ACA	TAC	L	non-CGI	ORF	6	559	0.0106	3	605	0.0049	7	998	0.007	2178	0.0075
158	L	CHH	CAA	TCA	ATC	L	non-CGI	ORF	7	598	0.0116	10	644	0.0153	7	1039	0.0067	2305	0.0112
161	L	CHH	CAT	ACA	GAC	L	non-CGI	ORF	5	608	0.0082	3	662	0.0045	6	1054	0.0057	2338	0.0061
163	R	CHH	CAT	TCA	GTC	R	non-CGI	NCR	4	413	0.0096	5	486	0.0102	0	587	0	1495	0.0066
171	L	CHH	CTA	GCT	GGC	L	non-CGI	ORF	4	661	0.006	5	708	0.007	8	1099	0.0072	2485	0.0068
172	R	CHH	CCA	GCC	AGC	R	non-CGI	NCR	4	426	0.0093	5	498	0.0099	2	598	0.0033	1533	0.0075
173	R	CHH	CAT	CCA	GCC	R	non-CGI	NCR	9	424	0.0208	5	511	0.0097	11	591	0.0183	1551	0.0162
178	R	CHH	CAC	ACA	AAC	R	non-CGI	NCR	4	434	0.0091	6	514	0.0115	7	605	0.0114	1570	0.0107
180	R	CHG	CTG	ACT	CAC	R	non-CGI	NCR	2	436	0.0046	7	514	0.0134	2	614	0.0032	1575	0.0071
182	L	CHG	CAG	TCA	GTC	L	non-CGI	ORF	3	702	0.0043	6	743	0.008	11	1146	0.0095	2611	0.0073
184	R	CHG	CTG	ACT	GAC	R	non-CGI	NCR	1	432	0.0023	1	517	0.0019	1	626	0.0016	1578	0.0019
186	L	CHG	CAG	GCA	TGC	L	non-CGI	ORF	10	706	0.014	18	736	0.0239	21	1166	0.0177	2657	0.0185
187	R	CHH	CAA	GCA	TGC	R	non-CGI	NCR	1	434	0.0023	6	519	0.0114	8	630	0.0125	1598	0.0088
190	R	CpG	CGC	ACG	AAC	R	non-CGI	NCR	422	13	0.9701	505	20	0.9619	624	15	0.9765	1599	0.9695
191	L	CpG	CGT	GCG	GGC	L	non-CGI	ORF	699	45	0.9395	734	46	0.941	1144	53	0.9557	2721	0.9454
192	R	CHH	CCT	GCC	CGC	R	non-CGI	NCR	3	442	0.0067	5	526	0.0094	3	641	0.0047	1620	0.0069
193	R	CHH	CTA	CCT	GCC	R	non-CGI	NCR	4	443	0.0089	4	529	0.0075	5	644	0.0077	1629	0.0081
197	L	CHH	CAT	GCA	GGC	L	non-CGI	ORF	16	767	0.0204	12	800	0.0148	17	1214	0.0138	2826	0.0163
198	R	CHH	CCA	GCC	TGC	R	non-CGI	NCR	1	450	0.0022	4	523	0.0076	6	659	0.009	1643	0.0063
199	R	CHG	CAG	CCA	GCC	R	non-CGI	NCR	10	445	0.022	7	523	0.0132	12	653	0.018	1650	0.0177
201	L	CHG	CTG	ACT	TAC	L	non-CGI	ORF	6	791	0.0075	7	827	0.0084	7	1239	0.0056	2877	0.0072
209	R	CHH	CAC	ACA	AAC	R	non-CGI	NCR	6	456	0.013	7	530	0.013	8	672	0.0118	1679	0.0126
211	R	CHH	CCA	ACC	CAC	R	non-CGI	NCR	6	457	0.013	3	535	0.0056	1	677	0.0015	1679	0.0067
212	R	CHH	CAC	CCA	ACC	R	non-CGI	NCR	10	457	0.0214	10	522	0.0188	11	667	0.0162	1677	0.0188
214	R	CHH	CAA	ACA	CAC	R	non-CGI	NCR	3	466	0.0064	5	528	0.0094	8	664	0.0119	1674	0.0092
217	R	CHH	CCA	ACC	AAC	R	non-CGI	NCR	1	474	0.0021	5	531	0.0093	5	678	0.0073	1694	0.0063
218	R	CHH	CAT	CCA	ACC	R	non-CGI	NCR	7	472	0.0146	8	530	0.0149	10	675	0.0146	1702	0.0147
221	R	CHH	CCA	TCC	ATC	R	non-CGI	NCR	3	482	0.0062	2	537	0.0037	4	688	0.0058	1716	0.0052
222	R	CHH	CAC	CCA	TCC	R	non-CGI	NCR	4	480	0.0083	8	527	0.015	6	695	0.0086	1720	0.0106
224	R	CpG	CGC	ACG	CAC	R	non-CGI	NCR	461	21	0.9564	519	19	0.9647	673	22	0.9683	1715	0.9632
225	L	CpG	CGT	GCG	GGC	L	non-CGI	ORF	822	38	0.9558	868	45	0.9507	1243	45	0.9651	3061	0.9572
226	R	CHH	CCA	GCC	CGC	R	non-CGI	NCR	2	491	0.0041	2	540	0.0037	4	707	0.0056	1746	0.0045
227	R	CHH	CAA	CCA	GCC	R	non-CGI	NCR	7	492	0.014	12	531	0.0221	13	711	0.018	1766	0.018
230	R	CHH	CAC	ACA	AAC	R	non-CGI	NCR	7	496	0.0139	6	539	0.011	4	728	0.0055	1780	0.0101
232	R	CHH	CAC	ACA	CAC	R	non-CGI	NCR	4	506	0.0078	5	544	0.0091	7	721	0.0096	1787	0.0089
234	R	CpG	CGG	ACG	CAC	R	non-CGI	NCR	499	16	0.9689	532	21	0.962	698	28	0.9614	1794	0.9641
235	L	CpG	CGT	CCG	GCC	L	non-CGI	ORF	855	42	0.9532	898	49	0.9483	1256	55	0.958	3155	0.9532
236	L	CHG	CCG	GCC	CGC	L	non-CGI	ORF	8	891	0.0089	16	938	0.0168	17	1298	0.0129	3168	0.0129
237	R	CpG	CGC	GCG	GGC	R	non-CGI	NCR	492	32	0.9389	529	30	0.9463	690	35	0.9517	1808	0.9457
238	L	CpG	CGC	GCG	GGC	L	non-CGI	ORF	860	43	0.9524	918	43	0.9553	1267	58	0.9562	3189	0.9546
239	R	CHH	CCT	GCC	CGC	R	non-CGI	NCR	2	532	0.0037	2	558	0.0036	10	717	0.0138	1821	0.007
240	R	CHG	CTG	CCT	GCC	R	non-CGI	NCR	4	529	0.0075	6	561	0.0106	4	727	0.0055	1831	0.0079
242	L	CHG	CAG	ACA	TAC	L	non-CGI	ORF	7	908	0.0077	8	965	0.0082	10	1332	0.0075	3230	0.0078
250	L	CHH	CTA	GCT	GGC	L	non-CGI	ORF	3	937	0.0032	5	986	0.005	5	1349	0.0037	3285	0.004
251	R	CHH	CCA	GCC	AGC	R	non-CGI	NCR	5	541	0.0092	6	576	0.0103	6	759	0.0078	1893	0.0091
252	R	CHH	CAT	CCA	GCC	R	non-CGI	NCR	12	534	0.022	10	574	0.0171	19	757	0.0245	1906	0.0212
255	L	CHH	CAT	ACA	CAC	L	non-CGI	ORF	9	932	0.0096	12	991	0.012	16	1339	0.0118	3299	0.0111
257	L	CHH	CAC	ACA	TAC	L	non-CGI	ORF	10	930	0.0106	11	1007	0.0108	12	1338	0.0089	3308	0.0101
260	R	CHH	CAT	ACA	TAC	R	non-CGI	NCR	3	538	0.0055	3	577	0.0052	8	778	0.0102	1907	0.007
263	L	CHH	CAT	TCA	CTC	L	non-CGI	ORF	11	924	0.0118	13	1013	0.0127	12	1347	0.0088	3320	0.0111
265	L	CHH	CTC	CCT	CCC	L	non-CGI	ORF	5	933	0.0053	6	1021	0.0058	10	1353	0.0073	3328	0.0062
266	L	CHH	CCT	CCC	GCC	L	non-CGI	ORF	7	935	0.0074	9	1023	0.0087	8	1354	0.0059	3336	0.0073
267	L	CHH	CCC	GCC	TGC	L	non-CGI	ORF	4	943	0.0042	2	1025	0.0019	12	1351	0.0088	3337	0.005
268	R	CHG	CAG	GCA	GGC	R	non-CGI	NCR	8	539	0.0146	8	586	0.0135	5	779	0.0064	1925	0.0115
270	L	CHG	CTG	CCT	GCC	L	non-CGI	ORF	4	944	0.0042	6	1023	0.0058	7	1347	0.0052	3331	0.0051
271	L	CHH	CCT	GCC	TGC	L	non-CGI	ORF	23	922	0.0243	24	1015	0.0231	20	1335	0.0148	3339	0.0207
272	R	CHH	CAA	GCA	GGC	R	non-CGI	NCR	1	554	0.0018	5	585	0.0085	8	774	0.0102	1927	0.0068
275	L	CHH	CTT	CCT	GCC	L	non-CGI	ORF	19	940	0.0198	18	1009	0.0175	24	1341	0.0176	3351	0.0183
276	L	CHH	CCT	GCC	TGC	L	non-CGI	ORF	4	950	0.0042	12	1010	0.0117	12	1344	0.0088	3332	0.0083
277	R	CHH	CAA	GCA	GGC	R	non-CGI	NCR	2	559	0.0036	3	586	0.0051	10	779	0.0127	1939	0.0071
281	R	CHH	CAC	ACA	AAC	R	non-CGI	NCR	5	562	0.0088	6	586	0.0101	7	778	0.0089	1944	0.0093
283	R	CHH	CCA	ACC	CAC	R	non-CGI	NCR	4	565	0.007	6	587	0.0101	6	784	0.0076	1952	0.0082
284	R	CHG	CAG	CCA	ACC	R	non-CGI	NCR	7	562	0.0123	10	582	0.0169	9	781	0.0114	1951	0.0135
286	L	CHG	CTG	GCT	TGC	L	non-CGI	ORF	2	975	0.002	8	1023	0.0078	3	1377	0.0022	3388	0.004
287	R	CHH	CAC	GCA	AGC	R	non-CGI	NCR	9	545	0.0162	7	580	0.0119	14	772	0.0178	1927	0.0153
289	R	CHG	CTG	ACT	CAC	R	non-CGI	NCR	4	548	0.0072	2	589	0.0034	4	779	0.0051	1926	0.0052
291	L	CHG	CAG	ACA	CAC	L	non-CGI	ORF	14	982	0.0141	8	1024	0.0078	19	1391	0.0135	3438	0.0118
293	L	CHH	CAC	GCA	GGC	L	non-CGI	ORF	8	976	0.0081	18	1007	0.0176	23	1378	0.0164	3410	0.014
294	R	CHH	CCA	GCC	TGC	R	non-CGI	NCR	5	545	0.0091	1	597	0.0017	4	773	0.0051	1925	0.0053
295	R	CHG	CAG	CCA	GCC	R	non-CGI	NCR	3	547	0.0055	10	593	0.0166	10	761	0.013	1924	0.0117
297	L	CHG	CTG	GCT	GGC	L	non-CGI	ORF	8	973	0.0082	7	1010	0.0069	7	1380	0.005	3385	0.0067
298	R	CHH	CCA	GCC	AGC	R	non-CGI	NCR	3	545	0.0055	3	596	0.005	4	769	0.0052	1920	0.0052
299	R	CHH	CAC	CCA	GCC	R	non-CGI	NCR	13	533	0.0238	9	590	0.015	17	755	0.022	1917	0.0203
301	R	CHG	CCG	ACC	CAC	R	non-CGI	NCR	0	545	0	2	592	0.0034	1	765	0.0013	1905	0.0016
302	R	CpG	CGC	CCG	ACC	R	CGI	NCR	508	37	0.9321	567	25	0.9578	722	39	0.9488	1898	0.9462
303	L	CpG	CGG	GCG	GGC	L	non-CGI	ORF	941	38	0.9612	957	54	0.9466	1312	70	0.9493	3372	0.9524
304	R	CHH	CCC	GCC	CGC	R	CGI	NCR	3	548	0.0054	2	587	0.0034	3	762	0.0039	1905	0.0043
305	R	CHH	CCC	CCC	GCC	R	CGI	NCR	4	549	0.0072	4	590	0.0067	2	764	0.0026	1913	0.0055
306	R	CHH	CCC	CCC	CCC	R	CGI	NCR	2	553	0.0036	1	597	0.0017	4	767	0.0052	1924	0.0035
307	R	CHH	CCA	CCC	CCC	R	CGI	NCR	2	558	0.0036	4	596	0.0067	6	766	0.0078	1932	0.006
308	R	CHH	CAC	CCA	CCC	R	CGI	NCR	6	552	0.0108	5	597	0.0083	13	762	0.0168	1935	0.0119
310	R	CHH	CCA	ACC	CAC	R	CGI	NCR	4	550	0.0072	3	602	0.005	1	781	0.0013	1941	0.0045
311	R	CHH	CAC	CCA	ACC	R	CGI	NCR	9	547	0.0162	17	583	0.0283	12	768	0.0154	1936	0.02
313	R	CHH	CCA	ACC	CAC	R	CGI	NCR	2	558	0.0036	3	594	0.005	1	778	0.0013	1936	0.0033
314	R	CHH	CAC	CCA	ACC	R	CGI	NCR	11	549	0.0196	10	591	0.0166	23	755	0.0296	1939	0.0219
316	R	CHH	CCA	ACC	CAC	R	CGI	NCR	2	552	0.0036	4	600	0.0066	7	772	0.009	1937	0.0064
317	R	CHH	CAC	CCA	ACC	R	CGI	NCR	7	549	0.0126	8	595	0.0133	16	759	0.0206	1934	0.0155
319	R	CHH	CAC	ACA	CAC	R	CGI	NCR	7	548	0.0126	8	594	0.0133	8	774	0.0102	1939	0.012
321	R	CHG	CCG	ACC	CAC	R	CGI	NCR	2	548	0.0036	3	595	0.005	8	773	0.0102	1929	0.0063
322	R	CpG	CGA	CCG	ACC	R	CGI	NCR	522	29	0.9474	561	34	0.9429	740	40	0.9487	1926	0.9463
323	L	CpG	CGG	TCG	GTC	L	CGI	ORF	947	34	0.9653	946	38	0.9614	1297	65	0.9523	3327	0.9597
325	R	CHH	CCT	ACC	GAC	R	CGI	NCR	5	545	0.0091	3	598	0.005	2	792	0.0025	1945	0.0055
326	R	CHH	CTT	CCT	ACC	R	CGI	NCR	6	551	0.0108	3	601	0.005	12	786	0.015	1959	0.0103
329	L	CHH	CAA	TCA	TTC	L	CGI	ORF	14	1013	0.0136	11	1029	0.0106	14	1428	0.0097	3509	0.0113
332	R	CpG	CGA	ACG	AAC	R	CGI	NCR	524	31	0.9441	576	29	0.9521	750	39	0.9506	1949	0.9489
333	L	CpG	CGT	TCG	GTC	L	CGI	ORF	995	44	0.9577	1015	40	0.9621	1344	80	0.9438	3518	0.9545
335	R	CpG	CGG	ACG	GAC	R	CGI	NCR	535	26	0.9537	578	25	0.9585	752	37	0.9531	1953	0.9551
336	L	CpG	CGT	CCG	ACC	L	CGI	ORF	993	50	0.9521	1030	38	0.9644	1371	59	0.9587	3541	0.9584
337	L	CHG	CCG	ACC	TAC	L	CGI	ORF	10	1034	0.0096	8	1063	0.0075	6	1438	0.0042	3559	0.0071
341	R	CHH	CAT	TCA	ATC	R	CGI	NCR	3	561	0.0053	3	615	0.0049	6	795	0.0075	1983	0.0059
347	L	CHH	CAT	TCA	GTC	L	CGI	ORF	13	1041	0.0123	11	1085	0.01	17	1446	0.0116	3613	0.0113
349	R	CHH	CCA	ACC	GAC	R	CGI	NCR	2	561	0.0036	5	611	0.0081	3	789	0.0038	1971	0.0052
350	R	CHH	CAA	CCA	ACC	R	CGI	NCR	6	559	0.0106	11	609	0.0177	17	778	0.0214	1980	0.0166
355	R	CHH	CAT	ACA	TAC	R	CGI	NCR	3	558	0.0053	6	612	0.0097	3	797	0.0038	1979	0.0063
359	R	CHH	CAT	ACA	TAC	R	CGI	NCR	11	540	0.02	6	610	0.0097	10	788	0.0125	1965	0.0141
362	L	CHH	CAT	GCA	TGC	L	CGI	ORF	13	1063	0.0121	24	1100	0.0214	31	1416	0.0214	3647	0.0183
363	R	CHH	CAC	GCA	TGC	R	CGI	NCR	27	519	0.0495	20	599	0.0323	29	759	0.0368	1953	0.0395
365	R	CpG	CGC	ACG	CAC	R	CGI	NCR	516	20	0.9627	591	22	0.9641	751	32	0.9591	1932	0.962
366	L	CpG	CGT	GCG	CGC	L	CGI	ORF	1029	43	0.9599	1070	49	0.9562	1398	53	0.9635	3642	0.9599
367	R	CpG	CGT	GCG	CGC	R	CGI	NCR	518	23	0.9575	597	25	0.9598	749	34	0.9566	1946	0.958
368	L	CpG	CGC	ACG	TAC	L	CGI	ORF	1024	48	0.9552	1053	58	0.9478	1365	69	0.9519	3617	0.9516
371	R	CHH	CAT	ACA	TAC	R	CGI	NCR	3	538	0.0055	11	631	0.0171	9	774	0.0115	1966	0.0114
374	L	CHH	CAT	GCA	GGC	L	CGI	ORF	18	1060	0.0167	18	1107	0.016	16	1446	0.0109	3665	0.0145
375	R	CHH	CCC	GCC	TGC	R	CGI	NCR	1	531	0.0019	3	640	0.0047	6	772	0.0077	1953	0.0048
376	R	CHH	CCA	CCC	GCC	R	CGI	NCR	1	532	0.0019	10	640	0.0154	7	775	0.009	1965	0.0087
377	R	CHH	CAA	CCA	CCC	R	CGI	NCR	10	524	0.0187	11	640	0.0169	11	769	0.0141	1965	0.0166
380	R	CpG	CGT	ACG	AAC	R	CGI	NCR	510	21	0.9605	613	29	0.9548	752	30	0.9616	1955	0.959
381	L	CpG	CGT	ACG	CAC	L	CGI	ORF	1041	40	0.963	1084	38	0.9661	1427	52	0.9648	3682	0.9647
383	L	CHH	CAC	CCA	TCC	L	CGI	ORF	17	1073	0.0156	22	1113	0.0194	37	1457	0.0248	3719	0.0199
384	L	CHH	CCA	TCC	GTC	L	CGI	ORF	8	1079	0.0074	6	1127	0.0053	13	1487	0.0087	3720	0.0071
386	R	CHH	CAT	ACA	GAC	R	CGI	NCR	2	525	0.0038	1	638	0.0016	3	797	0.0038	1966	0.003
389	R	CHH	CCA	TCC	ATC	R	CGI	NCR	5	522	0.0095	6	628	0.0095	2	801	0.0025	1964	0.0071
390	R	CHH	CAC	CCA	TCC	R	CGI	NCR	13	516	0.0246	14	618	0.0222	8	795	0.01	1964	0.0189
392	R	CHG	CTG	ACT	CAC	R	CGI	NCR	3	529	0.0056	3	631	0.0047	4	793	0.005	1963	0.0051
394	L	CHG	CAG	GCA	TGC	L	CGI	ORF	18	1080	0.0164	19	1128	0.0166	14	1499	0.0093	3758	0.0141
395	R	CHH	CAT	GCA	TGC	R	CGI	NCR	5	528	0.0094	8	636	0.0124	7	787	0.0088	1971	0.0102
398	R	CpG	CGG	TCG	ATC	R	CGI	NCR	522	21	0.9613	609	27	0.9575	750	36	0.9542	1965	0.9577
399	L	CpG	CGA	CCG	GCC	L	CGI	ORF	1040	44	0.9594	1092	55	0.952	1462	46	0.9695	3739	0.9603
400	L	CHG	CCG	GCC	CGC	L	CGI	ORF	9	1070	0.0083	1	1152	0.0009	7	1491	0.0047	3730	0.0046
401	R	CpG	CGA	GCG	GGC	R	CGI	NCR	521	22	0.9595	619	29	0.9552	759	34	0.9571	1984	0.9573
402	L	CpG	CGC	TCG	CTC	L	CGI	ORF	1002	70	0.9347	1070	76	0.9337	1433	57	0.9617	3708	0.9434
404	L	CHH	CTC	ACT	CAC	L	CGI	ORF	6	1075	0.0056	4	1156	0.0034	4	1500	0.0027	3745	0.0039
406	L	CHH	CAC	CCA	ACC	L	CGI	ORF	19	1057	0.0177	23	1145	0.0197	32	1475	0.0212	3751	0.0195
407	L	CHH	CCA	ACC	GAC	L	CGI	ORF	5	1074	0.0046	9	1156	0.0077	8	1503	0.0053	3755	0.0059
409	R	CHH	CAA	TCA	GTC	R	CGI	NCR	6	544	0.0109	3	652	0.0046	4	784	0.0051	1993	0.0069
413	L	CHH	CAT	CCA	CCC	L	CGI	ORF	12	1077	0.011	18	1157	0.0153	19	1481	0.0127	3764	0.013
414	L	CHH	CCA	CCC	CCC	L	CGI	ORF	3	1085	0.0028	7	1171	0.0059	13	1481	0.0087	3760	0.0058
415	L	CHH	CCC	CCC	CCC	L	CGI	ORF	3	1080	0.0028	2	1173	0.0017	6	1480	0.004	3744	0.0028
416	L	CHH	CCC	CCC	GCC	L	CGI	ORF	3	1086	0.0028	5	1179	0.0042	12	1479	0.008	3764	0.005
417	L	CHH	CCC	GCC	GGC	L	CGI	ORF	4	1080	0.0037	3	1182	0.0025	5	1483	0.0034	3757	0.0032
418	R	CHH	CCA	GCC	GGC	R	CGI	NCR	1	549	0.0018	8	644	0.0123	6	787	0.0076	1995	0.0072
419	R	CHH	CAT	CCA	GCC	R	CGI	NCR	6	548	0.0108	9	644	0.0138	17	779	0.0214	2003	0.0153
422	R	CHH	CAT	TCA	ATC	R	CGI	NCR	6	545	0.0109	9	635	0.014	8	790	0.01	1993	0.0116
425	L	CHH	CAT	ACA	CAC	L	CGI	ORF	8	1080	0.0074	8	1196	0.0066	20	1484	0.0133	3796	0.0091
427	L	CHH	CAC	GCA	TGC	L	CGI	ORF	12	1073	0.0111	20	1183	0.0166	24	1467	0.0161	3779	0.0146
428	R	CHH	CAC	GCA	TGC	R	CGI	NCR	13	544	0.0233	10	629	0.0156	12	795	0.0149	2003	0.018
430	R	CHH	CCA	ACC	CAC	R	CGI	NCR	3	552	0.0054	3	641	0.0047	7	802	0.0087	2008	0.0062
431	R	CHH	CAC	CCA	ACC	R	CGI	NCR	11	544	0.0198	12	632	0.0186	11	800	0.0136	2010	0.0173
433	R	CHG	CAG	ACA	CAC	R	CGI	NCR	6	550	0.0108	7	638	0.0109	7	805	0.0086	2013	0.0101
435	L	CHG	CTG	CCT	GCC	L	CGI	ORF	7	1073	0.0065	14	1208	0.0115	13	1483	0.0087	3798	0.0089
436	L	CHH	CCT	GCC	TGC	L	CGI	ORF	6	1076	0.0055	8	1215	0.0065	13	1491	0.0086	3809	0.0069
437	R	CHG	CAG	GCA	GGC	R	CGI	NCR	10	545	0.018	12	630	0.0187	9	793	0.0112	1999	0.016
439	L	CHG	CTG	GCT	TGC	L	CGI	ORF	3	1084	0.0028	6	1214	0.0049	5	1482	0.0034	3794	0.0037
440	R	CHH	CAA	GCA	AGC	R	CGI	NCR	9	542	0.0163	10	628	0.0157	9	800	0.0111	1998	0.0144
443	R	CHH	CAA	ACA	AAC	R	CGI	NCR	4	550	0.0072	9	622	0.0143	10	801	0.0123	1996	0.0113
446	R	CpG	CGC	ACG	AAC	R	CGI	NCR	489	58	0.894	564	67	0.8938	700	106	0.8685	1984	0.8854
447	L	CpG	CGT	GCG	GGC	L	CGI	ORF	1063	50	0.9551	1178	55	0.9554	1488	47	0.9694	3881	0.96
448	R	CHG	CCG	GCC	CGC	R	CGI	NCR	4	537	0.0074	3	624	0.0048	4	800	0.005	1972	0.0057
449	R	CpG	CGG	CCG	GCC	R	CGI	NCR	522	16	0.9703	602	28	0.9556	781	26	0.9678	1975	0.9645
450	L	CpG	CGG	CCG	GCC	L	CGI	ORF	1068	50	0.9553	1172	54	0.956	1480	45	0.9705	3869	0.9606
451	L	CHG	CCG	GCC	TGC	L	CGI	ORF	6	1116	0.0053	9	1219	0.0073	4	1517	0.0026	3871	0.0051
452	R	CHH	CAC	GCA	GGC	R	CGI	NCR	2	538	0.0037	14	620	0.0221	4	808	0.0049	1986	0.0102
454	R	CHG	CCG	ACC	CAC	R	CGI	NCR	4	530	0.0075	5	623	0.008	3	808	0.0037	1973	0.0064
455	R	CpG	CGT	CCG	ACC	R	CGI	NCR	514	19	0.9644	594	33	0.9474	780	34	0.9582	1974	0.9567
456	L	CpG	CGG	ACG	GAC	L	CGI	ORF	1081	49	0.9566	1167	53	0.9566	1463	39	0.974	3852	0.9624
458	R	CHH	CAA	TCA	GTC	R	CGI	NCR	4	533	0.0074	4	625	0.0064	8	806	0.0098	1980	0.0079
461	R	CHH	CAC	ACA	AAC	R	CGI	NCR	3	541	0.0055	11	614	0.0176	12	810	0.0146	1991	0.0126
463	R	CHH	CCA	ACC	CAC	R	CGI	NCR	8	537	0.0147	3	626	0.0048	16	809	0.0194	1999	0.0129
464	R	CHH	CAC	CCA	ACC	R	CGI	NCR	7	540	0.0128	11	616	0.0175	15	813	0.0181	2002	0.0162
466	R	CHH	CAC	ACA	CAC	R	CGI	NCR	8	539	0.0146	4	624	0.0064	12	817	0.0145	2004	0.0118
468	R	CHG	CTG	ACT	CAC	R	CGI	NCR	0	549	0	5	622	0.008	2	835	0.0024	2013	0.0035
470	L	CHG	CAG	TCA	GTC	L	CGI	ORF	13	1122	0.0115	11	1246	0.0088	20	1480	0.0133	3892	0.0112
472	R	CHH	CAC	ACA	GAC	R	CGI	NCR	5	543	0.0091	7	618	0.0112	10	815	0.0121	1998	0.0108
474	R	CHH	CAC	ACA	CAC	R	CGI	NCR	3	540	0.0055	6	621	0.0096	16	808	0.0194	1994	0.0115
476	R	CHH	CAT	ACA	CAC	R	CGI	NCR	8	541	0.0146	6	616	0.0096	17	805	0.0207	1993	0.015
481	R	CpG	CGC	ACG	AAC	R	CGI	NCR	499	39	0.9275	565	46	0.9247	763	55	0.9328	1967	0.9283
482	L	CpG	CGT	GCG	GGC	L	CGI	ORF	1090	53	0.9536	1167	67	0.9457	1438	52	0.9651	3867	0.9548
483	R	CHH	CCC	GCC	CGC	R	CGI	NCR	2	539	0.0037	3	604	0.0049	6	805	0.0074	1959	0.0053
484	R	CHG	CCG	CCC	GCC	R	CGI	NCR	4	533	0.0074	6	596	0.01	7	794	0.0087	1940	0.0087
485	R	CpG	CGC	CCG	CCC	R	CGI	NCR	516	17	0.9681	573	27	0.955	774	26	0.9675	1933	0.9635
486	L	CpG	CGG	GCG	GGC	L	CGI	ORF	1076	48	0.9573	1175	45	0.9631	1426	41	0.9721	3811	0.9642
487	R	CHH	CCA	GCC	CGC	R	CGI	NCR	3	539	0.0055	11	590	0.0183	6	786	0.0076	1935	0.0105
488	R	CHH	CAC	CCA	GCC	R	CGI	NCR	15	528	0.0276	12	585	0.0201	13	780	0.0164	1933	0.0214
490	R	CHH	CAA	ACA	CAC	R	CGI	NCR	2	546	0.0036	4	593	0.0067	5	791	0.0063	1941	0.0055
494	R	CHH	CTT	TCT	ATC	R	CGI	NCR	4	548	0.0072	5	595	0.0083	5	801	0.0062	1958	0.0073
497	L	CHH	CAA	GCA	GGC	L	CGI	ORF	12	1115	0.0106	9	1208	0.0074	15	1431	0.0104	3790	0.0095
498	R	CHH	CCA	GCC	TGC	R	CGI	NCR	6	539	0.011	9	583	0.0152	5	791	0.0063	1933	0.0108
499	R	CHH	CAT	CCA	GCC	R	CGI	NCR	11	533	0.0202	10	583	0.0169	19	776	0.0239	1932	0.0203
502	R	CHH	CCA	TCC	ATC	R	CGI	NCR	1	548	0.0018	1	592	0.0017	5	799	0.0062	1946	0.0032
503	R	CHH	CAA	CCA	TCC	R	CGI	NCR	5	543	0.0091	12	583	0.0202	10	791	0.0125	1944	0.0139
507	L	CHH	CAT	ACA	CAC	L	CGI	ORF	8	1083	0.0073	10	1172	0.0085	18	1418	0.0125	3709	0.0094
509	L	CHH	CAC	ACA	AAC	L	CGI	ORF	14	1066	0.013	12	1157	0.0103	16	1402	0.0113	3667	0.0115
512	R	CHH	CAT	TCA	TTC	R	CGI	NCR	7	543	0.0127	8	578	0.0137	6	807	0.0074	1949	0.0113
515	L	CHH	CAT	ACA	TAC	L	CGI	ORF	11	1056	0.0103	9	1160	0.0077	12	1389	0.0086	3637	0.0089
519	L	CHH	CAT	GCA	GGC	L	CGI	ORF	15	1033	0.0143	16	1139	0.0139	27	1356	0.0195	3586	0.0159
520	R	CHH	CCA	GCC	TGC	R	CGI	NCR	10	533	0.0184	3	568	0.0053	12	787	0.015	1913	0.0129
521	R	CHH	CAA	CCA	GCC	R	CGI	NCR	6	535	0.0111	6	568	0.0105	14	790	0.0174	1919	0.013
524	R	CHH	CAC	ACA	AAC	R	CGI	NCR	8	547	0.0144	6	577	0.0103	16	796	0.0197	1950	0.0148
526	R	CHH	CTA	ACT	CAC	R	CGI	NCR	1	555	0.0018	4	581	0.0068	6	805	0.0074	1952	0.0053
530	L	CHH	CAT	ACA	AAC	L	CGI	ORF	9	1008	0.0088	5	1140	0.0044	9	1340	0.0067	3511	0.0066
533	L	CHH	CAA	ACA	GAC	L	CGI	ORF	8	1003	0.0079	4	1122	0.0036	10	1309	0.0076	3456	0.0063
535	R	CpG	CGG	TCG	GTC	R	CGI	NCR	537	19	0.9658	562	23	0.9607	782	20	0.9751	1943	0.9672
536	L	CpG	CGA	CCG	CCC	L	CGI	ORF	958	35	0.9648	1057	52	0.9531	1249	51	0.9608	3402	0.9595
537	L	CHG	CCG	CCC	ACC	L	CGI	ORF	11	979	0.0111	13	1096	0.0117	16	1279	0.0124	3394	0.0117
538	L	CHH	CCC	ACC	CAC	L	CGI	ORF	7	983	0.0071	8	1104	0.0072	9	1288	0.0069	3399	0.0071
540	L	CHH	CAC	ACA	GAC	L	CGI	ORF	7	970	0.0072	12	1091	0.0109	11	1287	0.0085	3378	0.0088
542	R	CHH	CTC	TCT	GTC	R	CGI	NCR	4	550	0.0072	5	569	0.0087	5	797	0.0062	1930	0.0074
544	R	CHG	CCG	TCC	CTC	R	CGI	NCR	5	545	0.0091	7	553	0.0125	7	790	0.0088	1907	0.0101
545	R	CpG	CGG	CCG	TCC	R	CGI	NCR	522	24	0.956	543	19	0.9662	780	19	0.9762	1907	0.9662
546	L	CpG	CGG	CCG	CCC	L	CGI	ORF	908	44	0.9538	1040	37	0.9656	1221	52	0.9592	3302	0.9595
547	L	CHG	CCG	CCC	GCC	L	CGI	ORF	6	948	0.0063	10	1064	0.0093	6	1263	0.0047	3297	0.0068
548	L	CHH	CCC	GCC	GGC	L	CGI	ORF	1	955	0.001	5	1065	0.0047	15	1260	0.0118	3301	0.0058
549	R	CHH	CCC	GCC	GGC	R	CGI	NCR	4	546	0.0073	0	559	0	5	798	0.0062	1912	0.0045
550	R	CHH	CCA	CCC	GCC	R	CGI	NCR	4	551	0.0072	10	549	0.0179	9	804	0.0111	1927	0.0121
551	R	CHH	CAT	CCA	CCC	R	CGI	NCR	12	546	0.0215	10	553	0.0178	19	800	0.0232	1940	0.0208
554	L	CHH	CAT	CCA	CCC	L	CGI	ORF	14	928	0.0149	13	1047	0.0123	22	1233	0.0175	3257	0.0149
555	L	CHH	CCA	CCC	GCC	L	CGI	ORF	10	927	0.0107	9	1043	0.0086	6	1246	0.0048	3241	0.008
556	L	CHH	CCC	GCC	TGC	L	CGI	ORF	4	927	0.0043	6	1035	0.0058	7	1243	0.0056	3222	0.0052
557	R	CHG	CAG	GCA	GGC	R	CGI	NCR	6	553	0.0107	12	549	0.0214	6	811	0.0073	1937	0.0132
559	L	CHG	CTG	GCT	GGC	L	CGI	ORF	3	910	0.0033	6	1037	0.0058	6	1238	0.0048	3200	0.0046
560	R	CHH	CCA	GCC	AGC	R	CGI	NCR	1	554	0.0018	1	571	0.0017	6	825	0.0072	1958	0.0036
561	R	CHH	CAC	CCA	GCC	R	CGI	NCR	14	541	0.0252	12	562	0.0209	24	807	0.0289	1960	0.025
563	R	CHH	CCC	ACC	CAC	R	CGI	NCR	3	550	0.0054	1	573	0.0017	11	822	0.0132	1960	0.0068
564	R	CHG	CCG	CCC	ACC	R	CGI	NCR	7	546	0.0127	6	567	0.0105	4	826	0.0048	1956	0.0093
565	R	CpG	CGC	CCG	CCC	R	CGI	NCR	532	20	0.9638	561	18	0.9689	806	30	0.9641	1967	0.9656
566	L	CpG	CGG	GCG	TGC	L	CGI	ORF	860	31	0.9652	975	42	0.9587	1203	42	0.9663	3153	0.9634
567	R	CHH	CAC	GCA	CGC	R	CGI	NCR	7	551	0.0125	12	573	0.0205	15	837	0.0176	1995	0.0169
569	R	CHG	CAG	ACA	CAC	R	CGI	NCR	8	551	0.0143	3	578	0.0052	6	844	0.0071	1990	0.0088
571	L	CHG	CTG	GCT	CGC	L	CGI	ORF	10	868	0.0114	16	1007	0.0156	21	1206	0.0171	3128	0.0147
572	R	CpG	CGC	GCG	AGC	R	CGI	NCR	543	21	0.9628	567	18	0.9692	834	31	0.9642	2014	0.9654
573	L	CpG	CGC	GCG	TGC	L	CGI	ORF	856	25	0.9716	982	45	0.9562	1193	37	0.9699	3138	0.9659
574	R	CHH	CAA	GCA	CGC	R	CGI	NCR	6	562	0.0106	5	588	0.0084	10	870	0.0114	2041	0.0101
578	R	CHH	CAC	TCA	ATC	R	CGI	NCR	3	569	0.0052	13	583	0.0218	13	875	0.0146	2056	0.0139
580	R	CHG	CAG	ACA	CAC	R	CGI	NCR	7	566	0.0122	5	585	0.0085	10	879	0.0112	2052	0.0106
582	L	CHG	CTG	GCT	TGC	L	CGI	ORF	3	881	0.0034	0	1012	0	8	1232	0.0065	3136	0.0033
583	R	CHH	CAT	GCA	AGC	R	CGI	NCR	21	554	0.0365	11	585	0.0185	16	884	0.0178	2071	0.0243
587	R	CHG	CAG	ACA	TAC	R	CGI	NCR	10	575	0.0171	4	589	0.0067	11	896	0.0121	2085	0.012
589	L	CHG	CTG	GCT	TGC	L	CGI	ORF	3	866	0.0035	7	990	0.007	3	1241	0.0024	3110	0.0043
590	R	CHH	CAC	GCA	AGC	R	CGI	NCR	9	585	0.0152	4	596	0.0067	19	895	0.0208	2108	0.0142
592	R	CHG	CCG	ACC	CAC	R	CGI	NCR	3	587	0.0051	7	597	0.0116	11	904	0.012	2109	0.0096
593	R	CpG	CGT	CCG	ACC	R	CGI	NCR	575	19	0.968	590	13	0.9784	879	36	0.9607	2112	0.969
594	L	CpG	CGG	ACG	CAC	L	CGI	ORF	819	26	0.9692	950	33	0.9664	1173	42	0.9654	3043	0.967
596	L	CHH	CAC	GCA	GGC	L	CGI	ORF	9	836	0.0107	9	975	0.0091	12	1204	0.0099	3045	0.0099
597	R	CHH	CCC	GCC	TGC	R	CGI	NCR	3	611	0.0049	6	599	0.0099	3	911	0.0033	2133	0.006
598	R	CHH	CCA	CCC	GCC	R	CGI	NCR	7	603	0.0115	4	598	0.0066	10	906	0.0109	2128	0.0097
599	R	CHH	CAC	CCA	CCC	R	CGI	NCR	8	602	0.0131	13	587	0.0217	16	902	0.0174	2128	0.0174
601	R	CHG	CCG	ACC	CAC	R	CGI	NCR	5	602	0.0082	5	597	0.0083	5	913	0.0054	2127	0.0073
602	R	CpG	CGA	CCG	ACC	R	CGI	NCR	591	21	0.9657	587	17	0.9719	895	31	0.9665	2142	0.968
603	L	CpG	CGG	TCG	GTC	L	CGI	ORF	786	30	0.9632	910	43	0.9549	1148	53	0.9559	2970	0.958
605	R	CHH	CAT	ACA	GAC	R	CGI	NCR	5	616	0.0081	8	613	0.0129	10	921	0.0107	2173	0.0106
608	L	CHH	CAT	CCA	GCC	L	CGI	ORF	16	783	0.02	17	930	0.018	22	1183	0.0183	2951	0.0187
609	L	CHH	CCA	GCC	CGC	L	CGI	ORF	10	781	0.0126	13	923	0.0139	13	1191	0.0108	2931	0.0124
610	R	CpG	CGC	GCG	GGC	R	CGI	NCR	596	22	0.9644	600	23	0.9631	904	25	0.9731	2170	0.9669
611	L	CpG	CGC	GCG	TGC	L	CGI	ORF	764	22	0.972	876	42	0.9542	1146	45	0.9622	2895	0.9628
612	R	CHH	CAC	GCA	CGC	R	CGI	NCR	35	589	0.0561	44	584	0.0701	74	866	0.0787	2192	0.0683
614	R	CHH	CAT	ACA	CAC	R	CGI	NCR	5	625	0.0079	3	624	0.0048	7	942	0.0074	2206	0.0067
617	L	CHH	CAT	CCA	GCC	L	CGI	ORF	13	763	0.0168	23	877	0.0256	28	1170	0.0234	2874	0.0219
618	L	CHH	CCA	GCC	CGC	L	CGI	ORF	11	765	0.0142	13	889	0.0144	28	1170	0.0234	2876	0.0173
619	R	CpG	CGG	GCG	GGC	R	CGI	NCR	615	20	0.9685	591	23	0.9625	924	27	0.9716	2200	0.9676
620	L	CpG	CGC	CCG	GCC	L	CGI	ORF	744	23	0.97	861	33	0.9631	1135	42	0.9643	2838	0.9658
621	L	CHG	CCG	GCC	CGC	L	CGI	ORF	17	738	0.0225	28	860	0.0315	36	1133	0.0308	2812	0.0283
622	R	CpG	CGG	GCG	GGC	R	CGI	NCR	620	18	0.9718	604	17	0.9726	928	32	0.9667	2219	0.9704
623	L	CpG	CGC	CCG	GCC	L	CGI	ORF	727	22	0.9706	858	28	0.9684	1134	35	0.9701	2804	0.9697
624	L	CHG	CCG	GCC	AGC	L	CGI	ORF	63	676	0.0853	94	784	0.1071	106	1056	0.0912	2779	0.0945
625	R	CHG	CTG	GCT	GGC	R	CGI	NCR	2	638	0.0031	8	628	0.0126	6	958	0.0062	2240	0.0073
627	L	CHG	CAG	GCA	GGC	L	CGI	ORF	2	731	0.0027	9	863	0.0103	5	1151	0.0043	2761	0.0058
628	R	CHG	CCG	GCC	TGC	R	CGI	NCR	9	629	0.0141	10	625	0.0157	20	955	0.0205	2248	0.0168
629	R	CpG	CGC	CCG	GCC	R	CGI	NCR	615	23	0.9639	609	28	0.956	946	31	0.9683	2252	0.9628
630	L	CpG	CGG	GCG	GGC	L	CGI	ORF	706	16	0.9778	836	28	0.9676	1110	34	0.9703	2730	0.9719
631	R	CHH	CCC	GCC	CGC	R	CGI	NCR	5	634	0.0078	8	631	0.0125	14	974	0.0142	2266	0.0115
632	R	CHH	CCC	CCC	GCC	R	CGI	NCR	4	643	0.0062	7	631	0.011	11	982	0.0111	2278	0.0094
633	R	CHH	CCA	CCC	CCC	R	CGI	NCR	7	645	0.0107	5	638	0.0078	5	1000	0.005	2300	0.0078
634	R	CHH	CAC	CCA	CCC	R	CGI	NCR	11	646	0.0167	11	634	0.0171	18	993	0.0178	2313	0.0172
636	R	CHG	CAG	ACA	CAC	R	CGI	NCR	9	649	0.0137	3	635	0.0047	11	999	0.0109	2306	0.0098
638	L	CHG	CTG	CCT	GCC	L	CGI	ORF	8	700	0.0113	7	838	0.0083	9	1104	0.0081	2666	0.0092
639	L	CHH	CCT	GCC	GGC	L	CGI	ORF	4	699	0.0057	6	840	0.0071	8	1098	0.0072	2655	0.0067
640	R	CHH	CCT	GCC	GGC	R	CGI	NCR	2	664	0.003	5	639	0.0078	6	1017	0.0059	2333	0.0055
641	R	CHH	CTT	CCT	GCC	R	CGI	NCR	7	662	0.0105	1	644	0.0016	8	1023	0.0078	2345	0.0066
644	L	CHH	CAA	ACA	GAC	L	CGI	ORF	7	668	0.0104	3	814	0.0037	3	1079	0.0028	2574	0.0056
646	R	CHH	CCC	TCC	GTC	R	non-CGI	NCR	3	672	0.0044	1	648	0.0015	3	1030	0.0029	2357	0.003
647	R	CHH	CCC	CCC	TCC	R	non-CGI	NCR	3	679	0.0044	3	653	0.0046	7	1034	0.0067	2379	0.0052
648	R	CHH	CCA	CCC	CCC	R	non-CGI	NCR	1	684	0.0015	4	657	0.0061	7	1038	0.0067	2391	0.0047
649	R	CHH	CAT	CCA	CCC	R	non-CGI	NCR	19	671	0.0275	14	644	0.0213	25	1023	0.0239	2396	0.0242
652	L	CHH	CAT	GCA	TGC	L	CGI	ORF	18	629	0.0278	18	780	0.0226	27	1029	0.0256	2501	0.0253
653	R	CHG	CAG	GCA	TGC	R	non-CGI	NCR	18	681	0.0258	18	652	0.0269	22	1038	0.0208	2429	0.0245
655	L	CHG	CTG	TCT	ATC	L	non-CGI	ORF	1	638	0.0016	2	793	0.0025	2	1041	0.0019	2477	0.002
659	L	CHH	CAA	CCA	GCC	L	non-CGI	ORF	8	630	0.0125	15	794	0.0185	18	1012	0.0175	2477	0.0162
660	L	CHH	CCA	GCC	TGC	L	non-CGI	ORF	3	637	0.0047	6	806	0.0074	5	1023	0.0049	2480	0.0056
661	R	CHG	CAG	GCA	GGC	R	non-CGI	NCR	12	699	0.0169	8	665	0.0119	14	1048	0.0132	2446	0.014
663	L	CHG	CTG	ACT	TAC	L	non-CGI	ORF	4	637	0.0062	4	798	0.005	6	1007	0.0059	2456	0.0057
666	L	CHH	CTA	ACT	GAC	L	non-CGI	ORF	5	637	0.0078	3	797	0.0038	4	1006	0.004	2452	0.0052
668	R	CHH	CAC	TCA	GTC	R	non-CGI	NCR	3	745	0.004	10	676	0.0146	18	1094	0.0162	2546	0.0116
670	R	CHH	CAA	ACA	CAC	R	non-CGI	NCR	10	746	0.0132	6	683	0.0087	14	1105	0.0125	2564	0.0115
674	L	CHH	CAT	CCA	ACC	L	non-CGI	ORF	8	630	0.0125	7	786	0.0088	12	1005	0.0118	2448	0.0111
675	L	CHH	CCA	ACC	TAC	L	non-CGI	ORF	3	634	0.0047	5	790	0.0063	8	1006	0.0079	2446	0.0063
678	L	CHH	CTA	CCT	GCC	L	non-CGI	ORF	3	628	0.0048	4	772	0.0052	12	1008	0.0118	2427	0.0072
679	L	CHH	CCT	GCC	AGC	L	non-CGI	ORF	4	621	0.0064	8	766	0.0103	11	1001	0.0109	2411	0.0092
680	R	CHG	CTG	GCT	GGC	R	non-CGI	NCR	2	751	0.0027	4	700	0.0057	4	1123	0.0035	2584	0.004
682	L	CHG	CAG	CCA	GCC	L	non-CGI	ORF	13	606	0.021	10	756	0.0131	25	990	0.0246	2400	0.0196
683	L	CHH	CCA	GCC	TGC	L	non-CGI	ORF	3	614	0.0049	3	769	0.0039	3	1007	0.003	2399	0.0039
684	R	CHH	CAA	GCA	GGC	R	non-CGI	NCR	4	768	0.0052	5	709	0.007	8	1134	0.007	2628	0.0064
688	R	CHH	CAA	ACA	AAC	R	non-CGI	NCR	7	777	0.0089	6	719	0.0083	15	1131	0.0131	2655	0.0101
692	L	CHH	CTT	CCT	GCC	L	non-CGI	ORF	7	612	0.0113	3	761	0.0039	7	1008	0.0069	2398	0.0074
693	L	CHH	CCT	GCC	TGC	L	non-CGI	ORF	5	611	0.0081	11	748	0.0145	12	1008	0.0118	2395	0.0115
694	R	CHH	CAA	GCA	GGC	R	non-CGI	NCR	9	787	0.0113	11	725	0.0149	12	1152	0.0103	2696	0.0122
699	L	CHH	CAT	ACA	CAC	L	non-CGI	ORF	3	620	0.0048	6	766	0.0078	3	1021	0.0029	2419	0.0052
701	L	CHH	CAC	TCA	ATC	L	non-CGI	ORF	7	622	0.0111	7	761	0.0091	10	1013	0.0098	2420	0.01
704	L	CHH	CAT	TCA	ATC	L	non-CGI	ORF	3	626	0.0048	7	765	0.0091	6	1014	0.0059	2421	0.0066
707	L	CHH	CAT	CCA	TCC	L	non-CGI	ORF	1	627	0.0016	12	761	0.0155	7	1018	0.0068	2426	0.008
708	L	CHH	CCA	TCC	GTC	L	non-CGI	ORF	4	626	0.0063	5	761	0.0065	3	1015	0.0029	2414	0.0053
710	R	CHG	CAG	ACA	GAC	R	non-CGI	NCR	6	787	0.0076	7	727	0.0095	8	1148	0.0069	2683	0.008
712	L	CHG	CTG	TCT	GTC	L	non-CGI	ORF	2	625	0.0032	3	763	0.0039	1	1024	0.001	2418	0.0027
714	R	CHH	CAC	ACA	GAC	R	non-CGI	NCR	5	787	0.0063	9	732	0.0121	13	1146	0.0112	2692	0.0099
716	R	CHG	CTG	ACT	CAC	R	non-CGI	NCR	8	784	0.0101	5	726	0.0068	6	1152	0.0052	2681	0.0074
718	L	CHG	CAG	CCA	ACC	L	non-CGI	ORF	8	620	0.0127	12	752	0.0157	21	1005	0.0205	2418	0.0163
719	L	CHH	CCA	ACC	GAC	L	non-CGI	ORF	4	622	0.0064	8	752	0.0105	7	1020	0.0068	2413	0.0079
721	R	CHH	CCA	TCC	GTC	R	non-CGI	NCR	1	781	0.0013	3	728	0.0041	6	1148	0.0052	2667	0.0035
722	R	CHH	CAC	CCA	TCC	R	non-CGI	NCR	11	767	0.0141	7	724	0.0096	16	1141	0.0138	2666	0.0125
724	R	CpG	CGC	ACG	CAC	R	non-CGI	NCR	752	28	0.9641	710	19	0.9739	1116	44	0.9621	2669	0.9667
725	L	CpG	CGT	GCG	CGC	L	non-CGI	ORF	591	14	0.9769	724	29	0.9615	970	34	0.9661	2362	0.9682
726	R	CpG	CGC	GCG	CGC	R	non-CGI	NCR	755	25	0.9679	704	24	0.967	1122	33	0.9714	2663	0.9688
727	L	CpG	CGC	GCG	TGC	L	non-CGI	ORF	578	19	0.9682	720	31	0.9587	966	41	0.9593	2355	0.9621
728	R	CHH	CAT	GCA	CGC	R	non-CGI	NCR	19	769	0.0241	30	703	0.0409	43	1134	0.0365	2698	0.0339
731	L	CHH	CAT	GCA	CGC	L	non-CGI	ORF	9	581	0.0153	23	746	0.0299	38	971	0.0377	2368	0.0276
732	R	CpG	CGG	GCG	TGC	R	non-CGI	NCR	750	32	0.9591	695	20	0.972	1138	39	0.9669	2674	0.966
733	L	CpG	CGC	CCG	ACC	L	non-CGI	ORF	567	17	0.9709	745	26	0.9663	957	41	0.9589	2353	0.9654
734	L	CHG	CCG	ACC	GAC	L	non-CGI	ORF	3	582	0.0051	3	768	0.0039	5	990	0.005	2351	0.0047
736	R	CpG	CGT	TCG	GTC	R	non-CGI	NCR	761	29	0.9633	680	32	0.9551	1142	41	0.9653	2685	0.9612
737	L	CpG	CGA	ACG	GAC	L	non-CGI	ORF	565	16	0.9725	743	27	0.9649	961	34	0.9658	2346	0.9677
739	R	CHH	CAA	TCA	GTC	R	non-CGI	NCR	4	781	0.0051	6	714	0.0083	7	1180	0.0059	2692	0.0064
743	R	CHG	CAG	ACA	AAC	R	non-CGI	NCR	15	766	0.0192	8	711	0.0111	19	1168	0.016	2687	0.0154
745	L	CHG	CTG	GCT	CGC	L	non-CGI	ORF	3	569	0.0052	2	767	0.0026	3	983	0.003	2327	0.0036
746	R	CpG	CGG	GCG	AGC	R	non-CGI	NCR	750	25	0.9677	692	22	0.9692	1151	39	0.9672	2679	0.9681
747	L	CpG	CGC	CCG	GCC	L	non-CGI	ORF	546	22	0.9613	748	27	0.9652	947	37	0.9624	2327	0.9629
748	L	CHG	CCG	GCC	GGC	L	non-CGI	ORF	0	566	0	2	771	0.0026	6	969	0.0062	2314	0.0029
749	R	CHH	CCA	GCC	GGC	R	non-CGI	NCR	16	761	0.0206	14	701	0.0196	17	1168	0.0143	2677	0.0182
750	R	CHH	CAC	CCA	GCC	R	non-CGI	NCR	25	749	0.0323	14	697	0.0197	37	1153	0.0311	2675	0.0277
752	R	CpG	CGC	ACG	CAC	R	non-CGI	NCR	731	28	0.9631	673	32	0.9546	1129	45	0.9617	2638	0.9598
753	L	CpG	CGT	GCG	CGC	L	non-CGI	ORF	545	17	0.9698	743	27	0.9649	935	31	0.9679	2298	0.9675
754	R	CpG	CGG	GCG	CGC	R	non-CGI	NCR	741	22	0.9712	682	21	0.9701	1132	40	0.9659	2638	0.9691
755	L	CpG	CGC	CCG	CCC	L	non-CGI	ORF	537	21	0.9624	741	30	0.9611	936	31	0.9679	2296	0.9638
756	L	CHG	CCG	CCC	GCC	L	non-CGI	ORF	4	558	0.0071	14	749	0.0183	21	944	0.0218	2290	0.0157
757	L	CHH	CCC	GCC	GGC	L	non-CGI	ORF	2	561	0.0036	8	758	0.0104	6	966	0.0062	2301	0.0067
758	R	CHH	CCC	GCC	GGC	R	non-CGI	NCR	9	755	0.0118	7	690	0.01	8	1160	0.0068	2629	0.0096
759	R	CHH	CCC	CCC	GCC	R	non-CGI	NCR	6	764	0.0078	4	695	0.0057	11	1161	0.0094	2641	0.0076
760	R	CHG	CCG	CCC	CCC	R	non-CGI	NCR	6	761	0.0078	8	690	0.0115	11	1162	0.0094	2638	0.0096
761	R	CpG	CGG	CCG	CCC	R	non-CGI	NCR	736	28	0.9634	670	25	0.964	1118	53	0.9547	2630	0.9607
762	L	CpG	CGG	CCG	GCC	L	non-CGI	ORF	535	17	0.9692	738	28	0.9634	948	31	0.9683	2297	0.967
763	L	CHG	CCG	GCC	CGC	L	non-CGI	ORF	4	542	0.0073	3	760	0.0039	8	971	0.0082	2288	0.0065
764	R	CpG	CGC	GCG	GGC	R	non-CGI	NCR	705	53	0.9301	652	42	0.9395	1086	81	0.9306	2619	0.9334
765	L	CpG	CGC	GCG	GGC	L	non-CGI	ORF	434	105	0.8052	611	153	0.7997	787	190	0.8055	2280	0.8035
766	R	CHG	CCG	GCC	CGC	R	non-CGI	NCR	6	743	0.008	3	691	0.0043	14	1150	0.012	2607	0.0081
767	R	CpG	CGT	CCG	GCC	R	non-CGI	NCR	722	28	0.9627	678	21	0.97	1130	40	0.9658	2619	0.9661
768	L	CpG	CGG	ACG	CAC	L	non-CGI	ORF	522	16	0.9703	727	26	0.9655	963	25	0.9747	2279	0.9701
770	L	CHH	CAC	CCA	GCC	L	non-CGI	ORF	10	528	0.0186	27	735	0.0354	20	973	0.0201	2293	0.0247
771	L	CHH	CCA	GCC	CGC	L	non-CGI	ORF	3	538	0.0055	8	755	0.0105	13	994	0.0129	2311	0.0096
772	R	CpG	CGT	GCG	GGC	R	non-CGI	NCR	731	26	0.9657	680	20	0.9714	1156	35	0.9706	2648	0.9692
773	L	CpG	CGC	ACG	CAC	L	non-CGI	ORF	523	13	0.9757	733	22	0.9709	977	33	0.9673	2301	0.9713
775	L	CHH	CAC	GCA	TGC	L	non-CGI	ORF	19	521	0.0352	19	747	0.0248	24	991	0.0236	2321	0.0279
776	R	CHH	CAC	GCA	TGC	R	non-CGI	NCR	19	738	0.0251	10	694	0.0142	28	1175	0.0233	2664	0.0209
778	R	CHH	CAC	ACA	CAC	R	non-CGI	NCR	9	757	0.0117	13	697	0.0183	19	1191	0.0157	2686	0.0153
780	R	CHH	CAA	ACA	CAC	R	non-CGI	NCR	14	754	0.0182	16	698	0.0224	11	1202	0.0091	2695	0.0166
785	L	CHH	CTA	ACT	TAC	L	non-CGI	ORF	3	556	0.0054	1	771	0.0013	3	1033	0.0029	2367	0.0032
788	L	CHH	CTA	TCT	ATC	L	non-CGI	ORF	1	554	0.0018	7	755	0.0092	4	1033	0.0039	2354	0.0049
791	L	CHH	CAT	CCA	ACC	L	non-CGI	ORF	3	552	0.0054	19	748	0.0248	21	1014	0.0203	2357	0.0168
792	L	CHH	CCA	ACC	CAC	L	non-CGI	ORF	7	549	0.0126	10	759	0.013	12	1026	0.0116	2363	0.0124
794	L	CHH	CAC	ACA	TAC	L	non-CGI	ORF	4	555	0.0072	9	768	0.0116	13	1022	0.0126	2371	0.0104
797	R	CHH	CAC	ACA	TAC	R	non-CGI	NCR	4	744	0.0053	6	691	0.0086	14	1154	0.012	2613	0.0086
799	R	CHH	CCA	ACC	CAC	R	non-CGI	NCR	7	744	0.0093	13	690	0.0185	10	1166	0.0085	2630	0.0121
800	R	CHH	CAC	CCA	ACC	R	non-CGI	NCR	19	734	0.0252	13	687	0.0186	28	1145	0.0239	2626	0.0226
802	R	CHH	CAA	ACA	CAC	R	non-CGI	NCR	10	740	0.0133	4	696	0.0057	7	1167	0.006	2624	0.0083
807	L	CHH	CAT	GCA	GGC	L	non-CGI	ORF	9	565	0.0157	6	767	0.0078	7	1045	0.0067	2399	0.01
808	R	CHH	CCA	GCC	TGC	R	non-CGI	NCR	5	735	0.0068	3	694	0.0043	8	1181	0.0067	2626	0.0059
809	R	CHG	CAG	CCA	GCC	R	non-CGI	NCR	20	719	0.0271	25	674	0.0358	28	1160	0.0236	2626	0.0288
811	L	CHG	CTG	GCT	TGC	L	non-CGI	ORF	0	572	0	9	753	0.0118	4	1038	0.0038	2376	0.0052
812	R	CHH	CAC	GCA	AGC	R	non-CGI	NCR	30	695	0.0414	32	656	0.0465	42	1128	0.0359	2583	0.0413
814	R	CpG	CGC	ACG	CAC	R	non-CGI	NCR	688	30	0.9582	664	24	0.9651	1120	50	0.9573	2576	0.9602
815	L	CpG	CGT	GCG	TGC	L	non-CGI	ORF	536	29	0.9487	727	34	0.9553	998	40	0.9615	2364	0.9552
816	R	CHH	CAC	GCA	CGC	R	non-CGI	NCR	5	714	0.007	10	683	0.0144	22	1148	0.0188	2582	0.0134
818	R	CHH	CAT	ACA	CAC	R	non-CGI	NCR	5	709	0.007	6	691	0.0086	11	1157	0.0094	2579	0.0083
823	L	CHH	CTA	ACT	CAC	L	non-CGI	ORF	3	562	0.0053	6	760	0.0078	6	1041	0.0057	2378	0.0063
825	L	CHH	CAC	GCA	TGC	L	non-CGI	ORF	9	551	0.0161	12	757	0.0156	11	1035	0.0105	2375	0.0141
826	R	CHG	CAG	GCA	TGC	R	non-CGI	NCR	6	696	0.0085	11	662	0.0163	20	1145	0.0172	2540	0.014
828	L	CHG	CTG	CCT	GCC	L	non-CGI	ORF	1	561	0.0018	7	760	0.0091	10	1035	0.0096	2374	0.0068
829	L	CHH	CCT	GCC	GGC	L	non-CGI	ORF	3	559	0.0053	9	757	0.0117	6	1048	0.0057	2382	0.0076
830	R	CHH	CCC	GCC	GGC	R	non-CGI	NCR	5	697	0.0071	3	679	0.0044	9	1161	0.0077	2554	0.0064
831	R	CHH	CCA	CCC	GCC	R	non-CGI	NCR	7	696	0.01	9	674	0.0132	7	1166	0.006	2559	0.0097
832	R	CHH	CAC	CCA	CCC	R	non-CGI	NCR	15	687	0.0214	10	674	0.0146	20	1156	0.017	2562	0.0177
834	R	CHH	CTA	ACT	CAC	R	non-CGI	NCR	2	699	0.0029	4	679	0.0059	7	1171	0.0059	2562	0.0049
842	R	CHH	CAT	TCA	ATC	R	non-CGI	NCR	9	677	0.0131	6	667	0.0089	8	1162	0.0068	2529	0.0096
845	L	CHH	CAT	TCA	CTC	L	non-CGI	ORF	5	577	0.0086	9	738	0.012	9	1039	0.0086	2377	0.0097
847	L	CHH	CTC	CCT	GCC	L	non-CGI	ORF	5	572	0.0087	7	734	0.0094	9	1046	0.0085	2373	0.0089
848	L	CHH	CCT	GCC	TGC	L	non-CGI	ORF	4	567	0.007	3	741	0.004	2	1050	0.0019	2367	0.0043
849	R	CHH	CAC	GCA	GGC	R	non-CGI	NCR	6	652	0.0091	7	654	0.0106	10	1135	0.0087	2464	0.0095
851	R	CHH	CCT	ACC	CAC	R	non-CGI	NCR	9	654	0.0136	7	651	0.0106	11	1144	0.0095	2476	0.0112
852	R	CHG	CTG	CCT	ACC	R	non-CGI	NCR	9	655	0.0136	8	654	0.0121	6	1156	0.0052	2488	0.0103
854	L	CHG	CAG	CCA	TCC	L	non-CGI	ORF	10	576	0.0171	6	739	0.0081	12	1049	0.0113	2392	0.0121
855	L	CHH	CCA	TCC	CTC	L	non-CGI	ORF	5	587	0.0084	1	754	0.0013	6	1055	0.0057	2408	0.0051
857	L	CHH	CTC	GCT	AGC	L	non-CGI	ORF	1	588	0.0017	1	757	0.0013	4	1058	0.0038	2409	0.0023
858	R	CHH	CTC	GCT	AGC	R	non-CGI	NCR	5	665	0.0075	1	658	0.0015	6	1152	0.0052	2487	0.0047
860	R	CHH	CTT	TCT	CTC	R	non-CGI	NCR	3	680	0.0044	7	657	0.0105	8	1161	0.0068	2516	0.0073
863	L	CHH	CAA	CCA	CCC	L	non-CGI	ORF	8	592	0.0133	11	771	0.0141	11	1055	0.0103	2448	0.0126
864	L	CHH	CCA	CCC	GCC	L	non-CGI	ORF	1	600	0.0017	3	777	0.0038	9	1061	0.0084	2451	0.0046
865	L	CHH	CCC	GCC	TGC	L	non-CGI	ORF	4	592	0.0067	6	771	0.0077	5	1064	0.0047	2442	0.0064
866	R	CHH	CAA	GCA	GGC	R	non-CGI	NCR	4	665	0.006	3	658	0.0045	5	1168	0.0043	2503	0.0049
869	L	CHH	CTT	CCT	TCC	L	non-CGI	ORF	3	602	0.005	3	791	0.0038	15	1077	0.0137	2491	0.0075
870	L	CHH	CCT	TCC	GTC	L	non-CGI	ORF	4	602	0.0066	0	791	0	10	1082	0.0092	2489	0.0053
872	R	CHH	CAC	ACA	GAC	R	non-CGI	NCR	1	672	0.0015	7	653	0.0106	13	1162	0.0111	2508	0.0077
874	R	CHG	CCG	ACC	CAC	R	non-CGI	NCR	8	667	0.0119	6	652	0.0091	6	1172	0.0051	2511	0.0087
875	R	CpG	CGG	CCG	ACC	R	non-CGI	NCR	640	36	0.9467	639	26	0.9609	1136	44	0.9627	2521	0.9568
876	L	CpG	CGG	CCG	TCC	L	non-CGI	ORF	598	33	0.9477	774	29	0.9639	1054	50	0.9547	2538	0.9554
877	L	CHG	CCG	TCC	TTC	L	non-CGI	ORF	1	625	0.0016	5	795	0.0063	4	1110	0.0036	2540	0.0038
881	R	CHG	CAG	ACA	AAC	R	non-CGI	NCR	9	673	0.0132	6	681	0.0087	15	1177	0.0126	2561	0.0115
883	L	CHG	CTG	GCT	TGC	L	non-CGI	ORF	1	636	0.0016	4	806	0.0049	4	1124	0.0035	2575	0.0034
884	R	CHH	CAC	GCA	AGC	R	non-CGI	NCR	13	672	0.019	6	674	0.0088	18	1167	0.0152	2550	0.0143
886	R	CHH	CAA	ACA	CAC	R	non-CGI	NCR	4	678	0.0059	4	679	0.0059	11	1183	0.0092	2559	0.007
889	L	CHH	CTT	GCT	TGC	L	non-CGI	ORF	2	646	0.0031	2	821	0.0024	3	1143	0.0026	2617	0.0027
890	R	CHH	CAA	GCA	AGC	R	non-CGI	NCR	5	674	0.0074	4	683	0.0058	7	1172	0.0059	2545	0.0064
896	R	CHG	CAG	TCA	ATC	R	non-CGI	NCR	10	683	0.0144	5	694	0.0072	9	1165	0.0077	2566	0.0097
898	L	CHG	CTG	GCT	TGC	L	non-CGI	ORF	4	663	0.006	4	862	0.0046	5	1190	0.0042	2728	0.0049
899	R	CHH	CAT	GCA	AGC	R	non-CGI	NCR	31	662	0.0447	36	659	0.0518	57	1110	0.0488	2555	0.0485
903	R	CHH	CCC	TCC	TTC	R	non-CGI	NCR	3	683	0.0044	4	700	0.0057	3	1167	0.0026	2560	0.0042
904	R	CHH	CCA	CCC	TCC	R	non-CGI	NCR	6	683	0.0087	4	694	0.0057	7	1161	0.006	2555	0.0068
905	R	CHH	CAA	CCA	CCC	R	non-CGI	NCR	4	681	0.0058	6	699	0.0085	19	1150	0.0163	2559	0.0102
908	L	CHH	CTT	CCT	GCC	L	non-CGI	ORF	4	685	0.0058	5	872	0.0057	15	1177	0.0126	2758	0.008
909	L	CHH	CCT	GCC	TGC	L	non-CGI	ORF	6	682	0.0087	12	866	0.0137	4	1187	0.0034	2757	0.0086
910	R	CHH	CAT	GCA	GGC	R	non-CGI	NCR	6	675	0.0088	4	700	0.0057	8	1154	0.0069	2547	0.0071
914	L	CHH	CTA	ACT	TAC	L	non-CGI	ORF	3	706	0.0042	2	890	0.0022	5	1201	0.0041	2807	0.0035
917	R	CHH	CAT	ACA	TAC	R	non-CGI	NCR	3	670	0.0045	8	710	0.0111	10	1127	0.0088	2528	0.0081
920	L	CHH	CAT	GCA	AGC	L	non-CGI	ORF	26	688	0.0364	42	853	0.0469	53	1136	0.0446	2798	0.0426
921	R	CHH	CTA	GCT	TGC	R	non-CGI	NCR	2	669	0.003	1	715	0.0014	3	1112	0.0027	2502	0.0024
926	L	CHH	CAT	ACA	GAC	L	non-CGI	ORF	3	717	0.0042	6	911	0.0065	11	1209	0.009	2857	0.0066
928	R	CHG	CAG	TCA	GTC	R	non-CGI	NCR	3	667	0.0045	5	704	0.0071	8	1085	0.0073	2472	0.0063
930	L	CHG	CTG	CCT	GCC	L	non-CGI	ORF	3	723	0.0041	11	913	0.0119	16	1200	0.0132	2866	0.0097
931	L	CHH	CCT	GCC	TGC	L	non-CGI	ORF	4	727	0.0055	6	913	0.0065	8	1209	0.0066	2867	0.0062
932	R	CHH	CAC	GCA	GGC	R	non-CGI	NCR	7	665	0.0104	11	700	0.0155	13	1073	0.012	2469	0.0126
934	R	CHH	CCA	ACC	CAC	R	non-CGI	NCR	11	664	0.0163	5	707	0.007	14	1077	0.0128	2478	0.0121
935	R	CHH	CAA	CCA	ACC	R	non-CGI	NCR	12	663	0.0178	8	707	0.0112	21	1065	0.0193	2476	0.0161
938	R	CHH	CAC	ACA	AAC	R	non-CGI	NCR	8	662	0.0119	7	705	0.0098	8	1066	0.0074	2456	0.0097
940	R	CHG	CAG	ACA	CAC	R	non-CGI	NCR	5	663	0.0075	5	702	0.0071	13	1057	0.0121	2445	0.0089
942	L	CHG	CTG	GCT	GGC	L	non-CGI	ORF	4	757	0.0053	3	940	0.0032	7	1211	0.0057	2922	0.0047
943	R	CHH	CCA	GCC	AGC	R	non-CGI	NCR	4	669	0.0059	8	695	0.0114	10	1069	0.0093	2455	0.0089
944	R	CHG	CAG	CCA	GCC	R	non-CGI	NCR	16	658	0.0237	8	695	0.0114	27	1048	0.0251	2452	0.0201
946	L	CHG	CTG	GCT	TGC	L	non-CGI	ORF	0	765	0	2	947	0.0021	7	1229	0.0057	2950	0.0026
947	R	CHH	CAC	GCA	AGC	R	non-CGI	NCR	8	662	0.0119	6	691	0.0086	11	1058	0.0103	2436	0.0103
949	R	CpG	CGG	ACG	CAC	R	non-CGI	NCR	640	28	0.9581	668	32	0.9543	1034	34	0.9682	2436	0.9602
950	L	CpG	CGT	CCG	TCC	L	non-CGI	ORF	754	31	0.9605	902	48	0.9495	1195	63	0.9499	2993	0.9533
951	L	CHG	CCG	TCC	GTC	L	non-CGI	ORF	5	777	0.0064	10	934	0.0106	10	1245	0.008	2981	0.0083
953	R	CHH	CAT	ACA	GAC	R	non-CGI	NCR	2	667	0.003	3	705	0.0042	10	1059	0.0094	2446	0.0055
958	L	CHH	CTT	GCT	TGC	L	non-CGI	ORF	1	798	0.0013	1	977	0.001	0	1285	0	3062	0.0008
959	R	CHH	CAT	GCA	AGC	R	non-CGI	NCR	15	661	0.0222	21	686	0.0297	24	1034	0.0227	2441	0.0249
962	L	CHH	CAT	ACA	CAC	L	non-CGI	ORF	12	788	0.015	12	976	0.0121	33	1255	0.0256	3076	0.0176
964	L	CHH	CAC	GCA	TGC	L	non-CGI	ORF	14	786	0.0175	38	946	0.0386	26	1249	0.0204	3059	0.0255
965	R	CHH	CAT	GCA	TGC	R	non-CGI	NCR	6	665	0.0089	15	693	0.0212	23	1015	0.0222	2417	0.0174
968	L	CHH	CAT	ACA	TAC	L	non-CGI	ORF	7	800	0.0087	7	989	0.007	14	1277	0.0108	3094	0.0088
972	L	CHH	CTT	TCT	CTC	L	non-CGI	ORF	0	821	0	7	1000	0.007	7	1308	0.0053	3143	0.0041
974	L	CHH	CTC	GCT	TGC	L	non-CGI	ORF	5	827	0.006	9	998	0.0089	10	1300	0.0076	3149	0.0075
975	R	CHH	CAC	GCA	AGC	R	non-CGI	NCR	25	627	0.0383	36	664	0.0514	44	968	0.0435	2364	0.0444
977	R	CHH	CAC	ACA	CAC	R	non-CGI	NCR	4	642	0.0062	5	683	0.0073	11	1000	0.0109	2345	0.0081
979	R	CpG	CGC	ACG	CAC	R	non-CGI	NCR	616	22	0.9655	656	30	0.9563	970	37	0.9633	2331	0.9617
980	L	CpG	CGT	GCG	AGC	L	non-CGI	ORF	801	41	0.9513	977	49	0.9522	1262	47	0.9641	3177	0.9559
981	R	CHG	CTG	GCT	CGC	R	non-CGI	NCR	4	620	0.0064	5	671	0.0074	9	978	0.0091	2287	0.0076
983	L	CHG	CAG	GCA	GGC	L	non-CGI	ORF	14	823	0.0167	13	1018	0.0126	24	1290	0.0183	3182	0.0159
984	R	CHH	CCC	GCC	TGC	R	non-CGI	NCR	3	617	0.0048	3	669	0.0045	1	982	0.001	2275	0.0034
985	R	CHH	CCA	CCC	GCC	R	non-CGI	NCR	2	624	0.0032	1	675	0.0015	4	981	0.0041	2287	0.0029
986	R	CHG	CAG	CCA	CCC	R	non-CGI	NCR	15	613	0.0239	12	663	0.0178	19	965	0.0193	2287	0.0203
988	L	CHG	CTG	CCT	ACC	L	non-CGI	ORF	6	854	0.007	12	1051	0.0113	7	1351	0.0052	3281	0.0078
989	L	CHH	CCT	ACC	AAC	L	non-CGI	ORF	4	859	0.0046	8	1059	0.0075	9	1356	0.0066	3295	0.0062
994	R	CHH	CCA	TCC	TTC	R	non-CGI	NCR	2	624	0.0032	0	669	0	4	978	0.0041	2277	0.0024
995	R	CHG	CAG	CCA	TCC	R	non-CGI	NCR	4	621	0.0064	10	658	0.015	20	963	0.0203	2276	0.0139
997	L	CHG	CTG	ACT	TAC	L	non-CGI	ORF	9	858	0.0104	4	1071	0.0037	5	1346	0.0037	3293	0.0059
1004	R	CHG	CAG	TCA	ATC	R	non-CGI	NCR	7	604	0.0115	3	640	0.0047	5	937	0.0053	2196	0.0071
1006	L	CHG	CTG	ACT	CAC	L	non-CGI	ORF	7	864	0.008	7	1074	0.0065	12	1346	0.0088	3310	0.0078
1008	L	CHH	CAC	GCA	TGC	L	non-CGI	ORF	12	858	0.0138	18	1056	0.0168	17	1342	0.0125	3303	0.0144
1009	R	CHH	CAC	GCA	TGC	R	non-CGI	NCR	13	592	0.0215	16	629	0.0248	17	928	0.018	2195	0.0214
1011	R	CHH	CAC	ACA	CAC	R	non-CGI	NCR	9	596	0.0149	9	636	0.014	10	936	0.0106	2196	0.0131
1013	R	CHH	CAT	ACA	CAC	R	non-CGI	NCR	7	598	0.0116	12	633	0.0186	12	930	0.0127	2192	0.0143
1019	R	CHH	CCA	TCC	ATC	R	non-CGI	NCR	2	596	0.0033	3	638	0.0047	5	933	0.0053	2177	0.0045
1020	R	CHH	CAA	CCA	TCC	R	non-CGI	NCR	7	594	0.0116	7	640	0.0108	7	922	0.0075	2177	0.01
1025	L	CHH	CTA	GCT	GGC	L	non-CGI	ORF	2	886	0.0023	7	1097	0.0063	8	1358	0.0059	3358	0.0048
1026	R	CHH	CCA	GCC	AGC	R	non-CGI	NCR	5	589	0.0084	5	636	0.0078	5	914	0.0054	2154	0.0072
1027	R	CHH	CAC	CCA	GCC	R	non-CGI	NCR	10	585	0.0168	8	631	0.0125	21	903	0.0227	2158	0.0174
1029	R	CHH	CCC	ACC	CAC	R	non-CGI	NCR	2	596	0.0033	6	632	0.0094	8	914	0.0087	2158	0.0071
1030	R	CHH	CCC	CCC	ACC	R	non-CGI	NCR	2	594	0.0034	1	641	0.0016	4	915	0.0044	2157	0.0031
1031	R	CHH	CCT	CCC	CCC	R	non-CGI	NCR	3	597	0.005	4	640	0.0062	5	918	0.0054	2167	0.0055
1032	R	CHG	CTG	CCT	CCC	R	non-CGI	NCR	5	593	0.0084	4	641	0.0062	3	919	0.0033	2165	0.0059
1034	L	CHG	CAG	GCA	GGC	L	non-CGI	ORF	16	875	0.018	19	1074	0.0174	13	1377	0.0094	3374	0.0149
1035	R	CHH	CCA	GCC	TGC	R	non-CGI	NCR	6	594	0.01	7	642	0.0108	3	910	0.0033	2162	0.008
1036	R	CHH	CAA	CCA	GCC	R	non-CGI	NCR	8	597	0.0132	10	636	0.0155	13	900	0.0142	2164	0.0143
1040	R	CHH	CAT	ACA	AAC	R	non-CGI	NCR	4	604	0.0066	4	638	0.0062	8	916	0.0087	2174	0.0072
1044	L	CHH	CTA	GCT	CGC	L	non-CGI	ORF	4	881	0.0045	7	1078	0.0065	7	1377	0.0051	3354	0.0053
1045	R	CpG	CGG	GCG	AGC	R	non-CGI	NCR	567	20	0.9659	596	31	0.9506	873	34	0.9625	2121	0.9597
1046	L	CpG	CGC	CCG	GCC	L	non-CGI	ORF	857	26	0.9706	1018	45	0.9577	1313	48	0.9647	3307	0.9643
1047	L	CHG	CCG	GCC	TGC	L	non-CGI	ORF	7	878	0.0079	6	1056	0.0056	5	1349	0.0037	3301	0.0058
1048	R	CHH	CAC	GCA	GGC	R	non-CGI	NCR	1	576	0.0017	3	625	0.0048	11	914	0.0119	2130	0.0061
1050	R	CHG	CAG	ACA	CAC	R	non-CGI	NCR	4	563	0.0071	2	625	0.0032	11	920	0.0118	2125	0.0074
1052	L	CHG	CTG	TCT	ATC	L	non-CGI	ORF	4	887	0.0045	6	1058	0.0056	16	1341	0.0118	3312	0.0073
1055	L	CHH	CAT	ACA	GAC	L	non-CGI	ORF	1	881	0.0011	0	1068	0	9	1350	0.0066	3309	0.0026
1057	R	CHH	CCT	TCC	GTC	R	non-CGI	NCR	3	560	0.0053	0	614	0	1	918	0.0011	2096	0.0021
1058	R	CHH	CTC	CCT	TCC	R	non-CGI	NCR	2	567	0.0035	3	611	0.0049	5	916	0.0054	2104	0.0046
1060	R	CHH	CCA	TCC	CTC	R	non-CGI	NCR	3	557	0.0054	3	604	0.0049	3	914	0.0033	2084	0.0045
1061	R	CHG	CAG	CCA	TCC	R	non-CGI	NCR	10	545	0.018	11	589	0.0183	7	906	0.0077	2068	0.0147
1063	L	CHG	CTG	TCT	ATC	L	non-CGI	ORF	5	879	0.0057	1	1055	0.0009	8	1343	0.0059	3291	0.0042
1067	L	CHH	CAA	GCA	GGC	L	non-CGI	ORF	8	884	0.009	4	1059	0.0038	9	1348	0.0066	3312	0.0065
1068	R	CHH	CCC	GCC	TGC	R	non-CGI	NCR	4	551	0.0072	3	590	0.0051	0	900	0	2048	0.0041
1069	R	CHH	CCC	CCC	GCC	R	non-CGI	NCR	5	553	0.009	1	590	0.0017	4	900	0.0044	2053	0.005
1070	R	CHH	CCT	CCC	CCC	R	non-CGI	NCR	7	547	0.0126	4	586	0.0068	7	896	0.0078	2047	0.0091
1071	R	CHG	CTG	CCT	CCC	R	non-CGI	NCR	1	555	0.0018	1	583	0.0017	3	901	0.0033	2044	0.0023
1073	L	CHG	CAG	ACA	CAC	L	non-CGI	ORF	9	883	0.0101	12	1043	0.0114	16	1340	0.0118	3303	0.0111
1075	L	CHH	CAC	TCA	CTC	L	non-CGI	ORF	11	887	0.0122	12	1046	0.0113	20	1343	0.0147	3319	0.0128
1077	L	CHH	CTC	ACT	CAC	L	non-CGI	ORF	2	895	0.0022	6	1061	0.0056	10	1355	0.0073	3329	0.0051
1079	L	CHH	CAC	GCA	CGC	L	non-CGI	ORF	17	870	0.0192	18	1044	0.0169	23	1329	0.017	3301	0.0177
1080	R	CpG	CGC	GCG	TGC	R	non-CGI	NCR	537	19	0.9658	571	20	0.9662	840	31	0.9644	2018	0.9655
1081	L	CpG	CGC	GCG	TGC	L	non-CGI	ORF	856	28	0.9683	1022	37	0.9651	1284	57	0.9575	3284	0.9636
1082	R	CHG	CAG	GCA	CGC	R	non-CGI	NCR	11	549	0.0196	11	578	0.0187	15	860	0.0171	2024	0.0185
1084	L	CHG	CTG	CCT	GCC	L	non-CGI	ORF	9	886	0.0101	17	1052	0.0159	15	1342	0.0111	3321	0.0123
1085	L	CHH	CCT	GCC	TGC	L	non-CGI	ORF	6	890	0.0067	7	1069	0.0065	10	1350	0.0074	3332	0.0069
1086	R	CHH	CAC	GCA	GGC	R	non-CGI	NCR	16	537	0.0289	12	573	0.0205	27	850	0.0308	2015	0.0267
1088	R	CpG	CGC	ACG	CAC	R	non-CGI	NCR	531	22	0.9602	556	24	0.9586	845	31	0.9646	2009	0.9611
1089	L	CpG	CGT	GCG	GGC	L	non-CGI	ORF	875	27	0.9701	1017	43	0.9594	1289	65	0.952	3316	0.9605
1090	R	CHG	CCG	GCC	CGC	R	non-CGI	NCR	6	551	0.0108	6	576	0.0103	12	855	0.0138	2006	0.0116
1091	R	CpG	CGT	CCG	GCC	R	non-CGI	NCR	546	13	0.9767	567	19	0.9676	834	42	0.9521	2021	0.9655
1092	L	CpG	CGG	ACG	GAC	L	non-CGI	ORF	869	34	0.9623	1031	35	0.9672	1298	58	0.9572	3325	0.9622
1094	R	CHG	CAG	TCA	GTC	R	non-CGI	NCR	5	557	0.0089	3	595	0.005	4	875	0.0046	2039	0.0062
1096	L	CHG	CTG	GCT	TGC	L	non-CGI	ORF	3	912	0.0033	5	1104	0.0045	5	1366	0.0036	3395	0.0038
1097	R	CHH	CAT	GCA	AGC	R	non-CGI	NCR	21	552	0.0366	16	583	0.0267	23	861	0.026	2056	0.0298
1100	L	CHH	CAT	ACA	CAC	L	non-CGI	ORF	21	899	0.0228	18	1093	0.0162	27	1351	0.0196	3409	0.0195
1102	L	CHH	CAC	ACA	CAC	L	non-CGI	ORF	23	899	0.0249	27	1087	0.0242	35	1351	0.0253	3422	0.0248
1104	L	CHH	CAC	ACA	CAC	L	non-CGI	ORF	15	911	0.0162	20	1092	0.018	15	1367	0.0109	3420	0.015
1106	L	CHH	CAC	CCA	TCC	L	non-CGI	ORF	15	917	0.0161	18	1103	0.0161	23	1358	0.0167	3434	0.0163
1107	L	CHH	CCA	TCC	GTC	L	non-CGI	ORF	2	924	0.0022	1	1121	0.0009	9	1371	0.0065	3428	0.0032
1109	R	CHH	CAC	ACA	GAC	R	non-CGI	NCR	7	556	0.0124	5	585	0.0085	7	861	0.0081	2021	0.0097
1111	R	CHH	CAA	ACA	CAC	R	non-CGI	NCR	13	553	0.023	4	583	0.0068	12	860	0.0138	2025	0.0145
1116	L	CHH	CAA	GCA	CGC	L	non-CGI	ORF	13	912	0.0141	8	1114	0.0071	19	1380	0.0136	3446	0.0116
1117	R	CpG	CGG	GCG	TGC	R	non-CGI	NCR	540	14	0.9747	550	20	0.9649	821	33	0.9614	1978	0.967
1118	L	CpG	CGC	CCG	GCC	L	non-CGI	ORF	893	25	0.9728	1081	40	0.9643	1331	57	0.9589	3427	0.9653
1119	L	CHG	CCG	GCC	GGC	L	non-CGI	ORF	8	909	0.0087	12	1108	0.0107	13	1367	0.0094	3417	0.0096
1120	R	CHH	CCA	GCC	GGC	R	non-CGI	NCR	6	552	0.0108	6	556	0.0107	8	847	0.0094	1975	0.0103
1121	R	CHH	CAC	CCA	GCC	R	non-CGI	NCR	9	551	0.0161	12	552	0.0213	11	844	0.0129	1979	0.0167
1123	R	CpG	CGG	ACG	CAC	R	non-CGI	NCR	537	18	0.9676	532	20	0.9638	817	34	0.96	1958	0.9638
1124	L	CpG	CGT	CCG	GCC	L	non-CGI	ORF	897	32	0.9656	1070	46	0.9588	1334	60	0.957	3439	0.9604
1125	L	CHG	CCG	GCC	GGC	L	non-CGI	ORF	7	920	0.0076	7	1101	0.0063	11	1379	0.0079	3425	0.0073
1126	R	CHH	CCA	GCC	GGC	R	non-CGI	NCR	3	553	0.0054	3	559	0.0053	6	842	0.0071	1966	0.0059
1127	R	CHH	CAC	CCA	GCC	R	non-CGI	NCR	7	551	0.0125	8	555	0.0142	24	823	0.0283	1968	0.0184
1129	R	CHH	CAA	ACA	CAC	R	non-CGI	NCR	4	557	0.0071	2	557	0.0036	5	839	0.0059	1964	0.0055
1133	R	CHG	CAG	ACA	AAC	R	non-CGI	NCR	9	555	0.016	4	561	0.0071	10	837	0.0118	1976	0.0116
1135	L	CHG	CTG	GCT	TGC	L	non-CGI	ORF	3	918	0.0033	7	1095	0.0064	7	1385	0.005	3415	0.0049
1136	R	CHG	CAG	GCA	AGC	R	non-CGI	NCR	36	527	0.0639	38	529	0.067	69	769	0.0823	1968	0.0711
1138	L	CHG	CTG	GCT	TGC	L	non-CGI	ORF	3	917	0.0033	6	1099	0.0054	9	1368	0.0065	3402	0.0051
1139	R	CHH	CAC	GCA	AGC	R	non-CGI	NCR	31	533	0.055	32	530	0.0569	42	783	0.0509	1951	0.0543
1141	R	CHH	CAC	ACA	CAC	R	non-CGI	NCR	4	556	0.0071	6	562	0.0106	7	821	0.0085	1956	0.0087
1143	R	CHH	CCC	ACC	CAC	R	CGI	NCR	4	558	0.0071	6	565	0.0105	5	822	0.006	1960	0.0079
1144	R	CHH	CCA	CCC	ACC	R	CGI	NCR	6	563	0.0105	4	570	0.007	6	821	0.0073	1970	0.0083
1145	R	CHH	CAC	CCA	CCC	R	CGI	NCR	11	557	0.0194	16	554	0.0281	11	815	0.0133	1964	0.0203
1147	R	CHH	CAA	ACA	CAC	R	CGI	NCR	2	566	0.0035	3	568	0.0053	3	835	0.0036	1977	0.0041
1151	R	CHH	CAC	ACA	AAC	R	CGI	NCR	2	565	0.0035	8	566	0.0139	5	824	0.006	1970	0.0078
1153	R	CHH	CCA	ACC	CAC	R	CGI	NCR	0	567	0	2	575	0.0035	6	821	0.0073	1971	0.0036
1154	R	CHH	CAC	CCA	ACC	R	CGI	NCR	9	552	0.016	9	568	0.0156	21	808	0.0253	1967	0.019
1156	R	CHG	CAG	ACA	CAC	R	CGI	NCR	3	555	0.0054	7	571	0.0121	9	816	0.0109	1961	0.0095
1158	L	CHG	CTG	CCT	GCC	L	CGI	ORF	9	929	0.0096	5	1101	0.0045	14	1379	0.0101	3437	0.0081
1159	L	CHH	CCT	GCC	GGC	L	CGI	ORF	5	933	0.0053	7	1094	0.0064	12	1382	0.0086	3433	0.0068
1160	R	CHH	CCC	GCC	GGC	R	CGI	NCR	2	551	0.0036	6	572	0.0104	1	806	0.0012	1938	0.0051
1161	R	CHH	CCC	CCC	GCC	R	CGI	NCR	2	556	0.0036	4	576	0.0069	5	802	0.0062	1945	0.0056
1162	R	CHH	CCA	CCC	CCC	R	CGI	NCR	2	557	0.0036	2	577	0.0035	7	801	0.0087	1946	0.0052
1163	R	CHH	CAC	CCA	CCC	R	CGI	NCR	3	559	0.0053	8	568	0.0139	10	798	0.0124	1946	0.0105
1165	R	CHH	CCA	ACC	CAC	R	CGI	NCR	6	557	0.0107	3	571	0.0052	6	801	0.0074	1944	0.0078
1166	R	CHH	CAC	CCA	ACC	R	CGI	NCR	10	555	0.0177	9	561	0.0158	11	798	0.0136	1944	0.0157
1168	R	CHG	CAG	ACA	CAC	R	CGI	NCR	4	562	0.0071	4	564	0.007	11	790	0.0137	1935	0.0093
1170	L	CHG	CTG	GCT	GGC	L	CGI	ORF	7	940	0.0074	7	1081	0.0064	7	1384	0.005	3426	0.0063
1171	R	CHH	CCA	GCC	AGC	R	CGI	NCR	5	562	0.0088	5	560	0.0088	9	789	0.0113	1930	0.0096
1172	R	CHH	CAC	CCA	GCC	R	CGI	NCR	11	554	0.0195	10	557	0.0176	24	783	0.0297	1939	0.0223
1174	R	CHG	CCG	ACC	CAC	R	CGI	NCR	4	554	0.0072	6	561	0.0106	13	795	0.0161	1933	0.0113
1175	R	CpG	CGC	CCG	ACC	R	CGI	NCR	541	18	0.9678	550	19	0.9666	786	27	0.9668	1941	0.9671
1176	L	CpG	CGG	GCG	CGC	L	CGI	ORF	886	46	0.9506	1041	40	0.963	1313	46	0.9662	3372	0.9599
1177	R	CpG	CGT	GCG	CGC	R	CGI	NCR	552	18	0.9684	557	22	0.962	794	28	0.9659	1971	0.9655
1178	L	CpG	CGC	ACG	CAC	L	CGI	ORF	886	44	0.9527	1033	47	0.9565	1287	63	0.9533	3360	0.9542
1180	L	CHH	CAC	CCA	CCC	L	CGI	ORF	22	923	0.0233	30	1061	0.0275	19	1342	0.014	3397	0.0216
1181	L	CHH	CCA	CCC	CCC	L	CGI	ORF	8	947	0.0084	8	1090	0.0073	5	1357	0.0037	3415	0.0064
1182	L	CHH	CCC	CCC	GCC	L	CGI	ORF	6	950	0.0063	9	1104	0.0081	6	1360	0.0044	3435	0.0063
1183	L	CHH	CCC	GCC	TGC	L	CGI	ORF	6	953	0.0063	6	1115	0.0054	11	1355	0.0081	3446	0.0066
1184	R	CHG	CAG	GCA	GGC	R	CGI	NCR	12	579	0.0203	7	597	0.0116	19	821	0.0226	2035	0.0182
1186	L	CHG	CTG	GCT	CGC	L	CGI	ORF	2	962	0.0021	4	1111	0.0036	9	1354	0.0066	3442	0.0041
1187	R	CpG	CGC	GCG	AGC	R	CGI	NCR	574	19	0.968	592	25	0.9595	817	29	0.9657	2056	0.9644
1188	L	CpG	CGC	GCG	GGC	L	CGI	ORF	918	51	0.9474	1092	38	0.9664	1312	46	0.9661	3457	0.96
1189	R	CHH	CCA	GCC	CGC	R	CGI	NCR	4	590	0.0067	6	618	0.0096	12	853	0.0139	2083	0.0101
1190	R	CHG	CAG	CCA	GCC	R	CGI	NCR	11	586	0.0184	4	623	0.0064	13	856	0.015	2093	0.0133
1192	L	CHG	CTG	TCT	TTC	L	CGI	ORF	8	988	0.008	6	1135	0.0053	7	1384	0.005	3528	0.0061
1195	L	CHH	CTT	CCT	GCC	L	CGI	ORF	5	989	0.005	4	1141	0.0035	11	1382	0.0079	3532	0.0055
1196	L	CHH	CCT	GCC	GGC	L	CGI	ORF	8	980	0.0081	10	1137	0.0087	12	1375	0.0087	3522	0.0085
1197	R	CHG	CCG	GCC	GGC	R	CGI	NCR	2	607	0.0033	4	624	0.0064	4	883	0.0045	2124	0.0047
1198	R	CpG	CGA	CCG	GCC	R	CGI	NCR	580	32	0.9477	603	24	0.9617	847	38	0.9571	2124	0.9555
1199	L	CpG	CGG	TCG	ATC	L	CGI	ORF	937	52	0.9474	1101	46	0.9599	1337	59	0.9577	3532	0.955
1203	R	CHH	CCA	TCC	TTC	R	CGI	NCR	7	611	0.0113	2	629	0.0032	4	882	0.0045	2135	0.0063
1204	R	CHH	CAA	CCA	TCC	R	CGI	NCR	12	610	0.0193	6	625	0.0095	9	885	0.0101	2147	0.013
1208	R	CHH	CAT	TCA	ATC	R	CGI	NCR	7	620	0.0112	3	627	0.0048	7	901	0.0077	2165	0.0079
1212	R	CHG	CAG	ACA	TAC	R	CGI	NCR	8	620	0.0127	3	636	0.0047	7	914	0.0076	2188	0.0083
1214	L	CHG	CTG	ACT	AAC	L	CGI	ORF	3	1009	0.003	8	1188	0.0067	8	1438	0.0055	3654	0.0051
1217	R	CHG	CAG	TCA	TTC	R	CGI	NCR	11	615	0.0176	9	634	0.014	18	908	0.0194	2195	0.017
1219	L	CHG	CTG	GCT	CGC	L	CGI	ORF	4	1009	0.0039	5	1182	0.0042	12	1431	0.0083	3643	0.0055
1220	R	CpG	CGT	GCG	AGC	R	CGI	NCR	610	23	0.9637	629	19	0.9707	905	34	0.9638	2220	0.966
1221	L	CpG	CGC	ACG	CAC	L	CGI	ORF	964	41	0.9592	1126	56	0.9526	1388	48	0.9666	3623	0.9595
1223	L	CHH	CAC	ACA	CAC	L	CGI	ORF	4	1009	0.0039	9	1181	0.0076	16	1425	0.0111	3644	0.0075
1225	L	CHH	CAC	GCA	TGC	L	CGI	ORF	14	1004	0.0138	15	1167	0.0127	16	1431	0.0111	3647	0.0125
1226	R	CHG	CAG	GCA	TGC	R	CGI	NCR	9	636	0.014	11	649	0.0167	15	942	0.0157	2262	0.0154
1228	L	CHG	CTG	CCT	TCC	L	CGI	ORF	7	1018	0.0068	9	1171	0.0076	10	1438	0.0069	3653	0.0071
1229	L	CHH	CCT	TCC	TTC	L	CGI	ORF	1	1030	0.001	7	1175	0.0059	9	1449	0.0062	3671	0.0044
1232	L	CHH	CTT	TCT	GTC	L	CGI	ORF	3	1020	0.0029	4	1180	0.0034	4	1454	0.0027	3665	0.003
1234	R	CHH	CAT	ACA	GAC	R	CGI	NCR	6	633	0.0094	3	664	0.0045	10	965	0.0103	2281	0.008
1237	R	CHG	CAG	TCA	ATC	R	CGI	NCR	4	625	0.0064	4	664	0.006	6	972	0.0061	2275	0.0062
1239	L	CHG	CTG	ACT	GAC	L	CGI	ORF	2	1024	0.0019	9	1181	0.0076	7	1458	0.0048	3681	0.0048
1241	R	CHH	CAC	TCA	GTC	R	CGI	NCR	16	615	0.0254	4	657	0.0061	10	966	0.0102	2268	0.0139
1243	R	CHH	CAC	ACA	CAC	R	CGI	NCR	7	629	0.011	5	648	0.0077	14	958	0.0144	2261	0.011
1245	R	CHH	CCA	ACC	CAC	R	CGI	NCR	8	624	0.0127	5	645	0.0077	11	958	0.0114	2251	0.0106
1246	R	CHH	CAC	CCA	ACC	R	CGI	NCR	11	620	0.0174	21	629	0.0323	30	946	0.0307	2257	0.0268
1248	R	CHH	CAA	ACA	CAC	R	CGI	NCR	7	628	0.011	6	644	0.0092	9	972	0.0092	2266	0.0098
1252	L	CHH	CAT	ACA	TAC	L	CGI	ORF	9	996	0.009	7	1171	0.0059	7	1452	0.0048	3642	0.0066
1255	L	CHH	CTA	ACT	TAC	L	CGI	ORF	6	1001	0.006	7	1166	0.006	8	1450	0.0055	3638	0.0058
1258	R	CHH	CAC	ACA	TAC	R	CGI	NCR	4	636	0.0063	6	637	0.0093	15	985	0.015	2283	0.0102
1260	R	CHH	CAC	ACA	CAC	R	CGI	NCR	11	625	0.0173	5	645	0.0077	8	993	0.008	2287	0.011
1262	R	CpG	CGG	ACG	CAC	R	CGI	NCR	611	24	0.9622	624	19	0.9705	971	37	0.9633	2286	0.9653
1263	L	CpG	CGT	CCG	ACC	L	CGI	ORF	965	42	0.9583	1116	53	0.9547	1368	73	0.9493	3617	0.9541
1264	L	CHG	CCG	ACC	CAC	L	CGI	ORF	9	1000	0.0089	11	1159	0.0094	13	1418	0.0091	3610	0.0091
1266	L	CHH	CAC	GCA	GGC	L	CGI	ORF	11	1001	0.0109	19	1148	0.0163	12	1420	0.0084	3611	0.0118
1267	R	CHH	CCA	GCC	TGC	R	CGI	NCR	6	630	0.0094	6	637	0.0093	15	1002	0.0147	2296	0.0112
1268	R	CHH	CAT	CCA	GCC	R	CGI	NCR	9	628	0.0141	11	634	0.0171	25	993	0.0246	2300	0.0186
1271	L	CHH	CAT	CCA	GCC	L	CGI	NCR	24	990	0.0237	33	1143	0.0281	37	1408	0.0256	3635	0.0258
1272	L	CHH	CCA	GCC	CGC	L	CGI	NCR	15	1003	0.0147	8	1162	0.0068	19	1422	0.0132	3629	0.0116
1273	R	CpG	CGA	GCG	GGC	R	CGI	NCR	617	25	0.9611	623	19	0.9704	990	34	0.9668	2308	0.9661
1274	L	CpG	CGC	TCG	CTC	L	CGI	NCR	959	51	0.9495	1098	63	0.9457	1356	72	0.9496	3599	0.9483
1276	L	CHH	CTC	ACT	GAC	L	CGI	NCR	2	1023	0.002	1	1172	0.0009	3	1443	0.0021	3644	0.0016
1278	R	CHH	CCT	TCC	GTC	R	CGI	NCR	5	638	0.0078	6	651	0.0091	10	1012	0.0098	2322	0.0089
1279	R	CHH	CTC	CCT	TCC	R	CGI	NCR	2	641	0.0031	5	651	0.0076	5	1019	0.0049	2323	0.0052
1281	R	CpG	CGT	TCG	CTC	R	CGI	NCR	611	28	0.9562	624	22	0.9659	973	41	0.9596	2299	0.9606
1282	L	CpG	CGA	ACG	GAC	L	CGI	NCR	977	46	0.955	1105	64	0.9453	1392	54	0.9627	3638	0.9543
1284	R	CHH	CAC	TCA	GTC	R	CGI	NCR	8	632	0.0125	5	638	0.0078	6	1011	0.0059	2300	0.0087
1286	R	CHH	CAC	ACA	CAC	R	CGI	NCR	7	631	0.011	5	640	0.0078	11	1014	0.0107	2308	0.0098
1288	R	CpG	CGA	ACG	CAC	R	CGI	NCR	608	24	0.962	622	23	0.9643	973	41	0.9596	2291	0.962
1289	L	CpG	CGT	TCG	GTC	L	CGI	NCR	1000	50	0.9524	1132	55	0.9537	1414	65	0.9561	3716	0.954
1291	R	CHH	CAC	ACA	GAC	R	CGI	NCR	12	627	0.0188	4	644	0.0062	10	1013	0.0098	2310	0.0116
1293	R	CHH	CCA	ACC	CAC	R	CGI	NCR	9	626	0.0142	6	639	0.0093	12	1017	0.0117	2309	0.0117
1294	R	CHH	CAC	CCA	ACC	R	CGI	NCR	11	628	0.0172	11	634	0.0171	12	1020	0.0116	2316	0.0153
1296	R	CpG	CGT	ACG	CAC	R	CGI	NCR	610	21	0.9667	618	24	0.9626	999	31	0.9699	2303	0.9664
1297	L	CpG	CGT	ACG	GAC	L	CGI	NCR	1007	51	0.9518	1141	56	0.9532	1435	67	0.9554	3757	0.9535
1299	R	CHH	CAC	TCA	GTC	R	CGI	NCR	5	641	0.0077	4	643	0.0062	9	1024	0.0087	2326	0.0075
1301	R	CHH	CCA	ACC	CAC	R	CGI	NCR	10	640	0.0154	6	645	0.0092	7	1032	0.0067	2340	0.0104
1302	R	CHH	CAC	CCA	ACC	R	CGI	NCR	11	637	0.017	8	643	0.0123	18	1025	0.0173	2342	0.0155
1304	R	CpG	CGC	ACG	CAC	R	CGI	NCR	624	27	0.9585	620	27	0.9583	1010	32	0.9693	2340	0.962
1305	L	CpG	CGT	GCG	TGC	L	CGI	NCR	1004	50	0.9526	1136	53	0.9554	1455	57	0.9623	3755	0.9568
1306	R	CHH	CAC	GCA	CGC	R	CGI	NCR	12	643	0.0183	7	646	0.0107	13	1040	0.0123	2361	0.0138
1308	R	CHH	CAA	ACA	CAC	R	CGI	NCR	4	652	0.0061	7	657	0.0105	10	1051	0.0094	2381	0.0087
1313	R	CHH	CCA	TCC	ATC	R	CGI	NCR	2	634	0.0031	4	664	0.006	6	1065	0.0056	2375	0.0049
1314	R	CHH	CAA	CCA	TCC	R	CGI	NCR	12	628	0.0188	5	662	0.0075	11	1063	0.0102	2381	0.0122
1322	R	CHG	CTG	TCT	ATC	R	CGI	NCR	4	639	0.0062	2	664	0.003	2	1070	0.0019	2381	0.0037
1324	L	CHG	CAG	TCA	GTC	L	CGI	NCR	11	1036	0.0105	11	1168	0.0093	18	1506	0.0118	3750	0.0105
1326	R	CHH	CAC	ACA	GAC	R	CGI	NCR	5	631	0.0079	8	647	0.0122	12	1049	0.0113	2352	0.0105
1328	R	CHH	CAC	ACA	CAC	R	CGI	NCR	5	626	0.0079	5	645	0.0077	13	1042	0.0123	2336	0.0093
1330	R	CpG	CGG	ACG	CAC	R	CGI	NCR	603	20	0.9679	633	16	0.9753	1014	31	0.9703	2317	0.9712
1331	L	CpG	CGT	CCG	CCC	L	CGI	NCR	974	36	0.9644	1075	49	0.9564	1417	71	0.9523	3622	0.9577
1332	L	CHG	CCG	CCC	ACC	L	CGI	NCR	8	998	0.008	7	1117	0.0062	20	1460	0.0135	3610	0.0092
1333	L	CHH	CCC	ACC	GAC	L	CGI	NCR	8	998	0.008	14	1108	0.0125	8	1467	0.0054	3603	0.0086
1335	R	CHG	CCG	TCC	GTC	R	CGI	NCR	2	625	0.0032	7	643	0.0108	6	1039	0.0057	2322	0.0066
1336	R	CpG	CGT	CCG	TCC	R	CGI	NCR	603	25	0.9602	628	23	0.9647	1016	35	0.9667	2330	0.9639
1337	L	CpG	CGG	ACG	CAC	L	CGI	NCR	965	30	0.9698	1069	41	0.9631	1409	57	0.9611	3571	0.9647
1339	L	CHH	CAC	CCA	GCC	L	CGI	NCR	18	980	0.018	18	1092	0.0162	30	1447	0.0203	3585	0.0182
1340	L	CHH	CCA	GCC	GGC	L	CGI	NCR	7	985	0.0071	9	1099	0.0081	12	1445	0.0082	3557	0.0078
1341	R	CHH	CCT	GCC	GGC	R	CGI	NCR	6	618	0.0096	5	642	0.0077	10	1027	0.0096	2308	0.009
1342	R	CHG	CTG	CCT	GCC	R	CGI	NCR	4	621	0.0064	8	642	0.0123	7	1036	0.0067	2318	0.0085
1344	L	CHG	CAG	GCA	TGC	L	CGI	NCR	30	961	0.0303	33	1067	0.03	44	1427	0.0299	3562	0.0301
1345	R	CHH	CAA	GCA	TGC	R	CGI	NCR	5	623	0.008	9	645	0.0138	13	1034	0.0124	2329	0.0114
1348	R	CHH	CTT	ACT	AAC	R	CGI	NCR	7	626	0.0111	4	649	0.0061	6	1043	0.0057	2335	0.0076
1352	L	CHH	CAA	CCA	ACC	L	CGI	NCR	16	985	0.016	17	1085	0.0154	32	1429	0.0219	3564	0.0178
1353	L	CHH	CCA	ACC	TAC	L	CGI	NCR	7	989	0.007	2	1095	0.0018	12	1445	0.0082	3550	0.0057
1356	L	CHH	CTA	CCT	GCC	L	CGI	NCR	4	967	0.0041	8	1070	0.0074	9	1424	0.0063	3482	0.0059
1357	L	CHH	CCT	GCC	CGC	L	CGI	NCR	4	970	0.0041	10	1069	0.0093	11	1421	0.0077	3485	0.007
1358	R	CpG	CGG	GCG	GGC	R	CGI	NCR	618	21	0.9671	631	16	0.9753	980	37	0.9636	2303	0.9687
1359	L	CpG	CGC	CCG	GCC	L	CGI	NCR	939	26	0.9731	1050	21	0.9804	1366	54	0.962	3456	0.9718
1360	L	CHG	CCG	GCC	CGC	L	CGI	NCR	7	955	0.0073	5	1064	0.0047	9	1408	0.0064	3448	0.0061
1361	R	CpG	CGA	GCG	GGC	R	CGI	NCR	613	21	0.9669	629	19	0.9707	981	40	0.9608	2303	0.9661
1362	L	CpG	CGC	TCG	GTC	L	CGI	NCR	923	33	0.9655	1021	40	0.9623	1347	71	0.9499	3435	0.9592
1364	R	CHG	CTG	ACT	GAC	R	CGI	NCR	2	640	0.0031	6	633	0.0094	13	1009	0.0127	2303	0.0084
1366	L	CHG	CAG	ACA	GAC	L	CGI	NCR	10	941	0.0105	11	1052	0.0103	16	1398	0.0113	3428	0.0107
1368	R	CHH	CAC	TCA	GTC	R	CGI	NCR	5	643	0.0077	6	641	0.0093	12	1012	0.0117	2319	0.0096
1370	R	CpG	CGC	ACG	CAC	R	CGI	NCR	627	18	0.9721	630	14	0.9783	984	35	0.9657	2308	0.972
1371	L	CpG	CGT	GCG	TGC	L	CGI	NCR	906	32	0.9659	1007	32	0.9692	1347	70	0.9506	3394	0.9619
1372	R	CHH	CAC	GCA	CGC	R	CGI	NCR	11	638	0.0169	12	624	0.0189	10	1018	0.0097	2313	0.0152
1374	R	CpG	CGA	ACG	CAC	R	CGI	NCR	626	22	0.966	621	11	0.9826	1000	35	0.9662	2315	0.9716
1375	L	CpG	CGT	TCG	GTC	L	CGI	NCR	906	27	0.9711	985	41	0.96	1339	65	0.9537	3363	0.9616
1377	R	CHG	CAG	ACA	GAC	R	CGI	NCR	4	654	0.0061	8	619	0.0128	7	1022	0.0068	2314	0.0085
1379	L	CHG	CTG	GCT	TGC	L	CGI	NCR	5	918	0.0054	3	1009	0.003	10	1389	0.0071	3334	0.0052
1380	R	CHH	CAC	GCA	AGC	R	CGI	NCR	13	645	0.0198	12	623	0.0189	27	1014	0.0259	2334	0.0215
1382	R	CpG	CGC	ACG	CAC	R	CGI	NCR	633	21	0.9679	616	13	0.9793	1002	36	0.9653	2321	0.9708
1383	L	CpG	CGT	GCG	GGC	L	CGI	NCR	868	25	0.972	967	32	0.968	1341	58	0.9585	3291	0.9662
1384	R	CHH	CCT	GCC	CGC	R	CGI	NCR	1	650	0.0015	4	627	0.0063	9	1030	0.0087	2321	0.0055
1385	R	CHH	CTC	CCT	GCC	R	CGI	NCR	4	651	0.0061	7	628	0.011	7	1039	0.0067	2336	0.0079
1387	R	CHG	CAG	TCA	CTC	R	CGI	NCR	4	650	0.0061	4	629	0.0063	7	1041	0.0067	2335	0.0064
1389	L	CHG	CTG	GCT	AGC	L	CGI	NCR	8	887	0.0089	5	1006	0.0049	16	1391	0.0114	3313	0.0084
1390	R	CHH	CTC	GCT	AGC	R	CGI	NCR	3	654	0.0046	0	636	0	4	1042	0.0038	2339	0.0028
1392	R	CHH	CAA	TCA	CTC	R	CGI	NCR	7	650	0.0107	1	636	0.0016	8	1044	0.0076	2346	0.0066
1396	L	CHH	CAT	ACA	GAC	L	CGI	NCR	10	905	0.0109	8	1019	0.0078	9	1404	0.0064	3355	0.0084
1398	R	CHH	CCT	TCC	GTC	R	CGI	ORF	5	657	0.0076	6	624	0.0095	3	1060	0.0028	2355	0.0066
1399	R	CHG	CTG	CCT	TCC	R	CGI	ORF	4	660	0.006	5	628	0.0079	9	1059	0.0084	2365	0.0074
1401	L	CHG	CAG	CCA	TCC	L	CGI	NCR	18	898	0.0197	15	1026	0.0144	21	1392	0.0149	3370	0.0163
1402	L	CHH	CCA	TCC	CTC	L	CGI	NCR	11	902	0.012	10	1023	0.0097	6	1407	0.0042	3359	0.0087
1404	L	CHH	CTC	ACT	GAC	L	CGI	NCR	7	904	0.0077	4	1024	0.0039	10	1399	0.0071	3348	0.0062
1406	R	CpG	CGC	TCG	GTC	R	CGI	ORF	647	24	0.9642	616	21	0.967	1021	47	0.956	2376	0.9624
1407	L	CpG	CGA	GCG	TGC	L	CGI	NCR	880	31	0.966	987	34	0.9667	1346	67	0.9526	3345	0.9618
1408	R	CHH	CAC	GCA	CGC	R	CGI	ORF	9	670	0.0133	4	635	0.0063	16	1055	0.0149	2389	0.0115
1410	R	CHH	CAA	ACA	CAC	R	CGI	ORF	9	671	0.0132	5	631	0.0079	15	1062	0.0139	2393	0.0117
1414	L	CHH	CTT	CCT	GCC	L	CGI	NCR	7	922	0.0075	9	1038	0.0086	11	1419	0.0077	3406	0.0079
1415	L	CHH	CCT	GCC	GGC	L	CGI	NCR	3	924	0.0032	10	1037	0.0096	7	1421	0.0049	3402	0.0059
1416	R	CHH	CCT	GCC	GGC	R	CGI	ORF	2	687	0.0029	2	643	0.0031	10	1066	0.0093	2410	0.0051
1417	R	CHH	CTT	CCT	GCC	R	CGI	ORF	6	680	0.0087	5	636	0.0078	16	1058	0.0149	2401	0.0105
1420	L	CHH	CAA	ACA	AAC	L	CGI	NCR	7	907	0.0077	6	1047	0.0057	13	1407	0.0092	3387	0.0075
1423	L	CHH	CAA	TCA	CTC	L	CGI	NCR	9	905	0.0098	7	1039	0.0067	18	1398	0.0127	3376	0.0098
1425	L	CHH	CTC	ACT	TAC	L	CGI	NCR	3	912	0.0033	2	1047	0.0019	8	1408	0.0056	3380	0.0036
1428	L	CHH	CTA	GCT	AGC	L	CGI	NCR	5	923	0.0054	11	1040	0.0105	10	1405	0.0071	3394	0.0076
1429	R	CHH	CTC	GCT	AGC	R	CGI	ORF	4	690	0.0058	1	639	0.0016	4	1059	0.0038	2397	0.0037
1431	R	CHH	CTA	TCT	CTC	R	CGI	ORF	5	682	0.0073	2	634	0.0031	6	1055	0.0057	2384	0.0054
1434	R	CHH	CAC	ACA	TAC	R	CGI	ORF	4	692	0.0057	5	635	0.0078	3	1062	0.0028	2401	0.0055
1436	R	CpG	CGA	ACG	CAC	R	CGI	ORF	677	18	0.9741	628	16	0.9752	1038	30	0.9719	2407	0.9737
1437	L	CpG	CGT	TCG	CTC	L	CGI	NCR	898	17	0.9814	1010	43	0.9592	1377	42	0.9704	3387	0.9703
1439	L	CHH	CTC	GCT	GGC	L	CGI	NCR	7	914	0.0076	8	1054	0.0075	11	1406	0.0078	3400	0.0076
1440	R	CHH	CCT	GCC	AGC	R	CGI	ORF	7	688	0.0101	4	642	0.0062	15	1064	0.0139	2420	0.0101
1441	R	CHH	CTC	CCT	GCC	R	CGI	ORF	7	695	0.01	6	641	0.0093	9	1071	0.0083	2429	0.0092
1443	R	CpG	CGT	TCG	CTC	R	CGI	ORF	676	21	0.9699	626	23	0.9646	1045	32	0.9703	2423	0.9682
1444	L	CpG	CGA	ACG	GAC	L	CGI	NCR	890	24	0.9737	999	44	0.9578	1359	42	0.97	3358	0.9672
1446	R	CpG	CGC	TCG	GTC	R	CGI	ORF	622	80	0.886	587	65	0.9003	960	114	0.8939	2428	0.8934
1447	L	CpG	CGA	GCG	TGC	L	CGI	NCR	883	25	0.9725	1001	41	0.9607	1355	43	0.9692	3348	0.9675
1448	R	CHH	CAC	GCA	CGC	R	CGI	ORF	2	704	0.0028	10	642	0.0153	18	1059	0.0167	2435	0.0116
1450	R	CpG	CGG	ACG	CAC	R	CGI	ORF	680	22	0.9687	635	18	0.9724	1048	31	0.9713	2434	0.9708
1451	L	CpG	CGT	CCG	CCC	L	CGI	NCR	890	31	0.9663	1012	40	0.962	1357	44	0.9686	3374	0.9656
1452	L	CHG	CCG	CCC	CCC	L	CGI	NCR	13	902	0.0142	10	1033	0.0096	26	1370	0.0186	3354	0.0141
1453	L	CHH	CCC	CCC	GCC	L	CGI	NCR	4	918	0.0043	17	1026	0.0163	13	1383	0.0093	3361	0.01
1454	L	CHH	CCC	GCC	CGC	L	CGI	NCR	9	905	0.0098	7	1033	0.0067	8	1391	0.0057	3353	0.0074
1455	R	CpG	CGT	GCG	GGC	R	CGI	ORF	684	19	0.973	647	19	0.9715	1058	32	0.9706	2459	0.9717
1456	L	CpG	CGC	ACG	GAC	L	CGI	NCR	863	55	0.9401	980	54	0.9478	1325	77	0.9451	3354	0.9443
1458	R	CHG	CTG	TCT	GTC	R	CGI	ORF	6	709	0.0084	2	668	0.003	5	1087	0.0046	2477	0.0053
1460	L	CHG	CAG	GCA	AGC	L	CGI	NCR	100	833	0.1072	105	927	0.1017	158	1272	0.1105	3395	0.1065
1461	R	CHH	CTC	GCT	TGC	R	CGI	ORF	3	716	0.0042	7	677	0.0102	4	1096	0.0036	2503	0.006
1463	R	CpG	CGT	TCG	CTC	R	CGI	ORF	695	27	0.9626	651	26	0.9616	1070	30	0.9727	2499	0.9656
1464	L	CpG	CGA	ACG	TAC	L	CGI	NCR	902	36	0.9616	1003	35	0.9663	1389	50	0.9653	3415	0.9644
1468	L	CHH	CAT	CCA	CCC	L	CGI	NCR	10	946	0.0105	16	1046	0.0151	27	1442	0.0184	3487	0.0146
1469	L	CHH	CCA	CCC	ACC	L	CGI	NCR	8	951	0.0083	3	1064	0.0028	11	1463	0.0075	3500	0.0062
1470	L	CHH	CCC	ACC	GAC	L	CGI	NCR	3	959	0.0031	4	1063	0.0037	6	1471	0.0041	3506	0.0036
1472	R	CHG	CCG	TCC	GTC	R	CGI	ORF	1	719	0.0014	7	699	0.0099	4	1123	0.0035	2553	0.005
1473	R	CpG	CGC	CCG	TCC	R	CGI	ORF	695	33	0.9547	668	38	0.9462	1077	55	0.9514	2566	0.9508
1474	L	CpG	CGG	GCG	AGC	L	CGI	NCR	923	32	0.9665	1028	50	0.9536	1430	46	0.9688	3509	0.963
1475	R	CHG	CTG	GCT	CGC	R	CGI	ORF	4	730	0.0054	4	710	0.0056	8	1125	0.0071	2581	0.006
1477	L	CHG	CAG	CCA	TCC	L	CGI	NCR	12	959	0.0124	11	1084	0.01	26	1464	0.0174	3556	0.0133
1478	L	CHH	CCA	TCC	ATC	L	CGI	NCR	4	971	0.0041	8	1089	0.0073	7	1491	0.0047	3570	0.0054
1481	R	CpG	CGG	TCG	ATC	R	CGI	ORF	705	34	0.954	681	32	0.9551	1092	42	0.963	2586	0.9574
1482	L	CpG	CGA	CCG	GCC	L	CGI	NCR	932	42	0.9569	1051	47	0.9572	1446	42	0.9718	3560	0.9619
1483	L	CHG	CCG	GCC	CGC	L	CGI	NCR	6	969	0.0062	3	1097	0.0027	7	1476	0.0047	3558	0.0045
1484	R	CpG	CGT	GCG	GGC	R	CGI	ORF	714	25	0.9662	698	29	0.9601	1097	44	0.9614	2607	0.9626
1485	L	CpG	CGC	ACG	TAC	L	CGI	NCR	895	81	0.917	1015	95	0.9144	1369	119	0.92	3574	0.9171
1488	L	CHH	CTA	CCT	TCC	L	CGI	NCR	13	977	0.0131	9	1104	0.0081	12	1493	0.008	3608	0.0097
1489	L	CHH	CCT	TCC	GTC	L	CGI	NCR	1	987	0.001	5	1111	0.0045	9	1490	0.006	3603	0.0038
1491	R	CpG	CGT	ACG	GAC	R	CGI	ORF	708	40	0.9465	699	39	0.9472	1097	57	0.9506	2640	0.9481
1492	L	CpG	CGT	ACG	GAC	L	CGI	NCR	933	62	0.9377	1044	73	0.9346	1403	91	0.9391	3606	0.9371
1494	R	CpG	CGT	TCG	GTC	R	CGI	ORF	720	37	0.9511	699	37	0.9497	1101	50	0.9566	2644	0.9525
1495	L	CpG	CGA	ACG	CAC	L	CGI	NCR	965	40	0.9602	1071	43	0.9614	1443	52	0.9652	3614	0.9623
1497	L	CHH	CAC	ACA	CAC	L	CGI	NCR	14	998	0.0138	15	1101	0.0134	16	1492	0.0106	3636	0.0126
1499	L	CHH	CAC	ACA	TAC	L	CGI	NCR	17	996	0.0168	7	1119	0.0062	15	1492	0.01	3646	0.011
1502	L	CHH	CTA	GCT	GGC	L	CGI	NCR	2	1006	0.002	6	1128	0.0053	10	1504	0.0066	3656	0.0046
1503	R	CHH	CCA	GCC	AGC	R	CGI	ORF	9	744	0.012	5	727	0.0068	14	1139	0.0121	2638	0.0103
1504	R	CHH	CAC	CCA	GCC	R	CGI	ORF	14	737	0.0186	20	716	0.0272	18	1141	0.0155	2646	0.0204
1506	R	CpG	CGG	ACG	CAC	R	CGI	ORF	709	35	0.953	709	26	0.9646	1111	43	0.9627	2633	0.9601
1507	L	CpG	CGT	CCG	ACC	L	CGI	NCR	986	31	0.9695	1111	42	0.9636	1470	54	0.9646	3694	0.9659
1508	L	CHG	CCG	ACC	TAC	L	CGI	NCR	4	1012	0.0039	7	1153	0.006	10	1521	0.0065	3707	0.0055
1513	R	CHG	CAG	ACA	TAC	R	CGI	ORF	4	722	0.0055	6	728	0.0082	14	1155	0.012	2629	0.0086
1515	L	CHG	CTG	GCT	TGC	L	CGI	NCR	5	1038	0.0048	5	1212	0.0041	8	1547	0.0051	3815	0.0047
1516	R	CHH	CAC	GCA	AGC	R	CGI	ORF	12	718	0.0164	5	731	0.0068	12	1156	0.0103	2634	0.0112
1518	R	CHH	CAA	ACA	CAC	R	CGI	ORF	8	728	0.0109	7	729	0.0095	14	1163	0.0119	2649	0.0108
1522	L	CHH	CAT	GCA	TGC	L	CGI	NCR	10	1065	0.0093	20	1221	0.0161	23	1533	0.0148	3872	0.0134
1523	R	CHH	CAA	GCA	TGC	R	CGI	ORF	4	732	0.0054	9	726	0.0122	8	1171	0.0068	2650	0.0082
1528	L	CHH	CAA	ACA	CAC	L	CGI	NCR	10	1077	0.0092	18	1243	0.0143	19	1550	0.0121	3917	0.0119
1530	L	CHH	CAC	GCA	AGC	L	CGI	NCR	25	1065	0.0229	20	1242	0.0158	29	1530	0.0186	3911	0.0191
1531	R	CHH	CTC	GCT	TGC	R	CGI	ORF	4	730	0.0054	5	716	0.0069	0	1164	0	2619	0.0041
1533	R	CHG	CCG	TCC	CTC	R	CGI	ORF	2	738	0.0027	4	710	0.0056	6	1152	0.0052	2612	0.0045
1534	R	CpG	CGT	CCG	TCC	R	CGI	ORF	710	29	0.9608	694	22	0.9693	1085	65	0.9435	2605	0.9578
1535	L	CpG	CGG	ACG	GAC	L	CGI	NCR	1058	41	0.9627	1212	42	0.9665	1485	57	0.963	3895	0.9641
1537	R	CHH	CAC	TCA	GTC	R	CGI	ORF	5	740	0.0067	8	699	0.0113	13	1148	0.0112	2613	0.0097
1539	R	CHH	CAC	ACA	CAC	R	CGI	ORF	4	739	0.0054	9	697	0.0127	15	1144	0.0129	2608	0.0104
1541	R	CHG	CAG	ACA	CAC	R	CGI	ORF	9	729	0.0122	6	699	0.0085	21	1132	0.0182	2596	0.013
1543	L	CHG	CTG	GCT	AGC	L	CGI	NCR	7	1096	0.0063	5	1248	0.004	7	1550	0.0045	3913	0.0049
1544	R	CHH	CTC	GCT	AGC	R	CGI	ORF	2	736	0.0027	3	709	0.0042	2	1149	0.0017	2601	0.0029
1546	R	CHH	CTT	TCT	CTC	R	CGI	ORF	4	738	0.0054	7	702	0.0099	5	1154	0.0043	2610	0.0065
1549	L	CHH	CAA	TCA	CTC	L	CGI	NCR	7	1118	0.0062	10	1237	0.008	11	1559	0.007	3942	0.0071
1551	L	CHH	CTC	CCT	ACC	L	CGI	NCR	9	1116	0.008	8	1247	0.0064	21	1544	0.0134	3945	0.0093
1552	L	CHH	CCT	ACC	CAC	L	CGI	NCR	2	1126	0.0018	11	1244	0.0088	15	1551	0.0096	3949	0.0067
1554	L	CHH	CAC	CCA	GCC	L	CGI	NCR	21	1103	0.0187	26	1231	0.0207	30	1531	0.0192	3942	0.0195
1555	L	CHH	CCA	GCC	AGC	L	CGI	NCR	3	1114	0.0027	7	1248	0.0056	8	1550	0.0051	3930	0.0045
1556	R	CHH	CTT	GCT	GGC	R	CGI	ORF	5	733	0.0068	4	708	0.0056	3	1155	0.0026	2608	0.005
1561	L	CHH	CAT	GCA	AGC	L	CGI	NCR	23	1112	0.0203	21	1247	0.0166	15	1561	0.0095	3979	0.0154
1562	R	CHG	CTG	GCT	TGC	R	CGI	ORF	5	726	0.0068	2	696	0.0029	5	1144	0.0044	2578	0.0047
1564	L	CHG	CAG	CCA	ACC	L	CGI	NCR	16	1121	0.0141	22	1254	0.0172	25	1553	0.0158	3991	0.0157
1565	L	CHH	CCA	ACC	GAC	L	CGI	NCR	8	1130	0.007	9	1261	0.0071	9	1570	0.0057	3987	0.0066
1567	R	CpG	CGT	TCG	GTC	R	CGI	ORF	704	32	0.9565	676	15	0.9783	1087	56	0.951	2570	0.9619
1568	L	CpG	CGA	ACG	CAC	L	CGI	NCR	1087	47	0.9586	1220	49	0.9614	1526	57	0.964	3986	0.9613
1570	L	CHH	CAC	ACA	AAC	L	CGI	NCR	4	1144	0.0035	8	1274	0.0062	13	1586	0.0081	4029	0.006
1573	R	CHG	CAG	TCA	TTC	R	CGI	ORF	4	745	0.0053	2	689	0.0029	13	1118	0.0115	2571	0.0066
1575	L	CHG	CTG	CCT	GCC	L	CGI	NCR	4	1145	0.0035	9	1282	0.007	11	1592	0.0069	4043	0.0058
1576	L	CHH	CCT	GCC	CGC	L	CGI	NCR	23	1117	0.0202	35	1252	0.0272	34	1571	0.0212	4032	0.0229
1577	R	CpG	CGC	GCG	GGC	R	CGI	ORF	711	30	0.9595	663	22	0.9679	1064	52	0.9534	2542	0.9603
1578	L	CpG	CGC	GCG	AGC	L	CGI	NCR	1102	33	0.9709	1243	45	0.9651	1538	62	0.9613	4023	0.9657
1579	R	CHH	CTC	GCT	CGC	R	CGI	ORF	5	744	0.0067	5	685	0.0072	7	1130	0.0062	2576	0.0067
1581	R	CHH	CCT	TCC	CTC	R	CGI	ORF	2	747	0.0027	1	698	0.0014	12	1134	0.0105	2594	0.0049
1582	R	CHG	CTG	CCT	TCC	R	CGI	ORF	4	740	0.0054	6	691	0.0086	13	1135	0.0113	2589	0.0084
1584	L	CHG	CAG	GCA	CGC	L	CGI	NCR	24	1138	0.0207	28	1280	0.0214	32	1572	0.02	4074	0.0207
1585	R	CpG	CGC	GCG	TGC	R	CGI	ORF	691	41	0.944	658	29	0.9578	1079	50	0.9557	2548	0.9525
1586	L	CpG	CGC	GCG	TGC	L	CGI	NCR	1121	44	0.9622	1258	42	0.9677	1533	52	0.9672	4050	0.9657
1587	R	CHH	CAA	GCA	CGC	R	CGI	ORF	10	725	0.0136	5	688	0.0072	19	1128	0.0166	2575	0.0125
1591	L	CHH	CTT	ACT	GAC	L	CGI	NCR	7	1188	0.0059	8	1312	0.0061	9	1614	0.0055	4138	0.0058
1593	R	CHH	CAA	TCA	GTC	R	CGI	ORF	7	729	0.0095	7	687	0.0101	12	1136	0.0105	2578	0.01
1597	R	CHG	CAG	ACA	AAC	R	CGI	ORF	3	720	0.0041	5	678	0.0073	7	1144	0.0061	2557	0.0059
1599	L	CHG	CTG	GCT	AGC	L	CGI	NCR	4	1179	0.0034	6	1320	0.0045	5	1653	0.003	4167	0.0036
1600	R	CHG	CTG	GCT	AGC	R	CGI	ORF	2	716	0.0028	0	682	0	6	1151	0.0052	2557	0.0027
1602	L	CHG	CAG	ACA	TAC	L	CGI	NCR	5	1187	0.0042	14	1318	0.0105	12	1643	0.0073	4179	0.0073
1605	L	CHH	CTA	ACT	AAC	L	CGI	NCR	5	1203	0.0041	7	1342	0.0052	4	1649	0.0024	4210	0.0039
1608	L	CHH	CAA	GCA	GGC	L	CGI	NCR	11	1198	0.0091	5	1349	0.0037	11	1640	0.0067	4214	0.0065
1609	R	CHH	CCC	GCC	TGC	R	CGI	ORF	4	702	0.0057	5	658	0.0075	5	1134	0.0044	2508	0.0059
1610	R	CHH	CCT	CCC	GCC	R	CGI	ORF	3	704	0.0042	9	652	0.0136	14	1131	0.0122	2513	0.01
1611	R	CHG	CTG	CCT	CCC	R	CGI	ORF	9	697	0.0127	14	643	0.0213	20	1122	0.0175	2505	0.0172
1613	L	CHG	CAG	CCA	ACC	L	CGI	NCR	11	1197	0.0091	22	1344	0.0161	28	1637	0.0168	4239	0.014
1614	L	CHH	CCA	ACC	TAC	L	CGI	NCR	6	1204	0.005	11	1354	0.0081	10	1656	0.006	4241	0.0063
1618	L	CHH	CAT	GCA	CGC	L	CGI	NCR	23	1187	0.019	24	1334	0.0177	26	1637	0.0156	4231	0.0174
1619	R	CpG	CGC	GCG	TGC	R	non-CGI	ORF	675	29	0.9588	622	30	0.954	1068	52	0.9536	2476	0.9555
1620	L	CpG	CGC	GCG	GGC	L	CGI	NCR	1161	46	0.9619	1294	61	0.955	1575	70	0.9574	4207	0.9581
1621	R	CHH	CCA	GCC	CGC	R	non-CGI	ORF	4	701	0.0057	3	649	0.0046	7	1116	0.0062	2480	0.0055
1622	R	CHH	CAC	CCA	GCC	R	non-CGI	ORF	16	694	0.0225	19	636	0.029	16	1108	0.0142	2489	0.0219
1624	R	CHH	CTC	ACT	CAC	R	non-CGI	ORF	4	697	0.0057	2	648	0.0031	5	1114	0.0045	2470	0.0044
1626	R	CpG	CGT	TCG	CTC	R	non-CGI	ORF	668	27	0.9612	616	32	0.9506	1055	58	0.9479	2456	0.9532
1627	L	CpG	CGA	ACG	AAC	L	non-CGI	NCR	1169	53	0.9566	1323	57	0.9587	1606	70	0.9582	4278	0.9579
1632	R	CHG	CAG	ACA	AAC	R	non-CGI	ORF	3	689	0.0043	5	620	0.008	13	1117	0.0115	2447	0.0079
1634	L	CHG	CTG	GCT	GGC	L	non-CGI	NCR	2	1253	0.0016	6	1406	0.0042	10	1696	0.0059	4373	0.0039
1635	R	CHH	CCA	GCC	AGC	R	non-CGI	ORF	2	683	0.0029	2	621	0.0032	11	1118	0.0097	2437	0.0053
1636	R	CHH	CAC	CCA	GCC	R	non-CGI	ORF	10	672	0.0147	18	607	0.0288	19	1109	0.0168	2435	0.0201
1638	R	CHH	CCT	ACC	CAC	R	non-CGI	ORF	7	681	0.0102	2	627	0.0032	7	1124	0.0062	2448	0.0065
1639	R	CHG	CTG	CCT	ACC	R	non-CGI	ORF	2	678	0.0029	2	623	0.0032	10	1118	0.0089	2433	0.005
1641	L	CHG	CAG	GCA	AGC	L	non-CGI	NCR	25	1233	0.0199	31	1414	0.0215	27	1682	0.0158	4412	0.019
1642	R	CHG	CTG	GCT	TGC	R	non-CGI	ORF	3	679	0.0044	3	624	0.0048	6	1126	0.0053	2441	0.0048
1644	L	CHG	CAG	CCA	TCC	L	non-CGI	NCR	15	1235	0.012	17	1437	0.0117	26	1683	0.0152	4413	0.013
1645	L	CHH	CCA	TCC	GTC	L	non-CGI	NCR	5	1247	0.004	10	1434	0.0069	6	1703	0.0035	4405	0.0048
1647	R	CHH	CCA	ACC	GAC	R	non-CGI	ORF	1	688	0.0015	6	616	0.0096	6	1128	0.0053	2445	0.0055
1648	R	CHG	CAG	CCA	ACC	R	non-CGI	ORF	11	682	0.0159	8	617	0.0128	23	1113	0.0202	2454	0.0163
1650	L	CHG	CTG	CCT	GCC	L	non-CGI	NCR	9	1244	0.0072	9	1435	0.0062	15	1706	0.0087	4418	0.0074
1651	L	CHH	CCT	GCC	AGC	L	non-CGI	NCR	6	1249	0.0048	9	1433	0.0062	16	1709	0.0093	4422	0.0068
1652	R	CHG	CTG	GCT	GGC	R	non-CGI	ORF	3	684	0.0044	0	629	0	2	1149	0.0017	2467	0.002
1654	L	CHG	CAG	GCA	TGC	L	non-CGI	NCR	17	1242	0.0135	21	1407	0.0147	25	1702	0.0145	4414	0.0142
1655	R	CHG	CAG	GCA	TGC	R	non-CGI	ORF	8	676	0.0117	4	631	0.0063	10	1129	0.0088	2458	0.0089
1657	L	CHG	CTG	ACT	GAC	L	non-CGI	NCR	2	1260	0.0016	12	1401	0.0085	10	1723	0.0058	4408	0.0053
1659	R	CHH	CAA	TCA	GTC	R	non-CGI	ORF	1	691	0.0014	5	633	0.0078	9	1132	0.0079	2471	0.0057
1663	R	CHH	CCC	ACC	AAC	R	non-CGI	ORF	5	691	0.0072	4	637	0.0062	10	1127	0.0088	2474	0.0074
1664	R	CHH	CCT	CCC	ACC	R	non-CGI	ORF	6	695	0.0086	2	641	0.0031	6	1133	0.0053	2483	0.0056
1665	R	CHH	CTC	CCT	CCC	R	non-CGI	ORF	6	697	0.0085	5	636	0.0078	4	1134	0.0035	2482	0.0066
1667	R	CHH	CTA	TCT	CTC	R	non-CGI	ORF	8	693	0.0114	3	635	0.0047	13	1130	0.0114	2482	0.0092
1670	L	CHH	CTA	GCT	TGC	L	non-CGI	NCR	5	1291	0.0039	3	1451	0.0021	5	1773	0.0028	4528	0.0029
1671	R	CHG	CAG	GCA	AGC	R	non-CGI	ORF	59	639	0.0845	65	571	0.1022	97	1031	0.086	2462	0.0909
1673	L	CHG	CTG	TCT	GTC	L	non-CGI	NCR	9	1297	0.0069	9	1452	0.0062	3	1788	0.0017	4558	0.0049
1675	R	CHH	CAC	ACA	GAC	R	non-CGI	ORF	4	700	0.0057	8	628	0.0126	7	1131	0.0062	2478	0.0081
1677	R	CHH	CAA	ACA	CAC	R	non-CGI	ORF	6	700	0.0085	1	639	0.0016	12	1129	0.0105	2487	0.0069
1680	L	CHH	CTT	TCT	GTC	L	non-CGI	NCR	5	1308	0.0038	3	1472	0.002	8	1822	0.0044	4618	0.0034
1682	R	CHH	CTA	ACT	GAC	R	non-CGI	ORF	0	710	0	1	637	0.0016	2	1140	0.0018	2490	0.0011
1685	R	CHG	CTG	ACT	TAC	R	non-CGI	ORF	4	714	0.0056	3	641	0.0047	4	1146	0.0035	2512	0.0046
1687	L	CHG	CAG	TCA	CTC	L	non-CGI	NCR	11	1325	0.0082	17	1461	0.0115	14	1846	0.0075	4674	0.0091
1689	L	CHH	CTC	CCT	ACC	L	non-CGI	NCR	15	1334	0.0111	5	1466	0.0034	18	1834	0.0097	4672	0.0081
1690	L	CHH	CCT	ACC	AAC	L	non-CGI	NCR	10	1342	0.0074	12	1466	0.0081	7	1850	0.0038	4687	0.0064
1693	R	CHH	CAT	TCA	TTC	R	non-CGI	ORF	6	720	0.0083	4	657	0.0061	8	1148	0.0069	2543	0.0071
1697	L	CHH	CTA	GCT	AGC	L	non-CGI	NCR	6	1378	0.0043	7	1510	0.0046	6	1902	0.0031	4809	0.004
1698	R	CHG	CTG	GCT	AGC	R	non-CGI	ORF	5	730	0.0068	0	670	0	2	1150	0.0017	2557	0.0028
1700	L	CHG	CAG	ACA	GAC	L	non-CGI	NCR	6	1393	0.0043	7	1511	0.0046	15	1900	0.0078	4832	0.0056
1702	R	CHH	CTA	TCT	GTC	R	non-CGI	ORF	2	741	0.0027	1	666	0.0015	2	1147	0.0017	2559	0.002
1705	R	CHH	CAA	ACA	TAC	R	non-CGI	ORF	5	749	0.0066	5	672	0.0074	9	1156	0.0077	2596	0.0072
1708	R	CHH	CAC	ACA	AAC	R	non-CGI	ORF	4	754	0.0053	6	670	0.0089	14	1150	0.012	2598	0.0087
1710	R	CHG	CAG	ACA	CAC	R	non-CGI	ORF	6	761	0.0078	8	668	0.0118	15	1150	0.0129	2608	0.0108
1712	L	CHG	CTG	TCT	GTC	L	non-CGI	NCR	7	1435	0.0049	9	1584	0.0056	8	1985	0.004	5028	0.0048
1714	R	CHH	CAC	ACA	GAC	R	non-CGI	ORF	7	763	0.0091	7	673	0.0103	13	1151	0.0112	2614	0.0102
1716	R	CHG	CTG	ACT	CAC	R	non-CGI	ORF	4	755	0.0053	7	674	0.0103	7	1153	0.006	2600	0.0072
1718	L	CHG	CAG	GCA	TGC	L	non-CGI	NCR	14	1457	0.0095	28	1579	0.0174	32	1963	0.016	5073	0.0143
1719	R	CHH	CAC	GCA	TGC	R	non-CGI	ORF	13	736	0.0174	7	672	0.0103	14	1140	0.0121	2582	0.0133
1721	R	CHH	CCA	ACC	CAC	R	non-CGI	ORF	4	751	0.0053	5	691	0.0072	10	1156	0.0086	2617	0.007
1722	R	CHH	CAC	CCA	ACC	R	non-CGI	ORF	9	746	0.0119	7	691	0.01	30	1144	0.0256	2627	0.0158
1724	R	CHH	CAA	ACA	CAC	R	non-CGI	ORF	7	751	0.0092	4	701	0.0057	10	1169	0.0085	2642	0.0078
1727	L	CHH	CTT	ACT	GAC	L	non-CGI	NCR	8	1520	0.0052	8	1657	0.0048	10	2041	0.0049	5244	0.005
1729	R	CpG	CGA	TCG	GTC	R	non-CGI	ORF	731	34	0.9556	686	30	0.9581	1125	50	0.9574	2656	0.957
1730	L	CpG	CGA	TCG	CTC	L	non-CGI	NCR	1473	62	0.9596	1598	73	0.9563	1944	91	0.9553	5241	0.9571
1732	L	CHH	CTC	TCT	ATC	L	non-CGI	NCR	7	1574	0.0044	12	1695	0.007	8	2072	0.0038	5368	0.0051
1738	R	CHH	CAA	TCA	TTC	R	non-CGI	ORF	6	780	0.0076	4	720	0.0055	14	1170	0.0118	2694	0.0083
1743	R	CHH	CAC	ACA	AAC	R	non-CGI	ORF	9	773	0.0115	3	718	0.0042	14	1154	0.012	2671	0.0092
1745	R	CHH	CAC	ACA	CAC	R	non-CGI	ORF	16	776	0.0202	12	732	0.0161	20	1174	0.0168	2730	0.0177
1747	R	CHH	CAC	ACA	CAC	R	non-CGI	ORF	12	783	0.0151	16	735	0.0213	20	1172	0.0168	2738	0.0177
1749	R	CHH	CAC	ACA	CAC	R	non-CGI	ORF	15	776	0.019	15	742	0.0198	15	1175	0.0126	2738	0.0171
1751	R	CHH	CAT	ACA	CAC	R	non-CGI	ORF	9	785	0.0113	9	757	0.0117	13	1169	0.011	2742	0.0114
1755	R	CHG	CAG	ACA	TAC	R	non-CGI	ORF	5	794	0.0063	8	759	0.0104	14	1175	0.0118	2755	0.0095
1757	L	CHG	CTG	TCT	GTC	L	non-CGI	NCR	8	1677	0.0047	7	1799	0.0039	8	2216	0.0036	5715	0.0041
1759	R	CHH	CTT	ACT	GAC	R	non-CGI	ORF	5	805	0.0062	4	769	0.0052	8	1205	0.0066	2796	0.006
1766	R	CHH	CAC	TCA	ATC	R	non-CGI	ORF	7	819	0.0085	10	770	0.0128	11	1204	0.0091	2821	0.0101
1768	R	CHH	CTC	ACT	CAC	R	non-CGI	ORF	5	822	0.006	2	783	0.0025	6	1222	0.0049	2840	0.0045
1770	R	CHH	CTT	TCT	CTC	R	non-CGI	ORF	4	822	0.0048	8	777	0.0102	7	1225	0.0057	2843	0.0069
1777	L	CHH	CAA	ACA	CAC	L	non-CGI	ORF	18	1727	0.0103	22	1826	0.0119	14	2277	0.0061	5884	0.0094
1779	L	CHH	CAC	ACA	CAC	L	non-CGI	ORF	19	1723	0.0109	25	1816	0.0136	27	2267	0.0118	5877	0.0121
1781	L	CHH	CAC	TCA	ATC	L	non-CGI	ORF	18	1722	0.0103	19	1813	0.0104	20	2270	0.0087	5862	0.0098
1784	R	CHH	CAT	TCA	ATC	R	non-CGI	ORF	5	839	0.0059	7	816	0.0085	5	1209	0.0041	2881	0.0062
1788	L	CHH	CTA	TCT	CTC	L	non-CGI	ORF	8	1757	0.0045	7	1845	0.0038	6	2280	0.0026	5903	0.0036
1790	L	CHH	CTC	CCT	GCC	L	non-CGI	ORF	7	1765	0.004	11	1847	0.0059	14	2271	0.0061	5915	0.0053
1791	L	CHH	CCT	GCC	TGC	L	non-CGI	ORF	11	1767	0.0062	15	1843	0.0081	11	2267	0.0048	5914	0.0064
1792	R	CHH	CAT	GCA	GGC	R	non-CGI	ORF	7	833	0.0083	8	833	0.0095	11	1222	0.0089	2914	0.0089
1799	L	CHH	CAA	TCA	GTC	L	non-CGI	ORF	10	1796	0.0055	12	1869	0.0064	13	2307	0.0056	6007	0.0058
1801	R	CHH	CAC	ACA	GAC	R	non-CGI	ORF	11	828	0.0131	8	820	0.0097	15	1210	0.0122	2892	0.0117
1803	R	CHH	CTA	ACT	CAC	R	non-CGI	ORF	7	834	0.0083	3	827	0.0036	6	1223	0.0049	2900	0.0056
1807	R	CHG	CAG	ACA	AAC	R	non-CGI	ORF	7	837	0.0083	13	820	0.0156	7	1219	0.0057	2903	0.0099
1809	L	CHG	CTG	GCT	TGC	L	non-CGI	ORF	7	1819	0.0038	8	1883	0.0042	4	2343	0.0017	6064	0.0033
1810	R	CHH	CAC	GCA	AGC	R	non-CGI	ORF	8	834	0.0095	10	832	0.0119	17	1213	0.0138	2914	0.0117
1812	R	CHH	CAT	ACA	CAC	R	non-CGI	ORF	4	841	0.0047	7	842	0.0082	8	1231	0.0065	2933	0.0065
1815	L	CHH	CAT	ACA	CAC	L	non-CGI	ORF	22	1822	0.0119	22	1888	0.0115	34	2328	0.0144	6116	0.0126
1817	L	CHH	CAC	CCA	CCC	L	non-CGI	ORF	33	1822	0.0178	31	1874	0.0163	51	2303	0.0217	6114	0.0186
1818	L	CHH	CCA	CCC	ACC	L	non-CGI	ORF	10	1849	0.0054	11	1891	0.0058	14	2333	0.006	6108	0.0057
1819	L	CHH	CCC	ACC	AAC	L	non-CGI	ORF	10	1845	0.0054	20	1873	0.0106	13	2339	0.0055	6100	0.0072
1822	L	CHH	CAA	GCA	TGC	L	non-CGI	ORF	7	1839	0.0038	14	1878	0.0074	18	2335	0.0076	6091	0.0063
1823	R	CHG	CAG	GCA	TGC	R	non-CGI	ORF	9	838	0.0106	9	857	0.0104	12	1238	0.0096	2963	0.0102
1825	L	CHG	CTG	CCT	CCC	L	non-CGI	ORF	17	1850	0.0091	18	1887	0.0094	14	2368	0.0059	6154	0.0081
1826	L	CHH	CCT	CCC	TCC	L	non-CGI	ORF	13	1858	0.0069	11	1901	0.0058	11	2379	0.0046	6173	0.0058
1827	L	CHH	CCC	TCC	GTC	L	non-CGI	ORF	7	1862	0.0037	9	1906	0.0047	7	2380	0.0029	6171	0.0038
1829	R	CHH	CCT	ACC	GAC	R	non-CGI	ORF	4	838	0.0048	5	861	0.0058	10	1240	0.008	2958	0.0062
1830	R	CHH	CTA	CCT	ACC	R	non-CGI	ORF	3	839	0.0036	5	861	0.0058	8	1245	0.0064	2961	0.0052
1833	R	CHH	CAC	ACA	TAC	R	non-CGI	ORF	6	845	0.0071	6	866	0.0069	6	1253	0.0048	2982	0.0062
1835	R	CHH	CAA	ACA	CAC	R	non-CGI	ORF	12	837	0.0141	10	864	0.0114	16	1240	0.0127	2979	0.0128
1841	R	CHH	CAT	TCA	ATC	R	non-CGI	ORF	11	839	0.0129	7	873	0.008	13	1239	0.0104	2982	0.0104
1844	L	CHH	CAT	TCA	TTC	L	non-CGI	ORF	17	1881	0.009	15	1954	0.0076	32	2394	0.0132	6293	0.0099
1847	R	CHH	CAC	ACA	AAC	R	non-CGI	ORF	8	830	0.0095	6	866	0.0069	5	1240	0.004	2955	0.0068
1849	R	CHH	CCT	ACC	CAC	R	non-CGI	ORF	4	835	0.0048	4	866	0.0046	10	1243	0.008	2962	0.0058
1850	R	CHH	CTT	CCT	ACC	R	non-CGI	ORF	8	836	0.0095	10	860	0.0115	10	1242	0.008	2966	0.0097
1854	L	CHH	CTA	TCT	GTC	L	non-CGI	ORF	12	1896	0.0063	6	1993	0.003	9	2401	0.0037	6317	0.0043
1856	R	CHH	CAC	ACA	GAC	R	non-CGI	ORF	9	819	0.0109	8	849	0.0093	7	1231	0.0057	2923	0.0086
1858	R	CHH	CTT	ACT	CAC	R	non-CGI	ORF	6	822	0.0072	4	857	0.0046	3	1241	0.0024	2933	0.0048
1862	L	CHH	CAA	ACA	AAC	L	non-CGI	ORF	12	1913	0.0062	16	1968	0.0081	25	2395	0.0103	6329	0.0082
1865	L	CHH	CAA	GCA	GGC	L	non-CGI	ORF	11	1891	0.0058	20	1955	0.0101	17	2399	0.007	6293	0.0076
1866	R	CHH	CCT	GCC	TGC	R	non-CGI	ORF	5	806	0.0062	9	842	0.0106	7	1219	0.0057	2888	0.0075
1867	R	CHH	CTT	CCT	GCC	R	non-CGI	ORF	10	805	0.0123	11	837	0.013	9	1213	0.0074	2885	0.0109
1870	L	CHH	CAA	GCA	GGC	L	non-CGI	ORF	24	1864	0.0127	21	1950	0.0107	23	2377	0.0096	6259	0.011
1871	R	CHH	CCT	GCC	TGC	R	non-CGI	ORF	10	810	0.0122	18	831	0.0212	21	1193	0.0173	2883	0.0169
1872	R	CHG	CTG	CCT	GCC	R	non-CGI	ORF	6	818	0.0073	5	856	0.0058	11	1200	0.0091	2896	0.0074
1874	L	CHG	CAG	GCA	TGC	L	non-CGI	ORF	45	1830	0.024	33	1920	0.0169	32	2375	0.0133	6235	0.0181
1875	R	CHH	CAC	GCA	TGC	R	non-CGI	ORF	19	812	0.0229	33	837	0.0379	39	1181	0.032	2921	0.0309
1877	R	CpG	CGC	ACG	CAC	R	non-CGI	ORF	800	23	0.9721	846	29	0.9669	1195	25	0.9795	2918	0.9728
1878	L	CpG	CGT	GCG	TGC	L	non-CGI	ORF	1811	70	0.9628	1906	59	0.97	2326	82	0.9659	6254	0.9662
1879	R	CHH	CAT	GCA	CGC	R	non-CGI	ORF	8	827	0.0096	14	858	0.0161	21	1213	0.017	2941	0.0142
1883	L	CHH	CAA	ACA	GAC	L	non-CGI	ORF	20	1880	0.0105	9	1960	0.0046	21	2408	0.0086	6298	0.0079
1885	R	CHH	CTA	TCT	GTC	R	non-CGI	ORF	3	832	0.0036	4	880	0.0045	8	1234	0.0064	2961	0.0049
1891	L	CHH	CTT	ACT	AAC	L	non-CGI	ORF	9	1919	0.0047	5	1957	0.0025	12	2439	0.0049	6341	0.004
1895	L	CHH	CAA	GCA	CGC	L	non-CGI	ORF	24	1898	0.0125	24	1932	0.0123	21	2422	0.0086	6321	0.0111
1896	R	CpG	CGT	GCG	TGC	R	non-CGI	ORF	802	23	0.9721	861	31	0.9652	1198	30	0.9756	2945	0.971
1897	L	CpG	CGC	ACG	CAC	L	non-CGI	ORF	1852	65	0.9661	1882	67	0.9656	2348	73	0.9698	6287	0.9672
1899	L	CHH	CAC	GCA	GGC	L	non-CGI	ORF	20	1869	0.0106	26	1907	0.0135	30	2363	0.0125	6215	0.0122
1900	R	CHH	CCC	GCC	TGC	R	non-CGI	ORF	6	832	0.0072	6	874	0.0068	8	1223	0.0065	2949	0.0068
1901	R	CHH	CCA	CCC	GCC	R	non-CGI	ORF	8	827	0.0096	2	876	0.0023	15	1226	0.0121	2954	0.008
1902	R	CHH	CAA	CCA	CCC	R	non-CGI	ORF	7	831	0.0084	13	864	0.0148	16	1232	0.0128	2963	0.012
1907	L	CHH	CAA	GCA	CGC	L	non-CGI	ORF	11	1898	0.0058	19	1903	0.0099	20	2379	0.0083	6230	0.008
1908	R	CpG	CGT	GCG	TGC	R	non-CGI	ORF	811	23	0.9724	861	28	0.9685	1199	46	0.9631	2968	0.968
1909	L	CpG	CGC	ACG	TAC	L	non-CGI	ORF	1817	72	0.9619	1838	69	0.9638	2296	77	0.9676	6169	0.9644
1913	L	CHH	CAT	ACA	AAC	L	non-CGI	ORF	13	1893	0.0068	14	1914	0.0073	19	2371	0.0079	6224	0.0073
1917	L	CHH	CAA	ACA	TAC	L	non-CGI	ORF	13	1883	0.0069	12	1906	0.0063	17	2370	0.0071	6201	0.0067
1921	R	CHH	CAC	TCA	ATC	R	non-CGI	ORF	9	827	0.0108	7	869	0.008	9	1228	0.0073	2949	0.0087
1923	R	CHH	CAT	ACA	CAC	R	non-CGI	ORF	3	839	0.0036	6	880	0.0068	9	1229	0.0073	2966	0.0059
1928	L	CHH	CAA	TCA	ATC	L	non-CGI	ORF	39	1868	0.0205	41	1857	0.0216	54	2288	0.0231	6147	0.0217
1931	R	CpG	CGC	TCG	ATC	R	non-CGI	ORF	797	37	0.9556	837	30	0.9654	1173	45	0.9631	2919	0.9614
1932	L	CpG	CGA	GCG	GGC	L	non-CGI	ORF	1805	68	0.9637	1816	60	0.968	2262	55	0.9763	6066	0.9693
1933	R	CHH	CCA	GCC	CGC	R	non-CGI	ORF	8	830	0.0095	5	866	0.0057	8	1214	0.0065	2931	0.0073
1934	R	CHH	CAC	CCA	GCC	R	non-CGI	ORF	18	830	0.0212	15	859	0.0172	30	1204	0.0243	2956	0.0209
1936	R	CHH	CCA	ACC	CAC	R	non-CGI	ORF	7	842	0.0082	7	859	0.0081	10	1226	0.0081	2951	0.0081
1937	R	CHH	CAT	CCA	ACC	R	non-CGI	ORF	11	840	0.0129	9	862	0.0103	21	1216	0.017	2959	0.0134
1940	R	CHH	CAT	TCA	ATC	R	non-CGI	ORF	13	845	0.0152	15	854	0.0173	10	1227	0.0081	2964	0.0135
1943	L	CHH	CAT	ACA	GAC	L	non-CGI	ORF	14	1825	0.0076	20	1854	0.0107	33	2307	0.0141	6053	0.0108
1945	R	CHG	CAG	TCA	GTC	R	non-CGI	ORF	7	852	0.0081	4	881	0.0045	10	1225	0.0081	2979	0.0069
1947	L	CHG	CTG	CCT	GCC	L	non-CGI	ORF	15	1807	0.0082	9	1858	0.0048	17	2304	0.0073	6010	0.0068
1948	L	CHH	CCT	GCC	TGC	L	non-CGI	ORF	19	1807	0.0104	20	1841	0.0107	31	2291	0.0134	6009	0.0115
1949	R	CHH	CAT	GCA	GGC	R	non-CGI	ORF	4	867	0.0046	11	879	0.0124	19	1222	0.0153	3002	0.0108
1952	L	CHH	CAT	TCA	CTC	L	non-CGI	ORF	21	1789	0.0116	26	1842	0.0139	29	2286	0.0125	5993	0.0127
1954	L	CHH	CTC	GCT	TGC	L	non-CGI	ORF	9	1797	0.005	9	1841	0.0049	17	2274	0.0074	5947	0.0058
1955	R	CHH	CAT	GCA	AGC	R	non-CGI	ORF	42	840	0.0476	48	848	0.0536	76	1160	0.0615	3014	0.0542
1958	L	CHH	CAT	GCA	CGC	L	non-CGI	ORF	70	1751	0.0384	66	1783	0.0357	69	2203	0.0304	5942	0.0348
1959	R	CpG	CGC	GCG	TGC	R	non-CGI	ORF	856	22	0.9749	860	31	0.9652	1193	42	0.966	3004	0.9687
1960	L	CpG	CGC	GCG	TGC	L	non-CGI	ORF	1737	63	0.965	1805	42	0.9773	2186	66	0.9707	5899	0.971
1961	R	CHH	CAC	GCA	CGC	R	non-CGI	ORF	20	871	0.0224	17	878	0.019	15	1222	0.0121	3023	0.0179
1963	R	CHH	CAT	ACA	CAC	R	non-CGI	ORF	5	895	0.0056	6	894	0.0067	8	1229	0.0065	3037	0.0062
1966	R	CHH	CCA	TCC	ATC	R	non-CGI	ORF	4	896	0.0044	3	897	0.0033	6	1248	0.0048	3054	0.0042
1967	R	CHH	CAC	CCA	TCC	R	non-CGI	ORF	11	894	0.0122	4	890	0.0045	15	1233	0.012	3047	0.0095
1969	R	CHH	CCA	ACC	CAC	R	non-CGI	ORF	4	902	0.0044	3	888	0.0034	10	1237	0.008	3044	0.0053
1970	R	CHG	CAG	CCA	ACC	R	non-CGI	ORF	15	891	0.0166	15	878	0.0168	24	1227	0.0192	3050	0.0175
1972	L	CHG	CTG	CCT	GCC	L	non-CGI	ORF	14	1784	0.0078	21	1795	0.0116	24	2176	0.0109	5814	0.0101
1973	L	CHH	CCT	GCC	GGC	L	non-CGI	ORF	10	1785	0.0056	12	1804	0.0066	11	2175	0.005	5797	0.0057
1974	R	CHH	CCA	GCC	GGC	R	non-CGI	ORF	1	913	0.0011	3	886	0.0034	9	1242	0.0072	3054	0.0039
1975	R	CHH	CAT	CCA	GCC	R	non-CGI	ORF	15	904	0.0163	5	887	0.0056	14	1243	0.0111	3068	0.011
1978	R	CHH	CCA	TCC	ATC	R	non-CGI	ORF	5	919	0.0054	6	896	0.0067	4	1255	0.0032	3085	0.0051
1979	R	CHH	CAT	CCA	TCC	R	non-CGI	ORF	15	914	0.0161	11	889	0.0122	17	1245	0.0135	3091	0.0139
1982	R	CHH	CAA	TCA	ATC	R	non-CGI	ORF	7	926	0.0075	6	897	0.0066	12	1255	0.0095	3103	0.0079
1985	R	CHG	CAG	ACA	AAC	R	non-CGI	ORF	12	927	0.0128	7	895	0.0078	10	1266	0.0078	3117	0.0095
1987	L	CHG	CTG	GCT	TGC	L	non-CGI	ORF	5	1778	0.0028	11	1757	0.0062	14	2126	0.0065	5691	0.0052
1988	R	CHH	CAT	GCA	AGC	R	non-CGI	ORF	17	932	0.0179	15	886	0.0166	17	1269	0.0132	3136	0.0159
1991	R	CHG	CAG	TCA	ATC	R	non-CGI	ORF	8	961	0.0083	5	900	0.0055	16	1277	0.0124	3167	0.0087
1993	L	CHG	CTG	CCT	CCC	L	non-CGI	ORF	20	1785	0.0111	20	1781	0.0111	19	2136	0.0088	5761	0.0103
1994	L	CHH	CCT	CCC	ACC	L	non-CGI	ORF	19	1786	0.0105	8	1788	0.0045	25	2131	0.0116	5757	0.0089
1995	L	CHH	CCC	ACC	TAC	L	non-CGI	ORF	13	1781	0.0072	7	1796	0.0039	12	2140	0.0056	5749	0.0056
1999	L	CHH	CAT	GCA	GGC	L	non-CGI	ORF	42	1765	0.0232	50	1748	0.0278	48	2097	0.0224	5750	0.0245
2000	R	CHG	CCG	GCC	TGC	R	non-CGI	ORF	9	959	0.0093	6	909	0.0066	5	1295	0.0038	3183	0.0066
2001	R	CpG	CGG	CCG	GCC	R	non-CGI	ORF	931	36	0.9628	877	44	0.9522	1270	28	0.9784	3186	0.9645
2002	L	CpG	CGG	CCG	ACC	L	non-CGI	ORF	1739	54	0.9699	1731	56	0.9687	2057	72	0.9662	5709	0.9682
2003	L	CHG	CCG	ACC	GAC	L	non-CGI	ORF	13	1786	0.0072	10	1777	0.0056	15	2111	0.0071	5712	0.0066
2005	R	CpG	CGG	TCG	GTC	R	non-CGI	ORF	941	46	0.9534	884	50	0.9465	1253	43	0.9668	3217	0.9556
2006	L	CpG	CGA	CCG	GCC	L	non-CGI	ORF	1739	58	0.9677	1749	43	0.976	2062	72	0.9663	5723	0.97
2007	L	CHG	CCG	GCC	TGC	L	non-CGI	ORF	13	1788	0.0072	10	1785	0.0056	9	2129	0.0042	5734	0.0057
2008	R	CHH	CAA	GCA	GGC	R	non-CGI	ORF	8	994	0.008	7	951	0.0073	22	1307	0.0166	3289	0.0106
2012	R	CHH	CTC	ACT	AAC	R	non-CGI	ORF	5	1011	0.0049	5	969	0.0051	7	1326	0.0053	3323	0.0051
2014	R	CHG	CCG	TCC	CTC	R	non-CGI	ORF	7	1009	0.0069	8	962	0.0082	12	1310	0.0091	3308	0.0081
2015	R	CpG	CGT	CCG	TCC	R	non-CGI	ORF	984	40	0.9609	927	43	0.9557	1289	36	0.9728	3319	0.9631
2016	L	CpG	CGG	ACG	GAC	L	non-CGI	ORF	1755	49	0.9728	1775	41	0.9774	2083	56	0.9738	5759	0.9747
2018	R	CHH	CAA	TCA	GTC	R	non-CGI	ORF	5	1034	0.0048	5	969	0.0051	10	1345	0.0074	3368	0.0058
2021	L	CHH	CTT	TCT	TTC	L	non-CGI	ORF	7	1808	0.0039	10	1822	0.0055	9	2131	0.0042	5787	0.0045
2024	R	CpG	CGA	ACG	AAC	R	non-CGI	ORF	1017	30	0.9713	938	39	0.9601	1315	35	0.9741	3374	0.9685
2025	L	CpG	CGT	TCG	GTC	L	non-CGI	ORF	1719	82	0.9545	1735	68	0.9623	2029	94	0.9557	5727	0.9575
2027	R	CHH	CAT	ACA	GAC	R	non-CGI	ORF	2	1042	0.0019	9	968	0.0092	11	1336	0.0082	3368	0.0064
2030	L	CHH	CAT	GCA	CGC	L	non-CGI	ORF	50	1728	0.0281	67	1724	0.0374	76	2010	0.0364	5655	0.034
2031	R	CpG	CGA	GCG	TGC	R	non-CGI	ORF	997	42	0.9596	918	43	0.9553	1294	38	0.9715	3332	0.9621
2032	L	CpG	CGC	TCG	TTC	L	non-CGI	ORF	1706	59	0.9666	1702	69	0.961	1986	85	0.959	5607	0.9622
2035	L	CHH	CTT	ACT	CAC	L	non-CGI	ORF	6	1764	0.0034	9	1784	0.005	13	2073	0.0062	5649	0.0049
2037	L	CHH	CAC	GCA	GGC	L	non-CGI	ORF	14	1750	0.0079	17	1772	0.0095	17	2063	0.0082	5633	0.0085
2038	R	CHH	CCC	GCC	TGC	R	non-CGI	ORF	9	1036	0.0086	5	977	0.0051	15	1346	0.011	3388	0.0082
2039	R	CHG	CCG	CCC	GCC	R	non-CGI	ORF	13	1037	0.0124	7	976	0.0071	20	1342	0.0147	3395	0.0114
2040	R	CpG	CGT	CCG	CCC	R	non-CGI	ORF	1019	38	0.964	935	45	0.9541	1302	55	0.9595	3394	0.9592
2041	L	CpG	CGG	ACG	TAC	L	non-CGI	ORF	1684	61	0.965	1727	46	0.9741	2016	62	0.9702	5596	0.9698
2044	L	CHH	CTA	GCT	TGC	L	non-CGI	ORF	3	1742	0.0017	14	1776	0.0078	12	2077	0.0057	5624	0.0051
2045	R	CHH	CAC	GCA	AGC	R	non-CGI	NCR	32	1029	0.0302	40	940	0.0408	47	1315	0.0345	3403	0.0352
2047	R	CHH	CAC	ACA	CAC	R	non-CGI	NCR	21	1050	0.0196	16	972	0.0162	20	1353	0.0146	3432	0.0168
2049	R	CHH	CTT	ACT	CAC	R	non-CGI	NCR	9	1069	0.0083	11	986	0.011	7	1371	0.0051	3453	0.0082
2053	R	CpG	CGT	TCG	TTC	R	non-CGI	NCR	1033	38	0.9645	946	35	0.9643	1321	40	0.9706	3413	0.9665
2054	L	CpG	CGA	ACG	TAC	L	non-CGI	ORF	1688	58	0.9668	1717	60	0.9662	2018	65	0.9688	5606	0.9673
2057	L	CHH	CTA	ACT	GAC	L	non-CGI	ORF	8	1741	0.0046	8	1755	0.0045	12	2070	0.0058	5594	0.005
2059	R	CHG	CTG	TCT	GTC	R	non-CGI	NCR	6	1075	0.0056	5	988	0.005	5	1374	0.0036	3453	0.0047
2061	L	CHG	CAG	TCA	TTC	L	non-CGI	ORF	13	1725	0.0075	12	1734	0.0069	10	2074	0.0048	5568	0.0064
2066	L	CHH	CTT	CCT	GCC	L	non-CGI	ORF	6	1748	0.0034	16	1747	0.0091	14	2086	0.0067	5617	0.0064
2067	L	CHH	CCT	GCC	TGC	L	non-CGI	ORF	10	1740	0.0057	16	1744	0.0091	25	2074	0.0119	5609	0.0089
2068	R	CHG	CAG	GCA	GGC	R	non-CGI	NCR	22	1080	0.02	19	993	0.0188	35	1346	0.0253	3495	0.0214
2070	L	CHG	CTG	TCT	CTC	L	non-CGI	ORF	7	1738	0.004	7	1746	0.004	11	2095	0.0052	5604	0.0044
2072	L	CHH	CTC	GCT	TGC	L	non-CGI	ORF	8	1723	0.0046	5	1748	0.0029	9	2116	0.0042	5609	0.0039
2073	R	CHH	CAC	GCA	AGC	R	non-CGI	NCR	21	1072	0.0192	18	995	0.0178	18	1377	0.0129	3501	0.0166
2075	R	CHH	CAT	ACA	CAC	R	non-CGI	NCR	12	1090	0.0109	12	1010	0.0117	9	1397	0.0064	3530	0.0097
2078	R	CHH	CAC	TCA	ATC	R	non-CGI	NCR	12	1097	0.0108	16	1015	0.0155	20	1377	0.0143	3537	0.0136
2080	R	CHH	CAT	ACA	CAC	R	non-CGI	NCR	11	1102	0.0099	7	1033	0.0067	11	1393	0.0078	3557	0.0081
2086	L	CHH	CAA	ACA	TAC	L	non-CGI	ORF	12	1731	0.0069	14	1742	0.008	14	2124	0.0065	5637	0.0071
2091	L	CHH	CTT	CCT	GCC	L	non-CGI	ORF	14	1722	0.0081	23	1732	0.0131	22	2117	0.0103	5630	0.0105
2092	L	CHH	CCT	GCC	GGC	L	non-CGI	ORF	8	1724	0.0046	11	1741	0.0063	10	2127	0.0047	5621	0.0052
2093	R	CHH	CCA	GCC	GGC	R	non-CGI	NCR	10	1124	0.0088	2	1031	0.0019	12	1405	0.0085	3584	0.0064
2094	R	CHH	CAT	CCA	GCC	R	non-CGI	NCR	16	1121	0.0141	15	1031	0.0143	23	1400	0.0162	3606	0.0149
2104	L	CHH	CAA	ACA	AAC	L	non-CGI	ORF	19	1719	0.0109	13	1752	0.0074	19	2120	0.0089	5642	0.0091
2118	R	CHH	CAC	ACA	AAC	R	non-CGI	NCR	11	1086	0.01	8	1020	0.0078	13	1425	0.009	3563	0.0089
2120	R	CHH	CAC	ACA	CAC	R	non-CGI	NCR	19	1077	0.0173	11	1011	0.0108	14	1423	0.0097	3555	0.0126
2122	R	CHH	CAT	ACA	CAC	R	non-CGI	NCR	14	1085	0.0127	11	1010	0.0108	17	1418	0.0118	3555	0.0118
2127	R	CHG	CTG	ACT	TAC	R	non-CGI	NCR	6	1075	0.0056	0	1019	0	6	1432	0.0042	3538	0.0032
2129	L	CHG	CAG	ACA	TAC	L	non-CGI	ORF	12	1652	0.0072	16	1691	0.0094	24	2106	0.0113	5501	0.0093
2132	R	CHH	CAC	ACA	TAC	R	non-CGI	NCR	13	1069	0.012	11	1003	0.0108	13	1428	0.009	3537	0.0106
2134	R	CHH	CAT	ACA	CAC	R	non-CGI	NCR	15	1068	0.0139	10	1011	0.0098	18	1436	0.0124	3558	0.012
2138	R	CHH	CCT	ACC	TAC	R	non-CGI	NCR	5	1075	0.0046	2	1008	0.002	9	1442	0.0062	3541	0.0043
2139	R	CHH	CTT	CCT	ACC	R	non-CGI	NCR	8	1066	0.0074	5	1001	0.005	16	1434	0.011	3530	0.0078
2142	R	CpG	CGG	TCG	TTC	R	non-CGI	NCR	1028	36	0.9662	952	32	0.9675	1365	61	0.9572	3474	0.9636
2143	L	CpG	CGA	CCG	ACC	L	non-CGI	ORF	1511	66	0.9581	1554	59	0.9634	1973	69	0.9662	5232	0.9626
2144	L	CHG	CCG	ACC	CAC	L	non-CGI	ORF	21	1549	0.0134	34	1572	0.0212	28	2014	0.0137	5218	0.0161
2146	L	CHH	CAC	CCA	CCC	L	non-CGI	ORF	29	1545	0.0184	36	1564	0.0225	36	2010	0.0176	5220	0.0195
2147	L	CHH	CCA	CCC	TCC	L	non-CGI	ORF	8	1561	0.0051	8	1591	0.005	7	2034	0.0034	5209	0.0045
2148	L	CHH	CCC	TCC	TTC	L	non-CGI	ORF	3	1569	0.0019	3	1595	0.0019	2	2038	0.001	5210	0.0016
2152	R	CHG	CAG	ACA	AAC	R	non-CGI	NCR	8	1065	0.0075	7	986	0.007	13	1404	0.0092	3483	0.0079
2154	L	CHG	CTG	CCT	ACC	L	non-CGI	ORF	14	1521	0.0091	12	1556	0.0077	16	2003	0.0079	5122	0.0082
2155	L	CHH	CCT	ACC	AAC	L	non-CGI	ORF	11	1513	0.0072	8	1546	0.0051	15	1988	0.0075	5081	0.0066
2158	R	CHH	CTC	TCT	TTC	R	non-CGI	NCR	3	1042	0.0029	2	976	0.002	4	1390	0.0029	3417	0.0026
2160	R	CHH	CCC	TCC	CTC	R	non-CGI	NCR	5	1027	0.0048	0	970	0	9	1382	0.0065	3393	0.0038
2161	R	CHH	CCT	CCC	TCC	R	non-CGI	NCR	5	1027	0.0048	10	959	0.0103	10	1378	0.0072	3389	0.0075
2162	R	CHH	CTC	CCT	CCC	R	non-CGI	NCR	5	1029	0.0048	4	966	0.0041	11	1376	0.0079	3391	0.0056
2164	R	CHH	CTT	TCT	CTC	R	non-CGI	NCR	1	1024	0.001	4	967	0.0041	6	1375	0.0043	3377	0.0031
2167	L	CHH	CAA	TCA	CTC	L	non-CGI	ORF	12	1482	0.008	16	1487	0.0106	18	1951	0.0091	4966	0.0093
2169	L	CHH	CTC	ACT	TAC	L	non-CGI	ORF	8	1481	0.0054	3	1486	0.002	10	1955	0.0051	4943	0.0042
2173	L	CHH	CAT	ACA	CAC	L	non-CGI	ORF	12	1467	0.0081	13	1481	0.0087	18	1952	0.0091	4943	0.0087
2175	L	CHH	CAC	CCA	ACC	L	non-CGI	ORF	24	1446	0.0163	21	1469	0.0141	34	1938	0.0172	4932	0.0159
2176	L	CHH	CCA	ACC	AAC	L	non-CGI	ORF	6	1445	0.0041	11	1468	0.0074	15	1952	0.0076	4897	0.0064
2180	R	CHG	CTG	TCT	TTC	R	non-CGI	NCR	3	1005	0.003	5	967	0.0051	7	1337	0.0052	3324	0.0044
2182	L	CHG	CAG	CCA	ACC	L	non-CGI	ORF	22	1412	0.0153	23	1468	0.0154	32	1914	0.0164	4871	0.0157
2183	L	CHH	CCA	ACC	TAC	L	non-CGI	ORF	4	1418	0.0028	9	1476	0.0061	9	1929	0.0046	4845	0.0045
2186	R	CpG	CGG	ACG	TAC	R	non-CGI	NCR	955	40	0.9598	918	31	0.9673	1269	40	0.9694	3253	0.9655
2187	L	CpG	CGT	CCG	TCC	L	non-CGI	ORF	1340	52	0.9626	1398	57	0.9608	1857	49	0.9743	4753	0.9659
2188	L	CHG	CCG	TCC	GTC	L	non-CGI	ORF	11	1371	0.008	3	1451	0.0021	10	1888	0.0053	4734	0.0051
2190	R	CHH	CAA	ACA	GAC	R	non-CGI	NCR	10	990	0.01	6	949	0.0063	1	1318	0.0008	3274	0.0057
2193	R	CHH	CCA	ACC	AAC	R	non-CGI	NCR	4	1000	0.004	5	962	0.0052	13	1300	0.0099	3284	0.0064
2194	R	CHH	CAC	CCA	ACC	R	non-CGI	NCR	22	981	0.0219	22	944	0.0228	42	1270	0.032	3281	0.0256
2196	R	CHG	CTG	ACT	CAC	R	non-CGI	NCR	3	994	0.003	6	955	0.0062	13	1305	0.0099	3276	0.0064
2198	L	CHG	CAG	ACA	TAC	L	non-CGI	ORF	17	1366	0.0123	16	1432	0.011	16	1836	0.0086	4683	0.0107
2203	R	CpG	CGC	TCG	TTC	R	non-CGI	NCR	878	112	0.8869	849	112	0.8835	1166	137	0.8949	3254	0.8884
2204	L	CpG	CGA	GCG	GGC	L	non-CGI	ORF	1298	44	0.9672	1373	57	0.9601	1778	49	0.9732	4599	0.9668
2205	R	CHH	CCA	GCC	CGC	R	non-CGI	NCR	6	977	0.0061	8	960	0.0083	9	1289	0.0069	3249	0.0071
2206	R	CHH	CAA	CCA	GCC	R	non-CGI	NCR	5	981	0.0051	10	960	0.0103	19	1266	0.0148	3241	0.0101
2209	L	CHH	CTT	TCT	GTC	L	non-CGI	ORF	5	1321	0.0038	7	1399	0.005	11	1805	0.0061	4548	0.0049
2211	R	CHH	CAA	ACA	GAC	R	non-CGI	NCR	10	975	0.0102	11	962	0.0113	14	1271	0.0109	3243	0.0108
2214	R	CpG	CGT	ACG	AAC	R	non-CGI	NCR	963	31	0.9688	930	34	0.9647	1246	40	0.9689	3244	0.9675
2215	L	CpG	CGT	ACG	AAC	L	non-CGI	ORF	1291	31	0.9766	1352	46	0.9671	1739	42	0.9764	4501	0.9734
2218	L	CHH	CAA	CCA	ACC	L	non-CGI	ORF	30	1302	0.0225	34	1366	0.0243	29	1751	0.0163	4512	0.021
2219	L	CHH	CCA	ACC	CAC	L	non-CGI	ORF	13	1324	0.0097	11	1386	0.0079	22	1750	0.0124	4506	0.01
2221	L	CHH	CAC	ACA	GAC	L	non-CGI	ORF	14	1303	0.0106	14	1371	0.0101	14	1750	0.0079	4466	0.0096
2223	R	CHH	CCA	TCC	GTC	R	non-CGI	NCR	2	1015	0.002	4	966	0.0041	7	1304	0.0053	3298	0.0038
2224	R	CHG	CAG	CCA	TCC	R	non-CGI	NCR	13	1007	0.0127	8	957	0.0083	21	1289	0.016	3295	0.0124
2226	L	CHG	CTG	TCT	GTC	L	non-CGI	ORF	5	1308	0.0038	7	1369	0.0051	11	1733	0.0063	4433	0.0051
2228	R	CpG	CGA	ACG	GAC	R	non-CGI	NCR	972	39	0.9614	940	35	0.9641	1275	38	0.9711	3299	0.9655
2229	L	CpG	CGT	TCG	TTC	L	non-CGI	ORF	1260	40	0.9692	1312	43	0.9683	1690	46	0.9735	4391	0.9703
2233	L	CHH	CAT	ACA	GAC	L	non-CGI	ORF	11	1275	0.0086	8	1356	0.0059	15	1737	0.0086	4402	0.0077
2235	R	CHH	CAC	TCA	GTC	R	non-CGI	NCR	17	1007	0.0166	19	962	0.0194	36	1273	0.0275	3314	0.0212
2237	R	CHH	CAC	ACA	CAC	R	non-CGI	NCR	12	1006	0.0118	12	966	0.0123	19	1287	0.0145	3302	0.0129
2239	R	CHH	CTC	ACT	CAC	R	non-CGI	NCR	5	1014	0.0049	5	979	0.0051	4	1296	0.0031	3303	0.0044
2241	R	CHH	CCA	TCC	CTC	R	non-CGI	NCR	3	1009	0.003	4	985	0.004	9	1290	0.0069	3300	0.0046
2242	R	CHH	CAC	CCA	TCC	R	non-CGI	NCR	13	998	0.0129	10	973	0.0102	26	1273	0.02	3293	0.0143
2244	R	CHH	CAC	ACA	CAC	R	non-CGI	NCR	6	1010	0.0059	9	968	0.0092	9	1290	0.0069	3292	0.0073
2246	R	CHH	CCA	ACC	CAC	R	non-CGI	NCR	6	1011	0.0059	6	978	0.0061	11	1290	0.0085	3302	0.0068
2247	R	CHG	CAG	CCA	ACC	R	non-CGI	NCR	10	1002	0.0099	15	972	0.0152	24	1284	0.0183	3307	0.0145
2249	L	CHG	CTG	CCT	GCC	L	non-CGI	ORF	15	1208	0.0123	12	1298	0.0092	18	1671	0.0107	4222	0.0107
2250	L	CHH	CCT	GCC	TGC	L	non-CGI	ORF	13	1197	0.0107	5	1299	0.0038	15	1674	0.0089	4203	0.0078
2251	R	CHH	CAC	GCA	GGC	R	non-CGI	NCR	4	1021	0.0039	13	974	0.0132	23	1285	0.0176	3320	0.0116
2253	R	CHH	CAC	ACA	CAC	R	non-CGI	NCR	10	1017	0.0097	14	983	0.014	11	1295	0.0084	3330	0.0107
2255	R	CHG	CTG	ACT	CAC	R	non-CGI	NCR	0	1026	0	4	995	0.004	8	1295	0.0061	3328	0.0034
2257	L	CHG	CAG	ACA	TAC	L	non-CGI	ORF	8	1198	0.0066	15	1266	0.0117	9	1658	0.0054	4154	0.0079
2260	R	CHH	CAC	ACA	TAC	R	non-CGI	NCR	10	1028	0.0096	14	990	0.0139	15	1294	0.0115	3351	0.0117
2262	R	CHH	CCA	ACC	CAC	R	non-CGI	NCR	8	1042	0.0076	6	1005	0.0059	10	1304	0.0076	3375	0.0071
2263	R	CHH	CAC	CCA	ACC	R	non-CGI	NCR	12	1038	0.0114	26	995	0.0255	22	1293	0.0167	3386	0.0179
2265	R	CHH	CAT	ACA	CAC	R	non-CGI	NCR	7	1045	0.0067	8	1024	0.0078	11	1317	0.0083	3412	0.0076
2269	L	CHH	CAA	ACA	GAC	L	non-CGI	ORF	5	1156	0.0043	13	1242	0.0104	7	1623	0.0043	4046	0.0063
2271	R	CHH	CTA	TCT	GTC	R	non-CGI	NCR	3	1054	0.0028	4	1028	0.0039	5	1317	0.0038	3411	0.0035
2274	R	CHH	CAT	ACA	TAC	R	non-CGI	NCR	11	1039	0.0105	9	1022	0.0087	8	1325	0.006	3414	0.0084
2277	L	CHH	CAT	GCA	TGC	L	non-CGI	ORF	17	1119	0.015	19	1198	0.0156	23	1579	0.0144	3955	0.015
2278	R	CHG	CAG	GCA	TGC	R	non-CGI	NCR	25	1037	0.0235	22	1022	0.0211	24	1301	0.0181	3431	0.0209
2280	L	CHG	CTG	CCT	CCC	L	non-CGI	ORF	9	1113	0.008	11	1193	0.0091	9	1577	0.0057	3912	0.0076
2281	L	CHH	CCT	CCC	TCC	L	non-CGI	ORF	8	1108	0.0072	7	1193	0.0058	16	1562	0.0101	3894	0.0077
2282	L	CHH	CCC	TCC	ATC	L	non-CGI	ORF	8	1101	0.0072	5	1195	0.0042	7	1555	0.0045	3871	0.0053
2288	L	CHH	CAT	ACA	TAC	L	non-CGI	ORF	16	1074	0.0147	9	1188	0.0075	13	1547	0.0083	3847	0.0102
2292	R	CHH	CCT	TCC	ATC	R	non-CGI	NCR	7	1049	0.0066	4	1044	0.0038	6	1344	0.0044	3454	0.005
2293	R	CHH	CTC	CCT	TCC	R	non-CGI	NCR	9	1043	0.0086	5	1042	0.0048	10	1335	0.0074	3444	0.0069
2295	R	CHH	CCT	TCC	CTC	R	non-CGI	NCR	6	1044	0.0057	4	1042	0.0038	6	1341	0.0045	3443	0.0047
2296	R	CHG	CTG	CCT	TCC	R	non-CGI	NCR	5	1044	0.0048	6	1036	0.0058	4	1350	0.003	3445	0.0045
2298	L	CHG	CAG	CCA	GCC	L	non-CGI	ORF	19	1019	0.0183	18	1125	0.0157	20	1509	0.0131	3710	0.0157
2299	L	CHH	CCA	GCC	AGC	L	non-CGI	ORF	6	1024	0.0058	5	1132	0.0044	10	1507	0.0066	3684	0.0056
2300	R	CHH	CTA	GCT	GGC	R	non-CGI	NCR	2	1041	0.0019	4	1027	0.0039	6	1332	0.0045	3412	0.0034
2303	R	CHH	CAT	ACA	TAC	R	non-CGI	NCR	6	1060	0.0056	9	1037	0.0086	6	1332	0.0045	3450	0.0062
2306	L	CHH	CAT	TCA	CTC	L	non-CGI	ORF	9	1020	0.0087	7	1123	0.0062	13	1465	0.0088	3637	0.0079
2308	L	CHH	CTC	TCT	TTC	L	non-CGI	ORF	5	1019	0.0049	3	1121	0.0027	6	1476	0.004	3630	0.0039
2312	L	CHH	CAT	CCA	CCC	L	non-CGI	ORF	13	1014	0.0127	14	1109	0.0125	20	1455	0.0136	3625	0.0129
2313	L	CHH	CCA	CCC	CCC	L	non-CGI	ORF	1	1027	0.001	6	1115	0.0054	8	1467	0.0054	3624	0.0039
2314	L	CHH	CCC	CCC	ACC	L	non-CGI	ORF	4	1019	0.0039	9	1111	0.008	5	1473	0.0034	3621	0.0051
2315	L	CHH	CCC	ACC	CAC	L	non-CGI	ORF	7	1007	0.0069	2	1107	0.0018	3	1464	0.002	3590	0.0036
2317	L	CHH	CAC	GCA	GGC	L	non-CGI	ORF	8	991	0.008	20	1075	0.0183	15	1441	0.0103	3550	0.0122
2318	R	CHG	CCG	GCC	TGC	R	CGI	NCR	4	1052	0.0038	3	1027	0.0029	6	1315	0.0045	3407	0.0037
2319	R	CpG	CGC	CCG	GCC	R	CGI	NCR	1013	47	0.9557	989	34	0.9668	1269	50	0.9621	3402	0.9615
2320	L	CpG	CGG	GCG	TGC	L	CGI	ORF	959	31	0.9687	1042	41	0.9621	1406	46	0.9683	3525	0.9664
2321	R	CHG	CAG	GCA	CGC	R	CGI	NCR	14	1055	0.0131	19	1020	0.0183	12	1315	0.009	3435	0.0135
2323	L	CHG	CTG	ACT	CAC	L	CGI	ORF	11	984	0.0111	9	1078	0.0083	8	1445	0.0055	3535	0.0083
2325	L	CHH	CAC	CCA	TCC	L	CGI	ORF	16	980	0.0161	13	1071	0.012	30	1424	0.0206	3534	0.0162
2326	L	CHH	CCA	TCC	ATC	L	CGI	ORF	3	990	0.003	7	1077	0.0065	8	1442	0.0055	3527	0.005
2329	L	CHH	CAT	CCA	ACC	L	CGI	ORF	14	973	0.0142	11	1057	0.0103	23	1428	0.0159	3506	0.0134
2330	L	CHH	CCA	ACC	CAC	L	CGI	ORF	8	978	0.0081	6	1060	0.0056	18	1431	0.0124	3501	0.0087
2332	L	CHH	CAC	GCA	AGC	L	CGI	ORF	12	967	0.0123	25	1038	0.0235	27	1421	0.0186	3490	0.0181
2333	R	CHH	CTA	GCT	TGC	R	CGI	NCR	3	1072	0.0028	5	1032	0.0048	7	1337	0.0052	3456	0.0043
2337	R	CHG	CAG	TCA	ATC	R	CGI	NCR	7	1061	0.0066	6	1017	0.0059	22	1310	0.0165	3423	0.0096
2339	L	CHG	CTG	CCT	GCC	L	CGI	ORF	8	973	0.0082	8	1051	0.0076	19	1432	0.0131	3491	0.0096
2340	L	CHH	CCT	GCC	TGC	L	CGI	ORF	6	973	0.0061	10	1044	0.0095	12	1435	0.0083	3480	0.008
2341	R	CHH	CAC	GCA	GGC	R	CGI	NCR	17	1040	0.0161	8	1008	0.0079	13	1320	0.0098	3406	0.0112
2343	R	CHG	CCG	ACC	CAC	R	CGI	NCR	5	1050	0.0047	9	1004	0.0089	9	1318	0.0068	3395	0.0068
2344	R	CpG	CGG	CCG	ACC	R	CGI	NCR	1010	44	0.9583	966	48	0.9527	1273	58	0.9564	3399	0.9558
2345	L	CpG	CGG	CCG	GCC	L	CGI	ORF	928	31	0.9677	1014	32	0.9694	1388	48	0.9666	3441	0.9679
2346	L	CHG	CCG	GCC	TGC	L	CGI	ORF	9	950	0.0094	9	1043	0.0086	12	1422	0.0084	3445	0.0088
2347	R	CHH	CAT	GCA	GGC	R	CGI	NCR	14	1049	0.0132	20	999	0.0196	20	1297	0.0152	3399	0.016
2350	L	CHH	CAT	ACA	GAC	L	CGI	ORF	4	951	0.0042	5	1039	0.0048	7	1434	0.0049	3440	0.0046
2352	R	CpG	CGC	TCG	GTC	R	CGI	NCR	977	67	0.9358	953	57	0.9436	1208	88	0.9321	3350	0.9372
2353	L	CpG	CGA	GCG	TGC	L	CGI	ORF	913	32	0.9661	995	43	0.9586	1391	41	0.9714	3415	0.9654
2354	R	CHH	CAT	GCA	CGC	R	CGI	NCR	23	1027	0.0219	20	992	0.0198	30	1275	0.023	3367	0.0216
2357	L	CHH	CAT	GCA	TGC	L	CGI	ORF	37	896	0.0397	30	1002	0.0291	51	1385	0.0355	3401	0.0347
2358	R	CHH	CAA	GCA	TGC	R	CGI	NCR	10	1030	0.0096	8	1002	0.0079	11	1292	0.0084	3353	0.0087
2361	R	CpG	CGA	ACG	AAC	R	CGI	NCR	976	44	0.9569	955	48	0.9521	1259	52	0.9603	3334	0.9564
2362	L	CpG	CGT	TCG	ATC	L	CGI	ORF	881	41	0.9555	997	28	0.9727	1374	66	0.9542	3387	0.9608
2366	R	CpG	CGT	ACG	TAC	R	CGI	NCR	941	43	0.9563	941	40	0.9592	1248	50	0.9615	3263	0.959
2367	L	CpG	CGT	ACG	CAC	L	CGI	ORF	863	40	0.9557	976	26	0.9741	1378	53	0.963	3336	0.9642
2369	L	CHH	CAC	GCA	GGC	L	CGI	ORF	6	884	0.0067	10	992	0.01	9	1417	0.0063	3318	0.0077
2370	R	CHH	CCA	GCC	TGC	R	CGI	NCR	9	970	0.0092	10	960	0.0103	9	1282	0.007	3240	0.0088
2371	R	CHH	CAT	CCA	GCC	R	CGI	NCR	7	971	0.0072	21	950	0.0216	19	1271	0.0147	3239	0.0145
2374	R	CHH	CAC	TCA	ATC	R	CGI	NCR	6	965	0.0062	15	953	0.0155	21	1259	0.0164	3219	0.0127
2376	R	CHG	CTG	ACT	CAC	R	CGI	NCR	4	968	0.0041	1	965	0.001	7	1266	0.0055	3211	0.0035
2378	L	CHG	CAG	GCA	TGC	L	CGI	ORF	24	852	0.0274	22	971	0.0222	31	1390	0.0218	3290	0.0238
2379	R	CHH	CAA	GCA	TGC	R	CGI	NCR	10	968	0.0102	3	965	0.0031	11	1250	0.0087	3207	0.0073
2382	L	CHH	CTT	TCT	GTC	L	CGI	ORF	5	873	0.0057	9	985	0.0091	5	1394	0.0036	3271	0.0061
2384	R	CHH	CTC	ACT	GAC	R	CGI	NCR	4	975	0.0041	10	946	0.0105	3	1265	0.0024	3203	0.0056
2386	R	CHH	CTC	TCT	CTC	R	CGI	NCR	4	978	0.0041	2	957	0.0021	4	1259	0.0032	3204	0.0031
2388	R	CpG	CGT	TCG	CTC	R	CGI	NCR	932	40	0.9588	903	38	0.9596	1207	45	0.9641	3165	0.9608
2389	L	CpG	CGA	ACG	CAC	L	CGI	ORF	842	36	0.959	941	29	0.9701	1345	54	0.9614	3247	0.9635
2391	L	CHH	CAC	ACA	CAC	L	CGI	ORF	6	865	0.0069	6	967	0.0062	13	1392	0.0093	3249	0.0074
2393	L	CHH	CAC	ACA	TAC	L	CGI	ORF	12	858	0.0138	12	965	0.0123	13	1397	0.0092	3257	0.0118
2398	L	CHH	CAT	TCA	ATC	L	CGI	ORF	8	869	0.0091	10	987	0.01	13	1395	0.0092	3282	0.0095
2403	L	CHH	CTT	CCT	GCC	L	CGI	ORF	4	880	0.0045	7	969	0.0072	13	1386	0.0093	3259	0.007
2404	L	CHH	CCT	GCC	CGC	L	CGI	ORF	10	866	0.0114	11	959	0.0113	21	1370	0.0151	3237	0.0126
2405	R	CpG	CGC	GCG	GGC	R	CGI	NCR	897	35	0.9624	893	29	0.9685	1160	40	0.9667	3054	0.9659
2406	L	CpG	CGC	GCG	TGC	L	CGI	ORF	835	33	0.962	928	32	0.9667	1335	51	0.9632	3214	0.964
2407	R	CHH	CAT	GCA	CGC	R	CGI	NCR	14	921	0.015	18	900	0.0196	22	1187	0.0182	3062	0.0176
2411	L	CHH	CAA	GCA	GGC	L	CGI	ORF	6	868	0.0069	8	962	0.0082	7	1372	0.0051	3223	0.0067
2412	R	CHH	CCC	GCC	TGC	R	CGI	NCR	8	901	0.0088	7	882	0.0079	13	1180	0.0109	2991	0.0092
2413	R	CHG	CCG	CCC	GCC	R	CGI	NCR	15	890	0.0166	18	864	0.0204	29	1157	0.0245	2973	0.0205
2414	R	CpG	CGC	CCG	CCC	R	CGI	NCR	872	29	0.9678	855	28	0.9683	1140	48	0.9596	2972	0.9652
2415	L	CpG	CGG	GCG	CGC	L	CGI	ORF	847	26	0.9702	929	37	0.9617	1324	48	0.965	3211	0.9656
2416	R	CpG	CGT	GCG	CGC	R	CGI	NCR	858	31	0.9651	844	35	0.9602	1138	50	0.9579	2956	0.9611
2417	L	CpG	CGC	ACG	CAC	L	CGI	ORF	834	34	0.9608	925	40	0.9585	1309	63	0.9541	3205	0.9578
2419	L	CHH	CAC	TCA	GTC	L	CGI	ORF	8	874	0.0091	8	962	0.0082	12	1358	0.0088	3222	0.0087
2421	R	CpG	CGG	ACG	GAC	R	CGI	NCR	839	33	0.9622	852	16	0.9816	1123	47	0.9598	2910	0.9679
2422	L	CpG	CGT	CCG	ACC	L	CGI	ORF	839	30	0.9655	931	37	0.9618	1292	63	0.9535	3192	0.9603
2423	L	CHG	CCG	ACC	GAC	L	CGI	ORF	8	858	0.0092	5	958	0.0052	7	1338	0.0052	3174	0.0065
2425	R	CHG	CAG	TCA	GTC	R	CGI	NCR	3	861	0.0035	4	842	0.0047	5	1161	0.0043	2876	0.0042
2427	L	CHG	CTG	ACT	CAC	L	CGI	ORF	3	876	0.0034	7	968	0.0072	4	1339	0.003	3197	0.0045
2429	L	CHH	CAC	CCA	TCC	L	CGI	ORF	14	863	0.016	10	963	0.0103	26	1313	0.0194	3189	0.0152
2430	L	CHH	CCA	TCC	ATC	L	CGI	ORF	3	872	0.0034	3	962	0.0031	9	1328	0.0067	3177	0.0044
2433	R	CHH	CCT	TCC	ATC	R	CGI	NCR	2	840	0.0024	2	821	0.0024	5	1118	0.0045	2788	0.0031
2434	R	CHH	CTC	CCT	TCC	R	CGI	NCR	7	834	0.0083	7	813	0.0085	7	1113	0.0063	2781	0.0077
2436	R	CHG	CTG	TCT	CTC	R	CGI	NCR	2	842	0.0024	3	809	0.0037	6	1105	0.0054	2767	0.0038
2438	L	CHG	CAG	ACA	GAC	L	CGI	ORF	1	872	0.0011	12	951	0.0125	13	1306	0.0099	3155	0.0078
2440	R	CHH	CTT	TCT	GTC	R	CGI	NCR	5	833	0.006	3	811	0.0037	3	1093	0.0027	2748	0.0041
2443	L	CHH	CAA	GCA	TGC	L	CGI	ORF	9	872	0.0102	12	957	0.0124	9	1309	0.0068	3168	0.0098
2444	R	CHH	CAC	GCA	TGC	R	CGI	NCR	56	778	0.0671	46	758	0.0572	68	1020	0.0625	2726	0.0623
2446	R	CHH	CAC	ACA	CAC	R	CGI	NCR	12	815	0.0145	8	793	0.01	12	1074	0.011	2714	0.0118
2448	R	CHH	CCC	ACC	CAC	R	CGI	NCR	3	821	0.0036	6	799	0.0075	10	1083	0.0091	2722	0.0067
2449	R	CHH	CCA	CCC	ACC	R	CGI	NCR	4	816	0.0049	7	794	0.0087	16	1073	0.0147	2710	0.0094
2450	R	CHH	CAC	CCA	CCC	R	CGI	NCR	17	803	0.0207	13	788	0.0162	21	1067	0.0193	2709	0.0188
2452	R	CHH	CAC	ACA	CAC	R	CGI	NCR	8	811	0.0098	4	795	0.005	12	1075	0.011	2705	0.0086
2454	R	CHH	CCA	ACC	CAC	R	CGI	NCR	8	803	0.0099	8	789	0.01	8	1077	0.0074	2693	0.0091
2455	R	CHH	CAA	CCA	ACC	R	CGI	NCR	6	804	0.0074	9	786	0.0113	11	1076	0.0101	2692	0.0096
2458	L	CHH	CTT	GCT	GGC	L	CGI	ORF	4	848	0.0047	5	961	0.0052	8	1293	0.0061	3119	0.0053
2459	R	CHG	CCG	GCC	AGC	R	CGI	NCR	8	795	0.01	2	780	0.0026	16	1076	0.0147	2677	0.0091
2460	R	CpG	CGC	CCG	GCC	R	CGI	NCR	776	29	0.964	763	25	0.9683	1050	38	0.9651	2681	0.9658
2461	L	CpG	CGG	GCG	AGC	L	CGI	ORF	817	23	0.9726	915	44	0.9541	1250	44	0.966	3093	0.9642
2462	R	CHH	CTC	GCT	CGC	R	CGI	NCR	2	809	0.0025	4	784	0.0051	5	1094	0.0045	2698	0.004
2464	R	CHG	CAG	TCA	CTC	R	CGI	NCR	8	806	0.0098	6	785	0.0076	7	1092	0.0064	2704	0.0079
2466	L	CHG	CTG	CCT	GCC	L	CGI	ORF	8	843	0.0094	12	970	0.0122	10	1297	0.0077	3140	0.0098
2467	L	CHH	CCT	GCC	AGC	L	CGI	ORF	7	840	0.0083	6	979	0.0061	8	1293	0.0061	3133	0.0068
2468	R	CHG	CTG	GCT	GGC	R	CGI	NCR	4	810	0.0049	6	782	0.0076	10	1092	0.0091	2704	0.0072
2470	L	CHG	CAG	ACA	AAC	L	CGI	ORF	5	835	0.006	10	975	0.0102	13	1286	0.01	3124	0.0087
2474	L	CHH	CTA	GCT	GGC	L	CGI	ORF	7	833	0.0083	1	979	0.001	15	1271	0.0117	3106	0.007
2475	R	CHH	CCT	GCC	AGC	R	CGI	NCR	2	793	0.0025	5	788	0.0063	6	1090	0.0055	2684	0.0048
2476	R	CHH	CTC	CCT	GCC	R	CGI	NCR	5	795	0.0063	5	788	0.0063	7	1096	0.0063	2696	0.0063
2478	R	CHG	CAG	TCA	CTC	R	CGI	NCR	8	786	0.0101	7	781	0.0089	4	1085	0.0037	2671	0.0075
2480	L	CHG	CTG	TCT	GTC	L	CGI	ORF	5	823	0.006	5	965	0.0052	2	1270	0.0016	3070	0.0043
2482	R	CpG	CGG	ACG	GAC	R	CGI	NCR	763	19	0.9757	766	15	0.9808	1046	27	0.9748	2636	0.9771
2483	L	CpG	CGT	CCG	CCC	L	CGI	ORF	810	21	0.9747	936	35	0.964	1231	38	0.9701	3071	0.9696
2484	L	CHG	CCG	CCC	CCC	L	CGI	ORF	8	824	0.0096	10	959	0.0103	13	1249	0.0103	3063	0.0101
2485	L	CHH	CCC	CCC	ACC	L	CGI	ORF	6	833	0.0072	8	963	0.0082	9	1257	0.0071	3076	0.0075
2486	L	CHH	CCC	ACC	GAC	L	CGI	ORF	3	829	0.0036	4	969	0.0041	12	1256	0.0095	3073	0.0057
2488	R	CHH	CAC	TCA	GTC	R	CGI	NCR	13	797	0.016	10	774	0.0128	16	1074	0.0147	2684	0.0145
2490	R	CHG	CCG	ACC	CAC	R	CGI	NCR	15	798	0.0185	17	772	0.0215	25	1070	0.0228	2697	0.0209
2491	R	CpG	CGT	CCG	ACC	R	CGI	NCR	796	15	0.9815	766	11	0.9858	1062	28	0.9743	2678	0.9806
2492	L	CpG	CGG	ACG	CAC	L	CGI	ORF	798	23	0.972	944	33	0.9662	1220	41	0.9675	3059	0.9686
2494	L	CHH	CAC	TCA	GTC	L	CGI	ORF	7	826	0.0084	5	969	0.0051	16	1254	0.0126	3077	0.0087
2496	R	CHH	CAT	ACA	GAC	R	CGI	NCR	7	800	0.0087	7	781	0.0089	0	1112	0	2707	0.0059
2500	L	CHH	CTA	GCT	GGC	L	CGI	ORF	2	835	0.0024	2	971	0.0021	7	1255	0.0055	3072	0.0033
2501	R	CHH	CCC	GCC	AGC	R	CGI	NCR	3	802	0.0037	1	779	0.0013	8	1102	0.0072	2695	0.0041
2502	R	CHG	CCG	CCC	GCC	R	CGI	NCR	7	803	0.0086	7	774	0.009	11	1093	0.01	2695	0.0092
2503	R	CpG	CGT	CCG	CCC	R	CGI	NCR	784	20	0.9751	756	17	0.978	1068	30	0.9727	2675	0.9753
2504	L	CpG	CGG	ACG	CAC	L	CGI	ORF	809	26	0.9689	933	27	0.9719	1216	36	0.9712	3047	0.9707
2506	L	CHH	CAC	ACA	CAC	L	CGI	ORF	5	829	0.006	4	954	0.0042	12	1236	0.0096	3040	0.0066
2508	L	CHH	CAC	GCA	AGC	L	CGI	ORF	17	814	0.0205	21	932	0.022	20	1227	0.016	3031	0.0195
2509	R	CHG	CTG	GCT	TGC	R	CGI	NCR	8	805	0.0098	2	778	0.0026	2	1096	0.0018	2691	0.0047
2511	L	CHG	CAG	ACA	CAC	L	CGI	ORF	16	817	0.0192	11	937	0.0116	14	1242	0.0111	3037	0.014
2513	L	CHH	CAC	ACA	TAC	L	CGI	ORF	10	811	0.0122	14	936	0.0147	11	1227	0.0089	3009	0.0119
2517	R	CpG	CGG	TCG	ATC	R	CGI	NCR	758	35	0.9559	742	25	0.9674	1040	35	0.9674	2635	0.9636
2518	L	CpG	CGA	CCG	CCC	L	CGI	ORF	789	38	0.9541	907	36	0.9618	1189	39	0.9682	2998	0.9614
2519	L	CHG	CCG	CCC	CCC	L	CGI	ORF	8	819	0.0097	5	933	0.0053	10	1215	0.0082	2990	0.0077
2520	L	CHH	CCC	CCC	CCC	L	CGI	ORF	3	829	0.0036	7	939	0.0074	4	1226	0.0033	3008	0.0048
2521	L	CHH	CCC	CCC	ACC	L	CGI	ORF	6	825	0.0072	7	935	0.0074	6	1228	0.0049	3007	0.0065
2522	L	CHH	CCC	ACC	CAC	L	CGI	ORF	11	818	0.0133	16	926	0.017	10	1227	0.0081	3008	0.0128
2524	L	CHH	CAC	ACA	TAC	L	CGI	ORF	3	831	0.0036	4	941	0.0042	10	1230	0.0081	3019	0.0053
2527	R	CHH	CAC	ACA	TAC	R	CGI	NCR	7	798	0.0087	5	775	0.0064	8	1080	0.0074	2673	0.0075
2529	R	CHH	CCC	ACC	CAC	R	CGI	NCR	16	774	0.0203	18	767	0.0229	32	1061	0.0293	2668	0.0242
2530	R	CHG	CCG	CCC	ACC	R	CGI	NCR	25	768	0.0315	25	756	0.032	36	1054	0.033	2664	0.0322
2531	R	CpG	CGC	CCG	CCC	R	CGI	NCR	758	34	0.9571	751	27	0.9653	1042	41	0.9621	2653	0.9615
2532	L	CpG	CGG	GCG	CGC	L	CGI	ORF	811	34	0.9598	908	37	0.9608	1203	32	0.9741	3025	0.9649
2533	R	CpG	CGT	GCG	CGC	R	CGI	NCR	763	31	0.961	763	28	0.9646	1055	40	0.9635	2680	0.963
2534	L	CpG	CGC	ACG	AAC	L	CGI	ORF	809	39	0.954	925	27	0.9716	1187	41	0.9666	3028	0.9641
2538	R	CHH	CTA	ACT	TAC	R	CGI	NCR	4	782	0.0051	5	797	0.0062	3	1090	0.0027	2681	0.0047
2541	R	CHH	CAC	ACA	TAC	R	CGI	NCR	9	765	0.0116	17	778	0.0214	8	1080	0.0074	2657	0.0135
2543	R	CHG	CCG	ACC	CAC	R	CGI	NCR	5	762	0.0065	7	778	0.0089	9	1077	0.0083	2638	0.0079
2544	R	CpG	CGT	CCG	ACC	R	CGI	NCR	731	31	0.9593	750	28	0.964	1045	39	0.964	2624	0.9625
2545	L	CpG	CGG	ACG	AAC	L	CGI	ORF	808	29	0.9654	932	27	0.9718	1187	35	0.9714	3018	0.9695
2548	L	CHH	CAA	ACA	CAC	L	CGI	ORF	12	825	0.0143	10	961	0.0103	12	1207	0.0098	3027	0.0115
2550	L	CHH	CAC	CCA	ACC	L	CGI	ORF	11	823	0.0132	23	950	0.0236	36	1178	0.0297	3021	0.0222
2551	L	CHH	CCA	ACC	CAC	L	CGI	ORF	6	829	0.0072	6	963	0.0062	9	1201	0.0074	3014	0.0069
2553	L	CHH	CAC	CCA	GCC	L	CGI	ORF	18	819	0.0215	19	951	0.0196	27	1179	0.0224	3013	0.0212
2554	L	CHH	CCA	GCC	GGC	L	CGI	ORF	7	829	0.0084	4	964	0.0041	7	1196	0.0058	3007	0.0061
2555	R	CHH	CCC	GCC	GGC	R	CGI	NCR	2	766	0.0026	4	798	0.005	6	1094	0.0055	2670	0.0043
2556	R	CHH	CCA	CCC	GCC	R	CGI	NCR	6	765	0.0078	6	798	0.0075	4	1097	0.0036	2676	0.0063
2557	R	CHH	CAA	CCA	CCC	R	CGI	NCR	13	761	0.0168	9	801	0.0111	7	1099	0.0063	2690	0.0114
2560	L	CHH	CTT	GCT	AGC	L	CGI	ORF	1	824	0.0012	3	967	0.0031	4	1204	0.0033	3003	0.0025
2561	R	CHH	CTC	GCT	AGC	R	CGI	NCR	5	768	0.0065	4	805	0.0049	6	1102	0.0054	2690	0.0056
2563	R	CpG	CGT	TCG	CTC	R	CGI	NCR	722	40	0.9475	765	37	0.9539	1049	44	0.9597	2657	0.9537
2564	L	CpG	CGA	ACG	GAC	L	CGI	ORF	809	23	0.9724	927	33	0.9656	1163	25	0.979	2980	0.9723
2566	R	CHH	CAT	TCA	GTC	R	CGI	NCR	5	772	0.0064	6	809	0.0074	7	1113	0.0063	2712	0.0067
2569	R	CHH	CAC	TCA	ATC	R	CGI	NCR	14	762	0.018	9	801	0.0111	12	1109	0.0107	2707	0.0133
2571	R	CHH	CAT	ACA	CAC	R	CGI	NCR	4	771	0.0052	10	792	0.0125	11	1112	0.0098	2700	0.0091
2574	R	CHG	CTG	TCT	ATC	R	CGI	NCR	1	769	0.0013	4	804	0.005	3	1113	0.0027	2694	0.003
2576	L	CHG	CAG	CCA	TCC	L	CGI	ORF	12	828	0.0143	16	947	0.0166	22	1172	0.0184	2997	0.0164
2577	L	CHH	CCA	TCC	TTC	L	CGI	ORF	4	833	0.0048	6	956	0.0062	8	1184	0.0067	2991	0.0059
2583	R	CHH	CAA	ACA	AAC	R	non-CGI	NCR	4	777	0.0051	3	830	0.0036	7	1111	0.0063	2732	0.005
2587	R	CHH	CAC	ACA	AAC	R	non-CGI	NCR	15	761	0.0193	9	819	0.0109	12	1105	0.0107	2721	0.0136
2589	R	CHH	CAC	ACA	CAC	R	non-CGI	NCR	9	773	0.0115	8	815	0.0097	19	1093	0.0171	2717	0.0128
2591	R	CHH	CAC	ACA	CAC	R	non-CGI	NCR	7	768	0.009	7	809	0.0086	9	1096	0.0081	2696	0.0086
2593	R	CpG	CGA	ACG	CAC	R	non-CGI	NCR	731	37	0.9518	772	37	0.9543	1047	50	0.9544	2674	0.9535
2594	L	CpG	CGT	TCG	CTC	L	non-CGI	ORF	821	25	0.9704	936	39	0.96	1125	41	0.9648	2987	0.9651
2596	L	CHH	CTC	ACT	GAC	L	non-CGI	ORF	2	855	0.0023	4	978	0.0041	4	1176	0.0034	3019	0.0033
2598	R	CHG	CTG	TCT	GTC	R	non-CGI	NCR	2	782	0.0026	2	797	0.0025	5	1108	0.0045	2696	0.0032
2600	L	CHG	CAG	ACA	CAC	L	non-CGI	ORF	11	848	0.0128	11	966	0.0113	15	1173	0.0126	3024	0.0122
2602	L	CHH	CAC	TCA	TTC	L	non-CGI	ORF	9	853	0.0104	12	961	0.0123	14	1175	0.0118	3024	0.0115
2607	R	CHG	CAG	ACA	TAC	R	non-CGI	NCR	6	762	0.0078	7	793	0.0088	13	1079	0.0119	2660	0.0095
2609	L	CHG	CTG	CCT	ACC	L	non-CGI	ORF	14	864	0.0159	8	964	0.0082	11	1198	0.0091	3059	0.0111
2610	L	CHH	CCT	ACC	CAC	L	non-CGI	ORF	7	870	0.008	12	952	0.0124	19	1188	0.0157	3048	0.0121
2612	L	CHH	CAC	TCA	TTC	L	non-CGI	ORF	12	855	0.0138	9	951	0.0094	17	1185	0.0141	3029	0.0125
2615	R	CHH	CCC	ACC	AAC	R	non-CGI	NCR	2	761	0.0026	5	781	0.0064	8	1082	0.0073	2639	0.0054
2616	R	CHH	CCC	CCC	ACC	R	non-CGI	NCR	5	762	0.0065	1	787	0.0013	2	1092	0.0018	2649	0.0032
2617	R	CHH	CCA	CCC	CCC	R	non-CGI	NCR	2	768	0.0026	4	788	0.0051	4	1093	0.0036	2659	0.0038
2618	R	CHH	CAC	CCA	CCC	R	non-CGI	NCR	16	755	0.0208	17	774	0.0215	14	1084	0.0128	2660	0.0183
2620	R	CHH	CAC	ACA	CAC	R	non-CGI	NCR	9	753	0.0118	10	776	0.0127	12	1084	0.0109	2644	0.0118
2622	R	CHH	CCA	ACC	CAC	R	non-CGI	NCR	1	760	0.0013	11	778	0.0139	15	1092	0.0136	2657	0.0096
2623	R	CHH	CAC	CCA	ACC	R	non-CGI	NCR	20	748	0.026	13	775	0.0165	21	1095	0.0188	2672	0.0205
2625	R	CHH	CAT	ACA	CAC	R	non-CGI	NCR	5	758	0.0066	5	790	0.0063	12	1112	0.0107	2682	0.0078
2628	R	CHH	CAT	TCA	ATC	R	non-CGI	NCR	2	754	0.0026	11	795	0.0136	10	1119	0.0089	2691	0.0084
2631	L	CHH	CAT	GCA	TGC	L	non-CGI	ORF	25	828	0.0293	22	929	0.0231	32	1170	0.0266	3006	0.0264
2632	R	CHH	CAT	GCA	TGC	R	non-CGI	NCR	11	739	0.0147	15	788	0.0187	29	1099	0.0257	2681	0.0197
2635	L	CHH	CAT	CCA	CCC	L	non-CGI	NCR	18	827	0.0213	14	941	0.0147	17	1178	0.0142	2995	0.0167
2636	L	CHH	CCA	CCC	CCC	L	non-CGI	NCR	6	836	0.0071	6	943	0.0063	9	1184	0.0075	2984	0.007
2637	L	CHH	CCC	CCC	ACC	L	non-CGI	NCR	1	834	0.0012	3	946	0.0032	10	1181	0.0084	2975	0.0043
2638	L	CHH	CCC	ACC	CAC	L	non-CGI	NCR	5	824	0.006	7	941	0.0074	15	1167	0.0127	2959	0.0087
2640	L	CHH	CAC	CCA	GCC	L	non-CGI	NCR	10	820	0.012	19	933	0.02	23	1162	0.0194	2967	0.0171
2641	L	CHH	CCA	GCC	GGC	L	non-CGI	NCR	3	820	0.0036	5	943	0.0053	7	1166	0.006	2944	0.005
2642	R	CHG	CCG	GCC	GGC	R	non-CGI	NCR	4	764	0.0052	3	826	0.0036	7	1105	0.0063	2709	0.005
2643	R	CpG	CGG	CCG	GCC	R	non-CGI	NCR	746	26	0.9663	801	36	0.957	1062	51	0.9542	2722	0.9592
2644	L	CpG	CGG	CCG	GCC	L	non-CGI	NCR	793	24	0.9706	909	30	0.9681	1141	36	0.9694	2933	0.9694
2645	L	CHG	CCG	GCC	GGC	L	non-CGI	NCR	3	817	0.0037	8	932	0.0085	6	1171	0.0051	2937	0.0058
2646	R	CHH	CCA	GCC	GGC	R	non-CGI	NCR	8	777	0.0102	5	845	0.0059	9	1108	0.0081	2752	0.008
2647	R	CHH	CAC	CCA	GCC	R	non-CGI	NCR	15	773	0.019	14	840	0.0164	20	1110	0.0177	2772	0.0177
2649	R	CHH	CTC	ACT	CAC	R	non-CGI	NCR	3	796	0.0038	5	856	0.0058	5	1130	0.0044	2795	0.0047
2651	R	CHH	CAC	TCA	CTC	R	non-CGI	NCR	8	789	0.01	11	847	0.0128	18	1118	0.0158	2791	0.0129
2653	R	CHH	CCC	ACC	CAC	R	non-CGI	NCR	3	798	0.0037	7	850	0.0082	2	1135	0.0018	2795	0.0046
2654	R	CHH	CCA	CCC	ACC	R	non-CGI	NCR	7	793	0.0088	5	854	0.0058	3	1140	0.0026	2802	0.0057
2655	R	CHH	CAC	CCA	CCC	R	non-CGI	NCR	6	794	0.0075	11	851	0.0128	17	1130	0.0148	2809	0.0117
2657	R	CHG	CAG	ACA	CAC	R	non-CGI	NCR	11	793	0.0137	16	851	0.0185	10	1140	0.0087	2821	0.0136
2659	L	CHG	CTG	CCT	ACC	L	non-CGI	NCR	4	824	0.0048	15	930	0.0159	14	1146	0.0121	2933	0.0109
2660	L	CHH	CCT	ACC	CAC	L	non-CGI	NCR	9	817	0.0109	14	928	0.0149	9	1144	0.0078	2921	0.0112
2662	L	CHH	CAC	ACA	TAC	L	non-CGI	NCR	5	821	0.0061	10	930	0.0106	13	1139	0.0113	2918	0.0093
2665	L	CHH	CTA	CCT	GCC	L	non-CGI	NCR	4	827	0.0048	11	938	0.0116	6	1147	0.0052	2933	0.0072
2666	L	CHH	CCT	GCC	TGC	L	non-CGI	NCR	11	822	0.0132	16	931	0.0169	8	1142	0.007	2930	0.0124
2667	R	CHG	CAG	GCA	GGC	R	non-CGI	NCR	11	817	0.0133	7	871	0.008	14	1139	0.0121	2859	0.0111
2669	L	CHG	CTG	GCT	GGC	L	non-CGI	NCR	0	823	0	1	940	0.0011	6	1129	0.0053	2899	0.0021
2670	R	CHH	CCT	GCC	AGC	R	non-CGI	NCR	8	821	0.0097	11	871	0.0125	12	1145	0.0104	2868	0.0108
2671	R	CHG	CTG	CCT	GCC	R	non-CGI	NCR	1	833	0.0012	9	872	0.0102	12	1144	0.0104	2871	0.0073
2673	L	CHG	CAG	TCA	GTC	L	non-CGI	NCR	6	824	0.0072	6	937	0.0064	5	1140	0.0044	2918	0.006
2675	R	CHH	CTT	ACT	GAC	R	non-CGI	NCR	5	832	0.006	6	877	0.0068	3	1156	0.0026	2879	0.0051
2678	R	CpG	CGG	TCG	TTC	R	non-CGI	NCR	797	35	0.9579	836	39	0.9554	1098	56	0.9515	2861	0.9549
2679	L	CpG	CGA	CCG	ACC	L	non-CGI	NCR	789	23	0.9717	890	39	0.958	1104	26	0.977	2871	0.9689
2680	L	CHG	CCG	ACC	AAC	L	non-CGI	NCR	5	803	0.0062	8	923	0.0086	3	1127	0.0027	2869	0.0058
2684	R	CHG	CAG	ACA	TAC	R	non-CGI	NCR	5	837	0.0059	5	876	0.0057	7	1154	0.006	2884	0.0059
2686	L	CHG	CTG	TCT	CTC	L	non-CGI	ORF	2	797	0.0025	4	921	0.0043	6	1127	0.0053	2857	0.004
2688	L	CHH	CTC	ACT	CAC	L	non-CGI	ORF	2	795	0.0025	4	921	0.0043	9	1129	0.0079	2860	0.0049
2690	L	CHH	CAC	TCA	CTC	L	non-CGI	ORF	9	789	0.0113	6	912	0.0065	17	1122	0.0149	2855	0.0109
2692	L	CHH	CTC	CCT	CCC	L	non-CGI	ORF	3	795	0.0038	9	909	0.0098	3	1130	0.0026	2849	0.0054
2693	L	CHH	CCT	CCC	TCC	L	non-CGI	ORF	3	794	0.0038	5	911	0.0055	6	1125	0.0053	2844	0.0048
2694	L	CHH	CCC	TCC	GTC	L	non-CGI	ORF	2	795	0.0025	2	911	0.0022	3	1123	0.0027	2836	0.0025
2696	R	CHG	CTG	ACT	GAC	R	non-CGI	NCR	3	852	0.0035	3	883	0.0034	8	1157	0.0069	2906	0.0046
2698	L	CHG	CAG	TCA	GTC	L	non-CGI	ORF	5	802	0.0062	9	911	0.0098	8	1117	0.0071	2852	0.0077
2700	R	CHH	CCA	ACC	GAC	R	non-CGI	NCR	5	862	0.0058	7	882	0.0079	6	1144	0.0052	2906	0.0063
2701	R	CHG	CAG	CCA	ACC	R	non-CGI	NCR	7	865	0.008	12	879	0.0135	22	1131	0.0191	2916	0.0135
2703	L	CHG	CTG	ACT	GAC	L	non-CGI	ORF	3	798	0.0037	0	924	0	5	1114	0.0045	2844	0.0027
2705	R	CHH	CCA	TCC	GTC	R	non-CGI	NCR	2	878	0.0023	5	896	0.0055	3	1171	0.0026	2955	0.0035
2706	R	CHH	CAC	CCA	TCC	R	non-CGI	NCR	13	868	0.0148	16	892	0.0176	21	1152	0.0179	2962	0.0168
2708	R	CHG	CAG	ACA	CAC	R	non-CGI	NCR	9	874	0.0102	7	903	0.0077	13	1168	0.011	2974	0.0096
2710	L	CHG	CTG	ACT	CAC	L	non-CGI	ORF	3	818	0.0037	8	926	0.0086	10	1109	0.0089	2874	0.0071
2712	L	CHH	CAC	ACA	TAC	L	non-CGI	ORF	5	813	0.0061	5	927	0.0054	9	1110	0.008	2869	0.0065
2715	R	CHH	CAT	ACA	TAC	R	non-CGI	NCR	1	882	0.0011	12	904	0.0131	9	1173	0.0076	2981	0.0073
2718	R	CpG	CGG	TCG	ATC	R	non-CGI	NCR	856	33	0.9629	886	32	0.9651	1144	36	0.9695	2987	0.9658
2719	L	CpG	CGA	CCG	CCC	L	non-CGI	ORF	776	28	0.9652	882	31	0.966	1050	44	0.9598	2811	0.9637
2720	L	CHG	CCG	CCC	GCC	L	non-CGI	ORF	7	796	0.0087	9	909	0.0098	11	1080	0.0101	2812	0.0095
2721	L	CHH	CCC	GCC	GGC	L	non-CGI	ORF	1	794	0.0013	6	906	0.0066	4	1090	0.0037	2801	0.0038
2722	R	CHH	CCA	GCC	GGC	R	non-CGI	NCR	8	899	0.0088	6	925	0.0064	12	1189	0.01	3039	0.0084
2723	R	CHH	CAT	CCA	GCC	R	non-CGI	NCR	13	896	0.0143	12	918	0.0129	11	1192	0.0091	3042	0.0121
2728	L	CHH	CAT	TCA	CTC	L	non-CGI	ORF	5	797	0.0062	9	906	0.0098	8	1103	0.0072	2828	0.0078
2730	L	CHH	CTC	GCT	TGC	L	non-CGI	ORF	2	798	0.0025	0	909	0	3	1105	0.0027	2817	0.0017
2731	R	CHH	CAC	GCA	AGC	R	non-CGI	NCR	11	903	0.012	13	935	0.0137	19	1208	0.0155	3089	0.0137
2733	R	CHG	CTG	ACT	CAC	R	non-CGI	NCR	4	912	0.0044	6	944	0.0063	8	1222	0.0065	3096	0.0057
2735	L	CHG	CAG	CCA	CCC	L	non-CGI	ORF	11	781	0.0139	18	879	0.0201	18	1107	0.016	2814	0.0167
2736	L	CHH	CCA	CCC	CCC	L	non-CGI	ORF	5	795	0.0063	8	890	0.0089	10	1111	0.0089	2819	0.008
2737	L	CHH	CCC	CCC	GCC	L	non-CGI	ORF	3	794	0.0038	7	886	0.0078	7	1118	0.0062	2815	0.0059
2738	L	CHH	CCC	GCC	TGC	L	non-CGI	ORF	2	789	0.0025	2	897	0.0022	8	1114	0.0071	2812	0.004
2739	R	CHH	CAA	GCA	GGC	R	non-CGI	NCR	2	937	0.0021	10	953	0.0104	10	1232	0.0081	3144	0.0069
2742	R	CHH	CAC	ACA	AAC	R	non-CGI	NCR	5	942	0.0053	5	949	0.0052	9	1243	0.0072	3153	0.0059
2744	R	CpG	CGG	ACG	CAC	R	non-CGI	NCR	921	26	0.9725	937	23	0.976	1218	28	0.9775	3153	0.9754
2745	L	CpG	CGT	CCG	ACC	L	non-CGI	ORF	767	26	0.9672	858	41	0.9544	1084	49	0.9568	2825	0.9595
2746	L	CHG	CCG	ACC	CAC	L	non-CGI	ORF	6	791	0.0075	7	886	0.0078	13	1128	0.0114	2831	0.0089
2748	L	CHH	CAC	ACA	TAC	L	non-CGI	ORF	4	796	0.005	9	891	0.01	22	1121	0.0192	2843	0.0114
2751	R	CHH	CCA	ACC	TAC	R	non-CGI	NCR	5	941	0.0053	6	977	0.0061	11	1243	0.0088	3183	0.0067
2752	R	CHH	CAT	CCA	ACC	R	non-CGI	NCR	12	936	0.0127	16	969	0.0162	20	1235	0.0159	3188	0.0149
2757	R	CpG	CGT	TCG	ATC	R	non-CGI	NCR	907	50	0.9478	924	51	0.9477	1186	62	0.9503	3180	0.9486
2758	L	CpG	CGA	ACG	GAC	L	non-CGI	ORF	769	29	0.9637	854	37	0.9585	1107	48	0.9584	2844	0.9602
2760	R	CpG	CGT	TCG	GTC	R	non-CGI	NCR	931	36	0.9628	935	40	0.959	1196	45	0.9637	3183	0.9618
2761	L	CpG	CGA	ACG	AAC	L	non-CGI	ORF	772	27	0.9662	867	29	0.9676	1109	43	0.9627	2847	0.9655
2765	R	CHG	CAG	TCA	TTC	R	non-CGI	NCR	9	959	0.0093	10	972	0.0102	13	1258	0.0102	3221	0.0099
2767	L	CHG	CTG	GCT	TGC	L	non-CGI	ORF	1	815	0.0012	3	911	0.0033	6	1179	0.0051	2915	0.0032
2768	R	CHG	CAG	GCA	AGC	R	non-CGI	NCR	10	940	0.0105	14	959	0.0144	25	1226	0.02	3174	0.015
2770	L	CHG	CTG	ACT	CAC	L	non-CGI	ORF	9	802	0.0111	3	898	0.0033	5	1171	0.0043	2888	0.0062
2772	L	CHH	CAC	CCA	ACC	L	non-CGI	ORF	16	797	0.0197	28	873	0.0311	36	1147	0.0304	2897	0.0271
2773	L	CHH	CCA	ACC	CAC	L	non-CGI	ORF	6	814	0.0073	13	893	0.0143	7	1178	0.0059	2911	0.0092
2775	L	CHH	CAC	TCA	GTC	L	non-CGI	ORF	8	817	0.0097	11	896	0.0121	13	1169	0.011	2914	0.0109
2777	R	CHH	CAA	ACA	GAC	R	non-CGI	NCR	3	948	0.0032	9	954	0.0093	9	1244	0.0072	3167	0.0066
2781	R	CHH	CAC	ACA	AAC	R	non-CGI	NCR	10	933	0.0106	11	942	0.0115	22	1238	0.0175	3156	0.0132
2783	R	CHH	CCA	ACC	CAC	R	non-CGI	NCR	6	942	0.0063	6	937	0.0064	11	1237	0.0088	3139	0.0072
2784	R	CHH	CAC	CCA	ACC	R	non-CGI	NCR	18	932	0.0189	23	928	0.0242	27	1225	0.0216	3153	0.0216
2786	R	CHH	CCT	ACC	CAC	R	non-CGI	NCR	8	948	0.0084	6	946	0.0063	8	1244	0.0064	3160	0.007
2787	R	CHH	CTC	CCT	ACC	R	non-CGI	NCR	3	951	0.0031	3	946	0.0032	9	1256	0.0071	3168	0.0045
2789	R	CHG	CCG	TCC	CTC	R	non-CGI	NCR	7	955	0.0073	6	942	0.0063	6	1268	0.0047	3184	0.0061
2790	R	CpG	CGT	CCG	TCC	R	non-CGI	NCR	877	31	0.9659	861	32	0.9642	1146	50	0.9582	2997	0.9627
2791	L	CpG	CGG	ACG	CAC	L	non-CGI	ORF	816	35	0.9589	868	28	0.9688	1115	42	0.9637	2904	0.9638
2793	L	CHH	CAC	TCA	GTC	L	non-CGI	ORF	4	853	0.0047	14	890	0.0155	9	1157	0.0077	2927	0.0093
2795	R	CHH	CCT	ACC	GAC	R	non-CGI	NCR	4	980	0.0041	5	933	0.0053	6	1288	0.0046	3216	0.0047
2796	R	CHG	CTG	CCT	ACC	R	non-CGI	NCR	3	976	0.0031	8	931	0.0085	5	1287	0.0039	3210	0.0052
2798	L	CHG	CAG	CCA	GCC	L	non-CGI	ORF	19	842	0.0221	17	873	0.0191	25	1156	0.0212	2932	0.0208
2799	L	CHH	CCA	GCC	TGC	L	non-CGI	ORF	11	855	0.0127	8	888	0.0089	6	1179	0.0051	2947	0.0089
2800	R	CHH	CAA	GCA	GGC	R	non-CGI	NCR	8	970	0.0082	7	934	0.0074	6	1293	0.0046	3218	0.0067
2803	R	CpG	CGG	ACG	AAC	R	non-CGI	NCR	941	24	0.9751	891	42	0.955	1238	58	0.9552	3194	0.9618
2804	L	CpG	CGT	CCG	ACC	L	non-CGI	ORF	830	34	0.9606	882	25	0.9724	1124	60	0.9493	2955	0.9608
2805	L	CHG	CCG	ACC	TAC	L	non-CGI	ORF	6	858	0.0069	8	908	0.0087	12	1176	0.0101	2968	0.0086
2808	R	CHH	CAC	ACA	TAC	R	non-CGI	NCR	6	970	0.0061	7	937	0.0074	8	1322	0.006	3250	0.0065
2810	R	CHH	CCC	ACC	CAC	R	non-CGI	NCR	7	985	0.0071	10	938	0.0105	14	1315	0.0105	3269	0.0094
2811	R	CHH	CCC	CCC	ACC	R	non-CGI	NCR	3	994	0.003	8	950	0.0084	11	1324	0.0082	3290	0.0065
2812	R	CHG	CCG	CCC	CCC	R	non-CGI	NCR	12	976	0.0121	13	943	0.0136	16	1317	0.012	3277	0.0126
2813	R	CpG	CGG	CCG	CCC	R	non-CGI	NCR	921	36	0.9624	887	45	0.9517	1248	49	0.9622	3186	0.9588
2814	L	CpG	CGG	CCG	GCC	L	non-CGI	ORF	835	23	0.9732	902	25	0.973	1155	62	0.9491	3002	0.9651
2815	L	CHG	CCG	GCC	CGC	L	non-CGI	ORF	4	849	0.0047	4	922	0.0043	10	1210	0.0082	2999	0.0057
2816	R	CpG	CGA	GCG	GGC	R	non-CGI	NCR	973	34	0.9662	931	43	0.9559	1287	65	0.9519	3333	0.958
2817	L	CpG	CGC	TCG	GTC	L	non-CGI	ORF	579	275	0.678	628	297	0.6789	832	394	0.6786	3005	0.6785
2819	R	CpG	CGG	ACG	GAC	R	non-CGI	NCR	997	32	0.9689	944	38	0.9613	1315	56	0.9592	3382	0.9631
2820	L	CpG	CGT	CCG	CCC	L	non-CGI	ORF	828	30	0.965	902	32	0.9657	1179	57	0.9539	3028	0.9616
2821	L	CHG	CCG	CCC	TCC	L	non-CGI	ORF	4	853	0.0047	14	923	0.0149	13	1225	0.0105	3032	0.01
2822	L	CHH	CCC	TCC	GTC	L	non-CGI	ORF	6	857	0.007	6	941	0.0063	7	1238	0.0056	3055	0.0063
2824	R	CHH	CAT	ACA	GAC	R	non-CGI	NCR	6	1056	0.0056	9	999	0.0089	10	1390	0.0071	3470	0.0072
2829	L	CHH	CAT	TCA	ATC	L	non-CGI	ORF	6	892	0.0067	4	963	0.0041	10	1277	0.0078	3152	0.0062
2832	R	CHH	CCT	TCC	ATC	R	non-CGI	NCR	3	1071	0.0028	2	1017	0.002	5	1434	0.0035	3532	0.0027
2833	R	CHH	CTA	CCT	TCC	R	non-CGI	NCR	6	1070	0.0056	5	1012	0.0049	8	1427	0.0056	3528	0.0054
2836	L	CHH	CTA	TCT	GTC	L	non-CGI	ORF	3	912	0.0033	5	971	0.0051	7	1301	0.0054	3199	0.0046
2838	R	CHH	CAC	ACA	GAC	R	non-CGI	NCR	9	1067	0.0084	14	1018	0.0136	10	1437	0.0069	3555	0.0096
2840	R	CHH	CAA	ACA	CAC	R	non-CGI	NCR	5	1079	0.0046	13	1034	0.0124	10	1444	0.0069	3585	0.008
2845	L	CHH	CAT	TCA	GTC	L	non-CGI	ORF	7	920	0.0076	3	993	0.003	7	1342	0.0052	3272	0.0053
2847	R	CHG	CTG	ACT	GAC	R	non-CGI	NCR	7	1080	0.0064	6	1057	0.0056	12	1459	0.0082	3621	0.0067
2849	L	CHG	CAG	ACA	GAC	L	non-CGI	ORF	6	915	0.0065	10	987	0.01	15	1345	0.011	3278	0.0092
2851	R	CHG	CAG	TCA	GTC	R	non-CGI	NCR	7	1081	0.0064	9	1063	0.0084	18	1467	0.0121	3645	0.009
2853	L	CHG	CTG	ACT	CAC	L	non-CGI	ORF	7	915	0.0076	8	1001	0.0079	10	1349	0.0074	3290	0.0076
2855	L	CHH	CAC	ACA	CAC	L	non-CGI	ORF	11	922	0.0118	14	1005	0.0137	24	1333	0.0177	3309	0.0144
2857	L	CHH	CAC	GCA	CGC	L	non-CGI	ORF	14	920	0.015	9	1011	0.0088	19	1341	0.014	3314	0.0126
2858	R	CpG	CGC	GCG	TGC	R	non-CGI	NCR	1070	31	0.9718	1016	37	0.9649	1424	51	0.9654	3629	0.9674
2859	L	CpG	CGC	GCG	TGC	L	non-CGI	ORF	894	33	0.9644	994	26	0.9745	1303	58	0.9574	3308	0.9654
2860	R	CHH	CAA	GCA	CGC	R	non-CGI	NCR	13	1095	0.0117	13	1051	0.0122	17	1477	0.0114	3666	0.0118
2863	R	CHH	CAA	ACA	AAC	R	non-CGI	NCR	13	1099	0.0117	11	1066	0.0102	17	1485	0.0113	3691	0.0111
2866	R	CHH	CAA	ACA	AAC	R	non-CGI	NCR	7	1115	0.0062	10	1073	0.0092	12	1514	0.0079	3731	0.0078
2869	R	CHH	CAT	ACA	AAC	R	non-CGI	NCR	6	1119	0.0053	5	1081	0.0046	10	1518	0.0065	3739	0.0055
2874	L	CHH	CAT	TCA	CTC	L	non-CGI	ORF	8	938	0.0085	13	1024	0.0125	13	1400	0.0092	3396	0.0101
2876	L	CHH	CTC	TCT	GTC	L	non-CGI	ORF	2	940	0.0021	7	1032	0.0067	10	1404	0.0071	3395	0.0053
2878	R	CHH	CAC	ACA	GAC	R	non-CGI	NCR	13	1121	0.0115	10	1087	0.0091	13	1504	0.0086	3748	0.0097
2880	R	CHH	CAT	ACA	CAC	R	non-CGI	NCR	11	1130	0.0096	16	1089	0.0145	24	1495	0.0158	3765	0.0133
2884	L	CHH	CAA	ACA	CAC	L	non-CGI	ORF	10	980	0.0101	4	1052	0.0038	12	1414	0.0084	3472	0.0074
2886	L	CHH	CAC	CCA	GCC	L	non-CGI	ORF	16	972	0.0162	23	1038	0.0217	24	1402	0.0168	3475	0.0182
2887	L	CHH	CCA	GCC	TGC	L	non-CGI	ORF	9	975	0.0091	2	1059	0.0019	6	1422	0.0042	3473	0.0051
2888	R	CHH	CAT	GCA	GGC	R	non-CGI	NCR	8	1133	0.007	10	1097	0.009	18	1489	0.0119	3755	0.0093
2896	R	CHH	CTT	ACT	TAC	R	non-CGI	NCR	3	1141	0.0026	1	1100	0.0009	5	1510	0.0033	3760	0.0023
2899	L	CHH	CAA	ACA	TAC	L	non-CGI	ORF	2	982	0.002	5	1065	0.0047	7	1437	0.0048	3498	0.0039
2902	R	CHG	CTG	ACT	TAC	R	non-CGI	NCR	4	1131	0.0035	9	1090	0.0082	8	1514	0.0053	3756	0.0057
2904	L	CHG	CAG	ACA	AAC	L	non-CGI	ORF	5	972	0.0051	15	1063	0.0139	13	1430	0.009	3498	0.0093
2907	L	CHH	CAA	GCA	AGC	L	non-CGI	ORF	11	973	0.0112	15	1064	0.0139	19	1414	0.0133	3496	0.0128
2908	R	CHG	CTG	GCT	TGC	R	non-CGI	NCR	6	1126	0.0053	0	1106	0	4	1530	0.0026	3772	0.0026
2910	L	CHG	CAG	GCA	TGC	L	non-CGI	ORF	21	963	0.0213	26	1054	0.0241	27	1412	0.0188	3503	0.0214
2911	R	CHG	CAG	GCA	TGC	R	non-CGI	NCR	4	1124	0.0035	7	1087	0.0064	11	1522	0.0072	3755	0.0057
2913	L	CHG	CTG	ACT	AAC	L	non-CGI	ORF	1	977	0.001	6	1073	0.0056	6	1434	0.0042	3497	0.0036
2916	L	CHH	CAA	CCA	GCC	L	non-CGI	ORF	16	969	0.0162	13	1072	0.012	14	1422	0.0097	3506	0.0127
2917	L	CHH	CCA	GCC	AGC	L	non-CGI	ORF	10	981	0.0101	10	1072	0.0092	12	1428	0.0083	3513	0.0092
2918	R	CHH	CTT	GCT	GGC	R	non-CGI	NCR	5	1129	0.0044	4	1091	0.0037	2	1531	0.0013	3762	0.0031
2921	L	CHH	CAA	CCA	GCC	L	non-CGI	ORF	10	983	0.0101	6	1075	0.0056	14	1438	0.0096	3526	0.0084
2922	L	CHH	CCA	GCC	AGC	L	non-CGI	ORF	7	985	0.0071	7	1075	0.0065	9	1435	0.0062	3518	0.0066
2923	R	CHG	CTG	GCT	GGC	R	non-CGI	NCR	5	1130	0.0044	7	1105	0.0063	11	1526	0.0072	3784	0.006
2925	L	CHG	CAG	TCA	TTC	L	non-CGI	ORF	5	986	0.005	6	1075	0.0056	13	1447	0.0089	3532	0.0065
2929	L	CHH	CTT	ACT	GAC	L	non-CGI	ORF	4	988	0.004	5	1089	0.0046	6	1465	0.0041	3557	0.0042
2931	R	CHH	CAT	TCA	GTC	R	non-CGI	NCR	10	1141	0.0087	10	1109	0.0089	13	1534	0.0084	3817	0.0087
2935	L	CHH	CAA	TCA	ATC	L	non-CGI	ORF	7	975	0.0071	12	1088	0.0109	16	1464	0.0108	3562	0.0096
2938	L	CHH	CAT	TCA	ATC	L	non-CGI	ORF	5	987	0.005	12	1100	0.0108	17	1460	0.0115	3581	0.0091
2941	L	CHH	CAT	TCA	GTC	L	non-CGI	ORF	9	978	0.0091	13	1105	0.0116	19	1467	0.0128	3591	0.0112
2943	R	CpG	CGC	ACG	GAC	R	non-CGI	NCR	1045	76	0.9322	1014	74	0.932	1401	106	0.9297	3716	0.9313
2944	L	CpG	CGT	GCG	AGC	L	non-CGI	ORF	958	32	0.9677	1082	36	0.9678	1434	40	0.9729	3582	0.9694
2945	R	CHH	CTT	GCT	CGC	R	non-CGI	NCR	11	1111	0.0098	15	1086	0.0136	24	1481	0.0159	3728	0.0131
2948	L	CHH	CAA	GCA	GGC	L	non-CGI	ORF	2	985	0.002	6	1108	0.0054	4	1478	0.0027	3583	0.0034
2949	R	CHG	CCG	GCC	TGC	R	non-CGI	NCR	4	1114	0.0036	3	1083	0.0028	4	1494	0.0027	3702	0.003
2950	R	CpG	CGC	CCG	GCC	R	non-CGI	NCR	1072	44	0.9606	1050	30	0.9722	1445	55	0.9633	3696	0.9654
2951	L	CpG	CGG	GCG	TGC	L	non-CGI	ORF	947	36	0.9634	1070	37	0.9666	1424	41	0.972	3555	0.9673
2952	R	CHH	CAT	GCA	CGC	R	non-CGI	NCR	14	1102	0.0125	15	1072	0.0138	15	1486	0.01	3704	0.0121
2955	R	CHH	CCA	TCC	ATC	R	non-CGI	NCR	5	1120	0.0044	8	1088	0.0073	10	1509	0.0066	3740	0.0061
2956	R	CHH	CAT	CCA	TCC	R	non-CGI	NCR	15	1116	0.0133	19	1080	0.0173	23	1496	0.0151	3749	0.0152
2959	L	CHH	CAT	TCA	CTC	L	non-CGI	ORF	8	978	0.0081	14	1100	0.0126	21	1487	0.0139	3608	0.0115
2961	L	CHH	CTC	ACT	CAC	L	non-CGI	ORF	2	976	0.002	2	1113	0.0018	5	1511	0.0033	3609	0.0024
2963	L	CHH	CAC	GCA	TGC	L	non-CGI	ORF	15	966	0.0153	25	1092	0.0224	23	1490	0.0152	3611	0.0176
2964	R	CHG	CAG	GCA	TGC	R	non-CGI	NCR	18	1095	0.0162	20	1052	0.0187	29	1471	0.0193	3685	0.0181
2966	L	CHG	CTG	ACT	CAC	L	non-CGI	ORF	7	981	0.0071	8	1108	0.0072	14	1497	0.0093	3615	0.0078
2968	L	CHH	CAC	ACA	GAC	L	non-CGI	ORF	8	977	0.0081	6	1109	0.0054	16	1497	0.0106	3613	0.008
2970	R	CpG	CGT	TCG	GTC	R	non-CGI	NCR	1052	44	0.9599	1022	43	0.9596	1418	47	0.9679	3626	0.9625
2971	L	CpG	CGA	ACG	CAC	L	non-CGI	ORF	948	35	0.9644	1058	45	0.9592	1446	57	0.9621	3589	0.9619
2973	L	CHH	CAC	GCA	AGC	L	non-CGI	ORF	15	985	0.015	10	1093	0.0091	10	1492	0.0067	3605	0.0102
2974	R	CHH	CTC	GCT	TGC	R	non-CGI	NCR	2	1112	0.0018	6	1061	0.0056	4	1457	0.0027	3642	0.0034
2976	R	CpG	CGG	TCG	CTC	R	non-CGI	NCR	1041	44	0.9594	1020	38	0.9641	1406	53	0.9637	3602	0.9624
2977	L	CpG	CGA	CCG	CCC	L	non-CGI	ORF	957	38	0.9618	1062	41	0.9628	1429	74	0.9508	3601	0.9585
2978	L	CHG	CCG	CCC	ACC	L	non-CGI	ORF	10	995	0.01	5	1106	0.0045	10	1501	0.0066	3627	0.007
2979	L	CHH	CCC	ACC	CAC	L	non-CGI	ORF	8	999	0.0079	7	1107	0.0063	12	1494	0.008	3627	0.0074
2981	L	CHH	CAC	ACA	AAC	L	non-CGI	ORF	15	989	0.0149	16	1104	0.0143	27	1482	0.0179	3633	0.0157
2984	L	CHH	CAA	TCA	GTC	L	non-CGI	ORF	6	1001	0.006	4	1110	0.0036	17	1501	0.0112	3639	0.0069
2986	R	CHH	CAC	ACA	GAC	R	non-CGI	NCR	6	1099	0.0054	10	1082	0.0092	12	1441	0.0083	3650	0.0076
2988	R	CHH	CAT	ACA	CAC	R	non-CGI	NCR	12	1099	0.0108	12	1089	0.0109	18	1442	0.0123	3672	0.0113
2995	R	CpG	CGG	ACG	AAC	R	non-CGI	NCR	1053	47	0.9573	1038	49	0.9549	1403	57	0.961	3647	0.9577
2996	L	CpG	CGT	CCG	ACC	L	non-CGI	ORF	974	45	0.9558	1084	43	0.9618	1461	73	0.9524	3680	0.9567
2997	L	CHG	CCG	ACC	CAC	L	non-CGI	ORF	5	1014	0.0049	8	1124	0.0071	10	1527	0.0065	3688	0.0062
2999	L	CHH	CAC	CCA	GCC	L	non-CGI	ORF	24	996	0.0235	26	1109	0.0229	42	1494	0.0273	3691	0.0246
3000	L	CHH	CCA	GCC	TGC	L	non-CGI	ORF	8	1010	0.0079	5	1130	0.0044	6	1534	0.0039	3693	0.0054
3001	R	CHH	CAC	GCA	GGC	R	non-CGI	NCR	14	1079	0.0128	20	1057	0.0186	11	1424	0.0077	3605	0.013
3003	R	CHH	CCT	ACC	CAC	R	non-CGI	NCR	12	1081	0.011	7	1076	0.0065	9	1430	0.0063	3615	0.0079
3004	R	CHG	CTG	CCT	ACC	R	non-CGI	NCR	10	1084	0.0091	3	1084	0.0028	10	1431	0.0069	3622	0.0063
3006	L	CHG	CAG	ACA	TAC	L	non-CGI	ORF	9	1038	0.0086	9	1134	0.0079	15	1543	0.0096	3748	0.0087
3009	R	CHH	CAC	ACA	TAC	R	non-CGI	NCR	4	1085	0.0037	12	1059	0.0112	11	1433	0.0076	3604	0.0075
3011	R	CHG	CAG	ACA	CAC	R	non-CGI	NCR	20	1065	0.0184	24	1040	0.0226	23	1416	0.016	3588	0.019
3013	L	CHG	CTG	GCT	CGC	L	non-CGI	ORF	5	1057	0.0047	5	1142	0.0044	3	1551	0.0019	3763	0.0037
3014	R	CpG	CGA	GCG	AGC	R	non-CGI	NCR	1043	31	0.9711	998	56	0.9469	1362	56	0.9605	3546	0.9595
3015	L	CpG	CGC	TCG	ATC	L	non-CGI	ORF	990	60	0.9429	1082	70	0.9392	1486	60	0.9612	3748	0.9478
3018	L	CHH	CAT	ACA	CAC	L	non-CGI	ORF	3	1059	0.0028	9	1166	0.0077	12	1561	0.0076	3810	0.006
3020	L	CHH	CAC	CCA	GCC	L	non-CGI	ORF	16	1048	0.015	26	1149	0.0221	44	1527	0.028	3810	0.0217
3021	L	CHH	CCA	GCC	AGC	L	non-CGI	ORF	9	1055	0.0085	11	1162	0.0094	18	1552	0.0115	3807	0.0098
3022	R	CHG	CTG	GCT	GGC	R	non-CGI	NCR	6	1056	0.0056	5	1038	0.0048	5	1431	0.0035	3541	0.0046
3024	L	CHG	CAG	GCA	CGC	L	non-CGI	ORF	21	1049	0.0196	18	1151	0.0154	25	1538	0.016	3802	0.017
3025	R	CpG	CGT	GCG	TGC	R	non-CGI	NCR	1010	40	0.9619	988	48	0.9537	1380	52	0.9637	3518	0.9598
3026	L	CpG	CGC	ACG	GAC	L	non-CGI	ORF	1017	48	0.9549	1105	65	0.9444	1482	69	0.9555	3786	0.9516
3028	R	CpG	CGC	TCG	GTC	R	non-CGI	NCR	939	94	0.909	922	109	0.8943	1305	116	0.9184	3485	0.9072
3029	L	CpG	CGA	GCG	GGC	L	non-CGI	ORF	1022	37	0.9651	1133	48	0.9594	1489	54	0.965	3783	0.9631
3030	R	CHH	CCT	GCC	CGC	R	non-CGI	NCR	15	1015	0.0146	16	1016	0.0155	24	1406	0.0168	3492	0.0156
3031	R	CHH	CTT	CCT	GCC	R	non-CGI	NCR	12	1025	0.0116	14	1021	0.0135	16	1421	0.0111	3509	0.0121
3034	R	CHH	CAC	TCA	TTC	R	non-CGI	NCR	6	1026	0.0058	8	1010	0.0079	16	1427	0.0111	3493	0.0083
3036	R	CHG	CAG	ACA	CAC	R	non-CGI	NCR	11	1024	0.0106	15	990	0.0149	19	1415	0.0132	3474	0.0129
3038	L	CHG	CTG	GCT	CGC	L	non-CGI	ORF	4	1074	0.0037	5	1211	0.0041	11	1551	0.007	3856	0.005
3039	R	CpG	CGT	GCG	AGC	R	non-CGI	NCR	993	34	0.9669	944	44	0.9555	1373	53	0.9628	3441	0.9617
3040	L	CpG	CGC	ACG	GAC	L	non-CGI	ORF	1028	43	0.9599	1153	60	0.9505	1505	51	0.9672	3840	0.9592
3042	R	CHH	CAT	TCA	GTC	R	non-CGI	NCR	4	1041	0.0038	10	988	0.01	10	1426	0.007	3479	0.0069
3048	R	CHH	CAT	TCA	ATC	R	non-CGI	NCR	6	1036	0.0058	6	974	0.0061	11	1412	0.0077	3445	0.0065
3051	R	CHH	CTA	TCT	ATC	R	non-CGI	NCR	4	1032	0.0039	7	971	0.0072	6	1431	0.0042	3451	0.0051
3054	R	CHH	CTA	ACT	TAC	R	non-CGI	NCR	9	1021	0.0087	4	973	0.0041	6	1421	0.0042	3434	0.0057
3058	R	CHH	CAC	TCA	ATC	R	non-CGI	NCR	9	1018	0.0088	16	967	0.0163	12	1414	0.0084	3436	0.0112
3060	R	CHH	CAA	ACA	CAC	R	non-CGI	NCR	4	1019	0.0039	5	976	0.0051	15	1408	0.0105	3427	0.0065
3063	R	CHH	CCA	ACC	AAC	R	non-CGI	NCR	4	1025	0.0039	7	976	0.0071	8	1423	0.0056	3443	0.0055
3064	R	CHH	CAT	CCA	ACC	R	non-CGI	NCR	14	1020	0.0135	18	969	0.0182	17	1422	0.0118	3460	0.0145
3069	R	CHH	CAT	TCA	ATC	R	non-CGI	NCR	4	1029	0.0039	5	973	0.0051	9	1433	0.0062	3453	0.0051
3074	L	CHH	CAA	TCA	ATC	L	non-CGI	ORF	9	1069	0.0083	15	1198	0.0124	15	1508	0.0098	3814	0.0102
3078	R	CHH	CAA	TCA	TTC	R	non-CGI	NCR	3	1021	0.0029	4	959	0.0042	9	1394	0.0064	3390	0.0045
3084	L	CHH	CTA	CCT	CCC	L	non-CGI	ORF	7	1056	0.0066	8	1190	0.0067	13	1460	0.0088	3734	0.0074
3085	L	CHH	CCT	CCC	ACC	L	non-CGI	ORF	7	1052	0.0066	3	1189	0.0025	10	1466	0.0068	3727	0.0053
3086	L	CHH	CCC	ACC	CAC	L	non-CGI	ORF	7	1043	0.0067	10	1173	0.0085	13	1461	0.0088	3707	0.008
3088	L	CHH	CAC	ACA	CAC	L	non-CGI	ORF	12	1027	0.0115	13	1164	0.011	14	1450	0.0096	3680	0.0107
3090	L	CHH	CAC	CCA	TCC	L	non-CGI	ORF	20	1016	0.0193	20	1142	0.0172	21	1435	0.0144	3654	0.017
3091	L	CHH	CCA	TCC	CTC	L	non-CGI	ORF	1	1029	0.001	8	1158	0.0069	5	1443	0.0035	3644	0.0038
3093	L	CHH	CTC	GCT	CGC	L	non-CGI	ORF	5	1020	0.0049	2	1156	0.0017	5	1421	0.0035	3609	0.0034
3094	R	CpG	CGG	GCG	AGC	R	CGI	NCR	971	23	0.9769	920	24	0.9746	1327	42	0.9693	3307	0.9736
3095	L	CpG	CGC	CCG	GCC	L	non-CGI	ORF	983	33	0.9675	1120	34	0.9705	1354	49	0.9651	3573	0.9677
3096	L	CHG	CCG	GCC	AGC	L	non-CGI	ORF	9	1002	0.0089	6	1142	0.0052	13	1394	0.0092	3566	0.0078
3097	R	CHH	CTT	GCT	GGC	R	CGI	NCR	7	993	0.007	6	940	0.0063	9	1363	0.0066	3318	0.0066
3100	L	CHH	CAA	GCA	GGC	L	CGI	ORF	3	1011	0.003	10	1141	0.0087	15	1385	0.0107	3565	0.0075
3101	R	CHH	CCA	GCC	TGC	R	CGI	NCR	9	984	0.0091	6	935	0.0064	12	1353	0.0088	3299	0.0081
3102	R	CHH	CAC	CCA	GCC	R	CGI	NCR	19	980	0.019	25	917	0.0265	26	1354	0.0188	3321	0.0215
3104	R	CHH	CCT	ACC	CAC	R	CGI	NCR	9	993	0.009	8	941	0.0084	11	1360	0.008	3322	0.0085
3105	R	CHG	CTG	CCT	ACC	R	CGI	NCR	9	993	0.009	9	936	0.0095	12	1356	0.0088	3315	0.0091
3107	L	CHG	CAG	ACA	GAC	L	CGI	ORF	6	1012	0.0059	5	1141	0.0044	13	1369	0.0094	3546	0.0066
3109	R	CHG	CTG	TCT	GTC	R	CGI	NCR	5	987	0.005	5	950	0.0052	7	1357	0.0051	3311	0.0051
3111	L	CHG	CAG	CCA	ACC	L	CGI	ORF	10	1005	0.0099	20	1134	0.0173	15	1369	0.0108	3553	0.0127
3112	L	CHH	CCA	ACC	GAC	L	CGI	ORF	8	1003	0.0079	9	1143	0.0078	10	1375	0.0072	3548	0.0076
3114	R	CpG	CGT	TCG	GTC	R	CGI	NCR	964	26	0.9737	912	37	0.961	1285	58	0.9568	3282	0.9639
3115	L	CpG	CGA	ACG	CAC	L	CGI	ORF	970	31	0.969	1113	41	0.9645	1338	43	0.9689	3536	0.9675
3117	L	CHH	CAC	GCA	TGC	L	CGI	ORF	29	983	0.0287	21	1134	0.0182	18	1368	0.013	3553	0.0199
3118	R	CHH	CAC	GCA	TGC	R	CGI	NCR	20	976	0.0201	18	946	0.0187	20	1343	0.0147	3323	0.0178
3120	R	CHH	CAT	ACA	CAC	R	CGI	NCR	12	988	0.012	6	962	0.0062	12	1354	0.0088	3334	0.009
3123	R	CpG	CGT	TCG	ATC	R	CGI	NCR	941	26	0.9731	909	40	0.9579	1279	51	0.9617	3246	0.9642
3124	L	CpG	CGA	ACG	TAC	L	CGI	ORF	959	35	0.9648	1088	40	0.9645	1331	36	0.9737	3489	0.9677
3127	R	CHH	CAT	ACA	TAC	R	CGI	NCR	6	980	0.0061	5	966	0.0051	7	1335	0.0052	3299	0.0055
3130	L	CHH	CAT	TCA	TTC	L	CGI	ORF	11	974	0.0112	13	1097	0.0117	15	1339	0.0111	3449	0.0113
3136	R	CpG	CGA	ACG	TAC	R	CGI	NCR	940	28	0.9711	903	39	0.9586	1261	53	0.9597	3224	0.9631
3137	L	CpG	CGT	TCG	GTC	L	CGI	ORF	931	40	0.9588	1046	43	0.9605	1289	49	0.9634	3398	0.9609
3139	R	CHG	CAG	ACA	GAC	R	CGI	NCR	7	956	0.0073	6	933	0.0064	6	1310	0.0046	3218	0.0061
3141	L	CHG	CTG	GCT	CGC	L	CGI	ORF	4	968	0.0041	3	1085	0.0028	7	1324	0.0053	3391	0.004
3142	R	CpG	CGG	GCG	AGC	R	CGI	NCR	924	30	0.9686	894	36	0.9613	1253	50	0.9616	3187	0.9638
3143	L	CpG	CGC	CCG	GCC	L	CGI	ORF	934	31	0.9679	1045	31	0.9712	1288	34	0.9743	3363	0.9711
3144	L	CHG	CCG	GCC	TGC	L	CGI	ORF	5	965	0.0052	7	1071	0.0065	7	1311	0.0053	3366	0.0057
3145	R	CHH	CAT	GCA	GGC	R	CGI	NCR	11	939	0.0116	9	923	0.0097	15	1294	0.0115	3191	0.0109
3149	R	CHG	CTG	TCT	TTC	R	CGI	NCR	5	943	0.0053	6	926	0.0064	5	1283	0.0039	3168	0.0052
3151	L	CHG	CAG	ACA	GAC	L	CGI	ORF	2	950	0.0021	9	1051	0.0085	15	1291	0.0115	3318	0.0074
3153	R	CHH	CCA	TCC	GTC	R	CGI	NCR	0	935	0	6	918	0.0065	4	1267	0.0031	3130	0.0032
3154	R	CHG	CAG	CCA	TCC	R	CGI	NCR	10	923	0.0107	10	910	0.0109	16	1248	0.0127	3117	0.0114
3156	L	CHG	CTG	CCT	ACC	L	CGI	ORF	14	908	0.0152	8	1040	0.0076	11	1269	0.0086	3250	0.0105
3157	L	CHH	CCT	ACC	CAC	L	CGI	ORF	8	912	0.0087	10	1041	0.0095	5	1271	0.0039	3247	0.0074
3159	L	CHH	CAC	GCA	TGC	L	CGI	ORF	16	897	0.0175	21	1028	0.02	16	1253	0.0126	3231	0.0167
3160	R	CHH	CAA	GCA	TGC	R	CGI	NCR	7	927	0.0075	7	916	0.0076	9	1243	0.0072	3109	0.0074
3163	L	CHH	CTT	TCT	CTC	L	CGI	ORF	5	906	0.0055	5	1037	0.0048	4	1264	0.0032	3221	0.0045
3165	L	CHH	CTC	GCT	CGC	L	CGI	ORF	4	898	0.0044	4	1032	0.0039	4	1254	0.0032	3196	0.0038
3166	R	CpG	CGC	GCG	AGC	R	CGI	NCR	869	42	0.9539	864	42	0.9536	1178	38	0.9688	3033	0.9588
3167	L	CpG	CGC	GCG	GGC	L	CGI	ORF	856	39	0.9564	974	38	0.9625	1193	46	0.9629	3146	0.9606
3168	R	CHH	CCA	GCC	CGC	R	CGI	NCR	7	907	0.0077	3	912	0.0033	12	1222	0.0097	3063	0.0069
3169	R	CHG	CAG	CCA	GCC	R	CGI	NCR	15	903	0.0163	18	894	0.0197	20	1214	0.0162	3064	0.0174
3171	L	CHG	CTG	CCT	TCC	L	CGI	ORF	6	892	0.0067	6	1007	0.0059	8	1235	0.0064	3154	0.0063
3172	L	CHH	CCT	TCC	ATC	L	CGI	ORF	4	890	0.0045	4	1006	0.004	6	1242	0.0048	3152	0.0044
3175	L	CHH	CAT	ACA	GAC	L	CGI	ORF	6	882	0.0068	4	1001	0.004	9	1250	0.0071	3152	0.006
3177	R	CHH	CAC	TCA	GTC	R	CGI	NCR	6	907	0.0066	6	892	0.0067	11	1207	0.009	3029	0.0074
3179	R	CpG	CGG	ACG	CAC	R	CGI	NCR	893	29	0.9685	854	34	0.9617	1157	41	0.9658	3008	0.9653
3180	L	CpG	CGT	CCG	CCC	L	CGI	ORF	841	37	0.9579	963	33	0.9669	1198	51	0.9592	3123	0.9613
3181	L	CHG	CCG	CCC	GCC	L	CGI	ORF	15	859	0.0172	9	971	0.0092	20	1215	0.0162	3089	0.0142
3182	L	CHH	CCC	GCC	TGC	L	CGI	ORF	5	870	0.0057	9	967	0.0092	10	1221	0.0081	3082	0.0077
3183	R	CHH	CAT	GCA	GGC	R	CGI	NCR	12	906	0.0131	15	882	0.0167	11	1201	0.0091	3027	0.013
3187	L	CHH	CTA	GCT	GGC	L	CGI	ORF	4	862	0.0046	5	972	0.0051	6	1229	0.0049	3078	0.0049
3188	R	CHH	CCC	GCC	AGC	R	CGI	NCR	5	900	0.0055	7	886	0.0078	11	1204	0.0091	3013	0.0075
3189	R	CHG	CCG	CCC	GCC	R	CGI	NCR	26	880	0.0287	32	858	0.036	43	1163	0.0357	3002	0.0334
3190	R	CpG	CGC	CCG	CCC	R	CGI	NCR	873	29	0.9678	858	31	0.9651	1154	48	0.9601	2993	0.9643
3191	L	CpG	CGG	GCG	TGC	L	CGI	ORF	818	35	0.959	946	28	0.9713	1193	43	0.9652	3063	0.9651
3192	R	CHH	CAC	GCA	CGC	R	CGI	NCR	26	883	0.0286	32	864	0.0357	32	1177	0.0265	3014	0.0303
3194	R	CHG	CTG	ACT	CAC	R	CGI	NCR	1	909	0.0011	5	906	0.0055	5	1214	0.0041	3040	0.0036
3196	L	CHG	CAG	CCA	GCC	L	CGI	ORF	13	858	0.0149	19	958	0.0194	30	1210	0.0242	3088	0.0195
3197	L	CHH	CCA	GCC	CGC	L	CGI	ORF	13	854	0.015	14	962	0.0143	16	1221	0.0129	3080	0.0141
3198	R	CpG	CGG	GCG	GGC	R	CGI	NCR	863	45	0.9504	868	32	0.9644	1162	43	0.9643	3013	0.9597
3199	L	CpG	CGC	CCG	GCC	L	CGI	ORF	829	29	0.9662	943	27	0.9722	1174	48	0.9607	3050	0.9664
3200	L	CHG	CCG	GCC	CGC	L	CGI	ORF	14	843	0.0163	15	957	0.0154	27	1192	0.0221	3048	0.018
3201	R	CpG	CGG	GCG	GGC	R	CGI	NCR	867	36	0.9601	861	38	0.9577	1166	40	0.9668	3008	0.9616
3202	L	CpG	CGC	CCG	ACC	L	CGI	ORF	825	28	0.9672	942	25	0.9741	1178	41	0.9664	3039	0.9692
3203	L	CHG	CCG	ACC	GAC	L	CGI	ORF	7	843	0.0082	9	951	0.0094	14	1201	0.0115	3025	0.0097
3205	R	CHH	CCA	TCC	GTC	R	CGI	NCR	5	911	0.0055	6	905	0.0066	7	1211	0.0057	3045	0.0059
3206	R	CHH	CAC	CCA	TCC	R	CGI	NCR	16	897	0.0175	11	895	0.0121	23	1198	0.0188	3040	0.0162
3208	R	CHH	CAC	ACA	CAC	R	CGI	NCR	6	906	0.0066	15	892	0.0165	16	1208	0.0131	3043	0.0121
3210	R	CHH	CAC	ACA	CAC	R	CGI	NCR	12	902	0.0131	10	902	0.011	14	1216	0.0114	3056	0.0118
3212	R	CHH	CCA	ACC	CAC	R	CGI	NCR	3	921	0.0032	8	910	0.0087	11	1226	0.0089	3079	0.007
3213	R	CHH	CAA	CCA	ACC	R	CGI	NCR	13	912	0.0141	19	900	0.0207	21	1213	0.017	3078	0.0172
3216	R	CpG	CGC	ACG	AAC	R	CGI	NCR	859	42	0.9534	876	37	0.9595	1177	45	0.9632	3036	0.9587
3217	L	CpG	CGT	GCG	CGC	L	CGI	ORF	818	46	0.9468	931	30	0.9688	1195	39	0.9684	3059	0.9613
3218	R	CpG	CGG	GCG	CGC	R	CGI	NCR	874	33	0.9636	884	30	0.9672	1194	41	0.9668	3056	0.9659
3219	L	CpG	CGC	CCG	ACC	L	CGI	ORF	826	29	0.9661	928	29	0.9697	1179	37	0.9696	3028	0.9685
3220	L	CHG	CCG	ACC	TAC	L	CGI	ORF	3	852	0.0035	5	948	0.0052	10	1203	0.0082	3021	0.0057
3223	R	CHH	CCC	ACC	TAC	R	CGI	NCR	6	918	0.0065	7	905	0.0077	7	1249	0.0056	3092	0.0066
3224	R	CHH	CCA	CCC	ACC	R	CGI	NCR	6	914	0.0065	4	908	0.0044	12	1236	0.0096	3080	0.0068
3225	R	CHG	CAG	CCA	CCC	R	CGI	NCR	14	901	0.0153	19	889	0.0209	24	1223	0.0192	3070	0.0185
3227	L	CHG	CTG	GCT	CGC	L	CGI	ORF	3	848	0.0035	8	935	0.0085	10	1215	0.0082	3019	0.0067
3228	R	CpG	CGG	GCG	AGC	R	CGI	NCR	877	44	0.9522	865	38	0.9579	1192	53	0.9574	3069	0.9559
3229	L	CpG	CGC	CCG	GCC	L	CGI	ORF	820	29	0.9658	908	28	0.9701	1188	35	0.9714	3008	0.9691
3230	L	CHG	CCG	GCC	TGC	L	CGI	ORF	5	844	0.0059	6	926	0.0064	8	1213	0.0066	3002	0.0063
3231	R	CHH	CAA	GCA	GGC	R	CGI	NCR	8	921	0.0086	12	903	0.0131	14	1233	0.0112	3091	0.011
3235	R	CHG	CAG	ACA	AAC	R	CGI	NCR	10	916	0.0108	14	891	0.0155	14	1240	0.0112	3085	0.0125
3237	L	CHG	CTG	GCT	TGC	L	CGI	ORF	2	844	0.0024	3	933	0.0032	7	1222	0.0057	3011	0.0038
3238	R	CHG	CAG	GCA	AGC	R	CGI	NCR	28	899	0.0302	21	892	0.023	31	1224	0.0247	3095	0.026
3240	L	CHG	CTG	ACT	CAC	L	CGI	ORF	5	837	0.0059	7	916	0.0076	8	1213	0.0066	2986	0.0067
3242	L	CHH	CAC	GCA	CGC	L	CGI	ORF	10	834	0.0118	19	905	0.0206	25	1205	0.0203	2998	0.0176
3243	R	CpG	CGA	GCG	TGC	R	CGI	NCR	881	39	0.9576	869	35	0.9613	1202	42	0.9662	3068	0.9617
3244	L	CpG	CGC	TCG	ATC	L	CGI	ORF	816	33	0.9611	897	29	0.9687	1175	41	0.9663	2991	0.9654
3247	L	CHH	CAT	TCA	TTC	L	CGI	ORF	8	843	0.0094	6	921	0.0065	14	1206	0.0115	2998	0.0091
3250	R	CpG	CGC	ACG	AAC	R	CGI	NCR	868	43	0.9528	850	42	0.9529	1173	52	0.9576	3028	0.9544
3251	L	CpG	CGT	GCG	GGC	L	CGI	ORF	795	38	0.9544	881	37	0.9597	1164	38	0.9684	2953	0.9608
3252	R	CHH	CCC	GCC	CGC	R	CGI	NCR	19	897	0.0207	32	862	0.0358	42	1197	0.0339	3049	0.0301
3253	R	CHH	CCT	CCC	GCC	R	CGI	NCR	12	907	0.0131	11	884	0.0123	14	1233	0.0112	3061	0.0122
3254	R	CHH	CTT	CCT	CCC	R	CGI	NCR	11	913	0.0119	10	881	0.0112	19	1225	0.0153	3059	0.0128
3257	L	CHH	CAA	GCA	CGC	L	CGI	ORF	17	805	0.0207	22	875	0.0245	21	1176	0.0175	2916	0.0209
3258	R	CpG	CGT	GCG	TGC	R	CGI	NCR	862	41	0.9546	838	33	0.9621	1183	50	0.9594	3007	0.9587
3259	L	CpG	CGC	ACG	CAC	L	CGI	ORF	789	30	0.9634	852	35	0.9605	1155	37	0.969	2898	0.9643
3261	L	CHH	CAC	CCA	CCC	L	CGI	ORF	9	806	0.011	18	862	0.0205	17	1178	0.0142	2890	0.0152
3262	L	CHH	CCA	CCC	CCC	L	CGI	ORF	5	804	0.0062	7	865	0.008	18	1173	0.0151	2872	0.0098
3263	L	CHH	CCC	CCC	TCC	L	CGI	ORF	2	807	0.0025	9	864	0.0103	8	1181	0.0067	2871	0.0065
3264	L	CHH	CCC	TCC	GTC	L	CGI	ORF	2	800	0.0025	2	860	0.0023	6	1170	0.0051	2840	0.0033
3266	R	CpG	CGC	ACG	GAC	R	CGI	NCR	859	37	0.9587	838	31	0.9643	1179	45	0.9632	2989	0.9621
3267	L	CpG	CGT	GCG	TGC	L	CGI	ORF	766	24	0.9696	813	36	0.9576	1138	41	0.9652	2818	0.9641
3268	R	CHG	CAG	GCA	CGC	R	CGI	NCR	27	869	0.0301	13	860	0.0149	23	1201	0.0188	2993	0.0213
3270	L	CHG	CTG	TCT	GTC	L	CGI	ORF	2	783	0.0025	7	839	0.0083	5	1179	0.0042	2815	0.005
3272	R	CHH	CAT	ACA	GAC	R	CGI	NCR	6	896	0.0067	7	858	0.0081	12	1215	0.0098	2994	0.0082
3276	R	CHH	CTA	ACT	TAC	R	CGI	NCR	4	887	0.0045	3	850	0.0035	3	1217	0.0025	2964	0.0035
3279	R	CHH	CAT	ACA	TAC	R	CGI	NCR	1	888	0.0011	5	848	0.0059	3	1223	0.0024	2968	0.0031
3283	L	CHH	CTA	GCT	GGC	L	CGI	ORF	3	774	0.0039	4	827	0.0048	6	1185	0.005	2799	0.0046
3284	R	CHH	CCT	GCC	AGC	R	CGI	NCR	7	878	0.0079	3	854	0.0035	6	1214	0.0049	2962	0.0054
3285	R	CHG	CTG	CCT	GCC	R	CGI	NCR	4	874	0.0046	3	856	0.0035	5	1217	0.0041	2959	0.004
3287	L	CHG	CAG	CCA	CCC	L	CGI	ORF	13	762	0.0168	17	831	0.02	16	1184	0.0133	2823	0.0167
3288	L	CHH	CCA	CCC	TCC	L	CGI	ORF	5	773	0.0064	6	846	0.007	7	1196	0.0058	2833	0.0064
3289	L	CHH	CCC	TCC	ATC	L	CGI	ORF	2	778	0.0026	6	847	0.007	5	1195	0.0042	2833	0.0046
3292	R	CHG	CAG	TCA	ATC	R	CGI	NCR	14	872	0.0158	11	841	0.0129	9	1194	0.0075	2941	0.0121
3294	L	CHG	CTG	CCT	ACC	L	CGI	ORF	5	766	0.0065	10	853	0.0116	11	1202	0.0091	2847	0.009
3295	L	CHH	CCT	ACC	CAC	L	CGI	ORF	7	759	0.0091	5	864	0.0058	13	1203	0.0107	2851	0.0085
3297	L	CHH	CAC	GCA	GGC	L	CGI	ORF	8	756	0.0105	7	858	0.0081	17	1192	0.0141	2838	0.0109
3298	R	CHH	CCA	GCC	TGC	R	CGI	NCR	8	885	0.009	4	850	0.0047	10	1208	0.0082	2965	0.0073
3299	R	CHH	CAC	CCA	GCC	R	CGI	NCR	15	882	0.0167	20	837	0.0233	28	1189	0.023	2971	0.021
3301	R	CHH	CTC	ACT	CAC	R	CGI	NCR	1	903	0.0011	6	850	0.007	9	1211	0.0074	2980	0.0052
3303	R	CHH	CAA	TCA	CTC	R	CGI	NCR	5	893	0.0056	6	854	0.007	16	1203	0.0131	2977	0.0086
3307	L	CHH	CTT	GCT	CGC	L	CGI	ORF	3	781	0.0038	7	860	0.0081	2	1235	0.0016	2888	0.0045
3308	R	CpG	CGT	GCG	AGC	R	CGI	NCR	861	36	0.9599	836	24	0.9721	1193	41	0.9668	2991	0.9662
3309	L	CpG	CGC	ACG	CAC	L	CGI	ORF	755	26	0.9667	826	36	0.9582	1190	48	0.9612	2881	0.9621
3311	L	CHH	CAC	GCA	TGC	L	CGI	ORF	18	775	0.0227	17	844	0.0197	23	1217	0.0185	2894	0.0203
3312	R	CHH	CAA	GCA	TGC	R	CGI	NCR	10	873	0.0113	15	849	0.0174	16	1230	0.0128	2993	0.0138
3316	L	CHH	CAT	ACA	GAC	L	CGI	ORF	6	786	0.0076	10	850	0.0116	13	1230	0.0105	2895	0.0099
3318	R	CpG	CGT	TCG	GTC	R	CGI	NCR	839	43	0.9512	820	42	0.9513	1178	54	0.9562	2976	0.9529
3319	L	CpG	CGA	ACG	AAC	L	CGI	ORF	761	19	0.9756	827	35	0.9594	1186	53	0.9572	2881	0.9641
3322	L	CHH	CAA	CCA	GCC	L	CGI	ORF	20	755	0.0258	18	854	0.0206	27	1211	0.0218	2885	0.0228
3323	L	CHH	CCA	GCC	AGC	L	CGI	ORF	11	768	0.0141	17	853	0.0195	18	1221	0.0145	2888	0.0161
3324	R	CHH	CTA	GCT	GGC	R	CGI	NCR	6	878	0.0068	2	859	0.0023	8	1239	0.0064	2992	0.0052
3327	L	CHH	CTA	ACT	GAC	L	CGI	ORF	2	783	0.0025	4	859	0.0046	5	1240	0.004	2893	0.0037
3329	R	CpG	CGC	TCG	GTC	R	CGI	NCR	845	30	0.9657	815	31	0.9634	1208	44	0.9649	2973	0.9646
3330	L	CpG	CGA	GCG	TGC	L	CGI	ORF	740	23	0.9699	824	37	0.957	1187	48	0.9611	2859	0.9627
3331	R	CHH	CAC	GCA	CGC	R	CGI	NCR	16	866	0.0181	37	816	0.0434	26	1225	0.0208	2986	0.0274
3333	R	CHG	CCG	ACC	CAC	R	CGI	NCR	7	873	0.008	10	828	0.0119	12	1230	0.0097	2960	0.0098
3334	R	CpG	CGC	CCG	ACC	R	CGI	NCR	850	34	0.9615	813	34	0.9599	1197	41	0.9669	2969	0.9628
3335	L	CpG	CGG	GCG	GGC	L	CGI	ORF	730	21	0.972	806	34	0.9595	1189	39	0.9682	2819	0.9666
3336	R	CHG	CCG	GCC	CGC	R	CGI	NCR	5	875	0.0057	7	839	0.0083	8	1233	0.0064	2967	0.0068
3337	R	CpG	CGA	CCG	GCC	R	CGI	NCR	854	32	0.9639	820	20	0.9762	1201	43	0.9654	2970	0.9685
3338	L	CpG	CGG	TCG	TTC	L	CGI	ORF	730	25	0.9669	809	33	0.9608	1176	61	0.9507	2834	0.9595
3341	L	CHH	CTT	GCT	CGC	L	CGI	ORF	3	758	0.0039	2	839	0.0024	7	1248	0.0056	2857	0.004
3342	R	CpG	CGC	GCG	AGC	R	CGI	NCR	854	32	0.9639	815	24	0.9714	1211	34	0.9727	2970	0.9693
3343	L	CpG	CGC	GCG	GGC	L	CGI	ORF	725	21	0.9718	793	39	0.9531	1192	59	0.9528	2829	0.9593
3344	R	CHG	CCG	GCC	CGC	R	CGI	NCR	16	877	0.0179	7	828	0.0084	8	1222	0.0065	2958	0.0109
3345	R	CpG	CGT	CCG	GCC	R	CGI	NCR	873	24	0.9732	809	24	0.9712	1191	46	0.9628	2967	0.9691
3346	L	CpG	CGG	ACG	CAC	L	CGI	ORF	719	28	0.9625	800	35	0.9581	1200	58	0.9539	2840	0.9582
3348	L	CHH	CAC	GCA	CGC	L	CGI	ORF	43	704	0.0576	59	781	0.0702	77	1188	0.0609	2852	0.0629
3349	R	CpG	CGT	GCG	TGC	R	CGI	NCR	860	35	0.9609	800	27	0.9674	1202	38	0.9694	2962	0.9659
3350	L	CpG	CGC	ACG	CAC	L	CGI	ORF	707	33	0.9554	809	28	0.9665	1207	60	0.9526	2844	0.9582
3352	L	CHH	CAC	CCA	CCC	L	CGI	ORF	14	722	0.019	15	824	0.0179	18	1245	0.0143	2838	0.0171
3353	L	CHH	CCA	CCC	ACC	L	CGI	ORF	2	737	0.0027	6	833	0.0072	10	1265	0.0078	2853	0.0059
3354	L	CHH	CCC	ACC	TAC	L	CGI	ORF	5	736	0.0067	7	830	0.0084	5	1270	0.0039	2853	0.0063
3357	R	CHH	CAT	ACA	TAC	R	CGI	NCR	5	892	0.0056	5	818	0.0061	10	1222	0.0081	2952	0.0066
3362	R	CHG	CCG	TCC	TTC	R	CGI	NCR	9	866	0.0103	1	811	0.0012	9	1203	0.0074	2899	0.0063
3363	R	CpG	CGG	CCG	TCC	R	CGI	NCR	847	26	0.9702	781	31	0.9618	1175	39	0.9679	2899	0.9666
3364	L	CpG	CGG	CCG	CCC	L	CGI	ORF	719	34	0.9548	792	36	0.9565	1231	56	0.9565	2868	0.956
3365	L	CHG	CCG	CCC	CCC	L	CGI	ORF	5	751	0.0066	4	822	0.0048	10	1282	0.0077	2874	0.0064
3366	L	CHH	CCC	CCC	GCC	L	CGI	ORF	9	746	0.0119	4	828	0.0048	10	1298	0.0076	2895	0.0081
3367	L	CHH	CCC	GCC	GGC	L	CGI	ORF	3	751	0.004	5	829	0.006	7	1298	0.0054	2893	0.0051
3368	R	CHG	CCG	GCC	GGC	R	CGI	NCR	4	857	0.0046	3	815	0.0037	2	1207	0.0017	2888	0.0033
3369	R	CpG	CGC	CCG	GCC	R	CGI	NCR	833	26	0.9697	792	25	0.9694	1184	28	0.9769	2888	0.972
3370	L	CpG	CGG	GCG	CGC	L	CGI	ORF	720	30	0.96	801	37	0.9558	1240	55	0.9575	2883	0.9578
3371	R	CpG	CGC	GCG	CGC	R	CGI	NCR	846	19	0.978	790	29	0.9646	1177	36	0.9703	2897	0.971
3372	L	CpG	CGC	GCG	AGC	L	CGI	ORF	711	37	0.9505	809	32	0.962	1256	53	0.9595	2898	0.9573
3373	R	CHG	CTG	GCT	CGC	R	CGI	NCR	6	866	0.0069	4	827	0.0048	9	1211	0.0074	2923	0.0064
3375	L	CHG	CAG	GCA	TGC	L	CGI	ORF	80	675	0.106	103	739	0.1223	173	1151	0.1307	2921	0.1197
3376	R	CHH	CAC	GCA	TGC	R	CGI	NCR	9	870	0.0102	15	818	0.018	17	1212	0.0138	2941	0.014
3378	R	CpG	CGT	ACG	CAC	R	CGI	NCR	850	26	0.9703	801	28	0.9662	1191	36	0.9707	2932	0.9691
3379	L	CpG	CGT	ACG	AAC	L	CGI	ORF	725	34	0.9552	825	29	0.966	1282	49	0.9632	2944	0.9615
3383	L	CHH	CAA	GCA	GGC	L	CGI	ORF	4	760	0.0052	7	846	0.0082	5	1321	0.0038	2943	0.0057
3384	R	CHG	CCG	GCC	TGC	R	CGI	NCR	5	863	0.0058	0	818	0	10	1211	0.0082	2907	0.0047
3385	R	CpG	CGT	CCG	GCC	R	CGI	NCR	846	25	0.9713	792	26	0.9682	1184	39	0.9681	2912	0.9692
3386	L	CpG	CGG	ACG	GAC	L	CGI	ORF	736	30	0.9608	829	24	0.9719	1273	53	0.96	2945	0.9642
3388	R	CHH	CTT	TCT	GTC	R	CGI	NCR	9	863	0.0103	6	821	0.0073	6	1220	0.0049	2925	0.0075
3391	L	CHH	CAA	TCA	CTC	L	CGI	ORF	6	766	0.0078	7	850	0.0082	11	1318	0.0083	2958	0.0081
3393	L	CHH	CTC	GCT	AGC	L	CGI	ORF	2	768	0.0026	8	849	0.0093	8	1325	0.006	2960	0.006
3394	R	CHH	CTT	GCT	AGC	R	CGI	NCR	6	868	0.0069	8	822	0.0096	19	1188	0.0157	2911	0.0107
3397	L	CHH	CAA	GCA	GGC	L	CGI	ORF	7	761	0.0091	11	837	0.013	15	1311	0.0113	2942	0.0111
3398	R	CHG	CCG	GCC	TGC	R	CGI	NCR	3	861	0.0035	2	835	0.0024	7	1190	0.0058	2898	0.0039
3399	R	CpG	CGG	CCG	GCC	R	CGI	NCR	844	24	0.9724	818	25	0.9703	1151	44	0.9632	2906	0.9686
3400	L	CpG	CGG	CCG	ACC	L	CGI	ORF	736	29	0.9621	825	23	0.9729	1278	49	0.9631	2940	0.966
3401	L	CHG	CCG	ACC	CAC	L	CGI	ORF	3	764	0.0039	7	846	0.0082	13	1318	0.0098	2951	0.0073
3403	L	CHH	CAC	GCA	AGC	L	CGI	ORF	34	733	0.0443	43	808	0.0505	72	1266	0.0538	2956	0.0496
3404	R	CHH	CTT	GCT	TGC	R	CGI	NCR	6	880	0.0068	4	864	0.0046	2	1200	0.0017	2956	0.0043
3408	R	CpG	CGC	ACG	TAC	R	CGI	NCR	855	24	0.9727	844	25	0.9712	1154	45	0.9625	2947	0.9688
3409	L	CpG	CGT	GCG	AGC	L	CGI	ORF	727	34	0.9553	829	25	0.9707	1297	39	0.9708	2951	0.9656
3410	R	CHH	CTC	GCT	CGC	R	CGI	NCR	3	887	0.0034	4	867	0.0046	6	1194	0.005	2961	0.0043
3412	R	CHH	CTC	TCT	CTC	R	CGI	NCR	5	888	0.0056	7	876	0.0079	5	1197	0.0042	2978	0.0059
3414	R	CHH	CTA	TCT	CTC	R	CGI	NCR	10	881	0.0112	4	883	0.0045	7	1202	0.0058	2987	0.0072
3418	R	CHG	CAG	TCA	ATC	R	CGI	NCR	8	890	0.0089	8	893	0.0089	10	1199	0.0083	3008	0.0087
3420	L	CHG	CTG	ACT	CAC	L	CGI	ORF	1	741	0.0013	5	862	0.0058	9	1326	0.0067	2944	0.0046
3422	L	CHH	CAC	ACA	CAC	L	CGI	ORF	10	728	0.0136	18	844	0.0209	18	1305	0.0136	2923	0.016
3424	L	CHH	CAC	ACA	CAC	L	CGI	ORF	5	734	0.0068	10	850	0.0116	18	1301	0.0136	2918	0.0107
3426	L	CHH	CAC	CCA	ACC	L	CGI	ORF	9	726	0.0122	13	846	0.0151	21	1296	0.0159	2911	0.0144
3427	L	CHH	CCA	ACC	GAC	L	CGI	ORF	4	725	0.0055	6	851	0.007	5	1313	0.0038	2904	0.0054
3429	R	CHH	CTA	TCT	GTC	R	non-CGI	NCR	9	885	0.0101	3	888	0.0034	9	1199	0.0075	2993	0.007
3432	L	CHH	CTA	CCT	ACC	L	CGI	ORF	3	722	0.0041	6	857	0.007	11	1313	0.0083	2912	0.0065
3433	L	CHH	CCT	ACC	GAC	L	CGI	ORF	2	722	0.0028	5	861	0.0058	8	1311	0.0061	2909	0.0049
3435	R	CHH	CCA	TCC	GTC	R	non-CGI	NCR	2	899	0.0022	4	903	0.0044	5	1205	0.0041	3018	0.0036
3436	R	CHG	CAG	CCA	TCC	R	non-CGI	NCR	9	891	0.01	15	897	0.0164	17	1202	0.0139	3031	0.0135
3438	L	CHG	CTG	GCT	TGC	L	non-CGI	ORF	2	718	0.0028	4	852	0.0047	4	1321	0.003	2901	0.0035
3439	R	CHG	CAG	GCA	AGC	R	non-CGI	NCR	14	888	0.0155	7	913	0.0076	10	1218	0.0081	3050	0.0104
3441	L	CHG	CTG	ACT	TAC	L	non-CGI	ORF	2	716	0.0028	5	845	0.0059	2	1324	0.0015	2894	0.0034
3444	R	CHG	CAG	ACA	TAC	R	non-CGI	NCR	6	904	0.0066	10	913	0.0108	7	1218	0.0057	3058	0.0077
3446	L	CHG	CTG	ACT	AAC	L	non-CGI	ORF	1	722	0.0014	0	846	0	6	1335	0.0045	2910	0.002
3451	R	CHH	CAT	ACA	AAC	R	non-CGI	NCR	8	913	0.0087	5	924	0.0054	10	1232	0.0081	3092	0.0074
3455	L	CHH	CAA	ACA	AAC	L	non-CGI	ORF	5	724	0.0069	4	861	0.0046	10	1346	0.0074	2950	0.0063
3461	L	CHH	CAA	TCA	TTC	L	non-CGI	ORF	6	711	0.0084	7	850	0.0082	14	1340	0.0103	2928	0.009
3464	L	CHH	CTT	GCT	TGC	L	non-CGI	ORF	1	718	0.0014	7	851	0.0082	8	1338	0.0059	2923	0.0052
3465	R	CHH	CAA	GCA	AGC	R	non-CGI	NCR	10	891	0.0111	17	909	0.0184	9	1217	0.0073	3053	0.0123
3470	L	CHH	CAA	GCA	TGC	L	non-CGI	ORF	8	717	0.011	7	838	0.0083	13	1339	0.0096	2922	0.0096
3471	R	CHH	CAA	GCA	TGC	R	non-CGI	NCR	7	896	0.0078	8	921	0.0086	8	1216	0.0065	3056	0.0076
3474	L	CHH	CTT	ACT	CAC	L	non-CGI	ORF	5	723	0.0069	5	841	0.0059	6	1339	0.0045	2919	0.0057
3476	L	CHH	CAC	GCA	TGC	L	non-CGI	ORF	10	715	0.0138	19	824	0.0225	29	1313	0.0216	2910	0.0193
3477	R	CHH	CAA	GCA	TGC	R	non-CGI	NCR	10	893	0.0111	11	909	0.012	12	1217	0.0098	3052	0.0109
3482	L	CHH	CAA	ACA	AAC	L	non-CGI	ORF	8	714	0.0111	12	825	0.0143	11	1327	0.0082	2897	0.0112
3486	R	CHH	CAT	TCA	TTC	R	non-CGI	NCR	4	889	0.0045	11	910	0.0119	12	1200	0.0099	3026	0.0088
3489	L	CHH	CAT	TCA	GTC	L	non-CGI	ORF	3	697	0.0043	5	819	0.0061	8	1298	0.0061	2830	0.0055
3491	R	CHH	CTT	ACT	GAC	R	non-CGI	NCR	3	882	0.0034	1	914	0.0011	6	1187	0.005	2993	0.0032
3494	L	CHH	CAA	TCA	GTC	L	non-CGI	ORF	2	698	0.0029	6	810	0.0074	11	1272	0.0086	2799	0.0063
3496	R	CHH	CAA	ACA	GAC	R	non-CGI	NCR	5	873	0.0057	3	919	0.0033	7	1179	0.0059	2986	0.005
3499	R	CHH	CCT	ACC	AAC	R	non-CGI	NCR	3	879	0.0034	5	926	0.0054	8	1181	0.0067	3002	0.0052
3500	R	CHG	CTG	CCT	ACC	R	non-CGI	NCR	7	869	0.008	5	924	0.0054	11	1187	0.0092	3003	0.0075
3502	L	CHG	CAG	CCA	ACC	L	non-CGI	ORF	13	684	0.0187	19	770	0.0241	23	1231	0.0183	2740	0.0204
3503	L	CHH	CCA	ACC	CAC	L	non-CGI	ORF	6	691	0.0086	7	785	0.0088	10	1234	0.008	2733	0.0085
3505	L	CHH	CAC	CCA	GCC	L	non-CGI	ORF	8	679	0.0116	18	764	0.023	22	1210	0.0179	2701	0.0175
3506	L	CHH	CCA	GCC	AGC	L	non-CGI	ORF	4	680	0.0058	4	770	0.0052	5	1219	0.0041	2682	0.005
3507	R	CHH	CTC	GCT	GGC	R	CGI	NCR	1	880	0.0011	3	904	0.0033	4	1172	0.0034	2964	0.0026
3509	R	CHH	CCA	TCC	CTC	R	CGI	NCR	4	888	0.0045	5	898	0.0055	10	1172	0.0085	2977	0.0062
3510	R	CHG	CAG	CCA	TCC	R	CGI	NCR	13	875	0.0146	8	894	0.0089	13	1171	0.011	2974	0.0115
3512	L	CHG	CTG	ACT	CAC	L	non-CGI	ORF	5	681	0.0073	5	771	0.0064	7	1238	0.0056	2707	0.0065
3514	L	CHH	CAC	GCA	AGC	L	non-CGI	ORF	6	669	0.0089	10	762	0.013	17	1214	0.0138	2678	0.0119
3515	R	CHG	CTG	GCT	TGC	R	CGI	NCR	6	884	0.0067	1	894	0.0011	5	1181	0.0042	2971	0.004
3517	L	CHG	CAG	GCA	AGC	L	CGI	ORF	63	622	0.092	47	708	0.0623	79	1144	0.0646	2663	0.0729
3518	R	CHG	CTG	GCT	TGC	R	CGI	NCR	1	895	0.0011	4	898	0.0044	6	1186	0.005	2990	0.0035
3520	L	CHG	CAG	TCA	TTC	L	CGI	ORF	2	685	0.0029	2	746	0.0027	7	1223	0.0057	2665	0.0038
3523	L	CHH	CTT	CCT	CCC	L	CGI	ORF	5	690	0.0072	6	754	0.0079	9	1220	0.0073	2684	0.0075
3524	L	CHH	CCT	CCC	ACC	L	CGI	ORF	14	680	0.0202	4	755	0.0053	14	1204	0.0115	2671	0.0123
3525	L	CHH	CCC	ACC	CAC	L	CGI	ORF	8	681	0.0116	3	749	0.004	10	1206	0.0082	2657	0.0079
3527	L	CHH	CAC	GCA	TGC	L	CGI	ORF	15	674	0.0218	13	740	0.0173	22	1198	0.018	2662	0.019
3528	R	CHH	CAC	GCA	TGC	R	CGI	NCR	9	898	0.0099	8	882	0.009	15	1189	0.0125	3001	0.0105
3530	R	CHH	CAT	ACA	CAC	R	CGI	NCR	4	918	0.0043	10	890	0.0111	5	1204	0.0041	3031	0.0065
3535	L	CHH	CTT	TCT	GTC	L	CGI	ORF	7	710	0.0098	0	777	0	2	1241	0.0016	2737	0.0038
3537	R	CHH	CAC	ACA	GAC	R	CGI	NCR	7	921	0.0075	12	887	0.0133	11	1204	0.0091	3042	0.01
3539	R	CHH	CAC	ACA	CAC	R	CGI	NCR	16	920	0.0171	8	889	0.0089	18	1200	0.0148	3051	0.0136
3541	R	CHG	CCG	ACC	CAC	R	CGI	NCR	7	928	0.0075	6	893	0.0067	10	1202	0.0083	3046	0.0075
3542	R	CpG	CGG	CCG	ACC	R	CGI	NCR	885	47	0.9496	857	38	0.9575	1176	42	0.9655	3045	0.9575
3543	L	CpG	CGG	CCG	GCC	L	CGI	ORF	674	30	0.9574	735	45	0.9423	1211	40	0.968	2735	0.9559
3544	L	CHG	CCG	GCC	TGC	L	CGI	ORF	9	698	0.0127	14	768	0.0179	24	1229	0.0192	2742	0.0166
3545	R	CHH	CAC	GCA	GGC	R	CGI	NCR	11	928	0.0117	14	877	0.0157	8	1223	0.0065	3061	0.0113
3547	R	CHH	CAT	ACA	CAC	R	CGI	NCR	7	941	0.0074	8	883	0.009	7	1230	0.0057	3076	0.0073
3550	R	CpG	CGC	TCG	ATC	R	CGI	NCR	868	66	0.9293	829	56	0.9367	1161	67	0.9454	3047	0.9372
3551	L	CpG	CGA	GCG	GGC	L	CGI	ORF	690	19	0.9732	745	37	0.9527	1208	41	0.9672	2740	0.9644
3552	R	CHG	CCG	GCC	CGC	R	CGI	NCR	6	924	0.0065	6	877	0.0068	5	1226	0.0041	3044	0.0058
3553	R	CpG	CGC	CCG	GCC	R	CGI	NCR	885	44	0.9526	865	23	0.9741	1187	39	0.9682	3043	0.965
3554	L	CpG	CGG	GCG	TGC	L	CGI	ORF	686	19	0.973	763	38	0.9526	1200	41	0.967	2747	0.9642
3555	R	CHH	CAC	GCA	CGC	R	CGI	NCR	14	925	0.0149	11	886	0.0123	8	1232	0.0065	3076	0.0112
3557	R	CpG	CGT	ACG	CAC	R	CGI	NCR	899	42	0.9554	875	27	0.9701	1207	37	0.9703	3087	0.9652
3558	L	CpG	CGT	ACG	CAC	L	CGI	ORF	695	24	0.9666	776	36	0.9557	1215	44	0.9651	2790	0.9624
3560	L	CHH	CAC	TCA	GTC	L	CGI	ORF	8	719	0.011	7	799	0.0087	13	1244	0.0103	2790	0.01
3562	R	CHH	CAC	ACA	GAC	R	CGI	NCR	8	939	0.0084	14	882	0.0156	8	1246	0.0064	3097	0.0102
3564	R	CHH	CAC	ACA	CAC	R	CGI	NCR	23	932	0.0241	20	876	0.0223	18	1243	0.0143	3112	0.0202
3566	R	CHH	CTT	ACT	CAC	R	CGI	NCR	4	950	0.0042	6	887	0.0067	6	1258	0.0047	3111	0.0052
3575	L	CHH	CTA	ACT	AAC	L	CGI	ORF	5	749	0.0066	4	831	0.0048	8	1259	0.0063	2856	0.0059
3579	L	CHH	CAA	CCA	GCC	L	CGI	ORF	6	749	0.0079	11	823	0.0132	22	1238	0.0175	2849	0.0129
3580	L	CHH	CCA	GCC	TGC	L	CGI	ORF	4	750	0.0053	8	825	0.0096	6	1246	0.0048	2839	0.0066
3581	R	CHH	CAT	GCA	GGC	R	CGI	NCR	14	922	0.015	10	885	0.0112	22	1218	0.0177	3071	0.0146
3584	L	CHH	CAT	CCA	GCC	L	CGI	ORF	23	735	0.0303	19	821	0.0226	26	1228	0.0207	2852	0.0246
3585	L	CHH	CCA	GCC	CGC	L	CGI	ORF	10	747	0.0132	13	827	0.0155	15	1236	0.012	2848	0.0136
3586	R	CpG	CGT	GCG	GGC	R	CGI	NCR	894	32	0.9654	865	26	0.9708	1190	39	0.9683	3046	0.9682
3587	L	CpG	CGC	ACG	CAC	L	CGI	ORF	737	23	0.9697	807	37	0.9562	1214	29	0.9767	2847	0.9675
3589	L	CHH	CAC	GCA	AGC	L	CGI	ORF	42	726	0.0547	37	810	0.0437	74	1167	0.0596	2856	0.0527
3590	R	CHG	CTG	GCT	TGC	R	CGI	NCR	3	929	0.0032	5	900	0.0055	5	1224	0.0041	3066	0.0043
3592	L	CHG	CAG	TCA	GTC	L	CGI	ORF	3	771	0.0039	10	841	0.0118	10	1211	0.0082	2846	0.0079
3594	R	CHH	CCA	ACC	GAC	R	CGI	NCR	6	921	0.0065	7	895	0.0078	11	1213	0.009	3053	0.0077
3595	R	CHH	CAC	CCA	ACC	R	CGI	NCR	16	910	0.0173	20	881	0.0222	28	1193	0.0229	3048	0.0208
3597	R	CHH	CAC	ACA	CAC	R	CGI	NCR	12	908	0.013	12	897	0.0132	9	1215	0.0074	3053	0.0112
3599	R	CHH	CAT	ACA	CAC	R	CGI	NCR	12	901	0.0131	12	898	0.0132	20	1211	0.0162	3054	0.0142
3602	L	CHH	CAT	TCA	GTC	L	CGI	ORF	7	769	0.009	4	857	0.0046	12	1191	0.01	2840	0.0079
3604	R	CHH	CAT	ACA	GAC	R	CGI	NCR	2	917	0.0022	9	921	0.0097	11	1223	0.0089	3083	0.0069
3607	L	CHH	CAT	CCA	ACC	L	CGI	ORF	27	770	0.0339	14	862	0.016	27	1185	0.0223	2885	0.024
3608	L	CHH	CCA	ACC	AAC	L	CGI	ORF	4	790	0.005	8	866	0.0092	5	1198	0.0042	2871	0.0061
3611	L	CHH	CAA	ACA	CAC	L	CGI	ORF	5	786	0.0063	8	865	0.0092	16	1168	0.0135	2848	0.0097
3613	L	CHH	CAC	GCA	CGC	L	CGI	ORF	18	766	0.023	20	849	0.023	24	1150	0.0204	2827	0.0221
3614	R	CpG	CGG	GCG	TGC	R	CGI	NCR	889	20	0.978	901	27	0.9709	1208	24	0.9805	3069	0.9765
3615	L	CpG	CGC	CCG	TCC	L	CGI	ORF	748	32	0.959	818	36	0.9578	1136	33	0.9718	2803	0.9629
3616	L	CHG	CCG	TCC	CTC	L	CGI	ORF	2	776	0.0026	6	855	0.007	6	1160	0.0051	2805	0.0049
3618	L	CHH	CTC	GCT	CGC	L	CGI	ORF	1	784	0.0013	5	855	0.0058	4	1164	0.0034	2813	0.0035
3619	R	CpG	CGC	GCG	AGC	R	CGI	NCR	903	17	0.9815	896	23	0.975	1212	23	0.9814	3074	0.9793
3620	L	CpG	CGC	GCG	TGC	L	CGI	ORF	755	24	0.9692	821	34	0.9602	1116	39	0.9662	2789	0.9652
3621	R	CHH	CAT	GCA	CGC	R	CGI	NCR	22	903	0.0238	27	903	0.029	25	1218	0.0201	3098	0.0243
3624	L	CHH	CAT	TCA	ATC	L	CGI	ORF	8	779	0.0102	13	861	0.0149	6	1167	0.0051	2834	0.0101
3628	R	CHH	CCA	TCC	TTC	R	CGI	NCR	5	918	0.0054	4	922	0.0043	2	1231	0.0016	3082	0.0038
3629	R	CHG	CAG	CCA	TCC	R	CGI	NCR	6	918	0.0065	15	917	0.0161	22	1212	0.0178	3090	0.0135
3631	L	CHG	CTG	GCT	TGC	L	CGI	ORF	3	778	0.0038	5	866	0.0057	5	1154	0.0043	2811	0.0046
3632	R	CHH	CAT	GCA	AGC	R	CGI	NCR	7	913	0.0076	12	915	0.0129	17	1221	0.0137	3085	0.0114
3635	L	CHH	CAT	CCA	ACC	L	CGI	ORF	18	762	0.0231	13	856	0.015	29	1127	0.0251	2805	0.021
3636	L	CHH	CCA	ACC	TAC	L	CGI	ORF	11	772	0.014	7	857	0.0081	7	1147	0.0061	2801	0.0094
3639	R	CpG	CGT	ACG	TAC	R	CGI	NCR	879	33	0.9638	889	37	0.96	1206	32	0.9742	3076	0.966
3640	L	CpG	CGT	ACG	TAC	L	CGI	ORF	738	35	0.9547	816	42	0.951	1095	39	0.9656	2765	0.9571
3644	R	CpG	CGC	ACG	AAC	R	CGI	NCR	880	35	0.9617	881	32	0.965	1199	38	0.9693	3065	0.9653
3645	L	CpG	CGT	GCG	TGC	L	CGI	ORF	752	29	0.9629	819	36	0.9579	1104	32	0.9718	2772	0.9642
3646	R	CHH	CAT	GCA	CGC	R	CGI	NCR	9	913	0.0098	8	907	0.0087	16	1228	0.0129	3081	0.0105
3650	L	CHH	CTA	ACT	AAC	L	CGI	NCR	4	772	0.0052	4	858	0.0046	6	1158	0.0052	2802	0.005
3653	L	CHH	CAA	CCA	ACC	L	CGI	NCR	12	764	0.0155	13	848	0.0151	15	1144	0.0129	2796	0.0145
3654	L	CHH	CCA	ACC	CAC	L	CGI	NCR	3	773	0.0039	1	857	0.0012	4	1158	0.0034	2796	0.0028
3656	L	CHH	CAC	CCA	GCC	L	CGI	NCR	12	764	0.0155	11	846	0.0128	19	1130	0.0165	2782	0.0149
3657	L	CHH	CCA	GCC	GGC	L	CGI	NCR	4	774	0.0051	4	849	0.0047	6	1136	0.0053	2773	0.005
3658	R	CHH	CCC	GCC	GGC	R	CGI	NCR	6	907	0.0066	4	906	0.0044	8	1227	0.0065	3058	0.0058
3659	R	CHH	CCT	CCC	GCC	R	CGI	NCR	3	910	0.0033	7	904	0.0077	6	1226	0.0049	3056	0.0053
3660	R	CHH	CTA	CCT	CCC	R	CGI	NCR	7	905	0.0077	6	907	0.0066	12	1220	0.0097	3057	0.008
3663	R	CHH	CTT	ACT	TAC	R	CGI	NCR	4	906	0.0044	2	913	0.0022	7	1226	0.0057	3058	0.0041
3666	L	CHH	CAA	ACA	CAC	L	CGI	NCR	15	745	0.0197	2	850	0.0023	8	1123	0.0071	2743	0.0097
3668	L	CHH	CAC	TCA	ATC	L	CGI	NCR	11	744	0.0146	9	851	0.0105	6	1115	0.0054	2736	0.0101
3671	L	CHH	CAT	TCA	GTC	L	CGI	NCR	6	742	0.008	6	848	0.007	7	1103	0.0063	2712	0.0071
3673	R	CHG	CAG	ACA	GAC	R	CGI	NCR	7	903	0.0077	9	892	0.01	7	1216	0.0057	3034	0.0078
3675	L	CHG	CTG	ACT	CAC	L	CGI	NCR	3	744	0.004	8	838	0.0095	10	1084	0.0091	2687	0.0075
3677	L	CHH	CAC	GCA	CGC	L	CGI	NCR	7	733	0.0095	6	828	0.0072	16	1067	0.0148	2657	0.0105
3678	R	CpG	CGG	GCG	TGC	R	CGI	NCR	863	31	0.9653	859	41	0.9544	1164	40	0.9668	2998	0.9622
3679	L	CpG	CGC	CCG	GCC	L	CGI	NCR	701	25	0.9656	774	37	0.9544	1026	42	0.9607	2605	0.9602
3680	L	CHG	CCG	GCC	TGC	L	CGI	NCR	6	729	0.0082	3	809	0.0037	6	1065	0.0056	2618	0.0058
3681	R	CHH	CAC	GCA	GGC	R	CGI	NCR	12	873	0.0136	14	871	0.0158	13	1181	0.0109	2964	0.0134
3683	R	CHH	CAC	ACA	CAC	R	CGI	NCR	8	873	0.0091	13	871	0.0147	12	1187	0.01	2964	0.0113
3685	R	CHH	CAC	ACA	CAC	R	CGI	NCR	11	875	0.0124	17	871	0.0191	17	1183	0.0142	2974	0.0152
3687	R	CHH	CAA	ACA	CAC	R	CGI	NCR	10	871	0.0114	13	878	0.0146	13	1184	0.0109	2969	0.0123
3690	R	CHH	CAC	ACA	AAC	R	CGI	NCR	5	872	0.0057	10	878	0.0113	5	1184	0.0042	2954	0.0071
3692	R	CpG	CGT	ACG	CAC	R	CGI	NCR	845	26	0.9701	850	32	0.9637	1133	43	0.9634	2929	0.9658
3693	L	CpG	CGT	ACG	CAC	L	CGI	NCR	688	30	0.9582	755	30	0.9618	966	39	0.9612	2508	0.9604
3695	L	CHH	CAC	CCA	CCC	L	CGI	NCR	7	733	0.0095	6	807	0.0074	6	1031	0.0058	2590	0.0075
3696	L	CHH	CCA	CCC	GCC	L	CGI	NCR	4	729	0.0055	6	804	0.0074	13	1018	0.0126	2574	0.0085
3697	L	CHH	CCC	GCC	GGC	L	CGI	NCR	3	720	0.0041	2	811	0.0025	4	1020	0.0039	2560	0.0035
3698	R	CHH	CCC	GCC	GGC	R	CGI	NCR	4	861	0.0046	5	862	0.0058	6	1149	0.0052	2887	0.0052
3699	R	CHH	CCA	CCC	GCC	R	CGI	NCR	3	868	0.0034	6	866	0.0069	9	1153	0.0077	2905	0.006
3700	R	CHH	CAA	CCA	CCC	R	CGI	NCR	8	862	0.0092	10	863	0.0115	11	1152	0.0095	2906	0.01
3703	L	CHH	CTT	GCT	AGC	L	CGI	NCR	12	693	0.017	9	785	0.0113	8	1003	0.0079	2510	0.0121
3704	R	CHH	CTT	GCT	AGC	R	CGI	NCR	7	853	0.0081	3	850	0.0035	3	1154	0.0026	2870	0.0047
3708	R	CHG	CCG	ACC	TAC	R	CGI	NCR	4	847	0.0047	5	839	0.0059	3	1135	0.0026	2833	0.0044
3709	R	CpG	CGC	CCG	ACC	R	CGI	NCR	805	32	0.9618	807	33	0.9607	1096	45	0.9606	2818	0.961
3710	L	CpG	CGG	GCG	TGC	L	CGI	NCR	656	27	0.9605	744	26	0.9662	954	32	0.9675	2439	0.9647
3711	R	CHG	CAG	GCA	CGC	R	CGI	NCR	10	829	0.0119	14	825	0.0167	15	1131	0.0131	2824	0.0139
3713	L	CHG	CTG	GCT	TGC	L	CGI	NCR	6	674	0.0088	3	762	0.0039	6	977	0.0061	2428	0.0063
3714	R	CHH	CAT	GCA	AGC	R	CGI	NCR	31	815	0.0366	43	800	0.051	38	1107	0.0332	2834	0.0403
3717	L	CHH	CAT	GCA	GGC	L	CGI	NCR	17	671	0.0247	8	753	0.0105	23	966	0.0233	2438	0.0195
3718	R	CHH	CCT	GCC	TGC	R	CGI	NCR	4	847	0.0047	9	834	0.0107	5	1140	0.0044	2839	0.0066
3719	R	CHH	CTT	CCT	GCC	R	CGI	NCR	3	844	0.0035	7	842	0.0082	10	1142	0.0087	2848	0.0068
3722	L	CHH	CAA	GCA	TGC	L	CGI	NCR	7	677	0.0102	10	746	0.0132	21	959	0.0214	2420	0.015
[truncated: 58,971 more rows]
