# Supplementary material for: Hypermethylated genome of a fish vertebrate iridovirus ISKNV plays important roles in viral infection
Source: Commun Biol. 2024 Feb 28;7:237. doi: 10.1038/s42003-024-05919-x (PMC10899263; doi:10.1038/s42003-024-05919-x)
Supplement: Supplementary file 5 — Supplementary Data 3 [file 42003_2024_5919_MOESM5_ESM.xlsx]

## Sheet: Supplementary Data 5
Name	Experiment	Sequences (from 5' to 3')
ISKNV-F	PCR detection	ATGTCTGCAATCTCAGGTGCAAACG
ISKNV-R	PCR detection	TTACAGAGGGAAGCCTGCGGCGCCG
MRV-F	PCR detection	ATGTCTTCTGTTACGGGTTCTGGC
MRV-R	PCR detection	TTACAGGATGGGGAAACCCATG
SCRV-F	PCR detection	ATGGAAAACCAAATCATCAAGAG
SCRV-R	PCR detection	TCACAAAGCTTGGTGTTTCAG
isknvDNMT-EcoR I	cDNA cloning	CCGGAATTCCGGATGCGCGTGCTCGAA
isknvDNMT-Kpn I	cDNA cloning	CGGGGTACCCCGACATGTTTTTTGCACACAGTC
isknvMCP-EcoR I	cDNA cloning	CCGGAATTCCGGATGGGTGCTGCCCAG
isknvMCP-Kpn I	cDNA cloning	CGGGGTACCCCGTATATGACCGGGCTCATTTTT
MSP-1-M-F	MSP	TTGTTCGTGAGATCGTGC
MSP-1-M-R	MSP	GACCACCAAATCGCTACG
MSP-2-M-F	MSP	GTCGTTAGATATTTGCGGTTC
MSP-2-M-R	MSP	GTTAATCCACACAACGATACG
MSP-3-M-F	MSP	GTTATGCGTATGGTTATCGC
MSP-3-M-R	MSP	GTAACCCGTATCTCACCG
MSP-4-M-F	MSP	TAAGTTGGTATACGATTTATTCGTTAC
MSP-4-M-R	MSP	GTTAACCTCCGACACCG
MSP-5-M-F	MSP	TAGGTCGAATATTTTCGATATAGCGGC
MSP-5-M-R	MSP	GAAACACCGACGTACCTCATCG
MSP-6-M-F	MSP	GTCGATATTATTATACGTGTTAAGTAGC
MSP-6-M-R	MSP	CAACGACGCCTTATAATAACG
MSP-1-U-F	MSP	GATTTATTTTGTTTGTGAGATTGTGT
MSP-1-U-R	MSP	CCAACCACCAAATCACTACA
MSP-2-U-F	MSP	GGTGTTGTTAGATATTTGTGGTTT
MSP-2-U-R	MSP	ATAACATTAATCCACACAACAATACA
MSP-3-U-F	MSP	GATGGTTATGTGTATGGTTATTGT
MSP-3-U-R	MSP	CATACATAACCCATATCTCACCA
MSP-4-U-F	MSP	GTTTTTTTAAGTTGGTATATGATTTATTTGTTAT
MSP-4-U-R	MSP	TATTAACATTAACCTCCAACACCA
MSP-5-U-F	MSP	TTGATGTTTAGGTTGAATATTTTTGATATAGTGGT
MSP-5-U-R	MSP	TCTTCAAAACACCAACATACCTCATCA
MSP-6-U-F	MSP	TGATGTTGATATTATTATATGTGTTAAGTAGT
MSP-6-U-R	MSP	ATCAACAACAACACCTTATAATAACA
BSP-1-F	BSP	GTTATTATGTTTGTAATTTTAGGTGTAAA
BSP-1-R	BSP	ACCTAATTACTCTAACTAATAAACAAATC
BSP-2-F	BSP	GTATTTTAAGGTATATTTTGTGAATAATTATGAG
BSP-2-R	BSP	CATAACTAAACCATAATTATCTAAAACC
BSP-3-F	BSP	TTTATAGTAAGTTGTTGTTTAATTGTTTTG
BSP-3-R	BSP	CCAACCTTATAATCCTTAAAACCAA
isknv388bp-F	DNA amplification	CAACGGCATGGTCAACTT
isknv388bp-R	DNA amplification	GTAAAGCTCGGTCGCCT
isknvMCP-F	qPCR and RT-qPCR	CAATGTAGCACCCGCACTGACC
isknvMCP-R	qPCR and RT-qPCR	ACCTCACGCTCCTCACTTGTC
isknvORF009R-F	RT-qPCR	TGACCTGTGGCCTAGATGATAAC
isknvORF009R-R	RT-qPCR	AGAGGCAGAGCAGCAGCATGTAGAGT
isknvDNMT-F	RT-qPCR	TGGCAAATGCGGTGCTATGA
isknvDNMT-R	RT-qPCR	TGGCCCCAGCGTTTGGTAT
isknvORF108L-F	RT-qPCR	AAGCCGAGGACCCCAAGAAGT
isknvORF108L-R	RT-qPCR	GTCCTGACCGCCCACCAGTAT
scIFNh-F	RT-qPCR	CGCTCTGCTGTGATTGGC
scIFNh-R	RT-qPCR	GGGACTCCACCTCTGCCTTT
scISG15-F	RT-qPCR	CGACGAGACTGTGAGCGACTTC
scISG15-R	RT-qPCR	CATTCATCATCTCCCTGCCTTGGT
scViperin-F	RT-qPCR	CCAAGAGGGGCCTCAAACTT
scViperin-R	RT-qPCR	CTGACACTTGGGAGCTGGAG
scIFNc-F	RT-qPCR	GGAGGGAAGCTGTTTGTCCA
scIFNc-R	RT-qPCR	TAGAGCCATCCAACCACAGG
scMX-F	RT-qPCR	GGATTCTGACATCGGGAGCAA
scMX-R	RT-qPCR	GTGCAGTAGACTCATGCTGT
scβ-actin-F	RT-qPCR	CCCTCTGAACCCCAAAGCCA
scβ-actin-F	RT-qPCR	CAGCCTGGATGGCAACGTACA
scGAPDH-F	RT-qPCR	ATCAAGGAAGCGGTGAAGAAGG
scGAPDH-F	RT-qPCR	CGAAGATGGAGGAGTGGGTGTC
