# Supplementary material for: Hypermethylated genome of a fish vertebrate iridovirus ISKNV plays important roles in viral infection
Source: Commun Biol. 2024 Feb 28;7:237. doi: 10.1038/s42003-024-05919-x (PMC10899263; doi:10.1038/s42003-024-05919-x)
Supplement: Supplementary file 6 — Supplementary Data 4 [file 42003_2024_5919_MOESM6_ESM.zip]

Archive with 8 entries (7 files):
- AlphaFold models/
- AlphaFold models/isknvDNMT.pdb
- AlphaFold models/scDNMT1.pdb
- AlphaFold models/scDNMT2.pdb
- AlphaFold models/scDNMT3AA.pdb
- AlphaFold models/scDNMT3AB.pdb
- AlphaFold models/scDNMT3BA.pdb
- AlphaFold models/scDNMT3BB.pdb
