# Supplementary material for: Hypermethylated genome of a fish vertebrate iridovirus ISKNV plays important roles in viral infection
Source: Commun Biol. 2024 Feb 28;7:237. doi: 10.1038/s42003-024-05919-x (PMC10899263; doi:10.1038/s42003-024-05919-x)
Supplement: Supplementary file 6 — Supplementary Data 4 [file 42003_2024_5919_MOESM6_ESM.zip › AlphaFold models/isknvDNMT.pdb]

ATOM      1  N   MET A   1     -15.894  -3.753  12.056  1.00 95.67           N  
ATOM      2  H   MET A   1     -15.643  -4.197  12.929  1.00 95.67           H  
ATOM      3  H2  MET A   1     -16.895  -3.629  12.011  1.00 95.67           H  
ATOM      4  H3  MET A   1     -15.602  -4.334  11.283  1.00 95.67           H  
ATOM      5  CA  MET A   1     -15.230  -2.440  11.950  1.00 95.67           C  
ATOM      6  HA  MET A   1     -15.529  -1.819  12.794  1.00 95.67           H  
ATOM      7  C   MET A   1     -15.692  -1.730  10.686  1.00 95.67           C  
ATOM      8  CB  MET A   1     -13.702  -2.579  11.977  1.00 95.67           C  
ATOM      9  HB2 MET A   1     -13.245  -1.614  11.759  1.00 95.67           H  
ATOM     10  HB3 MET A   1     -13.376  -3.290  11.218  1.00 95.67           H  
ATOM     11  O   MET A   1     -16.187  -2.391   9.774  1.00 95.67           O  
ATOM     12  CG  MET A   1     -13.229  -3.033  13.360  1.00 95.67           C  
ATOM     13  HG2 MET A   1     -13.558  -2.289  14.084  1.00 95.67           H  
ATOM     14  HG3 MET A   1     -13.684  -3.989  13.618  1.00 95.67           H  
ATOM     15  SD  MET A   1     -11.438  -3.208  13.505  1.00 95.67           S  
ATOM     16  CE  MET A   1     -11.247  -2.803  15.264  1.00 95.67           C  
ATOM     17  HE1 MET A   1     -11.506  -1.758  15.435  1.00 95.67           H  
ATOM     18  HE2 MET A   1     -10.213  -2.965  15.567  1.00 95.67           H  
ATOM     19  HE3 MET A   1     -11.893  -3.440  15.867  1.00 95.67           H  
ATOM     20  N   ARG A   2     -15.556  -0.407  10.655  1.00 98.36           N  
ATOM     21  H   ARG A   2     -15.236   0.031  11.507  1.00 98.36           H  
ATOM     22  CA  ARG A   2     -15.821   0.494   9.529  1.00 98.36           C  
ATOM     23  HA  ARG A   2     -16.348  -0.029   8.732  1.00 98.36           H  
ATOM     24  C   ARG A   2     -14.480   0.984   8.990  1.00 98.36           C  
ATOM     25  CB  ARG A   2     -16.675   1.679  10.018  1.00 98.36           C  
ATOM     26  HB2 ARG A   2     -16.140   2.178  10.826  1.00 98.36           H  
ATOM     27  HB3 ARG A   2     -16.794   2.398   9.207  1.00 98.36           H  
ATOM     28  O   ARG A   2     -13.719   1.613   9.723  1.00 98.36           O  
ATOM     29  CG  ARG A   2     -18.072   1.258  10.511  1.00 98.36           C  
ATOM     30  HG2 ARG A   2     -18.000   0.396  11.174  1.00 98.36           H  
ATOM     31  HG3 ARG A   2     -18.681   0.982   9.651  1.00 98.36           H  
ATOM     32  CD  ARG A   2     -18.771   2.389  11.278  1.00 98.36           C  
ATOM     33  HD2 ARG A   2     -18.784   3.283  10.654  1.00 98.36           H  
ATOM     34  HD3 ARG A   2     -19.800   2.093  11.481  1.00 98.36           H  
ATOM     35  NE  ARG A   2     -18.092   2.679  12.559  1.00 98.36           N  
ATOM     36  HE  ARG A   2     -17.292   2.121  12.819  1.00 98.36           H  
ATOM     37  NH1 ARG A   2     -19.239   4.600  13.111  1.00 98.36           N  
ATOM     38 HH11 ARG A   2     -19.753   4.542  12.243  1.00 98.36           H  
ATOM     39 HH12 ARG A   2     -19.306   5.409  13.712  1.00 98.36           H  
ATOM     40  NH2 ARG A   2     -17.415   3.990  14.271  1.00 98.36           N  
ATOM     41 HH21 ARG A   2     -16.626   3.370  14.391  1.00 98.36           H  
ATOM     42 HH22 ARG A   2     -17.314   4.916  14.660  1.00 98.36           H  
ATOM     43  CZ  ARG A   2     -18.266   3.750  13.314  1.00 98.36           C  
ATOM     44  N   VAL A   3     -14.190   0.667   7.734  1.00 98.73           N  
ATOM     45  H   VAL A   3     -14.875   0.152   7.199  1.00 98.73           H  
ATOM     46  CA  VAL A   3     -12.914   0.973   7.078  1.00 98.73           C  
ATOM     47  HA  VAL A   3     -12.223   1.381   7.815  1.00 98.73           H  
ATOM     48  C   VAL A   3     -13.133   2.018   5.991  1.00 98.73           C  
ATOM     49  CB  VAL A   3     -12.261  -0.296   6.493  1.00 98.73           C  
ATOM     50  HB  VAL A   3     -12.882  -0.678   5.683  1.00 98.73           H  
ATOM     51  O   VAL A   3     -13.965   1.814   5.109  1.00 98.73           O  
ATOM     52  CG1 VAL A   3     -10.865   0.002   5.927  1.00 98.73           C  
ATOM     53 HG11 VAL A   3     -10.229   0.430   6.702  1.00 98.73           H  
ATOM     54 HG12 VAL A   3     -10.409  -0.913   5.551  1.00 98.73           H  
ATOM     55 HG13 VAL A   3     -10.936   0.707   5.099  1.00 98.73           H  
ATOM     56  CG2 VAL A   3     -12.122  -1.409   7.544  1.00 98.73           C  
ATOM     57 HG21 VAL A   3     -11.602  -1.036   8.426  1.00 98.73           H  
ATOM     58 HG22 VAL A   3     -13.109  -1.768   7.836  1.00 98.73           H  
ATOM     59 HG23 VAL A   3     -11.560  -2.244   7.125  1.00 98.73           H  
ATOM     60  N   LEU A   4     -12.357   3.097   6.023  1.00 98.81           N  
ATOM     61  H   LEU A   4     -11.729   3.210   6.806  1.00 98.81           H  
ATOM     62  CA  LEU A   4     -12.201   4.019   4.900  1.00 98.81           C  
ATOM     63  HA  LEU A   4     -13.068   3.942   4.244  1.00 98.81           H  
ATOM     64  C   LEU A   4     -10.943   3.633   4.113  1.00 98.81           C  
ATOM     65  CB  LEU A   4     -12.140   5.454   5.442  1.00 98.81           C  
ATOM     66  HB2 LEU A   4     -11.302   5.515   6.136  1.00 98.81           H  
ATOM     67  HB3 LEU A   4     -13.056   5.653   5.997  1.00 98.81           H  
ATOM     68  O   LEU A   4      -9.841   3.667   4.657  1.00 98.81           O  
ATOM     69  CG  LEU A   4     -11.977   6.559   4.385  1.00 98.81           C  
ATOM     70  HG  LEU A   4     -11.045   6.405   3.841  1.00 98.81           H  
ATOM     71  CD1 LEU A   4     -13.128   6.597   3.380  1.00 98.81           C  
ATOM     72 HD11 LEU A   4     -13.019   7.461   2.725  1.00 98.81           H  
ATOM     73 HD12 LEU A   4     -14.081   6.666   3.906  1.00 98.81           H  
ATOM     74 HD13 LEU A   4     -13.116   5.701   2.760  1.00 98.81           H  
ATOM     75  CD2 LEU A   4     -11.911   7.911   5.096  1.00 98.81           C  
ATOM     76 HD21 LEU A   4     -12.807   8.059   5.699  1.00 98.81           H  
ATOM     77 HD22 LEU A   4     -11.847   8.721   4.369  1.00 98.81           H  
ATOM     78 HD23 LEU A   4     -11.036   7.952   5.743  1.00 98.81           H  
ATOM     79  N   GLU A   5     -11.095   3.257   2.845  1.00 98.66           N  
ATOM     80  H   GLU A   5     -12.030   3.268   2.465  1.00 98.66           H  
ATOM     81  CA  GLU A   5      -9.989   2.937   1.932  1.00 98.66           C  
ATOM     82  HA  GLU A   5      -9.069   2.822   2.504  1.00 98.66           H  
ATOM     83  C   GLU A   5      -9.775   4.104   0.955  1.00 98.66           C  
ATOM     84  CB  GLU A   5     -10.257   1.586   1.230  1.00 98.66           C  
ATOM     85  HB2 GLU A   5     -11.155   1.673   0.617  1.00 98.66           H  
ATOM     86  HB3 GLU A   5     -10.436   0.826   1.990  1.00 98.66           H  
ATOM     87  O   GLU A   5     -10.401   4.176  -0.103  1.00 98.66           O  
ATOM     88  CG  GLU A   5      -9.076   1.124   0.350  1.00 98.66           C  
ATOM     89  HG2 GLU A   5      -8.198   1.014   0.987  1.00 98.66           H  
ATOM     90  HG3 GLU A   5      -8.855   1.909  -0.373  1.00 98.66           H  
ATOM     91  CD  GLU A   5      -9.321  -0.205  -0.408  1.00 98.66           C  
ATOM     92  OE1 GLU A   5      -8.340  -0.846  -0.867  1.00 98.66           O  
ATOM     93  OE2 GLU A   5     -10.478  -0.671  -0.493  1.00 98.66           O  
ATOM     94  N   LEU A   6      -8.884   5.028   1.319  1.00 98.75           N  
ATOM     95  H   LEU A   6      -8.379   4.876   2.180  1.00 98.75           H  
ATOM     96  CA  LEU A   6      -8.434   6.133   0.474  1.00 98.75           C  
ATOM     97  HA  LEU A   6      -9.297   6.553  -0.044  1.00 98.75           H  
ATOM     98  C   LEU A   6      -7.438   5.633  -0.578  1.00 98.75           C  
ATOM     99  CB  LEU A   6      -7.775   7.233   1.329  1.00 98.75           C  
ATOM    100  HB2 LEU A   6      -6.875   6.819   1.785  1.00 98.75           H  
ATOM    101  HB3 LEU A   6      -7.466   8.046   0.672  1.00 98.75           H  
ATOM    102  O   LEU A   6      -6.524   4.859  -0.269  1.00 98.75           O  
ATOM    103  CG  LEU A   6      -8.640   7.816   2.456  1.00 98.75           C  
ATOM    104  HG  LEU A   6      -8.952   7.016   3.128  1.00 98.75           H  
ATOM    105  CD1 LEU A   6      -7.820   8.814   3.272  1.00 98.75           C  
ATOM    106 HD11 LEU A   6      -6.945   8.321   3.696  1.00 98.75           H  
ATOM    107 HD12 LEU A   6      -7.501   9.653   2.653  1.00 98.75           H  
ATOM    108 HD13 LEU A   6      -8.421   9.188   4.101  1.00 98.75           H  
ATOM    109  CD2 LEU A   6      -9.875   8.519   1.898  1.00 98.75           C  
ATOM    110 HD21 LEU A   6     -10.559   7.788   1.467  1.00 98.75           H  
ATOM    111 HD22 LEU A   6     -10.392   9.039   2.704  1.00 98.75           H  
ATOM    112 HD23 LEU A   6      -9.589   9.249   1.141  1.00 98.75           H  
ATOM    113  N   PHE A   7      -7.571   6.144  -1.805  1.00 98.06           N  
ATOM    114  H   PHE A   7      -8.388   6.708  -1.990  1.00 98.06           H  
ATOM    115  CA  PHE A   7      -6.778   5.715  -2.964  1.00 98.06           C  
ATOM    116  HA  PHE A   7      -7.190   6.209  -3.845  1.00 98.06           H  
ATOM    117  C   PHE A   7      -6.921   4.208  -3.214  1.00 98.06           C  
ATOM    118  CB  PHE A   7      -5.314   6.159  -2.822  1.00 98.06           C  
ATOM    119  HB2 PHE A   7      -4.817   6.033  -3.784  1.00 98.06           H  
ATOM    120  HB3 PHE A   7      -4.810   5.499  -2.116  1.00 98.06           H  
ATOM    121  O   PHE A   7      -5.933   3.475  -3.320  1.00 98.06           O  
ATOM    122  CG  PHE A   7      -5.122   7.582  -2.354  1.00 98.06           C  
ATOM    123  CD1 PHE A   7      -5.214   8.642  -3.271  1.00 98.06           C  
ATOM    124  HD1 PHE A   7      -5.469   8.445  -4.302  1.00 98.06           H  
ATOM    125  CD2 PHE A   7      -4.830   7.842  -1.003  1.00 98.06           C  
ATOM    126  HD2 PHE A   7      -4.794   7.030  -0.292  1.00 98.06           H  
ATOM    127  CE1 PHE A   7      -4.945   9.953  -2.851  1.00 98.06           C  
ATOM    128  HE1 PHE A   7      -5.002  10.765  -3.561  1.00 98.06           H  
ATOM    129  CE2 PHE A   7      -4.587   9.156  -0.580  1.00 98.06           C  
ATOM    130  HE2 PHE A   7      -4.378   9.351   0.461  1.00 98.06           H  
ATOM    131  CZ  PHE A   7      -4.617  10.211  -1.507  1.00 98.06           C  
ATOM    132  HZ  PHE A   7      -4.419  11.220  -1.178  1.00 98.06           H  
ATOM    133  N   SER A   8      -8.170   3.730  -3.223  1.00 97.31           N  
ATOM    134  H   SER A   8      -8.921   4.393  -3.096  1.00 97.31           H  
ATOM    135  CA  SER A   8      -8.474   2.296  -3.206  1.00 97.31           C  
ATOM    136  HA  SER A   8      -8.035   1.877  -2.301  1.00 97.31           H  
ATOM    137  C   SER A   8      -7.853   1.510  -4.364  1.00 97.31           C  
ATOM    138  CB  SER A   8      -9.987   2.072  -3.142  1.00 97.31           C  
ATOM    139  HB2 SER A   8     -10.186   1.008  -3.019  1.00 97.31           H  
ATOM    140  HB3 SER A   8     -10.392   2.601  -2.279  1.00 97.31           H  
ATOM    141  O   SER A   8      -7.502   0.341  -4.189  1.00 97.31           O  
ATOM    142  OG  SER A   8     -10.625   2.528  -4.319  1.00 97.31           O  
ATOM    143  HG  SER A   8     -10.565   3.486  -4.344  1.00 97.31           H  
ATOM    144  N   GLY A   9      -7.640   2.130  -5.528  1.00 93.73           N  
ATOM    145  H   GLY A   9      -7.889   3.107  -5.591  1.00 93.73           H  
ATOM    146  CA  GLY A   9      -6.913   1.567  -6.661  1.00 93.73           C  
ATOM    147  HA2 GLY A   9      -5.853   1.525  -6.410  1.00 93.73           H  
ATOM    148  HA3 GLY A   9      -7.036   2.242  -7.508  1.00 93.73           H  
ATOM    149  C   GLY A   9      -7.401   0.178  -7.080  1.00 93.73           C  
ATOM    150  O   GLY A   9      -8.327   0.028  -7.871  1.00 93.73           O  
ATOM    151  N   THR A  10      -6.728  -0.869  -6.591  1.00 93.35           N  
ATOM    152  H   THR A  10      -6.142  -0.663  -5.795  1.00 93.35           H  
ATOM    153  CA  THR A  10      -7.087  -2.270  -6.889  1.00 93.35           C  
ATOM    154  HA  THR A  10      -7.581  -2.292  -7.861  1.00 93.35           H  
ATOM    155  C   THR A  10      -8.106  -2.884  -5.921  1.00 93.35           C  
ATOM    156  CB  THR A  10      -5.849  -3.174  -6.996  1.00 93.35           C  
ATOM    157  HB  THR A  10      -6.173  -4.190  -7.224  1.00 93.35           H  
ATOM    158  O   THR A  10      -8.465  -4.045  -6.109  1.00 93.35           O  
ATOM    159  CG2 THR A  10      -4.893  -2.732  -8.107  1.00 93.35           C  
ATOM    160 HG21 THR A  10      -5.433  -2.687  -9.053  1.00 93.35           H  
ATOM    161 HG22 THR A  10      -4.073  -3.445  -8.191  1.00 93.35           H  
ATOM    162 HG23 THR A  10      -4.487  -1.745  -7.883  1.00 93.35           H  
ATOM    163  OG1 THR A  10      -5.113  -3.201  -5.792  1.00 93.35           O  
ATOM    164  HG1 THR A  10      -4.799  -2.312  -5.611  1.00 93.35           H  
ATOM    165  N   GLY A  11      -8.543  -2.148  -4.896  1.00 95.75           N  
ATOM    166  H   GLY A  11      -8.230  -1.191  -4.816  1.00 95.75           H  
ATOM    167  CA  GLY A  11      -9.469  -2.605  -3.854  1.00 95.75           C  
ATOM    168  HA2 GLY A  11     -10.375  -2.996  -4.315  1.00 95.75           H  
ATOM    169  HA3 GLY A  11      -9.736  -1.752  -3.230  1.00 95.75           H  
ATOM    170  C   GLY A  11      -8.878  -3.681  -2.939  1.00 95.75           C  
ATOM    171  O   GLY A  11      -9.612  -4.532  -2.436  1.00 95.75           O  
ATOM    172  N   SER A  12      -7.547  -3.703  -2.775  1.00 97.43           N  
ATOM    173  H   SER A  12      -7.036  -2.894  -3.097  1.00 97.43           H  
ATOM    174  CA  SER A  12      -6.858  -4.756  -2.011  1.00 97.43           C  
ATOM    175  HA  SER A  12      -7.110  -5.728  -2.435  1.00 97.43           H  
ATOM    176  C   SER A  12      -7.304  -4.768  -0.546  1.00 97.43           C  
ATOM    177  CB  SER A  12      -5.333  -4.584  -2.061  1.00 97.43           C  
ATOM    178  HB2 SER A  12      -4.873  -5.309  -1.390  1.00 97.43           H  
ATOM    179  HB3 SER A  12      -5.070  -3.584  -1.715  1.00 97.43           H  
ATOM    180  O   SER A  12      -7.539  -5.842   0.008  1.00 97.43           O  
ATOM    181  OG  SER A  12      -4.809  -4.788  -3.366  1.00 97.43           O  
ATOM    182  HG  SER A  12      -5.310  -4.252  -3.985  1.00 97.43           H  
ATOM    183  N   VAL A  13      -7.447  -3.592   0.073  1.00 98.36           N  
ATOM    184  H   VAL A  13      -7.411  -2.735  -0.461  1.00 98.36           H  
ATOM    185  CA  VAL A  13      -7.797  -3.470   1.496  1.00 98.36           C  
ATOM    186  HA  VAL A  13      -7.235  -4.208   2.069  1.00 98.36           H  
ATOM    187  C   VAL A  13      -9.273  -3.772   1.686  1.00 98.36           C  
ATOM    188  CB  VAL A  13      -7.444  -2.078   2.043  1.00 98.36           C  
ATOM    189  HB  VAL A  13      -8.065  -1.325   1.556  1.00 98.36           H  
ATOM    190  O   VAL A  13      -9.632  -4.586   2.539  1.00 98.36           O  
ATOM    191  CG1 VAL A  13      -7.714  -1.964   3.542  1.00 98.36           C  
ATOM    192 HG11 VAL A  13      -7.115  -2.696   4.084  1.00 98.36           H  
ATOM    193 HG12 VAL A  13      -8.773  -2.119   3.748  1.00 98.36           H  
ATOM    194 HG13 VAL A  13      -7.447  -0.965   3.886  1.00 98.36           H  
ATOM    195  CG2 VAL A  13      -5.973  -1.743   1.784  1.00 98.36           C  
ATOM    196 HG21 VAL A  13      -5.745  -1.779   0.718  1.00 98.36           H  
ATOM    197 HG22 VAL A  13      -5.799  -0.718   2.111  1.00 98.36           H  
ATOM    198 HG23 VAL A  13      -5.321  -2.421   2.334  1.00 98.36           H  
ATOM    199  N   GLY A  14     -10.125  -3.205   0.829  1.00 97.97           N  
ATOM    200  H   GLY A  14      -9.796  -2.481   0.206  1.00 97.97           H  
ATOM    201  CA  GLY A  14     -11.557  -3.453   0.851  1.00 97.97           C  
ATOM    202  HA2 GLY A  14     -12.016  -2.866   0.055  1.00 97.97           H  
ATOM    203  HA3 GLY A  14     -11.951  -3.119   1.810  1.00 97.97           H  
ATOM    204  C   GLY A  14     -11.914  -4.925   0.649  1.00 97.97           C  
ATOM    205  O   GLY A  14     -12.849  -5.414   1.280  1.00 97.97           O  
ATOM    206  N   ALA A  15     -11.170  -5.667  -0.177  1.00 98.02           N  
ATOM    207  H   ALA A  15     -10.441  -5.218  -0.713  1.00 98.02           H  
ATOM    208  CA  ALA A  15     -11.373  -7.109  -0.337  1.00 98.02           C  
ATOM    209  HA  ALA A  15     -12.404  -7.287  -0.643  1.00 98.02           H  
ATOM    210  C   ALA A  15     -11.148  -7.871   0.982  1.00 98.02           C  
ATOM    211  CB  ALA A  15     -10.448  -7.618  -1.450  1.00 98.02           C  
ATOM    212  HB1 ALA A  15      -9.406  -7.435  -1.188  1.00 98.02           H  
ATOM    213  HB2 ALA A  15     -10.675  -7.102  -2.383  1.00 98.02           H  
ATOM    214  HB3 ALA A  15     -10.600  -8.688  -1.590  1.00 98.02           H  
ATOM    215  O   ALA A  15     -11.986  -8.677   1.386  1.00 98.02           O  
ATOM    216  N   VAL A  16     -10.055  -7.573   1.688  1.00 98.51           N  
ATOM    217  H   VAL A  16      -9.433  -6.864   1.325  1.00 98.51           H  
ATOM    218  CA  VAL A  16      -9.703  -8.225   2.960  1.00 98.51           C  
ATOM    219  HA  VAL A  16      -9.807  -9.304   2.844  1.00 98.51           H  
ATOM    220  C   VAL A  16     -10.639  -7.806   4.099  1.00 98.51           C  
ATOM    221  CB  VAL A  16      -8.235  -7.918   3.301  1.00 98.51           C  
ATOM    222  HB  VAL A  16      -8.086  -6.838   3.315  1.00 98.51           H  
ATOM    223  O   VAL A  16     -11.019  -8.635   4.927  1.00 98.51           O  
ATOM    224  CG1 VAL A  16      -7.829  -8.489   4.657  1.00 98.51           C  
ATOM    225 HG11 VAL A  16      -8.342  -7.944   5.449  1.00 98.51           H  
ATOM    226 HG12 VAL A  16      -6.757  -8.370   4.810  1.00 98.51           H  
ATOM    227 HG13 VAL A  16      -8.082  -9.549   4.692  1.00 98.51           H  
ATOM    228  CG2 VAL A  16      -7.298  -8.535   2.260  1.00 98.51           C  
ATOM    229 HG21 VAL A  16      -6.267  -8.300   2.522  1.00 98.51           H  
ATOM    230 HG22 VAL A  16      -7.435  -9.616   2.236  1.00 98.51           H  
ATOM    231 HG23 VAL A  16      -7.500  -8.125   1.270  1.00 98.51           H  
ATOM    232  N   ALA A  17     -11.056  -6.539   4.137  1.00 98.37           N  
ATOM    233  H   ALA A  17     -10.679  -5.884   3.467  1.00 98.37           H  
ATOM    234  CA  ALA A  17     -12.026  -6.051   5.116  1.00 98.37           C  
ATOM    235  HA  ALA A  17     -11.682  -6.306   6.118  1.00 98.37           H  
ATOM    236  C   ALA A  17     -13.406  -6.709   4.926  1.00 98.37           C  
ATOM    237  CB  ALA A  17     -12.082  -4.526   5.006  1.00 98.37           C  
ATOM    238  HB1 ALA A  17     -12.864  -4.134   5.656  1.00 98.37           H  
ATOM    239  HB2 ALA A  17     -12.283  -4.241   3.973  1.00 98.37           H  
ATOM    240  HB3 ALA A  17     -11.127  -4.092   5.302  1.00 98.37           H  
ATOM    241  O   ALA A  17     -13.995  -7.199   5.891  1.00 98.37           O  
ATOM    242  N   ARG A  18     -13.894  -6.830   3.682  1.00 98.23           N  
ATOM    243  H   ARG A  18     -13.382  -6.405   2.922  1.00 98.23           H  
ATOM    244  CA  ARG A  18     -15.165  -7.521   3.392  1.00 98.23           C  
ATOM    245  HA  ARG A  18     -15.946  -7.088   4.018  1.00 98.23           H  
ATOM    246  C   ARG A  18     -15.120  -9.007   3.759  1.00 98.23           C  
ATOM    247  CB  ARG A  18     -15.561  -7.326   1.921  1.00 98.23           C  
ATOM    248  HB2 ARG A  18     -16.378  -8.009   1.687  1.00 98.23           H  
ATOM    249  HB3 ARG A  18     -14.713  -7.575   1.282  1.00 98.23           H  
ATOM    250  O   ARG A  18     -16.099  -9.518   4.294  1.00 98.23           O  
ATOM    251  CG  ARG A  18     -16.037  -5.893   1.627  1.00 98.23           C  
ATOM    252  HG2 ARG A  18     -15.251  -5.179   1.874  1.00 98.23           H  
ATOM    253  HG3 ARG A  18     -16.906  -5.665   2.244  1.00 98.23           H  
ATOM    254  CD  ARG A  18     -16.418  -5.747   0.148  1.00 98.23           C  
ATOM    255  HD2 ARG A  18     -15.628  -6.173  -0.471  1.00 98.23           H  
ATOM    256  HD3 ARG A  18     -17.325  -6.323  -0.036  1.00 98.23           H  
ATOM    257  NE  ARG A  18     -16.658  -4.336  -0.234  1.00 98.23           N  
ATOM    258  HE  ARG A  18     -17.569  -3.952  -0.026  1.00 98.23           H  
ATOM    259  NH1 ARG A  18     -14.610  -3.879  -1.165  1.00 98.23           N  
ATOM    260 HH11 ARG A  18     -14.271  -4.765  -0.819  1.00 98.23           H  
ATOM    261 HH12 ARG A  18     -14.006  -3.216  -1.629  1.00 98.23           H  
ATOM    262  NH2 ARG A  18     -16.192  -2.307  -1.186  1.00 98.23           N  
ATOM    263 HH21 ARG A  18     -17.101  -1.933  -0.955  1.00 98.23           H  
ATOM    264 HH22 ARG A  18     -15.569  -1.653  -1.638  1.00 98.23           H  
ATOM    265  CZ  ARG A  18     -15.826  -3.517  -0.861  1.00 98.23           C  
ATOM    266  N   GLN A  19     -13.982  -9.686   3.573  1.00 97.97           N  
ATOM    267  H   GLN A  19     -13.219  -9.225   3.098  1.00 97.97           H  
ATOM    268  CA  GLN A  19     -13.795 -11.071   4.044  1.00 97.97           C  
ATOM    269  HA  GLN A  19     -14.556 -11.706   3.590  1.00 97.97           H  
ATOM    270  C   GLN A  19     -13.958 -11.209   5.569  1.00 97.97           C  
ATOM    271  CB  GLN A  19     -12.411 -11.587   3.627  1.00 97.97           C  
ATOM    272  HB2 GLN A  19     -12.185 -12.495   4.186  1.00 97.97           H  
ATOM    273  HB3 GLN A  19     -11.657 -10.841   3.878  1.00 97.97           H  
ATOM    274  O   GLN A  19     -14.443 -12.233   6.043  1.00 97.97           O  
ATOM    275  CG  GLN A  19     -12.327 -11.921   2.132  1.00 97.97           C  
ATOM    276  HG2 GLN A  19     -12.695 -11.084   1.539  1.00 97.97           H  
ATOM    277  HG3 GLN A  19     -12.967 -12.780   1.926  1.00 97.97           H  
ATOM    278  CD  GLN A  19     -10.907 -12.252   1.680  1.00 97.97           C  
ATOM    279  NE2 GLN A  19     -10.715 -12.570   0.419  1.00 97.97           N  
ATOM    280 HE21 GLN A  19      -9.772 -12.837   0.176  1.00 97.97           H  
ATOM    281 HE22 GLN A  19     -11.495 -12.622  -0.221  1.00 97.97           H  
ATOM    282  OE1 GLN A  19      -9.942 -12.236   2.425  1.00 97.97           O  
ATOM    283  N   ARG A  20     -13.626 -10.164   6.340  1.00 97.37           N  
ATOM    284  H   ARG A  20     -13.230  -9.353   5.887  1.00 97.37           H  
ATOM    285  CA  ARG A  20     -13.857 -10.091   7.796  1.00 97.37           C  
ATOM    286  HA  ARG A  20     -13.750 -11.090   8.218  1.00 97.37           H  
ATOM    287  C   ARG A  20     -15.275  -9.646   8.178  1.00 97.37           C  
ATOM    288  CB  ARG A  20     -12.800  -9.181   8.446  1.00 97.37           C  
ATOM    289  HB2 ARG A  20     -12.789  -8.213   7.947  1.00 97.37           H  
ATOM    290  HB3 ARG A  20     -13.066  -9.016   9.490  1.00 97.37           H  
ATOM    291  O   ARG A  20     -15.543  -9.434   9.359  1.00 97.37           O  
ATOM    292  CG  ARG A  20     -11.392  -9.788   8.427  1.00 97.37           C  
ATOM    293  HG2 ARG A  20     -11.079  -9.980   7.401  1.00 97.37           H  
ATOM    294  HG3 ARG A  20     -11.402 -10.726   8.982  1.00 97.37           H  
ATOM    295  CD  ARG A  20     -10.417  -8.807   9.097  1.00 97.37           C  
ATOM    296  HD2 ARG A  20     -10.869  -8.445  10.020  1.00 97.37           H  
ATOM    297  HD3 ARG A  20     -10.263  -7.945   8.447  1.00 97.37           H  
ATOM    298  NE  ARG A  20      -9.128  -9.428   9.455  1.00 97.37           N  
ATOM    299  HE  ARG A  20      -8.914  -9.516  10.438  1.00 97.37           H  
ATOM    300  NH1 ARG A  20      -8.287  -9.826   7.357  1.00 97.37           N  
ATOM    301 HH11 ARG A  20      -9.118  -9.433   6.938  1.00 97.37           H  
ATOM    302 HH12 ARG A  20      -7.546 -10.223   6.797  1.00 97.37           H  
ATOM    303  NH2 ARG A  20      -7.162 -10.487   9.163  1.00 97.37           N  
ATOM    304 HH21 ARG A  20      -6.497 -10.985   8.589  1.00 97.37           H  
ATOM    305 HH22 ARG A  20      -6.985 -10.476  10.157  1.00 97.37           H  
ATOM    306  CZ  ARG A  20      -8.199  -9.901   8.655  1.00 97.37           C  
ATOM    307  N   ARG A  21     -16.187  -9.498   7.207  1.00 97.97           N  
ATOM    308  H   ARG A  21     -15.899  -9.717   6.264  1.00 97.97           H  
ATOM    309  CA  ARG A  21     -17.534  -8.921   7.388  1.00 97.97           C  
ATOM    310  HA  ARG A  21     -17.976  -8.806   6.398  1.00 97.97           H  
ATOM    311  C   ARG A  21     -17.498  -7.502   7.968  1.00 97.97           C  
ATOM    312  CB  ARG A  21     -18.441  -9.869   8.196  1.00 97.97           C  
ATOM    313  HB2 ARG A  21     -19.433  -9.422   8.264  1.00 97.97           H  
ATOM    314  HB3 ARG A  21     -18.053  -9.970   9.210  1.00 97.97           H  
ATOM    315  O   ARG A  21     -18.354  -7.120   8.761  1.00 97.97           O  
ATOM    316  CG  ARG A  21     -18.589 -11.257   7.560  1.00 97.97           C  
ATOM    317  HG2 ARG A  21     -19.014 -11.138   6.564  1.00 97.97           H  
ATOM    318  HG3 ARG A  21     -17.620 -11.746   7.469  1.00 97.97           H  
ATOM    319  CD  ARG A  21     -19.529 -12.137   8.393  1.00 97.97           C  
ATOM    320  HD2 ARG A  21     -20.413 -11.560   8.666  1.00 97.97           H  
ATOM    321  HD3 ARG A  21     -19.867 -12.961   7.765  1.00 97.97           H  
ATOM    322  NE  ARG A  21     -18.875 -12.645   9.619  1.00 97.97           N  
ATOM    323  HE  ARG A  21     -18.656 -11.956  10.325  1.00 97.97           H  
ATOM    324  NH1 ARG A  21     -18.778 -14.875   9.054  1.00 97.97           N  
ATOM    325 HH11 ARG A  21     -19.213 -14.667   8.166  1.00 97.97           H  
ATOM    326 HH12 ARG A  21     -18.538 -15.827   9.289  1.00 97.97           H  
ATOM    327  NH2 ARG A  21     -17.998 -14.204  11.028  1.00 97.97           N  
ATOM    328 HH21 ARG A  21     -17.823 -13.486  11.717  1.00 97.97           H  
ATOM    329 HH22 ARG A  21     -17.765 -15.163  11.241  1.00 97.97           H  
ATOM    330  CZ  ARG A  21     -18.555 -13.899   9.891  1.00 97.97           C  
ATOM    331  N   TRP A  22     -16.474  -6.729   7.616  1.00 98.12           N  
ATOM    332  H   TRP A  22     -15.789  -7.095   6.970  1.00 98.12           H  
ATOM    333  CA  TRP A  22     -16.384  -5.313   7.960  1.00 98.12           C  
ATOM    334  HA  TRP A  22     -16.955  -5.118   8.867  1.00 98.12           H  
ATOM    335  C   TRP A  22     -17.001  -4.455   6.859  1.00 98.12           C  
ATOM    336  CB  TRP A  22     -14.924  -4.944   8.231  1.00 98.12           C  
ATOM    337  HB2 TRP A  22     -14.331  -5.190   7.350  1.00 98.12           H  
ATOM    338  HB3 TRP A  22     -14.840  -3.864   8.349  1.00 98.12           H  
ATOM    339  O   TRP A  22     -16.996  -4.832   5.685  1.00 98.12           O  
ATOM    340  CG  TRP A  22     -14.287  -5.592   9.423  1.00 98.12           C  
ATOM    341  CD1 TRP A  22     -14.871  -6.430  10.314  1.00 98.12           C  
ATOM    342  HD1 TRP A  22     -15.889  -6.787  10.264  1.00 98.12           H  
ATOM    343  CD2 TRP A  22     -12.890  -5.497   9.827  1.00 98.12           C  
ATOM    344  CE2 TRP A  22     -12.706  -6.283  11.002  1.00 98.12           C  
ATOM    345  CE3 TRP A  22     -11.765  -4.815   9.321  1.00 98.12           C  
ATOM    346  HE3 TRP A  22     -11.865  -4.205   8.435  1.00 98.12           H  
ATOM    347  NE1 TRP A  22     -13.942  -6.834  11.250  1.00 98.12           N  
ATOM    348  HE1 TRP A  22     -14.122  -7.542  11.947  1.00 98.12           H  
ATOM    349  CH2 TRP A  22     -10.376  -5.665  11.142  1.00 98.12           C  
ATOM    350  HH2 TRP A  22      -9.431  -5.689  11.664  1.00 98.12           H  
ATOM    351  CZ2 TRP A  22     -11.471  -6.382  11.650  1.00 98.12           C  
ATOM    352  HZ2 TRP A  22     -11.362  -6.979  12.543  1.00 98.12           H  
ATOM    353  CZ3 TRP A  22     -10.524  -4.890   9.978  1.00 98.12           C  
ATOM    354  HZ3 TRP A  22      -9.682  -4.327   9.604  1.00 98.12           H  
ATOM    355  N   THR A  23     -17.512  -3.289   7.244  1.00 98.39           N  
ATOM    356  H   THR A  23     -17.436  -3.014   8.213  1.00 98.39           H  
ATOM    357  CA  THR A  23     -18.043  -2.304   6.301  1.00 98.39           C  
ATOM    358  HA  THR A  23     -18.558  -2.831   5.498  1.00 98.39           H  
ATOM    359  C   THR A  23     -16.885  -1.514   5.711  1.00 98.39           C  
ATOM    360  CB  THR A  23     -19.056  -1.366   6.970  1.00 98.39           C  
ATOM    361  HB  THR A  23     -18.543  -0.715   7.677  1.00 98.39           H  
ATOM    362  O   THR A  23     -15.980  -1.108   6.441  1.00 98.39           O  
ATOM    363  CG2 THR A  23     -19.817  -0.518   5.953  1.00 98.39           C  
ATOM    364 HG21 THR A  23     -20.572   0.081   6.462  1.00 98.39           H  
ATOM    365 HG22 THR A  23     -20.304  -1.159   5.218  1.00 98.39           H  
ATOM    366 HG23 THR A  23     -19.133   0.160   5.443  1.00 98.39           H  
ATOM    367  OG1 THR A  23     -20.011  -2.131   7.667  1.00 98.39           O  
ATOM    368  HG1 THR A  23     -20.771  -1.570   7.842  1.00 98.39           H  
ATOM    369  N   VAL A  24     -16.911  -1.292   4.400  1.00 98.59           N  
ATOM    370  H   VAL A  24     -17.720  -1.577   3.867  1.00 98.59           H  
ATOM    371  CA  VAL A  24     -15.867  -0.563   3.674  1.00 98.59           C  
ATOM    372  HA  VAL A  24     -15.149  -0.144   4.380  1.00 98.59           H  
ATOM    373  C   VAL A  24     -16.511   0.578   2.908  1.00 98.59           C  
ATOM    374  CB  VAL A  24     -15.095  -1.479   2.708  1.00 98.59           C  
ATOM    375  HB  VAL A  24     -15.782  -1.878   1.962  1.00 98.59           H  
ATOM    376  O   VAL A  24     -17.499   0.353   2.217  1.00 98.59           O  
ATOM    377  CG1 VAL A  24     -13.973  -0.722   1.981  1.00 98.59           C  
ATOM    378 HG11 VAL A  24     -13.418  -1.396   1.329  1.00 98.59           H  
ATOM    379 HG12 VAL A  24     -14.391   0.065   1.353  1.00 98.59           H  
ATOM    380 HG13 VAL A  24     -13.290  -0.272   2.701  1.00 98.59           H  
ATOM    381  CG2 VAL A  24     -14.467  -2.660   3.451  1.00 98.59           C  
ATOM    382 HG21 VAL A  24     -15.234  -3.255   3.947  1.00 98.59           H  
ATOM    383 HG22 VAL A  24     -13.955  -3.303   2.735  1.00 98.59           H  
ATOM    384 HG23 VAL A  24     -13.762  -2.289   4.195  1.00 98.59           H  
ATOM    385  N   VAL A  25     -15.919   1.762   3.013  1.00 98.62           N  
ATOM    386  H   VAL A  25     -15.143   1.852   3.654  1.00 98.62           H  
ATOM    387  CA  VAL A  25     -16.140   2.879   2.096  1.00 98.62           C  
ATOM    388  HA  VAL A  25     -16.911   2.620   1.371  1.00 98.62           H  
ATOM    389  C   VAL A  25     -14.828   3.105   1.356  1.00 98.62           C  
ATOM    390  CB  VAL A  25     -16.597   4.140   2.853  1.00 98.62           C  
ATOM    391  HB  VAL A  25     -15.841   4.418   3.587  1.00 98.62           H  
ATOM    392  O   VAL A  25     -13.802   3.385   1.974  1.00 98.62           O  
ATOM    393  CG1 VAL A  25     -16.805   5.319   1.897  1.00 98.62           C  
ATOM    394 HG11 VAL A  25     -17.544   5.063   1.137  1.00 98.62           H  
ATOM    395 HG12 VAL A  25     -17.151   6.186   2.459  1.00 98.62           H  
ATOM    396 HG13 VAL A  25     -15.866   5.586   1.411  1.00 98.62           H  
ATOM    397  CG2 VAL A  25     -17.922   3.885   3.587  1.00 98.62           C  
ATOM    398 HG21 VAL A  25     -18.255   4.797   4.082  1.00 98.62           H  
ATOM    399 HG22 VAL A  25     -18.685   3.569   2.875  1.00 98.62           H  
ATOM    400 HG23 VAL A  25     -17.795   3.108   4.341  1.00 98.62           H  
ATOM    401  N   SER A  26     -14.831   2.935   0.042  1.00 98.63           N  
ATOM    402  H   SER A  26     -15.697   2.657  -0.398  1.00 98.63           H  
ATOM    403  CA  SER A  26     -13.658   3.144  -0.808  1.00 98.63           C  
ATOM    404  HA  SER A  26     -12.767   3.181  -0.181  1.00 98.63           H  
ATOM    405  C   SER A  26     -13.741   4.479  -1.537  1.00 98.63           C  
ATOM    406  CB  SER A  26     -13.455   1.969  -1.768  1.00 98.63           C  
ATOM    407  HB2 SER A  26     -12.636   2.198  -2.450  1.00 98.63           H  
ATOM    408  HB3 SER A  26     -13.181   1.083  -1.195  1.00 98.63           H  
ATOM    409  O   SER A  26     -14.805   4.859  -2.021  1.00 98.63           O  
ATOM    410  OG  SER A  26     -14.616   1.691  -2.527  1.00 98.63           O  
ATOM    411  HG  SER A  26     -15.362   1.575  -1.935  1.00 98.63           H  
ATOM    412  N   LEU A  27     -12.610   5.178  -1.633  1.00 98.73           N  
ATOM    413  H   LEU A  27     -11.786   4.819  -1.172  1.00 98.73           H  
ATOM    414  CA  LEU A  27     -12.470   6.422  -2.384  1.00 98.73           C  
ATOM    415  HA  LEU A  27     -13.387   6.587  -2.949  1.00 98.73           H  
ATOM    416  C   LEU A  27     -11.325   6.315  -3.386  1.00 98.73           C  
ATOM    417  CB  LEU A  27     -12.312   7.608  -1.421  1.00 98.73           C  
ATOM    418  HB2 LEU A  27     -11.440   7.459  -0.784  1.00 98.73           H  
ATOM    419  HB3 LEU A  27     -13.193   7.620  -0.780  1.00 98.73           H  
ATOM    420  O   LEU A  27     -10.211   5.912  -3.039  1.00 98.73           O  
ATOM    421  CG  LEU A  27     -12.198   8.965  -2.151  1.00 98.73           C  
ATOM    422  HG  LEU A  27     -12.756   8.940  -3.087  1.00 98.73           H  
ATOM    423  CD1 LEU A  27     -12.788  10.049  -1.271  1.00 98.73           C  
ATOM    424 HD11 LEU A  27     -13.837   9.839  -1.064  1.00 98.73           H  
ATOM    425 HD12 LEU A  27     -12.720  11.016  -1.769  1.00 98.73           H  
ATOM    426 HD13 LEU A  27     -12.235  10.072  -0.332  1.00 98.73           H  
ATOM    427  CD2 LEU A  27     -10.747   9.385  -2.423  1.00 98.73           C  
ATOM    428 HD21 LEU A  27     -10.750  10.348  -2.934  1.00 98.73           H  
ATOM    429 HD22 LEU A  27     -10.246   8.667  -3.073  1.00 98.73           H  
ATOM    430 HD23 LEU A  27     -10.197   9.473  -1.486  1.00 98.73           H  
ATOM    431  N   ASP A  28     -11.589   6.697  -4.630  1.00 98.32           N  
ATOM    432  H   ASP A  28     -12.519   7.028  -4.845  1.00 98.32           H  
ATOM    433  CA  ASP A  28     -10.568   6.849  -5.667  1.00 98.32           C  
ATOM    434  HA  ASP A  28      -9.687   7.306  -5.218  1.00 98.32           H  
ATOM    435  C   ASP A  28     -11.070   7.771  -6.788  1.00 98.32           C  
ATOM    436  CB  ASP A  28     -10.176   5.468  -6.219  1.00 98.32           C  
ATOM    437  HB2 ASP A  28     -10.185   4.742  -5.406  1.00 98.32           H  
ATOM    438  HB3 ASP A  28     -10.908   5.140  -6.958  1.00 98.32           H  
ATOM    439  O   ASP A  28     -12.269   7.886  -7.028  1.00 98.32           O  
ATOM    440  CG  ASP A  28      -8.776   5.462  -6.831  1.00 98.32           C  
ATOM    441  OD1 ASP A  28      -8.587   6.075  -7.908  1.00 98.32           O  
ATOM    442  OD2 ASP A  28      -7.880   4.856  -6.203  1.00 98.32           O  
ATOM    443  N   ILE A  29     -10.155   8.396  -7.527  1.00 97.62           N  
ATOM    444  H   ILE A  29      -9.185   8.158  -7.378  1.00 97.62           H  
ATOM    445  CA  ILE A  29     -10.507   9.190  -8.711  1.00 97.62           C  
ATOM    446  HA  ILE A  29     -11.383   9.787  -8.459  1.00 97.62           H  
ATOM    447  C   ILE A  29     -10.895   8.295  -9.903  1.00 97.62           C  
ATOM    448  CB  ILE A  29      -9.348  10.159  -9.030  1.00 97.62           C  
ATOM    449  HB  ILE A  29      -9.055  10.631  -8.092  1.00 97.62           H  
ATOM    450  O   ILE A  29     -11.566   8.732 -10.840  1.00 97.62           O  
ATOM    451  CG1 ILE A  29      -9.831  11.285  -9.968  1.00 97.62           C  
ATOM    452 HG12 ILE A  29     -10.082  10.877 -10.947  1.00 97.62           H  
ATOM    453 HG13 ILE A  29     -10.731  11.730  -9.543  1.00 97.62           H  
ATOM    454  CG2 ILE A  29      -8.114   9.422  -9.591  1.00 97.62           C  
ATOM    455 HG21 ILE A  29      -7.261  10.101  -9.614  1.00 97.62           H  
ATOM    456 HG22 ILE A  29      -7.854   8.577  -8.953  1.00 97.62           H  
ATOM    457 HG23 ILE A  29      -8.312   9.064 -10.601  1.00 97.62           H  
ATOM    458  CD1 ILE A  29      -8.803  12.406 -10.159  1.00 97.62           C  
ATOM    459 HD11 ILE A  29      -9.258  13.220 -10.724  1.00 97.62           H  
ATOM    460 HD12 ILE A  29      -8.483  12.787  -9.190  1.00 97.62           H  
ATOM    461 HD13 ILE A  29      -7.937  12.041 -10.711  1.00 97.62           H  
ATOM    462  N   CYS A  30     -10.479   7.025  -9.896  1.00 94.77           N  
ATOM    463  H   CYS A  30      -9.963   6.702  -9.090  1.00 94.77           H  
ATOM    464  CA  CYS A  30     -10.665   6.091 -11.001  1.00 94.77           C  
ATOM    465  HA  CYS A  30     -11.423   6.501 -11.669  1.00 94.77           H  
ATOM    466  C   CYS A  30     -11.192   4.720 -10.546  1.00 94.77           C  
ATOM    467  CB  CYS A  30      -9.351   6.019 -11.794  1.00 94.77           C  
ATOM    468  HB2 CYS A  30      -9.524   5.545 -12.761  1.00 94.77           H  
ATOM    469  HB3 CYS A  30      -8.995   7.034 -11.971  1.00 94.77           H  
ATOM    470  O   CYS A  30     -11.317   4.432  -9.363  1.00 94.77           O  
ATOM    471  SG  CYS A  30      -8.071   5.087 -10.900  1.00 94.77           S  
ATOM    472  HG  CYS A  30      -8.252   5.616  -9.687  1.00 94.77           H  
ATOM    473  N   GLY A  31     -11.540   3.858 -11.506  1.00 93.28           N  
ATOM    474  H   GLY A  31     -11.390   4.121 -12.470  1.00 93.28           H  
ATOM    475  CA  GLY A  31     -12.120   2.544 -11.214  1.00 93.28           C  
ATOM    476  HA2 GLY A  31     -12.055   1.906 -12.095  1.00 93.28           H  
ATOM    477  HA3 GLY A  31     -11.543   2.077 -10.416  1.00 93.28           H  
ATOM    478  C   GLY A  31     -13.589   2.616 -10.782  1.00 93.28           C  
ATOM    479  O   GLY A  31     -14.357   3.415 -11.335  1.00 93.28           O  
ATOM    480  N   SER A  32     -13.953   1.755  -9.828  1.00 95.18           N  
ATOM    481  H   SER A  32     -13.233   1.185  -9.408  1.00 95.18           H  
ATOM    482  CA  SER A  32     -15.314   1.588  -9.291  1.00 95.18           C  
ATOM    483  HA  SER A  32     -15.947   2.404  -9.642  1.00 95.18           H  
ATOM    484  C   SER A  32     -15.346   1.642  -7.748  1.00 95.18           C  
ATOM    485  CB  SER A  32     -15.919   0.270  -9.803  1.00 95.18           C  
ATOM    486  HB2 SER A  32     -15.334  -0.567  -9.421  1.00 95.18           H  
ATOM    487  HB3 SER A  32     -16.942   0.172  -9.439  1.00 95.18           H  
ATOM    488  O   SER A  32     -15.797   0.677  -7.131  1.00 95.18           O  
ATOM    489  OG  SER A  32     -15.920   0.219 -11.220  1.00 95.18           O  
ATOM    490  HG  SER A  32     -16.803   0.453 -11.514  1.00 95.18           H  
ATOM    491  N   PRO A  33     -14.813   2.705  -7.113  1.00 97.54           N  
ATOM    492  CA  PRO A  33     -14.930   2.902  -5.669  1.00 97.54           C  
ATOM    493  HA  PRO A  33     -14.648   1.997  -5.131  1.00 97.54           H  
ATOM    494  C   PRO A  33     -16.364   3.290  -5.279  1.00 97.54           C  
ATOM    495  CB  PRO A  33     -13.941   4.027  -5.352  1.00 97.54           C  
ATOM    496  HB2 PRO A  33     -12.933   3.622  -5.265  1.00 97.54           H  
ATOM    497  HB3 PRO A  33     -14.211   4.585  -4.455  1.00 97.54           H  
ATOM    498  O   PRO A  33     -17.159   3.681  -6.135  1.00 97.54           O  
ATOM    499  CG  PRO A  33     -14.048   4.899  -6.596  1.00 97.54           C  
ATOM    500  HG2 PRO A  33     -14.956   5.498  -6.538  1.00 97.54           H  
ATOM    501  HG3 PRO A  33     -13.169   5.529  -6.732  1.00 97.54           H  
ATOM    502  CD  PRO A  33     -14.186   3.876  -7.714  1.00 97.54           C  
ATOM    503  HD2 PRO A  33     -13.191   3.601  -8.061  1.00 97.54           H  
ATOM    504  HD3 PRO A  33     -14.786   4.286  -8.527  1.00 97.54           H  
ATOM    505  N   ASP A  34     -16.667   3.245  -3.981  1.00 98.12           N  
ATOM    506  H   ASP A  34     -15.960   2.920  -3.337  1.00 98.12           H  
ATOM    507  CA  ASP A  34     -17.943   3.730  -3.435  1.00 98.12           C  
ATOM    508  HA  ASP A  34     -18.760   3.261  -3.984  1.00 98.12           H  
ATOM    509  C   ASP A  34     -18.071   5.257  -3.615  1.00 98.12           C  
ATOM    510  CB  ASP A  34     -18.074   3.332  -1.952  1.00 98.12           C  
ATOM    511  HB2 ASP A  34     -17.328   3.871  -1.368  1.00 98.12           H  
ATOM    512  HB3 ASP A  34     -19.056   3.638  -1.591  1.00 98.12           H  
ATOM    513  O   ASP A  34     -19.146   5.769  -3.917  1.00 98.12           O  
ATOM    514  CG  ASP A  34     -17.903   1.824  -1.717  1.00 98.12           C  
ATOM    515  OD1 ASP A  34     -18.748   1.030  -2.177  1.00 98.12           O  
ATOM    516  OD2 ASP A  34     -16.866   1.449  -1.110  1.00 98.12           O  
ATOM    517  N   ILE A  35     -16.951   5.980  -3.496  1.00 98.22           N  
ATOM    518  H   ILE A  35     -16.126   5.492  -3.177  1.00 98.22           H  
ATOM    519  CA  ILE A  35     -16.829   7.421  -3.737  1.00 98.22           C  
ATOM    520  HA  ILE A  35     -17.798   7.814  -4.048  1.00 98.22           H  
ATOM    521  C   ILE A  35     -15.831   7.648  -4.876  1.00 98.22           C  
ATOM    522  CB  ILE A  35     -16.419   8.167  -2.446  1.00 98.22           C  
ATOM    523  HB  ILE A  35     -15.426   7.831  -2.149  1.00 98.22           H  
ATOM    524  O   ILE A  35     -14.615   7.552  -4.693  1.00 98.22           O  
ATOM    525  CG1 ILE A  35     -17.396   7.850  -1.289  1.00 98.22           C  
ATOM    526 HG12 ILE A  35     -18.393   8.206  -1.546  1.00 98.22           H  
ATOM    527 HG13 ILE A  35     -17.451   6.772  -1.143  1.00 98.22           H  
ATOM    528  CG2 ILE A  35     -16.363   9.683  -2.730  1.00 98.22           C  
ATOM    529 HG21 ILE A  35     -15.622   9.903  -3.498  1.00 98.22           H  
ATOM    530 HG22 ILE A  35     -17.338  10.045  -3.053  1.00 98.22           H  
ATOM    531 HG23 ILE A  35     -16.064  10.230  -1.836  1.00 98.22           H  
ATOM    532  CD1 ILE A  35     -16.981   8.443   0.060  1.00 98.22           C  
ATOM    533 HD11 ILE A  35     -17.090   9.528   0.045  1.00 98.22           H  
ATOM    534 HD12 ILE A  35     -15.949   8.174   0.285  1.00 98.22           H  
ATOM    535 HD13 ILE A  35     -17.633   8.042   0.835  1.00 98.22           H  
ATOM    536  N   LYS A  36     -16.341   7.951  -6.074  1.00 98.12           N  
ATOM    537  H   LYS A  36     -17.347   7.997  -6.157  1.00 98.12           H  
ATOM    538  CA  LYS A  36     -15.518   8.207  -7.264  1.00 98.12           C  
ATOM    539  HA  LYS A  36     -14.550   7.733  -7.103  1.00 98.12           H  
ATOM    540  C   LYS A  36     -15.243   9.698  -7.451  1.00 98.12           C  
ATOM    541  CB  LYS A  36     -16.133   7.528  -8.490  1.00 98.12           C  
ATOM    542  HB2 LYS A  36     -17.052   8.037  -8.778  1.00 98.12           H  
ATOM    543  HB3 LYS A  36     -16.374   6.496  -8.234  1.00 98.12           H  
ATOM    544  O   LYS A  36     -15.919  10.363  -8.233  1.00 98.12           O  
ATOM    545  CG  LYS A  36     -15.132   7.537  -9.654  1.00 98.12           C  
ATOM    546  HG2 LYS A  36     -14.956   8.558  -9.993  1.00 98.12           H  
ATOM    547  HG3 LYS A  36     -14.188   7.101  -9.328  1.00 98.12           H  
ATOM    548  CD  LYS A  36     -15.696   6.709 -10.802  1.00 98.12           C  
ATOM    549  HD2 LYS A  36     -15.849   5.690 -10.448  1.00 98.12           H  
ATOM    550  HD3 LYS A  36     -16.652   7.127 -11.118  1.00 98.12           H  
ATOM    551  CE  LYS A  36     -14.716   6.708 -11.970  1.00 98.12           C  
ATOM    552  HE2 LYS A  36     -13.719   6.500 -11.582  1.00 98.12           H  
ATOM    553  HE3 LYS A  36     -14.707   7.701 -12.419  1.00 98.12           H  
ATOM    554  NZ  LYS A  36     -15.121   5.674 -12.947  1.00 98.12           N  
ATOM    555  HZ1 LYS A  36     -14.540   5.704 -13.773  1.00 98.12           H  
ATOM    556  HZ2 LYS A  36     -16.089   5.803 -13.204  1.00 98.12           H  
ATOM    557  HZ3 LYS A  36     -15.031   4.772 -12.502  1.00 98.12           H  
ATOM    558  N   GLN A  37     -14.265  10.220  -6.719  1.00 97.93           N  
ATOM    559  H   GLN A  37     -13.712   9.594  -6.150  1.00 97.93           H  
ATOM    560  CA  GLN A  37     -13.939  11.646  -6.680  1.00 97.93           C  
ATOM    561  HA  GLN A  37     -14.178  12.088  -7.647  1.00 97.93           H  
ATOM    562  C   GLN A  37     -12.442  11.868  -6.416  1.00 97.93           C  
ATOM    563  CB  GLN A  37     -14.820  12.317  -5.607  1.00 97.93           C  
ATOM    564  HB2 GLN A  37     -14.524  11.964  -4.619  1.00 97.93           H  
ATOM    565  HB3 GLN A  37     -15.857  12.029  -5.780  1.00 97.93           H  
ATOM    566  O   GLN A  37     -11.775  11.029  -5.809  1.00 97.93           O  
ATOM    567  CG  GLN A  37     -14.737  13.851  -5.645  1.00 97.93           C  
ATOM    568  HG2 GLN A  37     -14.927  14.199  -6.660  1.00 97.93           H  
ATOM    569  HG3 GLN A  37     -13.736  14.168  -5.351  1.00 97.93           H  
ATOM    570  CD  GLN A  37     -15.720  14.548  -4.715  1.00 97.93           C  
ATOM    571  NE2 GLN A  37     -15.642  15.856  -4.638  1.00 97.93           N  
ATOM    572 HE21 GLN A  37     -14.898  16.355  -5.105  1.00 97.93           H  
ATOM    573 HE22 GLN A  37     -16.252  16.330  -3.987  1.00 97.93           H  
ATOM    574  OE1 GLN A  37     -16.546  13.949  -4.046  1.00 97.93           O  
ATOM    575  N   ASP A  38     -11.905  13.010  -6.856  1.00 98.03           N  
ATOM    576  H   ASP A  38     -12.497  13.682  -7.323  1.00 98.03           H  
ATOM    577  CA  ASP A  38     -10.580  13.464  -6.427  1.00 98.03           C  
ATOM    578  HA  ASP A  38      -9.863  12.662  -6.603  1.00 98.03           H  
ATOM    579  C   ASP A  38     -10.597  13.787  -4.926  1.00 98.03           C  
ATOM    580  CB  ASP A  38     -10.134  14.683  -7.252  1.00 98.03           C  
ATOM    581  HB2 ASP A  38     -10.777  15.533  -7.025  1.00 98.03           H  
ATOM    582  HB3 ASP A  38     -10.254  14.446  -8.310  1.00 98.03           H  
ATOM    583  O   ASP A  38     -11.365  14.644  -4.476  1.00 98.03           O  
ATOM    584  CG  ASP A  38      -8.670  15.080  -7.003  1.00 98.03           C  
ATOM    585  OD1 ASP A  38      -8.129  14.751  -5.920  1.00 98.03           O  
ATOM    586  OD2 ASP A  38      -8.080  15.694  -7.913  1.00 98.03           O  
ATOM    587  N   ILE A  39      -9.710  13.137  -4.167  1.00 98.47           N  
ATOM    588  H   ILE A  39      -9.060  12.526  -4.640  1.00 98.47           H  
ATOM    589  CA  ILE A  39      -9.545  13.337  -2.725  1.00 98.47           C  
ATOM    590  HA  ILE A  39     -10.470  13.024  -2.241  1.00 98.47           H  
ATOM    591  C   ILE A  39      -9.311  14.808  -2.355  1.00 98.47           C  
ATOM    592  CB  ILE A  39      -8.390  12.448  -2.211  1.00 98.47           C  
ATOM    593  HB  ILE A  39      -8.502  11.463  -2.663  1.00 98.47           H  
ATOM    594  O   ILE A  39      -9.719  15.238  -1.282  1.00 98.47           O  
ATOM    595  CG1 ILE A  39      -8.516  12.262  -0.686  1.00 98.47           C  
ATOM    596 HG12 ILE A  39      -8.474  13.229  -0.186  1.00 98.47           H  
ATOM    597 HG13 ILE A  39      -9.488  11.819  -0.472  1.00 98.47           H  
ATOM    598  CG2 ILE A  39      -7.011  12.996  -2.631  1.00 98.47           C  
ATOM    599 HG21 ILE A  39      -6.989  13.186  -3.704  1.00 98.47           H  
ATOM    600 HG22 ILE A  39      -6.784  13.919  -2.098  1.00 98.47           H  
ATOM    601 HG23 ILE A  39      -6.233  12.272  -2.389  1.00 98.47           H  
ATOM    602  CD1 ILE A  39      -7.440  11.355  -0.082  1.00 98.47           C  
ATOM    603 HD11 ILE A  39      -7.712  11.105   0.944  1.00 98.47           H  
ATOM    604 HD12 ILE A  39      -6.479  11.869  -0.070  1.00 98.47           H  
ATOM    605 HD13 ILE A  39      -7.369  10.431  -0.656  1.00 98.47           H  
ATOM    606  N   LEU A  40      -8.684  15.598  -3.236  1.00 98.44           N  
ATOM    607  H   LEU A  40      -8.417  15.208  -4.128  1.00 98.44           H  
ATOM    608  CA  LEU A  40      -8.409  17.016  -2.989  1.00 98.44           C  
ATOM    609  HA  LEU A  40      -7.945  17.116  -2.008  1.00 98.44           H  
ATOM    610  C   LEU A  40      -9.680  17.869  -2.949  1.00 98.44           C  
ATOM    611  CB  LEU A  40      -7.448  17.552  -4.065  1.00 98.44           C  
ATOM    612  HB2 LEU A  40      -7.314  18.622  -3.905  1.00 98.44           H  
ATOM    613  HB3 LEU A  40      -7.910  17.420  -5.043  1.00 98.44           H  
ATOM    614  O   LEU A  40      -9.653  18.948  -2.358  1.00 98.44           O  
ATOM    615  CG  LEU A  40      -6.062  16.889  -4.083  1.00 98.44           C  
ATOM    616  HG  LEU A  40      -6.171  15.827  -4.306  1.00 98.44           H  
ATOM    617  CD1 LEU A  40      -5.195  17.525  -5.168  1.00 98.44           C  
ATOM    618 HD11 LEU A  40      -4.226  17.027  -5.210  1.00 98.44           H  
ATOM    619 HD12 LEU A  40      -5.056  18.588  -4.967  1.00 98.44           H  
ATOM    620 HD13 LEU A  40      -5.689  17.403  -6.132  1.00 98.44           H  
ATOM    621  CD2 LEU A  40      -5.329  17.037  -2.746  1.00 98.44           C  
ATOM    622 HD21 LEU A  40      -4.309  16.666  -2.843  1.00 98.44           H  
ATOM    623 HD22 LEU A  40      -5.832  16.445  -1.982  1.00 98.44           H  
ATOM    624 HD23 LEU A  40      -5.301  18.085  -2.447  1.00 98.44           H  
ATOM    625  N   THR A  41     -10.763  17.377  -3.554  1.00 98.24           N  
ATOM    626  H   THR A  41     -10.678  16.454  -3.957  1.00 98.24           H  
ATOM    627  CA  THR A  41     -12.066  18.054  -3.664  1.00 98.24           C  
ATOM    628  HA  THR A  41     -11.983  19.065  -3.266  1.00 98.24           H  
ATOM    629  C   THR A  41     -13.175  17.367  -2.870  1.00 98.24           C  
ATOM    630  CB  THR A  41     -12.510  18.164  -5.131  1.00 98.24           C  
ATOM    631  HB  THR A  41     -13.428  18.751  -5.173  1.00 98.24           H  
ATOM    632  O   THR A  41     -14.293  17.875  -2.831  1.00 98.24           O  
ATOM    633  CG2 THR A  41     -11.471  18.862  -6.009  1.00 98.24           C  
ATOM    634 HG21 THR A  41     -10.569  18.255  -6.093  1.00 98.24           H  
ATOM    635 HG22 THR A  41     -11.887  19.014  -7.004  1.00 98.24           H  
ATOM    636 HG23 THR A  41     -11.219  19.831  -5.578  1.00 98.24           H  
ATOM    637  OG1 THR A  41     -12.778  16.884  -5.680  1.00 98.24           O  
ATOM    638  HG1 THR A  41     -12.136  16.260  -5.333  1.00 98.24           H  
ATOM    639  N   TRP A  42     -12.902  16.202  -2.277  1.00 98.42           N  
ATOM    640  H   TRP A  42     -11.955  15.850  -2.294  1.00 98.42           H  
ATOM    641  CA  TRP A  42     -13.896  15.457  -1.515  1.00 98.42           C  
ATOM    642  HA  TRP A  42     -14.829  15.442  -2.078  1.00 98.42           H  
ATOM    643  C   TRP A  42     -14.170  16.142  -0.174  1.00 98.42           C  
ATOM    644  CB  TRP A  42     -13.439  14.006  -1.333  1.00 98.42           C  
ATOM    645  HB2 TRP A  42     -13.327  13.547  -2.315  1.00 98.42           H  
ATOM    646  HB3 TRP A  42     -12.463  14.005  -0.847  1.00 98.42           H  
ATOM    647  O   TRP A  42     -13.269  16.275   0.652  1.00 98.42           O  
ATOM    648  CG  TRP A  42     -14.375  13.165  -0.520  1.00 98.42           C  
ATOM    649  CD1 TRP A  42     -15.715  13.089  -0.694  1.00 98.42           C  
ATOM    650  HD1 TRP A  42     -16.274  13.618  -1.452  1.00 98.42           H  
ATOM    651  CD2 TRP A  42     -14.072  12.291   0.610  1.00 98.42           C  
ATOM    652  CE2 TRP A  42     -15.291  11.711   1.071  1.00 98.42           C  
ATOM    653  CE3 TRP A  42     -12.888  11.912   1.283  1.00 98.42           C  
ATOM    654  HE3 TRP A  42     -11.951  12.353   0.977  1.00 98.42           H  
ATOM    655  NE1 TRP A  42     -16.262  12.263   0.265  1.00 98.42           N  
ATOM    656  HE1 TRP A  42     -17.258  12.128   0.372  1.00 98.42           H  
ATOM    657  CH2 TRP A  42     -14.139  10.419   2.763  1.00 98.42           C  
ATOM    658  HH2 TRP A  42     -14.157   9.723   3.588  1.00 98.42           H  
ATOM    659  CZ2 TRP A  42     -15.336  10.798   2.134  1.00 98.42           C  
ATOM    660  HZ2 TRP A  42     -16.283  10.400   2.466  1.00 98.42           H  
ATOM    661  CZ3 TRP A  42     -12.919  10.974   2.335  1.00 98.42           C  
ATOM    662  HZ3 TRP A  42     -12.003  10.709   2.843  1.00 98.42           H  
ATOM    663  N   ASP A  43     -15.421  16.547   0.048  1.00 98.21           N  
ATOM    664  H   ASP A  43     -16.107  16.461  -0.688  1.00 98.21           H  
ATOM    665  CA  ASP A  43     -15.875  17.114   1.320  1.00 98.21           C  
ATOM    666  HA  ASP A  43     -15.061  17.699   1.748  1.00 98.21           H  
ATOM    667  C   ASP A  43     -16.204  15.995   2.320  1.00 98.21           C  
ATOM    668  CB  ASP A  43     -17.036  18.087   1.091  1.00 98.21           C  
ATOM    669  HB2 ASP A  43     -16.752  18.788   0.306  1.00 98.21           H  
ATOM    670  HB3 ASP A  43     -17.916  17.539   0.754  1.00 98.21           H  
ATOM    671  O   ASP A  43     -17.354  15.604   2.542  1.00 98.21           O  
ATOM    672  CG  ASP A  43     -17.377  18.889   2.355  1.00 98.21           C  
ATOM    673  OD1 ASP A  43     -16.841  18.562   3.445  1.00 98.21           O  
ATOM    674  OD2 ASP A  43     -18.180  19.834   2.212  1.00 98.21           O  
ATOM    675  N   TYR A  44     -15.149  15.426   2.897  1.00 98.25           N  
ATOM    676  H   TYR A  44     -14.233  15.765   2.638  1.00 98.25           H  
ATOM    677  CA  TYR A  44     -15.249  14.335   3.864  1.00 98.25           C  
ATOM    678  HA  TYR A  44     -15.816  13.521   3.412  1.00 98.25           H  
ATOM    679  C   TYR A  44     -15.976  14.736   5.150  1.00 98.25           C  
ATOM    680  CB  TYR A  44     -13.843  13.823   4.183  1.00 98.25           C  
ATOM    681  HB2 TYR A  44     -13.452  13.346   3.284  1.00 98.25           H  
ATOM    682  HB3 TYR A  44     -13.898  13.062   4.961  1.00 98.25           H  
ATOM    683  O   TYR A  44     -16.593  13.873   5.774  1.00 98.25           O  
ATOM    684  CG  TYR A  44     -12.857  14.890   4.590  1.00 98.25           C  
ATOM    685  CD1 TYR A  44     -12.044  15.479   3.605  1.00 98.25           C  
ATOM    686  HD1 TYR A  44     -12.108  15.157   2.576  1.00 98.25           H  
ATOM    687  CD2 TYR A  44     -12.777  15.310   5.932  1.00 98.25           C  
ATOM    688  HD2 TYR A  44     -13.411  14.860   6.682  1.00 98.25           H  
ATOM    689  CE1 TYR A  44     -11.154  16.502   3.959  1.00 98.25           C  
ATOM    690  HE1 TYR A  44     -10.543  16.987   3.212  1.00 98.25           H  
ATOM    691  CE2 TYR A  44     -11.890  16.340   6.288  1.00 98.25           C  
ATOM    692  HE2 TYR A  44     -11.836  16.687   7.309  1.00 98.25           H  
ATOM    693  OH  TYR A  44     -10.258  17.949   5.588  1.00 98.25           O  
ATOM    694  HH  TYR A  44     -10.250  18.221   6.509  1.00 98.25           H  
ATOM    695  CZ  TYR A  44     -11.088  16.934   5.294  1.00 98.25           C  
ATOM    696  N   ALA A  45     -15.926  16.016   5.532  1.00 97.92           N  
ATOM    697  H   ALA A  45     -15.494  16.688   4.914  1.00 97.92           H  
ATOM    698  CA  ALA A  45     -16.529  16.516   6.762  1.00 97.92           C  
ATOM    699  HA  ALA A  45     -16.341  15.792   7.555  1.00 97.92           H  
ATOM    700  C   ALA A  45     -18.051  16.662   6.643  1.00 97.92           C  
ATOM    701  CB  ALA A  45     -15.855  17.844   7.124  1.00 97.92           C  
ATOM    702  HB1 ALA A  45     -16.012  18.569   6.325  1.00 97.92           H  
ATOM    703  HB2 ALA A  45     -14.785  17.689   7.265  1.00 97.92           H  
ATOM    704  HB3 ALA A  45     -16.286  18.234   8.047  1.00 97.92           H  
ATOM    705  O   ALA A  45     -18.768  16.417   7.613  1.00 97.92           O  
ATOM    706  N   ALA A  46     -18.553  17.011   5.455  1.00 97.92           N  
ATOM    707  H   ALA A  46     -17.929  17.331   4.727  1.00 97.92           H  
ATOM    708  CA  ALA A  46     -19.983  16.951   5.166  1.00 97.92           C  
ATOM    709  HA  ALA A  46     -20.532  17.399   5.994  1.00 97.92           H  
ATOM    710  C   ALA A  46     -20.484  15.505   5.006  1.00 97.92           C  
ATOM    711  CB  ALA A  46     -20.256  17.773   3.905  1.00 97.92           C  
ATOM    712  HB1 ALA A  46     -21.326  17.780   3.694  1.00 97.92           H  
ATOM    713  HB2 ALA A  46     -19.918  18.799   4.052  1.00 97.92           H  
ATOM    714  HB3 ALA A  46     -19.727  17.344   3.054  1.00 97.92           H  
ATOM    715  O   ALA A  46     -21.633  15.210   5.331  1.00 97.92           O  
ATOM    716  N   ALA A  47     -19.635  14.602   4.503  1.00 97.55           N  
ATOM    717  H   ALA A  47     -18.732  14.926   4.190  1.00 97.55           H  
ATOM    718  CA  ALA A  47     -20.024  13.222   4.221  1.00 97.55           C  
ATOM    719  HA  ALA A  47     -21.008  13.231   3.752  1.00 97.55           H  
ATOM    720  C   ALA A  47     -20.138  12.346   5.480  1.00 97.55           C  
ATOM    721  CB  ALA A  47     -19.024  12.639   3.215  1.00 97.55           C  
ATOM    722  HB1 ALA A  47     -18.028  12.610   3.656  1.00 97.55           H  
ATOM    723  HB2 ALA A  47     -19.332  11.630   2.941  1.00 97.55           H  
ATOM    724  HB3 ALA A  47     -19.000  13.261   2.320  1.00 97.55           H  
ATOM    725  O   ALA A  47     -21.051  11.525   5.574  1.00 97.55           O  
ATOM    726  N   TYR A  48     -19.213  12.489   6.434  1.00 98.33           N  
ATOM    727  H   TYR A  48     -18.495  13.190   6.321  1.00 98.33           H  
ATOM    728  CA  TYR A  48     -19.155  11.645   7.629  1.00 98.33           C  
ATOM    729  HA  TYR A  48     -20.157  11.267   7.835  1.00 98.33           H  
ATOM    730  C   TYR A  48     -18.660  12.443   8.845  1.00 98.33           C  
ATOM    731  CB  TYR A  48     -18.225  10.449   7.372  1.00 98.33           C  
ATOM    732  HB2 TYR A  48     -17.238  10.836   7.119  1.00 98.33           H  
ATOM    733  HB3 TYR A  48     -18.133   9.866   8.288  1.00 98.33           H  
ATOM    734  O   TYR A  48     -17.752  13.259   8.703  1.00 98.33           O  
ATOM    735  CG  TYR A  48     -18.645   9.527   6.247  1.00 98.33           C  
ATOM    736  CD1 TYR A  48     -19.626   8.543   6.470  1.00 98.33           C  
ATOM    737  HD1 TYR A  48     -20.085   8.454   7.443  1.00 98.33           H  
ATOM    738  CD2 TYR A  48     -18.070   9.675   4.970  1.00 98.33           C  
ATOM    739  HD2 TYR A  48     -17.335  10.449   4.805  1.00 98.33           H  
ATOM    740  CE1 TYR A  48     -20.033   7.705   5.415  1.00 98.33           C  
ATOM    741  HE1 TYR A  48     -20.808   6.968   5.568  1.00 98.33           H  
ATOM    742  CE2 TYR A  48     -18.485   8.848   3.909  1.00 98.33           C  
ATOM    743  HE2 TYR A  48     -18.064   8.978   2.923  1.00 98.33           H  
ATOM    744  OH  TYR A  48     -19.874   7.058   3.116  1.00 98.33           O  
ATOM    745  HH  TYR A  48     -19.494   7.325   2.276  1.00 98.33           H  
ATOM    746  CZ  TYR A  48     -19.470   7.863   4.133  1.00 98.33           C  
ATOM    747  N   PRO A  49     -19.183  12.187  10.059  1.00 98.31           N  
ATOM    748  CA  PRO A  49     -18.700  12.854  11.264  1.00 98.31           C  
ATOM    749  HA  PRO A  49     -18.582  13.918  11.058  1.00 98.31           H  
ATOM    750  C   PRO A  49     -17.352  12.278  11.753  1.00 98.31           C  
ATOM    751  CB  PRO A  49     -19.820  12.659  12.290  1.00 98.31           C  
ATOM    752  HB2 PRO A  49     -20.569  13.440  12.160  1.00 98.31           H  
ATOM    753  HB3 PRO A  49     -19.451  12.654  13.316  1.00 98.31           H  
ATOM    754  O   PRO A  49     -16.999  11.140  11.414  1.00 98.31           O  
ATOM    755  CG  PRO A  49     -20.419  11.308  11.898  1.00 98.31           C  
ATOM    756  HG2 PRO A  49     -19.820  10.507  12.329  1.00 98.31           H  
ATOM    757  HG3 PRO A  49     -21.458  11.221  12.216  1.00 98.31           H  
ATOM    758  CD  PRO A  49     -20.292  11.295  10.374  1.00 98.31           C  
ATOM    759  HD2 PRO A  49     -20.102  10.283  10.018  1.00 98.31           H  
ATOM    760  HD3 PRO A  49     -21.205  11.686   9.925  1.00 98.31           H  
ATOM    761  N   PRO A  50     -16.613  13.000  12.619  1.00 98.36           N  
ATOM    762  CA  PRO A  50     -15.443  12.456  13.312  1.00 98.36           C  
ATOM    763  HA  PRO A  50     -14.666  12.256  12.574  1.00 98.36           H  
ATOM    764  C   PRO A  50     -15.780  11.167  14.084  1.00 98.36           C  
ATOM    765  CB  PRO A  50     -14.969  13.569  14.254  1.00 98.36           C  
ATOM    766  HB2 PRO A  50     -13.883  13.582  14.352  1.00 98.36           H  
ATOM    767  HB3 PRO A  50     -15.436  13.456  15.232  1.00 98.36           H  
ATOM    768  O   PRO A  50     -16.883  11.022  14.610  1.00 98.36           O  
ATOM    769  CG  PRO A  50     -15.496  14.842  13.593  1.00 98.36           C  
ATOM    770  HG2 PRO A  50     -15.614  15.656  14.309  1.00 98.36           H  
ATOM    771  HG3 PRO A  50     -14.833  15.134  12.778  1.00 98.36           H  
ATOM    772  CD  PRO A  50     -16.838  14.377  13.034  1.00 98.36           C  
ATOM    773  HD2 PRO A  50     -17.592  14.398  13.821  1.00 98.36           H  
ATOM    774  HD3 PRO A  50     -17.146  15.014  12.205  1.00 98.36           H  
ATOM    775  N   GLY A  51     -14.844  10.217  14.162  1.00 97.24           N  
ATOM    776  H   GLY A  51     -13.932  10.387  13.763  1.00 97.24           H  
ATOM    777  CA  GLY A  51     -15.038   8.919  14.828  1.00 97.24           C  
ATOM    778  HA2 GLY A  51     -14.061   8.456  14.971  1.00 97.24           H  
ATOM    779  HA3 GLY A  51     -15.485   9.083  15.808  1.00 97.24           H  
ATOM    780  C   GLY A  51     -15.922   7.920  14.064  1.00 97.24           C  
ATOM    781  O   GLY A  51     -16.210   6.827  14.563  1.00 97.24           O  
ATOM    782  N   TYR A  52     -16.374   8.258  12.849  1.00 98.35           N  
ATOM    783  H   TYR A  52     -16.217   9.197  12.512  1.00 98.35           H  
ATOM    784  CA  TYR A  52     -17.187   7.348  12.040  1.00 98.35           C  
ATOM    785  HA  TYR A  52     -17.975   6.947  12.678  1.00 98.35           H  
ATOM    786  C   TYR A  52     -16.401   6.152  11.483  1.00 98.35           C  
ATOM    787  CB  TYR A  52     -17.865   8.112  10.901  1.00 98.35           C  
ATOM    788  HB2 TYR A  52     -17.107   8.501  10.220  1.00 98.35           H  
ATOM    789  HB3 TYR A  52     -18.408   8.959  11.318  1.00 98.35           H  
ATOM    790  O   TYR A  52     -16.977   5.091  11.262  1.00 98.35           O  
ATOM    791  CG  TYR A  52     -18.845   7.248  10.132  1.00 98.35           C  
ATOM    792  CD1 TYR A  52     -18.426   6.565   8.975  1.00 98.35           C  
ATOM    793  HD1 TYR A  52     -17.416   6.694   8.612  1.00 98.35           H  
ATOM    794  CD2 TYR A  52     -20.160   7.085  10.609  1.00 98.35           C  
ATOM    795  HD2 TYR A  52     -20.485   7.623  11.486  1.00 98.35           H  
ATOM    796  CE1 TYR A  52     -19.317   5.724   8.285  1.00 98.35           C  
ATOM    797  HE1 TYR A  52     -18.991   5.225   7.385  1.00 98.35           H  
ATOM    798  CE2 TYR A  52     -21.054   6.239   9.925  1.00 98.35           C  
ATOM    799  HE2 TYR A  52     -22.074   6.127  10.262  1.00 98.35           H  
ATOM    800  OH  TYR A  52     -21.506   4.764   8.093  1.00 98.35           O  
ATOM    801  HH  TYR A  52     -21.154   4.487   7.244  1.00 98.35           H  
ATOM    802  CZ  TYR A  52     -20.636   5.565   8.759  1.00 98.35           C  
ATOM    803  N   PHE A  53     -15.098   6.281  11.248  1.00 98.65           N  
ATOM    804  H   PHE A  53     -14.638   7.144  11.501  1.00 98.65           H  
ATOM    805  CA  PHE A  53     -14.276   5.174  10.762  1.00 98.65           C  
ATOM    806  HA  PHE A  53     -14.916   4.351  10.442  1.00 98.65           H  
ATOM    807  C   PHE A  53     -13.396   4.637  11.883  1.00 98.65           C  
ATOM    808  CB  PHE A  53     -13.480   5.608   9.528  1.00 98.65           C  
ATOM    809  HB2 PHE A  53     -12.816   4.794   9.235  1.00 98.65           H  
ATOM    810  HB3 PHE A  53     -12.859   6.466   9.783  1.00 98.65           H  
ATOM    811  O   PHE A  53     -12.707   5.401  12.551  1.00 98.65           O  
ATOM    812  CG  PHE A  53     -14.369   5.946   8.347  1.00 98.65           C  
ATOM    813  CD1 PHE A  53     -15.027   4.917   7.646  1.00 98.65           C  
ATOM    814  HD1 PHE A  53     -14.885   3.888   7.943  1.00 98.65           H  
ATOM    815  CD2 PHE A  53     -14.553   7.285   7.952  1.00 98.65           C  
ATOM    816  HD2 PHE A  53     -14.062   8.084   8.487  1.00 98.65           H  
ATOM    817  CE1 PHE A  53     -15.849   5.223   6.546  1.00 98.65           C  
ATOM    818  HE1 PHE A  53     -16.343   4.430   6.004  1.00 98.65           H  
ATOM    819  CE2 PHE A  53     -15.381   7.591   6.857  1.00 98.65           C  
ATOM    820  HE2 PHE A  53     -15.526   8.620   6.563  1.00 98.65           H  
ATOM    821  CZ  PHE A  53     -16.026   6.561   6.151  1.00 98.65           C  
ATOM    822  HZ  PHE A  53     -16.665   6.803   5.315  1.00 98.65           H  
ATOM    823  N   ASP A  54     -13.392   3.316  12.063  1.00 98.27           N  
ATOM    824  H   ASP A  54     -13.936   2.738  11.438  1.00 98.27           H  
ATOM    825  CA  ASP A  54     -12.525   2.660  13.047  1.00 98.27           C  
ATOM    826  HA  ASP A  54     -12.469   3.275  13.945  1.00 98.27           H  
ATOM    827  C   ASP A  54     -11.106   2.505  12.472  1.00 98.27           C  
ATOM    828  CB  ASP A  54     -13.096   1.286  13.448  1.00 98.27           C  
ATOM    829  HB2 ASP A  54     -12.559   0.928  14.326  1.00 98.27           H  
ATOM    830  HB3 ASP A  54     -12.893   0.588  12.635  1.00 98.27           H  
ATOM    831  O   ASP A  54     -10.115   2.557  13.201  1.00 98.27           O  
ATOM    832  CG  ASP A  54     -14.606   1.254  13.740  1.00 98.27           C  
ATOM    833  OD1 ASP A  54     -15.175   2.173  14.368  1.00 98.27           O  
ATOM    834  OD2 ASP A  54     -15.249   0.298  13.241  1.00 98.27           O  
ATOM    835  N   ILE A  55     -11.008   2.338  11.145  1.00 98.66           N  
ATOM    836  H   ILE A  55     -11.865   2.332  10.611  1.00 98.66           H  
ATOM    837  CA  ILE A  55      -9.745   2.251  10.410  1.00 98.66           C  
ATOM    838  HA  ILE A  55      -8.954   2.591  11.078  1.00 98.66           H  
ATOM    839  C   ILE A  55      -9.777   3.178   9.193  1.00 98.66           C  
ATOM    840  CB  ILE A  55      -9.408   0.794  10.011  1.00 98.66           C  
ATOM    841  HB  ILE A  55     -10.193   0.440   9.342  1.00 98.66           H  
ATOM    842  O   ILE A  55     -10.713   3.118   8.395  1.00 98.66           O  
ATOM    843  CG1 ILE A  55      -9.371  -0.132  11.251  1.00 98.66           C  
ATOM    844 HG12 ILE A  55      -8.617   0.229  11.951  1.00 98.66           H  
ATOM    845 HG13 ILE A  55     -10.337  -0.095  11.756  1.00 98.66           H  
ATOM    846  CG2 ILE A  55      -8.067   0.738   9.247  1.00 98.66           C  
ATOM    847 HG21 ILE A  55      -8.113   1.340   8.339  1.00 98.66           H  
ATOM    848 HG22 ILE A  55      -7.843  -0.283   8.939  1.00 98.66           H  
ATOM    849 HG23 ILE A  55      -7.265   1.111   9.883  1.00 98.66           H  
ATOM    850  CD1 ILE A  55      -9.098  -1.609  10.944  1.00 98.66           C  
ATOM    851 HD11 ILE A  55      -8.079  -1.748  10.584  1.00 98.66           H  
ATOM    852 HD12 ILE A  55      -9.807  -1.967  10.197  1.00 98.66           H  
ATOM    853 HD13 ILE A  55      -9.214  -2.194  11.856  1.00 98.66           H  
ATOM    854  N   VAL A  56      -8.719   3.967   8.993  1.00 98.84           N  
ATOM    855  H   VAL A  56      -8.007   3.986   9.708  1.00 98.84           H  
ATOM    856  CA  VAL A  56      -8.467   4.683   7.728  1.00 98.84           C  
ATOM    857  HA  VAL A  56      -9.291   4.498   7.039  1.00 98.84           H  
ATOM    858  C   VAL A  56      -7.196   4.138   7.081  1.00 98.84           C  
ATOM    859  CB  VAL A  56      -8.387   6.209   7.924  1.00 98.84           C  
ATOM    860  HB  VAL A  56      -7.569   6.434   8.609  1.00 98.84           H  
ATOM    861  O   VAL A  56      -6.113   4.192   7.659  1.00 98.84           O  
ATOM    862  CG1 VAL A  56      -8.121   6.927   6.592  1.00 98.84           C  
ATOM    863 HG11 VAL A  56      -8.863   6.634   5.849  1.00 98.84           H  
ATOM    864 HG12 VAL A  56      -7.125   6.685   6.222  1.00 98.84           H  
ATOM    865 HG13 VAL A  56      -8.174   8.006   6.737  1.00 98.84           H  
ATOM    866  CG2 VAL A  56      -9.685   6.789   8.503  1.00 98.84           C  
ATOM    867 HG21 VAL A  56      -9.961   6.266   9.419  1.00 98.84           H  
ATOM    868 HG22 VAL A  56      -9.545   7.844   8.737  1.00 98.84           H  
ATOM    869 HG23 VAL A  56     -10.507   6.692   7.794  1.00 98.84           H  
ATOM    870  N   TRP A  57      -7.307   3.620   5.863  1.00 98.84           N  
ATOM    871  H   TRP A  57      -8.213   3.636   5.417  1.00 98.84           H  
ATOM    872  CA  TRP A  57      -6.171   3.171   5.064  1.00 98.84           C  
ATOM    873  HA  TRP A  57      -5.267   3.185   5.673  1.00 98.84           H  
ATOM    874  C   TRP A  57      -5.961   4.110   3.876  1.00 98.84           C  
ATOM    875  CB  TRP A  57      -6.391   1.726   4.612  1.00 98.84           C  
ATOM    876  HB2 TRP A  57      -6.688   1.135   5.478  1.00 98.84           H  
ATOM    877  HB3 TRP A  57      -7.208   1.692   3.892  1.00 98.84           H  
ATOM    878  O   TRP A  57      -6.898   4.370   3.132  1.00 98.84           O  
ATOM    879  CG  TRP A  57      -5.177   1.091   4.008  1.00 98.84           C  
ATOM    880  CD1 TRP A  57      -4.568   1.483   2.866  1.00 98.84           C  
ATOM    881  HD1 TRP A  57      -4.902   2.294   2.236  1.00 98.84           H  
ATOM    882  CD2 TRP A  57      -4.417  -0.058   4.488  1.00 98.84           C  
ATOM    883  CE2 TRP A  57      -3.331  -0.282   3.590  1.00 98.84           C  
ATOM    884  CE3 TRP A  57      -4.546  -0.947   5.578  1.00 98.84           C  
ATOM    885  HE3 TRP A  57      -5.350  -0.800   6.284  1.00 98.84           H  
ATOM    886  NE1 TRP A  57      -3.455   0.703   2.636  1.00 98.84           N  
ATOM    887  HE1 TRP A  57      -2.850   0.841   1.839  1.00 98.84           H  
ATOM    888  CH2 TRP A  57      -2.602  -2.218   4.830  1.00 98.84           C  
ATOM    889  HH2 TRP A  57      -1.929  -3.056   4.945  1.00 98.84           H  
ATOM    890  CZ2 TRP A  57      -2.426  -1.336   3.754  1.00 98.84           C  
ATOM    891  HZ2 TRP A  57      -1.613  -1.461   3.054  1.00 98.84           H  
ATOM    892  CZ3 TRP A  57      -3.649  -2.019   5.748  1.00 98.84           C  
ATOM    893  HZ3 TRP A  57      -3.768  -2.688   6.588  1.00 98.84           H  
ATOM    894  N   ALA A  58      -4.729   4.563   3.647  1.00 98.60           N  
ATOM    895  H   ALA A  58      -4.008   4.309   4.307  1.00 98.60           H  
ATOM    896  CA  ALA A  58      -4.352   5.422   2.530  1.00 98.60           C  
ATOM    897  HA  ALA A  58      -5.182   5.487   1.827  1.00 98.60           H  
ATOM    898  C   ALA A  58      -3.148   4.859   1.758  1.00 98.60           C  
ATOM    899  CB  ALA A  58      -4.086   6.828   3.078  1.00 98.60           C  
ATOM    900  HB1 ALA A  58      -3.836   7.503   2.260  1.00 98.60           H  
ATOM    901  HB2 ALA A  58      -4.973   7.200   3.591  1.00 98.60           H  
ATOM    902  HB3 ALA A  58      -3.260   6.799   3.788  1.00 98.60           H  
ATOM    903  O   ALA A  58      -1.998   4.998   2.175  1.00 98.60           O  
ATOM    904  N   SER A  59      -3.398   4.277   0.583  1.00 97.50           N  
ATOM    905  H   SER A  59      -4.355   4.240   0.263  1.00 97.50           H  
ATOM    906  CA  SER A  59      -2.335   3.832  -0.341  1.00 97.50           C  
ATOM    907  HA  SER A  59      -1.421   3.638   0.221  1.00 97.50           H  
ATOM    908  C   SER A  59      -2.007   4.934  -1.354  1.00 97.50           C  
ATOM    909  CB  SER A  59      -2.706   2.520  -1.042  1.00 97.50           C  
ATOM    910  HB2 SER A  59      -1.862   2.195  -1.649  1.00 97.50           H  
ATOM    911  HB3 SER A  59      -3.565   2.684  -1.694  1.00 97.50           H  
ATOM    912  O   SER A  59      -2.206   4.772  -2.559  1.00 97.50           O  
ATOM    913  OG  SER A  59      -3.019   1.504  -0.107  1.00 97.50           O  
ATOM    914  HG  SER A  59      -3.977   1.467  -0.059  1.00 97.50           H  
ATOM    915  N   PHE A  60      -1.577   6.099  -0.863  1.00 97.34           N  
ATOM    916  H   PHE A  60      -1.382   6.154   0.126  1.00 97.34           H  
ATOM    917  CA  PHE A  60      -1.447   7.306  -1.684  1.00 97.34           C  
ATOM    918  HA  PHE A  60      -2.441   7.499  -2.088  1.00 97.34           H  
ATOM    919  C   PHE A  60      -0.480   7.122  -2.874  1.00 97.34           C  
ATOM    920  CB  PHE A  60      -1.074   8.514  -0.815  1.00 97.34           C  
ATOM    921  HB2 PHE A  60      -1.843   8.646  -0.053  1.00 97.34           H  
ATOM    922  HB3 PHE A  60      -1.084   9.412  -1.432  1.00 97.34           H  
ATOM    923  O   PHE A  60       0.489   6.356  -2.783  1.00 97.34           O  
ATOM    924  CG  PHE A  60       0.268   8.403  -0.123  1.00 97.34           C  
ATOM    925  CD1 PHE A  60       0.360   7.759   1.124  1.00 97.34           C  
ATOM    926  HD1 PHE A  60      -0.519   7.342   1.592  1.00 97.34           H  
ATOM    927  CD2 PHE A  60       1.422   8.950  -0.717  1.00 97.34           C  
ATOM    928  HD2 PHE A  60       1.351   9.451  -1.671  1.00 97.34           H  
ATOM    929  CE1 PHE A  60       1.601   7.660   1.773  1.00 97.34           C  
ATOM    930  HE1 PHE A  60       1.677   7.160   2.728  1.00 97.34           H  
ATOM    931  CE2 PHE A  60       2.659   8.870  -0.053  1.00 97.34           C  
ATOM    932  HE2 PHE A  60       3.535   9.321  -0.495  1.00 97.34           H  
ATOM    933  CZ  PHE A  60       2.744   8.227   1.195  1.00 97.34           C  
ATOM    934  HZ  PHE A  60       3.680   8.172   1.731  1.00 97.34           H  
ATOM    935  N   PRO A  61      -0.695   7.821  -4.011  1.00 95.75           N  
ATOM    936  CA  PRO A  61       0.075   7.592  -5.228  1.00 95.75           C  
ATOM    937  HA  PRO A  61      -0.153   6.582  -5.570  1.00 95.75           H  
ATOM    938  C   PRO A  61       1.588   7.728  -5.024  1.00 95.75           C  
ATOM    939  CB  PRO A  61      -0.465   8.587  -6.259  1.00 95.75           C  
ATOM    940  HB2 PRO A  61       0.041   9.548  -6.166  1.00 95.75           H  
ATOM    941  HB3 PRO A  61      -0.385   8.204  -7.277  1.00 95.75           H  
ATOM    942  O   PRO A  61       2.101   8.742  -4.560  1.00 95.75           O  
ATOM    943  CG  PRO A  61      -1.920   8.739  -5.825  1.00 95.75           C  
ATOM    944  HG2 PRO A  61      -2.496   7.877  -6.160  1.00 95.75           H  
ATOM    945  HG3 PRO A  61      -2.368   9.660  -6.199  1.00 95.75           H  
ATOM    946  CD  PRO A  61      -1.808   8.718  -4.303  1.00 95.75           C  
ATOM    947  HD2 PRO A  61      -2.748   8.353  -3.888  1.00 95.75           H  
ATOM    948  HD3 PRO A  61      -1.587   9.716  -3.927  1.00 95.75           H  
ATOM    949  N   CYS A  62       2.334   6.695  -5.417  1.00 94.42           N  
ATOM    950  H   CYS A  62       1.853   5.851  -5.695  1.00 94.42           H  
ATOM    951  CA  CYS A  62       3.786   6.641  -5.231  1.00 94.42           C  
ATOM    952  HA  CYS A  62       4.050   7.223  -4.349  1.00 94.42           H  
ATOM    953  C   CYS A  62       4.595   7.234  -6.389  1.00 94.42           C  
ATOM    954  CB  CYS A  62       4.181   5.187  -4.958  1.00 94.42           C  
ATOM    955  HB2 CYS A  62       3.598   4.827  -4.111  1.00 94.42           H  
ATOM    956  HB3 CYS A  62       5.237   5.160  -4.687  1.00 94.42           H  
ATOM    957  O   CYS A  62       5.815   7.358  -6.277  1.00 94.42           O  
ATOM    958  SG  CYS A  62       3.887   4.122  -6.406  1.00 94.42           S  
ATOM    959  HG  CYS A  62       3.300   3.141  -5.714  1.00 94.42           H  
ATOM    960  N   GLU A  63       3.948   7.559  -7.515  1.00 93.54           N  
ATOM    961  H   GLU A  63       2.940   7.497  -7.512  1.00 93.54           H  
ATOM    962  CA  GLU A  63       4.632   7.912  -8.760  1.00 93.54           C  
ATOM    963  HA  GLU A  63       5.205   7.049  -9.098  1.00 93.54           H  
ATOM    964  C   GLU A  63       5.619   9.058  -8.544  1.00 93.54           C  
ATOM    965  CB  GLU A  63       3.610   8.278  -9.848  1.00 93.54           C  
ATOM    966  HB2 GLU A  63       2.879   7.475  -9.944  1.00 93.54           H  
ATOM    967  HB3 GLU A  63       3.092   9.189  -9.547  1.00 93.54           H  
ATOM    968  O   GLU A  63       6.812   8.892  -8.792  1.00 93.54           O  
ATOM    969  CG  GLU A  63       4.305   8.486 -11.206  1.00 93.54           C  
ATOM    970  HG2 GLU A  63       5.185   9.116 -11.077  1.00 93.54           H  
ATOM    971  HG3 GLU A  63       4.646   7.516 -11.571  1.00 93.54           H  
ATOM    972  CD  GLU A  63       3.421   9.151 -12.264  1.00 93.54           C  
ATOM    973  OE1 GLU A  63       3.930   9.350 -13.384  1.00 93.54           O  
ATOM    974  OE2 GLU A  63       2.293   9.574 -11.947  1.00 93.54           O  
ATOM    975  N   THR A  64       5.146  10.191  -8.028  1.00 96.51           N  
ATOM    976  H   THR A  64       4.179  10.233  -7.740  1.00 96.51           H  
ATOM    977  CA  THR A  64       5.940  11.414  -7.857  1.00 96.51           C  
ATOM    978  HA  THR A  64       6.382  11.669  -8.820  1.00 96.51           H  
ATOM    979  C   THR A  64       7.084  11.245  -6.861  1.00 96.51           C  
ATOM    980  CB  THR A  64       5.038  12.571  -7.423  1.00 96.51           C  
ATOM    981  HB  THR A  64       5.644  13.440  -7.164  1.00 96.51           H  
ATOM    982  O   THR A  64       8.143  11.842  -7.046  1.00 96.51           O  
ATOM    983  CG2 THR A  64       4.053  12.955  -8.523  1.00 96.51           C  
ATOM    984 HG21 THR A  64       3.464  12.095  -8.842  1.00 96.51           H  
ATOM    985 HG22 THR A  64       3.371  13.709  -8.131  1.00 96.51           H  
ATOM    986 HG23 THR A  64       4.590  13.374  -9.374  1.00 96.51           H  
ATOM    987  OG1 THR A  64       4.287  12.153  -6.316  1.00 96.51           O  
ATOM    988  HG1 THR A  64       3.643  12.837  -6.116  1.00 96.51           H  
ATOM    989  N   PHE A  65       6.914  10.356  -5.881  1.00 97.06           N  
ATOM    990  H   PHE A  65       5.994   9.949  -5.786  1.00 97.06           H  
ATOM    991  CA  PHE A  65       7.920   9.999  -4.882  1.00 97.06           C  
ATOM    992  HA  PHE A  65       8.495  10.892  -4.637  1.00 97.06           H  
ATOM    993  C   PHE A  65       8.913   8.925  -5.355  1.00 97.06           C  
ATOM    994  CB  PHE A  65       7.191   9.530  -3.617  1.00 97.06           C  
ATOM    995  HB2 PHE A  65       7.930   9.274  -2.858  1.00 97.06           H  
ATOM    996  HB3 PHE A  65       6.632   8.622  -3.842  1.00 97.06           H  
ATOM    997  O   PHE A  65       9.896   8.653  -4.657  1.00 97.06           O  
ATOM    998  CG  PHE A  65       6.252  10.564  -3.030  1.00 97.06           C  
ATOM    999  CD1 PHE A  65       6.772  11.727  -2.433  1.00 97.06           C  
ATOM   1000  HD1 PHE A  65       7.839  11.891  -2.384  1.00 97.06           H  
ATOM   1001  CD2 PHE A  65       4.858  10.368  -3.079  1.00 97.06           C  
ATOM   1002  HD2 PHE A  65       4.439   9.485  -3.538  1.00 97.06           H  
ATOM   1003  CE1 PHE A  65       5.907  12.682  -1.872  1.00 97.06           C  
ATOM   1004  HE1 PHE A  65       6.304  13.567  -1.396  1.00 97.06           H  
ATOM   1005  CE2 PHE A  65       3.994  11.324  -2.519  1.00 97.06           C  
ATOM   1006  HE2 PHE A  65       2.925  11.174  -2.548  1.00 97.06           H  
ATOM   1007  CZ  PHE A  65       4.519  12.473  -1.904  1.00 97.06           C  
ATOM   1008  HZ  PHE A  65       3.854  13.187  -1.441  1.00 97.06           H  
ATOM   1009  N   SER A  66       8.679   8.281  -6.501  1.00 94.10           N  
ATOM   1010  H   SER A  66       7.851   8.526  -7.025  1.00 94.10           H  
ATOM   1011  CA  SER A  66       9.452   7.112  -6.921  1.00 94.10           C  
ATOM   1012  HA  SER A  66       9.489   6.426  -6.074  1.00 94.10           H  
ATOM   1013  C   SER A  66      10.885   7.459  -7.328  1.00 94.10           C  
ATOM   1014  CB  SER A  66       8.765   6.369  -8.065  1.00 94.10           C  
ATOM   1015  HB2 SER A  66       7.765   6.060  -7.762  1.00 94.10           H  
ATOM   1016  HB3 SER A  66       8.694   7.020  -8.936  1.00 94.10           H  
ATOM   1017  O   SER A  66      11.132   8.265  -8.227  1.00 94.10           O  
ATOM   1018  OG  SER A  66       9.556   5.230  -8.373  1.00 94.10           O  
ATOM   1019  HG  SER A  66       9.477   5.031  -9.308  1.00 94.10           H  
ATOM   1020  N   ALA A  67      11.850   6.732  -6.756  1.00 91.14           N  
ATOM   1021  H   ALA A  67      11.590   6.096  -6.016  1.00 91.14           H  
ATOM   1022  CA  ALA A  67      13.255   6.808  -7.153  1.00 91.14           C  
ATOM   1023  HA  ALA A  67      13.587   7.841  -7.048  1.00 91.14           H  
ATOM   1024  C   ALA A  67      13.492   6.396  -8.619  1.00 91.14           C  
ATOM   1025  CB  ALA A  67      14.072   5.930  -6.199  1.00 91.14           C  
ATOM   1026  HB1 ALA A  67      13.750   4.892  -6.273  1.00 91.14           H  
ATOM   1027  HB2 ALA A  67      13.940   6.275  -5.173  1.00 91.14           H  
ATOM   1028  HB3 ALA A  67      15.129   5.994  -6.457  1.00 91.14           H  
ATOM   1029  O   ALA A  67      14.467   6.840  -9.225  1.00 91.14           O  
ATOM   1030  N   THR A  68      12.595   5.598  -9.214  1.00 89.55           N  
ATOM   1031  H   THR A  68      11.774   5.317  -8.698  1.00 89.55           H  
ATOM   1032  CA  THR A  68      12.713   5.173 -10.619  1.00 89.55           C  
ATOM   1033  HA  THR A  68      13.689   4.711 -10.761  1.00 89.55           H  
ATOM   1034  C   THR A  68      12.640   6.350 -11.585  1.00 89.55           C  
ATOM   1035  CB  THR A  68      11.646   4.142 -11.019  1.00 89.55           C  
ATOM   1036  HB  THR A  68      11.829   3.832 -12.048  1.00 89.55           H  
ATOM   1037  O   THR A  68      13.175   6.264 -12.679  1.00 89.55           O  
ATOM   1038  CG2 THR A  68      11.684   2.899 -10.131  1.00 89.55           C  
ATOM   1039 HG21 THR A  68      12.681   2.459 -10.157  1.00 89.55           H  
ATOM   1040 HG22 THR A  68      10.969   2.166 -10.506  1.00 89.55           H  
ATOM   1041 HG23 THR A  68      11.424   3.150  -9.103  1.00 89.55           H  
ATOM   1042  OG1 THR A  68      10.346   4.695 -10.942  1.00 89.55           O  
ATOM   1043  HG1 THR A  68      10.084   4.916 -11.839  1.00 89.55           H  
ATOM   1044  N   ARG A  69      12.051   7.484 -11.190  1.00 92.31           N  
ATOM   1045  H   ARG A  69      11.654   7.528 -10.262  1.00 92.31           H  
ATOM   1046  CA  ARG A  69      11.982   8.682 -12.041  1.00 92.31           C  
ATOM   1047  HA  ARG A  69      11.569   8.408 -13.011  1.00 92.31           H  
ATOM   1048  C   ARG A  69      13.350   9.290 -12.334  1.00 92.31           C  
ATOM   1049  CB  ARG A  69      11.071   9.722 -11.390  1.00 92.31           C  
ATOM   1050  HB2 ARG A  69      11.462  10.004 -10.413  1.00 92.31           H  
ATOM   1051  HB3 ARG A  69      11.059  10.609 -12.024  1.00 92.31           H  
ATOM   1052  O   ARG A  69      13.495   9.998 -13.327  1.00 92.31           O  
ATOM   1053  CG  ARG A  69       9.644   9.180 -11.235  1.00 92.31           C  
ATOM   1054  HG2 ARG A  69       9.632   8.372 -10.504  1.00 92.31           H  
ATOM   1055  HG3 ARG A  69       9.288   8.791 -12.189  1.00 92.31           H  
ATOM   1056  CD  ARG A  69       8.701  10.273 -10.755  1.00 92.31           C  
ATOM   1057  HD2 ARG A  69       7.719   9.822 -10.612  1.00 92.31           H  
ATOM   1058  HD3 ARG A  69       9.056  10.699  -9.817  1.00 92.31           H  
ATOM   1059  NE  ARG A  69       8.517  11.290 -11.782  1.00 92.31           N  
ATOM   1060  HE  ARG A  69       8.646  11.003 -12.741  1.00 92.31           H  
ATOM   1061  NH1 ARG A  69       7.676  13.005 -10.484  1.00 92.31           N  
ATOM   1062 HH11 ARG A  69       7.235  13.914 -10.492  1.00 92.31           H  
ATOM   1063 HH12 ARG A  69       8.096  12.648  -9.638  1.00 92.31           H  
ATOM   1064  NH2 ARG A  69       7.449  12.984 -12.709  1.00 92.31           N  
ATOM   1065 HH21 ARG A  69       7.655  12.631 -13.633  1.00 92.31           H  
ATOM   1066 HH22 ARG A  69       6.973  13.873 -12.651  1.00 92.31           H  
ATOM   1067  CZ  ARG A  69       7.885  12.426 -11.632  1.00 92.31           C  
ATOM   1068  N   ARG A  70      14.368   8.973 -11.527  1.00 92.88           N  
ATOM   1069  H   ARG A  70      14.176   8.362 -10.746  1.00 92.88           H  
ATOM   1070  CA  ARG A  70      15.753   9.396 -11.774  1.00 92.88           C  
ATOM   1071  HA  ARG A  70      15.778  10.478 -11.901  1.00 92.88           H  
ATOM   1072  C   ARG A  70      16.321   8.809 -13.066  1.00 92.88           C  
ATOM   1073  CB  ARG A  70      16.650   9.013 -10.591  1.00 92.88           C  
ATOM   1074  HB2 ARG A  70      17.680   9.268 -10.840  1.00 92.88           H  
ATOM   1075  HB3 ARG A  70      16.597   7.935 -10.436  1.00 92.88           H  
ATOM   1076  O   ARG A  70      17.166   9.447 -13.678  1.00 92.88           O  
ATOM   1077  CG  ARG A  70      16.270   9.743  -9.295  1.00 92.88           C  
ATOM   1078  HG2 ARG A  70      16.385  10.817  -9.437  1.00 92.88           H  
ATOM   1079  HG3 ARG A  70      15.235   9.524  -9.032  1.00 92.88           H  
ATOM   1080  CD  ARG A  70      17.186   9.269  -8.163  1.00 92.88           C  
ATOM   1081  HD2 ARG A  70      17.103   8.184  -8.087  1.00 92.88           H  
ATOM   1082  HD3 ARG A  70      18.216   9.526  -8.413  1.00 92.88           H  
ATOM   1083  NE  ARG A  70      16.821   9.875  -6.869  1.00 92.88           N  
ATOM   1084  HE  ARG A  70      16.075  10.556  -6.882  1.00 92.88           H  
ATOM   1085  NH1 ARG A  70      18.321   8.712  -5.573  1.00 92.88           N  
ATOM   1086 HH11 ARG A  70      18.738   8.525  -4.672  1.00 92.88           H  
ATOM   1087 HH12 ARG A  70      18.658   8.230  -6.393  1.00 92.88           H  
ATOM   1088  NH2 ARG A  70      16.968  10.201  -4.617  1.00 92.88           N  
ATOM   1089 HH21 ARG A  70      16.277  10.935  -4.670  1.00 92.88           H  
ATOM   1090 HH22 ARG A  70      17.413  10.006  -3.732  1.00 92.88           H  
ATOM   1091  CZ  ARG A  70      17.367   9.592  -5.698  1.00 92.88           C  
ATOM   1092  N   SER A  71      15.846   7.642 -13.515  1.00 92.22           N  
ATOM   1093  H   SER A  71      15.093   7.181 -13.026  1.00 92.22           H  
ATOM   1094  CA  SER A  71      16.329   7.033 -14.764  1.00 92.22           C  
ATOM   1095  HA  SER A  71      17.419   7.053 -14.757  1.00 92.22           H  
ATOM   1096  C   SER A  71      15.884   7.780 -16.021  1.00 92.22           C  
ATOM   1097  CB  SER A  71      15.892   5.569 -14.868  1.00 92.22           C  
ATOM   1098  HB2 SER A  71      16.409   5.101 -15.706  1.00 92.22           H  
ATOM   1099  HB3 SER A  71      16.173   5.044 -13.955  1.00 92.22           H  
ATOM   1100  O   SER A  71      16.384   7.491 -17.104  1.00 92.22           O  
ATOM   1101  OG  SER A  71      14.496   5.450 -15.064  1.00 92.22           O  
ATOM   1102  HG  SER A  71      14.259   5.803 -15.925  1.00 92.22           H  
ATOM   1103  N   ASN A  72      14.930   8.705 -15.894  1.00 93.66           N  
ATOM   1104  H   ASN A  72      14.545   8.891 -14.979  1.00 93.66           H  
ATOM   1105  CA  ASN A  72      14.453   9.514 -17.008  1.00 93.66           C  
ATOM   1106  HA  ASN A  72      14.660   8.996 -17.945  1.00 93.66           H  
ATOM   1107  C   ASN A  72      15.184  10.857 -17.110  1.00 93.66           C  
ATOM   1108  CB  ASN A  72      12.928   9.683 -16.886  1.00 93.66           C  
ATOM   1109  HB2 ASN A  72      12.685  10.114 -15.914  1.00 93.66           H  
ATOM   1110  HB3 ASN A  72      12.579  10.375 -17.653  1.00 93.66           H  
ATOM   1111  O   ASN A  72      14.856  11.631 -18.001  1.00 93.66           O  
ATOM   1112  CG  ASN A  72      12.167   8.383 -17.068  1.00 93.66           C  
ATOM   1113  ND2 ASN A  72      10.948   8.322 -16.589  1.00 93.66           N  
ATOM   1114 HD21 ASN A  72      10.428   7.485 -16.809  1.00 93.66           H  
ATOM   1115 HD22 ASN A  72      10.514   9.163 -16.235  1.00 93.66           H  
ATOM   1116  OD1 ASN A  72      12.638   7.411 -17.638  1.00 93.66           O  
ATOM   1117  N   ILE A  73      16.105  11.181 -16.187  1.00 96.17           N  
ATOM   1118  H   ILE A  73      16.409  10.488 -15.519  1.00 96.17           H  
ATOM   1119  CA  ILE A  73      16.772  12.493 -16.183  1.00 96.17           C  
ATOM   1120  HA  ILE A  73      16.007  13.268 -16.150  1.00 96.17           H  
ATOM   1121  C   ILE A  73      17.521  12.672 -17.506  1.00 96.17           C  
ATOM   1122  CB  ILE A  73      17.667  12.680 -14.935  1.00 96.17           C  
ATOM   1123  HB  ILE A  73      18.307  11.803 -14.833  1.00 96.17           H  
ATOM   1124  O   ILE A  73      18.184  11.747 -17.973  1.00 96.17           O  
ATOM   1125  CG1 ILE A  73      16.777  12.813 -13.674  1.00 96.17           C  
ATOM   1126 HG12 ILE A  73      16.233  13.756 -13.715  1.00 96.17           H  
ATOM   1127 HG13 ILE A  73      16.040  12.011 -13.668  1.00 96.17           H  
ATOM   1128  CG2 ILE A  73      18.568  13.923 -15.070  1.00 96.17           C  
ATOM   1129 HG21 ILE A  73      17.962  14.816 -15.221  1.00 96.17           H  
ATOM   1130 HG22 ILE A  73      19.248  13.812 -15.915  1.00 96.17           H  
ATOM   1131 HG23 ILE A  73      19.190  14.056 -14.184  1.00 96.17           H  
ATOM   1132  CD1 ILE A  73      17.550  12.741 -12.349  1.00 96.17           C  
ATOM   1133 HD11 ILE A  73      18.118  11.812 -12.303  1.00 96.17           H  
ATOM   1134 HD12 ILE A  73      16.842  12.767 -11.521  1.00 96.17           H  
ATOM   1135 HD13 ILE A  73      18.229  13.587 -12.252  1.00 96.17           H  
ATOM   1136  N   GLY A  74      17.367  13.847 -18.117  1.00 97.50           N  
ATOM   1137  H   GLY A  74      16.804  14.551 -17.662  1.00 97.50           H  
ATOM   1138  CA  GLY A  74      17.902  14.161 -19.443  1.00 97.50           C  
ATOM   1139  HA2 GLY A  74      18.045  15.239 -19.518  1.00 97.50           H  
ATOM   1140  HA3 GLY A  74      18.875  13.685 -19.564  1.00 97.50           H  
ATOM   1141  C   GLY A  74      17.016  13.721 -20.615  1.00 97.50           C  
ATOM   1142  O   GLY A  74      17.391  13.946 -21.760  1.00 97.50           O  
ATOM   1143  N   ARG A  75      15.845  13.111 -20.371  1.00 97.10           N  
ATOM   1144  H   ARG A  75      15.578  12.954 -19.410  1.00 97.10           H  
ATOM   1145  CA  ARG A  75      14.886  12.722 -21.424  1.00 97.10           C  
ATOM   1146  HA  ARG A  75      15.400  12.766 -22.384  1.00 97.10           H  
ATOM   1147  C   ARG A  75      13.697  13.688 -21.481  1.00 97.10           C  
ATOM   1148  CB  ARG A  75      14.391  11.283 -21.217  1.00 97.10           C  
ATOM   1149  HB2 ARG A  75      13.741  11.018 -22.051  1.00 97.10           H  
ATOM   1150  HB3 ARG A  75      13.799  11.231 -20.303  1.00 97.10           H  
ATOM   1151  O   ARG A  75      13.315  14.204 -20.431  1.00 97.10           O  
ATOM   1152  CG  ARG A  75      15.543  10.274 -21.145  1.00 97.10           C  
ATOM   1153  HG2 ARG A  75      16.145  10.346 -22.051  1.00 97.10           H  
ATOM   1154  HG3 ARG A  75      16.171  10.491 -20.281  1.00 97.10           H  
ATOM   1155  CD  ARG A  75      14.992   8.854 -21.010  1.00 97.10           C  
ATOM   1156  HD2 ARG A  75      14.400   8.625 -21.896  1.00 97.10           H  
ATOM   1157  HD3 ARG A  75      14.347   8.806 -20.132  1.00 97.10           H  
ATOM   1158  NE  ARG A  75      16.088   7.880 -20.878  1.00 97.10           N  
ATOM   1159  HE  ARG A  75      17.022   8.261 -20.856  1.00 97.10           H  
ATOM   1160  NH1 ARG A  75      14.795   5.991 -20.786  1.00 97.10           N  
ATOM   1161 HH11 ARG A  75      14.710   4.984 -20.787  1.00 97.10           H  
ATOM   1162 HH12 ARG A  75      13.977   6.582 -20.752  1.00 97.10           H  
ATOM   1163  NH2 ARG A  75      17.023   5.810 -20.815  1.00 97.10           N  
ATOM   1164 HH21 ARG A  75      16.936   4.804 -20.831  1.00 97.10           H  
ATOM   1165 HH22 ARG A  75      17.936   6.239 -20.863  1.00 97.10           H  
ATOM   1166  CZ  ARG A  75      15.964   6.569 -20.822  1.00 97.10           C  
ATOM   1167  N   PRO A  76      13.061  13.898 -22.647  1.00 97.72           N  
ATOM   1168  CA  PRO A  76      11.820  14.665 -22.740  1.00 97.72           C  
ATOM   1169  HA  PRO A  76      12.023  15.697 -22.453  1.00 97.72           H  
ATOM   1170  C   PRO A  76      10.713  14.087 -21.847  1.00 97.72           C  
ATOM   1171  CB  PRO A  76      11.424  14.634 -24.221  1.00 97.72           C  
ATOM   1172  HB2 PRO A  76      10.938  15.559 -24.532  1.00 97.72           H  
ATOM   1173  HB3 PRO A  76      10.776  13.781 -24.423  1.00 97.72           H  
ATOM   1174  O   PRO A  76      10.464  12.878 -21.842  1.00 97.72           O  
ATOM   1175  CG  PRO A  76      12.758  14.430 -24.935  1.00 97.72           C  
ATOM   1176  HG2 PRO A  76      13.276  15.385 -25.021  1.00 97.72           H  
ATOM   1177  HG3 PRO A  76      12.628  13.972 -25.916  1.00 97.72           H  
ATOM   1178  CD  PRO A  76      13.517  13.516 -23.977  1.00 97.72           C  
ATOM   1179  HD2 PRO A  76      14.588  13.673 -24.102  1.00 97.72           H  
ATOM   1180  HD3 PRO A  76      13.255  12.475 -24.169  1.00 97.72           H  
ATOM   1181  N   SER A  77      10.037  14.950 -21.090  1.00 96.32           N  
ATOM   1182  H   SER A  77      10.319  15.920 -21.113  1.00 96.32           H  
ATOM   1183  CA  SER A  77       8.917  14.587 -20.222  1.00 96.32           C  
ATOM   1184  HA  SER A  77       8.958  13.522 -19.995  1.00 96.32           H  
ATOM   1185  C   SER A  77       7.585  14.899 -20.895  1.00 96.32           C  
ATOM   1186  CB  SER A  77       9.014  15.344 -18.898  1.00 96.32           C  
ATOM   1187  HB2 SER A  77       9.902  15.021 -18.354  1.00 96.32           H  
ATOM   1188  HB3 SER A  77       9.098  16.411 -19.103  1.00 96.32           H  
ATOM   1189  O   SER A  77       7.242  16.063 -21.091  1.00 96.32           O  
ATOM   1190  OG  SER A  77       7.854  15.094 -18.117  1.00 96.32           O  
ATOM   1191  HG  SER A  77       7.584  15.931 -17.734  1.00 96.32           H  
ATOM   1192  N   ALA A  78       6.778  13.869 -21.157  1.00 94.29           N  
ATOM   1193  H   ALA A  78       7.135  12.932 -21.043  1.00 94.29           H  
ATOM   1194  CA  ALA A  78       5.426  14.048 -21.691  1.00 94.29           C  
ATOM   1195  HA  ALA A  78       5.490  14.584 -22.638  1.00 94.29           H  
ATOM   1196  C   ALA A  78       4.522  14.881 -20.759  1.00 94.29           C  
ATOM   1197  CB  ALA A  78       4.824  12.664 -21.957  1.00 94.29           C  
ATOM   1198  HB1 ALA A  78       4.746  12.097 -21.029  1.00 94.29           H  
ATOM   1199  HB2 ALA A  78       5.446  12.120 -22.668  1.00 94.29           H  
ATOM   1200  HB3 ALA A  78       3.829  12.782 -22.387  1.00 94.29           H  
ATOM   1201  O   ALA A  78       3.751  15.705 -21.235  1.00 94.29           O  
ATOM   1202  N   ARG A  79       4.657  14.720 -19.430  1.00 93.47           N  
ATOM   1203  H   ARG A  79       5.358  14.070 -19.105  1.00 93.47           H  
ATOM   1204  CA  ARG A  79       3.898  15.506 -18.435  1.00 93.47           C  
ATOM   1205  HA  ARG A  79       2.833  15.420 -18.647  1.00 93.47           H  
ATOM   1206  C   ARG A  79       4.204  17.003 -18.514  1.00 93.47           C  
ATOM   1207  CB  ARG A  79       4.182  14.967 -17.020  1.00 93.47           C  
ATOM   1208  HB2 ARG A  79       5.258  14.974 -16.845  1.00 93.47           H  
ATOM   1209  HB3 ARG A  79       3.831  13.936 -16.968  1.00 93.47           H  
ATOM   1210  O   ARG A  79       3.332  17.808 -18.226  1.00 93.47           O  
ATOM   1211  CG  ARG A  79       3.503  15.796 -15.909  1.00 93.47           C  
ATOM   1212  HG2 ARG A  79       3.915  16.806 -15.903  1.00 93.47           H  
ATOM   1213  HG3 ARG A  79       2.430  15.860 -16.090  1.00 93.47           H  
ATOM   1214  CD  ARG A  79       3.758  15.210 -14.521  1.00 93.47           C  
ATOM   1215  HD2 ARG A  79       4.832  15.066 -14.406  1.00 93.47           H  
ATOM   1216  HD3 ARG A  79       3.426  15.929 -13.771  1.00 93.47           H  
ATOM   1217  NE  ARG A  79       3.042  13.936 -14.332  1.00 93.47           N  
ATOM   1218  HE  ARG A  79       2.284  13.750 -14.973  1.00 93.47           H  
ATOM   1219  NH1 ARG A  79       4.073  13.272 -12.395  1.00 93.47           N  
ATOM   1220 HH11 ARG A  79       4.046  12.655 -11.596  1.00 93.47           H  
ATOM   1221 HH12 ARG A  79       4.621  14.120 -12.414  1.00 93.47           H  
ATOM   1222  NH2 ARG A  79       2.465  12.008 -13.318  1.00 93.47           N  
ATOM   1223 HH21 ARG A  79       2.602  11.238 -12.678  1.00 93.47           H  
ATOM   1224 HH22 ARG A  79       1.763  11.848 -14.027  1.00 93.47           H  
ATOM   1225  CZ  ARG A  79       3.204  13.078 -13.345  1.00 93.47           C  
ATOM   1226  N   HIS A  80       5.428  17.355 -18.899  1.00 96.04           N  
ATOM   1227  H   HIS A  80       6.030  16.636 -19.276  1.00 96.04           H  
ATOM   1228  CA  HIS A  80       5.915  18.736 -18.938  1.00 96.04           C  
ATOM   1229  HA  HIS A  80       5.186  19.390 -18.459  1.00 96.04           H  
ATOM   1230  C   HIS A  80       6.030  19.251 -20.373  1.00 96.04           C  
ATOM   1231  CB  HIS A  80       7.213  18.857 -18.125  1.00 96.04           C  
ATOM   1232  HB2 HIS A  80       7.605  19.868 -18.229  1.00 96.04           H  
ATOM   1233  HB3 HIS A  80       7.962  18.159 -18.500  1.00 96.04           H  
ATOM   1234  O   HIS A  80       6.990  19.934 -20.711  1.00 96.04           O  
ATOM   1235  CG  HIS A  80       6.969  18.635 -16.661  1.00 96.04           C  
ATOM   1236  CD2 HIS A  80       7.403  17.598 -15.887  1.00 96.04           C  
ATOM   1237  HD2 HIS A  80       8.051  16.786 -16.183  1.00 96.04           H  
ATOM   1238  ND1 HIS A  80       6.191  19.486 -15.891  1.00 96.04           N  
ATOM   1239  CE1 HIS A  80       6.174  18.972 -14.661  1.00 96.04           C  
ATOM   1240  HE1 HIS A  80       5.648  19.394 -13.817  1.00 96.04           H  
ATOM   1241  NE2 HIS A  80       6.876  17.834 -14.634  1.00 96.04           N  
ATOM   1242  HE2 HIS A  80       6.921  17.284 -13.788  1.00 96.04           H  
ATOM   1243  N   GLY A  81       5.098  18.855 -21.248  1.00 96.40           N  
ATOM   1244  H   GLY A  81       4.338  18.279 -20.916  1.00 96.40           H  
ATOM   1245  CA  GLY A  81       5.025  19.363 -22.623  1.00 96.40           C  
ATOM   1246  HA2 GLY A  81       4.865  20.441 -22.597  1.00 96.40           H  
ATOM   1247  HA3 GLY A  81       4.173  18.902 -23.123  1.00 96.40           H  
ATOM   1248  C   GLY A  81       6.272  19.091 -23.474  1.00 96.40           C  
ATOM   1249  O   GLY A  81       6.572  19.858 -24.380  1.00 96.40           O  
ATOM   1250  N   GLY A  82       7.031  18.035 -23.168  1.00 96.31           N  
ATOM   1251  H   GLY A  82       6.766  17.472 -22.373  1.00 96.31           H  
ATOM   1252  CA  GLY A  82       8.284  17.707 -23.852  1.00 96.31           C  
ATOM   1253  HA2 GLY A  82       8.422  16.626 -23.828  1.00 96.31           H  
ATOM   1254  HA3 GLY A  82       8.219  18.017 -24.895  1.00 96.31           H  
ATOM   1255  C   GLY A  82       9.537  18.352 -23.251  1.00 96.31           C  
ATOM   1256  O   GLY A  82      10.634  18.060 -23.725  1.00 96.31           O  
ATOM   1257  N   ALA A  83       9.419  19.156 -22.187  1.00 97.28           N  
ATOM   1258  H   ALA A  83       8.498  19.401 -21.851  1.00 97.28           H  
ATOM   1259  CA  ALA A  83      10.575  19.713 -21.486  1.00 97.28           C  
ATOM   1260  HA  ALA A  83      11.122  20.340 -22.191  1.00 97.28           H  
ATOM   1261  C   ALA A  83      11.526  18.611 -20.988  1.00 97.28           C  
ATOM   1262  CB  ALA A  83      10.103  20.598 -20.328  1.00 97.28           C  
ATOM   1263  HB1 ALA A  83       9.430  21.370 -20.700  1.00 97.28           H  
ATOM   1264  HB2 ALA A  83       9.581  19.993 -19.587  1.00 97.28           H  
ATOM   1265  HB3 ALA A  83      10.959  21.078 -19.853  1.00 97.28           H  
ATOM   1266  O   ALA A  83      11.096  17.514 -20.610  1.00 97.28           O  
ATOM   1267  N   ILE A  84      12.828  18.905 -20.966  1.00 98.03           N  
ATOM   1268  H   ILE A  84      13.121  19.826 -21.259  1.00 98.03           H  
ATOM   1269  CA  ILE A  84      13.844  17.963 -20.487  1.00 98.03           C  
ATOM   1270  HA  ILE A  84      13.722  17.025 -21.027  1.00 98.03           H  
ATOM   1271  C   ILE A  84      13.614  17.668 -19.009  1.00 98.03           C  
ATOM   1272  CB  ILE A  84      15.271  18.495 -20.742  1.00 98.03           C  
ATOM   1273  HB  ILE A  84      15.367  19.469 -20.263  1.00 98.03           H  
ATOM   1274  O   ILE A  84      13.564  18.572 -18.184  1.00 98.03           O  
ATOM   1275  CG1 ILE A  84      15.554  18.687 -22.250  1.00 98.03           C  
ATOM   1276 HG12 ILE A  84      14.889  19.457 -22.641  1.00 98.03           H  
ATOM   1277 HG13 ILE A  84      16.571  19.060 -22.368  1.00 98.03           H  
ATOM   1278  CG2 ILE A  84      16.333  17.568 -20.118  1.00 98.03           C  
ATOM   1279 HG21 ILE A  84      17.328  17.901 -20.410  1.00 98.03           H  
ATOM   1280 HG22 ILE A  84      16.274  17.605 -19.030  1.00 98.03           H  
ATOM   1281 HG23 ILE A  84      16.185  16.542 -20.455  1.00 98.03           H  
ATOM   1282  CD1 ILE A  84      15.396  17.430 -23.121  1.00 98.03           C  
ATOM   1283 HD11 ILE A  84      15.675  17.673 -24.146  1.00 98.03           H  
ATOM   1284 HD12 ILE A  84      16.047  16.631 -22.767  1.00 98.03           H  
ATOM   1285 HD13 ILE A  84      14.361  17.090 -23.122  1.00 98.03           H  
ATOM   1286  N   TRP A  85      13.500  16.386 -18.669  1.00 97.85           N  
ATOM   1287  H   TRP A  85      13.507  15.692 -19.402  1.00 97.85           H  
ATOM   1288  CA  TRP A  85      13.300  15.933 -17.304  1.00 97.85           C  
ATOM   1289  HA  TRP A  85      12.469  16.496 -16.879  1.00 97.85           H  
ATOM   1290  C   TRP A  85      14.544  16.192 -16.454  1.00 97.85           C  
ATOM   1291  CB  TRP A  85      12.932  14.448 -17.319  1.00 97.85           C  
ATOM   1292  HB2 TRP A  85      12.084  14.303 -17.989  1.00 97.85           H  
ATOM   1293  HB3 TRP A  85      13.772  13.884 -17.724  1.00 97.85           H  
ATOM   1294  O   TRP A  85      15.594  15.580 -16.667  1.00 97.85           O  
ATOM   1295  CG  TRP A  85      12.557  13.895 -15.984  1.00 97.85           C  
ATOM   1296  CD1 TRP A  85      13.208  12.936 -15.301  1.00 97.85           C  
ATOM   1297  HD1 TRP A  85      14.110  12.454 -15.648  1.00 97.85           H  
ATOM   1298  CD2 TRP A  85      11.481  14.322 -15.113  1.00 97.85           C  
ATOM   1299  CE2 TRP A  85      11.519  13.529 -13.927  1.00 97.85           C  
ATOM   1300  CE3 TRP A  85      10.501  15.328 -15.201  1.00 97.85           C  
ATOM   1301  HE3 TRP A  85      10.459  15.964 -16.073  1.00 97.85           H  
ATOM   1302  NE1 TRP A  85      12.579  12.673 -14.109  1.00 97.85           N  
ATOM   1303  HE1 TRP A  85      12.906  11.970 -13.462  1.00 97.85           H  
ATOM   1304  CH2 TRP A  85       9.682  14.759 -12.987  1.00 97.85           C  
ATOM   1305  HH2 TRP A  85       8.995  14.989 -12.187  1.00 97.85           H  
ATOM   1306  CZ2 TRP A  85      10.615  13.715 -12.881  1.00 97.85           C  
ATOM   1307  HZ2 TRP A  85      10.678  13.108 -11.989  1.00 97.85           H  
ATOM   1308  CZ3 TRP A  85       9.623  15.549 -14.134  1.00 97.85           C  
ATOM   1309  HZ3 TRP A  85       8.918  16.367 -14.161  1.00 97.85           H  
ATOM   1310  N   THR A  86      14.421  17.075 -15.466  1.00 97.75           N  
ATOM   1311  H   THR A  86      13.569  17.613 -15.397  1.00 97.75           H  
ATOM   1312  CA  THR A  86      15.507  17.431 -14.548  1.00 97.75           C  
ATOM   1313  HA  THR A  86      16.411  16.894 -14.836  1.00 97.75           H  
ATOM   1314  C   THR A  86      15.194  17.026 -13.107  1.00 97.75           C  
ATOM   1315  CB  THR A  86      15.856  18.922 -14.629  1.00 97.75           C  
ATOM   1316  HB  THR A  86      16.802  19.053 -14.104  1.00 97.75           H  
ATOM   1317  O   THR A  86      14.102  16.544 -12.786  1.00 97.75           O  
ATOM   1318  CG2 THR A  86      16.054  19.452 -16.045  1.00 97.75           C  
ATOM   1319 HG21 THR A  86      15.088  19.593 -16.529  1.00 97.75           H  
ATOM   1320 HG22 THR A  86      16.556  20.419 -15.997  1.00 97.75           H  
ATOM   1321 HG23 THR A  86      16.666  18.763 -16.627  1.00 97.75           H  
ATOM   1322  OG1 THR A  86      14.864  19.685 -13.987  1.00 97.75           O  
ATOM   1323  HG1 THR A  86      15.354  20.410 -13.592  1.00 97.75           H  
ATOM   1324  N   ARG A  87      16.168  17.204 -12.205  1.00 96.64           N  
ATOM   1325  H   ARG A  87      16.970  17.751 -12.485  1.00 96.64           H  
ATOM   1326  CA  ARG A  87      15.947  16.996 -10.765  1.00 96.64           C  
ATOM   1327  HA  ARG A  87      15.474  16.027 -10.605  1.00 96.64           H  
ATOM   1328  C   ARG A  87      14.977  18.032 -10.200  1.00 96.64           C  
ATOM   1329  CB  ARG A  87      17.280  17.059 -10.012  1.00 96.64           C  
ATOM   1330  HB2 ARG A  87      17.805  17.977 -10.278  1.00 96.64           H  
ATOM   1331  HB3 ARG A  87      17.076  17.082  -8.942  1.00 96.64           H  
ATOM   1332  O   ARG A  87      14.205  17.699  -9.307  1.00 96.64           O  
ATOM   1333  CG  ARG A  87      18.160  15.845 -10.321  1.00 96.64           C  
ATOM   1334  HG2 ARG A  87      18.396  15.823 -11.385  1.00 96.64           H  
ATOM   1335  HG3 ARG A  87      17.623  14.936 -10.051  1.00 96.64           H  
ATOM   1336  CD  ARG A  87      19.461  15.924  -9.520  1.00 96.64           C  
ATOM   1337  HD2 ARG A  87      19.218  16.076  -8.468  1.00 96.64           H  
ATOM   1338  HD3 ARG A  87      20.019  16.799  -9.855  1.00 96.64           H  
ATOM   1339  NE  ARG A  87      20.288  14.714  -9.720  1.00 96.64           N  
ATOM   1340  HE  ARG A  87      20.652  14.593 -10.654  1.00 96.64           H  
ATOM   1341  NH1 ARG A  87      20.372  13.983  -7.542  1.00 96.64           N  
ATOM   1342 HH11 ARG A  87      20.866  13.459  -6.834  1.00 96.64           H  
ATOM   1343 HH12 ARG A  87      19.878  14.823  -7.277  1.00 96.64           H  
ATOM   1344  NH2 ARG A  87      21.511  12.894  -9.123  1.00 96.64           N  
ATOM   1345 HH21 ARG A  87      21.875  12.854 -10.064  1.00 96.64           H  
ATOM   1346 HH22 ARG A  87      21.953  12.338  -8.405  1.00 96.64           H  
ATOM   1347  CZ  ARG A  87      20.711  13.871  -8.797  1.00 96.64           C  
ATOM   1348  N   GLU A  88      14.986  19.236 -10.756  1.00 97.23           N  
ATOM   1349  H   GLU A  88      15.701  19.431 -11.443  1.00 97.23           H  
ATOM   1350  CA  GLU A  88      14.136  20.361 -10.378  1.00 97.23           C  
ATOM   1351  HA  GLU A  88      14.175  20.492  -9.296  1.00 97.23           H  
ATOM   1352  C   GLU A  88      12.681  20.070 -10.753  1.00 97.23           C  
ATOM   1353  CB  GLU A  88      14.629  21.670 -11.030  1.00 97.23           C  
ATOM   1354  HB2 GLU A  88      13.953  22.468 -10.721  1.00 97.23           H  
ATOM   1355  HB3 GLU A  88      14.556  21.590 -12.115  1.00 97.23           H  
ATOM   1356  O   GLU A  88      11.822  20.121  -9.878  1.00 97.23           O  
ATOM   1357  CG  GLU A  88      16.062  22.095 -10.642  1.00 97.23           C  
ATOM   1358  HG2 GLU A  88      16.106  22.198  -9.558  1.00 97.23           H  
ATOM   1359  HG3 GLU A  88      16.260  23.073 -11.080  1.00 97.23           H  
ATOM   1360  CD  GLU A  88      17.143  21.109 -11.120  1.00 97.23           C  
ATOM   1361  OE1 GLU A  88      18.054  20.790 -10.327  1.00 97.23           O  
ATOM   1362  OE2 GLU A  88      16.958  20.510 -12.210  1.00 97.23           O  
ATOM   1363  N   LEU A  89      12.405  19.633 -11.991  1.00 97.02           N  
ATOM   1364  H   LEU A  89      13.142  19.632 -12.681  1.00 97.02           H  
ATOM   1365  CA  LEU A  89      11.057  19.194 -12.388  1.00 97.02           C  
ATOM   1366  HA  LEU A  89      10.351  20.005 -12.207  1.00 97.02           H  
ATOM   1367  C   LEU A  89      10.581  17.987 -11.563  1.00 97.02           C  
ATOM   1368  CB  LEU A  89      11.030  18.831 -13.882  1.00 97.02           C  
ATOM   1369  HB2 LEU A  89      11.835  18.124 -14.082  1.00 97.02           H  
ATOM   1370  HB3 LEU A  89      10.085  18.327 -14.082  1.00 97.02           H  
ATOM   1371  O   LEU A  89       9.412  17.896 -11.193  1.00 97.02           O  
ATOM   1372  CG  LEU A  89      11.127  20.003 -14.873  1.00 97.02           C  
ATOM   1373  HG  LEU A  89      12.057  20.548 -14.712  1.00 97.02           H  
ATOM   1374  CD1 LEU A  89      11.119  19.434 -16.289  1.00 97.02           C  
ATOM   1375 HD11 LEU A  89      10.156  18.974 -16.510  1.00 97.02           H  
ATOM   1376 HD12 LEU A  89      11.914  18.694 -16.383  1.00 97.02           H  
ATOM   1377 HD13 LEU A  89      11.305  20.235 -17.004  1.00 97.02           H  
ATOM   1378  CD2 LEU A  89       9.944  20.958 -14.781  1.00 97.02           C  
ATOM   1379 HD21 LEU A  89       9.993  21.696 -15.582  1.00 97.02           H  
ATOM   1380 HD22 LEU A  89       9.986  21.496 -13.834  1.00 97.02           H  
ATOM   1381 HD23 LEU A  89       8.998  20.419 -14.850  1.00 97.02           H  
ATOM   1382  N   MET A  90      11.483  17.059 -11.224  1.00 96.14           N  
ATOM   1383  H   MET A  90      12.416  17.147 -11.603  1.00 96.14           H  
ATOM   1384  CA  MET A  90      11.168  15.938 -10.329  1.00 96.14           C  
ATOM   1385  HA  MET A  90      10.294  15.409 -10.707  1.00 96.14           H  
ATOM   1386  C   MET A  90      10.763  16.401  -8.934  1.00 96.14           C  
ATOM   1387  CB  MET A  90      12.346  14.959 -10.284  1.00 96.14           C  
ATOM   1388  HB2 MET A  90      13.203  15.456  -9.831  1.00 96.14           H  
ATOM   1389  HB3 MET A  90      12.620  14.673 -11.299  1.00 96.14           H  
ATOM   1390  O   MET A  90       9.813  15.860  -8.365  1.00 96.14           O  
ATOM   1391  CG  MET A  90      12.015  13.692  -9.481  1.00 96.14           C  
ATOM   1392  HG2 MET A  90      11.792  13.974  -8.452  1.00 96.14           H  
ATOM   1393  HG3 MET A  90      11.118  13.231  -9.893  1.00 96.14           H  
ATOM   1394  SD  MET A  90      13.340  12.448  -9.448  1.00 96.14           S  
ATOM   1395  CE  MET A  90      14.577  13.394  -8.517  1.00 96.14           C  
ATOM   1396  HE1 MET A  90      14.924  14.236  -9.115  1.00 96.14           H  
ATOM   1397  HE2 MET A  90      14.133  13.772  -7.596  1.00 96.14           H  
ATOM   1398  HE3 MET A  90      15.428  12.756  -8.280  1.00 96.14           H  
ATOM   1399  N   GLN A  91      11.475  17.385  -8.392  1.00 96.84           N  
ATOM   1400  H   GLN A  91      12.240  17.779  -8.921  1.00 96.84           H  
ATOM   1401  CA  GLN A  91      11.167  17.983  -7.103  1.00 96.84           C  
ATOM   1402  HA  GLN A  91      11.043  17.181  -6.375  1.00 96.84           H  
ATOM   1403  C   GLN A  91       9.848  18.767  -7.157  1.00 96.84           C  
ATOM   1404  CB  GLN A  91      12.364  18.855  -6.686  1.00 96.84           C  
ATOM   1405  HB2 GLN A  91      12.474  19.685  -7.383  1.00 96.84           H  
ATOM   1406  HB3 GLN A  91      13.274  18.255  -6.731  1.00 96.84           H  
ATOM   1407  O   GLN A  91       9.021  18.611  -6.263  1.00 96.84           O  
ATOM   1408  CG  GLN A  91      12.232  19.424  -5.271  1.00 96.84           C  
ATOM   1409  HG2 GLN A  91      11.376  20.098  -5.236  1.00 96.84           H  
ATOM   1410  HG3 GLN A  91      13.121  20.008  -5.036  1.00 96.84           H  
ATOM   1411  CD  GLN A  91      12.079  18.334  -4.217  1.00 96.84           C  
ATOM   1412  NE2 GLN A  91      11.164  18.514  -3.300  1.00 96.84           N  
ATOM   1413 HE21 GLN A  91      10.561  19.323  -3.337  1.00 96.84           H  
ATOM   1414 HE22 GLN A  91      10.986  17.733  -2.684  1.00 96.84           H  
ATOM   1415  OE1 GLN A  91      12.733  17.296  -4.221  1.00 96.84           O  
ATOM   1416  N   GLN A  92       9.614  19.539  -8.220  1.00 97.39           N  
ATOM   1417  H   GLN A  92      10.341  19.639  -8.914  1.00 97.39           H  
ATOM   1418  CA  GLN A  92       8.370  20.281  -8.434  1.00 97.39           C  
ATOM   1419  HA  GLN A  92       8.200  20.948  -7.590  1.00 97.39           H  
ATOM   1420  C   GLN A  92       7.161  19.349  -8.518  1.00 97.39           C  
ATOM   1421  CB  GLN A  92       8.478  21.122  -9.709  1.00 97.39           C  
ATOM   1422  HB2 GLN A  92       8.876  20.502 -10.513  1.00 97.39           H  
ATOM   1423  HB3 GLN A  92       7.483  21.458  -9.998  1.00 97.39           H  
ATOM   1424  O   GLN A  92       6.201  19.553  -7.786  1.00 97.39           O  
ATOM   1425  CG  GLN A  92       9.361  22.364  -9.511  1.00 97.39           C  
ATOM   1426  HG2 GLN A  92      10.340  22.079  -9.125  1.00 97.39           H  
ATOM   1427  HG3 GLN A  92       8.887  23.021  -8.782  1.00 97.39           H  
ATOM   1428  CD  GLN A  92       9.561  23.137 -10.808  1.00 97.39           C  
ATOM   1429  NE2 GLN A  92      10.038  24.359 -10.756  1.00 97.39           N  
ATOM   1430 HE21 GLN A  92      10.115  24.833 -11.645  1.00 97.39           H  
ATOM   1431 HE22 GLN A  92      10.248  24.812  -9.878  1.00 97.39           H  
ATOM   1432  OE1 GLN A  92       9.299  22.662 -11.894  1.00 97.39           O  
ATOM   1433  N   ASP A  93       7.229  18.270  -9.301  1.00 97.54           N  
ATOM   1434  H   ASP A  93       7.996  18.200  -9.955  1.00 97.54           H  
ATOM   1435  CA  ASP A  93       6.158  17.266  -9.355  1.00 97.54           C  
ATOM   1436  HA  ASP A  93       5.244  17.718  -9.739  1.00 97.54           H  
ATOM   1437  C   ASP A  93       5.846  16.664  -7.987  1.00 97.54           C  
ATOM   1438  CB  ASP A  93       6.595  16.107 -10.250  1.00 97.54           C  
ATOM   1439  HB2 ASP A  93       7.673  15.958 -10.187  1.00 97.54           H  
ATOM   1440  HB3 ASP A  93       6.119  15.194  -9.891  1.00 97.54           H  
ATOM   1441  O   ASP A  93       4.700  16.348  -7.672  1.00 97.54           O  
ATOM   1442  CG  ASP A  93       6.178  16.277 -11.693  1.00 97.54           C  
ATOM   1443  OD1 ASP A  93       5.916  17.390 -12.152  1.00 97.54           O  
ATOM   1444  OD2 ASP A  93       6.111  15.221 -12.359  1.00 97.54           O  
ATOM   1445  N   MET A  94       6.874  16.456  -7.170  1.00 97.63           N  
ATOM   1446  H   MET A  94       7.793  16.759  -7.460  1.00 97.63           H  
ATOM   1447  CA  MET A  94       6.682  15.946  -5.823  1.00 97.63           C  
ATOM   1448  HA  MET A  94       6.072  15.044  -5.874  1.00 97.63           H  
ATOM   1449  C   MET A  94       5.919  16.955  -4.971  1.00 97.63           C  
ATOM   1450  CB  MET A  94       8.039  15.581  -5.236  1.00 97.63           C  
ATOM   1451  HB2 MET A  94       8.565  16.473  -4.895  1.00 97.63           H  
ATOM   1452  HB3 MET A  94       8.616  15.113  -6.034  1.00 97.63           H  
ATOM   1453  O   MET A  94       4.911  16.585  -4.382  1.00 97.63           O  
ATOM   1454  CG  MET A  94       7.915  14.588  -4.084  1.00 97.63           C  
ATOM   1455  HG2 MET A  94       7.314  15.029  -3.289  1.00 97.63           H  
ATOM   1456  HG3 MET A  94       7.393  13.706  -4.455  1.00 97.63           H  
ATOM   1457  SD  MET A  94       9.500  14.052  -3.381  1.00 97.63           S  
ATOM   1458  CE  MET A  94      10.610  14.055  -4.810  1.00 97.63           C  
ATOM   1459  HE1 MET A  94      10.724  15.072  -5.185  1.00 97.63           H  
ATOM   1460  HE2 MET A  94      10.206  13.415  -5.595  1.00 97.63           H  
ATOM   1461  HE3 MET A  94      11.593  13.694  -4.506  1.00 97.63           H  
ATOM   1462  N   LEU A  95       6.349  18.218  -4.963  1.00 98.22           N  
ATOM   1463  H   LEU A  95       7.147  18.453  -5.537  1.00 98.22           H  
ATOM   1464  CA  LEU A  95       5.753  19.279  -4.149  1.00 98.22           C  
ATOM   1465  HA  LEU A  95       5.623  18.916  -3.129  1.00 98.22           H  
ATOM   1466  C   LEU A  95       4.359  19.712  -4.623  1.00 98.22           C  
ATOM   1467  CB  LEU A  95       6.704  20.488  -4.136  1.00 98.22           C  
ATOM   1468  HB2 LEU A  95       6.205  21.310  -3.623  1.00 98.22           H  
ATOM   1469  HB3 LEU A  95       6.880  20.801  -5.165  1.00 98.22           H  
ATOM   1470  O   LEU A  95       3.540  20.074  -3.791  1.00 98.22           O  
ATOM   1471  CG  LEU A  95       8.059  20.242  -3.449  1.00 98.22           C  
ATOM   1472  HG  LEU A  95       8.576  19.414  -3.933  1.00 98.22           H  
ATOM   1473  CD1 LEU A  95       8.935  21.488  -3.579  1.00 98.22           C  
ATOM   1474 HD11 LEU A  95       9.899  21.335  -3.094  1.00 98.22           H  
ATOM   1475 HD12 LEU A  95       8.440  22.338  -3.111  1.00 98.22           H  
ATOM   1476 HD13 LEU A  95       9.099  21.712  -4.633  1.00 98.22           H  
ATOM   1477  CD2 LEU A  95       7.921  19.900  -1.967  1.00 98.22           C  
ATOM   1478 HD21 LEU A  95       7.446  18.925  -1.854  1.00 98.22           H  
ATOM   1479 HD22 LEU A  95       8.903  19.868  -1.496  1.00 98.22           H  
ATOM   1480 HD23 LEU A  95       7.314  20.655  -1.468  1.00 98.22           H  
ATOM   1481  N   GLN A  96       4.090  19.673  -5.928  1.00 97.97           N  
ATOM   1482  H   GLN A  96       4.842  19.431  -6.558  1.00 97.97           H  
ATOM   1483  CA  GLN A  96       2.849  20.186  -6.523  1.00 97.97           C  
ATOM   1484  HA  GLN A  96       2.398  20.917  -5.853  1.00 97.97           H  
ATOM   1485  C   GLN A  96       1.786  19.106  -6.749  1.00 97.97           C  
ATOM   1486  CB  GLN A  96       3.180  20.891  -7.851  1.00 97.97           C  
ATOM   1487  HB2 GLN A  96       3.678  20.186  -8.517  1.00 97.97           H  
ATOM   1488  HB3 GLN A  96       2.251  21.197  -8.333  1.00 97.97           H  
ATOM   1489  O   GLN A  96       0.610  19.423  -6.858  1.00 97.97           O  
ATOM   1490  CG  GLN A  96       4.072  22.133  -7.675  1.00 97.97           C  
ATOM   1491  HG2 GLN A  96       5.012  21.851  -7.200  1.00 97.97           H  
ATOM   1492  HG3 GLN A  96       4.308  22.539  -8.659  1.00 97.97           H  
ATOM   1493  CD  GLN A  96       3.409  23.237  -6.857  1.00 97.97           C  
ATOM   1494  NE2 GLN A  96       4.164  24.058  -6.162  1.00 97.97           N  
ATOM   1495 HE21 GLN A  96       5.172  23.997  -6.179  1.00 97.97           H  
ATOM   1496 HE22 GLN A  96       3.657  24.768  -5.654  1.00 97.97           H  
ATOM   1497  OE1 GLN A  96       2.205  23.393  -6.822  1.00 97.97           O  
ATOM   1498  N   ILE A  97       2.179  17.829  -6.829  1.00 97.80           N  
ATOM   1499  H   ILE A  97       3.169  17.636  -6.787  1.00 97.80           H  
ATOM   1500  CA  ILE A  97       1.246  16.724  -7.110  1.00 97.80           C  
ATOM   1501  HA  ILE A  97       0.226  17.105  -7.144  1.00 97.80           H  
ATOM   1502  C   ILE A  97       1.280  15.691  -5.982  1.00 97.80           C  
ATOM   1503  CB  ILE A  97       1.542  16.086  -8.490  1.00 97.80           C  
ATOM   1504  HB  ILE A  97       2.532  15.631  -8.445  1.00 97.80           H  
ATOM   1505  O   ILE A  97       0.244  15.328  -5.436  1.00 97.80           O  
ATOM   1506  CG1 ILE A  97       1.575  17.116  -9.643  1.00 97.80           C  
ATOM   1507 HG12 ILE A  97       2.213  17.957  -9.370  1.00 97.80           H  
ATOM   1508 HG13 ILE A  97       0.571  17.502  -9.819  1.00 97.80           H  
ATOM   1509  CG2 ILE A  97       0.533  14.960  -8.788  1.00 97.80           C  
ATOM   1510 HG21 ILE A  97       0.772  14.460  -9.726  1.00 97.80           H  
ATOM   1511 HG22 ILE A  97      -0.471  15.380  -8.857  1.00 97.80           H  
ATOM   1512 HG23 ILE A  97       0.538  14.208  -7.999  1.00 97.80           H  
ATOM   1513  CD1 ILE A  97       2.145  16.552 -10.954  1.00 97.80           C  
ATOM   1514 HD11 ILE A  97       3.125  16.111 -10.774  1.00 97.80           H  
ATOM   1515 HD12 ILE A  97       2.252  17.363 -11.674  1.00 97.80           H  
ATOM   1516 HD13 ILE A  97       1.475  15.803 -11.376  1.00 97.80           H  
ATOM   1517  N   GLY A  98       2.468  15.208  -5.605  1.00 97.89           N  
ATOM   1518  H   GLY A  98       3.297  15.623  -6.007  1.00 97.89           H  
ATOM   1519  CA  GLY A  98       2.597  14.158  -4.588  1.00 97.89           C  
ATOM   1520  HA2 GLY A  98       1.966  13.309  -4.851  1.00 97.89           H  
ATOM   1521  HA3 GLY A  98       3.638  13.839  -4.540  1.00 97.89           H  
ATOM   1522  C   GLY A  98       2.218  14.612  -3.180  1.00 97.89           C  
ATOM   1523  O   GLY A  98       1.407  13.976  -2.512  1.00 97.89           O  
ATOM   1524  N   VAL A  99       2.835  15.700  -2.723  1.00 98.50           N  
ATOM   1525  H   VAL A  99       3.476  16.177  -3.341  1.00 98.50           H  
ATOM   1526  CA  VAL A  99       2.688  16.216  -1.359  1.00 98.50           C  
ATOM   1527  HA  VAL A  99       2.881  15.396  -0.668  1.00 98.50           H  
ATOM   1528  C   VAL A  99       1.257  16.672  -1.062  1.00 98.50           C  
ATOM   1529  CB  VAL A  99       3.736  17.305  -1.057  1.00 98.50           C  
ATOM   1530  HB  VAL A  99       3.722  18.066  -1.837  1.00 98.50           H  
ATOM   1531  O   VAL A  99       0.781  16.309   0.007  1.00 98.50           O  
ATOM   1532  CG1 VAL A  99       3.507  17.988   0.297  1.00 98.50           C  
ATOM   1533 HG11 VAL A  99       2.576  18.555   0.279  1.00 98.50           H  
ATOM   1534 HG12 VAL A  99       3.458  17.245   1.093  1.00 98.50           H  
ATOM   1535 HG13 VAL A  99       4.317  18.687   0.503  1.00 98.50           H  
ATOM   1536  CG2 VAL A  99       5.135  16.679  -1.015  1.00 98.50           C  
ATOM   1537 HG21 VAL A  99       5.372  16.184  -1.956  1.00 98.50           H  
ATOM   1538 HG22 VAL A  99       5.185  15.944  -0.211  1.00 98.50           H  
ATOM   1539 HG23 VAL A  99       5.877  17.457  -0.837  1.00 98.50           H  
ATOM   1540  N   PRO A 100       0.522  17.362  -1.957  1.00 98.63           N  
ATOM   1541  CA  PRO A 100      -0.872  17.720  -1.689  1.00 98.63           C  
ATOM   1542  HA  PRO A 100      -0.905  18.361  -0.808  1.00 98.63           H  
ATOM   1543  C   PRO A 100      -1.770  16.503  -1.440  1.00 98.63           C  
ATOM   1544  CB  PRO A 100      -1.328  18.534  -2.904  1.00 98.63           C  
ATOM   1545  HB2 PRO A 100      -1.716  17.878  -3.683  1.00 98.63           H  
ATOM   1546  HB3 PRO A 100      -2.070  19.284  -2.631  1.00 98.63           H  
ATOM   1547  O   PRO A 100      -2.556  16.506  -0.497  1.00 98.63           O  
ATOM   1548  CG  PRO A 100      -0.026  19.172  -3.382  1.00 98.63           C  
ATOM   1549  HG2 PRO A 100      -0.085  19.476  -4.427  1.00 98.63           H  
ATOM   1550  HG3 PRO A 100       0.224  20.023  -2.749  1.00 98.63           H  
ATOM   1551  CD  PRO A 100       0.979  18.048  -3.156  1.00 98.63           C  
ATOM   1552  HD2 PRO A 100       1.979  18.462  -3.025  1.00 98.63           H  
ATOM   1553  HD3 PRO A 100       0.957  17.365  -4.005  1.00 98.63           H  
ATOM   1554  N   LEU A 101      -1.606  15.428  -2.222  1.00 98.62           N  
ATOM   1555  H   LEU A 101      -0.941  15.479  -2.981  1.00 98.62           H  
ATOM   1556  CA  LEU A 101      -2.359  14.182  -2.028  1.00 98.62           C  
ATOM   1557  HA  LEU A 101      -3.425  14.409  -1.997  1.00 98.62           H  
ATOM   1558  C   LEU A 101      -2.018  13.512  -0.692  1.00 98.62           C  
ATOM   1559  CB  LEU A 101      -2.068  13.213  -3.188  1.00 98.62           C  
ATOM   1560  HB2 LEU A 101      -2.543  12.257  -2.971  1.00 98.62           H  
ATOM   1561  HB3 LEU A 101      -0.992  13.046  -3.235  1.00 98.62           H  
ATOM   1562  O   LEU A 101      -2.909  13.044   0.012  1.00 98.62           O  
ATOM   1563  CG  LEU A 101      -2.552  13.698  -4.565  1.00 98.62           C  
ATOM   1564  HG  LEU A 101      -2.179  14.704  -4.760  1.00 98.62           H  
ATOM   1565  CD1 LEU A 101      -2.020  12.753  -5.641  1.00 98.62           C  
ATOM   1566 HD11 LEU A 101      -2.402  11.748  -5.460  1.00 98.62           H  
ATOM   1567 HD12 LEU A 101      -2.353  13.101  -6.619  1.00 98.62           H  
ATOM   1568 HD13 LEU A 101      -0.930  12.753  -5.619  1.00 98.62           H  
ATOM   1569  CD2 LEU A 101      -4.075  13.715  -4.663  1.00 98.62           C  
ATOM   1570 HD21 LEU A 101      -4.496  14.349  -3.883  1.00 98.62           H  
ATOM   1571 HD22 LEU A 101      -4.482  12.709  -4.561  1.00 98.62           H  
ATOM   1572 HD23 LEU A 101      -4.380  14.125  -5.626  1.00 98.62           H  
ATOM   1573  N   LEU A 102      -0.731  13.491  -0.335  1.00 98.49           N  
ATOM   1574  H   LEU A 102      -0.056  13.891  -0.970  1.00 98.49           H  
ATOM   1575  CA  LEU A 102      -0.270  12.996   0.960  1.00 98.49           C  
ATOM   1576  HA  LEU A 102      -0.620  11.972   1.087  1.00 98.49           H  
ATOM   1577  C   LEU A 102      -0.862  13.817   2.119  1.00 98.49           C  
ATOM   1578  CB  LEU A 102       1.270  12.999   0.959  1.00 98.49           C  
ATOM   1579  HB2 LEU A 102       1.617  13.955   0.567  1.00 98.49           H  
ATOM   1580  HB3 LEU A 102       1.622  12.213   0.291  1.00 98.49           H  
ATOM   1581  O   LEU A 102      -1.429  13.240   3.041  1.00 98.49           O  
ATOM   1582  CG  LEU A 102       1.901  12.812   2.348  1.00 98.49           C  
ATOM   1583  HG  LEU A 102       1.565  13.606   3.016  1.00 98.49           H  
ATOM   1584  CD1 LEU A 102       1.550  11.464   2.961  1.00 98.49           C  
ATOM   1585 HD11 LEU A 102       1.895  11.479   3.995  1.00 98.49           H  
ATOM   1586 HD12 LEU A 102       0.469  11.325   2.992  1.00 98.49           H  
ATOM   1587 HD13 LEU A 102       2.012  10.647   2.406  1.00 98.49           H  
ATOM   1588  CD2 LEU A 102       3.418  12.921   2.234  1.00 98.49           C  
ATOM   1589 HD21 LEU A 102       3.809  12.136   1.586  1.00 98.49           H  
ATOM   1590 HD22 LEU A 102       3.680  13.902   1.837  1.00 98.49           H  
ATOM   1591 HD23 LEU A 102       3.849  12.820   3.231  1.00 98.49           H  
ATOM   1592  N   ARG A 103      -0.770  15.149   2.054  1.00 98.48           N  
ATOM   1593  H   ARG A 103      -0.313  15.551   1.247  1.00 98.48           H  
ATOM   1594  CA  ARG A 103      -1.269  16.059   3.096  1.00 98.48           C  
ATOM   1595  HA  ARG A 103      -0.837  15.778   4.057  1.00 98.48           H  
ATOM   1596  C   ARG A 103      -2.769  15.932   3.287  1.00 98.48           C  
ATOM   1597  CB  ARG A 103      -0.912  17.511   2.744  1.00 98.48           C  
ATOM   1598  HB2 ARG A 103      -1.475  18.189   3.386  1.00 98.48           H  
ATOM   1599  HB3 ARG A 103      -1.203  17.712   1.712  1.00 98.48           H  
ATOM   1600  O   ARG A 103      -3.228  15.879   4.419  1.00 98.48           O  
ATOM   1601  CG  ARG A 103       0.582  17.808   2.907  1.00 98.48           C  
ATOM   1602  HG2 ARG A 103       0.801  18.773   2.450  1.00 98.48           H  
ATOM   1603  HG3 ARG A 103       1.173  17.042   2.404  1.00 98.48           H  
ATOM   1604  CD  ARG A 103       0.985  17.856   4.382  1.00 98.48           C  
ATOM   1605  HD2 ARG A 103       0.450  18.672   4.869  1.00 98.48           H  
ATOM   1606  HD3 ARG A 103       0.684  16.935   4.882  1.00 98.48           H  
ATOM   1607  NE  ARG A 103       2.433  18.074   4.522  1.00 98.48           N  
ATOM   1608  HE  ARG A 103       2.769  19.009   4.338  1.00 98.48           H  
ATOM   1609  NH1 ARG A 103       3.016  15.974   5.271  1.00 98.48           N  
ATOM   1610 HH11 ARG A 103       3.735  15.351   5.612  1.00 98.48           H  
ATOM   1611 HH12 ARG A 103       2.065  15.697   5.465  1.00 98.48           H  
ATOM   1612  NH2 ARG A 103       4.581  17.487   4.952  1.00 98.48           N  
ATOM   1613 HH21 ARG A 103       5.190  16.745   5.264  1.00 98.48           H  
ATOM   1614 HH22 ARG A 103       4.892  18.444   4.866  1.00 98.48           H  
ATOM   1615  CZ  ARG A 103       3.318  17.179   4.914  1.00 98.48           C  
ATOM   1616  N   ARG A 104      -3.520  15.803   2.192  1.00 98.57           N  
ATOM   1617  H   ARG A 104      -3.080  15.910   1.290  1.00 98.57           H  
ATOM   1618  CA  ARG A 104      -4.963  15.568   2.263  1.00 98.57           C  
ATOM   1619  HA  ARG A 104      -5.397  16.349   2.887  1.00 98.57           H  
ATOM   1620  C   ARG A 104      -5.292  14.239   2.945  1.00 98.57           C  
ATOM   1621  CB  ARG A 104      -5.549  15.656   0.849  1.00 98.57           C  
ATOM   1622  HB2 ARG A 104      -5.286  16.620   0.414  1.00 98.57           H  
ATOM   1623  HB3 ARG A 104      -5.114  14.872   0.230  1.00 98.57           H  
ATOM   1624  O   ARG A 104      -6.254  14.166   3.698  1.00 98.57           O  
ATOM   1625  CG  ARG A 104      -7.075  15.503   0.832  1.00 98.57           C  
ATOM   1626  HG2 ARG A 104      -7.345  14.548   1.282  1.00 98.57           H  
ATOM   1627  HG3 ARG A 104      -7.404  15.482  -0.207  1.00 98.57           H  
ATOM   1628  CD  ARG A 104      -7.829  16.618   1.565  1.00 98.57           C  
ATOM   1629  HD2 ARG A 104      -8.862  16.293   1.688  1.00 98.57           H  
ATOM   1630  HD3 ARG A 104      -7.416  16.773   2.561  1.00 98.57           H  
ATOM   1631  NE  ARG A 104      -7.831  17.872   0.790  1.00 98.57           N  
ATOM   1632  HE  ARG A 104      -7.468  17.847  -0.152  1.00 98.57           H  
ATOM   1633  NH1 ARG A 104      -8.932  19.143   2.340  1.00 98.57           N  
ATOM   1634 HH11 ARG A 104      -8.388  18.718   3.078  1.00 98.57           H  
ATOM   1635 HH12 ARG A 104      -9.407  19.982   2.640  1.00 98.57           H  
ATOM   1636  NH2 ARG A 104      -8.758  19.876   0.252  1.00 98.57           N  
ATOM   1637 HH21 ARG A 104      -8.789  19.621  -0.725  1.00 98.57           H  
ATOM   1638 HH22 ARG A 104      -9.301  20.670   0.560  1.00 98.57           H  
ATOM   1639  CZ  ARG A 104      -8.495  18.958   1.135  1.00 98.57           C  
ATOM   1640  N   ALA A 105      -4.497  13.194   2.712  1.00 98.65           N  
ATOM   1641  H   ALA A 105      -3.714  13.305   2.085  1.00 98.65           H  
ATOM   1642  CA  ALA A 105      -4.675  11.923   3.409  1.00 98.65           C  
ATOM   1643  HA  ALA A 105      -5.702  11.590   3.258  1.00 98.65           H  
ATOM   1644  C   ALA A 105      -4.454  12.065   4.925  1.00 98.65           C  
ATOM   1645  CB  ALA A 105      -3.730  10.883   2.801  1.00 98.65           C  
ATOM   1646  HB1 ALA A 105      -4.049   9.886   3.106  1.00 98.65           H  
ATOM   1647  HB2 ALA A 105      -3.747  10.968   1.714  1.00 98.65           H  
ATOM   1648  HB3 ALA A 105      -2.711  11.047   3.150  1.00 98.65           H  
ATOM   1649  O   ALA A 105      -5.238  11.530   5.705  1.00 98.65           O  
ATOM   1650  N   GLU A 106      -3.419  12.802   5.338  1.00 98.68           N  
ATOM   1651  H   GLU A 106      -2.806  13.209   4.646  1.00 98.68           H  
ATOM   1652  CA  GLU A 106      -3.148  13.094   6.752  1.00 98.68           C  
ATOM   1653  HA  GLU A 106      -3.097  12.159   7.311  1.00 98.68           H  
ATOM   1654  C   GLU A 106      -4.275  13.920   7.382  1.00 98.68           C  
ATOM   1655  CB  GLU A 106      -1.802  13.818   6.895  1.00 98.68           C  
ATOM   1656  HB2 GLU A 106      -1.676  14.141   7.928  1.00 98.68           H  
ATOM   1657  HB3 GLU A 106      -1.805  14.702   6.256  1.00 98.68           H  
ATOM   1658  O   GLU A 106      -4.789  13.536   8.426  1.00 98.68           O  
ATOM   1659  CG  GLU A 106      -0.622  12.907   6.525  1.00 98.68           C  
ATOM   1660  HG2 GLU A 106      -0.783  12.470   5.540  1.00 98.68           H  
ATOM   1661  HG3 GLU A 106      -0.575  12.089   7.244  1.00 98.68           H  
ATOM   1662  CD  GLU A 106       0.712  13.656   6.501  1.00 98.68           C  
ATOM   1663  OE1 GLU A 106       1.734  13.062   6.918  1.00 98.68           O  
ATOM   1664  OE2 GLU A 106       0.745  14.794   5.981  1.00 98.68           O  
ATOM   1665  N   GLU A 107      -4.726  14.977   6.705  1.00 98.61           N  
ATOM   1666  H   GLU A 107      -4.240  15.247   5.862  1.00 98.61           H  
ATOM   1667  CA  GLU A 107      -5.845  15.823   7.140  1.00 98.61           C  
ATOM   1668  HA  GLU A 107      -5.584  16.307   8.081  1.00 98.61           H  
ATOM   1669  C   GLU A 107      -7.128  15.008   7.367  1.00 98.61           C  
ATOM   1670  CB  GLU A 107      -6.064  16.894   6.059  1.00 98.61           C  
ATOM   1671  HB2 GLU A 107      -5.114  17.385   5.852  1.00 98.61           H  
ATOM   1672  HB3 GLU A 107      -6.395  16.393   5.149  1.00 98.61           H  
ATOM   1673  O   GLU A 107      -7.794  15.157   8.392  1.00 98.61           O  
ATOM   1674  CG  GLU A 107      -7.089  17.974   6.436  1.00 98.61           C  
ATOM   1675  HG2 GLU A 107      -8.005  17.493   6.778  1.00 98.61           H  
ATOM   1676  HG3 GLU A 107      -6.689  18.557   7.266  1.00 98.61           H  
ATOM   1677  CD  GLU A 107      -7.414  18.910   5.255  1.00 98.61           C  
ATOM   1678  OE1 GLU A 107      -8.222  19.846   5.427  1.00 98.61           O  
ATOM   1679  OE2 GLU A 107      -6.901  18.688   4.130  1.00 98.61           O  
ATOM   1680  N   ILE A 108      -7.450  14.092   6.447  1.00 98.76           N  
ATOM   1681  H   ILE A 108      -6.880  14.041   5.615  1.00 98.76           H  
ATOM   1682  CA  ILE A 108      -8.608  13.196   6.568  1.00 98.76           C  
ATOM   1683  HA  ILE A 108      -9.495  13.799   6.760  1.00 98.76           H  
ATOM   1684  C   ILE A 108      -8.454  12.243   7.762  1.00 98.76           C  
ATOM   1685  CB  ILE A 108      -8.815  12.432   5.240  1.00 98.76           C  
ATOM   1686  HB  ILE A 108      -7.860  12.028   4.905  1.00 98.76           H  
ATOM   1687  O   ILE A 108      -9.415  12.022   8.503  1.00 98.76           O  
ATOM   1688  CG1 ILE A 108      -9.372  13.396   4.173  1.00 98.76           C  
ATOM   1689 HG12 ILE A 108     -10.412  13.612   4.418  1.00 98.76           H  
ATOM   1690 HG13 ILE A 108      -8.824  14.338   4.198  1.00 98.76           H  
ATOM   1691  CG2 ILE A 108      -9.806  11.271   5.420  1.00 98.76           C  
ATOM   1692 HG21 ILE A 108     -10.048  10.804   4.465  1.00 98.76           H  
ATOM   1693 HG22 ILE A 108     -10.719  11.675   5.860  1.00 98.76           H  
ATOM   1694 HG23 ILE A 108      -9.388  10.505   6.073  1.00 98.76           H  
ATOM   1695  CD1 ILE A 108      -9.302  12.858   2.742  1.00 98.76           C  
ATOM   1696 HD11 ILE A 108      -8.264  12.624   2.502  1.00 98.76           H  
ATOM   1697 HD12 ILE A 108      -9.917  11.966   2.620  1.00 98.76           H  
ATOM   1698 HD13 ILE A 108      -9.663  13.624   2.056  1.00 98.76           H  
ATOM   1699  N   ILE A 109      -7.261  11.675   7.965  1.00 98.70           N  
ATOM   1700  H   ILE A 109      -6.500  11.931   7.352  1.00 98.70           H  
ATOM   1701  CA  ILE A 109      -6.978  10.808   9.118  1.00 98.70           C  
ATOM   1702  HA  ILE A 109      -7.704   9.995   9.133  1.00 98.70           H  
ATOM   1703  C   ILE A 109      -7.167  11.588  10.426  1.00 98.70           C  
ATOM   1704  CB  ILE A 109      -5.560  10.198   8.999  1.00 98.70           C  
ATOM   1705  HB  ILE A 109      -4.856  10.990   8.744  1.00 98.70           H  
ATOM   1706  O   ILE A 109      -7.820  11.090  11.345  1.00 98.70           O  
ATOM   1707  CG1 ILE A 109      -5.532   9.128   7.883  1.00 98.70           C  
ATOM   1708 HG12 ILE A 109      -6.093   9.483   7.019  1.00 98.70           H  
ATOM   1709 HG13 ILE A 109      -6.021   8.223   8.243  1.00 98.70           H  
ATOM   1710  CG2 ILE A 109      -5.106   9.568  10.329  1.00 98.70           C  
ATOM   1711 HG21 ILE A 109      -4.968  10.343  11.082  1.00 98.70           H  
ATOM   1712 HG22 ILE A 109      -4.155   9.051  10.201  1.00 98.70           H  
ATOM   1713 HG23 ILE A 109      -5.856   8.860  10.682  1.00 98.70           H  
ATOM   1714  CD1 ILE A 109      -4.120   8.771   7.400  1.00 98.70           C  
ATOM   1715 HD11 ILE A 109      -3.541   8.307   8.198  1.00 98.70           H  
ATOM   1716 HD12 ILE A 109      -3.607   9.670   7.058  1.00 98.70           H  
ATOM   1717 HD13 ILE A 109      -4.193   8.070   6.569  1.00 98.70           H  
ATOM   1718  N   ASP A 110      -6.643  12.809  10.497  1.00 98.45           N  
ATOM   1719  H   ASP A 110      -6.108  13.152   9.712  1.00 98.45           H  
ATOM   1720  CA  ASP A 110      -6.688  13.643  11.701  1.00 98.45           C  
ATOM   1721  HA  ASP A 110      -6.377  13.042  12.555  1.00 98.45           H  
ATOM   1722  C   ASP A 110      -8.105  14.141  12.008  1.00 98.45           C  
ATOM   1723  CB  ASP A 110      -5.696  14.809  11.550  1.00 98.45           C  
ATOM   1724  HB2 ASP A 110      -5.796  15.470  12.411  1.00 98.45           H  
ATOM   1725  HB3 ASP A 110      -5.937  15.377  10.652  1.00 98.45           H  
ATOM   1726  O   ASP A 110      -8.490  14.234  13.176  1.00 98.45           O  
ATOM   1727  CG  ASP A 110      -4.243  14.324  11.482  1.00 98.45           C  
ATOM   1728  OD1 ASP A 110      -3.970  13.193  11.958  1.00 98.45           O  
ATOM   1729  OD2 ASP A 110      -3.384  15.047  10.930  1.00 98.45           O  
ATOM   1730  N   TYR A 111      -8.909  14.393  10.971  1.00 98.76           N  
ATOM   1731  H   TYR A 111      -8.507  14.378  10.044  1.00 98.76           H  
ATOM   1732  CA  TYR A 111     -10.328  14.708  11.112  1.00 98.76           C  
ATOM   1733  HA  TYR A 111     -10.438  15.532  11.817  1.00 98.76           H  
ATOM   1734  C   TYR A 111     -11.120  13.518  11.668  1.00 98.76           C  
ATOM   1735  CB  TYR A 111     -10.895  15.151   9.758  1.00 98.76           C  
ATOM   1736  HB2 TYR A 111     -10.692  14.386   9.009  1.00 98.76           H  
ATOM   1737  HB3 TYR A 111     -10.387  16.062   9.442  1.00 98.76           H  
ATOM   1738  O   TYR A 111     -11.847  13.660  12.656  1.00 98.76           O  
ATOM   1739  CG  TYR A 111     -12.388  15.409   9.811  1.00 98.76           C  
ATOM   1740  CD1 TYR A 111     -13.294  14.395   9.443  1.00 98.76           C  
ATOM   1741  HD1 TYR A 111     -12.928  13.447   9.077  1.00 98.76           H  
ATOM   1742  CD2 TYR A 111     -12.869  16.649  10.273  1.00 98.76           C  
ATOM   1743  HD2 TYR A 111     -12.172  17.425  10.554  1.00 98.76           H  
ATOM   1744  CE1 TYR A 111     -14.678  14.619   9.549  1.00 98.76           C  
ATOM   1745  HE1 TYR A 111     -15.388  13.859   9.258  1.00 98.76           H  
ATOM   1746  CE2 TYR A 111     -14.255  16.882  10.361  1.00 98.76           C  
ATOM   1747  HE2 TYR A 111     -14.624  17.838  10.702  1.00 98.76           H  
ATOM   1748  OH  TYR A 111     -16.498  16.070  10.092  1.00 98.76           O  
ATOM   1749  HH  TYR A 111     -16.736  16.992  10.219  1.00 98.76           H  
ATOM   1750  CZ  TYR A 111     -15.161  15.862  10.004  1.00 98.76           C  
ATOM   1751  N   PHE A 112     -10.978  12.335  11.057  1.00 98.70           N  
ATOM   1752  H   PHE A 112     -10.370  12.273  10.253  1.00 98.70           H  
ATOM   1753  CA  PHE A 112     -11.770  11.169  11.449  1.00 98.70           C  
ATOM   1754  HA  PHE A 112     -12.788  11.515  11.627  1.00 98.70           H  
ATOM   1755  C   PHE A 112     -11.332  10.544  12.769  1.00 98.70           C  
ATOM   1756  CB  PHE A 112     -11.806  10.121  10.326  1.00 98.70           C  
ATOM   1757  HB2 PHE A 112     -12.166   9.177  10.735  1.00 98.70           H  
ATOM   1758  HB3 PHE A 112     -10.793   9.954   9.959  1.00 98.70           H  
ATOM   1759  O   PHE A 112     -12.155   9.871  13.387  1.00 98.70           O  
ATOM   1760  CG  PHE A 112     -12.726  10.490   9.181  1.00 98.70           C  
ATOM   1761  CD1 PHE A 112     -14.064  10.837   9.444  1.00 98.70           C  
ATOM   1762  HD1 PHE A 112     -14.453  10.830  10.452  1.00 98.70           H  
ATOM   1763  CD2 PHE A 112     -12.261  10.485   7.853  1.00 98.70           C  
ATOM   1764  HD2 PHE A 112     -11.238  10.206   7.647  1.00 98.70           H  
ATOM   1765  CE1 PHE A 112     -14.903  11.239   8.400  1.00 98.70           C  
ATOM   1766  HE1 PHE A 112     -15.905  11.568   8.634  1.00 98.70           H  
ATOM   1767  CE2 PHE A 112     -13.120  10.858   6.801  1.00 98.70           C  
ATOM   1768  HE2 PHE A 112     -12.770  10.862   5.779  1.00 98.70           H  
ATOM   1769  CZ  PHE A 112     -14.437  11.255   7.078  1.00 98.70           C  
ATOM   1770  HZ  PHE A 112     -15.092  11.581   6.283  1.00 98.70           H  
ATOM   1771  N   LYS A 113     -10.089  10.772  13.215  1.00 97.91           N  
ATOM   1772  H   LYS A 113      -9.473  11.306  12.618  1.00 97.91           H  
ATOM   1773  CA  LYS A 113      -9.530  10.220  14.464  1.00 97.91           C  
ATOM   1774  HA  LYS A 113      -8.446  10.324  14.419  1.00 97.91           H  
ATOM   1775  C   LYS A 113      -9.811   8.714  14.615  1.00 97.91           C  
ATOM   1776  CB  LYS A 113     -10.034  11.021  15.676  1.00 97.91           C  
ATOM   1777  HB2 LYS A 113      -9.580  10.612  16.578  1.00 97.91           H  
ATOM   1778  HB3 LYS A 113     -11.116  10.913  15.756  1.00 97.91           H  
ATOM   1779  O   LYS A 113     -10.389   8.302  15.624  1.00 97.91           O  
ATOM   1780  CG  LYS A 113      -9.684  12.506  15.582  1.00 97.91           C  
ATOM   1781  HG2 LYS A 113      -8.604  12.618  15.480  1.00 97.91           H  
ATOM   1782  HG3 LYS A 113     -10.178  12.941  14.714  1.00 97.91           H  
ATOM   1783  CD  LYS A 113     -10.161  13.243  16.832  1.00 97.91           C  
ATOM   1784  HD2 LYS A 113     -11.239  13.122  16.931  1.00 97.91           H  
ATOM   1785  HD3 LYS A 113      -9.660  12.833  17.709  1.00 97.91           H  
ATOM   1786  CE  LYS A 113      -9.812  14.721  16.665  1.00 97.91           C  
ATOM   1787  HE2 LYS A 113      -8.735  14.809  16.521  1.00 97.91           H  
ATOM   1788  HE3 LYS A 113     -10.286  15.083  15.753  1.00 97.91           H  
ATOM   1789  NZ  LYS A 113     -10.252  15.515  17.836  1.00 97.91           N  
ATOM   1790  HZ1 LYS A 113      -9.798  15.180  18.674  1.00 97.91           H  
ATOM   1791  HZ2 LYS A 113     -10.011  16.486  17.698  1.00 97.91           H  
ATOM   1792  HZ3 LYS A 113     -11.253  15.440  17.945  1.00 97.91           H  
ATOM   1793  N   PRO A 114      -9.462   7.889  13.611  1.00 98.15           N  
ATOM   1794  CA  PRO A 114      -9.758   6.468  13.665  1.00 98.15           C  
ATOM   1795  HA  PRO A 114     -10.823   6.314  13.841  1.00 98.15           H  
ATOM   1796  C   PRO A 114      -8.966   5.790  14.784  1.00 98.15           C  
ATOM   1797  CB  PRO A 114      -9.369   5.934  12.289  1.00 98.15           C  
ATOM   1798  HB2 PRO A 114      -9.103   4.877  12.316  1.00 98.15           H  
ATOM   1799  HB3 PRO A 114     -10.197   6.100  11.601  1.00 98.15           H  
ATOM   1800  O   PRO A 114      -7.888   6.248  15.167  1.00 98.15           O  
ATOM   1801  CG  PRO A 114      -8.183   6.825  11.915  1.00 98.15           C  
ATOM   1802  HG2 PRO A 114      -8.010   6.857  10.839  1.00 98.15           H  
ATOM   1803  HG3 PRO A 114      -7.286   6.488  12.435  1.00 98.15           H  
ATOM   1804  CD  PRO A 114      -8.616   8.185  12.458  1.00 98.15           C  
ATOM   1805  HD2 PRO A 114      -7.743   8.773  12.742  1.00 98.15           H  
ATOM   1806  HD3 PRO A 114      -9.198   8.710  11.700  1.00 98.15           H  
ATOM   1807  N   THR A 115      -9.457   4.644  15.254  1.00 97.11           N  
ATOM   1808  H   THR A 115     -10.343   4.304  14.907  1.00 97.11           H  
ATOM   1809  CA  THR A 115      -8.710   3.788  16.185  1.00 97.11           C  
ATOM   1810  HA  THR A 115      -8.528   4.340  17.107  1.00 97.11           H  
ATOM   1811  C   THR A 115      -7.357   3.392  15.600  1.00 97.11           C  
ATOM   1812  CB  THR A 115      -9.504   2.517  16.505  1.00 97.11           C  
ATOM   1813  HB  THR A 115      -9.591   1.902  15.609  1.00 97.11           H  
ATOM   1814  O   THR A 115      -6.348   3.422  16.302  1.00 97.11           O  
ATOM   1815  CG2 THR A 115      -8.853   1.689  17.605  1.00 97.11           C  
ATOM   1816 HG21 THR A 115      -7.946   1.213  17.232  1.00 97.11           H  
ATOM   1817 HG22 THR A 115      -8.605   2.317  18.460  1.00 97.11           H  
ATOM   1818 HG23 THR A 115      -9.553   0.915  17.920  1.00 97.11           H  
ATOM   1819  OG1 THR A 115     -10.802   2.848  16.940  1.00 97.11           O  
ATOM   1820  HG1 THR A 115     -10.729   3.281  17.793  1.00 97.11           H  
ATOM   1821  N   ALA A 116      -7.312   3.081  14.302  1.00 98.18           N  
ATOM   1822  H   ALA A 116      -8.178   3.070  13.782  1.00 98.18           H  
ATOM   1823  CA  ALA A 116      -6.068   2.842  13.586  1.00 98.18           C  
ATOM   1824  HA  ALA A 116      -5.247   3.241  14.183  1.00 98.18           H  
ATOM   1825  C   ALA A 116      -6.025   3.548  12.229  1.00 98.18           C  
ATOM   1826  CB  ALA A 116      -5.838   1.337  13.456  1.00 98.18           C  
ATOM   1827  HB1 ALA A 116      -5.755   0.901  14.451  1.00 98.18           H  
ATOM   1828  HB2 ALA A 116      -6.670   0.879  12.921  1.00 98.18           H  
ATOM   1829  HB3 ALA A 116      -4.913   1.153  12.910  1.00 98.18           H  
ATOM   1830  O   ALA A 116      -7.025   3.635  11.518  1.00 98.18           O  
ATOM   1831  N   TYR A 117      -4.842   3.988  11.816  1.00 98.61           N  
ATOM   1832  H   TYR A 117      -4.056   3.929  12.448  1.00 98.61           H  
ATOM   1833  CA  TYR A 117      -4.604   4.398  10.435  1.00 98.61           C  
ATOM   1834  HA  TYR A 117      -5.477   4.110   9.849  1.00 98.61           H  
ATOM   1835  C   TYR A 117      -3.416   3.662   9.829  1.00 98.61           C  
ATOM   1836  CB  TYR A 117      -4.465   5.918  10.317  1.00 98.61           C  
ATOM   1837  HB2 TYR A 117      -5.342   6.387  10.764  1.00 98.61           H  
ATOM   1838  HB3 TYR A 117      -4.468   6.185   9.260  1.00 98.61           H  
ATOM   1839  O   TYR A 117      -2.498   3.258  10.539  1.00 98.61           O  
ATOM   1840  CG  TYR A 117      -3.211   6.483  10.954  1.00 98.61           C  
ATOM   1841  CD1 TYR A 117      -3.267   7.016  12.255  1.00 98.61           C  
ATOM   1842  HD1 TYR A 117      -4.204   7.032  12.793  1.00 98.61           H  
ATOM   1843  CD2 TYR A 117      -1.994   6.487  10.244  1.00 98.61           C  
ATOM   1844  HD2 TYR A 117      -1.949   6.096   9.238  1.00 98.61           H  
ATOM   1845  CE1 TYR A 117      -2.107   7.543  12.850  1.00 98.61           C  
ATOM   1846  HE1 TYR A 117      -2.165   7.997  13.829  1.00 98.61           H  
ATOM   1847  CE2 TYR A 117      -0.826   6.980  10.851  1.00 98.61           C  
ATOM   1848  HE2 TYR A 117       0.116   6.965  10.322  1.00 98.61           H  
ATOM   1849  OH  TYR A 117       0.256   7.972  12.729  1.00 98.61           O  
ATOM   1850  HH  TYR A 117       0.111   8.345  13.602  1.00 98.61           H  
ATOM   1851  CZ  TYR A 117      -0.877   7.487  12.164  1.00 98.61           C  
ATOM   1852  N   PHE A 118      -3.412   3.524   8.506  1.00 98.70           N  
ATOM   1853  H   PHE A 118      -4.223   3.845   7.998  1.00 98.70           H  
ATOM   1854  CA  PHE A 118      -2.285   2.981   7.753  1.00 98.70           C  
ATOM   1855  HA  PHE A 118      -1.380   3.029   8.358  1.00 98.70           H  
ATOM   1856  C   PHE A 118      -2.071   3.804   6.492  1.00 98.70           C  
ATOM   1857  CB  PHE A 118      -2.541   1.513   7.388  1.00 98.70           C  
ATOM   1858  HB2 PHE A 118      -3.410   1.459   6.733  1.00 98.70           H  
ATOM   1859  HB3 PHE A 118      -1.686   1.135   6.828  1.00 98.70           H  
ATOM   1860  O   PHE A 118      -2.928   3.834   5.616  1.00 98.70           O  
ATOM   1861  CG  PHE A 118      -2.776   0.611   8.579  1.00 98.70           C  
ATOM   1862  CD1 PHE A 118      -1.688   0.149   9.341  1.00 98.70           C  
ATOM   1863  HD1 PHE A 118      -0.680   0.438   9.081  1.00 98.70           H  
ATOM   1864  CD2 PHE A 118      -4.089   0.272   8.954  1.00 98.70           C  
ATOM   1865  HD2 PHE A 118      -4.928   0.654   8.392  1.00 98.70           H  
ATOM   1866  CE1 PHE A 118      -1.911  -0.657  10.470  1.00 98.70           C  
ATOM   1867  HE1 PHE A 118      -1.082  -0.977  11.084  1.00 98.70           H  
ATOM   1868  CE2 PHE A 118      -4.312  -0.548  10.073  1.00 98.70           C  
ATOM   1869  HE2 PHE A 118      -5.318  -0.804  10.369  1.00 98.70           H  
ATOM   1870  CZ  PHE A 118      -3.221  -1.018  10.824  1.00 98.70           C  
ATOM   1871  HZ  PHE A 118      -3.385  -1.645  11.687  1.00 98.70           H  
ATOM   1872  N   MET A 119      -0.917   4.445   6.367  1.00 98.73           N  
ATOM   1873  H   MET A 119      -0.271   4.425   7.142  1.00 98.73           H  
ATOM   1874  CA  MET A 119      -0.494   5.082   5.123  1.00 98.73           C  
ATOM   1875  HA  MET A 119      -1.337   5.169   4.437  1.00 98.73           H  
ATOM   1876  C   MET A 119       0.581   4.213   4.476  1.00 98.73           C  
ATOM   1877  CB  MET A 119       0.012   6.491   5.417  1.00 98.73           C  
ATOM   1878  HB2 MET A 119       0.785   6.426   6.183  1.00 98.73           H  
ATOM   1879  HB3 MET A 119       0.454   6.904   4.510  1.00 98.73           H  
ATOM   1880  O   MET A 119       1.583   3.925   5.118  1.00 98.73           O  
ATOM   1881  CG  MET A 119      -1.087   7.444   5.895  1.00 98.73           C  
ATOM   1882  HG2 MET A 119      -1.687   7.742   5.036  1.00 98.73           H  
ATOM   1883  HG3 MET A 119      -1.739   6.931   6.602  1.00 98.73           H  
ATOM   1884  SD  MET A 119      -0.474   8.942   6.706  1.00 98.73           S  
ATOM   1885  CE  MET A 119       0.894   9.417   5.622  1.00 98.73           C  
ATOM   1886  HE1 MET A 119       0.546   9.448   4.589  1.00 98.73           H  
ATOM   1887  HE2 MET A 119       1.239  10.408   5.915  1.00 98.73           H  
ATOM   1888  HE3 MET A 119       1.718   8.710   5.720  1.00 98.73           H  
ATOM   1889  N   GLU A 120       0.395   3.779   3.230  1.00 98.08           N  
ATOM   1890  H   GLU A 120      -0.433   4.087   2.740  1.00 98.08           H  
ATOM   1891  CA  GLU A 120       1.313   2.864   2.533  1.00 98.08           C  
ATOM   1892  HA  GLU A 120       2.083   2.542   3.233  1.00 98.08           H  
ATOM   1893  C   GLU A 120       2.013   3.556   1.363  1.00 98.08           C  
ATOM   1894  CB  GLU A 120       0.570   1.596   2.067  1.00 98.08           C  
ATOM   1895  HB2 GLU A 120      -0.158   1.847   1.295  1.00 98.08           H  
ATOM   1896  HB3 GLU A 120       0.017   1.209   2.923  1.00 98.08           H  
ATOM   1897  O   GLU A 120       1.381   4.204   0.529  1.00 98.08           O  
ATOM   1898  CG  GLU A 120       1.495   0.458   1.574  1.00 98.08           C  
ATOM   1899  HG2 GLU A 120       2.338   0.410   2.263  1.00 98.08           H  
ATOM   1900  HG3 GLU A 120       0.950  -0.480   1.681  1.00 98.08           H  
ATOM   1901  CD  GLU A 120       1.998   0.527   0.104  1.00 98.08           C  
ATOM   1902  OE1 GLU A 120       3.133   0.057  -0.191  1.00 98.08           O  
ATOM   1903  OE2 GLU A 120       1.240   0.910  -0.804  1.00 98.08           O  
ATOM   1904  N   ASN A 121       3.335   3.390   1.271  1.00 97.49           N  
ATOM   1905  H   ASN A 121       3.815   2.902   2.013  1.00 97.49           H  
ATOM   1906  CA  ASN A 121       4.096   3.774   0.082  1.00 97.49           C  
ATOM   1907  HA  ASN A 121       3.468   3.559  -0.783  1.00 97.49           H  
ATOM   1908  C   ASN A 121       5.402   2.966  -0.025  1.00 97.49           C  
ATOM   1909  CB  ASN A 121       4.388   5.287   0.140  1.00 97.49           C  
ATOM   1910  HB2 ASN A 121       5.335   5.472   0.648  1.00 97.49           H  
ATOM   1911  HB3 ASN A 121       3.602   5.779   0.712  1.00 97.49           H  
ATOM   1912  O   ASN A 121       5.967   2.575   0.997  1.00 97.49           O  
ATOM   1913  CG  ASN A 121       4.410   5.936  -1.227  1.00 97.49           C  
ATOM   1914  ND2 ASN A 121       3.253   6.246  -1.757  1.00 97.49           N  
ATOM   1915 HD21 ASN A 121       3.195   6.843  -2.569  1.00 97.49           H  
ATOM   1916 HD22 ASN A 121       2.405   6.067  -1.238  1.00 97.49           H  
ATOM   1917  OD1 ASN A 121       5.451   6.131  -1.843  1.00 97.49           O  
ATOM   1918  N   PRO A 122       5.974   2.743  -1.224  1.00 96.46           N  
ATOM   1919  CA  PRO A 122       7.306   2.152  -1.354  1.00 96.46           C  
ATOM   1920  HA  PRO A 122       7.238   1.101  -1.074  1.00 96.46           H  
ATOM   1921  C   PRO A 122       8.371   2.851  -0.488  1.00 96.46           C  
ATOM   1922  CB  PRO A 122       7.643   2.250  -2.845  1.00 96.46           C  
ATOM   1923  HB2 PRO A 122       8.105   3.211  -3.069  1.00 96.46           H  
ATOM   1924  HB3 PRO A 122       8.286   1.432  -3.167  1.00 96.46           H  
ATOM   1925  O   PRO A 122       8.630   4.044  -0.640  1.00 96.46           O  
ATOM   1926  CG  PRO A 122       6.271   2.193  -3.514  1.00 96.46           C  
ATOM   1927  HG2 PRO A 122       6.279   2.668  -4.495  1.00 96.46           H  
ATOM   1928  HG3 PRO A 122       5.949   1.155  -3.591  1.00 96.46           H  
ATOM   1929  CD  PRO A 122       5.369   2.934  -2.533  1.00 96.46           C  
ATOM   1930  HD2 PRO A 122       4.356   2.531  -2.566  1.00 96.46           H  
ATOM   1931  HD3 PRO A 122       5.367   3.993  -2.791  1.00 96.46           H  
ATOM   1932  N   ALA A 123       9.085   2.093   0.351  1.00 97.14           N  
ATOM   1933  H   ALA A 123       8.877   1.106   0.394  1.00 97.14           H  
ATOM   1934  CA  ALA A 123      10.093   2.640   1.274  1.00 97.14           C  
ATOM   1935  HA  ALA A 123       9.631   3.412   1.889  1.00 97.14           H  
ATOM   1936  C   ALA A 123      11.309   3.246   0.551  1.00 97.14           C  
ATOM   1937  CB  ALA A 123      10.589   1.509   2.170  1.00 97.14           C  
ATOM   1938  HB1 ALA A 123      11.204   0.840   1.568  1.00 97.14           H  
ATOM   1939  HB2 ALA A 123      11.202   1.928   2.968  1.00 97.14           H  
ATOM   1940  HB3 ALA A 123       9.751   0.967   2.609  1.00 97.14           H  
ATOM   1941  O   ALA A 123      12.034   4.092   1.082  1.00 97.14           O  
ATOM   1942  N   THR A 124      11.554   2.788  -0.678  1.00 94.56           N  
ATOM   1943  H   THR A 124      10.928   2.089  -1.054  1.00 94.56           H  
ATOM   1944  CA  THR A 124      12.605   3.308  -1.559  1.00 94.56           C  
ATOM   1945  HA  THR A 124      13.526   3.419  -0.986  1.00 94.56           H  
ATOM   1946  C   THR A 124      12.264   4.686  -2.128  1.00 94.56           C  
ATOM   1947  CB  THR A 124      12.870   2.332  -2.714  1.00 94.56           C  
ATOM   1948  HB  THR A 124      13.600   2.766  -3.397  1.00 94.56           H  
ATOM   1949  O   THR A 124      13.142   5.342  -2.683  1.00 94.56           O  
ATOM   1950  CG2 THR A 124      13.408   0.990  -2.212  1.00 94.56           C  
ATOM   1951 HG21 THR A 124      14.317   1.152  -1.633  1.00 94.56           H  
ATOM   1952 HG22 THR A 124      13.640   0.355  -3.067  1.00 94.56           H  
ATOM   1953 HG23 THR A 124      12.665   0.490  -1.592  1.00 94.56           H  
ATOM   1954  OG1 THR A 124      11.677   2.057  -3.417  1.00 94.56           O  
ATOM   1955  HG1 THR A 124      11.421   2.844  -3.905  1.00 94.56           H  
ATOM   1956  N   GLY A 125      11.003   5.116  -2.027  1.00 95.44           N  
ATOM   1957  H   GLY A 125      10.338   4.562  -1.506  1.00 95.44           H  
ATOM   1958  CA  GLY A 125      10.544   6.432  -2.455  1.00 95.44           C  
ATOM   1959  HA2 GLY A 125      10.975   6.669  -3.427  1.00 95.44           H  
ATOM   1960  HA3 GLY A 125       9.459   6.413  -2.559  1.00 95.44           H  
ATOM   1961  C   GLY A 125      10.910   7.548  -1.475  1.00 95.44           C  
ATOM   1962  O   GLY A 125      11.458   7.320  -0.393  1.00 95.44           O  
ATOM   1963  N   ARG A 126      10.603   8.778  -1.881  1.00 97.22           N  
ATOM   1964  H   ARG A 126      10.200   8.868  -2.803  1.00 97.22           H  
ATOM   1965  CA  ARG A 126      10.841  10.011  -1.116  1.00 97.22           C  
ATOM   1966  HA  ARG A 126      11.697   9.888  -0.453  1.00 97.22           H  
ATOM   1967  C   ARG A 126       9.685  10.395  -0.187  1.00 97.22           C  
ATOM   1968  CB  ARG A 126      11.144  11.160  -2.093  1.00 97.22           C  
ATOM   1969  HB2 ARG A 126      10.307  11.242  -2.787  1.00 97.22           H  
ATOM   1970  HB3 ARG A 126      11.191  12.099  -1.543  1.00 97.22           H  
ATOM   1971  O   ARG A 126       9.831  11.356   0.547  1.00 97.22           O  
ATOM   1972  CG  ARG A 126      12.434  11.006  -2.920  1.00 97.22           C  
ATOM   1973  HG2 ARG A 126      12.417  10.052  -3.448  1.00 97.22           H  
ATOM   1974  HG3 ARG A 126      12.436  11.790  -3.677  1.00 97.22           H  
ATOM   1975  CD  ARG A 126      13.747  11.114  -2.131  1.00 97.22           C  
ATOM   1976  HD2 ARG A 126      14.590  11.099  -2.822  1.00 97.22           H  
ATOM   1977  HD3 ARG A 126      13.829  10.245  -1.478  1.00 97.22           H  
ATOM   1978  NE  ARG A 126      13.820  12.317  -1.294  1.00 97.22           N  
ATOM   1979  HE  ARG A 126      13.624  12.175  -0.313  1.00 97.22           H  
ATOM   1980  NH1 ARG A 126      14.392  14.030  -2.725  1.00 97.22           N  
ATOM   1981 HH11 ARG A 126      14.445  15.033  -2.828  1.00 97.22           H  
ATOM   1982 HH12 ARG A 126      14.134  13.459  -3.517  1.00 97.22           H  
ATOM   1983  NH2 ARG A 126      14.092  14.431  -0.558  1.00 97.22           N  
ATOM   1984 HH21 ARG A 126      14.223  15.426  -0.666  1.00 97.22           H  
ATOM   1985 HH22 ARG A 126      13.867  14.047   0.348  1.00 97.22           H  
ATOM   1986  CZ  ARG A 126      14.108  13.582  -1.537  1.00 97.22           C  
ATOM   1987  N   ALA A 127       8.569   9.660  -0.183  1.00 97.83           N  
ATOM   1988  H   ALA A 127       8.489   8.880  -0.820  1.00 97.83           H  
ATOM   1989  CA  ALA A 127       7.398   9.998   0.633  1.00 97.83           C  
ATOM   1990  HA  ALA A 127       6.995  10.954   0.300  1.00 97.83           H  
ATOM   1991  C   ALA A 127       7.730  10.145   2.129  1.00 97.83           C  
ATOM   1992  CB  ALA A 127       6.331   8.926   0.412  1.00 97.83           C  
ATOM   1993  HB1 ALA A 127       6.054   8.873  -0.640  1.00 97.83           H  
ATOM   1994  HB2 ALA A 127       6.686   7.951   0.748  1.00 97.83           H  
ATOM   1995  HB3 ALA A 127       5.452   9.204   0.993  1.00 97.83           H  
ATOM   1996  O   ALA A 127       7.225  11.052   2.778  1.00 97.83           O  
ATOM   1997  N   LYS A 128       8.656   9.323   2.643  1.00 97.48           N  
ATOM   1998  H   LYS A 128       9.020   8.599   2.039  1.00 97.48           H  
ATOM   1999  CA  LYS A 128       9.166   9.388   4.024  1.00 97.48           C  
ATOM   2000  HA  LYS A 128       8.326   9.271   4.709  1.00 97.48           H  
ATOM   2001  C   LYS A 128       9.780  10.728   4.435  1.00 97.48           C  
ATOM   2002  CB  LYS A 128      10.176   8.251   4.266  1.00 97.48           C  
ATOM   2003  HB2 LYS A 128       9.708   7.285   4.079  1.00 97.48           H  
ATOM   2004  HB3 LYS A 128      10.484   8.281   5.311  1.00 97.48           H  
ATOM   2005  O   LYS A 128       9.885  10.984   5.623  1.00 97.48           O  
ATOM   2006  CG  LYS A 128      11.415   8.338   3.370  1.00 97.48           C  
ATOM   2007  HG2 LYS A 128      11.876   9.319   3.487  1.00 97.48           H  
ATOM   2008  HG3 LYS A 128      11.124   8.198   2.329  1.00 97.48           H  
ATOM   2009  CD  LYS A 128      12.440   7.280   3.778  1.00 97.48           C  
ATOM   2010  HD2 LYS A 128      12.793   7.517   4.781  1.00 97.48           H  
ATOM   2011  HD3 LYS A 128      11.982   6.291   3.800  1.00 97.48           H  
ATOM   2012  CE  LYS A 128      13.631   7.297   2.822  1.00 97.48           C  
ATOM   2013  HE2 LYS A 128      13.916   8.336   2.652  1.00 97.48           H  
ATOM   2014  HE3 LYS A 128      14.466   6.796   3.311  1.00 97.48           H  
ATOM   2015  NZ  LYS A 128      13.299   6.616   1.547  1.00 97.48           N  
ATOM   2016  HZ1 LYS A 128      12.554   7.106   1.073  1.00 97.48           H  
ATOM   2017  HZ2 LYS A 128      12.949   5.682   1.704  1.00 97.48           H  
ATOM   2018  HZ3 LYS A 128      14.097   6.586   0.928  1.00 97.48           H  
ATOM   2019  N   ASP A 129      10.168  11.563   3.477  1.00 97.58           N  
ATOM   2020  H   ASP A 129      10.054  11.300   2.509  1.00 97.58           H  
ATOM   2021  CA  ASP A 129      10.716  12.890   3.759  1.00 97.58           C  
ATOM   2022  HA  ASP A 129      11.279  12.864   4.692  1.00 97.58           H  
ATOM   2023  C   ASP A 129       9.608  13.946   3.915  1.00 97.58           C  
ATOM   2024  CB  ASP A 129      11.668  13.309   2.633  1.00 97.58           C  
ATOM   2025  HB2 ASP A 129      11.087  13.447   1.721  1.00 97.58           H  
ATOM   2026  HB3 ASP A 129      12.103  14.274   2.890  1.00 97.58           H  
ATOM   2027  O   ASP A 129       9.893  15.090   4.255  1.00 97.58           O  
ATOM   2028  CG  ASP A 129      12.818  12.346   2.328  1.00 97.58           C  
ATOM   2029  OD1 ASP A 129      13.077  11.341   3.017  1.00 97.58           O  
ATOM   2030  OD2 ASP A 129      13.462  12.589   1.288  1.00 97.58           O  
ATOM   2031  N   TYR A 130       8.359  13.578   3.612  1.00 98.06           N  
ATOM   2032  H   TYR A 130       8.198  12.614   3.357  1.00 98.06           H  
ATOM   2033  CA  TYR A 130       7.206  14.471   3.640  1.00 98.06           C  
ATOM   2034  HA  TYR A 130       7.529  15.463   3.954  1.00 98.06           H  
ATOM   2035  C   TYR A 130       6.150  14.035   4.641  1.00 98.06           C  
ATOM   2036  CB  TYR A 130       6.601  14.598   2.238  1.00 98.06           C  
ATOM   2037  HB2 TYR A 130       6.310  13.612   1.875  1.00 98.06           H  
ATOM   2038  HB3 TYR A 130       5.702  15.211   2.297  1.00 98.06           H  
ATOM   2039  O   TYR A 130       5.480  14.913   5.165  1.00 98.06           O  
ATOM   2040  CG  TYR A 130       7.554  15.238   1.259  1.00 98.06           C  
ATOM   2041  CD1 TYR A 130       7.661  16.639   1.206  1.00 98.06           C  
ATOM   2042  HD1 TYR A 130       7.019  17.251   1.824  1.00 98.06           H  
ATOM   2043  CD2 TYR A 130       8.412  14.429   0.495  1.00 98.06           C  
ATOM   2044  HD2 TYR A 130       8.351  13.355   0.588  1.00 98.06           H  
ATOM   2045  CE1 TYR A 130       8.636  17.238   0.393  1.00 98.06           C  
ATOM   2046  HE1 TYR A 130       8.737  18.313   0.388  1.00 98.06           H  
ATOM   2047  CE2 TYR A 130       9.407  15.022  -0.295  1.00 98.06           C  
ATOM   2048  HE2 TYR A 130      10.141  14.410  -0.798  1.00 98.06           H  
ATOM   2049  OH  TYR A 130      10.522  17.002  -1.043  1.00 98.06           O  
ATOM   2050  HH  TYR A 130      10.583  17.922  -0.775  1.00 98.06           H  
ATOM   2051  CZ  TYR A 130       9.515  16.424  -0.348  1.00 98.06           C  
ATOM   2052  N   VAL A 131       5.981  12.740   4.924  1.00 98.36           N  
ATOM   2053  H   VAL A 131       6.565  12.056   4.466  1.00 98.36           H  
ATOM   2054  CA  VAL A 131       5.035  12.287   5.961  1.00 98.36           C  
ATOM   2055  HA  VAL A 131       4.026  12.589   5.680  1.00 98.36           H  
ATOM   2056  C   VAL A 131       5.364  12.967   7.292  1.00 98.36           C  
ATOM   2057  CB  VAL A 131       5.049  10.756   6.115  1.00 98.36           C  
ATOM   2058  HB  VAL A 131       6.061  10.418   6.341  1.00 98.36           H  
ATOM   2059  O   VAL A 131       6.543  13.109   7.626  1.00 98.36           O  
ATOM   2060  CG1 VAL A 131       4.106  10.310   7.236  1.00 98.36           C  
ATOM   2061 HG11 VAL A 131       3.908   9.240   7.172  1.00 98.36           H  
ATOM   2062 HG12 VAL A 131       4.554  10.523   8.207  1.00 98.36           H  
ATOM   2063 HG13 VAL A 131       3.157  10.840   7.160  1.00 98.36           H  
ATOM   2064  CG2 VAL A 131       4.586  10.067   4.823  1.00 98.36           C  
ATOM   2065 HG21 VAL A 131       5.154  10.418   3.961  1.00 98.36           H  
ATOM   2066 HG22 VAL A 131       3.528  10.276   4.660  1.00 98.36           H  
ATOM   2067 HG23 VAL A 131       4.709   8.988   4.912  1.00 98.36           H  
ATOM   2068  N   SER A 132       4.337  13.418   8.017  1.00 97.35           N  
ATOM   2069  H   SER A 132       3.392  13.304   7.679  1.00 97.35           H  
ATOM   2070  CA  SER A 132       4.519  14.125   9.285  1.00 97.35           C  
ATOM   2071  HA  SER A 132       5.044  15.051   9.049  1.00 97.35           H  
ATOM   2072  C   SER A 132       5.362  13.290  10.266  1.00 97.35           C  
ATOM   2073  CB  SER A 132       3.179  14.520   9.905  1.00 97.35           C  
ATOM   2074  HB2 SER A 132       3.365  15.065  10.831  1.00 97.35           H  
ATOM   2075  HB3 SER A 132       2.580  13.633  10.108  1.00 97.35           H  
ATOM   2076  O   SER A 132       5.134  12.084  10.406  1.00 97.35           O  
ATOM   2077  OG  SER A 132       2.493  15.393   9.029  1.00 97.35           O  
ATOM   2078  HG  SER A 132       1.615  15.539   9.390  1.00 97.35           H  
ATOM   2079  N   PRO A 133       6.380  13.897  10.907  1.00 95.57           N  
ATOM   2080  CA  PRO A 133       7.413  13.168  11.648  1.00 95.57           C  
ATOM   2081  HA  PRO A 133       7.840  12.393  11.011  1.00 95.57           H  
ATOM   2082  C   PRO A 133       6.906  12.491  12.929  1.00 95.57           C  
ATOM   2083  CB  PRO A 133       8.485  14.219  11.958  1.00 95.57           C  
ATOM   2084  HB2 PRO A 133       9.000  14.023  12.899  1.00 95.57           H  
ATOM   2085  HB3 PRO A 133       9.202  14.256  11.138  1.00 95.57           H  
ATOM   2086  O   PRO A 133       7.581  11.620  13.469  1.00 95.57           O  
ATOM   2087  CG  PRO A 133       7.701  15.530  12.005  1.00 95.57           C  
ATOM   2088  HG2 PRO A 133       8.335  16.393  11.801  1.00 95.57           H  
ATOM   2089  HG3 PRO A 133       7.208  15.631  12.972  1.00 95.57           H  
ATOM   2090  CD  PRO A 133       6.655  15.326  10.915  1.00 95.57           C  
ATOM   2091  HD2 PRO A 133       5.759  15.901  11.143  1.00 95.57           H  
ATOM   2092  HD3 PRO A 133       7.067  15.621   9.950  1.00 95.57           H  
ATOM   2093  N   ASP A 134       5.730  12.880  13.414  1.00 95.70           N  
ATOM   2094  H   ASP A 134       5.186  13.553  12.894  1.00 95.70           H  
ATOM   2095  CA  ASP A 134       5.029  12.292  14.554  1.00 95.70           C  
ATOM   2096  HA  ASP A 134       5.750  12.096  15.348  1.00 95.70           H  
ATOM   2097  C   ASP A 134       4.344  10.956  14.222  1.00 95.70           C  
ATOM   2098  CB  ASP A 134       4.009  13.318  15.076  1.00 95.70           C  
ATOM   2099  HB2 ASP A 134       3.551  12.927  15.984  1.00 95.70           H  
ATOM   2100  HB3 ASP A 134       4.532  14.237  15.340  1.00 95.70           H  
ATOM   2101  O   ASP A 134       3.946  10.234  15.135  1.00 95.70           O  
ATOM   2102  CG  ASP A 134       2.917  13.645  14.048  1.00 95.70           C  
ATOM   2103  OD1 ASP A 134       3.291  13.970  12.895  1.00 95.70           O  
ATOM   2104  OD2 ASP A 134       1.728  13.553  14.409  1.00 95.70           O  
ATOM   2105  N   ARG A 135       4.234  10.586  12.937  1.00 97.16           N  
ATOM   2106  H   ARG A 135       4.575  11.225  12.234  1.00 97.16           H  
ATOM   2107  CA  ARG A 135       3.655   9.306  12.507  1.00 97.16           C  
ATOM   2108  HA  ARG A 135       2.881   9.030  13.223  1.00 97.16           H  
ATOM   2109  C   ARG A 135       4.731   8.206  12.484  1.00 97.16           C  
ATOM   2110  CB  ARG A 135       2.959   9.462  11.147  1.00 97.16           C  
ATOM   2111  HB2 ARG A 135       2.520   8.500  10.881  1.00 97.16           H  
ATOM   2112  HB3 ARG A 135       3.692   9.732  10.387  1.00 97.16           H  
ATOM   2113  O   ARG A 135       5.625   8.256  11.633  1.00 97.16           O  
ATOM   2114  CG  ARG A 135       1.845  10.523  11.174  1.00 97.16           C  
ATOM   2115  HG2 ARG A 135       2.284  11.512  11.304  1.00 97.16           H  
ATOM   2116  HG3 ARG A 135       1.171  10.334  12.009  1.00 97.16           H  
ATOM   2117  CD  ARG A 135       1.055  10.495   9.861  1.00 97.16           C  
ATOM   2118  HD2 ARG A 135       0.656   9.495   9.690  1.00 97.16           H  
ATOM   2119  HD3 ARG A 135       1.733  10.734   9.041  1.00 97.16           H  
ATOM   2120  NE  ARG A 135      -0.037  11.481   9.863  1.00 97.16           N  
ATOM   2121  HE  ARG A 135       0.186  12.396   9.499  1.00 97.16           H  
ATOM   2122  NH1 ARG A 135      -1.710  10.208  10.806  1.00 97.16           N  
ATOM   2123 HH11 ARG A 135      -1.085   9.419  10.892  1.00 97.16           H  
ATOM   2124 HH12 ARG A 135      -2.650  10.205  11.175  1.00 97.16           H  
ATOM   2125  NH2 ARG A 135      -2.103  12.319  10.272  1.00 97.16           N  
ATOM   2126 HH21 ARG A 135      -1.823  13.260  10.036  1.00 97.16           H  
ATOM   2127 HH22 ARG A 135      -2.927  12.349  10.854  1.00 97.16           H  
ATOM   2128  CZ  ARG A 135      -1.269  11.329  10.312  1.00 97.16           C  
ATOM   2129  N   PRO A 136       4.656   7.173  13.350  1.00 97.17           N  
ATOM   2130  CA  PRO A 136       5.633   6.083  13.365  1.00 97.17           C  
ATOM   2131  HA  PRO A 136       6.613   6.506  13.586  1.00 97.17           H  
ATOM   2132  C   PRO A 136       5.680   5.332  12.031  1.00 97.17           C  
ATOM   2133  CB  PRO A 136       5.216   5.152  14.509  1.00 97.17           C  
ATOM   2134  HB2 PRO A 136       6.079   4.732  15.026  1.00 97.17           H  
ATOM   2135  HB3 PRO A 136       4.574   4.356  14.132  1.00 97.17           H  
ATOM   2136  O   PRO A 136       4.639   5.025  11.451  1.00 97.17           O  
ATOM   2137  CG  PRO A 136       4.391   6.051  15.425  1.00 97.17           C  
ATOM   2138  HG2 PRO A 136       3.667   5.482  16.008  1.00 97.17           H  
ATOM   2139  HG3 PRO A 136       5.053   6.620  16.078  1.00 97.17           H  
ATOM   2140  CD  PRO A 136       3.708   6.994  14.442  1.00 97.17           C  
ATOM   2141  HD2 PRO A 136       2.794   6.541  14.057  1.00 97.17           H  
ATOM   2142  HD3 PRO A 136       3.469   7.928  14.951  1.00 97.17           H  
ATOM   2143  N   MET A 137       6.886   5.008  11.553  1.00 97.96           N  
ATOM   2144  H   MET A 137       7.694   5.266  12.101  1.00 97.96           H  
ATOM   2145  CA  MET A 137       7.110   4.321  10.276  1.00 97.96           C  
ATOM   2146  HA  MET A 137       6.162   4.246   9.744  1.00 97.96           H  
ATOM   2147  C   MET A 137       7.660   2.908  10.482  1.00 97.96           C  
ATOM   2148  CB  MET A 137       8.069   5.142   9.398  1.00 97.96           C  
ATOM   2149  HB2 MET A 137       7.716   6.171   9.339  1.00 97.96           H  
ATOM   2150  HB3 MET A 137       9.053   5.151   9.867  1.00 97.96           H  
ATOM   2151  O   MET A 137       8.699   2.718  11.114  1.00 97.96           O  
ATOM   2152  CG  MET A 137       8.178   4.561   7.976  1.00 97.96           C  
ATOM   2153  HG2 MET A 137       7.188   4.601   7.522  1.00 97.96           H  
ATOM   2154  HG3 MET A 137       8.469   3.512   8.041  1.00 97.96           H  
ATOM   2155  SD  MET A 137       9.351   5.383   6.852  1.00 97.96           S  
ATOM   2156  CE  MET A 137      10.913   5.069   7.715  1.00 97.96           C  
ATOM   2157  HE1 MET A 137      11.016   4.003   7.918  1.00 97.96           H  
ATOM   2158  HE2 MET A 137      11.745   5.410   7.100  1.00 97.96           H  
ATOM   2159  HE3 MET A 137      10.926   5.617   8.658  1.00 97.96           H  
ATOM   2160  N   TYR A 138       7.035   1.929   9.831  1.00 98.30           N  
ATOM   2161  H   TYR A 138       6.169   2.154   9.362  1.00 98.30           H  
ATOM   2162  CA  TYR A 138       7.455   0.528   9.830  1.00 98.30           C  
ATOM   2163  HA  TYR A 138       8.375   0.424  10.406  1.00 98.30           H  
ATOM   2164  C   TYR A 138       7.727   0.046   8.405  1.00 98.30           C  
ATOM   2165  CB  TYR A 138       6.380  -0.317  10.514  1.00 98.30           C  
ATOM   2166  HB2 TYR A 138       6.679  -1.365  10.489  1.00 98.30           H  
ATOM   2167  HB3 TYR A 138       5.453  -0.219   9.950  1.00 98.30           H  
ATOM   2168  O   TYR A 138       7.055   0.457   7.458  1.00 98.30           O  
ATOM   2169  CG  TYR A 138       6.105   0.089  11.947  1.00 98.30           C  
ATOM   2170  CD1 TYR A 138       6.837  -0.479  13.008  1.00 98.30           C  
ATOM   2171  HD1 TYR A 138       7.609  -1.208  12.812  1.00 98.30           H  
ATOM   2172  CD2 TYR A 138       5.119   1.058  12.213  1.00 98.30           C  
ATOM   2173  HD2 TYR A 138       4.567   1.512  11.403  1.00 98.30           H  
ATOM   2174  CE1 TYR A 138       6.571  -0.088  14.335  1.00 98.30           C  
ATOM   2175  HE1 TYR A 138       7.128  -0.522  15.152  1.00 98.30           H  
ATOM   2176  CE2 TYR A 138       4.849   1.447  13.537  1.00 98.30           C  
ATOM   2177  HE2 TYR A 138       4.072   2.166  13.753  1.00 98.30           H  
ATOM   2178  OH  TYR A 138       5.327   1.263  15.878  1.00 98.30           O  
ATOM   2179  HH  TYR A 138       5.852   0.773  16.515  1.00 98.30           H  
ATOM   2180  CZ  TYR A 138       5.575   0.877  14.601  1.00 98.30           C  
ATOM   2181  N   ILE A 139       8.717  -0.833   8.228  1.00 98.51           N  
ATOM   2182  H   ILE A 139       9.192  -1.193   9.044  1.00 98.51           H  
ATOM   2183  CA  ILE A 139       9.126  -1.328   6.907  1.00 98.51           C  
ATOM   2184  HA  ILE A 139       8.567  -0.790   6.141  1.00 98.51           H  
ATOM   2185  C   ILE A 139       8.786  -2.807   6.755  1.00 98.51           C  
ATOM   2186  CB  ILE A 139      10.622  -1.067   6.639  1.00 98.51           C  
ATOM   2187  HB  ILE A 139      11.201  -1.639   7.364  1.00 98.51           H  
ATOM   2188  O   ILE A 139       9.234  -3.637   7.538  1.00 98.51           O  
ATOM   2189  CG1 ILE A 139      11.029   0.416   6.799  1.00 98.51           C  
ATOM   2190 HG12 ILE A 139      12.087   0.514   6.554  1.00 98.51           H  
ATOM   2191 HG13 ILE A 139      10.921   0.704   7.845  1.00 98.51           H  
ATOM   2192  CG2 ILE A 139      11.017  -1.561   5.233  1.00 98.51           C  
ATOM   2193 HG21 ILE A 139      12.061  -1.311   5.047  1.00 98.51           H  
ATOM   2194 HG22 ILE A 139      10.377  -1.101   4.480  1.00 98.51           H  
ATOM   2195 HG23 ILE A 139      10.902  -2.643   5.167  1.00 98.51           H  
ATOM   2196  CD1 ILE A 139      10.243   1.419   5.946  1.00 98.51           C  
ATOM   2197 HD11 ILE A 139      10.729   2.393   5.992  1.00 98.51           H  
ATOM   2198 HD12 ILE A 139       9.231   1.526   6.338  1.00 98.51           H  
ATOM   2199 HD13 ILE A 139      10.196   1.093   4.906  1.00 98.51           H  
ATOM   2200  N   PHE A 140       8.083  -3.133   5.676  1.00 98.57           N  
ATOM   2201  H   PHE A 140       7.777  -2.381   5.075  1.00 98.57           H  
ATOM   2202  CA  PHE A 140       7.674  -4.483   5.309  1.00 98.57           C  
ATOM   2203  HA  PHE A 140       8.063  -5.200   6.032  1.00 98.57           H  
ATOM   2204  C   PHE A 140       8.227  -4.842   3.926  1.00 98.57           C  
ATOM   2205  CB  PHE A 140       6.141  -4.555   5.339  1.00 98.57           C  
ATOM   2206  HB2 PHE A 140       5.830  -5.551   5.023  1.00 98.57           H  
ATOM   2207  HB3 PHE A 140       5.735  -3.845   4.618  1.00 98.57           H  
ATOM   2208  O   PHE A 140       8.278  -4.003   3.024  1.00 98.57           O  
ATOM   2209  CG  PHE A 140       5.537  -4.265   6.702  1.00 98.57           C  
ATOM   2210  CD1 PHE A 140       5.267  -5.325   7.579  1.00 98.57           C  
ATOM   2211  HD1 PHE A 140       5.506  -6.333   7.273  1.00 98.57           H  
ATOM   2212  CD2 PHE A 140       5.245  -2.947   7.102  1.00 98.57           C  
ATOM   2213  HD2 PHE A 140       5.450  -2.115   6.445  1.00 98.57           H  
ATOM   2214  CE1 PHE A 140       4.681  -5.088   8.834  1.00 98.57           C  
ATOM   2215  HE1 PHE A 140       4.450  -5.916   9.488  1.00 98.57           H  
ATOM   2216  CE2 PHE A 140       4.683  -2.706   8.369  1.00 98.57           C  
ATOM   2217  HE2 PHE A 140       4.444  -1.699   8.675  1.00 98.57           H  
ATOM   2218  CZ  PHE A 140       4.402  -3.774   9.237  1.00 98.57           C  
ATOM   2219  HZ  PHE A 140       3.958  -3.583  10.203  1.00 98.57           H  
ATOM   2220  N   ASP A 141       8.626  -6.096   3.720  1.00 98.44           N  
ATOM   2221  H   ASP A 141       8.591  -6.746   4.493  1.00 98.44           H  
ATOM   2222  CA  ASP A 141       8.921  -6.619   2.384  1.00 98.44           C  
ATOM   2223  HA  ASP A 141       8.966  -5.804   1.661  1.00 98.44           H  
ATOM   2224  C   ASP A 141       7.781  -7.547   1.941  1.00 98.44           C  
ATOM   2225  CB  ASP A 141      10.292  -7.320   2.357  1.00 98.44           C  
ATOM   2226  HB2 ASP A 141      10.371  -7.972   3.227  1.00 98.44           H  
ATOM   2227  HB3 ASP A 141      10.326  -7.955   1.472  1.00 98.44           H  
ATOM   2228  O   ASP A 141       7.569  -8.610   2.521  1.00 98.44           O  
ATOM   2229  CG  ASP A 141      11.508  -6.374   2.277  1.00 98.44           C  
ATOM   2230  OD1 ASP A 141      11.526  -5.428   1.461  1.00 98.44           O  
ATOM   2231  OD2 ASP A 141      12.580  -6.640   2.871  1.00 98.44           O  
ATOM   2232  N   TYR A 142       7.068  -7.182   0.870  1.00 97.91           N  
ATOM   2233  H   TYR A 142       7.240  -6.269   0.472  1.00 97.91           H  
ATOM   2234  CA  TYR A 142       5.887  -7.929   0.403  1.00 97.91           C  
ATOM   2235  HA  TYR A 142       5.117  -7.902   1.174  1.00 97.91           H  
ATOM   2236  C   TYR A 142       6.150  -9.411   0.117  1.00 97.91           C  
ATOM   2237  CB  TYR A 142       5.338  -7.279  -0.872  1.00 97.91           C  
ATOM   2238  HB2 TYR A 142       6.165  -7.075  -1.552  1.00 97.91           H  
ATOM   2239  HB3 TYR A 142       4.691  -8.005  -1.365  1.00 97.91           H  
ATOM   2240  O   TYR A 142       5.236 -10.217   0.245  1.00 97.91           O  
ATOM   2241  CG  TYR A 142       4.511  -6.018  -0.708  1.00 97.91           C  
ATOM   2242  CD1 TYR A 142       4.397  -5.329   0.521  1.00 97.91           C  
ATOM   2243  HD1 TYR A 142       4.925  -5.656   1.404  1.00 97.91           H  
ATOM   2244  CD2 TYR A 142       3.790  -5.570  -1.828  1.00 97.91           C  
ATOM   2245  HD2 TYR A 142       3.841  -6.120  -2.755  1.00 97.91           H  
ATOM   2246  CE1 TYR A 142       3.570  -4.194   0.621  1.00 97.91           C  
ATOM   2247  HE1 TYR A 142       3.469  -3.676   1.563  1.00 97.91           H  
ATOM   2248  CE2 TYR A 142       2.967  -4.438  -1.729  1.00 97.91           C  
ATOM   2249  HE2 TYR A 142       2.376  -4.108  -2.571  1.00 97.91           H  
ATOM   2250  OH  TYR A 142       2.076  -2.643  -0.488  1.00 97.91           O  
ATOM   2251  HH  TYR A 142       2.171  -2.092   0.292  1.00 97.91           H  
ATOM   2252  CZ  TYR A 142       2.861  -3.743  -0.511  1.00 97.91           C  
ATOM   2253  N   CYS A 143       7.383  -9.797  -0.220  1.00 97.99           N  
ATOM   2254  H   CYS A 143       8.131  -9.119  -0.191  1.00 97.99           H  
ATOM   2255  CA  CYS A 143       7.729 -11.198  -0.455  1.00 97.99           C  
ATOM   2256  HA  CYS A 143       7.028 -11.609  -1.182  1.00 97.99           H  
ATOM   2257  C   CYS A 143       7.611 -12.094   0.789  1.00 97.99           C  
ATOM   2258  CB  CYS A 143       9.136 -11.290  -1.051  1.00 97.99           C  
ATOM   2259  HB2 CYS A 143       9.372 -12.348  -1.160  1.00 97.99           H  
ATOM   2260  HB3 CYS A 143       9.147 -10.829  -2.039  1.00 97.99           H  
ATOM   2261  O   CYS A 143       7.610 -13.310   0.638  1.00 97.99           O  
ATOM   2262  SG  CYS A 143      10.399 -10.527   0.008  1.00 97.99           S  
ATOM   2263  HG  CYS A 143      11.428 -10.986  -0.710  1.00 97.99           H  
ATOM   2264  N   GLN A 144       7.520 -11.525   1.997  1.00 98.31           N  
ATOM   2265  H   GLN A 144       7.557 -10.518   2.071  1.00 98.31           H  
ATOM   2266  CA  GLN A 144       7.217 -12.275   3.224  1.00 98.31           C  
ATOM   2267  HA  GLN A 144       7.695 -13.254   3.182  1.00 98.31           H  
ATOM   2268  C   GLN A 144       5.714 -12.542   3.405  1.00 98.31           C  
ATOM   2269  CB  GLN A 144       7.769 -11.517   4.441  1.00 98.31           C  
ATOM   2270  HB2 GLN A 144       7.300 -10.534   4.494  1.00 98.31           H  
ATOM   2271  HB3 GLN A 144       7.501 -12.061   5.346  1.00 98.31           H  
ATOM   2272  O   GLN A 144       5.343 -13.422   4.168  1.00 98.31           O  
ATOM   2273  CG  GLN A 144       9.293 -11.337   4.420  1.00 98.31           C  
ATOM   2274  HG2 GLN A 144       9.589 -10.758   3.546  1.00 98.31           H  
ATOM   2275  HG3 GLN A 144       9.576 -10.764   5.303  1.00 98.31           H  
ATOM   2276  CD  GLN A 144      10.051 -12.663   4.448  1.00 98.31           C  
ATOM   2277  NE2 GLN A 144      10.612 -13.114   3.342  1.00 98.31           N  
ATOM   2278 HE21 GLN A 144      10.989 -14.045   3.445  1.00 98.31           H  
ATOM   2279 HE22 GLN A 144      10.319 -12.738   2.452  1.00 98.31           H  
ATOM   2280  OE1 GLN A 144      10.149 -13.347   5.445  1.00 98.31           O  
ATOM   2281  N   TYR A 145       4.857 -11.805   2.691  1.00 98.28           N  
ATOM   2282  H   TYR A 145       5.238 -11.111   2.065  1.00 98.28           H  
ATOM   2283  CA  TYR A 145       3.394 -11.864   2.816  1.00 98.28           C  
ATOM   2284  HA  TYR A 145       3.119 -12.540   3.625  1.00 98.28           H  
ATOM   2285  C   TYR A 145       2.698 -12.379   1.547  1.00 98.28           C  
ATOM   2286  CB  TYR A 145       2.887 -10.461   3.174  1.00 98.28           C  
ATOM   2287  HB2 TYR A 145       3.144  -9.775   2.367  1.00 98.28           H  
ATOM   2288  HB3 TYR A 145       1.800 -10.489   3.242  1.00 98.28           H  
ATOM   2289  O   TYR A 145       1.522 -12.718   1.580  1.00 98.28           O  
ATOM   2290  CG  TYR A 145       3.436  -9.917   4.479  1.00 98.28           C  
ATOM   2291  CD1 TYR A 145       2.790 -10.224   5.692  1.00 98.28           C  
ATOM   2292  HD1 TYR A 145       1.902 -10.838   5.696  1.00 98.28           H  
ATOM   2293  CD2 TYR A 145       4.601  -9.123   4.484  1.00 98.28           C  
ATOM   2294  HD2 TYR A 145       5.111  -8.898   3.559  1.00 98.28           H  
ATOM   2295  CE1 TYR A 145       3.304  -9.743   6.910  1.00 98.28           C  
ATOM   2296  HE1 TYR A 145       2.807  -9.984   7.838  1.00 98.28           H  
ATOM   2297  CE2 TYR A 145       5.130  -8.658   5.703  1.00 98.28           C  
ATOM   2298  HE2 TYR A 145       6.046  -8.086   5.722  1.00 98.28           H  
ATOM   2299  OH  TYR A 145       5.003  -8.540   8.099  1.00 98.28           O  
ATOM   2300  HH  TYR A 145       4.475  -8.824   8.849  1.00 98.28           H  
ATOM   2301  CZ  TYR A 145       4.483  -8.970   6.919  1.00 98.28           C  
ATOM   2302  N   ALA A 146       3.405 -12.399   0.420  1.00 97.97           N  
ATOM   2303  H   ALA A 146       4.331 -11.996   0.443  1.00 97.97           H  
ATOM   2304  CA  ALA A 146       2.948 -12.949  -0.850  1.00 97.97           C  
ATOM   2305  HA  ALA A 146       2.234 -13.753  -0.671  1.00 97.97           H  
ATOM   2306  C   ALA A 146       4.147 -13.541  -1.615  1.00 97.97           C  
ATOM   2307  CB  ALA A 146       2.223 -11.851  -1.632  1.00 97.97           C  
ATOM   2308  HB1 ALA A 146       1.300 -11.585  -1.117  1.00 97.97           H  
ATOM   2309  HB2 ALA A 146       2.862 -10.976  -1.751  1.00 97.97           H  
ATOM   2310  HB3 ALA A 146       1.955 -12.249  -2.611  1.00 97.97           H  
ATOM   2311  O   ALA A 146       4.599 -12.961  -2.614  1.00 97.97           O  
ATOM   2312  N   PRO A 147       4.754 -14.639  -1.119  1.00 97.37           N  
ATOM   2313  CA  PRO A 147       5.908 -15.254  -1.770  1.00 97.37           C  
ATOM   2314  HA  PRO A 147       6.728 -14.537  -1.767  1.00 97.37           H  
ATOM   2315  C   PRO A 147       5.613 -15.673  -3.219  1.00 97.37           C  
ATOM   2316  CB  PRO A 147       6.287 -16.450  -0.890  1.00 97.37           C  
ATOM   2317  HB2 PRO A 147       7.034 -16.137  -0.160  1.00 97.37           H  
ATOM   2318  HB3 PRO A 147       6.657 -17.292  -1.473  1.00 97.37           H  
ATOM   2319  O   PRO A 147       6.474 -15.552  -4.091  1.00 97.37           O  
ATOM   2320  CG  PRO A 147       4.987 -16.797  -0.163  1.00 97.37           C  
ATOM   2321  HG2 PRO A 147       5.172 -17.294   0.789  1.00 97.37           H  
ATOM   2322  HG3 PRO A 147       4.358 -17.415  -0.804  1.00 97.37           H  
ATOM   2323  CD  PRO A 147       4.332 -15.432   0.030  1.00 97.37           C  
ATOM   2324  HD2 PRO A 147       4.703 -14.971   0.946  1.00 97.37           H  
ATOM   2325  HD3 PRO A 147       3.249 -15.545   0.077  1.00 97.37           H  
ATOM   2326  N   GLU A 148       4.373 -16.067  -3.508  1.00 96.71           N  
ATOM   2327  H   GLU A 148       3.688 -16.065  -2.765  1.00 96.71           H  
ATOM   2328  CA  GLU A 148       3.890 -16.477  -4.826  1.00 96.71           C  
ATOM   2329  HA  GLU A 148       4.570 -17.241  -5.201  1.00 96.71           H  
ATOM   2330  C   GLU A 148       3.889 -15.346  -5.865  1.00 96.71           C  
ATOM   2331  CB  GLU A 148       2.501 -17.134  -4.686  1.00 96.71           C  
ATOM   2332  HB2 GLU A 148       2.531 -17.863  -3.876  1.00 96.71           H  
ATOM   2333  HB3 GLU A 148       2.321 -17.695  -5.603  1.00 96.71           H  
ATOM   2334  O   GLU A 148       3.866 -15.606  -7.068  1.00 96.71           O  
ATOM   2335  CG  GLU A 148       1.283 -16.207  -4.485  1.00 96.71           C  
ATOM   2336  HG2 GLU A 148       1.228 -15.520  -5.329  1.00 96.71           H  
ATOM   2337  HG3 GLU A 148       0.388 -16.829  -4.536  1.00 96.71           H  
ATOM   2338  CD  GLU A 148       1.233 -15.415  -3.167  1.00 96.71           C  
ATOM   2339  OE1 GLU A 148       0.455 -14.433  -3.137  1.00 96.71           O  
ATOM   2340  OE2 GLU A 148       2.004 -15.734  -2.234  1.00 96.71           O  
ATOM   2341  N   TRP A 149       3.969 -14.079  -5.440  1.00 96.15           N  
ATOM   2342  H   TRP A 149       3.977 -13.900  -4.446  1.00 96.15           H  
ATOM   2343  CA  TRP A 149       4.131 -12.957  -6.373  1.00 96.15           C  
ATOM   2344  HA  TRP A 149       3.448 -13.098  -7.211  1.00 96.15           H  
ATOM   2345  C   TRP A 149       5.537 -12.898  -6.971  1.00 96.15           C  
ATOM   2346  CB  TRP A 149       3.783 -11.636  -5.681  1.00 96.15           C  
ATOM   2347  HB2 TRP A 149       4.047 -10.823  -6.356  1.00 96.15           H  
ATOM   2348  HB3 TRP A 149       4.398 -11.527  -4.788  1.00 96.15           H  
ATOM   2349  O   TRP A 149       5.745 -12.245  -7.994  1.00 96.15           O  
ATOM   2350  CG  TRP A 149       2.349 -11.437  -5.304  1.00 96.15           C  
ATOM   2351  CD1 TRP A 149       1.359 -12.353  -5.404  1.00 96.15           C  
ATOM   2352  HD1 TRP A 149       1.488 -13.377  -5.723  1.00 96.15           H  
ATOM   2353  CD2 TRP A 149       1.738 -10.271  -4.678  1.00 96.15           C  
ATOM   2354  CE2 TRP A 149       0.359 -10.556  -4.447  1.00 96.15           C  
ATOM   2355  CE3 TRP A 149       2.218  -9.013  -4.256  1.00 96.15           C  
ATOM   2356  HE3 TRP A 149       3.274  -8.807  -4.347  1.00 96.15           H  
ATOM   2357  NE1 TRP A 149       0.203 -11.868  -4.837  1.00 96.15           N  
ATOM   2358  HE1 TRP A 149      -0.455 -12.512  -4.422  1.00 96.15           H  
ATOM   2359  CH2 TRP A 149      -0.021  -8.345  -3.553  1.00 96.15           C  
ATOM   2360  HH2 TRP A 149      -0.689  -7.606  -3.136  1.00 96.15           H  
ATOM   2361  CZ2 TRP A 149      -0.515  -9.615  -3.889  1.00 96.15           C  
ATOM   2362  HZ2 TRP A 149      -1.548  -9.872  -3.704  1.00 96.15           H  
ATOM   2363  CZ3 TRP A 149       1.343  -8.048  -3.720  1.00 96.15           C  
ATOM   2364  HZ3 TRP A 149       1.709  -7.080  -3.413  1.00 96.15           H  
ATOM   2365  N   GLY A 150       6.512 -13.558  -6.342  1.00 95.41           N  
ATOM   2366  H   GLY A 150       6.262 -14.116  -5.538  1.00 95.41           H  
ATOM   2367  CA  GLY A 150       7.855 -13.721  -6.883  1.00 95.41           C  
ATOM   2368  HA2 GLY A 150       7.768 -14.063  -7.914  1.00 95.41           H  
ATOM   2369  HA3 GLY A 150       8.370 -14.492  -6.309  1.00 95.41           H  
ATOM   2370  C   GLY A 150       8.719 -12.459  -6.875  1.00 95.41           C  
ATOM   2371  O   GLY A 150       9.855 -12.524  -7.328  1.00 95.41           O  
ATOM   2372  N   TYR A 151       8.248 -11.315  -6.374  1.00 95.36           N  
ATOM   2373  H   TYR A 151       7.304 -11.310  -6.014  1.00 95.36           H  
ATOM   2374  CA  TYR A 151       9.041 -10.086  -6.263  1.00 95.36           C  
ATOM   2375  HA  TYR A 151      10.071 -10.303  -6.546  1.00 95.36           H  
ATOM   2376  C   TYR A 151       9.084  -9.551  -4.837  1.00 95.36           C  
ATOM   2377  CB  TYR A 151       8.561  -9.001  -7.236  1.00 95.36           C  
ATOM   2378  HB2 TYR A 151       9.214  -8.133  -7.144  1.00 95.36           H  
ATOM   2379  HB3 TYR A 151       8.678  -9.367  -8.256  1.00 95.36           H  
ATOM   2380  O   TYR A 151       8.158  -9.716  -4.046  1.00 95.36           O  
ATOM   2381  CG  TYR A 151       7.130  -8.550  -7.045  1.00 95.36           C  
ATOM   2382  CD1 TYR A 151       6.123  -9.124  -7.839  1.00 95.36           C  
ATOM   2383  HD1 TYR A 151       6.369  -9.894  -8.555  1.00 95.36           H  
ATOM   2384  CD2 TYR A 151       6.799  -7.565  -6.092  1.00 95.36           C  
ATOM   2385  HD2 TYR A 151       7.571  -7.144  -5.464  1.00 95.36           H  
ATOM   2386  CE1 TYR A 151       4.792  -8.699  -7.704  1.00 95.36           C  
ATOM   2387  HE1 TYR A 151       4.018  -9.150  -8.307  1.00 95.36           H  
ATOM   2388  CE2 TYR A 151       5.460  -7.153  -5.935  1.00 95.36           C  
ATOM   2389  HE2 TYR A 151       5.198  -6.417  -5.189  1.00 95.36           H  
ATOM   2390  OH  TYR A 151       3.158  -7.335  -6.651  1.00 95.36           O  
ATOM   2391  HH  TYR A 151       2.973  -6.768  -5.899  1.00 95.36           H  
ATOM   2392  CZ  TYR A 151       4.456  -7.720  -6.752  1.00 95.36           C  
ATOM   2393  N   ARG A 152      10.154  -8.815  -4.532  1.00 95.87           N  
ATOM   2394  H   ARG A 152      10.875  -8.717  -5.232  1.00 95.87           H  
ATOM   2395  CA  ARG A 152      10.255  -8.014  -3.314  1.00 95.87           C  
ATOM   2396  HA  ARG A 152       9.548  -8.390  -2.574  1.00 95.87           H  
ATOM   2397  C   ARG A 152       9.909  -6.568  -3.612  1.00 95.87           C  
ATOM   2398  CB  ARG A 152      11.652  -8.162  -2.726  1.00 95.87           C  
ATOM   2399  HB2 ARG A 152      12.396  -7.973  -3.500  1.00 95.87           H  
ATOM   2400  HB3 ARG A 152      11.741  -9.191  -2.376  1.00 95.87           H  
ATOM   2401  O   ARG A 152      10.652  -5.887  -4.313  1.00 95.87           O  
ATOM   2402  CG  ARG A 152      11.911  -7.246  -1.530  1.00 95.87           C  
ATOM   2403  HG2 ARG A 152      11.197  -7.454  -0.733  1.00 95.87           H  
ATOM   2404  HG3 ARG A 152      11.829  -6.201  -1.828  1.00 95.87           H  
ATOM   2405  CD  ARG A 152      13.330  -7.507  -1.037  1.00 95.87           C  
ATOM   2406  HD2 ARG A 152      14.004  -7.466  -1.893  1.00 95.87           H  
ATOM   2407  HD3 ARG A 152      13.383  -8.503  -0.599  1.00 95.87           H  
ATOM   2408  NE  ARG A 152      13.729  -6.487  -0.064  1.00 95.87           N  
ATOM   2409  HE  ARG A 152      12.988  -6.006   0.426  1.00 95.87           H  
ATOM   2410  NH1 ARG A 152      15.995  -6.844  -0.152  1.00 95.87           N  
ATOM   2411 HH11 ARG A 152      15.819  -7.800  -0.427  1.00 95.87           H  
ATOM   2412 HH12 ARG A 152      16.931  -6.552   0.089  1.00 95.87           H  
ATOM   2413  NH2 ARG A 152      15.200  -4.950   0.678  1.00 95.87           N  
ATOM   2414 HH21 ARG A 152      14.401  -4.392   0.943  1.00 95.87           H  
ATOM   2415 HH22 ARG A 152      16.144  -4.647   0.871  1.00 95.87           H  
ATOM   2416  CZ  ARG A 152      14.967  -6.109   0.162  1.00 95.87           C  
ATOM   2417  N   LYS A 153       8.829  -6.089  -3.002  1.00 95.70           N  
ATOM   2418  H   LYS A 153       8.266  -6.733  -2.465  1.00 95.70           H  
ATOM   2419  CA  LYS A 153       8.521  -4.664  -2.891  1.00 95.70           C  
ATOM   2420  HA  LYS A 153       9.215  -4.083  -3.498  1.00 95.70           H  
ATOM   2421  C   LYS A 153       8.713  -4.263  -1.433  1.00 95.70           C  
ATOM   2422  CB  LYS A 153       7.101  -4.411  -3.421  1.00 95.70           C  
ATOM   2423  HB2 LYS A 153       6.387  -4.932  -2.783  1.00 95.70           H  
ATOM   2424  HB3 LYS A 153       7.021  -4.819  -4.428  1.00 95.70           H  
ATOM   2425  O   LYS A 153       7.957  -4.713  -0.575  1.00 95.70           O  
ATOM   2426  CG  LYS A 153       6.738  -2.917  -3.470  1.00 95.70           C  
ATOM   2427  HG2 LYS A 153       7.426  -2.390  -4.131  1.00 95.70           H  
ATOM   2428  HG3 LYS A 153       6.823  -2.500  -2.467  1.00 95.70           H  
ATOM   2429  CD  LYS A 153       5.295  -2.728  -3.968  1.00 95.70           C  
ATOM   2430  HD2 LYS A 153       5.217  -2.991  -5.023  1.00 95.70           H  
ATOM   2431  HD3 LYS A 153       4.653  -3.398  -3.397  1.00 95.70           H  
ATOM   2432  CE  LYS A 153       4.810  -1.287  -3.747  1.00 95.70           C  
ATOM   2433  HE2 LYS A 153       5.162  -0.653  -4.561  1.00 95.70           H  
ATOM   2434  HE3 LYS A 153       5.248  -0.926  -2.816  1.00 95.70           H  
ATOM   2435  NZ  LYS A 153       3.328  -1.190  -3.610  1.00 95.70           N  
ATOM   2436  HZ1 LYS A 153       3.024  -0.258  -3.369  1.00 95.70           H  
ATOM   2437  HZ2 LYS A 153       3.009  -1.718  -2.810  1.00 95.70           H  
ATOM   2438  HZ3 LYS A 153       2.822  -1.515  -4.421  1.00 95.70           H  
ATOM   2439  N   ARG A 154       9.762  -3.478  -1.167  1.00 97.35           N  
ATOM   2440  H   ARG A 154      10.333  -3.158  -1.935  1.00 97.35           H  
ATOM   2441  CA  ARG A 154       9.982  -2.896   0.157  1.00 97.35           C  
ATOM   2442  HA  ARG A 154       9.702  -3.638   0.905  1.00 97.35           H  
ATOM   2443  C   ARG A 154       9.066  -1.695   0.324  1.00 97.35           C  
ATOM   2444  CB  ARG A 154      11.453  -2.529   0.387  1.00 97.35           C  
ATOM   2445  HB2 ARG A 154      11.740  -1.691  -0.249  1.00 97.35           H  
ATOM   2446  HB3 ARG A 154      12.083  -3.383   0.141  1.00 97.35           H  
ATOM   2447  O   ARG A 154       9.183  -0.723  -0.424  1.00 97.35           O  
ATOM   2448  CG  ARG A 154      11.633  -2.148   1.865  1.00 97.35           C  
ATOM   2449  HG2 ARG A 154      11.168  -1.180   2.056  1.00 97.35           H  
ATOM   2450  HG3 ARG A 154      11.121  -2.871   2.500  1.00 97.35           H  
ATOM   2451  CD  ARG A 154      13.104  -2.096   2.271  1.00 97.35           C  
ATOM   2452  HD2 ARG A 154      13.705  -1.700   1.452  1.00 97.35           H  
ATOM   2453  HD3 ARG A 154      13.201  -1.433   3.131  1.00 97.35           H  
ATOM   2454  NE  ARG A 154      13.540  -3.451   2.647  1.00 97.35           N  
ATOM   2455  HE  ARG A 154      12.839  -4.175   2.575  1.00 97.35           H  
ATOM   2456  NH1 ARG A 154      15.620  -2.930   3.480  1.00 97.35           N  
ATOM   2457 HH11 ARG A 154      15.443  -1.949   3.319  1.00 97.35           H  
ATOM   2458 HH12 ARG A 154      16.398  -3.194   4.067  1.00 97.35           H  
ATOM   2459  NH2 ARG A 154      14.809  -5.025   3.631  1.00 97.35           N  
ATOM   2460 HH21 ARG A 154      15.562  -5.304   4.243  1.00 97.35           H  
ATOM   2461 HH22 ARG A 154      14.042  -5.667   3.493  1.00 97.35           H  
ATOM   2462  CZ  ARG A 154      14.652  -3.784   3.273  1.00 97.35           C  
ATOM   2463  N   THR A 155       8.197  -1.761   1.312  1.00 98.06           N  
ATOM   2464  H   THR A 155       8.204  -2.582   1.901  1.00 98.06           H  
ATOM   2465  CA  THR A 155       7.117  -0.812   1.547  1.00 98.06           C  
ATOM   2466  HA  THR A 155       7.181   0.028   0.855  1.00 98.06           H  
ATOM   2467  C   THR A 155       7.238  -0.248   2.957  1.00 98.06           C  
ATOM   2468  CB  THR A 155       5.780  -1.515   1.282  1.00 98.06           C  
ATOM   2469  HB  THR A 155       5.863  -2.568   1.552  1.00 98.06           H  
ATOM   2470  O   THR A 155       7.536  -0.979   3.897  1.00 98.06           O  
ATOM   2471  CG2 THR A 155       4.626  -0.923   2.065  1.00 98.06           C  
ATOM   2472 HG21 THR A 155       4.564   0.152   1.895  1.00 98.06           H  
ATOM   2473 HG22 THR A 155       3.695  -1.409   1.774  1.00 98.06           H  
ATOM   2474 HG23 THR A 155       4.760  -1.112   3.130  1.00 98.06           H  
ATOM   2475  OG1 THR A 155       5.459  -1.412  -0.091  1.00 98.06           O  
ATOM   2476  HG1 THR A 155       4.643  -0.907  -0.110  1.00 98.06           H  
ATOM   2477  N   ALA A 156       7.045   1.060   3.077  1.00 98.34           N  
ATOM   2478  H   ALA A 156       6.706   1.570   2.274  1.00 98.34           H  
ATOM   2479  CA  ALA A 156       6.857   1.749   4.338  1.00 98.34           C  
ATOM   2480  HA  ALA A 156       7.336   1.188   5.140  1.00 98.34           H  
ATOM   2481  C   ALA A 156       5.357   1.837   4.635  1.00 98.34           C  
ATOM   2482  CB  ALA A 156       7.508   3.134   4.254  1.00 98.34           C  
ATOM   2483  HB1 ALA A 156       8.583   3.038   4.101  1.00 98.34           H  
ATOM   2484  HB2 ALA A 156       7.068   3.700   3.434  1.00 98.34           H  
ATOM   2485  HB3 ALA A 156       7.328   3.674   5.184  1.00 98.34           H  
ATOM   2486  O   ALA A 156       4.554   2.098   3.735  1.00 98.34           O  
ATOM   2487  N   VAL A 157       5.006   1.611   5.895  1.00 98.61           N  
ATOM   2488  H   VAL A 157       5.725   1.366   6.560  1.00 98.61           H  
ATOM   2489  CA  VAL A 157       3.668   1.830   6.434  1.00 98.61           C  
ATOM   2490  HA  VAL A 157       3.055   2.304   5.667  1.00 98.61           H  
ATOM   2491  C   VAL A 157       3.792   2.770   7.625  1.00 98.61           C  
ATOM   2492  CB  VAL A 157       2.977   0.512   6.823  1.00 98.61           C  
ATOM   2493  HB  VAL A 157       3.563   0.016   7.596  1.00 98.61           H  
ATOM   2494  O   VAL A 157       4.494   2.443   8.583  1.00 98.61           O  
ATOM   2495  CG1 VAL A 157       1.565   0.759   7.363  1.00 98.61           C  
ATOM   2496 HG11 VAL A 157       1.608   1.339   8.285  1.00 98.61           H  
ATOM   2497 HG12 VAL A 157       1.083  -0.193   7.584  1.00 98.61           H  
ATOM   2498 HG13 VAL A 157       0.970   1.301   6.629  1.00 98.61           H  
ATOM   2499  CG2 VAL A 157       2.855  -0.434   5.619  1.00 98.61           C  
ATOM   2500 HG21 VAL A 157       3.847  -0.707   5.259  1.00 98.61           H  
ATOM   2501 HG22 VAL A 157       2.333  -1.343   5.918  1.00 98.61           H  
ATOM   2502 HG23 VAL A 157       2.300   0.057   4.820  1.00 98.61           H  
ATOM   2503  N   TRP A 158       3.128   3.923   7.561  1.00 98.69           N  
ATOM   2504  H   TRP A 158       2.570   4.109   6.740  1.00 98.69           H  
ATOM   2505  CA  TRP A 158       2.983   4.824   8.705  1.00 98.69           C  
ATOM   2506  HA  TRP A 158       3.803   4.621   9.395  1.00 98.69           H  
ATOM   2507  C   TRP A 158       1.674   4.534   9.425  1.00 98.69           C  
ATOM   2508  CB  TRP A 158       3.086   6.297   8.313  1.00 98.69           C  
ATOM   2509  HB2 TRP A 158       2.985   6.894   9.219  1.00 98.69           H  
ATOM   2510  HB3 TRP A 158       2.256   6.567   7.659  1.00 98.69           H  
ATOM   2511  O   TRP A 158       0.628   4.448   8.779  1.00 98.69           O  
ATOM   2512  CG  TRP A 158       4.363   6.680   7.647  1.00 98.69           C  
ATOM   2513  CD1 TRP A 158       5.408   7.281   8.256  1.00 98.69           C  
ATOM   2514  HD1 TRP A 158       5.432   7.574   9.295  1.00 98.69           H  
ATOM   2515  CD2 TRP A 158       4.748   6.518   6.251  1.00 98.69           C  
ATOM   2516  CE2 TRP A 158       6.081   6.988   6.101  1.00 98.69           C  
ATOM   2517  CE3 TRP A 158       4.111   6.028   5.092  1.00 98.69           C  
ATOM   2518  HE3 TRP A 158       3.079   5.720   5.169  1.00 98.69           H  
ATOM   2519  NE1 TRP A 158       6.417   7.489   7.340  1.00 98.69           N  
ATOM   2520  HE1 TRP A 158       7.265   7.985   7.576  1.00 98.69           H  
ATOM   2521  CH2 TRP A 158       6.111   6.390   3.749  1.00 98.69           C  
ATOM   2522  HH2 TRP A 158       6.629   6.321   2.803  1.00 98.69           H  
ATOM   2523  CZ2 TRP A 158       6.759   6.907   4.881  1.00 98.69           C  
ATOM   2524  HZ2 TRP A 158       7.788   7.231   4.844  1.00 98.69           H  
ATOM   2525  CZ3 TRP A 158       4.780   5.954   3.857  1.00 98.69           C  
ATOM   2526  HZ3 TRP A 158       4.259   5.554   2.999  1.00 98.69           H  
ATOM   2527  N   THR A 159       1.730   4.346  10.741  1.00 98.47           N  
ATOM   2528  H   THR A 159       2.608   4.475  11.222  1.00 98.47           H  
ATOM   2529  CA  THR A 159       0.574   3.913  11.537  1.00 98.47           C  
ATOM   2530  HA  THR A 159      -0.313   4.440  11.187  1.00 98.47           H  
ATOM   2531  C   THR A 159       0.750   4.242  13.016  1.00 98.47           C  
ATOM   2532  CB  THR A 159       0.316   2.410  11.341  1.00 98.47           C  
ATOM   2533  HB  THR A 159       0.098   2.241  10.286  1.00 98.47           H  
ATOM   2534  O   THR A 159       1.870   4.272  13.520  1.00 98.47           O  
ATOM   2535  CG2 THR A 159       1.474   1.499  11.725  1.00 98.47           C  
ATOM   2536 HG21 THR A 159       1.697   1.592  12.788  1.00 98.47           H  
ATOM   2537 HG22 THR A 159       2.356   1.757  11.139  1.00 98.47           H  
ATOM   2538 HG23 THR A 159       1.196   0.469  11.501  1.00 98.47           H  
ATOM   2539  OG1 THR A 159      -0.800   1.990  12.085  1.00 98.47           O  
ATOM   2540  HG1 THR A 159      -1.566   2.318  11.609  1.00 98.47           H  
ATOM   2541  N   ASN A 160      -0.366   4.454  13.717  1.00 97.32           N  
ATOM   2542  H   ASN A 160      -1.254   4.379  13.242  1.00 97.32           H  
ATOM   2543  CA  ASN A 160      -0.417   4.540  15.178  1.00 97.32           C  
ATOM   2544  HA  ASN A 160       0.486   5.042  15.526  1.00 97.32           H  
ATOM   2545  C   ASN A 160      -0.445   3.169  15.876  1.00 97.32           C  
ATOM   2546  CB  ASN A 160      -1.629   5.383  15.609  1.00 97.32           C  
ATOM   2547  HB2 ASN A 160      -1.599   5.487  16.694  1.00 97.32           H  
ATOM   2548  HB3 ASN A 160      -1.551   6.387  15.192  1.00 97.32           H  
ATOM   2549  O   ASN A 160      -0.359   3.115  17.101  1.00 97.32           O  
ATOM   2550  CG  ASN A 160      -2.970   4.776  15.221  1.00 97.32           C  
ATOM   2551  ND2 ASN A 160      -3.991   5.025  16.005  1.00 97.32           N  
ATOM   2552 HD21 ASN A 160      -3.875   5.569  16.848  1.00 97.32           H  
ATOM   2553 HD22 ASN A 160      -4.852   4.516  15.866  1.00 97.32           H  
ATOM   2554  OD1 ASN A 160      -3.103   4.094  14.212  1.00 97.32           O  
ATOM   2555  N   VAL A 161      -0.568   2.062  15.139  1.00 97.08           N  
ATOM   2556  H   VAL A 161      -0.648   2.147  14.136  1.00 97.08           H  
ATOM   2557  CA  VAL A 161      -0.515   0.717  15.722  1.00 97.08           C  
ATOM   2558  HA  VAL A 161      -1.108   0.710  16.636  1.00 97.08           H  
ATOM   2559  C   VAL A 161       0.931   0.385  16.075  1.00 97.08           C  
ATOM   2560  CB  VAL A 161      -1.108  -0.336  14.772  1.00 97.08           C  
ATOM   2561  HB  VAL A 161      -0.529  -0.366  13.849  1.00 97.08           H  
ATOM   2562  O   VAL A 161       1.786   0.297  15.198  1.00 97.08           O  
ATOM   2563  CG1 VAL A 161      -1.099  -1.735  15.404  1.00 97.08           C  
ATOM   2564 HG11 VAL A 161      -1.670  -1.731  16.333  1.00 97.08           H  
ATOM   2565 HG12 VAL A 161      -0.078  -2.059  15.606  1.00 97.08           H  
ATOM   2566 HG13 VAL A 161      -1.557  -2.444  14.715  1.00 97.08           H  
ATOM   2567  CG2 VAL A 161      -2.562  -0.002  14.427  1.00 97.08           C  
ATOM   2568 HG21 VAL A 161      -2.622   0.959  13.917  1.00 97.08           H  
ATOM   2569 HG22 VAL A 161      -2.951  -0.769  13.758  1.00 97.08           H  
ATOM   2570 HG23 VAL A 161      -3.167   0.034  15.333  1.00 97.08           H  
ATOM   2571  N   THR A 162       1.210   0.173  17.360  1.00 93.21           N  
ATOM   2572  H   THR A 162       0.497   0.368  18.048  1.00 93.21           H  
ATOM   2573  CA  THR A 162       2.580  -0.053  17.855  1.00 93.21           C  
ATOM   2574  HA  THR A 162       3.289   0.330  17.121  1.00 93.21           H  
ATOM   2575  C   THR A 162       2.927  -1.526  18.061  1.00 93.21           C  
ATOM   2576  CB  THR A 162       2.813   0.721  19.155  1.00 93.21           C  
ATOM   2577  HB  THR A 162       3.797   0.473  19.554  1.00 93.21           H  
ATOM   2578  O   THR A 162       4.105  -1.886  18.057  1.00 93.21           O  
ATOM   2579  CG2 THR A 162       2.736   2.232  18.942  1.00 93.21           C  
ATOM   2580 HG21 THR A 162       3.428   2.528  18.154  1.00 93.21           H  
ATOM   2581 HG22 THR A 162       3.010   2.748  19.863  1.00 93.21           H  
ATOM   2582 HG23 THR A 162       1.727   2.527  18.656  1.00 93.21           H  
ATOM   2583  OG1 THR A 162       1.822   0.364  20.092  1.00 93.21           O  
ATOM   2584  HG1 THR A 162       1.849   1.004  20.806  1.00 93.21           H  
ATOM   2585  N   VAL A 163       1.926  -2.402  18.194  1.00 92.58           N  
ATOM   2586  H   VAL A 163       0.988  -2.028  18.203  1.00 92.58           H  
ATOM   2587  CA  VAL A 163       2.104  -3.840  18.463  1.00 92.58           C  
ATOM   2588  HA  VAL A 163       3.001  -3.943  19.072  1.00 92.58           H  
ATOM   2589  C   VAL A 163       2.368  -4.605  17.158  1.00 92.58           C  
ATOM   2590  CB  VAL A 163       0.938  -4.425  19.292  1.00 92.58           C  
ATOM   2591  HB  VAL A 163       0.079  -4.609  18.646  1.00 92.58           H  
ATOM   2592  O   VAL A 163       1.584  -5.453  16.727  1.00 92.58           O  
ATOM   2593  CG1 VAL A 163       1.371  -5.741  19.955  1.00 92.58           C  
ATOM   2594 HG11 VAL A 163       0.536  -6.157  20.519  1.00 92.58           H  
ATOM   2595 HG12 VAL A 163       1.671  -6.463  19.196  1.00 92.58           H  
ATOM   2596 HG13 VAL A 163       2.204  -5.563  20.635  1.00 92.58           H  
ATOM   2597  CG2 VAL A 163       0.482  -3.485  20.416  1.00 92.58           C  
ATOM   2598 HG21 VAL A 163       0.069  -2.563  20.005  1.00 92.58           H  
ATOM   2599 HG22 VAL A 163       1.321  -3.238  21.066  1.00 92.58           H  
ATOM   2600 HG23 VAL A 163      -0.298  -3.964  21.007  1.00 92.58           H  
ATOM   2601  N   LEU A 164       3.472  -4.256  16.492  1.00 95.19           N  
ATOM   2602  H   LEU A 164       4.054  -3.549  16.917  1.00 95.19           H  
ATOM   2603  CA  LEU A 164       3.867  -4.766  15.179  1.00 95.19           C  
ATOM   2604  HA  LEU A 164       3.134  -5.504  14.851  1.00 95.19           H  
ATOM   2605  C   LEU A 164       5.234  -5.468  15.229  1.00 95.19           C  
ATOM   2606  CB  LEU A 164       3.880  -3.618  14.151  1.00 95.19           C  
ATOM   2607  HB2 LEU A 164       4.177  -4.020  13.182  1.00 95.19           H  
ATOM   2608  HB3 LEU A 164       4.644  -2.904  14.459  1.00 95.19           H  
ATOM   2609  O   LEU A 164       6.127  -5.130  15.998  1.00 95.19           O  
ATOM   2610  CG  LEU A 164       2.554  -2.853  13.980  1.00 95.19           C  
ATOM   2611  HG  LEU A 164       2.228  -2.453  14.941  1.00 95.19           H  
ATOM   2612  CD1 LEU A 164       2.768  -1.692  13.020  1.00 95.19           C  
ATOM   2613 HD11 LEU A 164       3.082  -2.045  12.037  1.00 95.19           H  
ATOM   2614 HD12 LEU A 164       3.520  -1.019  13.431  1.00 95.19           H  
ATOM   2615 HD13 LEU A 164       1.836  -1.134  12.933  1.00 95.19           H  
ATOM   2616  CD2 LEU A 164       1.450  -3.730  13.399  1.00 95.19           C  
ATOM   2617 HD21 LEU A 164       1.188  -4.488  14.137  1.00 95.19           H  
ATOM   2618 HD22 LEU A 164       0.564  -3.129  13.193  1.00 95.19           H  
ATOM   2619 HD23 LEU A 164       1.793  -4.215  12.486  1.00 95.19           H  
ATOM   2620  N   THR A 165       5.419  -6.427  14.334  1.00 96.48           N  
ATOM   2621  H   THR A 165       4.633  -6.626  13.731  1.00 96.48           H  
ATOM   2622  CA  THR A 165       6.644  -7.185  14.072  1.00 96.48           C  
ATOM   2623  HA  THR A 165       7.496  -6.678  14.523  1.00 96.48           H  
ATOM   2624  C   THR A 165       6.833  -7.228  12.555  1.00 96.48           C  
ATOM   2625  CB  THR A 165       6.583  -8.601  14.661  1.00 96.48           C  
ATOM   2626  HB  THR A 165       5.839  -9.197  14.133  1.00 96.48           H  
ATOM   2627  O   THR A 165       6.377  -8.161  11.888  1.00 96.48           O  
ATOM   2628  CG2 THR A 165       7.943  -9.296  14.576  1.00 96.48           C  
ATOM   2629 HG21 THR A 165       7.873 -10.276  15.047  1.00 96.48           H  
ATOM   2630 HG22 THR A 165       8.233  -9.432  13.534  1.00 96.48           H  
ATOM   2631 HG23 THR A 165       8.700  -8.706  15.092  1.00 96.48           H  
ATOM   2632  OG1 THR A 165       6.220  -8.547  16.020  1.00 96.48           O  
ATOM   2633  HG1 THR A 165       6.483  -7.692  16.370  1.00 96.48           H  
ATOM   2634  N   PRO A 166       7.436  -6.180  11.971  1.00 97.08           N  
ATOM   2635  CA  PRO A 166       7.583  -6.085  10.529  1.00 97.08           C  
ATOM   2636  HA  PRO A 166       6.600  -6.220  10.077  1.00 97.08           H  
ATOM   2637  C   PRO A 166       8.530  -7.154   9.985  1.00 97.08           C  
ATOM   2638  CB  PRO A 166       8.077  -4.663  10.246  1.00 97.08           C  
ATOM   2639  HB2 PRO A 166       9.156  -4.659  10.090  1.00 97.08           H  
ATOM   2640  HB3 PRO A 166       7.561  -4.232   9.389  1.00 97.08           H  
ATOM   2641  O   PRO A 166       9.661  -7.289  10.453  1.00 97.08           O  
ATOM   2642  CG  PRO A 166       7.752  -3.889  11.521  1.00 97.08           C  
ATOM   2643  HG2 PRO A 166       8.448  -3.065  11.679  1.00 97.08           H  
ATOM   2644  HG3 PRO A 166       6.723  -3.533  11.482  1.00 97.08           H  
ATOM   2645  CD  PRO A 166       7.875  -4.947  12.607  1.00 97.08           C  
ATOM   2646  HD2 PRO A 166       7.258  -4.665  13.460  1.00 97.08           H  
ATOM   2647  HD3 PRO A 166       8.917  -5.049  12.912  1.00 97.08           H  
ATOM   2648  N   LEU A 167       8.086  -7.898   8.969  1.00 98.12           N  
ATOM   2649  H   LEU A 167       7.128  -7.795   8.668  1.00 98.12           H  
ATOM   2650  CA  LEU A 167       8.920  -8.901   8.312  1.00 98.12           C  
ATOM   2651  HA  LEU A 167       9.699  -9.212   9.009  1.00 98.12           H  
ATOM   2652  C   LEU A 167       9.631  -8.310   7.091  1.00 98.12           C  
ATOM   2653  CB  LEU A 167       8.110 -10.162   7.972  1.00 98.12           C  
ATOM   2654  HB2 LEU A 167       8.778 -10.878   7.495  1.00 98.12           H  
ATOM   2655  HB3 LEU A 167       7.334  -9.897   7.253  1.00 98.12           H  
ATOM   2656  O   LEU A 167       9.011  -7.785   6.157  1.00 98.12           O  
ATOM   2657  CG  LEU A 167       7.454 -10.856   9.182  1.00 98.12           C  
ATOM   2658  HG  LEU A 167       6.743 -10.178   9.654  1.00 98.12           H  
ATOM   2659  CD1 LEU A 167       6.689 -12.084   8.689  1.00 98.12           C  
ATOM   2660 HD11 LEU A 167       6.182 -12.560   9.529  1.00 98.12           H  
ATOM   2661 HD12 LEU A 167       7.374 -12.799   8.233  1.00 98.12           H  
ATOM   2662 HD13 LEU A 167       5.939 -11.785   7.957  1.00 98.12           H  
ATOM   2663  CD2 LEU A 167       8.476 -11.309  10.228  1.00 98.12           C  
ATOM   2664 HD21 LEU A 167       8.941 -10.441  10.695  1.00 98.12           H  
ATOM   2665 HD22 LEU A 167       7.969 -11.873  11.010  1.00 98.12           H  
ATOM   2666 HD23 LEU A 167       9.237 -11.938   9.767  1.00 98.12           H  
ATOM   2667  N   LEU A 168      10.956  -8.443   7.087  1.00 98.40           N  
ATOM   2668  H   LEU A 168      11.373  -8.908   7.882  1.00 98.40           H  
ATOM   2669  CA  LEU A 168      11.818  -8.138   5.950  1.00 98.40           C  
ATOM   2670  HA  LEU A 168      11.271  -7.506   5.250  1.00 98.40           H  
ATOM   2671  C   LEU A 168      12.186  -9.418   5.199  1.00 98.40           C  
ATOM   2672  CB  LEU A 168      13.068  -7.371   6.412  1.00 98.40           C  
ATOM   2673  HB2 LEU A 168      13.627  -8.005   7.100  1.00 98.40           H  
ATOM   2674  HB3 LEU A 168      13.698  -7.185   5.542  1.00 98.40           H  
ATOM   2675  O   LEU A 168      12.117 -10.519   5.734  1.00 98.40           O  
ATOM   2676  CG  LEU A 168      12.776  -6.029   7.105  1.00 98.40           C  
ATOM   2677  HG  LEU A 168      12.237  -6.205   8.037  1.00 98.40           H  
ATOM   2678  CD1 LEU A 168      14.102  -5.340   7.433  1.00 98.40           C  
ATOM   2679 HD11 LEU A 168      14.696  -5.991   8.074  1.00 98.40           H  
ATOM   2680 HD12 LEU A 168      13.902  -4.421   7.984  1.00 98.40           H  
ATOM   2681 HD13 LEU A 168      14.657  -5.112   6.523  1.00 98.40           H  
ATOM   2682  CD2 LEU A 168      11.957  -5.079   6.228  1.00 98.40           C  
ATOM   2683 HD21 LEU A 168      11.871  -4.119   6.737  1.00 98.40           H  
ATOM   2684 HD22 LEU A 168      12.419  -4.952   5.249  1.00 98.40           H  
ATOM   2685 HD23 LEU A 168      10.946  -5.470   6.114  1.00 98.40           H  
ATOM   2686  N   CYS A 169      12.596  -9.267   3.942  1.00 98.14           N  
ATOM   2687  H   CYS A 169      12.651  -8.326   3.578  1.00 98.14           H  
ATOM   2688  CA  CYS A 169      12.989 -10.380   3.089  1.00 98.14           C  
ATOM   2689  HA  CYS A 169      12.112 -10.998   2.895  1.00 98.14           H  
ATOM   2690  C   CYS A 169      14.059 -11.242   3.769  1.00 98.14           C  
ATOM   2691  CB  CYS A 169      13.496  -9.795   1.769  1.00 98.14           C  
ATOM   2692  HB2 CYS A 169      12.689  -9.217   1.319  1.00 98.14           H  
ATOM   2693  HB3 CYS A 169      14.333  -9.130   1.984  1.00 98.14           H  
ATOM   2694  O   CYS A 169      15.153 -10.757   4.055  1.00 98.14           O  
ATOM   2695  SG  CYS A 169      14.044 -11.104   0.632  1.00 98.14           S  
ATOM   2696  HG  CYS A 169      12.898 -11.788   0.572  1.00 98.14           H  
ATOM   2697  N   SER A 170      13.764 -12.531   3.938  1.00 97.90           N  
ATOM   2698  H   SER A 170      12.815 -12.834   3.770  1.00 97.90           H  
ATOM   2699  CA  SER A 170      14.657 -13.512   4.567  1.00 97.90           C  
ATOM   2700  HA  SER A 170      15.032 -13.078   5.494  1.00 97.90           H  
ATOM   2701  C   SER A 170      15.891 -13.881   3.727  1.00 97.90           C  
ATOM   2702  CB  SER A 170      13.844 -14.754   4.944  1.00 97.90           C  
ATOM   2703  HB2 SER A 170      14.511 -15.526   5.329  1.00 97.90           H  
ATOM   2704  HB3 SER A 170      13.133 -14.489   5.727  1.00 97.90           H  
ATOM   2705  O   SER A 170      16.791 -14.562   4.215  1.00 97.90           O  
ATOM   2706  OG  SER A 170      13.125 -15.245   3.826  1.00 97.90           O  
ATOM   2707  HG  SER A 170      12.706 -16.067   4.088  1.00 97.90           H  
ATOM   2708  N   GLY A 171      15.972 -13.393   2.486  1.00 96.65           N  
ATOM   2709  H   GLY A 171      15.195 -12.831   2.167  1.00 96.65           H  
ATOM   2710  CA  GLY A 171      17.162 -13.474   1.642  1.00 96.65           C  
ATOM   2711  HA2 GLY A 171      17.133 -12.658   0.920  1.00 96.65           H  
ATOM   2712  HA3 GLY A 171      18.036 -13.326   2.277  1.00 96.65           H  
ATOM   2713  C   GLY A 171      17.347 -14.792   0.870  1.00 96.65           C  
ATOM   2714  O   GLY A 171      16.435 -15.621   0.804  1.00 96.65           O  
ATOM   2715  N   PRO A 172      18.518 -14.962   0.225  1.00 96.23           N  
ATOM   2716  CA  PRO A 172      18.879 -16.140  -0.568  1.00 96.23           C  
ATOM   2717  HA  PRO A 172      18.330 -16.114  -1.509  1.00 96.23           H  
ATOM   2718  C   PRO A 172      18.613 -17.467   0.148  1.00 96.23           C  
ATOM   2719  CB  PRO A 172      20.379 -15.974  -0.836  1.00 96.23           C  
ATOM   2720  HB2 PRO A 172      20.954 -16.351   0.010  1.00 96.23           H  
ATOM   2721  HB3 PRO A 172      20.705 -16.477  -1.746  1.00 96.23           H  
ATOM   2722  O   PRO A 172      18.968 -17.622   1.312  1.00 96.23           O  
ATOM   2723  CG  PRO A 172      20.552 -14.462  -0.905  1.00 96.23           C  
ATOM   2724  HG2 PRO A 172      21.582 -14.161  -0.713  1.00 96.23           H  
ATOM   2725  HG3 PRO A 172      20.212 -14.092  -1.872  1.00 96.23           H  
ATOM   2726  CD  PRO A 172      19.611 -13.997   0.202  1.00 96.23           C  
ATOM   2727  HD2 PRO A 172      19.257 -12.988  -0.013  1.00 96.23           H  
ATOM   2728  HD3 PRO A 172      20.133 -14.020   1.158  1.00 96.23           H  
ATOM   2729  N   GLY A 173      17.986 -18.422  -0.542  1.00 92.36           N  
ATOM   2730  H   GLY A 173      17.735 -18.255  -1.506  1.00 92.36           H  
ATOM   2731  CA  GLY A 173      17.695 -19.758  -0.006  1.00 92.36           C  
ATOM   2732  HA2 GLY A 173      18.609 -20.176   0.415  1.00 92.36           H  
ATOM   2733  HA3 GLY A 173      17.375 -20.407  -0.822  1.00 92.36           H  
ATOM   2734  C   GLY A 173      16.613 -19.824   1.080  1.00 92.36           C  
ATOM   2735  O   GLY A 173      16.232 -20.921   1.468  1.00 92.36           O  
ATOM   2736  N   LYS A 174      16.103 -18.682   1.565  1.00 97.20           N  
ATOM   2737  H   LYS A 174      16.532 -17.820   1.258  1.00 97.20           H  
ATOM   2738  CA  LYS A 174      15.087 -18.612   2.634  1.00 97.20           C  
ATOM   2739  HA  LYS A 174      14.773 -19.617   2.914  1.00 97.20           H  
ATOM   2740  C   LYS A 174      13.814 -17.877   2.221  1.00 97.20           C  
ATOM   2741  CB  LYS A 174      15.692 -17.928   3.868  1.00 97.20           C  
ATOM   2742  HB2 LYS A 174      16.008 -16.923   3.589  1.00 97.20           H  
ATOM   2743  HB3 LYS A 174      14.918 -17.847   4.632  1.00 97.20           H  
ATOM   2744  O   LYS A 174      12.743 -18.142   2.755  1.00 97.20           O  
ATOM   2745  CG  LYS A 174      16.887 -18.684   4.464  1.00 97.20           C  
ATOM   2746  HG2 LYS A 174      17.692 -18.737   3.731  1.00 97.20           H  
ATOM   2747  HG3 LYS A 174      16.578 -19.696   4.727  1.00 97.20           H  
ATOM   2748  CD  LYS A 174      17.403 -17.964   5.716  1.00 97.20           C  
ATOM   2749  HD2 LYS A 174      16.607 -17.925   6.460  1.00 97.20           H  
ATOM   2750  HD3 LYS A 174      17.695 -16.948   5.449  1.00 97.20           H  
ATOM   2751  CE  LYS A 174      18.610 -18.715   6.288  1.00 97.20           C  
ATOM   2752  HE2 LYS A 174      18.311 -19.742   6.498  1.00 97.20           H  
ATOM   2753  HE3 LYS A 174      19.390 -18.749   5.526  1.00 97.20           H  
ATOM   2754  NZ  LYS A 174      19.125 -18.071   7.523  1.00 97.20           N  
ATOM   2755  HZ1 LYS A 174      19.920 -18.582   7.881  1.00 97.20           H  
ATOM   2756  HZ2 LYS A 174      18.413 -18.064   8.239  1.00 97.20           H  
ATOM   2757  HZ3 LYS A 174      19.410 -17.120   7.339  1.00 97.20           H  
ATOM   2758  N   CYS A 175      13.914 -16.916   1.308  1.00 97.75           N  
ATOM   2759  H   CYS A 175      14.831 -16.682   0.955  1.00 97.75           H  
ATOM   2760  CA  CYS A 175      12.759 -16.178   0.813  1.00 97.75           C  
ATOM   2761  HA  CYS A 175      12.084 -15.951   1.639  1.00 97.75           H  
ATOM   2762  C   CYS A 175      11.999 -17.032  -0.205  1.00 97.75           C  
ATOM   2763  CB  CYS A 175      13.259 -14.860   0.218  1.00 97.75           C  
ATOM   2764  HB2 CYS A 175      13.937 -15.093  -0.603  1.00 97.75           H  
ATOM   2765  HB3 CYS A 175      13.810 -14.307   0.980  1.00 97.75           H  
ATOM   2766  O   CYS A 175      12.532 -17.314  -1.274  1.00 97.75           O  
ATOM   2767  SG  CYS A 175      11.869 -13.862  -0.389  1.00 97.75           S  
ATOM   2768  HG  CYS A 175      12.568 -13.101  -1.235  1.00 97.75           H  
ATOM   2769  N   GLY A 176      10.739 -17.377   0.085  1.00 96.93           N  
ATOM   2770  H   GLY A 176      10.387 -17.187   1.013  1.00 96.93           H  
ATOM   2771  CA  GLY A 176       9.893 -18.176  -0.815  1.00 96.93           C  
ATOM   2772  HA2 GLY A 176      10.374 -19.137  -0.997  1.00 96.93           H  
ATOM   2773  HA3 GLY A 176       8.935 -18.363  -0.330  1.00 96.93           H  
ATOM   2774  C   GLY A 176       9.613 -17.524  -2.177  1.00 96.93           C  
ATOM   2775  O   GLY A 176       9.246 -18.208  -3.123  1.00 96.93           O  
ATOM   2776  N   ALA A 177       9.839 -16.212  -2.308  1.00 96.66           N  
ATOM   2777  H   ALA A 177      10.125 -15.701  -1.485  1.00 96.66           H  
ATOM   2778  CA  ALA A 177       9.767 -15.498  -3.585  1.00 96.66           C  
ATOM   2779  HA  ALA A 177       8.989 -15.954  -4.197  1.00 96.66           H  
ATOM   2780  C   ALA A 177      11.074 -15.544  -4.397  1.00 96.66           C  
ATOM   2781  CB  ALA A 177       9.377 -14.047  -3.301  1.00 96.66           C  
ATOM   2782  HB1 ALA A 177      10.174 -13.569  -2.732  1.00 96.66           H  
ATOM   2783  HB2 ALA A 177       9.226 -13.512  -4.238  1.00 96.66           H  
ATOM   2784  HB3 ALA A 177       8.448 -14.009  -2.731  1.00 96.66           H  
ATOM   2785  O   ALA A 177      11.154 -14.920  -5.462  1.00 96.66           O  
ATOM   2786  N   MET A 178      12.127 -16.185  -3.879  1.00 96.25           N  
ATOM   2787  H   MET A 178      11.997 -16.729  -3.038  1.00 96.25           H  
ATOM   2788  CA  MET A 178      13.426 -16.293  -4.535  1.00 96.25           C  
ATOM   2789  HA  MET A 178      13.410 -15.623  -5.395  1.00 96.25           H  
ATOM   2790  C   MET A 178      13.669 -17.698  -5.078  1.00 96.25           C  
ATOM   2791  CB  MET A 178      14.578 -15.861  -3.611  1.00 96.25           C  
ATOM   2792  HB2 MET A 178      15.521 -16.031  -4.130  1.00 96.25           H  
ATOM   2793  HB3 MET A 178      14.576 -16.475  -2.710  1.00 96.25           H  
ATOM   2794  O   MET A 178      13.285 -18.691  -4.473  1.00 96.25           O  
ATOM   2795  CG  MET A 178      14.504 -14.381  -3.218  1.00 96.25           C  
ATOM   2796  HG2 MET A 178      14.459 -13.774  -4.121  1.00 96.25           H  
ATOM   2797  HG3 MET A 178      13.573 -14.222  -2.674  1.00 96.25           H  
ATOM   2798  SD  MET A 178      15.875 -13.781  -2.182  1.00 96.25           S  
ATOM   2799  CE  MET A 178      17.191 -13.632  -3.411  1.00 96.25           C  
ATOM   2800  HE1 MET A 178      17.268 -14.561  -3.975  1.00 96.25           H  
ATOM   2801  HE2 MET A 178      18.138 -13.430  -2.911  1.00 96.25           H  
ATOM   2802  HE3 MET A 178      16.959 -12.815  -4.095  1.00 96.25           H  
ATOM   2803  N   LYS A 179      14.389 -17.772  -6.197  1.00 95.07           N  
ATOM   2804  H   LYS A 179      14.691 -16.905  -6.619  1.00 95.07           H  
ATOM   2805  CA  LYS A 179      14.946 -19.018  -6.733  1.00 95.07           C  
ATOM   2806  HA  LYS A 179      14.879 -19.787  -5.964  1.00 95.07           H  
ATOM   2807  C   LYS A 179      16.423 -18.855  -7.058  1.00 95.07           C  
ATOM   2808  CB  LYS A 179      14.123 -19.515  -7.932  1.00 95.07           C  
ATOM   2809  HB2 LYS A 179      14.448 -20.530  -8.162  1.00 95.07           H  
ATOM   2810  HB3 LYS A 179      13.073 -19.563  -7.644  1.00 95.07           H  
ATOM   2811  O   LYS A 179      16.902 -17.727  -7.225  1.00 95.07           O  
ATOM   2812  CG  LYS A 179      14.267 -18.655  -9.198  1.00 95.07           C  
ATOM   2813  HG2 LYS A 179      13.885 -17.651  -9.014  1.00 95.07           H  
ATOM   2814  HG3 LYS A 179      15.318 -18.587  -9.479  1.00 95.07           H  
ATOM   2815  CD  LYS A 179      13.497 -19.309 -10.351  1.00 95.07           C  
ATOM   2816  HD2 LYS A 179      12.436 -19.354 -10.108  1.00 95.07           H  
ATOM   2817  HD3 LYS A 179      13.873 -20.324 -10.481  1.00 95.07           H  
ATOM   2818  CE  LYS A 179      13.709 -18.528 -11.650  1.00 95.07           C  
ATOM   2819  HE2 LYS A 179      14.779 -18.363 -11.776  1.00 95.07           H  
ATOM   2820  HE3 LYS A 179      13.228 -17.553 -11.564  1.00 95.07           H  
ATOM   2821  NZ  LYS A 179      13.179 -19.282 -12.814  1.00 95.07           N  
ATOM   2822  HZ1 LYS A 179      12.192 -19.469 -12.714  1.00 95.07           H  
ATOM   2823  HZ2 LYS A 179      13.348 -18.783 -13.676  1.00 95.07           H  
ATOM   2824  HZ3 LYS A 179      13.656 -20.170 -12.885  1.00 95.07           H  
ATOM   2825  N   TYR A 180      17.129 -19.975  -7.156  1.00 95.28           N  
ATOM   2826  H   TYR A 180      16.672 -20.862  -7.001  1.00 95.28           H  
ATOM   2827  CA  TYR A 180      18.466 -19.994  -7.730  1.00 95.28           C  
ATOM   2828  HA  TYR A 180      19.022 -19.140  -7.343  1.00 95.28           H  
ATOM   2829  C   TYR A 180      18.367 -19.854  -9.254  1.00 95.28           C  
ATOM   2830  CB  TYR A 180      19.211 -21.258  -7.298  1.00 95.28           C  
ATOM   2831  HB2 TYR A 180      18.803 -22.121  -7.823  1.00 95.28           H  
ATOM   2832  HB3 TYR A 180      19.057 -21.417  -6.230  1.00 95.28           H  
ATOM   2833  O   TYR A 180      17.531 -20.493  -9.892  1.00 95.28           O  
ATOM   2834  CG  TYR A 180      20.701 -21.161  -7.546  1.00 95.28           C  
ATOM   2835  CD1 TYR A 180      21.281 -21.788  -8.663  1.00 95.28           C  
ATOM   2836  HD1 TYR A 180      20.683 -22.367  -9.351  1.00 95.28           H  
ATOM   2837  CD2 TYR A 180      21.507 -20.423  -6.660  1.00 95.28           C  
ATOM   2838  HD2 TYR A 180      21.046 -19.937  -5.812  1.00 95.28           H  
ATOM   2839  CE1 TYR A 180      22.668 -21.693  -8.877  1.00 95.28           C  
ATOM   2840  HE1 TYR A 180      23.109 -22.199  -9.723  1.00 95.28           H  
ATOM   2841  CE2 TYR A 180      22.896 -20.329  -6.865  1.00 95.28           C  
ATOM   2842  HE2 TYR A 180      23.520 -19.779  -6.176  1.00 95.28           H  
ATOM   2843  OH  TYR A 180      24.818 -20.885  -8.197  1.00 95.28           O  
ATOM   2844  HH  TYR A 180      25.273 -20.375  -7.523  1.00 95.28           H  
ATOM   2845  CZ  TYR A 180      23.480 -20.975  -7.976  1.00 95.28           C  
ATOM   2846  N   PHE A 181      19.168 -18.958  -9.820  1.00 91.67           N  
ATOM   2847  H   PHE A 181      19.816 -18.447  -9.239  1.00 91.67           H  
ATOM   2848  CA  PHE A 181      19.241 -18.704 -11.253  1.00 91.67           C  
ATOM   2849  HA  PHE A 181      18.435 -19.212 -11.781  1.00 91.67           H  
ATOM   2850  C   PHE A 181      20.572 -19.250 -11.777  1.00 91.67           C  
ATOM   2851  CB  PHE A 181      19.101 -17.195 -11.485  1.00 91.67           C  
ATOM   2852  HB2 PHE A 181      19.756 -16.658 -10.799  1.00 91.67           H  
ATOM   2853  HB3 PHE A 181      19.460 -16.962 -12.488  1.00 91.67           H  
ATOM   2854  O   PHE A 181      21.628 -18.705 -11.453  1.00 91.67           O  
ATOM   2855  CG  PHE A 181      17.702 -16.631 -11.380  1.00 91.67           C  
ATOM   2856  CD1 PHE A 181      16.912 -16.492 -12.537  1.00 91.67           C  
ATOM   2857  HD1 PHE A 181      17.303 -16.810 -13.492  1.00 91.67           H  
ATOM   2858  CD2 PHE A 181      17.218 -16.176 -10.143  1.00 91.67           C  
ATOM   2859  HD2 PHE A 181      17.820 -16.303  -9.256  1.00 91.67           H  
ATOM   2860  CE1 PHE A 181      15.647 -15.882 -12.461  1.00 91.67           C  
ATOM   2861  HE1 PHE A 181      15.073 -15.734 -13.363  1.00 91.67           H  
ATOM   2862  CE2 PHE A 181      15.950 -15.575 -10.070  1.00 91.67           C  
ATOM   2863  HE2 PHE A 181      15.557 -15.242  -9.121  1.00 91.67           H  
ATOM   2864  CZ  PHE A 181      15.171 -15.414 -11.225  1.00 91.67           C  
ATOM   2865  HZ  PHE A 181      14.215 -14.914 -11.172  1.00 91.67           H  
ATOM   2866  N   ASP A 182      20.524 -20.330 -12.562  1.00 91.47           N  
ATOM   2867  H   ASP A 182      19.635 -20.783 -12.721  1.00 91.47           H  
ATOM   2868  CA  ASP A 182      21.721 -21.036 -13.040  1.00 91.47           C  
ATOM   2869  HA  ASP A 182      22.361 -21.249 -12.183  1.00 91.47           H  
ATOM   2870  C   ASP A 182      22.567 -20.238 -14.032  1.00 91.47           C  
ATOM   2871  CB  ASP A 182      21.319 -22.362 -13.701  1.00 91.47           C  
ATOM   2872  HB2 ASP A 182      22.172 -22.763 -14.247  1.00 91.47           H  
ATOM   2873  HB3 ASP A 182      20.513 -22.186 -14.414  1.00 91.47           H  
ATOM   2874  O   ASP A 182      23.776 -20.455 -14.100  1.00 91.47           O  
ATOM   2875  CG  ASP A 182      20.905 -23.397 -12.665  1.00 91.47           C  
ATOM   2876  OD1 ASP A 182      21.657 -23.510 -11.671  1.00 91.47           O  
ATOM   2877  OD2 ASP A 182      19.849 -24.025 -12.875  1.00 91.47           O  
ATOM   2878  N   ASP A 183      21.950 -19.316 -14.767  1.00 89.14           N  
ATOM   2879  H   ASP A 183      20.972 -19.143 -14.584  1.00 89.14           H  
ATOM   2880  CA  ASP A 183      22.596 -18.415 -15.726  1.00 89.14           C  
ATOM   2881  HA  ASP A 183      23.236 -19.000 -16.386  1.00 89.14           H  
ATOM   2882  C   ASP A 183      23.486 -17.375 -15.027  1.00 89.14           C  
ATOM   2883  CB  ASP A 183      21.506 -17.737 -16.588  1.00 89.14           C  
ATOM   2884  HB2 ASP A 183      20.953 -18.512 -17.119  1.00 89.14           H  
ATOM   2885  HB3 ASP A 183      22.001 -17.119 -17.336  1.00 89.14           H  
ATOM   2886  O   ASP A 183      24.592 -17.080 -15.470  1.00 89.14           O  
ATOM   2887  CG  ASP A 183      20.497 -16.862 -15.816  1.00 89.14           C  
ATOM   2888  OD1 ASP A 183      20.359 -17.041 -14.582  1.00 89.14           O  
ATOM   2889  OD2 ASP A 183      19.856 -15.993 -16.440  1.00 89.14           O  
ATOM   2890  N   THR A 184      23.023 -16.846 -13.895  1.00 89.03           N  
ATOM   2891  H   THR A 184      22.073 -17.098 -13.660  1.00 89.03           H  
ATOM   2892  CA  THR A 184      23.723 -15.821 -13.108  1.00 89.03           C  
ATOM   2893  HA  THR A 184      24.510 -15.391 -13.727  1.00 89.03           H  
ATOM   2894  C   THR A 184      24.431 -16.381 -11.876  1.00 89.03           C  
ATOM   2895  CB  THR A 184      22.781 -14.672 -12.717  1.00 89.03           C  
ATOM   2896  HB  THR A 184      23.331 -13.959 -12.103  1.00 89.03           H  
ATOM   2897  O   THR A 184      25.108 -15.625 -11.176  1.00 89.03           O  
ATOM   2898  CG2 THR A 184      22.231 -13.924 -13.930  1.00 89.03           C  
ATOM   2899 HG21 THR A 184      21.610 -14.581 -14.540  1.00 89.03           H  
ATOM   2900 HG22 THR A 184      23.056 -13.561 -14.542  1.00 89.03           H  
ATOM   2901 HG23 THR A 184      21.630 -13.077 -13.599  1.00 89.03           H  
ATOM   2902  OG1 THR A 184      21.668 -15.131 -11.986  1.00 89.03           O  
ATOM   2903  HG1 THR A 184      21.169 -15.678 -12.596  1.00 89.03           H  
ATOM   2904  N   LYS A 185      24.270 -17.684 -11.596  1.00 92.76           N  
ATOM   2905  H   LYS A 185      23.668 -18.200 -12.222  1.00 92.76           H  
ATOM   2906  CA  LYS A 185      24.778 -18.405 -10.412  1.00 92.76           C  
ATOM   2907  HA  LYS A 185      24.239 -19.351 -10.359  1.00 92.76           H  
ATOM   2908  C   LYS A 185      24.431 -17.723  -9.087  1.00 92.76           C  
ATOM   2909  CB  LYS A 185      26.282 -18.717 -10.570  1.00 92.76           C  
ATOM   2910  HB2 LYS A 185      26.834 -17.779 -10.629  1.00 92.76           H  
ATOM   2911  HB3 LYS A 185      26.631 -19.250  -9.686  1.00 92.76           H  
ATOM   2912  O   LYS A 185      25.225 -17.701  -8.145  1.00 92.76           O  
ATOM   2913  CG  LYS A 185      26.630 -19.568 -11.803  1.00 92.76           C  
ATOM   2914  HG2 LYS A 185      26.339 -19.037 -12.709  1.00 92.76           H  
ATOM   2915  HG3 LYS A 185      27.710 -19.712 -11.826  1.00 92.76           H  
ATOM   2916  CD  LYS A 185      25.946 -20.942 -11.775  1.00 92.76           C  
ATOM   2917  HD2 LYS A 185      24.866 -20.801 -11.789  1.00 92.76           H  
ATOM   2918  HD3 LYS A 185      26.215 -21.473 -10.862  1.00 92.76           H  
ATOM   2919  CE  LYS A 185      26.353 -21.776 -12.993  1.00 92.76           C  
ATOM   2920  HE2 LYS A 185      26.440 -21.110 -13.852  1.00 92.76           H  
ATOM   2921  HE3 LYS A 185      27.325 -22.233 -12.809  1.00 92.76           H  
ATOM   2922  NZ  LYS A 185      25.325 -22.804 -13.289  1.00 92.76           N  
ATOM   2923  HZ1 LYS A 185      24.486 -22.325 -13.585  1.00 92.76           H  
ATOM   2924  HZ2 LYS A 185      25.093 -23.358 -12.477  1.00 92.76           H  
ATOM   2925  HZ3 LYS A 185      25.612 -23.411 -14.043  1.00 92.76           H  
ATOM   2926  N   ARG A 186      23.243 -17.118  -9.008  1.00 92.32           N  
ATOM   2927  H   ARG A 186      22.625 -17.226  -9.800  1.00 92.32           H  
ATOM   2928  CA  ARG A 186      22.809 -16.306  -7.860  1.00 92.32           C  
ATOM   2929  HA  ARG A 186      23.398 -16.588  -6.987  1.00 92.32           H  
ATOM   2930  C   ARG A 186      21.352 -16.566  -7.519  1.00 92.32           C  
ATOM   2931  CB  ARG A 186      23.041 -14.813  -8.156  1.00 92.32           C  
ATOM   2932  HB2 ARG A 186      22.604 -14.582  -9.128  1.00 92.32           H  
ATOM   2933  HB3 ARG A 186      22.531 -14.212  -7.402  1.00 92.32           H  
ATOM   2934  O   ARG A 186      20.515 -16.780  -8.389  1.00 92.32           O  
ATOM   2935  CG  ARG A 186      24.530 -14.429  -8.154  1.00 92.32           C  
ATOM   2936  HG2 ARG A 186      25.096 -15.113  -8.785  1.00 92.32           H  
ATOM   2937  HG3 ARG A 186      24.925 -14.503  -7.141  1.00 92.32           H  
ATOM   2938  CD  ARG A 186      24.728 -13.003  -8.679  1.00 92.32           C  
ATOM   2939  HD2 ARG A 186      24.158 -12.893  -9.601  1.00 92.32           H  
ATOM   2940  HD3 ARG A 186      24.355 -12.298  -7.936  1.00 92.32           H  
ATOM   2941  NE  ARG A 186      26.147 -12.737  -8.977  1.00 92.32           N  
ATOM   2942  HE  ARG A 186      26.747 -13.548  -9.011  1.00 92.32           H  
ATOM   2943  NH1 ARG A 186      25.975 -10.490  -9.413  1.00 92.32           N  
ATOM   2944 HH11 ARG A 186      26.414  -9.629  -9.704  1.00 92.32           H  
ATOM   2945 HH12 ARG A 186      24.989 -10.543  -9.202  1.00 92.32           H  
ATOM   2946  NH2 ARG A 186      27.944 -11.510  -9.645  1.00 92.32           N  
ATOM   2947 HH21 ARG A 186      28.515 -12.343  -9.625  1.00 92.32           H  
ATOM   2948 HH22 ARG A 186      28.366 -10.641  -9.937  1.00 92.32           H  
ATOM   2949  CZ  ARG A 186      26.681 -11.585  -9.341  1.00 92.32           C  
ATOM   2950  N   TRP A 187      21.025 -16.443  -6.237  1.00 94.72           N  
ATOM   2951  H   TRP A 187      21.755 -16.263  -5.563  1.00 94.72           H  
ATOM   2952  CA  TRP A 187      19.634 -16.334  -5.817  1.00 94.72           C  
ATOM   2953  HA  TRP A 187      19.057 -17.110  -6.320  1.00 94.72           H  
ATOM   2954  C   TRP A 187      19.061 -14.977  -6.219  1.00 94.72           C  
ATOM   2955  CB  TRP A 187      19.509 -16.567  -4.316  1.00 94.72           C  
ATOM   2956  HB2 TRP A 187      18.502 -16.291  -4.002  1.00 94.72           H  
ATOM   2957  HB3 TRP A 187      20.213 -15.912  -3.802  1.00 94.72           H  
ATOM   2958  O   TRP A 187      19.700 -13.931  -6.076  1.00 94.72           O  
ATOM   2959  CG  TRP A 187      19.715 -17.984  -3.893  1.00 94.72           C  
ATOM   2960  CD1 TRP A 187      20.896 -18.564  -3.575  1.00 94.72           C  
ATOM   2961  HD1 TRP A 187      21.859 -18.075  -3.574  1.00 94.72           H  
ATOM   2962  CD2 TRP A 187      18.704 -19.026  -3.746  1.00 94.72           C  
ATOM   2963  CE2 TRP A 187      19.358 -20.236  -3.369  1.00 94.72           C  
ATOM   2964  CE3 TRP A 187      17.297 -19.064  -3.873  1.00 94.72           C  
ATOM   2965  HE3 TRP A 187      16.758 -18.167  -4.139  1.00 94.72           H  
ATOM   2966  NE1 TRP A 187      20.686 -19.892  -3.260  1.00 94.72           N  
ATOM   2967  HE1 TRP A 187      21.420 -20.535  -2.998  1.00 94.72           H  
ATOM   2968  CH2 TRP A 187      17.265 -21.444  -3.320  1.00 94.72           C  
ATOM   2969  HH2 TRP A 187      16.711 -22.356  -3.155  1.00 94.72           H  
ATOM   2970  CZ2 TRP A 187      18.661 -21.434  -3.171  1.00 94.72           C  
ATOM   2971  HZ2 TRP A 187      19.187 -22.336  -2.894  1.00 94.72           H  
ATOM   2972  CZ3 TRP A 187      16.585 -20.258  -3.654  1.00 94.72           C  
ATOM   2973  HZ3 TRP A 187      15.508 -20.272  -3.733  1.00 94.72           H  
ATOM   2974  N   GLY A 188      17.822 -14.978  -6.686  1.00 93.50           N  
ATOM   2975  H   GLY A 188      17.358 -15.865  -6.823  1.00 93.50           H  
ATOM   2976  CA  GLY A 188      17.099 -13.766  -7.035  1.00 93.50           C  
ATOM   2977  HA2 GLY A 188      17.473 -12.918  -6.460  1.00 93.50           H  
ATOM   2978  HA3 GLY A 188      17.232 -13.570  -8.099  1.00 93.50           H  
ATOM   2979  C   GLY A 188      15.615 -13.921  -6.788  1.00 93.50           C  
ATOM   2980  O   GLY A 188      15.101 -15.032  -6.800  1.00 93.50           O  
ATOM   2981  N   HIS A 189      14.924 -12.801  -6.609  1.00 94.52           N  
ATOM   2982  H   HIS A 189      15.401 -11.913  -6.663  1.00 94.52           H  
ATOM   2983  CA  HIS A 189      13.471 -12.794  -6.727  1.00 94.52           C  
ATOM   2984  HA  HIS A 189      13.055 -13.541  -6.050  1.00 94.52           H  
ATOM   2985  C   HIS A 189      13.080 -13.187  -8.160  1.00 94.52           C  
ATOM   2986  CB  HIS A 189      12.937 -11.423  -6.305  1.00 94.52           C  
ATOM   2987  HB2 HIS A 189      11.881 -11.367  -6.567  1.00 94.52           H  
ATOM   2988  HB3 HIS A 189      13.454 -10.636  -6.853  1.00 94.52           H  
ATOM   2989  O   HIS A 189      13.732 -12.747  -9.112  1.00 94.52           O  
ATOM   2990  CG  HIS A 189      13.069 -11.197  -4.821  1.00 94.52           C  
ATOM   2991  CD2 HIS A 189      12.224 -11.680  -3.860  1.00 94.52           C  
ATOM   2992  HD2 HIS A 189      11.319 -12.238  -4.050  1.00 94.52           H  
ATOM   2993  ND1 HIS A 189      14.132 -10.613  -4.171  1.00 94.52           N  
ATOM   2994  HD1 HIS A 189      14.954 -10.220  -4.607  1.00 94.52           H  
ATOM   2995  CE1 HIS A 189      13.946 -10.769  -2.851  1.00 94.52           C  
ATOM   2996  HE1 HIS A 189      14.647 -10.473  -2.084  1.00 94.52           H  
ATOM   2997  NE2 HIS A 189      12.788 -11.402  -2.609  1.00 94.52           N  
ATOM   2998  N   VAL A 190      12.058 -14.036  -8.303  1.00 93.26           N  
ATOM   2999  H   VAL A 190      11.562 -14.316  -7.468  1.00 93.26           H  
ATOM   3000  CA  VAL A 190      11.576 -14.562  -9.596  1.00 93.26           C  
ATOM   3001  HA  VAL A 190      12.385 -15.119 -10.069  1.00 93.26           H  
ATOM   3002  C   VAL A 190      11.163 -13.436 -10.553  1.00 93.26           C  
ATOM   3003  CB  VAL A 190      10.394 -15.532  -9.375  1.00 93.26           C  
ATOM   3004  HB  VAL A 190       9.580 -14.996  -8.888  1.00 93.26           H  
ATOM   3005  O   VAL A 190      11.364 -13.541 -11.763  1.00 93.26           O  
ATOM   3006  CG1 VAL A 190       9.869 -16.118 -10.694  1.00 93.26           C  
ATOM   3007 HG11 VAL A 190       9.090 -16.851 -10.486  1.00 93.26           H  
ATOM   3008 HG12 VAL A 190      10.679 -16.598 -11.243  1.00 93.26           H  
ATOM   3009 HG13 VAL A 190       9.429 -15.334 -11.310  1.00 93.26           H  
ATOM   3010  CG2 VAL A 190      10.793 -16.722  -8.492  1.00 93.26           C  
ATOM   3011 HG21 VAL A 190      11.151 -16.386  -7.519  1.00 93.26           H  
ATOM   3012 HG22 VAL A 190       9.926 -17.360  -8.319  1.00 93.26           H  
ATOM   3013 HG23 VAL A 190      11.575 -17.308  -8.974  1.00 93.26           H  
ATOM   3014  N   MET A 191      10.620 -12.349 -10.008  1.00 93.50           N  
ATOM   3015  H   MET A 191      10.523 -12.342  -9.003  1.00 93.50           H  
ATOM   3016  CA  MET A 191      10.181 -11.155 -10.721  1.00 93.50           C  
ATOM   3017  HA  MET A 191      10.491 -11.233 -11.763  1.00 93.50           H  
ATOM   3018  C   MET A 191      10.822  -9.888 -10.139  1.00 93.50           C  
ATOM   3019  CB  MET A 191       8.648 -11.055 -10.676  1.00 93.50           C  
ATOM   3020  HB2 MET A 191       8.354 -10.116 -11.146  1.00 93.50           H  
ATOM   3021  HB3 MET A 191       8.313 -11.047  -9.639  1.00 93.50           H  
ATOM   3022  O   MET A 191      11.239  -9.847  -8.977  1.00 93.50           O  
ATOM   3023  CG  MET A 191       7.943 -12.212 -11.392  1.00 93.50           C  
ATOM   3024  HG2 MET A 191       8.154 -13.133 -10.849  1.00 93.50           H  
ATOM   3025  HG3 MET A 191       8.352 -12.309 -12.398  1.00 93.50           H  
ATOM   3026  SD  MET A 191       6.138 -12.039 -11.512  1.00 93.50           S  
ATOM   3027  CE  MET A 191       6.002 -10.698 -12.717  1.00 93.50           C  
ATOM   3028  HE1 MET A 191       4.956 -10.416 -12.839  1.00 93.50           H  
ATOM   3029  HE2 MET A 191       6.565  -9.828 -12.378  1.00 93.50           H  
ATOM   3030  HE3 MET A 191       6.407 -11.025 -13.675  1.00 93.50           H  
ATOM   3031  N   THR A 192      10.869  -8.821 -10.937  1.00 91.63           N  
ATOM   3032  H   THR A 192      10.556  -8.917 -11.893  1.00 91.63           H  
ATOM   3033  CA  THR A 192      11.336  -7.493 -10.506  1.00 91.63           C  
ATOM   3034  HA  THR A 192      11.794  -7.584  -9.521  1.00 91.63           H  
ATOM   3035  C   THR A 192      10.185  -6.496 -10.365  1.00 91.63           C  
ATOM   3036  CB  THR A 192      12.416  -6.930 -11.441  1.00 91.63           C  
ATOM   3037  HB  THR A 192      12.742  -5.962 -11.060  1.00 91.63           H  
ATOM   3038  O   THR A 192       9.148  -6.596 -11.022  1.00 91.63           O  
ATOM   3039  CG2 THR A 192      13.632  -7.850 -11.548  1.00 91.63           C  
ATOM   3040 HG21 THR A 192      13.339  -8.800 -11.994  1.00 91.63           H  
ATOM   3041 HG22 THR A 192      14.383  -7.375 -12.180  1.00 91.63           H  
ATOM   3042 HG23 THR A 192      14.050  -8.027 -10.557  1.00 91.63           H  
ATOM   3043  OG1 THR A 192      11.896  -6.757 -12.729  1.00 91.63           O  
ATOM   3044  HG1 THR A 192      12.127  -5.869 -13.013  1.00 91.63           H  
ATOM   3045  N   THR A 193      10.359  -5.479  -9.517  1.00 89.76           N  
ATOM   3046  H   THR A 193      11.213  -5.422  -8.982  1.00 89.76           H  
ATOM   3047  CA  THR A 193       9.379  -4.393  -9.309  1.00 89.76           C  
ATOM   3048  HA  THR A 193       8.380  -4.815  -9.420  1.00 89.76           H  
ATOM   3049  C   THR A 193       9.485  -3.269 -10.348  1.00 89.76           C  
ATOM   3050  CB  THR A 193       9.458  -3.832  -7.885  1.00 89.76           C  
ATOM   3051  HB  THR A 193       8.793  -2.975  -7.783  1.00 89.76           H  
ATOM   3052  O   THR A 193       9.141  -2.122 -10.069  1.00 89.76           O  
ATOM   3053  CG2 THR A 193       9.031  -4.872  -6.856  1.00 89.76           C  
ATOM   3054 HG21 THR A 193       9.050  -4.414  -5.867  1.00 89.76           H  
ATOM   3055 HG22 THR A 193       8.019  -5.211  -7.075  1.00 89.76           H  
ATOM   3056 HG23 THR A 193       9.714  -5.721  -6.868  1.00 89.76           H  
ATOM   3057  OG1 THR A 193      10.779  -3.437  -7.602  1.00 89.76           O  
ATOM   3058  HG1 THR A 193      10.941  -2.614  -8.068  1.00 89.76           H  
ATOM   3059  N   ASP A 194       9.961  -3.581 -11.547  1.00 85.50           N  
ATOM   3060  H   ASP A 194      10.188  -4.546 -11.739  1.00 85.50           H  
ATOM   3061  CA  ASP A 194      10.079  -2.674 -12.688  1.00 85.50           C  
ATOM   3062  HA  ASP A 194       9.383  -1.845 -12.560  1.00 85.50           H  
ATOM   3063  C   ASP A 194       9.664  -3.402 -13.979  1.00 85.50           C  
ATOM   3064  CB  ASP A 194      11.501  -2.076 -12.732  1.00 85.50           C  
ATOM   3065  HB2 ASP A 194      11.564  -1.360 -13.552  1.00 85.50           H  
ATOM   3066  HB3 ASP A 194      11.658  -1.515 -11.811  1.00 85.50           H  
ATOM   3067  O   ASP A 194       9.005  -4.441 -13.920  1.00 85.50           O  
ATOM   3068  CG  ASP A 194      12.639  -3.097 -12.877  1.00 85.50           C  
ATOM   3069  OD1 ASP A 194      12.363  -4.245 -13.298  1.00 85.50           O  
ATOM   3070  OD2 ASP A 194      13.786  -2.728 -12.555  1.00 85.50           O  
ATOM   3071  N   GLY A 195       9.995  -2.843 -15.146  1.00 81.31           N  
ATOM   3072  H   GLY A 195      10.585  -2.024 -15.137  1.00 81.31           H  
ATOM   3073  CA  GLY A 195       9.713  -3.462 -16.446  1.00 81.31           C  
ATOM   3074  HA2 GLY A 195       8.653  -3.711 -16.504  1.00 81.31           H  
ATOM   3075  HA3 GLY A 195       9.947  -2.751 -17.238  1.00 81.31           H  
ATOM   3076  C   GLY A 195      10.506  -4.744 -16.730  1.00 81.31           C  
ATOM   3077  O   GLY A 195      10.264  -5.378 -17.752  1.00 81.31           O  
ATOM   3078  N   GLY A 196      11.404  -5.162 -15.835  1.00 82.82           N  
ATOM   3079  H   GLY A 196      11.562  -4.619 -14.997  1.00 82.82           H  
ATOM   3080  CA  GLY A 196      12.301  -6.286 -16.059  1.00 82.82           C  
ATOM   3081  HA2 GLY A 196      11.801  -7.051 -16.655  1.00 82.82           H  
ATOM   3082  HA3 GLY A 196      12.579  -6.734 -15.105  1.00 82.82           H  
ATOM   3083  C   GLY A 196      13.576  -5.876 -16.785  1.00 82.82           C  
ATOM   3084  O   GLY A 196      13.794  -4.715 -17.134  1.00 82.82           O  
ATOM   3085  N   ARG A 197      14.444  -6.865 -16.989  1.00 75.76           N  
ATOM   3086  H   ARG A 197      14.130  -7.794 -16.749  1.00 75.76           H  
ATOM   3087  CA  ARG A 197      15.669  -6.781 -17.800  1.00 75.76           C  
ATOM   3088  HA  ARG A 197      15.558  -5.993 -18.544  1.00 75.76           H  
ATOM   3089  C   ARG A 197      15.833  -8.102 -18.552  1.00 75.76           C  
ATOM   3090  CB  ARG A 197      16.895  -6.488 -16.913  1.00 75.76           C  
ATOM   3091  HB2 ARG A 197      16.984  -7.266 -16.155  1.00 75.76           H  
ATOM   3092  HB3 ARG A 197      17.790  -6.519 -17.535  1.00 75.76           H  
ATOM   3093  O   ARG A 197      15.126  -9.062 -18.249  1.00 75.76           O  
ATOM   3094  CG  ARG A 197      16.830  -5.113 -16.230  1.00 75.76           C  
ATOM   3095  HG2 ARG A 197      16.657  -4.343 -16.982  1.00 75.76           H  
ATOM   3096  HG3 ARG A 197      16.010  -5.102 -15.512  1.00 75.76           H  
ATOM   3097  CD  ARG A 197      18.138  -4.812 -15.493  1.00 75.76           C  
ATOM   3098  HD2 ARG A 197      18.947  -4.783 -16.222  1.00 75.76           H  
ATOM   3099  HD3 ARG A 197      18.333  -5.614 -14.781  1.00 75.76           H  
ATOM   3100  NE  ARG A 197      18.064  -3.525 -14.776  1.00 75.76           N  
ATOM   3101  HE  ARG A 197      17.152  -3.094 -14.727  1.00 75.76           H  
ATOM   3102  NH1 ARG A 197      20.274  -3.393 -14.163  1.00 75.76           N  
ATOM   3103 HH11 ARG A 197      21.043  -2.873 -13.764  1.00 75.76           H  
ATOM   3104 HH12 ARG A 197      20.453  -4.256 -14.655  1.00 75.76           H  
ATOM   3105  NH2 ARG A 197      18.870  -1.747 -13.612  1.00 75.76           N  
ATOM   3106 HH21 ARG A 197      17.943  -1.347 -13.604  1.00 75.76           H  
ATOM   3107 HH22 ARG A 197      19.641  -1.252 -13.187  1.00 75.76           H  
ATOM   3108  CZ  ARG A 197      19.067  -2.897 -14.190  1.00 75.76           C  
ATOM   3109  N   ALA A 198      16.774  -8.173 -19.493  1.00 69.51           N  
ATOM   3110  H   ALA A 198      17.335  -7.360 -19.701  1.00 69.51           H  
ATOM   3111  CA  ALA A 198      17.130  -9.437 -20.139  1.00 69.51           C  
ATOM   3112  HA  ALA A 198      16.306  -9.748 -20.780  1.00 69.51           H  
ATOM   3113  C   ALA A 198      17.364 -10.532 -19.072  1.00 69.51           C  
ATOM   3114  CB  ALA A 198      18.363  -9.209 -21.022  1.00 69.51           C  
ATOM   3115  HB1 ALA A 198      18.629 -10.139 -21.524  1.00 69.51           H  
ATOM   3116  HB2 ALA A 198      18.150  -8.454 -21.779  1.00 69.51           H  
ATOM   3117  HB3 ALA A 198      19.209  -8.888 -20.415  1.00 69.51           H  
ATOM   3118  O   ALA A 198      18.160 -10.340 -18.154  1.00 69.51           O  
ATOM   3119  N   GLY A 199      16.592 -11.622 -19.139  1.00 72.41           N  
ATOM   3120  H   GLY A 199      15.963 -11.710 -19.925  1.00 72.41           H  
ATOM   3121  CA  GLY A 199      16.643 -12.744 -18.187  1.00 72.41           C  
ATOM   3122  HA2 GLY A 199      16.354 -13.657 -18.708  1.00 72.41           H  
ATOM   3123  HA3 GLY A 199      17.673 -12.879 -17.855  1.00 72.41           H  
ATOM   3124  C   GLY A 199      15.765 -12.627 -16.929  1.00 72.41           C  
ATOM   3125  O   GLY A 199      15.610 -13.610 -16.205  1.00 72.41           O  
ATOM   3126  N   ARG A 200      15.130 -11.477 -16.650  1.00 77.91           N  
ATOM   3127  H   ARG A 200      15.252 -10.700 -17.283  1.00 77.91           H  
ATOM   3128  CA  ARG A 200      14.213 -11.320 -15.501  1.00 77.91           C  
ATOM   3129  HA  ARG A 200      13.965 -12.311 -15.121  1.00 77.91           H  
ATOM   3130  C   ARG A 200      12.890 -10.675 -15.880  1.00 77.91           C  
ATOM   3131  CB  ARG A 200      14.874 -10.543 -14.357  1.00 77.91           C  
ATOM   3132  HB2 ARG A 200      14.087 -10.166 -13.705  1.00 77.91           H  
ATOM   3133  HB3 ARG A 200      15.432  -9.694 -14.751  1.00 77.91           H  
ATOM   3134  O   ARG A 200      12.840  -9.525 -16.316  1.00 77.91           O  
ATOM   3135  CG  ARG A 200      15.789 -11.447 -13.523  1.00 77.91           C  
ATOM   3136  HG2 ARG A 200      16.674 -11.710 -14.103  1.00 77.91           H  
ATOM   3137  HG3 ARG A 200      15.256 -12.359 -13.255  1.00 77.91           H  
ATOM   3138  CD  ARG A 200      16.199 -10.723 -12.240  1.00 77.91           C  
ATOM   3139  HD2 ARG A 200      16.759  -9.827 -12.511  1.00 77.91           H  
ATOM   3140  HD3 ARG A 200      15.300 -10.436 -11.695  1.00 77.91           H  
ATOM   3141  NE  ARG A 200      17.022 -11.595 -11.386  1.00 77.91           N  
ATOM   3142  HE  ARG A 200      17.097 -12.559 -11.676  1.00 77.91           H  
ATOM   3143  NH1 ARG A 200      17.644 -10.015  -9.846  1.00 77.91           N  
ATOM   3144 HH11 ARG A 200      17.050  -9.356 -10.328  1.00 77.91           H  
ATOM   3145 HH12 ARG A 200      18.220  -9.741  -9.063  1.00 77.91           H  
ATOM   3146  NH2 ARG A 200      18.459 -12.096  -9.707  1.00 77.91           N  
ATOM   3147 HH21 ARG A 200      18.561 -13.020 -10.103  1.00 77.91           H  
ATOM   3148 HH22 ARG A 200      19.039 -11.842  -8.920  1.00 77.91           H  
ATOM   3149  CZ  ARG A 200      17.698 -11.233 -10.315  1.00 77.91           C  
ATOM   3150  N   LYS A 201      11.805 -11.406 -15.609  1.00 86.90           N  
ATOM   3151  H   LYS A 201      11.947 -12.319 -15.202  1.00 86.90           H  
ATOM   3152  CA  LYS A 201      10.433 -10.953 -15.835  1.00 86.90           C  
ATOM   3153  HA  LYS A 201      10.354 -10.632 -16.874  1.00 86.90           H  
ATOM   3154  C   LYS A 201      10.109  -9.754 -14.938  1.00 86.90           C  
ATOM   3155  CB  LYS A 201       9.470 -12.132 -15.615  1.00 86.90           C  
ATOM   3156  HB2 LYS A 201       9.447 -12.388 -14.556  1.00 86.90           H  
ATOM   3157  HB3 LYS A 201       9.841 -12.996 -16.167  1.00 86.90           H  
ATOM   3158  O   LYS A 201      10.192  -9.839 -13.712  1.00 86.90           O  
ATOM   3159  CG  LYS A 201       8.048 -11.820 -16.104  1.00 86.90           C  
ATOM   3160  HG2 LYS A 201       7.656 -10.959 -15.563  1.00 86.90           H  
ATOM   3161  HG3 LYS A 201       8.080 -11.581 -17.167  1.00 86.90           H  
ATOM   3162  CD  LYS A 201       7.115 -13.018 -15.884  1.00 86.90           C  
ATOM   3163  HD2 LYS A 201       7.084 -13.258 -14.821  1.00 86.90           H  
ATOM   3164  HD3 LYS A 201       7.509 -13.876 -16.429  1.00 86.90           H  
ATOM   3165  CE  LYS A 201       5.698 -12.701 -16.381  1.00 86.90           C  
ATOM   3166  HE2 LYS A 201       5.762 -12.383 -17.422  1.00 86.90           H  
ATOM   3167  HE3 LYS A 201       5.304 -11.867 -15.800  1.00 86.90           H  
ATOM   3168  NZ  LYS A 201       4.804 -13.884 -16.270  1.00 86.90           N  
ATOM   3169  HZ1 LYS A 201       5.160 -14.650 -16.824  1.00 86.90           H  
ATOM   3170  HZ2 LYS A 201       3.876 -13.672 -16.608  1.00 86.90           H  
ATOM   3171  HZ3 LYS A 201       4.735 -14.199 -15.312  1.00 86.90           H  
ATOM   3172  N   GLY A 202       9.717  -8.651 -15.564  1.00 90.76           N  
ATOM   3173  H   GLY A 202       9.736  -8.635 -16.574  1.00 90.76           H  
ATOM   3174  CA  GLY A 202       9.191  -7.482 -14.873  1.00 90.76           C  
ATOM   3175  HA2 GLY A 202       9.831  -7.227 -14.029  1.00 90.76           H  
ATOM   3176  HA3 GLY A 202       9.176  -6.638 -15.562  1.00 90.76           H  
ATOM   3177  C   GLY A 202       7.768  -7.674 -14.367  1.00 90.76           C  
ATOM   3178  O   GLY A 202       7.084  -8.646 -14.688  1.00 90.76           O  
ATOM   3179  N   THR A 203       7.301  -6.697 -13.602  1.00 91.99           N  
ATOM   3180  H   THR A 203       7.909  -5.903 -13.460  1.00 91.99           H  
ATOM   3181  CA  THR A 203       5.908  -6.585 -13.161  1.00 91.99           C  
ATOM   3182  HA  THR A 203       5.396  -7.527 -13.355  1.00 91.99           H  
ATOM   3183  C   THR A 203       5.169  -5.506 -13.950  1.00 91.99           C  
ATOM   3184  CB  THR A 203       5.808  -6.313 -11.653  1.00 91.99           C  
ATOM   3185  HB  THR A 203       4.799  -5.976 -11.412  1.00 91.99           H  
ATOM   3186  O   THR A 203       5.755  -4.559 -14.483  1.00 91.99           O  
ATOM   3187  CG2 THR A 203       6.109  -7.548 -10.816  1.00 91.99           C  
ATOM   3188 HG21 THR A 203       5.309  -8.278 -10.942  1.00 91.99           H  
ATOM   3189 HG22 THR A 203       7.054  -8.000 -11.117  1.00 91.99           H  
ATOM   3190 HG23 THR A 203       6.164  -7.261  -9.766  1.00 91.99           H  
ATOM   3191  OG1 THR A 203       6.728  -5.321 -11.257  1.00 91.99           O  
ATOM   3192  HG1 THR A 203       7.572  -5.778 -11.260  1.00 91.99           H  
ATOM   3193  N   THR A 204       3.844  -5.596 -13.990  1.00 91.49           N  
ATOM   3194  H   THR A 204       3.409  -6.411 -13.582  1.00 91.49           H  
ATOM   3195  CA  THR A 204       2.983  -4.514 -14.479  1.00 91.49           C  
ATOM   3196  HA  THR A 204       3.503  -4.001 -15.287  1.00 91.49           H  
ATOM   3197  C   THR A 204       2.714  -3.492 -13.372  1.00 91.49           C  
ATOM   3198  CB  THR A 204       1.669  -5.045 -15.068  1.00 91.49           C  
ATOM   3199  HB  THR A 204       1.162  -4.222 -15.571  1.00 91.49           H  
ATOM   3200  O   THR A 204       2.878  -3.773 -12.182  1.00 91.49           O  
ATOM   3201  CG2 THR A 204       1.879  -6.165 -16.085  1.00 91.49           C  
ATOM   3202 HG21 THR A 204       2.586  -5.840 -16.849  1.00 91.49           H  
ATOM   3203 HG22 THR A 204       0.933  -6.405 -16.571  1.00 91.49           H  
ATOM   3204 HG23 THR A 204       2.269  -7.060 -15.601  1.00 91.49           H  
ATOM   3205  OG1 THR A 204       0.819  -5.529 -14.057  1.00 91.49           O  
ATOM   3206  HG1 THR A 204       0.339  -6.262 -14.450  1.00 91.49           H  
ATOM   3207  N   ARG A 205       2.253  -2.289 -13.745  1.00 87.55           N  
ATOM   3208  H   ARG A 205       2.141  -2.104 -14.731  1.00 87.55           H  
ATOM   3209  CA  ARG A 205       1.804  -1.277 -12.769  1.00 87.55           C  
ATOM   3210  HA  ARG A 205       2.625  -1.030 -12.095  1.00 87.55           H  
ATOM   3211  C   ARG A 205       0.707  -1.829 -11.854  1.00 87.55           C  
ATOM   3212  CB  ARG A 205       1.333   0.004 -13.481  1.00 87.55           C  
ATOM   3213  HB2 ARG A 205       0.743   0.593 -12.779  1.00 87.55           H  
ATOM   3214  HB3 ARG A 205       0.695  -0.250 -14.328  1.00 87.55           H  
ATOM   3215  O   ARG A 205       0.849  -1.768 -10.639  1.00 87.55           O  
ATOM   3216  CG  ARG A 205       2.512   0.870 -13.948  1.00 87.55           C  
ATOM   3217  HG2 ARG A 205       3.115   1.116 -13.074  1.00 87.55           H  
ATOM   3218  HG3 ARG A 205       3.134   0.319 -14.652  1.00 87.55           H  
ATOM   3219  CD  ARG A 205       2.052   2.192 -14.583  1.00 87.55           C  
ATOM   3220  HD2 ARG A 205       2.870   2.908 -14.501  1.00 87.55           H  
ATOM   3221  HD3 ARG A 205       1.208   2.589 -14.019  1.00 87.55           H  
ATOM   3222  NE  ARG A 205       1.696   2.059 -16.013  1.00 87.55           N  
ATOM   3223  HE  ARG A 205       1.799   1.154 -16.451  1.00 87.55           H  
ATOM   3224  NH1 ARG A 205       1.092   4.254 -16.355  1.00 87.55           N  
ATOM   3225 HH11 ARG A 205       1.193   4.461 -15.372  1.00 87.55           H  
ATOM   3226 HH12 ARG A 205       0.763   4.987 -16.968  1.00 87.55           H  
ATOM   3227  NH2 ARG A 205       1.082   2.838 -18.071  1.00 87.55           N  
ATOM   3228 HH21 ARG A 205       0.758   3.598 -18.652  1.00 87.55           H  
ATOM   3229 HH22 ARG A 205       1.206   1.929 -18.494  1.00 87.55           H  
ATOM   3230  CZ  ARG A 205       1.292   3.046 -16.802  1.00 87.55           C  
ATOM   3231  N   ARG A 206      -0.314  -2.471 -12.437  1.00 87.95           N  
ATOM   3232  H   ARG A 206      -0.343  -2.489 -13.447  1.00 87.95           H  
ATOM   3233  CA  ARG A 206      -1.425  -3.086 -11.695  1.00 87.95           C  
ATOM   3234  HA  ARG A 206      -1.912  -2.310 -11.103  1.00 87.95           H  
ATOM   3235  C   ARG A 206      -0.947  -4.138 -10.692  1.00 87.95           C  
ATOM   3236  CB  ARG A 206      -2.453  -3.662 -12.686  1.00 87.95           C  
ATOM   3237  HB2 ARG A 206      -2.701  -2.892 -13.416  1.00 87.95           H  
ATOM   3238  HB3 ARG A 206      -2.016  -4.510 -13.213  1.00 87.95           H  
ATOM   3239  O   ARG A 206      -1.462  -4.176  -9.585  1.00 87.95           O  
ATOM   3240  CG  ARG A 206      -3.752  -4.104 -11.990  1.00 87.95           C  
ATOM   3241  HG2 ARG A 206      -4.167  -3.261 -11.437  1.00 87.95           H  
ATOM   3242  HG3 ARG A 206      -3.541  -4.914 -11.292  1.00 87.95           H  
ATOM   3243  CD  ARG A 206      -4.788  -4.588 -13.015  1.00 87.95           C  
ATOM   3244  HD2 ARG A 206      -4.379  -5.443 -13.554  1.00 87.95           H  
ATOM   3245  HD3 ARG A 206      -4.983  -3.784 -13.724  1.00 87.95           H  
ATOM   3246  NE  ARG A 206      -6.057  -4.978 -12.369  1.00 87.95           N  
ATOM   3247  HE  ARG A 206      -6.144  -4.814 -11.377  1.00 87.95           H  
ATOM   3248  NH1 ARG A 206      -7.177  -5.679 -14.257  1.00 87.95           N  
ATOM   3249 HH11 ARG A 206      -6.394  -5.425 -14.842  1.00 87.95           H  
ATOM   3250 HH12 ARG A 206      -8.024  -6.029 -14.682  1.00 87.95           H  
ATOM   3251  NH2 ARG A 206      -8.201  -5.750 -12.283  1.00 87.95           N  
ATOM   3252 HH21 ARG A 206      -8.259  -5.559 -11.293  1.00 87.95           H  
ATOM   3253 HH22 ARG A 206      -9.029  -6.099 -12.744  1.00 87.95           H  
ATOM   3254  CZ  ARG A 206      -7.133  -5.466 -12.971  1.00 87.95           C  
ATOM   3255  N   GLN A 207       0.060  -4.950 -11.035  1.00 92.08           N  
ATOM   3256  H   GLN A 207       0.454  -4.882 -11.962  1.00 92.08           H  
ATOM   3257  CA  GLN A 207       0.636  -5.912 -10.087  1.00 92.08           C  
ATOM   3258  HA  GLN A 207      -0.162  -6.554  -9.712  1.00 92.08           H  
ATOM   3259  C   GLN A 207       1.251  -5.214  -8.869  1.00 92.08           C  
ATOM   3260  CB  GLN A 207       1.683  -6.793 -10.783  1.00 92.08           C  
ATOM   3261  HB2 GLN A 207       2.298  -7.284 -10.028  1.00 92.08           H  
ATOM   3262  HB3 GLN A 207       2.332  -6.168 -11.395  1.00 92.08           H  
ATOM   3263  O   GLN A 207       0.994  -5.639  -7.746  1.00 92.08           O  
ATOM   3264  CG  GLN A 207       1.029  -7.884 -11.643  1.00 92.08           C  
ATOM   3265  HG2 GLN A 207       0.512  -8.583 -10.985  1.00 92.08           H  
ATOM   3266  HG3 GLN A 207       0.289  -7.447 -12.315  1.00 92.08           H  
ATOM   3267  CD  GLN A 207       2.051  -8.644 -12.481  1.00 92.08           C  
ATOM   3268  NE2 GLN A 207       1.888  -9.932 -12.667  1.00 92.08           N  
ATOM   3269 HE21 GLN A 207       1.123 -10.433 -12.238  1.00 92.08           H  
ATOM   3270 HE22 GLN A 207       2.609 -10.409 -13.189  1.00 92.08           H  
ATOM   3271  OE1 GLN A 207       3.007  -8.089 -12.995  1.00 92.08           O  
ATOM   3272  N   ARG A 208       2.002  -4.126  -9.086  1.00 90.13           N  
ATOM   3273  H   ARG A 208       2.121  -3.821 -10.042  1.00 90.13           H  
ATOM   3274  CA  ARG A 208       2.700  -3.378  -8.026  1.00 90.13           C  
ATOM   3275  HA  ARG A 208       3.165  -4.090  -7.345  1.00 90.13           H  
ATOM   3276  C   ARG A 208       1.794  -2.513  -7.148  1.00 90.13           C  
ATOM   3277  CB  ARG A 208       3.783  -2.490  -8.647  1.00 90.13           C  
ATOM   3278  HB2 ARG A 208       4.222  -1.879  -7.859  1.00 90.13           H  
ATOM   3279  HB3 ARG A 208       3.329  -1.826  -9.383  1.00 90.13           H  
ATOM   3280  O   ARG A 208       2.219  -2.155  -6.050  1.00 90.13           O  
ATOM   3281  CG  ARG A 208       4.900  -3.308  -9.300  1.00 90.13           C  
ATOM   3282  HG2 ARG A 208       4.522  -3.838 -10.174  1.00 90.13           H  
ATOM   3283  HG3 ARG A 208       5.273  -4.041  -8.584  1.00 90.13           H  
ATOM   3284  CD  ARG A 208       6.058  -2.395  -9.705  1.00 90.13           C  
ATOM   3285  HD2 ARG A 208       6.408  -1.846  -8.832  1.00 90.13           H  
ATOM   3286  HD3 ARG A 208       6.877  -3.035 -10.035  1.00 90.13           H  
ATOM   3287  NE  ARG A 208       5.697  -1.441 -10.775  1.00 90.13           N  
ATOM   3288  HE  ARG A 208       5.378  -0.529 -10.482  1.00 90.13           H  
ATOM   3289  NH1 ARG A 208       6.255  -2.803 -12.519  1.00 90.13           N  
ATOM   3290 HH11 ARG A 208       6.280  -3.064 -13.494  1.00 90.13           H  
ATOM   3291 HH12 ARG A 208       6.472  -3.547 -11.871  1.00 90.13           H  
ATOM   3292  NH2 ARG A 208       5.544  -0.744 -12.945  1.00 90.13           N  
ATOM   3293 HH21 ARG A 208       5.772  -0.938 -13.909  1.00 90.13           H  
ATOM   3294 HH22 ARG A 208       5.339   0.195 -12.633  1.00 90.13           H  
ATOM   3295  CZ  ARG A 208       5.827  -1.666 -12.069  1.00 90.13           C  
ATOM   3296  N   TYR A 209       0.603  -2.158  -7.628  1.00 91.49           N  
ATOM   3297  H   TYR A 209       0.383  -2.394  -8.585  1.00 91.49           H  
ATOM   3298  CA  TYR A 209      -0.383  -1.374  -6.873  1.00 91.49           C  
ATOM   3299  HA  TYR A 209       0.126  -0.636  -6.253  1.00 91.49           H  
ATOM   3300  C   TYR A 209      -1.200  -2.207  -5.883  1.00 91.49           C  
ATOM   3301  CB  TYR A 209      -1.310  -0.629  -7.846  1.00 91.49           C  
ATOM   3302  HB2 TYR A 209      -1.800  -1.363  -8.485  1.00 91.49           H  
ATOM   3303  HB3 TYR A 209      -2.088  -0.135  -7.264  1.00 91.49           H  
ATOM   3304  O   TYR A 209      -1.868  -1.641  -5.030  1.00 91.49           O  
ATOM   3305  CG  TYR A 209      -0.671   0.437  -8.723  1.00 91.49           C  
ATOM   3306  CD1 TYR A 209       0.580   1.014  -8.406  1.00 91.49           C  
ATOM   3307  HD1 TYR A 209       1.121   0.710  -7.521  1.00 91.49           H  
ATOM   3308  CD2 TYR A 209      -1.388   0.912  -9.838  1.00 91.49           C  
ATOM   3309  HD2 TYR A 209      -2.375   0.526 -10.045  1.00 91.49           H  
ATOM   3310  CE1 TYR A 209       1.111   2.046  -9.199  1.00 91.49           C  
ATOM   3311  HE1 TYR A 209       2.048   2.510  -8.926  1.00 91.49           H  
ATOM   3312  CE2 TYR A 209      -0.853   1.934 -10.645  1.00 91.49           C  
ATOM   3313  HE2 TYR A 209      -1.421   2.330 -11.474  1.00 91.49           H  
ATOM   3314  OH  TYR A 209       0.909   3.495 -11.099  1.00 91.49           O  
ATOM   3315  HH  TYR A 209       1.547   4.023 -10.614  1.00 91.49           H  
ATOM   3316  CZ  TYR A 209       0.395   2.505 -10.323  1.00 91.49           C  
ATOM   3317  N   ARG A 210      -1.144  -3.540  -5.965  1.00 95.04           N  
ATOM   3318  H   ARG A 210      -0.546  -3.963  -6.661  1.00 95.04           H  
ATOM   3319  CA  ARG A 210      -1.795  -4.404  -4.975  1.00 95.04           C  
ATOM   3320  HA  ARG A 210      -2.773  -3.990  -4.730  1.00 95.04           H  
ATOM   3321  C   ARG A 210      -0.989  -4.446  -3.683  1.00 95.04           C  
ATOM   3322  CB  ARG A 210      -1.986  -5.819  -5.519  1.00 95.04           C  
ATOM   3323  HB2 ARG A 210      -1.000  -6.229  -5.739  1.00 95.04           H  
ATOM   3324  HB3 ARG A 210      -2.448  -6.434  -4.747  1.00 95.04           H  
ATOM   3325  O   ARG A 210       0.244  -4.493  -3.730  1.00 95.04           O  
ATOM   3326  CG  ARG A 210      -2.877  -5.851  -6.770  1.00 95.04           C  
ATOM   3327  HG2 ARG A 210      -2.470  -5.190  -7.535  1.00 95.04           H  
ATOM   3328  HG3 ARG A 210      -3.877  -5.506  -6.505  1.00 95.04           H  
ATOM   3329  CD  ARG A 210      -2.980  -7.264  -7.345  1.00 95.04           C  
ATOM   3330  HD2 ARG A 210      -3.592  -7.235  -8.247  1.00 95.04           H  
ATOM   3331  HD3 ARG A 210      -3.481  -7.889  -6.606  1.00 95.04           H  
ATOM   3332  NE  ARG A 210      -1.644  -7.813  -7.659  1.00 95.04           N  
ATOM   3333  HE  ARG A 210      -0.884  -7.149  -7.656  1.00 95.04           H  
ATOM   3334  NH1 ARG A 210      -2.188 -10.044  -7.539  1.00 95.04           N  
ATOM   3335 HH11 ARG A 210      -3.161  -9.806  -7.415  1.00 95.04           H  
ATOM   3336 HH12 ARG A 210      -1.895 -11.005  -7.430  1.00 95.04           H  
ATOM   3337  NH2 ARG A 210      -0.050  -9.428  -7.706  1.00 95.04           N  
ATOM   3338 HH21 ARG A 210       0.649  -8.720  -7.534  1.00 95.04           H  
ATOM   3339 HH22 ARG A 210       0.201 -10.381  -7.485  1.00 95.04           H  
ATOM   3340  CZ  ARG A 210      -1.306  -9.089  -7.642  1.00 95.04           C  
ATOM   3341  N   VAL A 211      -1.695  -4.534  -2.562  1.00 97.35           N  
ATOM   3342  H   VAL A 211      -2.702  -4.539  -2.641  1.00 97.35           H  
ATOM   3343  CA  VAL A 211      -1.128  -4.816  -1.237  1.00 97.35           C  
ATOM   3344  HA  VAL A 211      -0.056  -4.617  -1.265  1.00 97.35           H  
ATOM   3345  C   VAL A 211      -1.391  -6.294  -0.907  1.00 97.35           C  
ATOM   3346  CB  VAL A 211      -1.724  -3.888  -0.164  1.00 97.35           C  
ATOM   3347  HB  VAL A 211      -2.782  -4.123  -0.047  1.00 97.35           H  
ATOM   3348  O   VAL A 211      -2.496  -6.770  -1.173  1.00 97.35           O  
ATOM   3349  CG1 VAL A 211      -1.015  -4.085   1.181  1.00 97.35           C  
ATOM   3350 HG11 VAL A 211      -1.073  -5.125   1.503  1.00 97.35           H  
ATOM   3351 HG12 VAL A 211       0.031  -3.785   1.106  1.00 97.35           H  
ATOM   3352 HG13 VAL A 211      -1.505  -3.475   1.939  1.00 97.35           H  
ATOM   3353  CG2 VAL A 211      -1.611  -2.406  -0.546  1.00 97.35           C  
ATOM   3354 HG21 VAL A 211      -2.000  -1.784   0.261  1.00 97.35           H  
ATOM   3355 HG22 VAL A 211      -2.199  -2.191  -1.438  1.00 97.35           H  
ATOM   3356 HG23 VAL A 211      -0.572  -2.131  -0.728  1.00 97.35           H  
ATOM   3357  N   PRO A 212      -0.411  -7.062  -0.389  1.00 98.13           N  
ATOM   3358  CA  PRO A 212      -0.602  -8.470  -0.059  1.00 98.13           C  
ATOM   3359  HA  PRO A 212      -0.758  -9.024  -0.985  1.00 98.13           H  
ATOM   3360  C   PRO A 212      -1.770  -8.680   0.917  1.00 98.13           C  
ATOM   3361  CB  PRO A 212       0.720  -8.935   0.558  1.00 98.13           C  
ATOM   3362  HB2 PRO A 212       0.915  -9.989   0.362  1.00 98.13           H  
ATOM   3363  HB3 PRO A 212       0.726  -8.755   1.633  1.00 98.13           H  
ATOM   3364  O   PRO A 212      -1.761  -8.070   1.990  1.00 98.13           O  
ATOM   3365  CG  PRO A 212       1.751  -8.027  -0.097  1.00 98.13           C  
ATOM   3366  HG2 PRO A 212       2.634  -7.911   0.530  1.00 98.13           H  
ATOM   3367  HG3 PRO A 212       2.022  -8.426  -1.075  1.00 98.13           H  
ATOM   3368  CD  PRO A 212       0.991  -6.711  -0.253  1.00 98.13           C  
ATOM   3369  HD2 PRO A 212       1.135  -6.086   0.628  1.00 98.13           H  
ATOM   3370  HD3 PRO A 212       1.332  -6.206  -1.156  1.00 98.13           H  
ATOM   3371  N   PRO A 213      -2.734  -9.571   0.617  1.00 98.20           N  
ATOM   3372  CA  PRO A 213      -3.844  -9.856   1.526  1.00 98.20           C  
ATOM   3373  HA  PRO A 213      -4.435  -8.945   1.629  1.00 98.20           H  
ATOM   3374  C   PRO A 213      -3.404 -10.323   2.917  1.00 98.20           C  
ATOM   3375  CB  PRO A 213      -4.679 -10.928   0.821  1.00 98.20           C  
ATOM   3376  HB2 PRO A 213      -5.737 -10.853   1.074  1.00 98.20           H  
ATOM   3377  HB3 PRO A 213      -4.302 -11.922   1.064  1.00 98.20           H  
ATOM   3378  O   PRO A 213      -4.024  -9.956   3.916  1.00 98.20           O  
ATOM   3379  CG  PRO A 213      -4.428 -10.643  -0.657  1.00 98.20           C  
ATOM   3380  HG2 PRO A 213      -4.599 -11.525  -1.274  1.00 98.20           H  
ATOM   3381  HG3 PRO A 213      -5.057  -9.814  -0.982  1.00 98.20           H  
ATOM   3382  CD  PRO A 213      -2.962 -10.214  -0.671  1.00 98.20           C  
ATOM   3383  HD2 PRO A 213      -2.319 -11.089  -0.761  1.00 98.20           H  
ATOM   3384  HD3 PRO A 213      -2.792  -9.527  -1.499  1.00 98.20           H  
ATOM   3385  N   ALA A 214      -2.306 -11.085   2.998  1.00 98.35           N  
ATOM   3386  H   ALA A 214      -1.865 -11.409   2.148  1.00 98.35           H  
ATOM   3387  CA  ALA A 214      -1.739 -11.518   4.272  1.00 98.35           C  
ATOM   3388  HA  ALA A 214      -2.536 -11.947   4.880  1.00 98.35           H  
ATOM   3389  C   ALA A 214      -1.120 -10.357   5.069  1.00 98.35           C  
ATOM   3390  CB  ALA A 214      -0.707 -12.617   4.014  1.00 98.35           C  
ATOM   3391  HB1 ALA A 214       0.171 -12.188   3.530  1.00 98.35           H  
ATOM   3392  HB2 ALA A 214      -1.129 -13.402   3.387  1.00 98.35           H  
ATOM   3393  HB3 ALA A 214      -0.399 -13.054   4.963  1.00 98.35           H  
ATOM   3394  O   ALA A 214      -1.210 -10.360   6.291  1.00 98.35           O  
ATOM   3395  N   LEU A 215      -0.549  -9.340   4.406  1.00 98.50           N  
ATOM   3396  H   LEU A 215      -0.593  -9.335   3.397  1.00 98.50           H  
ATOM   3397  CA  LEU A 215      -0.048  -8.139   5.087  1.00 98.50           C  
ATOM   3398  HA  LEU A 215       0.562  -8.455   5.934  1.00 98.50           H  
ATOM   3399  C   LEU A 215      -1.203  -7.306   5.647  1.00 98.50           C  
ATOM   3400  CB  LEU A 215       0.828  -7.298   4.138  1.00 98.50           C  
ATOM   3401  HB2 LEU A 215       0.251  -7.060   3.244  1.00 98.50           H  
ATOM   3402  HB3 LEU A 215       1.693  -7.889   3.839  1.00 98.50           H  
ATOM   3403  O   LEU A 215      -1.152  -6.897   6.801  1.00 98.50           O  
ATOM   3404  CG  LEU A 215       1.318  -5.966   4.743  1.00 98.50           C  
ATOM   3405  HG  LEU A 215       0.463  -5.331   4.972  1.00 98.50           H  
ATOM   3406  CD1 LEU A 215       2.151  -6.153   6.010  1.00 98.50           C  
ATOM   3407 HD11 LEU A 215       2.497  -5.185   6.372  1.00 98.50           H  
ATOM   3408 HD12 LEU A 215       3.011  -6.791   5.806  1.00 98.50           H  
ATOM   3409 HD13 LEU A 215       1.548  -6.602   6.799  1.00 98.50           H  
ATOM   3410  CD2 LEU A 215       2.180  -5.234   3.714  1.00 98.50           C  
ATOM   3411 HD21 LEU A 215       2.498  -4.277   4.129  1.00 98.50           H  
ATOM   3412 HD22 LEU A 215       1.593  -5.049   2.815  1.00 98.50           H  
ATOM   3413 HD23 LEU A 215       3.058  -5.833   3.471  1.00 98.50           H  
ATOM   3414  N   ILE A 216      -2.252  -7.079   4.849  1.00 98.50           N  
ATOM   3415  H   ILE A 216      -2.226  -7.428   3.902  1.00 98.50           H  
ATOM   3416  CA  ILE A 216      -3.445  -6.353   5.314  1.00 98.50           C  
ATOM   3417  HA  ILE A 216      -3.150  -5.364   5.668  1.00 98.50           H  
ATOM   3418  C   ILE A 216      -4.072  -7.096   6.495  1.00 98.50           C  
ATOM   3419  CB  ILE A 216      -4.474  -6.187   4.179  1.00 98.50           C  
ATOM   3420  HB  ILE A 216      -4.744  -7.181   3.822  1.00 98.50           H  
ATOM   3421  O   ILE A 216      -4.379  -6.486   7.512  1.00 98.50           O  
ATOM   3422  CG1 ILE A 216      -3.911  -5.374   2.996  1.00 98.50           C  
ATOM   3423 HG12 ILE A 216      -3.973  -4.310   3.226  1.00 98.50           H  
ATOM   3424 HG13 ILE A 216      -2.862  -5.617   2.828  1.00 98.50           H  
ATOM   3425  CG2 ILE A 216      -5.738  -5.482   4.711  1.00 98.50           C  
ATOM   3426 HG21 ILE A 216      -6.239  -6.089   5.465  1.00 98.50           H  
ATOM   3427 HG22 ILE A 216      -5.472  -4.529   5.167  1.00 98.50           H  
ATOM   3428 HG23 ILE A 216      -6.453  -5.292   3.911  1.00 98.50           H  
ATOM   3429  CD1 ILE A 216      -4.666  -5.658   1.693  1.00 98.50           C  
ATOM   3430 HD11 ILE A 216      -5.727  -5.815   1.886  1.00 98.50           H  
ATOM   3431 HD12 ILE A 216      -4.265  -6.557   1.224  1.00 98.50           H  
ATOM   3432 HD13 ILE A 216      -4.560  -4.813   1.013  1.00 98.50           H  
ATOM   3433  N   SER A 217      -4.206  -8.420   6.379  1.00 98.16           N  
ATOM   3434  H   SER A 217      -3.938  -8.856   5.508  1.00 98.16           H  
ATOM   3435  CA  SER A 217      -4.739  -9.259   7.451  1.00 98.16           C  
ATOM   3436  HA  SER A 217      -5.740  -8.902   7.691  1.00 98.16           H  
ATOM   3437  C   SER A 217      -3.914  -9.154   8.727  1.00 98.16           C  
ATOM   3438  CB  SER A 217      -4.808 -10.719   7.004  1.00 98.16           C  
ATOM   3439  HB2 SER A 217      -3.855 -11.026   6.573  1.00 98.16           H  
ATOM   3440  HB3 SER A 217      -5.014 -11.361   7.860  1.00 98.16           H  
ATOM   3441  O   SER A 217      -4.474  -8.887   9.780  1.00 98.16           O  
ATOM   3442  OG  SER A 217      -5.844 -10.846   6.047  1.00 98.16           O  
ATOM   3443  HG  SER A 217      -5.461 -10.606   5.201  1.00 98.16           H  
ATOM   3444  N   TYR A 218      -2.592  -9.276   8.612  1.00 98.12           N  
ATOM   3445  H   TYR A 218      -2.192  -9.502   7.712  1.00 98.12           H  
ATOM   3446  CA  TYR A 218      -1.672  -9.112   9.731  1.00 98.12           C  
ATOM   3447  HA  TYR A 218      -1.866  -9.892  10.468  1.00 98.12           H  
ATOM   3448  C   TYR A 218      -1.851  -7.760  10.441  1.00 98.12           C  
ATOM   3449  CB  TYR A 218      -0.246  -9.274   9.186  1.00 98.12           C  
ATOM   3450  HB2 TYR A 218      -0.089 -10.314   8.902  1.00 98.12           H  
ATOM   3451  HB3 TYR A 218      -0.121  -8.665   8.290  1.00 98.12           H  
ATOM   3452  O   TYR A 218      -1.967  -7.712  11.663  1.00 98.12           O  
ATOM   3453  CG  TYR A 218       0.805  -8.870  10.185  1.00 98.12           C  
ATOM   3454  CD1 TYR A 218       1.434  -7.612  10.086  1.00 98.12           C  
ATOM   3455  HD1 TYR A 218       1.209  -6.954   9.260  1.00 98.12           H  
ATOM   3456  CD2 TYR A 218       1.048  -9.716  11.279  1.00 98.12           C  
ATOM   3457  HD2 TYR A 218       0.534 -10.663  11.355  1.00 98.12           H  
ATOM   3458  CE1 TYR A 218       2.287  -7.183  11.116  1.00 98.12           C  
ATOM   3459  HE1 TYR A 218       2.727  -6.197  11.103  1.00 98.12           H  
ATOM   3460  CE2 TYR A 218       1.901  -9.294  12.306  1.00 98.12           C  
ATOM   3461  HE2 TYR A 218       2.060  -9.922  13.170  1.00 98.12           H  
ATOM   3462  OH  TYR A 218       3.228  -7.602  13.271  1.00 98.12           O  
ATOM   3463  HH  TYR A 218       3.179  -8.233  13.993  1.00 98.12           H  
ATOM   3464  CZ  TYR A 218       2.493  -8.022  12.229  1.00 98.12           C  
ATOM   3465  N   LEU A 219      -1.918  -6.665   9.678  1.00 98.06           N  
ATOM   3466  H   LEU A 219      -1.839  -6.767   8.677  1.00 98.06           H  
ATOM   3467  CA  LEU A 219      -2.092  -5.324  10.239  1.00 98.06           C  
ATOM   3468  HA  LEU A 219      -1.354  -5.176  11.027  1.00 98.06           H  
ATOM   3469  C   LEU A 219      -3.460  -5.158  10.912  1.00 98.06           C  
ATOM   3470  CB  LEU A 219      -1.873  -4.280   9.131  1.00 98.06           C  
ATOM   3471  HB2 LEU A 219      -2.183  -3.304   9.503  1.00 98.06           H  
ATOM   3472  HB3 LEU A 219      -2.515  -4.530   8.286  1.00 98.06           H  
ATOM   3473  O   LEU A 219      -3.534  -4.583  11.993  1.00 98.06           O  
ATOM   3474  CG  LEU A 219      -0.414  -4.179   8.649  1.00 98.06           C  
ATOM   3475  HG  LEU A 219      -0.049  -5.165   8.363  1.00 98.06           H  
ATOM   3476  CD1 LEU A 219      -0.337  -3.280   7.420  1.00 98.06           C  
ATOM   3477 HD11 LEU A 219       0.701  -3.139   7.122  1.00 98.06           H  
ATOM   3478 HD12 LEU A 219      -0.795  -2.313   7.631  1.00 98.06           H  
ATOM   3479 HD13 LEU A 219      -0.871  -3.781   6.613  1.00 98.06           H  
ATOM   3480  CD2 LEU A 219       0.532  -3.621   9.709  1.00 98.06           C  
ATOM   3481 HD21 LEU A 219       1.537  -3.530   9.297  1.00 98.06           H  
ATOM   3482 HD22 LEU A 219       0.567  -4.298  10.562  1.00 98.06           H  
ATOM   3483 HD23 LEU A 219       0.190  -2.641  10.040  1.00 98.06           H  
ATOM   3484  N   PHE A 220      -4.524  -5.702  10.321  1.00 97.67           N  
ATOM   3485  H   PHE A 220      -4.398  -6.161   9.430  1.00 97.67           H  
ATOM   3486  CA  PHE A 220      -5.862  -5.713  10.917  1.00 97.67           C  
ATOM   3487  HA  PHE A 220      -6.149  -4.698  11.192  1.00 97.67           H  
ATOM   3488  C   PHE A 220      -5.921  -6.512  12.221  1.00 97.67           C  
ATOM   3489  CB  PHE A 220      -6.856  -6.258   9.884  1.00 97.67           C  
ATOM   3490  HB2 PHE A 220      -6.458  -7.179   9.458  1.00 97.67           H  
ATOM   3491  HB3 PHE A 220      -7.773  -6.529  10.407  1.00 97.67           H  
ATOM   3492  O   PHE A 220      -6.518  -6.041  13.188  1.00 97.67           O  
ATOM   3493  CG  PHE A 220      -7.241  -5.325   8.747  1.00 97.67           C  
ATOM   3494  CD1 PHE A 220      -6.784  -3.990   8.672  1.00 97.67           C  
ATOM   3495  HD1 PHE A 220      -6.090  -3.590   9.395  1.00 97.67           H  
ATOM   3496  CD2 PHE A 220      -8.128  -5.803   7.766  1.00 97.67           C  
ATOM   3497  HD2 PHE A 220      -8.468  -6.827   7.811  1.00 97.67           H  
ATOM   3498  CE1 PHE A 220      -7.244  -3.141   7.653  1.00 97.67           C  
ATOM   3499  HE1 PHE A 220      -6.906  -2.116   7.613  1.00 97.67           H  
ATOM   3500  CE2 PHE A 220      -8.588  -4.954   6.746  1.00 97.67           C  
ATOM   3501  HE2 PHE A 220      -9.275  -5.325   6.000  1.00 97.67           H  
ATOM   3502  CZ  PHE A 220      -8.161  -3.617   6.703  1.00 97.67           C  
ATOM   3503  HZ  PHE A 220      -8.542  -2.952   5.943  1.00 97.67           H  
ATOM   3504  N   ASP A 221      -5.257  -7.664  12.287  1.00 96.72           N  
ATOM   3505  H   ASP A 221      -4.832  -8.037  11.450  1.00 96.72           H  
ATOM   3506  CA  ASP A 221      -5.190  -8.465  13.511  1.00 96.72           C  
ATOM   3507  HA  ASP A 221      -6.204  -8.659  13.862  1.00 96.72           H  
ATOM   3508  C   ASP A 221      -4.438  -7.713  14.625  1.00 96.72           C  
ATOM   3509  CB  ASP A 221      -4.511  -9.815  13.224  1.00 96.72           C  
ATOM   3510  HB2 ASP A 221      -3.486  -9.631  12.902  1.00 96.72           H  
ATOM   3511  HB3 ASP A 221      -4.464 -10.378  14.156  1.00 96.72           H  
ATOM   3512  O   ASP A 221      -4.779  -7.832  15.801  1.00 96.72           O  
ATOM   3513  CG  ASP A 221      -5.208 -10.695  12.171  1.00 96.72           C  
ATOM   3514  OD1 ASP A 221      -6.398 -10.469  11.830  1.00 96.72           O  
ATOM   3515  OD2 ASP A 221      -4.525 -11.614  11.667  1.00 96.72           O  
ATOM   3516  N   CYS A 222      -3.438  -6.897  14.273  1.00 96.53           N  
ATOM   3517  H   CYS A 222      -3.147  -6.882  13.306  1.00 96.53           H  
ATOM   3518  CA  CYS A 222      -2.749  -6.028  15.227  1.00 96.53           C  
ATOM   3519  HA  CYS A 222      -2.464  -6.622  16.095  1.00 96.53           H  
ATOM   3520  C   CYS A 222      -3.645  -4.904  15.771  1.00 96.53           C  
ATOM   3521  CB  CYS A 222      -1.468  -5.481  14.591  1.00 96.53           C  
ATOM   3522  HB2 CYS A 222      -1.685  -5.066  13.606  1.00 96.53           H  
ATOM   3523  HB3 CYS A 222      -1.063  -4.693  15.226  1.00 96.53           H  
ATOM   3524  O   CYS A 222      -3.540  -4.608  16.958  1.00 96.53           O  
ATOM   3525  SG  CYS A 222      -0.236  -6.810  14.456  1.00 96.53           S  
ATOM   3526  HG  CYS A 222       0.515  -6.384  15.475  1.00 96.53           H  
ATOM   3527  N   VAL A 223      -4.559  -4.336  14.968  1.00 95.57           N  
ATOM   3528  H   VAL A 223      -4.594  -4.623  14.001  1.00 95.57           H  
ATOM   3529  CA  VAL A 223      -5.561  -3.366  15.467  1.00 95.57           C  
ATOM   3530  HA  VAL A 223      -5.039  -2.530  15.932  1.00 95.57           H  
ATOM   3531  C   VAL A 223      -6.442  -4.008  16.537  1.00 95.57           C  
ATOM   3532  CB  VAL A 223      -6.474  -2.816  14.348  1.00 95.57           C  
ATOM   3533  HB  VAL A 223      -7.049  -3.631  13.907  1.00 95.57           H  
ATOM   3534  O   VAL A 223      -6.657  -3.433  17.599  1.00 95.57           O  
ATOM   3535  CG1 VAL A 223      -7.466  -1.773  14.880  1.00 95.57           C  
ATOM   3536 HG11 VAL A 223      -8.079  -1.380  14.069  1.00 95.57           H  
ATOM   3537 HG12 VAL A 223      -8.131  -2.217  15.621  1.00 95.57           H  
ATOM   3538 HG13 VAL A 223      -6.929  -0.953  15.357  1.00 95.57           H  
ATOM   3539  CG2 VAL A 223      -5.680  -2.134  13.236  1.00 95.57           C  
ATOM   3540 HG21 VAL A 223      -5.072  -1.337  13.664  1.00 95.57           H  
ATOM   3541 HG22 VAL A 223      -6.360  -1.716  12.495  1.00 95.57           H  
ATOM   3542 HG23 VAL A 223      -5.037  -2.863  12.742  1.00 95.57           H  
ATOM   3543  N   GLN A 224      -6.916  -5.229  16.293  1.00 90.73           N  
ATOM   3544  H   GLN A 224      -6.685  -5.671  15.414  1.00 90.73           H  
ATOM   3545  CA  GLN A 224      -7.824  -5.917  17.214  1.00 90.73           C  
ATOM   3546  HA  GLN A 224      -8.629  -5.234  17.483  1.00 90.73           H  
ATOM   3547  C   GLN A 224      -7.166  -6.339  18.535  1.00 90.73           C  
ATOM   3548  CB  GLN A 224      -8.434  -7.138  16.517  1.00 90.73           C  
ATOM   3549  HB2 GLN A 224      -9.060  -7.673  17.231  1.00 90.73           H  
ATOM   3550  HB3 GLN A 224      -7.638  -7.808  16.191  1.00 90.73           H  
ATOM   3551  O   GLN A 224      -7.878  -6.650  19.479  1.00 90.73           O  
ATOM   3552  CG  GLN A 224      -9.298  -6.750  15.312  1.00 90.73           C  
ATOM   3553  HG2 GLN A 224      -8.685  -6.291  14.536  1.00 90.73           H  
ATOM   3554  HG3 GLN A 224     -10.050  -6.026  15.625  1.00 90.73           H  
ATOM   3555  CD  GLN A 224      -9.983  -7.973  14.726  1.00 90.73           C  
ATOM   3556  NE2 GLN A 224     -11.242  -8.198  15.029  1.00 90.73           N  
ATOM   3557 HE21 GLN A 224     -11.586  -9.105  14.751  1.00 90.73           H  
ATOM   3558 HE22 GLN A 224     -11.677  -7.640  15.750  1.00 90.73           H  
ATOM   3559  OE1 GLN A 224      -9.420  -8.761  13.990  1.00 90.73           O  
ATOM   3560  N   LYS A 225      -5.829  -6.355  18.618  1.00 85.68           N  
ATOM   3561  H   LYS A 225      -5.306  -6.107  17.790  1.00 85.68           H  
ATOM   3562  CA  LYS A 225      -5.090  -6.596  19.871  1.00 85.68           C  
ATOM   3563  HA  LYS A 225      -5.649  -7.294  20.495  1.00 85.68           H  
ATOM   3564  C   LYS A 225      -4.921  -5.338  20.724  1.00 85.68           C  
ATOM   3565  CB  LYS A 225      -3.711  -7.183  19.551  1.00 85.68           C  
ATOM   3566  HB2 LYS A 225      -3.107  -7.196  20.458  1.00 85.68           H  
ATOM   3567  HB3 LYS A 225      -3.215  -6.542  18.822  1.00 85.68           H  
ATOM   3568  O   LYS A 225      -4.534  -5.449  21.881  1.00 85.68           O  
ATOM   3569  CG  LYS A 225      -3.803  -8.615  19.017  1.00 85.68           C  
ATOM   3570  HG2 LYS A 225      -4.501  -8.660  18.181  1.00 85.68           H  
ATOM   3571  HG3 LYS A 225      -4.162  -9.274  19.807  1.00 85.68           H  
ATOM   3572  CD  LYS A 225      -2.420  -9.069  18.550  1.00 85.68           C  
ATOM   3573  HD2 LYS A 225      -2.049  -8.364  17.807  1.00 85.68           H  
ATOM   3574  HD3 LYS A 225      -1.739  -9.092  19.401  1.00 85.68           H  
ATOM   3575  CE  LYS A 225      -2.535 -10.456  17.922  1.00 85.68           C  
ATOM   3576  HE2 LYS A 225      -3.284 -10.409  17.132  1.00 85.68           H  
ATOM   3577  HE3 LYS A 225      -2.889 -11.155  18.680  1.00 85.68           H  
ATOM   3578  NZ  LYS A 225      -1.232 -10.892  17.369  1.00 85.68           N  
ATOM   3579  HZ1 LYS A 225      -0.935 -10.235  16.662  1.00 85.68           H  
ATOM   3580  HZ2 LYS A 225      -1.324 -11.804  16.945  1.00 85.68           H  
ATOM   3581  HZ3 LYS A 225      -0.537 -10.927  18.101  1.00 85.68           H  
ATOM   3582  N   THR A 226      -5.132  -4.162  20.136  1.00 70.41           N  
ATOM   3583  H   THR A 226      -5.417  -4.160  19.167  1.00 70.41           H  
ATOM   3584  CA  THR A 226      -5.004  -2.857  20.806  1.00 70.41           C  
ATOM   3585  HA  THR A 226      -4.431  -2.985  21.724  1.00 70.41           H  
ATOM   3586  C   THR A 226      -6.342  -2.265  21.254  1.00 70.41           C  
ATOM   3587  CB  THR A 226      -4.243  -1.850  19.925  1.00 70.41           C  
ATOM   3588  HB  THR A 226      -4.332  -0.852  20.354  1.00 70.41           H  
ATOM   3589  O   THR A 226      -6.339  -1.221  21.902  1.00 70.41           O  
ATOM   3590  CG2 THR A 226      -2.758  -2.197  19.840  1.00 70.41           C  
ATOM   3591 HG21 THR A 226      -2.246  -1.443  19.242  1.00 70.41           H  
ATOM   3592 HG22 THR A 226      -2.629  -3.174  19.375  1.00 70.41           H  
ATOM   3593 HG23 THR A 226      -2.330  -2.208  20.843  1.00 70.41           H  
ATOM   3594  OG1 THR A 226      -4.695  -1.818  18.588  1.00 70.41           O  
ATOM   3595  HG1 THR A 226      -5.602  -2.130  18.549  1.00 70.41           H  
ATOM   3596  N   CYS A 227      -7.459  -2.907  20.902  1.00 60.14           N  
ATOM   3597  H   CYS A 227      -7.368  -3.826  20.495  1.00 60.14           H  
ATOM   3598  CA  CYS A 227      -8.813  -2.564  21.342  1.00 60.14           C  
ATOM   3599  HA  CYS A 227      -8.845  -1.547  21.732  1.00 60.14           H  
ATOM   3600  C   CYS A 227      -9.240  -3.476  22.490  1.00 60.14           C  
ATOM   3601  CB  CYS A 227      -9.793  -2.716  20.170  1.00 60.14           C  
ATOM   3602  HB2 CYS A 227     -10.782  -2.421  20.521  1.00 60.14           H  
ATOM   3603  HB3 CYS A 227      -9.832  -3.768  19.887  1.00 60.14           H  
ATOM   3604  O   CYS A 227      -9.935  -2.967  23.394  1.00 60.14           O  
ATOM   3605  SG  CYS A 227      -9.307  -1.701  18.748  1.00 60.14           S  
ATOM   3606  HG  CYS A 227      -8.919  -0.652  19.478  1.00 60.14           H  
ATOM   3607  OXT CYS A 227      -8.914  -4.678  22.381  1.00 60.14           O  
TER    3608      CYS A 227                                                       
END   
