# Supplementary material for: Hypermethylated genome of a fish vertebrate iridovirus ISKNV plays important roles in viral infection
Source: Commun Biol. 2024 Feb 28;7:237. doi: 10.1038/s42003-024-05919-x (PMC10899263; doi:10.1038/s42003-024-05919-x)
Supplement: Supplementary file 6 — Supplementary Data 4 [file 42003_2024_5919_MOESM6_ESM.zip › AlphaFold models/scDNMT1.pdb]

ATOM      1  N   MET A   1      11.145 -35.915 -27.123  1.00 29.25           N  
ATOM      2  H   MET A   1      11.874 -36.045 -26.437  1.00 29.25           H  
ATOM      3  H2  MET A   1      10.527 -35.177 -26.818  1.00 29.25           H  
ATOM      4  H3  MET A   1      10.614 -36.769 -27.220  1.00 29.25           H  
ATOM      5  CA  MET A   1      11.743 -35.565 -28.425  1.00 29.25           C  
ATOM      6  HA  MET A   1      12.297 -34.630 -28.345  1.00 29.25           H  
ATOM      7  C   MET A   1      10.627 -35.358 -29.448  1.00 29.25           C  
ATOM      8  CB  MET A   1      12.718 -36.661 -28.908  1.00 29.25           C  
ATOM      9  HB2 MET A   1      12.191 -37.610 -29.005  1.00 29.25           H  
ATOM     10  HB3 MET A   1      13.089 -36.379 -29.893  1.00 29.25           H  
ATOM     11  O   MET A   1      10.265 -36.323 -30.108  1.00 29.25           O  
ATOM     12  CG  MET A   1      13.927 -36.886 -27.996  1.00 29.25           C  
ATOM     13  HG2 MET A   1      13.601 -37.332 -27.056  1.00 29.25           H  
ATOM     14  HG3 MET A   1      14.588 -37.597 -28.491  1.00 29.25           H  
ATOM     15  SD  MET A   1      14.869 -35.387 -27.633  1.00 29.25           S  
ATOM     16  CE  MET A   1      16.423 -36.129 -27.059  1.00 29.25           C  
ATOM     17  HE1 MET A   1      16.858 -36.734 -27.855  1.00 29.25           H  
ATOM     18  HE2 MET A   1      16.238 -36.755 -26.186  1.00 29.25           H  
ATOM     19  HE3 MET A   1      17.125 -35.339 -26.792  1.00 29.25           H  
ATOM     20  N   PRO A   2      10.017 -34.164 -29.539  1.00 33.13           N  
ATOM     21  CA  PRO A   2       9.264 -33.785 -30.735  1.00 33.13           C  
ATOM     22  HA  PRO A   2       8.568 -34.573 -31.022  1.00 33.13           H  
ATOM     23  C   PRO A   2      10.239 -33.529 -31.901  1.00 33.13           C  
ATOM     24  CB  PRO A   2       8.478 -32.538 -30.330  1.00 33.13           C  
ATOM     25  HB2 PRO A   2       7.556 -32.834 -29.830  1.00 33.13           H  
ATOM     26  HB3 PRO A   2       8.259 -31.893 -31.181  1.00 33.13           H  
ATOM     27  O   PRO A   2      11.401 -33.188 -31.671  1.00 33.13           O  
ATOM     28  CG  PRO A   2       9.410 -31.859 -29.326  1.00 33.13           C  
ATOM     29  HG2 PRO A   2       8.857 -31.251 -28.610  1.00 33.13           H  
ATOM     30  HG3 PRO A   2      10.133 -31.243 -29.863  1.00 33.13           H  
ATOM     31  CD  PRO A   2      10.140 -33.020 -28.642  1.00 33.13           C  
ATOM     32  HD2 PRO A   2      11.184 -32.752 -28.479  1.00 33.13           H  
ATOM     33  HD3 PRO A   2       9.650 -33.243 -27.694  1.00 33.13           H  
ATOM     34  N   SER A   3       9.789 -33.737 -33.136  1.00 33.71           N  
ATOM     35  H   SER A   3       8.816 -33.964 -33.285  1.00 33.71           H  
ATOM     36  CA  SER A   3      10.581 -33.549 -34.360  1.00 33.71           C  
ATOM     37  HA  SER A   3      11.549 -34.031 -34.222  1.00 33.71           H  
ATOM     38  C   SER A   3      10.850 -32.069 -34.673  1.00 33.71           C  
ATOM     39  CB  SER A   3       9.878 -34.240 -35.541  1.00 33.71           C  
ATOM     40  HB2 SER A   3      10.116 -35.304 -35.517  1.00 33.71           H  
ATOM     41  HB3 SER A   3      10.239 -33.827 -36.483  1.00 33.71           H  
ATOM     42  O   SER A   3      10.085 -31.194 -34.268  1.00 33.71           O  
ATOM     43  OG  SER A   3       8.470 -34.099 -35.457  1.00 33.71           O  
ATOM     44  HG  SER A   3       8.141 -33.786 -36.303  1.00 33.71           H  
ATOM     45  N   ARG A   4      11.939 -31.788 -35.411  1.00 32.77           N  
ATOM     46  H   ARG A   4      12.496 -32.561 -35.748  1.00 32.77           H  
ATOM     47  CA  ARG A   4      12.272 -30.438 -35.910  1.00 32.77           C  
ATOM     48  HA  ARG A   4      12.415 -29.765 -35.064  1.00 32.77           H  
ATOM     49  C   ARG A   4      11.103 -29.886 -36.744  1.00 32.77           C  
ATOM     50  CB  ARG A   4      13.560 -30.458 -36.774  1.00 32.77           C  
ATOM     51  HB2 ARG A   4      13.460 -31.232 -37.535  1.00 32.77           H  
ATOM     52  HB3 ARG A   4      13.622 -29.503 -37.296  1.00 32.77           H  
ATOM     53  O   ARG A   4      10.655 -30.550 -37.675  1.00 32.77           O  
ATOM     54  CG  ARG A   4      14.897 -30.661 -36.025  1.00 32.77           C  
ATOM     55  HG2 ARG A   4      15.014 -29.861 -35.293  1.00 32.77           H  
ATOM     56  HG3 ARG A   4      14.885 -31.619 -35.505  1.00 32.77           H  
ATOM     57  CD  ARG A   4      16.091 -30.626 -37.012  1.00 32.77           C  
ATOM     58  HD2 ARG A   4      16.015 -29.715 -37.605  1.00 32.77           H  
ATOM     59  HD3 ARG A   4      16.011 -31.475 -37.690  1.00 32.77           H  
ATOM     60  NE  ARG A   4      17.426 -30.649 -36.353  1.00 32.77           N  
ATOM     61  HE  ARG A   4      17.445 -30.747 -35.348  1.00 32.77           H  
ATOM     62  NH1 ARG A   4      18.749 -30.291 -38.230  1.00 32.77           N  
ATOM     63 HH11 ARG A   4      19.652 -30.038 -38.605  1.00 32.77           H  
ATOM     64 HH12 ARG A   4      17.946 -30.231 -38.840  1.00 32.77           H  
ATOM     65  NH2 ARG A   4      19.714 -30.382 -36.261  1.00 32.77           N  
ATOM     66 HH21 ARG A   4      19.731 -30.417 -35.252  1.00 32.77           H  
ATOM     67 HH22 ARG A   4      20.558 -30.133 -36.756  1.00 32.77           H  
ATOM     68  CZ  ARG A   4      18.606 -30.452 -36.946  1.00 32.77           C  
ATOM     69  N   THR A   5      10.641 -28.680 -36.427  1.00 34.83           N  
ATOM     70  H   THR A   5      11.029 -28.197 -35.629  1.00 34.83           H  
ATOM     71  CA  THR A   5       9.710 -27.902 -37.260  1.00 34.83           C  
ATOM     72  HA  THR A   5       8.952 -28.566 -37.676  1.00 34.83           H  
ATOM     73  C   THR A   5      10.453 -27.240 -38.418  1.00 34.83           C  
ATOM     74  CB  THR A   5       9.011 -26.810 -36.434  1.00 34.83           C  
ATOM     75  HB  THR A   5       8.523 -26.102 -37.103  1.00 34.83           H  
ATOM     76  O   THR A   5      11.565 -26.749 -38.227  1.00 34.83           O  
ATOM     77  CG2 THR A   5       7.958 -27.402 -35.498  1.00 34.83           C  
ATOM     78 HG21 THR A   5       7.485 -26.597 -34.936  1.00 34.83           H  
ATOM     79 HG22 THR A   5       8.423 -28.101 -34.803  1.00 34.83           H  
ATOM     80 HG23 THR A   5       7.198 -27.921 -36.082  1.00 34.83           H  
ATOM     81  OG1 THR A   5       9.955 -26.130 -35.633  1.00 34.83           O  
ATOM     82  HG1 THR A   5      10.521 -25.634 -36.229  1.00 34.83           H  
ATOM     83  N   SER A   6       9.827 -27.190 -39.593  1.00 44.30           N  
ATOM     84  H   SER A   6       8.898 -27.574 -39.684  1.00 44.30           H  
ATOM     85  CA  SER A   6      10.318 -26.454 -40.763  1.00 44.30           C  
ATOM     86  HA  SER A   6      11.320 -26.805 -41.010  1.00 44.30           H  
ATOM     87  C   SER A   6      10.383 -24.944 -40.511  1.00 44.30           C  
ATOM     88  CB  SER A   6       9.396 -26.735 -41.957  1.00 44.30           C  
ATOM     89  HB2 SER A   6       9.636 -26.068 -42.785  1.00 44.30           H  
ATOM     90  HB3 SER A   6       9.545 -27.764 -42.285  1.00 44.30           H  
ATOM     91  O   SER A   6       9.522 -24.385 -39.829  1.00 44.30           O  
ATOM     92  OG  SER A   6       8.040 -26.570 -41.573  1.00 44.30           O  
ATOM     93  HG  SER A   6       7.857 -25.629 -41.530  1.00 44.30           H  
ATOM     94  N   LEU A   7      11.372 -24.280 -41.108  1.00 53.46           N  
ATOM     95  H   LEU A   7      12.036 -24.793 -41.671  1.00 53.46           H  
ATOM     96  CA  LEU A   7      11.465 -22.821 -41.159  1.00 53.46           C  
ATOM     97  HA  LEU A   7      11.244 -22.399 -40.179  1.00 53.46           H  
ATOM     98  C   LEU A   7      10.437 -22.276 -42.159  1.00 53.46           C  
ATOM     99  CB  LEU A   7      12.905 -22.441 -41.554  1.00 53.46           C  
ATOM    100  HB2 LEU A   7      12.927 -21.415 -41.922  1.00 53.46           H  
ATOM    101  HB3 LEU A   7      13.221 -23.078 -42.380  1.00 53.46           H  
ATOM    102  O   LEU A   7      10.625 -22.383 -43.365  1.00 53.46           O  
ATOM    103  CG  LEU A   7      13.894 -22.572 -40.381  1.00 53.46           C  
ATOM    104  HG  LEU A   7      13.562 -23.362 -39.707  1.00 53.46           H  
ATOM    105  CD1 LEU A   7      15.280 -22.959 -40.882  1.00 53.46           C  
ATOM    106 HD11 LEU A   7      15.254 -23.967 -41.296  1.00 53.46           H  
ATOM    107 HD12 LEU A   7      15.595 -22.292 -41.685  1.00 53.46           H  
ATOM    108 HD13 LEU A   7      16.011 -22.908 -40.076  1.00 53.46           H  
ATOM    109  CD2 LEU A   7      13.972 -21.268 -39.585  1.00 53.46           C  
ATOM    110 HD21 LEU A   7      14.653 -21.389 -38.743  1.00 53.46           H  
ATOM    111 HD22 LEU A   7      12.984 -20.992 -39.217  1.00 53.46           H  
ATOM    112 HD23 LEU A   7      14.352 -20.472 -40.226  1.00 53.46           H  
ATOM    113  N   SER A   8       9.341 -21.707 -41.657  1.00 62.37           N  
ATOM    114  H   SER A   8       9.202 -21.704 -40.657  1.00 62.37           H  
ATOM    115  CA  SER A   8       8.376 -20.976 -42.484  1.00 62.37           C  
ATOM    116  HA  SER A   8       8.257 -21.484 -43.441  1.00 62.37           H  
ATOM    117  C   SER A   8       8.884 -19.558 -42.743  1.00 62.37           C  
ATOM    118  CB  SER A   8       7.008 -20.933 -41.793  1.00 62.37           C  
ATOM    119  HB2 SER A   8       6.315 -20.362 -42.410  1.00 62.37           H  
ATOM    120  HB3 SER A   8       6.626 -21.948 -41.683  1.00 62.37           H  
ATOM    121  O   SER A   8       8.986 -18.768 -41.798  1.00 62.37           O  
ATOM    122  OG  SER A   8       7.115 -20.327 -40.516  1.00 62.37           O  
ATOM    123  HG  SER A   8       7.674 -19.556 -40.636  1.00 62.37           H  
ATOM    124  N   LEU A   9       9.164 -19.214 -44.000  1.00 77.35           N  
ATOM    125  H   LEU A   9       9.045 -19.902 -44.731  1.00 77.35           H  
ATOM    126  CA  LEU A   9       9.587 -17.855 -44.350  1.00 77.35           C  
ATOM    127  HA  LEU A   9      10.389 -17.581 -43.664  1.00 77.35           H  
ATOM    128  C   LEU A   9       8.428 -16.850 -44.175  1.00 77.35           C  
ATOM    129  CB  LEU A   9      10.145 -17.819 -45.784  1.00 77.35           C  
ATOM    130  HB2 LEU A   9       9.463 -18.367 -46.434  1.00 77.35           H  
ATOM    131  HB3 LEU A   9      10.174 -16.786 -46.131  1.00 77.35           H  
ATOM    132  O   LEU A   9       7.288 -17.171 -44.541  1.00 77.35           O  
ATOM    133  CG  LEU A   9      11.562 -18.411 -45.905  1.00 77.35           C  
ATOM    134  HG  LEU A   9      11.600 -19.382 -45.412  1.00 77.35           H  
ATOM    135  CD1 LEU A   9      11.909 -18.602 -47.379  1.00 77.35           C  
ATOM    136 HD11 LEU A   9      11.873 -17.647 -47.903  1.00 77.35           H  
ATOM    137 HD12 LEU A   9      11.206 -19.299 -47.834  1.00 77.35           H  
ATOM    138 HD13 LEU A   9      12.913 -19.020 -47.456  1.00 77.35           H  
ATOM    139  CD2 LEU A   9      12.627 -17.491 -45.299  1.00 77.35           C  
ATOM    140 HD21 LEU A   9      13.612 -17.940 -45.430  1.00 77.35           H  
ATOM    141 HD22 LEU A   9      12.457 -17.362 -44.230  1.00 77.35           H  
ATOM    142 HD23 LEU A   9      12.613 -16.517 -45.787  1.00 77.35           H  
ATOM    143  N   PRO A  10       8.691 -15.628 -43.661  1.00 79.36           N  
ATOM    144  CA  PRO A  10       7.713 -14.543 -43.654  1.00 79.36           C  
ATOM    145  HA  PRO A  10       6.888 -14.829 -43.001  1.00 79.36           H  
ATOM    146  C   PRO A  10       7.171 -14.245 -45.058  1.00 79.36           C  
ATOM    147  CB  PRO A  10       8.432 -13.335 -43.048  1.00 79.36           C  
ATOM    148  HB2 PRO A  10       8.923 -12.762 -43.834  1.00 79.36           H  
ATOM    149  HB3 PRO A  10       7.757 -12.699 -42.475  1.00 79.36           H  
ATOM    150  O   PRO A  10       7.879 -14.360 -46.061  1.00 79.36           O  
ATOM    151  CG  PRO A  10       9.501 -13.972 -42.166  1.00 79.36           C  
ATOM    152  HG2 PRO A  10       9.062 -14.285 -41.219  1.00 79.36           H  
ATOM    153  HG3 PRO A  10      10.338 -13.293 -42.004  1.00 79.36           H  
ATOM    154  CD  PRO A  10       9.907 -15.198 -42.981  1.00 79.36           C  
ATOM    155  HD2 PRO A  10      10.663 -14.923 -43.717  1.00 79.36           H  
ATOM    156  HD3 PRO A  10      10.292 -15.968 -42.312  1.00 79.36           H  
ATOM    157  N   GLU A  11       5.892 -13.884 -45.158  1.00 77.41           N  
ATOM    158  H   GLU A  11       5.352 -13.761 -44.313  1.00 77.41           H  
ATOM    159  CA  GLU A  11       5.208 -13.798 -46.456  1.00 77.41           C  
ATOM    160  HA  GLU A  11       5.437 -14.709 -47.009  1.00 77.41           H  
ATOM    161  C   GLU A  11       5.695 -12.619 -47.320  1.00 77.41           C  
ATOM    162  CB  GLU A  11       3.691 -13.745 -46.220  1.00 77.41           C  
ATOM    163  HB2 GLU A  11       3.404 -12.729 -45.948  1.00 77.41           H  
ATOM    164  HB3 GLU A  11       3.435 -14.411 -45.396  1.00 77.41           H  
ATOM    165  O   GLU A  11       5.658 -12.688 -48.548  1.00 77.41           O  
ATOM    166  CG  GLU A  11       2.907 -14.194 -47.461  1.00 77.41           C  
ATOM    167  HG2 GLU A  11       3.240 -13.620 -48.325  1.00 77.41           H  
ATOM    168  HG3 GLU A  11       3.120 -15.245 -47.657  1.00 77.41           H  
ATOM    169  CD  GLU A  11       1.398 -13.996 -47.281  1.00 77.41           C  
ATOM    170  OE1 GLU A  11       0.809 -13.306 -48.149  1.00 77.41           O  
ATOM    171  OE2 GLU A  11       0.850 -14.502 -46.284  1.00 77.41           O  
ATOM    172  N   ASP A  12       6.198 -11.555 -46.696  1.00 82.58           N  
ATOM    173  H   ASP A  12       6.298 -11.590 -45.691  1.00 82.58           H  
ATOM    174  CA  ASP A  12       6.881 -10.435 -47.347  1.00 82.58           C  
ATOM    175  HA  ASP A  12       6.275 -10.093 -48.185  1.00 82.58           H  
ATOM    176  C   ASP A  12       8.254 -10.844 -47.910  1.00 82.58           C  
ATOM    177  CB  ASP A  12       7.003  -9.276 -46.342  1.00 82.58           C  
ATOM    178  HB2 ASP A  12       7.428  -8.415 -46.858  1.00 82.58           H  
ATOM    179  HB3 ASP A  12       6.007  -8.998 -45.998  1.00 82.58           H  
ATOM    180  O   ASP A  12       8.580 -10.488 -49.045  1.00 82.58           O  
ATOM    181  CG  ASP A  12       7.871  -9.629 -45.128  1.00 82.58           C  
ATOM    182  OD1 ASP A  12       7.554 -10.652 -44.477  1.00 82.58           O  
ATOM    183  OD2 ASP A  12       8.860  -8.903 -44.901  1.00 82.58           O  
ATOM    184  N   VAL A  13       9.013 -11.671 -47.179  1.00 84.75           N  
ATOM    185  H   VAL A  13       8.699 -11.893 -46.245  1.00 84.75           H  
ATOM    186  CA  VAL A  13      10.263 -12.280 -47.664  1.00 84.75           C  
ATOM    187  HA  VAL A  13      10.911 -11.487 -48.038  1.00 84.75           H  
ATOM    188  C   VAL A  13       9.972 -13.214 -48.843  1.00 84.75           C  
ATOM    189  CB  VAL A  13      11.021 -13.006 -46.530  1.00 84.75           C  
ATOM    190  HB  VAL A  13      10.381 -13.774 -46.094  1.00 84.75           H  
ATOM    191  O   VAL A  13      10.608 -13.086 -49.889  1.00 84.75           O  
ATOM    192  CG1 VAL A  13      12.301 -13.683 -47.037  1.00 84.75           C  
ATOM    193 HG11 VAL A  13      12.852 -14.109 -46.199  1.00 84.75           H  
ATOM    194 HG12 VAL A  13      12.939 -12.953 -47.534  1.00 84.75           H  
ATOM    195 HG13 VAL A  13      12.061 -14.489 -47.732  1.00 84.75           H  
ATOM    196  CG2 VAL A  13      11.428 -12.026 -45.423  1.00 84.75           C  
ATOM    197 HG21 VAL A  13      12.117 -11.279 -45.817  1.00 84.75           H  
ATOM    198 HG22 VAL A  13      11.921 -12.567 -44.615  1.00 84.75           H  
ATOM    199 HG23 VAL A  13      10.555 -11.517 -45.013  1.00 84.75           H  
ATOM    200  N   ARG A  14       8.952 -14.083 -48.743  1.00 83.04           N  
ATOM    201  H   ARG A  14       8.480 -14.147 -47.852  1.00 83.04           H  
ATOM    202  CA  ARG A  14       8.547 -14.975 -49.848  1.00 83.04           C  
ATOM    203  HA  ARG A  14       9.425 -15.553 -50.136  1.00 83.04           H  
ATOM    204  C   ARG A  14       8.139 -14.185 -51.101  1.00 83.04           C  
ATOM    205  CB  ARG A  14       7.456 -15.965 -49.381  1.00 83.04           C  
ATOM    206  HB2 ARG A  14       7.726 -16.357 -48.400  1.00 83.04           H  
ATOM    207  HB3 ARG A  14       6.502 -15.443 -49.294  1.00 83.04           H  
ATOM    208  O   ARG A  14       8.534 -14.559 -52.203  1.00 83.04           O  
ATOM    209  CG  ARG A  14       7.320 -17.150 -50.361  1.00 83.04           C  
ATOM    210  HG2 ARG A  14       8.261 -17.700 -50.383  1.00 83.04           H  
ATOM    211  HG3 ARG A  14       7.141 -16.758 -51.362  1.00 83.04           H  
ATOM    212  CD  ARG A  14       6.180 -18.135 -50.046  1.00 83.04           C  
ATOM    213  HD2 ARG A  14       5.237 -17.590 -50.019  1.00 83.04           H  
ATOM    214  HD3 ARG A  14       6.119 -18.848 -50.869  1.00 83.04           H  
ATOM    215  NE  ARG A  14       6.388 -18.904 -48.801  1.00 83.04           N  
ATOM    216  HE  ARG A  14       7.074 -19.646 -48.800  1.00 83.04           H  
ATOM    217  NH1 ARG A  14       4.788 -17.924 -47.464  1.00 83.04           N  
ATOM    218 HH11 ARG A  14       4.368 -17.853 -46.548  1.00 83.04           H  
ATOM    219 HH12 ARG A  14       4.481 -17.354 -48.238  1.00 83.04           H  
ATOM    220  NH2 ARG A  14       6.115 -19.489 -46.630  1.00 83.04           N  
ATOM    221 HH21 ARG A  14       6.839 -20.183 -46.749  1.00 83.04           H  
ATOM    222 HH22 ARG A  14       5.879 -19.223 -45.684  1.00 83.04           H  
ATOM    223  CZ  ARG A  14       5.764 -18.771 -47.647  1.00 83.04           C  
ATOM    224  N   LYS A  15       7.419 -13.065 -50.951  1.00 81.44           N  
ATOM    225  H   LYS A  15       7.104 -12.831 -50.021  1.00 81.44           H  
ATOM    226  CA  LYS A  15       7.063 -12.170 -52.072  1.00 81.44           C  
ATOM    227  HA  LYS A  15       6.649 -12.769 -52.883  1.00 81.44           H  
ATOM    228  C   LYS A  15       8.282 -11.468 -52.676  1.00 81.44           C  
ATOM    229  CB  LYS A  15       6.000 -11.157 -51.624  1.00 81.44           C  
ATOM    230  HB2 LYS A  15       6.283 -10.740 -50.657  1.00 81.44           H  
ATOM    231  HB3 LYS A  15       5.939 -10.344 -52.348  1.00 81.44           H  
ATOM    232  O   LYS A  15       8.381 -11.396 -53.896  1.00 81.44           O  
ATOM    233  CG  LYS A  15       4.625 -11.834 -51.535  1.00 81.44           C  
ATOM    234  HG2 LYS A  15       4.264 -12.046 -52.541  1.00 81.44           H  
ATOM    235  HG3 LYS A  15       4.724 -12.781 -51.005  1.00 81.44           H  
ATOM    236  CD  LYS A  15       3.602 -10.966 -50.795  1.00 81.44           C  
ATOM    237  HD2 LYS A  15       4.016 -10.690 -49.825  1.00 81.44           H  
ATOM    238  HD3 LYS A  15       3.381 -10.068 -51.371  1.00 81.44           H  
ATOM    239  CE  LYS A  15       2.338 -11.806 -50.591  1.00 81.44           C  
ATOM    240  HE2 LYS A  15       2.647 -12.785 -50.224  1.00 81.44           H  
ATOM    241  HE3 LYS A  15       1.834 -11.958 -51.545  1.00 81.44           H  
ATOM    242  NZ  LYS A  15       1.424 -11.211 -49.592  1.00 81.44           N  
ATOM    243  HZ1 LYS A  15       0.840 -11.947 -49.222  1.00 81.44           H  
ATOM    244  HZ2 LYS A  15       1.941 -10.910 -48.779  1.00 81.44           H  
ATOM    245  HZ3 LYS A  15       0.855 -10.465 -49.965  1.00 81.44           H  
ATOM    246  N   ARG A  16       9.239 -11.002 -51.866  1.00 83.35           N  
ATOM    247  H   ARG A  16       9.098 -11.073 -50.868  1.00 83.35           H  
ATOM    248  CA  ARG A  16      10.492 -10.408 -52.373  1.00 83.35           C  
ATOM    249  HA  ARG A  16      10.252  -9.628 -53.095  1.00 83.35           H  
ATOM    250  C   ARG A  16      11.346 -11.406 -53.156  1.00 83.35           C  
ATOM    251  CB  ARG A  16      11.292  -9.792 -51.220  1.00 83.35           C  
ATOM    252  HB2 ARG A  16      11.267 -10.447 -50.350  1.00 83.35           H  
ATOM    253  HB3 ARG A  16      12.328  -9.678 -51.540  1.00 83.35           H  
ATOM    254  O   ARG A  16      11.856 -11.049 -54.212  1.00 83.35           O  
ATOM    255  CG  ARG A  16      10.762  -8.401 -50.859  1.00 83.35           C  
ATOM    256  HG2 ARG A  16      10.873  -7.756 -51.731  1.00 83.35           H  
ATOM    257  HG3 ARG A  16       9.708  -8.452 -50.585  1.00 83.35           H  
ATOM    258  CD  ARG A  16      11.567  -7.827 -49.690  1.00 83.35           C  
ATOM    259  HD2 ARG A  16      11.151  -8.208 -48.757  1.00 83.35           H  
ATOM    260  HD3 ARG A  16      12.599  -8.166 -49.776  1.00 83.35           H  
ATOM    261  NE  ARG A  16      11.563  -6.353 -49.702  1.00 83.35           N  
ATOM    262  HE  ARG A  16      11.150  -5.908 -50.509  1.00 83.35           H  
ATOM    263  NH1 ARG A  16      12.730  -6.055 -47.750  1.00 83.35           N  
ATOM    264 HH11 ARG A  16      13.214  -5.460 -47.092  1.00 83.35           H  
ATOM    265 HH12 ARG A  16      12.675  -7.049 -47.580  1.00 83.35           H  
ATOM    266  NH2 ARG A  16      12.238  -4.289 -49.024  1.00 83.35           N  
ATOM    267 HH21 ARG A  16      11.877  -3.893 -49.881  1.00 83.35           H  
ATOM    268 HH22 ARG A  16      12.738  -3.707 -48.368  1.00 83.35           H  
ATOM    269  CZ  ARG A  16      12.173  -5.576 -48.826  1.00 83.35           C  
ATOM    270  N   LEU A  17      11.438 -12.655 -52.697  1.00 84.32           N  
ATOM    271  H   LEU A  17      11.030 -12.865 -51.798  1.00 84.32           H  
ATOM    272  CA  LEU A  17      12.125 -13.725 -53.432  1.00 84.32           C  
ATOM    273  HA  LEU A  17      13.146 -13.406 -53.643  1.00 84.32           H  
ATOM    274  C   LEU A  17      11.475 -14.005 -54.798  1.00 84.32           C  
ATOM    275  CB  LEU A  17      12.158 -14.999 -52.569  1.00 84.32           C  
ATOM    276  HB2 LEU A  17      12.500 -15.831 -53.185  1.00 84.32           H  
ATOM    277  HB3 LEU A  17      11.139 -15.224 -52.252  1.00 84.32           H  
ATOM    278  O   LEU A  17      12.194 -14.232 -55.766  1.00 84.32           O  
ATOM    279  CG  LEU A  17      13.066 -14.906 -51.329  1.00 84.32           C  
ATOM    280  HG  LEU A  17      12.840 -14.001 -50.767  1.00 84.32           H  
ATOM    281  CD1 LEU A  17      12.803 -16.112 -50.427  1.00 84.32           C  
ATOM    282 HD11 LEU A  17      13.085 -17.035 -50.933  1.00 84.32           H  
ATOM    283 HD12 LEU A  17      11.747 -16.150 -50.159  1.00 84.32           H  
ATOM    284 HD13 LEU A  17      13.381 -16.007 -49.509  1.00 84.32           H  
ATOM    285  CD2 LEU A  17      14.550 -14.884 -51.704  1.00 84.32           C  
ATOM    286 HD21 LEU A  17      14.810 -15.772 -52.280  1.00 84.32           H  
ATOM    287 HD22 LEU A  17      14.774 -13.987 -52.281  1.00 84.32           H  
ATOM    288 HD23 LEU A  17      15.156 -14.854 -50.798  1.00 84.32           H  
ATOM    289  N   GLN A  18      10.141 -13.939 -54.890  1.00 80.15           N  
ATOM    290  H   GLN A  18       9.609 -13.780 -54.046  1.00 80.15           H  
ATOM    291  CA  GLN A  18       9.407 -14.090 -56.155  1.00 80.15           C  
ATOM    292  HA  GLN A  18       9.774 -14.977 -56.670  1.00 80.15           H  
ATOM    293  C   GLN A  18       9.611 -12.915 -57.124  1.00 80.15           C  
ATOM    294  CB  GLN A  18       7.907 -14.272 -55.868  1.00 80.15           C  
ATOM    295  HB2 GLN A  18       7.350 -14.157 -56.798  1.00 80.15           H  
ATOM    296  HB3 GLN A  18       7.572 -13.499 -55.176  1.00 80.15           H  
ATOM    297  O   GLN A  18       9.632 -13.139 -58.329  1.00 80.15           O  
ATOM    298  CG  GLN A  18       7.588 -15.658 -55.293  1.00 80.15           C  
ATOM    299  HG2 GLN A  18       7.831 -16.409 -56.044  1.00 80.15           H  
ATOM    300  HG3 GLN A  18       8.208 -15.852 -54.418  1.00 80.15           H  
ATOM    301  CD  GLN A  18       6.124 -15.826 -54.887  1.00 80.15           C  
ATOM    302  NE2 GLN A  18       5.678 -17.045 -54.678  1.00 80.15           N  
ATOM    303 HE21 GLN A  18       4.695 -17.124 -54.459  1.00 80.15           H  
ATOM    304 HE22 GLN A  18       6.284 -17.839 -54.829  1.00 80.15           H  
ATOM    305  OE1 GLN A  18       5.349 -14.895 -54.728  1.00 80.15           O  
ATOM    306  N   VAL A  19       9.771 -11.682 -56.625  1.00 81.44           N  
ATOM    307  H   VAL A  19       9.691 -11.552 -55.626  1.00 81.44           H  
ATOM    308  CA  VAL A  19      10.084 -10.513 -57.472  1.00 81.44           C  
ATOM    309  HA  VAL A  19       9.442 -10.537 -58.352  1.00 81.44           H  
ATOM    310  C   VAL A  19      11.521 -10.583 -57.994  1.00 81.44           C  
ATOM    311  CB  VAL A  19       9.814  -9.187 -56.731  1.00 81.44           C  
ATOM    312  HB  VAL A  19      10.364  -9.184 -55.790  1.00 81.44           H  
ATOM    313  O   VAL A  19      11.742 -10.345 -59.175  1.00 81.44           O  
ATOM    314  CG1 VAL A  19      10.229  -7.953 -57.542  1.00 81.44           C  
ATOM    315 HG11 VAL A  19      11.305  -7.947 -57.716  1.00 81.44           H  
ATOM    316 HG12 VAL A  19       9.970  -7.037 -57.010  1.00 81.44           H  
ATOM    317 HG13 VAL A  19       9.734  -7.955 -58.514  1.00 81.44           H  
ATOM    318  CG2 VAL A  19       8.316  -9.024 -56.426  1.00 81.44           C  
ATOM    319 HG21 VAL A  19       7.941  -9.885 -55.874  1.00 81.44           H  
ATOM    320 HG22 VAL A  19       7.758  -8.936 -57.358  1.00 81.44           H  
ATOM    321 HG23 VAL A  19       8.160  -8.127 -55.826  1.00 81.44           H  
ATOM    322  N   LEU A  20      12.486 -10.987 -57.158  1.00 79.29           N  
ATOM    323  H   LEU A  20      12.249 -11.161 -56.192  1.00 79.29           H  
ATOM    324  CA  LEU A  20      13.887 -11.137 -57.575  1.00 79.29           C  
ATOM    325  HA  LEU A  20      14.247 -10.172 -57.933  1.00 79.29           H  
ATOM    326  C   LEU A  20      14.070 -12.110 -58.750  1.00 79.29           C  
ATOM    327  CB  LEU A  20      14.731 -11.588 -56.369  1.00 79.29           C  
ATOM    328  HB2 LEU A  20      15.618 -12.113 -56.724  1.00 79.29           H  
ATOM    329  HB3 LEU A  20      14.149 -12.292 -55.775  1.00 79.29           H  
ATOM    330  O   LEU A  20      14.909 -11.863 -59.605  1.00 79.29           O  
ATOM    331  CG  LEU A  20      15.210 -10.424 -55.488  1.00 79.29           C  
ATOM    332  HG  LEU A  20      14.384  -9.741 -55.293  1.00 79.29           H  
ATOM    333  CD1 LEU A  20      15.707 -10.981 -54.158  1.00 79.29           C  
ATOM    334 HD11 LEU A  20      16.022 -10.156 -53.518  1.00 79.29           H  
ATOM    335 HD12 LEU A  20      14.898 -11.528 -53.674  1.00 79.29           H  
ATOM    336 HD13 LEU A  20      16.558 -11.641 -54.324  1.00 79.29           H  
ATOM    337  CD2 LEU A  20      16.370  -9.661 -56.132  1.00 79.29           C  
ATOM    338 HD21 LEU A  20      17.204 -10.333 -56.331  1.00 79.29           H  
ATOM    339 HD22 LEU A  20      16.704  -8.861 -55.472  1.00 79.29           H  
ATOM    340 HD23 LEU A  20      16.053  -9.216 -57.076  1.00 79.29           H  
ATOM    341  N   ASP A  21      13.292 -13.194 -58.829  1.00 72.98           N  
ATOM    342  H   ASP A  21      12.601 -13.347 -58.108  1.00 72.98           H  
ATOM    343  CA  ASP A  21      13.345 -14.134 -59.966  1.00 72.98           C  
ATOM    344  HA  ASP A  21      14.391 -14.276 -60.236  1.00 72.98           H  
ATOM    345  C   ASP A  21      12.682 -13.608 -61.261  1.00 72.98           C  
ATOM    346  CB  ASP A  21      12.780 -15.507 -59.548  1.00 72.98           C  
ATOM    347  HB2 ASP A  21      12.560 -16.099 -60.437  1.00 72.98           H  
ATOM    348  HB3 ASP A  21      11.845 -15.363 -59.009  1.00 72.98           H  
ATOM    349  O   ASP A  21      12.647 -14.330 -62.259  1.00 72.98           O  
ATOM    350  CG  ASP A  21      13.753 -16.329 -58.700  1.00 72.98           C  
ATOM    351  OD1 ASP A  21      14.983 -16.332 -58.960  1.00 72.98           O  
ATOM    352  OD2 ASP A  21      13.312 -16.995 -57.732  1.00 72.98           O  
ATOM    353  N   ALA A  22      12.163 -12.374 -61.270  1.00 72.02           N  
ATOM    354  H   ALA A  22      12.203 -11.829 -60.421  1.00 72.02           H  
ATOM    355  CA  ALA A  22      11.586 -11.722 -62.450  1.00 72.02           C  
ATOM    356  HA  ALA A  22      11.473 -12.460 -63.244  1.00 72.02           H  
ATOM    357  C   ALA A  22      12.456 -10.589 -63.035  1.00 72.02           C  
ATOM    358  CB  ALA A  22      10.183 -11.223 -62.079  1.00 72.02           C  
ATOM    359  HB1 ALA A  22      10.257 -10.430 -61.335  1.00 72.02           H  
ATOM    360  HB2 ALA A  22       9.694 -10.826 -62.969  1.00 72.02           H  
ATOM    361  HB3 ALA A  22       9.591 -12.045 -61.676  1.00 72.02           H  
ATOM    362  O   ALA A  22      12.253 -10.218 -64.193  1.00 72.02           O  
ATOM    363  N   ASP A  23      13.416 -10.052 -62.273  1.00 56.40           N  
ATOM    364  H   ASP A  23      13.576 -10.440 -61.354  1.00 56.40           H  
ATOM    365  CA  ASP A  23      14.259  -8.923 -62.684  1.00 56.40           C  
ATOM    366  HA  ASP A  23      13.745  -8.381 -63.478  1.00 56.40           H  
ATOM    367  C   ASP A  23      15.613  -9.377 -63.262  1.00 56.40           C  
ATOM    368  CB  ASP A  23      14.449  -7.941 -61.515  1.00 56.40           C  
ATOM    369  HB2 ASP A  23      14.666  -8.509 -60.610  1.00 56.40           H  
ATOM    370  HB3 ASP A  23      15.311  -7.310 -61.732  1.00 56.40           H  
ATOM    371  O   ASP A  23      16.259 -10.302 -62.770  1.00 56.40           O  
ATOM    372  CG  ASP A  23      13.253  -7.009 -61.271  1.00 56.40           C  
ATOM    373  OD1 ASP A  23      12.643  -6.562 -62.270  1.00 56.40           O  
ATOM    374  OD2 ASP A  23      13.006  -6.682 -60.087  1.00 56.40           O  
ATOM    375  N   GLY A  24      16.073  -8.694 -64.316  1.00 66.14           N  
ATOM    376  H   GLY A  24      15.510  -7.919 -64.636  1.00 66.14           H  
ATOM    377  CA  GLY A  24      17.278  -9.037 -65.087  1.00 66.14           C  
ATOM    378  HA2 GLY A  24      17.235  -8.537 -66.055  1.00 66.14           H  
ATOM    379  HA3 GLY A  24      17.283 -10.113 -65.261  1.00 66.14           H  
ATOM    380  C   GLY A  24      18.612  -8.673 -64.422  1.00 66.14           C  
ATOM    381  O   GLY A  24      19.429  -7.988 -65.037  1.00 66.14           O  
ATOM    382  N   PHE A  25      18.824  -9.093 -63.174  1.00 70.61           N  
ATOM    383  H   PHE A  25      18.099  -9.651 -62.746  1.00 70.61           H  
ATOM    384  CA  PHE A  25      20.070  -8.878 -62.430  1.00 70.61           C  
ATOM    385  HA  PHE A  25      20.342  -7.827 -62.524  1.00 70.61           H  
ATOM    386  C   PHE A  25      21.253  -9.690 -62.980  1.00 70.61           C  
ATOM    387  CB  PHE A  25      19.837  -9.179 -60.941  1.00 70.61           C  
ATOM    388  HB2 PHE A  25      20.798  -9.300 -60.439  1.00 70.61           H  
ATOM    389  HB3 PHE A  25      19.301 -10.123 -60.839  1.00 70.61           H  
ATOM    390  O   PHE A  25      21.085 -10.678 -63.697  1.00 70.61           O  
ATOM    391  CG  PHE A  25      19.085  -8.076 -60.229  1.00 70.61           C  
ATOM    392  CD1 PHE A  25      19.762  -6.893 -59.875  1.00 70.61           C  
ATOM    393  HD1 PHE A  25      20.817  -6.790 -60.083  1.00 70.61           H  
ATOM    394  CD2 PHE A  25      17.713  -8.209 -59.947  1.00 70.61           C  
ATOM    395  HD2 PHE A  25      17.186  -9.112 -60.219  1.00 70.61           H  
ATOM    396  CE1 PHE A  25      19.068  -5.840 -59.254  1.00 70.61           C  
ATOM    397  HE1 PHE A  25      19.589  -4.933 -58.986  1.00 70.61           H  
ATOM    398  CE2 PHE A  25      17.021  -7.157 -59.319  1.00 70.61           C  
ATOM    399  HE2 PHE A  25      15.966  -7.253 -59.109  1.00 70.61           H  
ATOM    400  CZ  PHE A  25      17.696  -5.972 -58.979  1.00 70.61           C  
ATOM    401  HZ  PHE A  25      17.155  -5.165 -58.507  1.00 70.61           H  
ATOM    402  N   SER A  26      22.475  -9.292 -62.601  1.00 79.59           N  
ATOM    403  H   SER A  26      22.560  -8.514 -61.962  1.00 79.59           H  
ATOM    404  CA  SER A  26      23.649 -10.144 -62.800  1.00 79.59           C  
ATOM    405  HA  SER A  26      23.649 -10.461 -63.843  1.00 79.59           H  
ATOM    406  C   SER A  26      23.543 -11.403 -61.930  1.00 79.59           C  
ATOM    407  CB  SER A  26      24.962  -9.384 -62.551  1.00 79.59           C  
ATOM    408  HB2 SER A  26      25.737  -9.828 -63.176  1.00 79.59           H  
ATOM    409  HB3 SER A  26      24.851  -8.338 -62.835  1.00 79.59           H  
ATOM    410  O   SER A  26      22.940 -11.394 -60.852  1.00 79.59           O  
ATOM    411  OG  SER A  26      25.382  -9.480 -61.207  1.00 79.59           O  
ATOM    412  HG  SER A  26      25.356  -8.608 -60.806  1.00 79.59           H  
ATOM    413  N   ASP A  27      24.164 -12.491 -62.383  1.00 76.76           N  
ATOM    414  H   ASP A  27      24.632 -12.450 -63.277  1.00 76.76           H  
ATOM    415  CA  ASP A  27      24.074 -13.794 -61.715  1.00 76.76           C  
ATOM    416  HA  ASP A  27      23.018 -13.983 -61.525  1.00 76.76           H  
ATOM    417  C   ASP A  27      24.789 -13.828 -60.341  1.00 76.76           C  
ATOM    418  CB  ASP A  27      24.599 -14.860 -62.694  1.00 76.76           C  
ATOM    419  HB2 ASP A  27      24.365 -14.563 -63.717  1.00 76.76           H  
ATOM    420  HB3 ASP A  27      25.683 -14.935 -62.605  1.00 76.76           H  
ATOM    421  O   ASP A  27      24.561 -14.728 -59.531  1.00 76.76           O  
ATOM    422  CG  ASP A  27      23.952 -16.221 -62.462  1.00 76.76           C  
ATOM    423  OD1 ASP A  27      22.715 -16.284 -62.264  1.00 76.76           O  
ATOM    424  OD2 ASP A  27      24.660 -17.254 -62.411  1.00 76.76           O  
ATOM    425  N   GLU A  28      25.617 -12.812 -60.069  1.00 82.57           N  
ATOM    426  H   GLU A  28      25.711 -12.102 -60.781  1.00 82.57           H  
ATOM    427  CA  GLU A  28      26.265 -12.537 -58.785  1.00 82.57           C  
ATOM    428  HA  GLU A  28      26.459 -13.480 -58.273  1.00 82.57           H  
ATOM    429  C   GLU A  28      25.366 -11.694 -57.860  1.00 82.57           C  
ATOM    430  CB  GLU A  28      27.618 -11.853 -59.070  1.00 82.57           C  
ATOM    431  HB2 GLU A  28      28.227 -12.534 -59.664  1.00 82.57           H  
ATOM    432  HB3 GLU A  28      27.451 -10.946 -59.652  1.00 82.57           H  
ATOM    433  O   GLU A  28      25.176 -12.043 -56.692  1.00 82.57           O  
ATOM    434  CG  GLU A  28      28.369 -11.481 -57.784  1.00 82.57           C  
ATOM    435  HG2 GLU A  28      28.402 -12.344 -57.119  1.00 82.57           H  
ATOM    436  HG3 GLU A  28      27.784 -10.709 -57.285  1.00 82.57           H  
ATOM    437  CD  GLU A  28      29.800 -10.953 -58.001  1.00 82.57           C  
ATOM    438  OE1 GLU A  28      30.258 -10.209 -57.098  1.00 82.57           O  
ATOM    439  OE2 GLU A  28      30.431 -11.275 -59.027  1.00 82.57           O  
ATOM    440  N   ASP A  29      24.771 -10.610 -58.369  1.00 82.94           N  
ATOM    441  H   ASP A  29      24.928 -10.382 -59.340  1.00 82.94           H  
ATOM    442  CA  ASP A  29      23.941  -9.700 -57.564  1.00 82.94           C  
ATOM    443  HA  ASP A  29      24.486  -9.448 -56.655  1.00 82.94           H  
ATOM    444  C   ASP A  29      22.626 -10.355 -57.128  1.00 82.94           C  
ATOM    445  CB  ASP A  29      23.683  -8.393 -58.324  1.00 82.94           C  
ATOM    446  HB2 ASP A  29      23.059  -7.743 -57.711  1.00 82.94           H  
ATOM    447  HB3 ASP A  29      23.141  -8.614 -59.244  1.00 82.94           H  
ATOM    448  O   ASP A  29      22.209 -10.195 -55.977  1.00 82.94           O  
ATOM    449  CG  ASP A  29      24.986  -7.659 -58.648  1.00 82.94           C  
ATOM    450  OD1 ASP A  29      25.839  -7.526 -57.734  1.00 82.94           O  
ATOM    451  OD2 ASP A  29      25.136  -7.296 -59.839  1.00 82.94           O  
ATOM    452  N   HIS A  30      22.029 -11.181 -57.997  1.00 84.72           N  
ATOM    453  H   HIS A  30      22.421 -11.254 -58.925  1.00 84.72           H  
ATOM    454  CA  HIS A  30      20.858 -12.002 -57.665  1.00 84.72           C  
ATOM    455  HA  HIS A  30      20.023 -11.350 -57.408  1.00 84.72           H  
ATOM    456  C   HIS A  30      21.125 -12.912 -56.460  1.00 84.72           C  
ATOM    457  CB  HIS A  30      20.472 -12.840 -58.894  1.00 84.72           C  
ATOM    458  HB2 HIS A  30      20.370 -12.175 -59.752  1.00 84.72           H  
ATOM    459  HB3 HIS A  30      21.267 -13.551 -59.116  1.00 84.72           H  
ATOM    460  O   HIS A  30      20.289 -13.047 -55.567  1.00 84.72           O  
ATOM    461  CG  HIS A  30      19.166 -13.584 -58.743  1.00 84.72           C  
ATOM    462  CD2 HIS A  30      18.827 -14.745 -59.380  1.00 84.72           C  
ATOM    463  HD2 HIS A  30      19.457 -15.293 -60.065  1.00 84.72           H  
ATOM    464  ND1 HIS A  30      18.041 -13.092 -58.082  1.00 84.72           N  
ATOM    465  CE1 HIS A  30      17.043 -13.928 -58.387  1.00 84.72           C  
ATOM    466  HE1 HIS A  30      16.008 -13.782 -58.116  1.00 84.72           H  
ATOM    467  NE2 HIS A  30      17.485 -14.950 -59.131  1.00 84.72           N  
ATOM    468  HE2 HIS A  30      16.860 -15.613 -59.565  1.00 84.72           H  
ATOM    469  N   VAL A  31      22.323 -13.504 -56.387  1.00 86.16           N  
ATOM    470  H   VAL A  31      23.000 -13.294 -57.106  1.00 86.16           H  
ATOM    471  CA  VAL A  31      22.712 -14.380 -55.273  1.00 86.16           C  
ATOM    472  HA  VAL A  31      21.863 -15.021 -55.036  1.00 86.16           H  
ATOM    473  C   VAL A  31      22.995 -13.586 -54.002  1.00 86.16           C  
ATOM    474  CB  VAL A  31      23.882 -15.296 -55.671  1.00 86.16           C  
ATOM    475  HB  VAL A  31      24.695 -14.704 -56.091  1.00 86.16           H  
ATOM    476  O   VAL A  31      22.579 -14.031 -52.934  1.00 86.16           O  
ATOM    477  CG1 VAL A  31      24.433 -16.129 -54.504  1.00 86.16           C  
ATOM    478 HG11 VAL A  31      25.187 -16.828 -54.869  1.00 86.16           H  
ATOM    479 HG12 VAL A  31      23.624 -16.680 -54.025  1.00 86.16           H  
ATOM    480 HG13 VAL A  31      24.905 -15.476 -53.771  1.00 86.16           H  
ATOM    481  CG2 VAL A  31      23.373 -16.283 -56.725  1.00 86.16           C  
ATOM    482 HG21 VAL A  31      24.186 -16.953 -57.008  1.00 86.16           H  
ATOM    483 HG22 VAL A  31      23.048 -15.743 -57.614  1.00 86.16           H  
ATOM    484 HG23 VAL A  31      22.542 -16.865 -56.327  1.00 86.16           H  
ATOM    485  N   LYS A  32      23.625 -12.407 -54.091  1.00 85.74           N  
ATOM    486  H   LYS A  32      23.928 -12.097 -55.003  1.00 85.74           H  
ATOM    487  CA  LYS A  32      23.841 -11.526 -52.929  1.00 85.74           C  
ATOM    488  HA  LYS A  32      24.374 -12.077 -52.154  1.00 85.74           H  
ATOM    489  C   LYS A  32      22.521 -11.071 -52.302  1.00 85.74           C  
ATOM    490  CB  LYS A  32      24.672 -10.298 -53.329  1.00 85.74           C  
ATOM    491  HB2 LYS A  32      24.654  -9.580 -52.509  1.00 85.74           H  
ATOM    492  HB3 LYS A  32      24.199  -9.829 -54.192  1.00 85.74           H  
ATOM    493  O   LYS A  32      22.344 -11.232 -51.096  1.00 85.74           O  
ATOM    494  CG  LYS A  32      26.139 -10.615 -53.653  1.00 85.74           C  
ATOM    495  HG2 LYS A  32      26.195 -11.434 -54.370  1.00 85.74           H  
ATOM    496  HG3 LYS A  32      26.668 -10.901 -52.744  1.00 85.74           H  
ATOM    497  CD  LYS A  32      26.780  -9.362 -54.263  1.00 85.74           C  
ATOM    498  HD2 LYS A  32      26.162  -9.041 -55.102  1.00 85.74           H  
ATOM    499  HD3 LYS A  32      26.806  -8.559 -53.527  1.00 85.74           H  
ATOM    500  CE  LYS A  32      28.188  -9.634 -54.785  1.00 85.74           C  
ATOM    501  HE2 LYS A  32      28.198 -10.618 -55.253  1.00 85.74           H  
ATOM    502  HE3 LYS A  32      28.904  -9.650 -53.963  1.00 85.74           H  
ATOM    503  NZ  LYS A  32      28.566  -8.625 -55.805  1.00 85.74           N  
ATOM    504  HZ1 LYS A  32      27.830  -8.501 -56.485  1.00 85.74           H  
ATOM    505  HZ2 LYS A  32      29.357  -8.979 -56.325  1.00 85.74           H  
ATOM    506  HZ3 LYS A  32      28.798  -7.724 -55.411  1.00 85.74           H  
ATOM    507  N   GLU A  33      21.584 -10.546 -53.094  1.00 86.56           N  
ATOM    508  H   GLU A  33      21.782 -10.428 -54.077  1.00 86.56           H  
ATOM    509  CA  GLU A  33      20.325 -10.016 -52.550  1.00 86.56           C  
ATOM    510  HA  GLU A  33      20.569  -9.461 -51.644  1.00 86.56           H  
ATOM    511  C   GLU A  33      19.366 -11.141 -52.123  1.00 86.56           C  
ATOM    512  CB  GLU A  33      19.692  -9.014 -53.531  1.00 86.56           C  
ATOM    513  HB2 GLU A  33      20.463  -8.334 -53.894  1.00 86.56           H  
ATOM    514  HB3 GLU A  33      19.305  -9.565 -54.388  1.00 86.56           H  
ATOM    515  O   GLU A  33      18.720 -11.022 -51.081  1.00 86.56           O  
ATOM    516  CG  GLU A  33      18.549  -8.173 -52.924  1.00 86.56           C  
ATOM    517  HG2 GLU A  33      18.111  -7.579 -53.726  1.00 86.56           H  
ATOM    518  HG3 GLU A  33      17.771  -8.847 -52.564  1.00 86.56           H  
ATOM    519  CD  GLU A  33      18.951  -7.215 -51.781  1.00 86.56           C  
ATOM    520  OE1 GLU A  33      18.052  -6.655 -51.113  1.00 86.56           O  
ATOM    521  OE2 GLU A  33      20.155  -6.997 -51.510  1.00 86.56           O  
ATOM    522  N   LYS A  34      19.342 -12.292 -52.821  1.00 88.74           N  
ATOM    523  H   LYS A  34      19.850 -12.352 -53.692  1.00 88.74           H  
ATOM    524  CA  LYS A  34      18.649 -13.486 -52.302  1.00 88.74           C  
ATOM    525  HA  LYS A  34      17.614 -13.214 -52.092  1.00 88.74           H  
ATOM    526  C   LYS A  34      19.220 -13.940 -50.967  1.00 88.74           C  
ATOM    527  CB  LYS A  34      18.671 -14.657 -53.296  1.00 88.74           C  
ATOM    528  HB2 LYS A  34      19.641 -14.730 -53.789  1.00 88.74           H  
ATOM    529  HB3 LYS A  34      18.505 -15.579 -52.741  1.00 88.74           H  
ATOM    530  O   LYS A  34      18.447 -14.166 -50.040  1.00 88.74           O  
ATOM    531  CG  LYS A  34      17.541 -14.513 -54.319  1.00 88.74           C  
ATOM    532  HG2 LYS A  34      16.614 -14.336 -53.773  1.00 88.74           H  
ATOM    533  HG3 LYS A  34      17.726 -13.657 -54.967  1.00 88.74           H  
ATOM    534  CD  LYS A  34      17.379 -15.775 -55.173  1.00 88.74           C  
ATOM    535  HD2 LYS A  34      17.581 -16.662 -54.572  1.00 88.74           H  
ATOM    536  HD3 LYS A  34      18.073 -15.733 -56.012  1.00 88.74           H  
ATOM    537  CE  LYS A  34      15.933 -15.823 -55.666  1.00 88.74           C  
ATOM    538  HE2 LYS A  34      15.267 -15.821 -54.803  1.00 88.74           H  
ATOM    539  HE3 LYS A  34      15.719 -14.924 -56.245  1.00 88.74           H  
ATOM    540  NZ  LYS A  34      15.669 -17.014 -56.492  1.00 88.74           N  
ATOM    541  HZ1 LYS A  34      15.969 -16.858 -57.444  1.00 88.74           H  
ATOM    542  HZ2 LYS A  34      16.024 -17.882 -56.117  1.00 88.74           H  
ATOM    543  HZ3 LYS A  34      14.679 -17.095 -56.672  1.00 88.74           H  
ATOM    544  N   LEU A  35      20.545 -14.057 -50.852  1.00 89.42           N  
ATOM    545  H   LEU A  35      21.122 -13.846 -51.654  1.00 89.42           H  
ATOM    546  CA  LEU A  35      21.205 -14.482 -49.619  1.00 89.42           C  
ATOM    547  HA  LEU A  35      20.829 -15.472 -49.363  1.00 89.42           H  
ATOM    548  C   LEU A  35      20.854 -13.542 -48.458  1.00 89.42           C  
ATOM    549  CB  LEU A  35      22.721 -14.563 -49.871  1.00 89.42           C  
ATOM    550  HB2 LEU A  35      22.902 -15.258 -50.690  1.00 89.42           H  
ATOM    551  HB3 LEU A  35      23.080 -13.581 -50.177  1.00 89.42           H  
ATOM    552  O   LEU A  35      20.391 -14.007 -47.420  1.00 89.42           O  
ATOM    553  CG  LEU A  35      23.543 -15.023 -48.659  1.00 89.42           C  
ATOM    554  HG  LEU A  35      23.374 -14.349 -47.819  1.00 89.42           H  
ATOM    555  CD1 LEU A  35      23.149 -16.444 -48.253  1.00 89.42           C  
ATOM    556 HD11 LEU A  35      22.115 -16.464 -47.908  1.00 89.42           H  
ATOM    557 HD12 LEU A  35      23.283 -17.129 -49.090  1.00 89.42           H  
ATOM    558 HD13 LEU A  35      23.773 -16.766 -47.419  1.00 89.42           H  
ATOM    559  CD2 LEU A  35      25.027 -14.977 -49.025  1.00 89.42           C  
ATOM    560 HD21 LEU A  35      25.633 -15.204 -48.147  1.00 89.42           H  
ATOM    561 HD22 LEU A  35      25.248 -15.691 -49.818  1.00 89.42           H  
ATOM    562 HD23 LEU A  35      25.290 -13.973 -49.358  1.00 89.42           H  
ATOM    563  N   ARG A  36      20.969 -12.228 -48.676  1.00 87.93           N  
ATOM    564  H   ARG A  36      21.353 -11.941 -49.565  1.00 87.93           H  
ATOM    565  CA  ARG A  36      20.610 -11.172 -47.719  1.00 87.93           C  
ATOM    566  HA  ARG A  36      21.265 -11.236 -46.850  1.00 87.93           H  
ATOM    567  C   ARG A  36      19.168 -11.274 -47.202  1.00 87.93           C  
ATOM    568  CB  ARG A  36      20.833  -9.837 -48.438  1.00 87.93           C  
ATOM    569  HB2 ARG A  36      20.139  -9.785 -49.277  1.00 87.93           H  
ATOM    570  HB3 ARG A  36      21.846  -9.814 -48.840  1.00 87.93           H  
ATOM    571  O   ARG A  36      18.921 -10.942 -46.048  1.00 87.93           O  
ATOM    572  CG  ARG A  36      20.644  -8.596 -47.559  1.00 87.93           C  
ATOM    573  HG2 ARG A  36      21.484  -8.497 -46.871  1.00 87.93           H  
ATOM    574  HG3 ARG A  36      19.711  -8.651 -46.997  1.00 87.93           H  
ATOM    575  CD  ARG A  36      20.572  -7.397 -48.499  1.00 87.93           C  
ATOM    576  HD2 ARG A  36      21.466  -7.366 -49.123  1.00 87.93           H  
ATOM    577  HD3 ARG A  36      19.706  -7.540 -49.145  1.00 87.93           H  
ATOM    578  NE  ARG A  36      20.422  -6.122 -47.785  1.00 87.93           N  
ATOM    579  HE  ARG A  36      20.562  -6.129 -46.785  1.00 87.93           H  
ATOM    580  NH1 ARG A  36      19.921  -4.900 -49.668  1.00 87.93           N  
ATOM    581 HH11 ARG A  36      19.612  -4.060 -50.137  1.00 87.93           H  
ATOM    582 HH12 ARG A  36      19.908  -5.742 -50.224  1.00 87.93           H  
ATOM    583  NH2 ARG A  36      20.028  -3.886 -47.688  1.00 87.93           N  
ATOM    584 HH21 ARG A  36      19.863  -3.019 -48.179  1.00 87.93           H  
ATOM    585 HH22 ARG A  36      20.219  -3.905 -46.696  1.00 87.93           H  
ATOM    586  CZ  ARG A  36      20.123  -4.984 -48.385  1.00 87.93           C  
ATOM    587  N   LEU A  37      18.220 -11.729 -48.026  1.00 88.68           N  
ATOM    588  H   LEU A  37      18.480 -11.936 -48.980  1.00 88.68           H  
ATOM    589  CA  LEU A  37      16.819 -11.900 -47.621  1.00 88.68           C  
ATOM    590  HA  LEU A  37      16.535 -11.063 -46.984  1.00 88.68           H  
ATOM    591  C   LEU A  37      16.551 -13.159 -46.783  1.00 88.68           C  
ATOM    592  CB  LEU A  37      15.920 -11.913 -48.868  1.00 88.68           C  
ATOM    593  HB2 LEU A  37      16.344 -12.612 -49.590  1.00 88.68           H  
ATOM    594  HB3 LEU A  37      14.938 -12.293 -48.588  1.00 88.68           H  
ATOM    595  O   LEU A  37      15.554 -13.181 -46.062  1.00 88.68           O  
ATOM    596  CG  LEU A  37      15.724 -10.546 -49.542  1.00 88.68           C  
ATOM    597  HG  LEU A  37      16.689 -10.103 -49.787  1.00 88.68           H  
ATOM    598  CD1 LEU A  37      14.933 -10.776 -50.826  1.00 88.68           C  
ATOM    599 HD11 LEU A  37      13.959 -11.213 -50.604  1.00 88.68           H  
ATOM    600 HD12 LEU A  37      14.818  -9.832 -51.360  1.00 88.68           H  
ATOM    601 HD13 LEU A  37      15.500 -11.463 -51.454  1.00 88.68           H  
ATOM    602  CD2 LEU A  37      14.932  -9.557 -48.680  1.00 88.68           C  
ATOM    603 HD21 LEU A  37      13.963  -9.983 -48.418  1.00 88.68           H  
ATOM    604 HD22 LEU A  37      15.492  -9.334 -47.771  1.00 88.68           H  
ATOM    605 HD23 LEU A  37      14.808  -8.628 -49.236  1.00 88.68           H  
ATOM    606  N   VAL A  38      17.386 -14.202 -46.880  1.00 89.93           N  
ATOM    607  H   VAL A  38      18.178 -14.122 -47.502  1.00 89.93           H  
ATOM    608  CA  VAL A  38      17.136 -15.492 -46.202  1.00 89.93           C  
ATOM    609  HA  VAL A  38      16.214 -15.396 -45.628  1.00 89.93           H  
ATOM    610  C   VAL A  38      18.179 -15.893 -45.162  1.00 89.93           C  
ATOM    611  CB  VAL A  38      16.851 -16.648 -47.179  1.00 89.93           C  
ATOM    612  HB  VAL A  38      16.589 -17.533 -46.599  1.00 89.93           H  
ATOM    613  O   VAL A  38      17.908 -16.817 -44.406  1.00 89.93           O  
ATOM    614  CG1 VAL A  38      15.640 -16.317 -48.056  1.00 89.93           C  
ATOM    615 HG11 VAL A  38      15.863 -15.457 -48.687  1.00 89.93           H  
ATOM    616 HG12 VAL A  38      15.395 -17.168 -48.691  1.00 89.93           H  
ATOM    617 HG13 VAL A  38      14.783 -16.087 -47.422  1.00 89.93           H  
ATOM    618  CG2 VAL A  38      18.044 -17.014 -48.064  1.00 89.93           C  
ATOM    619 HG21 VAL A  38      18.365 -16.151 -48.647  1.00 89.93           H  
ATOM    620 HG22 VAL A  38      17.757 -17.819 -48.740  1.00 89.93           H  
ATOM    621 HG23 VAL A  38      18.875 -17.349 -47.443  1.00 89.93           H  
ATOM    622  N   GLN A  39      19.326 -15.214 -45.066  1.00 87.14           N  
ATOM    623  H   GLN A  39      19.501 -14.485 -45.744  1.00 87.14           H  
ATOM    624  CA  GLN A  39      20.443 -15.584 -44.182  1.00 87.14           C  
ATOM    625  HA  GLN A  39      20.845 -16.535 -44.531  1.00 87.14           H  
ATOM    626  C   GLN A  39      20.023 -15.781 -42.713  1.00 87.14           C  
ATOM    627  CB  GLN A  39      21.549 -14.524 -44.327  1.00 87.14           C  
ATOM    628  HB2 GLN A  39      21.805 -14.443 -45.383  1.00 87.14           H  
ATOM    629  HB3 GLN A  39      21.175 -13.557 -43.989  1.00 87.14           H  
ATOM    630  O   GLN A  39      20.359 -16.808 -42.122  1.00 87.14           O  
ATOM    631  CG  GLN A  39      22.844 -14.859 -43.569  1.00 87.14           C  
ATOM    632  HG2 GLN A  39      23.144 -15.878 -43.814  1.00 87.14           H  
ATOM    633  HG3 GLN A  39      22.671 -14.798 -42.495  1.00 87.14           H  
ATOM    634  CD  GLN A  39      23.992 -13.915 -43.936  1.00 87.14           C  
ATOM    635  NE2 GLN A  39      25.222 -14.267 -43.634  1.00 87.14           N  
ATOM    636 HE21 GLN A  39      25.951 -13.673 -44.001  1.00 87.14           H  
ATOM    637 HE22 GLN A  39      25.423 -15.153 -43.191  1.00 87.14           H  
ATOM    638  OE1 GLN A  39      23.819 -12.858 -44.520  1.00 87.14           O  
ATOM    639  N   ASP A  40      19.225 -14.864 -42.156  1.00 83.76           N  
ATOM    640  H   ASP A  40      19.023 -14.027 -42.683  1.00 83.76           H  
ATOM    641  CA  ASP A  40      18.689 -14.944 -40.782  1.00 83.76           C  
ATOM    642  HA  ASP A  40      19.510 -15.150 -40.096  1.00 83.76           H  
ATOM    643  C   ASP A  40      17.647 -16.067 -40.580  1.00 83.76           C  
ATOM    644  CB  ASP A  40      18.068 -13.588 -40.398  1.00 83.76           C  
ATOM    645  HB2 ASP A  40      17.508 -13.707 -39.471  1.00 83.76           H  
ATOM    646  HB3 ASP A  40      17.363 -13.289 -41.174  1.00 83.76           H  
ATOM    647  O   ASP A  40      17.294 -16.398 -39.448  1.00 83.76           O  
ATOM    648  CG  ASP A  40      19.093 -12.471 -40.169  1.00 83.76           C  
ATOM    649  OD1 ASP A  40      20.221 -12.784 -39.722  1.00 83.76           O  
ATOM    650  OD2 ASP A  40      18.717 -11.302 -40.401  1.00 83.76           O  
ATOM    651  N   PHE A  41      17.166 -16.668 -41.672  1.00 87.20           N  
ATOM    652  H   PHE A  41      17.537 -16.375 -42.564  1.00 87.20           H  
ATOM    653  CA  PHE A  41      16.162 -17.733 -41.702  1.00 87.20           C  
ATOM    654  HA  PHE A  41      15.771 -17.872 -40.694  1.00 87.20           H  
ATOM    655  C   PHE A  41      16.727 -19.098 -42.137  1.00 87.20           C  
ATOM    656  CB  PHE A  41      14.990 -17.317 -42.608  1.00 87.20           C  
ATOM    657  HB2 PHE A  41      14.221 -18.087 -42.556  1.00 87.20           H  
ATOM    658  HB3 PHE A  41      15.342 -17.288 -43.640  1.00 87.20           H  
ATOM    659  O   PHE A  41      15.944 -20.029 -42.300  1.00 87.20           O  
ATOM    660  CG  PHE A  41      14.341 -15.987 -42.276  1.00 87.20           C  
ATOM    661  CD1 PHE A  41      13.375 -15.901 -41.256  1.00 87.20           C  
ATOM    662  HD1 PHE A  41      13.107 -16.785 -40.697  1.00 87.20           H  
ATOM    663  CD2 PHE A  41      14.694 -14.831 -42.996  1.00 87.20           C  
ATOM    664  HD2 PHE A  41      15.450 -14.878 -43.766  1.00 87.20           H  
ATOM    665  CE1 PHE A  41      12.774 -14.664 -40.957  1.00 87.20           C  
ATOM    666  HE1 PHE A  41      12.045 -14.596 -40.163  1.00 87.20           H  
ATOM    667  CE2 PHE A  41      14.088 -13.599 -42.708  1.00 87.20           C  
ATOM    668  HE2 PHE A  41      14.376 -12.719 -43.264  1.00 87.20           H  
ATOM    669  CZ  PHE A  41      13.130 -13.513 -41.684  1.00 87.20           C  
ATOM    670  HZ  PHE A  41      12.680 -12.559 -41.452  1.00 87.20           H  
ATOM    671  N   LEU A  42      18.043 -19.243 -42.337  1.00 86.02           N  
ATOM    672  H   LEU A  42      18.633 -18.435 -42.201  1.00 86.02           H  
ATOM    673  CA  LEU A  42      18.685 -20.536 -42.628  1.00 86.02           C  
ATOM    674  HA  LEU A  42      18.028 -21.121 -43.271  1.00 86.02           H  
ATOM    675  C   LEU A  42      18.903 -21.364 -41.348  1.00 86.02           C  
ATOM    676  CB  LEU A  42      20.022 -20.319 -43.367  1.00 86.02           C  
ATOM    677  HB2 LEU A  42      20.685 -19.753 -42.713  1.00 86.02           H  
ATOM    678  HB3 LEU A  42      20.476 -21.296 -43.535  1.00 86.02           H  
ATOM    679  O   LEU A  42      19.005 -20.818 -40.247  1.00 86.02           O  
ATOM    680  CG  LEU A  42      19.945 -19.588 -44.719  1.00 86.02           C  
ATOM    681  HG  LEU A  42      19.629 -18.559 -44.547  1.00 86.02           H  
ATOM    682  CD1 LEU A  42      21.334 -19.538 -45.359  1.00 86.02           C  
ATOM    683 HD11 LEU A  42      21.292 -18.957 -46.281  1.00 86.02           H  
ATOM    684 HD12 LEU A  42      21.679 -20.549 -45.578  1.00 86.02           H  
ATOM    685 HD13 LEU A  42      22.033 -19.059 -44.675  1.00 86.02           H  
ATOM    686  CD2 LEU A  42      18.979 -20.245 -45.707  1.00 86.02           C  
ATOM    687 HD21 LEU A  42      19.228 -21.300 -45.822  1.00 86.02           H  
ATOM    688 HD22 LEU A  42      19.037 -19.746 -46.674  1.00 86.02           H  
ATOM    689 HD23 LEU A  42      17.959 -20.152 -45.334  1.00 86.02           H  
ATOM    690  N   HIS A  43      19.040 -22.690 -41.470  1.00 86.79           N  
ATOM    691  H   HIS A  43      18.950 -23.125 -42.377  1.00 86.79           H  
ATOM    692  CA  HIS A  43      19.517 -23.502 -40.347  1.00 86.79           C  
ATOM    693  HA  HIS A  43      18.913 -23.251 -39.474  1.00 86.79           H  
ATOM    694  C   HIS A  43      20.981 -23.175 -39.988  1.00 86.79           C  
ATOM    695  CB  HIS A  43      19.333 -24.998 -40.649  1.00 86.79           C  
ATOM    696  HB2 HIS A  43      19.971 -25.573 -39.979  1.00 86.79           H  
ATOM    697  HB3 HIS A  43      19.668 -25.205 -41.665  1.00 86.79           H  
ATOM    698  O   HIS A  43      21.784 -22.836 -40.855  1.00 86.79           O  
ATOM    699  CG  HIS A  43      17.921 -25.508 -40.465  1.00 86.79           C  
ATOM    700  CD2 HIS A  43      17.197 -26.254 -41.357  1.00 86.79           C  
ATOM    701  HD2 HIS A  43      17.522 -26.534 -42.348  1.00 86.79           H  
ATOM    702  ND1 HIS A  43      17.150 -25.375 -39.329  1.00 86.79           N  
ATOM    703  HD1 HIS A  43      17.360 -24.768 -38.550  1.00 86.79           H  
ATOM    704  CE1 HIS A  43      15.990 -26.019 -39.535  1.00 86.79           C  
ATOM    705  HE1 HIS A  43      15.156 -26.033 -38.848  1.00 86.79           H  
ATOM    706  NE2 HIS A  43      15.982 -26.604 -40.740  1.00 86.79           N  
ATOM    707  N   VAL A  44      21.355 -23.343 -38.710  1.00 82.47           N  
ATOM    708  H   VAL A  44      20.645 -23.582 -38.033  1.00 82.47           H  
ATOM    709  CA  VAL A  44      22.731 -23.102 -38.209  1.00 82.47           C  
ATOM    710  HA  VAL A  44      22.965 -22.044 -38.327  1.00 82.47           H  
ATOM    711  C   VAL A  44      23.765 -23.888 -39.023  1.00 82.47           C  
ATOM    712  CB  VAL A  44      22.854 -23.458 -36.712  1.00 82.47           C  
ATOM    713  HB  VAL A  44      22.646 -24.520 -36.580  1.00 82.47           H  
ATOM    714  O   VAL A  44      24.731 -23.310 -39.507  1.00 82.47           O  
ATOM    715  CG1 VAL A  44      24.251 -23.161 -36.156  1.00 82.47           C  
ATOM    716 HG11 VAL A  44      25.002 -23.768 -36.662  1.00 82.47           H  
ATOM    717 HG12 VAL A  44      24.503 -22.112 -36.310  1.00 82.47           H  
ATOM    718 HG13 VAL A  44      24.297 -23.393 -35.092  1.00 82.47           H  
ATOM    719  CG2 VAL A  44      21.843 -22.669 -35.864  1.00 82.47           C  
ATOM    720 HG21 VAL A  44      20.821 -22.924 -36.144  1.00 82.47           H  
ATOM    721 HG22 VAL A  44      21.984 -22.904 -34.809  1.00 82.47           H  
ATOM    722 HG23 VAL A  44      22.000 -21.601 -36.015  1.00 82.47           H  
ATOM    723  N   ASP A  45      23.482 -25.168 -39.290  1.00 86.62           N  
ATOM    724  H   ASP A  45      22.729 -25.600 -38.774  1.00 86.62           H  
ATOM    725  CA  ASP A  45      24.314 -26.057 -40.112  1.00 86.62           C  
ATOM    726  HA  ASP A  45      25.268 -26.198 -39.602  1.00 86.62           H  
ATOM    727  C   ASP A  45      24.606 -25.469 -41.521  1.00 86.62           C  
ATOM    728  CB  ASP A  45      23.615 -27.438 -40.249  1.00 86.62           C  
ATOM    729  HB2 ASP A  45      22.747 -27.309 -40.896  1.00 86.62           H  
ATOM    730  HB3 ASP A  45      24.299 -28.117 -40.757  1.00 86.62           H  
ATOM    731  O   ASP A  45      25.631 -25.786 -42.127  1.00 86.62           O  
ATOM    732  CG  ASP A  45      23.135 -28.123 -38.944  1.00 86.62           C  
ATOM    733  OD1 ASP A  45      23.683 -27.835 -37.861  1.00 86.62           O  
ATOM    734  OD2 ASP A  45      22.165 -28.927 -39.001  1.00 86.62           O  
ATOM    735  N   ALA A  46      23.722 -24.612 -42.054  1.00 89.29           N  
ATOM    736  H   ALA A  46      22.930 -24.344 -41.487  1.00 89.29           H  
ATOM    737  CA  ALA A  46      23.884 -23.901 -43.325  1.00 89.29           C  
ATOM    738  HA  ALA A  46      24.545 -24.483 -43.968  1.00 89.29           H  
ATOM    739  C   ALA A  46      24.530 -22.509 -43.161  1.00 89.29           C  
ATOM    740  CB  ALA A  46      22.519 -23.826 -44.023  1.00 89.29           C  
ATOM    741  HB1 ALA A  46      22.125 -24.830 -44.181  1.00 89.29           H  
ATOM    742  HB2 ALA A  46      22.625 -23.332 -44.989  1.00 89.29           H  
ATOM    743  HB3 ALA A  46      21.810 -23.263 -43.416  1.00 89.29           H  
ATOM    744  O   ALA A  46      25.318 -22.111 -44.019  1.00 89.29           O  
ATOM    745  N   GLN A  47      24.274 -21.790 -42.061  1.00 90.66           N  
ATOM    746  H   GLN A  47      23.629 -22.173 -41.385  1.00 90.66           H  
ATOM    747  CA  GLN A  47      24.970 -20.536 -41.725  1.00 90.66           C  
ATOM    748  HA  GLN A  47      24.869 -19.843 -42.561  1.00 90.66           H  
ATOM    749  C   GLN A  47      26.481 -20.761 -41.508  1.00 90.66           C  
ATOM    750  CB  GLN A  47      24.333 -19.890 -40.479  1.00 90.66           C  
ATOM    751  HB2 GLN A  47      24.948 -19.042 -40.176  1.00 90.66           H  
ATOM    752  HB3 GLN A  47      24.329 -20.611 -39.662  1.00 90.66           H  
ATOM    753  O   GLN A  47      27.299 -19.976 -41.994  1.00 90.66           O  
ATOM    754  CG  GLN A  47      22.901 -19.378 -40.723  1.00 90.66           C  
ATOM    755  HG2 GLN A  47      22.262 -20.209 -41.022  1.00 90.66           H  
ATOM    756  HG3 GLN A  47      22.918 -18.652 -41.536  1.00 90.66           H  
ATOM    757  CD  GLN A  47      22.268 -18.723 -39.493  1.00 90.66           C  
ATOM    758  NE2 GLN A  47      21.262 -17.897 -39.671  1.00 90.66           N  
ATOM    759 HE21 GLN A  47      20.929 -17.666 -40.596  1.00 90.66           H  
ATOM    760 HE22 GLN A  47      20.833 -17.504 -38.845  1.00 90.66           H  
ATOM    761  OE1 GLN A  47      22.651 -18.935 -38.353  1.00 90.66           O  
ATOM    762  N   ASP A  48      26.867 -21.870 -40.872  1.00 89.96           N  
ATOM    763  H   ASP A  48      26.162 -22.418 -40.399  1.00 89.96           H  
ATOM    764  CA  ASP A  48      28.271 -22.265 -40.692  1.00 89.96           C  
ATOM    765  HA  ASP A  48      28.824 -21.438 -40.247  1.00 89.96           H  
ATOM    766  C   ASP A  48      28.941 -22.606 -42.039  1.00 89.96           C  
ATOM    767  CB  ASP A  48      28.350 -23.473 -39.739  1.00 89.96           C  
ATOM    768  HB2 ASP A  48      27.678 -24.252 -40.098  1.00 89.96           H  
ATOM    769  HB3 ASP A  48      29.365 -23.870 -39.778  1.00 89.96           H  
ATOM    770  O   ASP A  48      30.061 -22.169 -42.323  1.00 89.96           O  
ATOM    771  CG  ASP A  48      28.030 -23.164 -38.268  1.00 89.96           C  
ATOM    772  OD1 ASP A  48      28.059 -21.973 -37.883  1.00 89.96           O  
ATOM    773  OD2 ASP A  48      27.809 -24.144 -37.521  1.00 89.96           O  
ATOM    774  N   GLN A  49      28.239 -23.334 -42.920  1.00 92.24           N  
ATOM    775  H   GLN A  49      27.323 -23.653 -42.639  1.00 92.24           H  
ATOM    776  CA  GLN A  49      28.718 -23.628 -44.279  1.00 92.24           C  
ATOM    777  HA  GLN A  49      29.700 -24.096 -44.212  1.00 92.24           H  
ATOM    778  C   GLN A  49      28.893 -22.355 -45.114  1.00 92.24           C  
ATOM    779  CB  GLN A  49      27.756 -24.590 -44.996  1.00 92.24           C  
ATOM    780  HB2 GLN A  49      27.919 -24.525 -46.071  1.00 92.24           H  
ATOM    781  HB3 GLN A  49      26.725 -24.297 -44.794  1.00 92.24           H  
ATOM    782  O   GLN A  49      29.899 -22.217 -45.809  1.00 92.24           O  
ATOM    783  CG  GLN A  49      27.976 -26.047 -44.575  1.00 92.24           C  
ATOM    784  HG2 GLN A  49      28.962 -26.376 -44.903  1.00 92.24           H  
ATOM    785  HG3 GLN A  49      27.937 -26.123 -43.488  1.00 92.24           H  
ATOM    786  CD  GLN A  49      26.923 -26.967 -45.183  1.00 92.24           C  
ATOM    787  NE2 GLN A  49      25.915 -27.337 -44.429  1.00 92.24           N  
ATOM    788 HE21 GLN A  49      25.823 -26.923 -43.513  1.00 92.24           H  
ATOM    789 HE22 GLN A  49      25.169 -27.867 -44.857  1.00 92.24           H  
ATOM    790  OE1 GLN A  49      26.975 -27.354 -46.341  1.00 92.24           O  
ATOM    791  N   LEU A  50      27.946 -21.417 -45.028  1.00 94.05           N  
ATOM    792  H   LEU A  50      27.134 -21.607 -44.458  1.00 94.05           H  
ATOM    793  CA  LEU A  50      28.021 -20.122 -45.697  1.00 94.05           C  
ATOM    794  HA  LEU A  50      28.132 -20.285 -46.769  1.00 94.05           H  
ATOM    795  C   LEU A  50      29.234 -19.314 -45.213  1.00 94.05           C  
ATOM    796  CB  LEU A  50      26.709 -19.373 -45.421  1.00 94.05           C  
ATOM    797  HB2 LEU A  50      26.672 -19.127 -44.360  1.00 94.05           H  
ATOM    798  HB3 LEU A  50      25.860 -20.023 -45.637  1.00 94.05           H  
ATOM    799  O   LEU A  50      30.001 -18.808 -46.030  1.00 94.05           O  
ATOM    800  CG  LEU A  50      26.574 -18.085 -46.247  1.00 94.05           C  
ATOM    801  HG  LEU A  50      27.536 -17.578 -46.321  1.00 94.05           H  
ATOM    802  CD1 LEU A  50      26.075 -18.425 -47.654  1.00 94.05           C  
ATOM    803 HD11 LEU A  50      26.053 -17.517 -48.256  1.00 94.05           H  
ATOM    804 HD12 LEU A  50      26.762 -19.127 -48.127  1.00 94.05           H  
ATOM    805 HD13 LEU A  50      25.078 -18.863 -47.609  1.00 94.05           H  
ATOM    806  CD2 LEU A  50      25.603 -17.148 -45.531  1.00 94.05           C  
ATOM    807 HD21 LEU A  50      25.989 -16.929 -44.536  1.00 94.05           H  
ATOM    808 HD22 LEU A  50      25.539 -16.205 -46.074  1.00 94.05           H  
ATOM    809 HD23 LEU A  50      24.619 -17.609 -45.446  1.00 94.05           H  
ATOM    810  N   THR A  51      29.454 -19.268 -43.897  1.00 92.77           N  
ATOM    811  H   THR A  51      28.774 -19.700 -43.287  1.00 92.77           H  
ATOM    812  CA  THR A  51      30.598 -18.575 -43.287  1.00 92.77           C  
ATOM    813  HA  THR A  51      30.576 -17.532 -43.601  1.00 92.77           H  
ATOM    814  C   THR A  51      31.924 -19.171 -43.771  1.00 92.77           C  
ATOM    815  CB  THR A  51      30.500 -18.607 -41.752  1.00 92.77           C  
ATOM    816  HB  THR A  51      30.590 -19.633 -41.396  1.00 92.77           H  
ATOM    817  O   THR A  51      32.796 -18.431 -44.219  1.00 92.77           O  
ATOM    818  CG2 THR A  51      31.573 -17.747 -41.085  1.00 92.77           C  
ATOM    819 HG21 THR A  51      31.413 -17.741 -40.007  1.00 92.77           H  
ATOM    820 HG22 THR A  51      31.521 -16.725 -41.463  1.00 92.77           H  
ATOM    821 HG23 THR A  51      32.564 -18.155 -41.283  1.00 92.77           H  
ATOM    822  OG1 THR A  51      29.253 -18.086 -41.340  1.00 92.77           O  
ATOM    823  HG1 THR A  51      28.585 -18.763 -41.472  1.00 92.77           H  
ATOM    824  N   SER A  52      32.051 -20.505 -43.812  1.00 94.23           N  
ATOM    825  H   SER A  52      31.312 -21.069 -43.417  1.00 94.23           H  
ATOM    826  CA  SER A  52      33.256 -21.164 -44.346  1.00 94.23           C  
ATOM    827  HA  SER A  52      34.116 -20.737 -43.831  1.00 94.23           H  
ATOM    828  C   SER A  52      33.461 -20.936 -45.853  1.00 94.23           C  
ATOM    829  CB  SER A  52      33.218 -22.669 -44.050  1.00 94.23           C  
ATOM    830  HB2 SER A  52      32.969 -22.819 -42.999  1.00 94.23           H  
ATOM    831  HB3 SER A  52      32.453 -23.147 -44.662  1.00 94.23           H  
ATOM    832  O   SER A  52      34.599 -20.936 -46.324  1.00 94.23           O  
ATOM    833  OG  SER A  52      34.491 -23.254 -44.311  1.00 94.23           O  
ATOM    834  HG  SER A  52      35.108 -22.710 -43.815  1.00 94.23           H  
ATOM    835  N   LEU A  53      32.391 -20.733 -46.631  1.00 94.84           N  
ATOM    836  H   LEU A  53      31.476 -20.754 -46.204  1.00 94.84           H  
ATOM    837  CA  LEU A  53      32.492 -20.353 -48.045  1.00 94.84           C  
ATOM    838  HA  LEU A  53      33.268 -20.958 -48.514  1.00 94.84           H  
ATOM    839  C   LEU A  53      32.952 -18.897 -48.210  1.00 94.84           C  
ATOM    840  CB  LEU A  53      31.151 -20.612 -48.760  1.00 94.84           C  
ATOM    841  HB2 LEU A  53      30.350 -20.160 -48.176  1.00 94.84           H  
ATOM    842  HB3 LEU A  53      31.166 -20.113 -49.729  1.00 94.84           H  
ATOM    843  O   LEU A  53      33.805 -18.635 -49.057  1.00 94.84           O  
ATOM    844  CG  LEU A  53      30.821 -22.095 -49.000  1.00 94.84           C  
ATOM    845  HG  LEU A  53      30.914 -22.658 -48.071  1.00 94.84           H  
ATOM    846  CD1 LEU A  53      29.386 -22.227 -49.517  1.00 94.84           C  
ATOM    847 HD11 LEU A  53      29.137 -23.276 -49.674  1.00 94.84           H  
ATOM    848 HD12 LEU A  53      29.265 -21.670 -50.446  1.00 94.84           H  
ATOM    849 HD13 LEU A  53      28.702 -21.822 -48.771  1.00 94.84           H  
ATOM    850  CD2 LEU A  53      31.748 -22.737 -50.037  1.00 94.84           C  
ATOM    851 HD21 LEU A  53      32.779 -22.702 -49.685  1.00 94.84           H  
ATOM    852 HD22 LEU A  53      31.666 -22.201 -50.982  1.00 94.84           H  
ATOM    853 HD23 LEU A  53      31.455 -23.780 -50.162  1.00 94.84           H  
ATOM    854  N   GLU A  54      32.449 -17.969 -47.391  1.00 92.71           N  
ATOM    855  H   GLU A  54      31.730 -18.237 -46.735  1.00 92.71           H  
ATOM    856  CA  GLU A  54      32.913 -16.576 -47.382  1.00 92.71           C  
ATOM    857  HA  GLU A  54      32.836 -16.165 -48.388  1.00 92.71           H  
ATOM    858  C   GLU A  54      34.382 -16.455 -46.963  1.00 92.71           C  
ATOM    859  CB  GLU A  54      32.075 -15.714 -46.425  1.00 92.71           C  
ATOM    860  HB2 GLU A  54      31.825 -16.275 -45.524  1.00 92.71           H  
ATOM    861  HB3 GLU A  54      32.705 -14.876 -46.127  1.00 92.71           H  
ATOM    862  O   GLU A  54      35.133 -15.709 -47.590  1.00 92.71           O  
ATOM    863  CG  GLU A  54      30.794 -15.154 -47.060  1.00 92.71           C  
ATOM    864  HG2 GLU A  54      31.037 -14.770 -48.051  1.00 92.71           H  
ATOM    865  HG3 GLU A  54      30.073 -15.963 -47.168  1.00 92.71           H  
ATOM    866  CD  GLU A  54      30.195 -14.002 -46.232  1.00 92.71           C  
ATOM    867  OE1 GLU A  54      28.955 -13.889 -46.176  1.00 92.71           O  
ATOM    868  OE2 GLU A  54      30.993 -13.197 -45.682  1.00 92.71           O  
ATOM    869  N   GLU A  55      34.810 -17.180 -45.926  1.00 93.01           N  
ATOM    870  H   GLU A  55      34.138 -17.723 -45.404  1.00 93.01           H  
ATOM    871  CA  GLU A  55      36.213 -17.208 -45.492  1.00 93.01           C  
ATOM    872  HA  GLU A  55      36.538 -16.197 -45.246  1.00 93.01           H  
ATOM    873  C   GLU A  55      37.130 -17.702 -46.615  1.00 93.01           C  
ATOM    874  CB  GLU A  55      36.372 -18.085 -44.242  1.00 93.01           C  
ATOM    875  HB2 GLU A  55      35.856 -19.031 -44.404  1.00 93.01           H  
ATOM    876  HB3 GLU A  55      37.431 -18.288 -44.088  1.00 93.01           H  
ATOM    877  O   GLU A  55      38.138 -17.060 -46.897  1.00 93.01           O  
ATOM    878  CG  GLU A  55      35.829 -17.387 -42.985  1.00 93.01           C  
ATOM    879  HG2 GLU A  55      34.777 -17.138 -43.128  1.00 93.01           H  
ATOM    880  HG3 GLU A  55      36.370 -16.450 -42.856  1.00 93.01           H  
ATOM    881  CD  GLU A  55      35.976 -18.241 -41.716  1.00 93.01           C  
ATOM    882  OE1 GLU A  55      36.032 -17.626 -40.627  1.00 93.01           O  
ATOM    883  OE2 GLU A  55      36.022 -19.489 -41.835  1.00 93.01           O  
ATOM    884  N   LYS A  56      36.735 -18.766 -47.326  1.00 93.74           N  
ATOM    885  H   LYS A  56      35.892 -19.236 -47.031  1.00 93.74           H  
ATOM    886  CA  LYS A  56      37.501 -19.331 -48.452  1.00 93.74           C  
ATOM    887  HA  LYS A  56      38.541 -19.432 -48.142  1.00 93.74           H  
ATOM    888  C   LYS A  56      37.538 -18.441 -49.687  1.00 93.74           C  
ATOM    889  CB  LYS A  56      36.960 -20.721 -48.788  1.00 93.74           C  
ATOM    890  HB2 LYS A  56      35.871 -20.705 -48.834  1.00 93.74           H  
ATOM    891  HB3 LYS A  56      37.360 -21.056 -49.745  1.00 93.74           H  
ATOM    892  O   LYS A  56      38.506 -18.467 -50.442  1.00 93.74           O  
ATOM    893  CG  LYS A  56      37.449 -21.664 -47.693  1.00 93.74           C  
ATOM    894  HG2 LYS A  56      38.537 -21.704 -47.741  1.00 93.74           H  
ATOM    895  HG3 LYS A  56      37.174 -21.275 -46.713  1.00 93.74           H  
ATOM    896  CD  LYS A  56      36.886 -23.072 -47.825  1.00 93.74           C  
ATOM    897  HD2 LYS A  56      37.120 -23.485 -48.806  1.00 93.74           H  
ATOM    898  HD3 LYS A  56      35.808 -23.033 -47.667  1.00 93.74           H  
ATOM    899  CE  LYS A  56      37.584 -23.875 -46.729  1.00 93.74           C  
ATOM    900  HE2 LYS A  56      38.515 -24.278 -47.127  1.00 93.74           H  
ATOM    901  HE3 LYS A  56      37.865 -23.187 -45.932  1.00 93.74           H  
ATOM    902  NZ  LYS A  56      36.700 -24.922 -46.176  1.00 93.74           N  
ATOM    903  HZ1 LYS A  56      37.189 -25.414 -45.442  1.00 93.74           H  
ATOM    904  HZ2 LYS A  56      36.420 -25.569 -46.900  1.00 93.74           H  
ATOM    905  HZ3 LYS A  56      35.887 -24.482 -45.768  1.00 93.74           H  
ATOM    906  N   MET A  57      36.499 -17.642 -49.907  1.00 94.46           N  
ATOM    907  H   MET A  57      35.696 -17.716 -49.298  1.00 94.46           H  
ATOM    908  CA  MET A  57      36.526 -16.605 -50.935  1.00 94.46           C  
ATOM    909  HA  MET A  57      36.899 -17.031 -51.866  1.00 94.46           H  
ATOM    910  C   MET A  57      37.482 -15.469 -50.525  1.00 94.46           C  
ATOM    911  CB  MET A  57      35.095 -16.110 -51.168  1.00 94.46           C  
ATOM    912  HB2 MET A  57      34.747 -15.603 -50.268  1.00 94.46           H  
ATOM    913  HB3 MET A  57      34.439 -16.960 -51.354  1.00 94.46           H  
ATOM    914  O   MET A  57      38.280 -15.012 -51.338  1.00 94.46           O  
ATOM    915  CG  MET A  57      35.009 -15.162 -52.367  1.00 94.46           C  
ATOM    916  HG2 MET A  57      35.093 -15.752 -53.280  1.00 94.46           H  
ATOM    917  HG3 MET A  57      35.841 -14.459 -52.346  1.00 94.46           H  
ATOM    918  SD  MET A  57      33.477 -14.201 -52.433  1.00 94.46           S  
ATOM    919  CE  MET A  57      33.755 -13.053 -51.057  1.00 94.46           C  
ATOM    920  HE1 MET A  57      33.784 -13.600 -50.115  1.00 94.46           H  
ATOM    921  HE2 MET A  57      32.939 -12.332 -51.024  1.00 94.46           H  
ATOM    922  HE3 MET A  57      34.697 -12.526 -51.206  1.00 94.46           H  
ATOM    923  N   LYS A  58      37.461 -15.049 -49.251  1.00 90.36           N  
ATOM    924  H   LYS A  58      36.796 -15.480 -48.625  1.00 90.36           H  
ATOM    925  CA  LYS A  58      38.331 -13.985 -48.713  1.00 90.36           C  
ATOM    926  HA  LYS A  58      38.317 -13.140 -49.401  1.00 90.36           H  
ATOM    927  C   LYS A  58      39.807 -14.405 -48.623  1.00 90.36           C  
ATOM    928  CB  LYS A  58      37.790 -13.518 -47.349  1.00 90.36           C  
ATOM    929  HB2 LYS A  58      37.662 -14.391 -46.709  1.00 90.36           H  
ATOM    930  HB3 LYS A  58      38.518 -12.857 -46.878  1.00 90.36           H  
ATOM    931  O   LYS A  58      40.675 -13.565 -48.835  1.00 90.36           O  
ATOM    932  CG  LYS A  58      36.455 -12.759 -47.479  1.00 90.36           C  
ATOM    933  HG2 LYS A  58      35.809 -13.278 -48.188  1.00 90.36           H  
ATOM    934  HG3 LYS A  58      36.643 -11.759 -47.869  1.00 90.36           H  
ATOM    935  CD  LYS A  58      35.719 -12.660 -46.134  1.00 90.36           C  
ATOM    936  HD2 LYS A  58      35.694 -13.650 -45.679  1.00 90.36           H  
ATOM    937  HD3 LYS A  58      36.246 -11.975 -45.470  1.00 90.36           H  
ATOM    938  CE  LYS A  58      34.277 -12.188 -46.365  1.00 90.36           C  
ATOM    939  HE2 LYS A  58      33.855 -12.791 -47.169  1.00 90.36           H  
ATOM    940  HE3 LYS A  58      34.275 -11.148 -46.691  1.00 90.36           H  
ATOM    941  NZ  LYS A  58      33.432 -12.366 -45.160  1.00 90.36           N  
ATOM    942  HZ1 LYS A  58      33.515 -13.304 -44.795  1.00 90.36           H  
ATOM    943  HZ2 LYS A  58      33.615 -11.689 -44.434  1.00 90.36           H  
ATOM    944  HZ3 LYS A  58      32.453 -12.330 -45.407  1.00 90.36           H  
ATOM    945  N   SER A  59      40.104 -15.684 -48.379  1.00 92.76           N  
ATOM    946  H   SER A  59      39.356 -16.313 -48.124  1.00 92.76           H  
ATOM    947  CA  SER A  59      41.464 -16.251 -48.433  1.00 92.76           C  
ATOM    948  HA  SER A  59      42.155 -15.521 -48.011  1.00 92.76           H  
ATOM    949  C   SER A  59      41.958 -16.550 -49.857  1.00 92.76           C  
ATOM    950  CB  SER A  59      41.559 -17.519 -47.571  1.00 92.76           C  
ATOM    951  HB2 SER A  59      42.599 -17.843 -47.522  1.00 92.76           H  
ATOM    952  HB3 SER A  59      41.209 -17.303 -46.561  1.00 92.76           H  
ATOM    953  O   SER A  59      43.111 -16.935 -50.030  1.00 92.76           O  
ATOM    954  OG  SER A  59      40.780 -18.554 -48.128  1.00 92.76           O  
ATOM    955  HG  SER A  59      41.003 -19.380 -47.693  1.00 92.76           H  
ATOM    956  N   SER A  60      41.117 -16.346 -50.882  1.00 88.43           N  
ATOM    957  H   SER A  60      40.188 -16.011 -50.667  1.00 88.43           H  
ATOM    958  CA  SER A  60      41.369 -16.725 -52.284  1.00 88.43           C  
ATOM    959  HA  SER A  60      40.462 -16.466 -52.831  1.00 88.43           H  
ATOM    960  C   SER A  60      41.557 -18.236 -52.532  1.00 88.43           C  
ATOM    961  CB  SER A  60      42.494 -15.882 -52.906  1.00 88.43           C  
ATOM    962  HB2 SER A  60      43.445 -16.132 -52.435  1.00 88.43           H  
ATOM    963  HB3 SER A  60      42.566 -16.101 -53.971  1.00 88.43           H  
ATOM    964  O   SER A  60      42.090 -18.628 -53.568  1.00 88.43           O  
ATOM    965  OG  SER A  60      42.232 -14.500 -52.738  1.00 88.43           O  
ATOM    966  HG  SER A  60      41.995 -14.363 -51.818  1.00 88.43           H  
ATOM    967  N   GLU A  61      41.075 -19.103 -51.632  1.00 91.20           N  
ATOM    968  H   GLU A  61      40.630 -18.731 -50.806  1.00 91.20           H  
ATOM    969  CA  GLU A  61      41.011 -20.563 -51.841  1.00 91.20           C  
ATOM    970  HA  GLU A  61      41.983 -20.926 -52.177  1.00 91.20           H  
ATOM    971  C   GLU A  61      39.979 -20.977 -52.908  1.00 91.20           C  
ATOM    972  CB  GLU A  61      40.641 -21.266 -50.523  1.00 91.20           C  
ATOM    973  HB2 GLU A  61      39.820 -20.725 -50.052  1.00 91.20           H  
ATOM    974  HB3 GLU A  61      40.281 -22.271 -50.746  1.00 91.20           H  
ATOM    975  O   GLU A  61      40.074 -22.067 -53.474  1.00 91.20           O  
ATOM    976  CG  GLU A  61      41.796 -21.405 -49.527  1.00 91.20           C  
ATOM    977  HG2 GLU A  61      42.501 -22.151 -49.894  1.00 91.20           H  
ATOM    978  HG3 GLU A  61      42.322 -20.454 -49.443  1.00 91.20           H  
ATOM    979  CD  GLU A  61      41.247 -21.827 -48.156  1.00 91.20           C  
ATOM    980  OE1 GLU A  61      41.314 -20.984 -47.230  1.00 91.20           O  
ATOM    981  OE2 GLU A  61      40.687 -22.948 -48.047  1.00 91.20           O  
ATOM    982  N   ILE A  62      38.972 -20.136 -53.178  1.00 92.88           N  
ATOM    983  H   ILE A  62      38.948 -19.266 -52.667  1.00 92.88           H  
ATOM    984  CA  ILE A  62      37.976 -20.337 -54.243  1.00 92.88           C  
ATOM    985  HA  ILE A  62      38.392 -21.047 -54.959  1.00 92.88           H  
ATOM    986  C   ILE A  62      37.725 -19.041 -55.022  1.00 92.88           C  
ATOM    987  CB  ILE A  62      36.652 -20.936 -53.705  1.00 92.88           C  
ATOM    988  HB  ILE A  62      35.973 -21.023 -54.553  1.00 92.88           H  
ATOM    989  O   ILE A  62      37.719 -17.954 -54.448  1.00 92.88           O  
ATOM    990  CG1 ILE A  62      35.960 -20.038 -52.653  1.00 92.88           C  
ATOM    991 HG12 ILE A  62      35.764 -19.060 -53.093  1.00 92.88           H  
ATOM    992 HG13 ILE A  62      36.629 -19.901 -51.804  1.00 92.88           H  
ATOM    993  CG2 ILE A  62      36.885 -22.360 -53.164  1.00 92.88           C  
ATOM    994 HG21 ILE A  62      37.472 -22.312 -52.248  1.00 92.88           H  
ATOM    995 HG22 ILE A  62      37.443 -22.942 -53.898  1.00 92.88           H  
ATOM    996 HG23 ILE A  62      35.933 -22.851 -52.961  1.00 92.88           H  
ATOM    997  CD1 ILE A  62      34.623 -20.580 -52.129  1.00 92.88           C  
ATOM    998 HD11 ILE A  62      34.151 -19.817 -51.510  1.00 92.88           H  
ATOM    999 HD12 ILE A  62      34.784 -21.466 -51.515  1.00 92.88           H  
ATOM   1000 HD13 ILE A  62      33.965 -20.819 -52.964  1.00 92.88           H  
ATOM   1001  N   SER A  63      37.464 -19.156 -56.329  1.00 92.68           N  
ATOM   1002  H   SER A  63      37.459 -20.071 -56.757  1.00 92.68           H  
ATOM   1003  CA  SER A  63      37.032 -18.020 -57.153  1.00 92.68           C  
ATOM   1004  HA  SER A  63      37.685 -17.177 -56.930  1.00 92.68           H  
ATOM   1005  C   SER A  63      35.595 -17.595 -56.826  1.00 92.68           C  
ATOM   1006  CB  SER A  63      37.174 -18.335 -58.650  1.00 92.68           C  
ATOM   1007  HB2 SER A  63      36.993 -17.425 -59.222  1.00 92.68           H  
ATOM   1008  HB3 SER A  63      38.190 -18.675 -58.855  1.00 92.68           H  
ATOM   1009  O   SER A  63      34.798 -18.391 -56.320  1.00 92.68           O  
ATOM   1010  OG  SER A  63      36.249 -19.326 -59.063  1.00 92.68           O  
ATOM   1011  HG  SER A  63      36.242 -19.353 -60.022  1.00 92.68           H  
ATOM   1012  N   MET A  64      35.242 -16.353 -57.178  1.00 89.75           N  
ATOM   1013  H   MET A  64      35.950 -15.737 -57.549  1.00 89.75           H  
ATOM   1014  CA  MET A  64      33.883 -15.814 -57.024  1.00 89.75           C  
ATOM   1015  HA  MET A  64      33.644 -15.777 -55.961  1.00 89.75           H  
ATOM   1016  C   MET A  64      32.828 -16.706 -57.704  1.00 89.75           C  
ATOM   1017  CB  MET A  64      33.857 -14.376 -57.575  1.00 89.75           C  
ATOM   1018  HB2 MET A  64      34.119 -14.391 -58.633  1.00 89.75           H  
ATOM   1019  HB3 MET A  64      34.598 -13.776 -57.048  1.00 89.75           H  
ATOM   1020  O   MET A  64      31.806 -17.021 -57.106  1.00 89.75           O  
ATOM   1021  CG  MET A  64      32.488 -13.702 -57.426  1.00 89.75           C  
ATOM   1022  HG2 MET A  64      32.525 -12.715 -57.887  1.00 89.75           H  
ATOM   1023  HG3 MET A  64      31.760 -14.286 -57.989  1.00 89.75           H  
ATOM   1024  SD  MET A  64      31.890 -13.523 -55.722  1.00 89.75           S  
ATOM   1025  CE  MET A  64      32.745 -11.988 -55.276  1.00 89.75           C  
ATOM   1026  HE1 MET A  64      32.472 -11.705 -54.260  1.00 89.75           H  
ATOM   1027  HE2 MET A  64      33.823 -12.135 -55.335  1.00 89.75           H  
ATOM   1028  HE3 MET A  64      32.446 -11.196 -55.963  1.00 89.75           H  
ATOM   1029  N   GLU A  65      33.104 -17.215 -58.908  1.00 89.31           N  
ATOM   1030  H   GLU A  65      33.943 -16.908 -59.378  1.00 89.31           H  
ATOM   1031  CA  GLU A  65      32.214 -18.136 -59.636  1.00 89.31           C  
ATOM   1032  HA  GLU A  65      31.254 -17.652 -59.818  1.00 89.31           H  
ATOM   1033  C   GLU A  65      31.954 -19.442 -58.858  1.00 89.31           C  
ATOM   1034  CB  GLU A  65      32.859 -18.489 -60.984  1.00 89.31           C  
ATOM   1035  HB2 GLU A  65      32.205 -19.179 -61.516  1.00 89.31           H  
ATOM   1036  HB3 GLU A  65      33.798 -19.001 -60.773  1.00 89.31           H  
ATOM   1037  O   GLU A  65      30.819 -19.918 -58.764  1.00 89.31           O  
ATOM   1038  CG  GLU A  65      33.135 -17.274 -61.888  1.00 89.31           C  
ATOM   1039  HG2 GLU A  65      33.723 -16.538 -61.341  1.00 89.31           H  
ATOM   1040  HG3 GLU A  65      32.182 -16.817 -62.156  1.00 89.31           H  
ATOM   1041  CD  GLU A  65      33.914 -17.663 -63.154  1.00 89.31           C  
ATOM   1042  OE1 GLU A  65      33.733 -16.976 -64.181  1.00 89.31           O  
ATOM   1043  OE2 GLU A  65      34.714 -18.625 -63.066  1.00 89.31           O  
ATOM   1044  N   VAL A  66      33.000 -20.011 -58.245  1.00 89.92           N  
ATOM   1045  H   VAL A  66      33.896 -19.551 -58.320  1.00 89.92           H  
ATOM   1046  CA  VAL A  66      32.905 -21.228 -57.422  1.00 89.92           C  
ATOM   1047  HA  VAL A  66      32.299 -21.958 -57.959  1.00 89.92           H  
ATOM   1048  C   VAL A  66      32.186 -20.949 -56.099  1.00 89.92           C  
ATOM   1049  CB  VAL A  66      34.305 -21.840 -57.202  1.00 89.92           C  
ATOM   1050  HB  VAL A  66      34.981 -21.070 -56.830  1.00 89.92           H  
ATOM   1051  O   VAL A  66      31.447 -21.813 -55.620  1.00 89.92           O  
ATOM   1052  CG1 VAL A  66      34.308 -23.004 -56.197  1.00 89.92           C  
ATOM   1053 HG11 VAL A  66      35.305 -23.441 -56.154  1.00 89.92           H  
ATOM   1054 HG12 VAL A  66      33.587 -23.756 -56.516  1.00 89.92           H  
ATOM   1055 HG13 VAL A  66      34.048 -22.631 -55.206  1.00 89.92           H  
ATOM   1056  CG2 VAL A  66      34.862 -22.394 -58.520  1.00 89.92           C  
ATOM   1057 HG21 VAL A  66      34.884 -21.611 -59.278  1.00 89.92           H  
ATOM   1058 HG22 VAL A  66      35.883 -22.748 -58.374  1.00 89.92           H  
ATOM   1059 HG23 VAL A  66      34.240 -23.211 -58.884  1.00 89.92           H  
ATOM   1060  N   TYR A  67      32.360 -19.758 -55.520  1.00 95.00           N  
ATOM   1061  H   TYR A  67      32.996 -19.104 -55.955  1.00 95.00           H  
ATOM   1062  CA  TYR A  67      31.595 -19.294 -54.362  1.00 95.00           C  
ATOM   1063  HA  TYR A  67      31.678 -20.034 -53.566  1.00 95.00           H  
ATOM   1064  C   TYR A  67      30.099 -19.178 -54.701  1.00 95.00           C  
ATOM   1065  CB  TYR A  67      32.194 -17.978 -53.837  1.00 95.00           C  
ATOM   1066  HB2 TYR A  67      32.303 -17.269 -54.658  1.00 95.00           H  
ATOM   1067  HB3 TYR A  67      33.194 -18.172 -53.449  1.00 95.00           H  
ATOM   1068  O   TYR A  67      29.288 -19.876 -54.092  1.00 95.00           O  
ATOM   1069  CG  TYR A  67      31.363 -17.326 -52.752  1.00 95.00           C  
ATOM   1070  CD1 TYR A  67      30.512 -16.248 -53.066  1.00 95.00           C  
ATOM   1071  HD1 TYR A  67      30.494 -15.846 -54.069  1.00 95.00           H  
ATOM   1072  CD2 TYR A  67      31.413 -17.823 -51.437  1.00 95.00           C  
ATOM   1073  HD2 TYR A  67      32.093 -18.625 -51.189  1.00 95.00           H  
ATOM   1074  CE1 TYR A  67      29.694 -15.679 -52.071  1.00 95.00           C  
ATOM   1075  HE1 TYR A  67      29.045 -14.851 -52.314  1.00 95.00           H  
ATOM   1076  CE2 TYR A  67      30.586 -17.267 -50.443  1.00 95.00           C  
ATOM   1077  HE2 TYR A  67      30.599 -17.638 -49.429  1.00 95.00           H  
ATOM   1078  OH  TYR A  67      28.916 -15.695 -49.792  1.00 95.00           O  
ATOM   1079  HH  TYR A  67      28.430 -14.914 -50.066  1.00 95.00           H  
ATOM   1080  CZ  TYR A  67      29.725 -16.198 -50.758  1.00 95.00           C  
ATOM   1081  N   ILE A  68      29.738 -18.405 -55.733  1.00 92.03           N  
ATOM   1082  H   ILE A  68      30.468 -17.887 -56.202  1.00 92.03           H  
ATOM   1083  CA  ILE A  68      28.358 -18.212 -56.215  1.00 92.03           C  
ATOM   1084  HA  ILE A  68      27.780 -17.709 -55.439  1.00 92.03           H  
ATOM   1085  C   ILE A  68      27.680 -19.559 -56.491  1.00 92.03           C  
ATOM   1086  CB  ILE A  68      28.367 -17.315 -57.480  1.00 92.03           C  
ATOM   1087  HB  ILE A  68      29.101 -17.722 -58.175  1.00 92.03           H  
ATOM   1088  O   ILE A  68      26.574 -19.808 -56.009  1.00 92.03           O  
ATOM   1089  CG1 ILE A  68      28.768 -15.866 -57.120  1.00 92.03           C  
ATOM   1090 HG12 ILE A  68      27.943 -15.367 -56.613  1.00 92.03           H  
ATOM   1091 HG13 ILE A  68      29.616 -15.869 -56.435  1.00 92.03           H  
ATOM   1092  CG2 ILE A  68      27.001 -17.287 -58.195  1.00 92.03           C  
ATOM   1093 HG21 ILE A  68      26.682 -18.287 -58.490  1.00 92.03           H  
ATOM   1094 HG22 ILE A  68      26.259 -16.832 -57.539  1.00 92.03           H  
ATOM   1095 HG23 ILE A  68      27.059 -16.693 -59.108  1.00 92.03           H  
ATOM   1096  CD1 ILE A  68      29.171 -15.050 -58.353  1.00 92.03           C  
ATOM   1097 HD11 ILE A  68      29.553 -14.081 -58.031  1.00 92.03           H  
ATOM   1098 HD12 ILE A  68      29.956 -15.568 -58.904  1.00 92.03           H  
ATOM   1099 HD13 ILE A  68      28.316 -14.885 -59.008  1.00 92.03           H  
ATOM   1100  N   SER A  69      28.351 -20.463 -57.212  1.00 91.32           N  
ATOM   1101  H   SER A  69      29.237 -20.185 -57.608  1.00 91.32           H  
ATOM   1102  CA  SER A  69      27.821 -21.793 -57.538  1.00 91.32           C  
ATOM   1103  HA  SER A  69      26.878 -21.669 -58.072  1.00 91.32           H  
ATOM   1104  C   SER A  69      27.535 -22.640 -56.285  1.00 91.32           C  
ATOM   1105  CB  SER A  69      28.807 -22.488 -58.480  1.00 91.32           C  
ATOM   1106  HB2 SER A  69      29.755 -22.652 -57.967  1.00 91.32           H  
ATOM   1107  HB3 SER A  69      28.983 -21.844 -59.342  1.00 91.32           H  
ATOM   1108  O   SER A  69      26.467 -23.249 -56.165  1.00 91.32           O  
ATOM   1109  OG  SER A  69      28.290 -23.722 -58.932  1.00 91.32           O  
ATOM   1110  HG  SER A  69      28.721 -23.938 -59.762  1.00 91.32           H  
ATOM   1111  N   LYS A  70      28.433 -22.618 -55.288  1.00 93.40           N  
ATOM   1112  H   LYS A  70      29.262 -22.052 -55.405  1.00 93.40           H  
ATOM   1113  CA  LYS A  70      28.231 -23.324 -54.010  1.00 93.40           C  
ATOM   1114  HA  LYS A  70      27.877 -24.332 -54.226  1.00 93.40           H  
ATOM   1115  C   LYS A  70      27.133 -22.687 -53.153  1.00 93.40           C  
ATOM   1116  CB  LYS A  70      29.559 -23.428 -53.246  1.00 93.40           C  
ATOM   1117  HB2 LYS A  70      30.030 -22.446 -53.203  1.00 93.40           H  
ATOM   1118  HB3 LYS A  70      29.359 -23.758 -52.227  1.00 93.40           H  
ATOM   1119  O   LYS A  70      26.351 -23.425 -52.557  1.00 93.40           O  
ATOM   1120  CG  LYS A  70      30.507 -24.443 -53.908  1.00 93.40           C  
ATOM   1121  HG2 LYS A  70      30.642 -24.193 -54.960  1.00 93.40           H  
ATOM   1122  HG3 LYS A  70      30.066 -25.438 -53.846  1.00 93.40           H  
ATOM   1123  CD  LYS A  70      31.874 -24.449 -53.216  1.00 93.40           C  
ATOM   1124  HD2 LYS A  70      32.279 -23.437 -53.235  1.00 93.40           H  
ATOM   1125  HD3 LYS A  70      31.750 -24.772 -52.183  1.00 93.40           H  
ATOM   1126  CE  LYS A  70      32.834 -25.400 -53.937  1.00 93.40           C  
ATOM   1127  HE2 LYS A  70      32.450 -26.417 -53.856  1.00 93.40           H  
ATOM   1128  HE3 LYS A  70      32.847 -25.130 -54.993  1.00 93.40           H  
ATOM   1129  NZ  LYS A  70      34.207 -25.311 -53.378  1.00 93.40           N  
ATOM   1130  HZ1 LYS A  70      34.560 -24.370 -53.480  1.00 93.40           H  
ATOM   1131  HZ2 LYS A  70      34.836 -25.928 -53.872  1.00 93.40           H  
ATOM   1132  HZ3 LYS A  70      34.215 -25.548 -52.396  1.00 93.40           H  
ATOM   1133  N   VAL A  71      27.013 -21.357 -53.132  1.00 94.20           N  
ATOM   1134  H   VAL A  71      27.706 -20.808 -53.619  1.00 94.20           H  
ATOM   1135  CA  VAL A  71      25.923 -20.653 -52.429  1.00 94.20           C  
ATOM   1136  HA  VAL A  71      25.867 -21.039 -51.411  1.00 94.20           H  
ATOM   1137  C   VAL A  71      24.569 -20.947 -53.081  1.00 94.20           C  
ATOM   1138  CB  VAL A  71      26.198 -19.139 -52.329  1.00 94.20           C  
ATOM   1139  HB  VAL A  71      26.395 -18.739 -53.323  1.00 94.20           H  
ATOM   1140  O   VAL A  71      23.626 -21.287 -52.369  1.00 94.20           O  
ATOM   1141  CG1 VAL A  71      25.020 -18.371 -51.712  1.00 94.20           C  
ATOM   1142 HG11 VAL A  71      24.137 -18.446 -52.347  1.00 94.20           H  
ATOM   1143 HG12 VAL A  71      24.788 -18.764 -50.722  1.00 94.20           H  
ATOM   1144 HG13 VAL A  71      25.278 -17.315 -51.625  1.00 94.20           H  
ATOM   1145  CG2 VAL A  71      27.413 -18.880 -51.430  1.00 94.20           C  
ATOM   1146 HG21 VAL A  71      28.310 -19.343 -51.840  1.00 94.20           H  
ATOM   1147 HG22 VAL A  71      27.589 -17.806 -51.361  1.00 94.20           H  
ATOM   1148 HG23 VAL A  71      27.237 -19.274 -50.429  1.00 94.20           H  
ATOM   1149  N   LYS A  72      24.468 -20.940 -54.419  1.00 90.79           N  
ATOM   1150  H   LYS A  72      25.266 -20.631 -54.956  1.00 90.79           H  
ATOM   1151  CA  LYS A  72      23.256 -21.380 -55.139  1.00 90.79           C  
ATOM   1152  HA  LYS A  72      22.419 -20.747 -54.845  1.00 90.79           H  
ATOM   1153  C   LYS A  72      22.856 -22.810 -54.764  1.00 90.79           C  
ATOM   1154  CB  LYS A  72      23.460 -21.268 -56.661  1.00 90.79           C  
ATOM   1155  HB2 LYS A  72      24.427 -21.688 -56.939  1.00 90.79           H  
ATOM   1156  HB3 LYS A  72      22.683 -21.853 -57.155  1.00 90.79           H  
ATOM   1157  O   LYS A  72      21.687 -23.063 -54.481  1.00 90.79           O  
ATOM   1158  CG  LYS A  72      23.359 -19.823 -57.169  1.00 90.79           C  
ATOM   1159  HG2 LYS A  72      22.390 -19.418 -56.880  1.00 90.79           H  
ATOM   1160  HG3 LYS A  72      24.144 -19.219 -56.715  1.00 90.79           H  
ATOM   1161  CD  LYS A  72      23.490 -19.773 -58.699  1.00 90.79           C  
ATOM   1162  HD2 LYS A  72      24.508 -20.037 -58.988  1.00 90.79           H  
ATOM   1163  HD3 LYS A  72      22.800 -20.496 -59.133  1.00 90.79           H  
ATOM   1164  CE  LYS A  72      23.147 -18.379 -59.232  1.00 90.79           C  
ATOM   1165  HE2 LYS A  72      23.931 -17.672 -58.961  1.00 90.79           H  
ATOM   1166  HE3 LYS A  72      22.219 -18.042 -58.770  1.00 90.79           H  
ATOM   1167  NZ  LYS A  72      22.984 -18.386 -60.698  1.00 90.79           N  
ATOM   1168  HZ1 LYS A  72      22.620 -17.506 -61.035  1.00 90.79           H  
ATOM   1169  HZ2 LYS A  72      23.864 -18.360 -61.193  1.00 90.79           H  
ATOM   1170  HZ3 LYS A  72      22.394 -19.118 -61.067  1.00 90.79           H  
ATOM   1171  N   ALA A  73      23.818 -23.734 -54.703  1.00 89.62           N  
ATOM   1172  H   ALA A  73      24.749 -23.471 -54.993  1.00 89.62           H  
ATOM   1173  CA  ALA A  73      23.572 -25.125 -54.317  1.00 89.62           C  
ATOM   1174  HA  ALA A  73      22.733 -25.498 -54.905  1.00 89.62           H  
ATOM   1175  C   ALA A  73      23.196 -25.309 -52.830  1.00 89.62           C  
ATOM   1176  CB  ALA A  73      24.813 -25.945 -54.685  1.00 89.62           C  
ATOM   1177  HB1 ALA A  73      25.037 -25.822 -55.744  1.00 89.62           H  
ATOM   1178  HB2 ALA A  73      25.668 -25.609 -54.098  1.00 89.62           H  
ATOM   1179  HB3 ALA A  73      24.629 -27.000 -54.482  1.00 89.62           H  
ATOM   1180  O   ALA A  73      22.519 -26.282 -52.492  1.00 89.62           O  
ATOM   1181  N   LEU A  74      23.621 -24.402 -51.943  1.00 91.45           N  
ATOM   1182  H   LEU A  74      24.242 -23.675 -52.268  1.00 91.45           H  
ATOM   1183  CA  LEU A  74      23.240 -24.386 -50.527  1.00 91.45           C  
ATOM   1184  HA  LEU A  74      23.231 -25.413 -50.160  1.00 91.45           H  
ATOM   1185  C   LEU A  74      21.820 -23.827 -50.345  1.00 91.45           C  
ATOM   1186  CB  LEU A  74      24.307 -23.595 -49.744  1.00 91.45           C  
ATOM   1187  HB2 LEU A  74      24.320 -22.570 -50.113  1.00 91.45           H  
ATOM   1188  HB3 LEU A  74      25.284 -24.031 -49.952  1.00 91.45           H  
ATOM   1189  O   LEU A  74      20.963 -24.500 -49.775  1.00 91.45           O  
ATOM   1190  CG  LEU A  74      24.107 -23.553 -48.217  1.00 91.45           C  
ATOM   1191  HG  LEU A  74      23.142 -23.101 -47.988  1.00 91.45           H  
ATOM   1192  CD1 LEU A  74      24.172 -24.944 -47.580  1.00 91.45           C  
ATOM   1193 HD11 LEU A  74      24.110 -24.849 -46.496  1.00 91.45           H  
ATOM   1194 HD12 LEU A  74      23.326 -25.545 -47.911  1.00 91.45           H  
ATOM   1195 HD13 LEU A  74      25.110 -25.436 -47.838  1.00 91.45           H  
ATOM   1196  CD2 LEU A  74      25.206 -22.690 -47.596  1.00 91.45           C  
ATOM   1197 HD21 LEU A  74      25.050 -22.620 -46.520  1.00 91.45           H  
ATOM   1198 HD22 LEU A  74      25.167 -21.683 -48.011  1.00 91.45           H  
ATOM   1199 HD23 LEU A  74      26.188 -23.124 -47.788  1.00 91.45           H  
ATOM   1200  N   LEU A  75      21.540 -22.649 -50.914  1.00 88.41           N  
ATOM   1201  H   LEU A  75      22.285 -22.162 -51.391  1.00 88.41           H  
ATOM   1202  CA  LEU A  75      20.215 -22.021 -50.878  1.00 88.41           C  
ATOM   1203  HA  LEU A  75      19.906 -21.908 -49.839  1.00 88.41           H  
ATOM   1204  C   LEU A  75      19.145 -22.897 -51.547  1.00 88.41           C  
ATOM   1205  CB  LEU A  75      20.283 -20.633 -51.545  1.00 88.41           C  
ATOM   1206  HB2 LEU A  75      19.266 -20.254 -51.643  1.00 88.41           H  
ATOM   1207  HB3 LEU A  75      20.691 -20.748 -52.550  1.00 88.41           H  
ATOM   1208  O   LEU A  75      18.042 -23.020 -51.024  1.00 88.41           O  
ATOM   1209  CG  LEU A  75      21.115 -19.578 -50.789  1.00 88.41           C  
ATOM   1210  HG  LEU A  75      22.150 -19.908 -50.706  1.00 88.41           H  
ATOM   1211  CD1 LEU A  75      21.086 -18.259 -51.565  1.00 88.41           C  
ATOM   1212 HD11 LEU A  75      20.067 -17.876 -51.622  1.00 88.41           H  
ATOM   1213 HD12 LEU A  75      21.714 -17.523 -51.063  1.00 88.41           H  
ATOM   1214 HD13 LEU A  75      21.475 -18.414 -52.571  1.00 88.41           H  
ATOM   1215  CD2 LEU A  75      20.572 -19.323 -49.383  1.00 88.41           C  
ATOM   1216 HD21 LEU A  75      21.069 -18.459 -48.941  1.00 88.41           H  
ATOM   1217 HD22 LEU A  75      19.499 -19.137 -49.428  1.00 88.41           H  
ATOM   1218 HD23 LEU A  75      20.764 -20.185 -48.744  1.00 88.41           H  
ATOM   1219  N   GLY A  76      19.473 -23.571 -52.654  1.00 83.74           N  
ATOM   1220  H   GLY A  76      20.372 -23.394 -53.080  1.00 83.74           H  
ATOM   1221  CA  GLY A  76      18.564 -24.512 -53.316  1.00 83.74           C  
ATOM   1222  HA2 GLY A  76      17.651 -23.990 -53.603  1.00 83.74           H  
ATOM   1223  HA3 GLY A  76      19.045 -24.886 -54.220  1.00 83.74           H  
ATOM   1224  C   GLY A  76      18.171 -25.720 -52.454  1.00 83.74           C  
ATOM   1225  O   GLY A  76      17.092 -26.270 -52.650  1.00 83.74           O  
ATOM   1226  N   LYS A  77      18.996 -26.122 -51.476  1.00 83.58           N  
ATOM   1227  H   LYS A  77      19.839 -25.589 -51.314  1.00 83.58           H  
ATOM   1228  CA  LYS A  77      18.644 -27.185 -50.517  1.00 83.58           C  
ATOM   1229  HA  LYS A  77      18.077 -27.961 -51.030  1.00 83.58           H  
ATOM   1230  C   LYS A  77      17.728 -26.671 -49.413  1.00 83.58           C  
ATOM   1231  CB  LYS A  77      19.902 -27.812 -49.906  1.00 83.58           C  
ATOM   1232  HB2 LYS A  77      20.552 -27.022 -49.530  1.00 83.58           H  
ATOM   1233  HB3 LYS A  77      19.610 -28.436 -49.061  1.00 83.58           H  
ATOM   1234  O   LYS A  77      16.712 -27.300 -49.147  1.00 83.58           O  
ATOM   1235  CG  LYS A  77      20.659 -28.683 -50.912  1.00 83.58           C  
ATOM   1236  HG2 LYS A  77      20.840 -28.124 -51.830  1.00 83.58           H  
ATOM   1237  HG3 LYS A  77      20.066 -29.566 -51.148  1.00 83.58           H  
ATOM   1238  CD  LYS A  77      21.995 -29.102 -50.297  1.00 83.58           C  
ATOM   1239  HD2 LYS A  77      22.556 -28.203 -50.037  1.00 83.58           H  
ATOM   1240  HD3 LYS A  77      21.810 -29.681 -49.392  1.00 83.58           H  
ATOM   1241  CE  LYS A  77      22.800 -29.928 -51.297  1.00 83.58           C  
ATOM   1242  HE2 LYS A  77      22.237 -30.829 -51.543  1.00 83.58           H  
ATOM   1243  HE3 LYS A  77      22.915 -29.338 -52.206  1.00 83.58           H  
ATOM   1244  NZ  LYS A  77      24.127 -30.269 -50.733  1.00 83.58           N  
ATOM   1245  HZ1 LYS A  77      24.021 -30.796 -49.878  1.00 83.58           H  
ATOM   1246  HZ2 LYS A  77      24.672 -30.804 -51.395  1.00 83.58           H  
ATOM   1247  HZ3 LYS A  77      24.626 -29.419 -50.514  1.00 83.58           H  
ATOM   1248  N   GLU A  78      18.070 -25.538 -48.803  1.00 82.08           N  
ATOM   1249  H   GLU A  78      18.937 -25.092 -49.064  1.00 82.08           H  
ATOM   1250  CA  GLU A  78      17.302 -24.971 -47.685  1.00 82.08           C  
ATOM   1251  HA  GLU A  78      17.134 -25.743 -46.933  1.00 82.08           H  
ATOM   1252  C   GLU A  78      15.912 -24.477 -48.139  1.00 82.08           C  
ATOM   1253  CB  GLU A  78      18.114 -23.835 -47.031  1.00 82.08           C  
ATOM   1254  HB2 GLU A  78      17.493 -23.336 -46.287  1.00 82.08           H  
ATOM   1255  HB3 GLU A  78      18.358 -23.102 -47.800  1.00 82.08           H  
ATOM   1256  O   GLU A  78      14.916 -24.705 -47.457  1.00 82.08           O  
ATOM   1257  CG  GLU A  78      19.426 -24.290 -46.360  1.00 82.08           C  
ATOM   1258  HG2 GLU A  78      19.999 -24.905 -47.054  1.00 82.08           H  
ATOM   1259  HG3 GLU A  78      20.034 -23.408 -46.157  1.00 82.08           H  
ATOM   1260  CD  GLU A  78      19.204 -25.045 -45.038  1.00 82.08           C  
ATOM   1261  OE1 GLU A  78      19.444 -26.274 -45.027  1.00 82.08           O  
ATOM   1262  OE2 GLU A  78      18.829 -24.387 -44.037  1.00 82.08           O  
ATOM   1263  N   LEU A  79      15.813 -23.857 -49.324  1.00 75.69           N  
ATOM   1264  H   LEU A  79      16.662 -23.698 -49.847  1.00 75.69           H  
ATOM   1265  CA  LEU A  79      14.576 -23.227 -49.811  1.00 75.69           C  
ATOM   1266  HA  LEU A  79      14.032 -22.836 -48.951  1.00 75.69           H  
ATOM   1267  C   LEU A  79      13.594 -24.190 -50.504  1.00 75.69           C  
ATOM   1268  CB  LEU A  79      14.933 -22.045 -50.734  1.00 75.69           C  
ATOM   1269  HB2 LEU A  79      15.489 -22.432 -51.588  1.00 75.69           H  
ATOM   1270  HB3 LEU A  79      14.008 -21.611 -51.114  1.00 75.69           H  
ATOM   1271  O   LEU A  79      12.422 -23.852 -50.665  1.00 75.69           O  
ATOM   1272  CG  LEU A  79      15.755 -20.921 -50.068  1.00 75.69           C  
ATOM   1273  HG  LEU A  79      16.674 -21.325 -49.644  1.00 75.69           H  
ATOM   1274  CD1 LEU A  79      16.132 -19.870 -51.116  1.00 75.69           C  
ATOM   1275 HD11 LEU A  79      16.710 -20.344 -51.909  1.00 75.69           H  
ATOM   1276 HD12 LEU A  79      15.232 -19.421 -51.536  1.00 75.69           H  
ATOM   1277 HD13 LEU A  79      16.741 -19.094 -50.652  1.00 75.69           H  
ATOM   1278  CD2 LEU A  79      14.983 -20.218 -48.954  1.00 75.69           C  
ATOM   1279 HD21 LEU A  79      14.735 -20.925 -48.163  1.00 75.69           H  
ATOM   1280 HD22 LEU A  79      15.608 -19.441 -48.514  1.00 75.69           H  
ATOM   1281 HD23 LEU A  79      14.069 -19.778 -49.353  1.00 75.69           H  
ATOM   1282  N   HIS A  80      14.020 -25.389 -50.917  1.00 61.52           N  
ATOM   1283  H   HIS A  80      14.988 -25.637 -50.773  1.00 61.52           H  
ATOM   1284  CA  HIS A  80      13.125 -26.359 -51.568  1.00 61.52           C  
ATOM   1285  HA  HIS A  80      12.351 -25.798 -52.092  1.00 61.52           H  
ATOM   1286  C   HIS A  80      12.305 -27.230 -50.597  1.00 61.52           C  
ATOM   1287  CB  HIS A  80      13.874 -27.156 -52.650  1.00 61.52           C  
ATOM   1288  HB2 HIS A  80      13.295 -28.045 -52.900  1.00 61.52           H  
ATOM   1289  HB3 HIS A  80      14.832 -27.495 -52.255  1.00 61.52           H  
ATOM   1290  O   HIS A  80      11.509 -28.047 -51.057  1.00 61.52           O  
ATOM   1291  CG  HIS A  80      14.087 -26.400 -53.946  1.00 61.52           C  
ATOM   1292  CD2 HIS A  80      14.898 -26.784 -54.980  1.00 61.52           C  
ATOM   1293  HD2 HIS A  80      15.535 -27.656 -54.990  1.00 61.52           H  
ATOM   1294  ND1 HIS A  80      13.439 -25.253 -54.357  1.00 61.52           N  
ATOM   1295  HD1 HIS A  80      12.811 -24.696 -53.795  1.00 61.52           H  
ATOM   1296  CE1 HIS A  80      13.848 -24.962 -55.603  1.00 61.52           C  
ATOM   1297  HE1 HIS A  80      13.525 -24.108 -56.180  1.00 61.52           H  
ATOM   1298  NE2 HIS A  80      14.738 -25.870 -56.029  1.00 61.52           N  
ATOM   1299  N   LEU A  81      12.403 -27.025 -49.276  1.00 47.82           N  
ATOM   1300  H   LEU A  81      13.074 -26.352 -48.932  1.00 47.82           H  
ATOM   1301  CA  LEU A  81      11.544 -27.723 -48.307  1.00 47.82           C  
ATOM   1302  HA  LEU A  81      11.450 -28.757 -48.640  1.00 47.82           H  
ATOM   1303  C   LEU A  81      10.083 -27.217 -48.245  1.00 47.82           C  
ATOM   1304  CB  LEU A  81      12.191 -27.744 -46.903  1.00 47.82           C  
ATOM   1305  HB2 LEU A  81      12.728 -26.814 -46.715  1.00 47.82           H  
ATOM   1306  HB3 LEU A  81      11.385 -27.794 -46.171  1.00 47.82           H  
ATOM   1307  O   LEU A  81       9.251 -27.924 -47.680  1.00 47.82           O  
ATOM   1308  CG  LEU A  81      13.111 -28.960 -46.660  1.00 47.82           C  
ATOM   1309  HG  LEU A  81      12.736 -29.821 -47.214  1.00 47.82           H  
ATOM   1310  CD1 LEU A  81      14.550 -28.688 -47.088  1.00 47.82           C  
ATOM   1311 HD11 LEU A  81      14.577 -28.467 -48.155  1.00 47.82           H  
ATOM   1312 HD12 LEU A  81      15.176 -29.559 -46.898  1.00 47.82           H  
ATOM   1313 HD13 LEU A  81      14.951 -27.830 -46.548  1.00 47.82           H  
ATOM   1314  CD2 LEU A  81      13.121 -29.345 -45.179  1.00 47.82           C  
ATOM   1315 HD21 LEU A  81      13.776 -30.202 -45.027  1.00 47.82           H  
ATOM   1316 HD22 LEU A  81      13.483 -28.505 -44.586  1.00 47.82           H  
ATOM   1317 HD23 LEU A  81      12.112 -29.608 -44.862  1.00 47.82           H  
ATOM   1318  N   GLU A  82       9.728 -26.050 -48.806  1.00 39.92           N  
ATOM   1319  H   GLU A  82      10.443 -25.469 -49.220  1.00 39.92           H  
ATOM   1320  CA  GLU A  82       8.339 -25.532 -48.729  1.00 39.92           C  
ATOM   1321  HA  GLU A  82       7.913 -25.858 -47.781  1.00 39.92           H  
ATOM   1322  C   GLU A  82       7.366 -26.100 -49.793  1.00 39.92           C  
ATOM   1323  CB  GLU A  82       8.295 -23.983 -48.710  1.00 39.92           C  
ATOM   1324  HB2 GLU A  82       8.935 -23.583 -49.496  1.00 39.92           H  
ATOM   1325  HB3 GLU A  82       7.271 -23.679 -48.928  1.00 39.92           H  
ATOM   1326  O   GLU A  82       6.153 -26.023 -49.600  1.00 39.92           O  
ATOM   1327  CG  GLU A  82       8.676 -23.357 -47.350  1.00 39.92           C  
ATOM   1328  HG2 GLU A  82       8.267 -23.982 -46.557  1.00 39.92           H  
ATOM   1329  HG3 GLU A  82       9.762 -23.367 -47.250  1.00 39.92           H  
ATOM   1330  CD  GLU A  82       8.147 -21.915 -47.147  1.00 39.92           C  
ATOM   1331  OE1 GLU A  82       7.876 -21.512 -45.990  1.00 39.92           O  
ATOM   1332  OE2 GLU A  82       7.934 -21.156 -48.123  1.00 39.92           O  
ATOM   1333  N   ASN A  83       7.839 -26.707 -50.892  1.00 33.41           N  
ATOM   1334  H   ASN A  83       8.837 -26.843 -50.967  1.00 33.41           H  
ATOM   1335  CA  ASN A  83       6.978 -27.130 -52.013  1.00 33.41           C  
ATOM   1336  HA  ASN A  83       6.005 -26.652 -51.902  1.00 33.41           H  
ATOM   1337  C   ASN A  83       6.669 -28.641 -52.016  1.00 33.41           C  
ATOM   1338  CB  ASN A  83       7.568 -26.620 -53.345  1.00 33.41           C  
ATOM   1339  HB2 ASN A  83       7.163 -27.210 -54.167  1.00 33.41           H  
ATOM   1340  HB3 ASN A  83       8.649 -26.753 -53.342  1.00 33.41           H  
ATOM   1341  O   ASN A  83       7.200 -29.397 -52.827  1.00 33.41           O  
ATOM   1342  CG  ASN A  83       7.223 -25.171 -53.653  1.00 33.41           C  
ATOM   1343  ND2 ASN A  83       7.923 -24.565 -54.581  1.00 33.41           N  
ATOM   1344 HD21 ASN A  83       7.673 -23.603 -54.764  1.00 33.41           H  
ATOM   1345 HD22 ASN A  83       8.677 -25.045 -55.051  1.00 33.41           H  
ATOM   1346  OD1 ASN A  83       6.304 -24.574 -53.122  1.00 33.41           O  
ATOM   1347  N   GLY A  84       5.761 -29.074 -51.133  1.00 30.93           N  
ATOM   1348  H   GLY A  84       5.415 -28.402 -50.463  1.00 30.93           H  
ATOM   1349  CA  GLY A  84       5.309 -30.470 -51.022  1.00 30.93           C  
ATOM   1350  HA2 GLY A  84       5.627 -30.863 -50.057  1.00 30.93           H  
ATOM   1351  HA3 GLY A  84       5.775 -31.082 -51.795  1.00 30.93           H  
ATOM   1352  C   GLY A  84       3.790 -30.649 -51.130  1.00 30.93           C  
ATOM   1353  O   GLY A  84       3.137 -30.932 -50.128  1.00 30.93           O  
ATOM   1354  N   THR A  85       3.211 -30.503 -52.329  1.00 33.88           N  
ATOM   1355  H   THR A  85       3.801 -30.347 -53.134  1.00 33.88           H  
ATOM   1356  CA  THR A  85       1.789 -30.822 -52.584  1.00 33.88           C  
ATOM   1357  HA  THR A  85       1.266 -30.797 -51.628  1.00 33.88           H  
ATOM   1358  C   THR A  85       1.602 -32.246 -53.120  1.00 33.88           C  
ATOM   1359  CB  THR A  85       1.081 -29.792 -53.485  1.00 33.88           C  
ATOM   1360  HB  THR A  85       0.250 -30.276 -53.999  1.00 33.88           H  
ATOM   1361  O   THR A  85       2.368 -32.728 -53.949  1.00 33.88           O  
ATOM   1362  CG2 THR A  85       0.522 -28.631 -52.664  1.00 33.88           C  
ATOM   1363 HG21 THR A  85       1.321 -28.149 -52.100  1.00 33.88           H  
ATOM   1364 HG22 THR A  85       0.058 -27.904 -53.330  1.00 33.88           H  
ATOM   1365 HG23 THR A  85      -0.233 -29.001 -51.970  1.00 33.88           H  
ATOM   1366  OG1 THR A  85       1.943 -29.225 -54.441  1.00 33.88           O  
ATOM   1367  HG1 THR A  85       2.490 -28.575 -53.994  1.00 33.88           H  
ATOM   1368  N   HIS A  86       0.573 -32.929 -52.613  1.00 26.74           N  
ATOM   1369  H   HIS A  86      -0.040 -32.448 -51.971  1.00 26.74           H  
ATOM   1370  CA  HIS A  86       0.272 -34.345 -52.860  1.00 26.74           C  
ATOM   1371  HA  HIS A  86       1.199 -34.917 -52.818  1.00 26.74           H  
ATOM   1372  C   HIS A  86      -0.394 -34.566 -54.234  1.00 26.74           C  
ATOM   1373  CB  HIS A  86      -0.671 -34.818 -51.726  1.00 26.74           C  
ATOM   1374  HB2 HIS A  86      -0.722 -34.055 -50.949  1.00 26.74           H  
ATOM   1375  HB3 HIS A  86      -1.688 -34.923 -52.105  1.00 26.74           H  
ATOM   1376  O   HIS A  86      -1.468 -34.014 -54.467  1.00 26.74           O  
ATOM   1377  CG  HIS A  86      -0.301 -36.107 -51.039  1.00 26.74           C  
ATOM   1378  CD2 HIS A  86       0.284 -36.206 -49.803  1.00 26.74           C  
ATOM   1379  HD2 HIS A  86       0.623 -35.379 -49.196  1.00 26.74           H  
ATOM   1380  ND1 HIS A  86      -0.646 -37.385 -51.425  1.00 26.74           N  
ATOM   1381  HD1 HIS A  86      -1.118 -37.666 -52.273  1.00 26.74           H  
ATOM   1382  CE1 HIS A  86      -0.270 -38.225 -50.447  1.00 26.74           C  
ATOM   1383  HE1 HIS A  86      -0.415 -39.295 -50.475  1.00 26.74           H  
ATOM   1384  NE2 HIS A  86       0.299 -37.553 -49.432  1.00 26.74           N  
ATOM   1385  N   VAL A  87       0.182 -35.422 -55.091  1.00 33.32           N  
ATOM   1386  H   VAL A  87       1.099 -35.776 -54.858  1.00 33.32           H  
ATOM   1387  CA  VAL A  87      -0.502 -36.146 -56.190  1.00 33.32           C  
ATOM   1388  HA  VAL A  87      -1.538 -36.310 -55.893  1.00 33.32           H  
ATOM   1389  C   VAL A  87       0.164 -37.528 -56.346  1.00 33.32           C  
ATOM   1390  CB  VAL A  87      -0.506 -35.385 -57.541  1.00 33.32           C  
ATOM   1391  HB  VAL A  87       0.508 -35.362 -57.938  1.00 33.32           H  
ATOM   1392  O   VAL A  87       1.342 -37.684 -56.023  1.00 33.32           O  
ATOM   1393  CG1 VAL A  87      -1.423 -36.073 -58.568  1.00 33.32           C  
ATOM   1394 HG11 VAL A  87      -1.488 -35.472 -59.475  1.00 33.32           H  
ATOM   1395 HG12 VAL A  87      -1.012 -37.041 -58.856  1.00 33.32           H  
ATOM   1396 HG13 VAL A  87      -2.422 -36.206 -58.153  1.00 33.32           H  
ATOM   1397  CG2 VAL A  87      -1.010 -33.937 -57.448  1.00 33.32           C  
ATOM   1398 HG21 VAL A  87      -1.007 -33.473 -58.434  1.00 33.32           H  
ATOM   1399 HG22 VAL A  87      -0.349 -33.356 -56.806  1.00 33.32           H  
ATOM   1400 HG23 VAL A  87      -2.021 -33.917 -57.041  1.00 33.32           H  
ATOM   1401  N   ASP A  88      -0.589 -38.543 -56.773  1.00 31.68           N  
ATOM   1402  H   ASP A  88      -1.550 -38.344 -57.014  1.00 31.68           H  
ATOM   1403  CA  ASP A  88      -0.287 -39.956 -56.506  1.00 31.68           C  
ATOM   1404  HA  ASP A  88       0.356 -39.995 -55.627  1.00 31.68           H  
ATOM   1405  C   ASP A  88       0.407 -40.766 -57.630  1.00 31.68           C  
ATOM   1406  CB  ASP A  88      -1.600 -40.661 -56.126  1.00 31.68           C  
ATOM   1407  HB2 ASP A  88      -2.257 -40.692 -56.995  1.00 31.68           H  
ATOM   1408  HB3 ASP A  88      -1.384 -41.689 -55.832  1.00 31.68           H  
ATOM   1409  O   ASP A  88       0.023 -40.699 -58.794  1.00 31.68           O  
ATOM   1410  CG  ASP A  88      -2.317 -39.967 -54.969  1.00 31.68           C  
ATOM   1411  OD1 ASP A  88      -1.879 -40.170 -53.813  1.00 31.68           O  
ATOM   1412  OD2 ASP A  88      -3.269 -39.208 -55.255  1.00 31.68           O  
ATOM   1413  N   ALA A  89       1.284 -41.681 -57.184  1.00 26.05           N  
ATOM   1414  H   ALA A  89       1.624 -41.499 -56.251  1.00 26.05           H  
ATOM   1415  CA  ALA A  89       1.423 -43.088 -57.618  1.00 26.05           C  
ATOM   1416  HA  ALA A  89       2.188 -43.499 -56.959  1.00 26.05           H  
ATOM   1417  C   ALA A  89       1.918 -43.483 -59.042  1.00 26.05           C  
ATOM   1418  CB  ALA A  89       0.118 -43.813 -57.233  1.00 26.05           C  
ATOM   1419  HB1 ALA A  89      -0.698 -43.451 -57.859  1.00 26.05           H  
ATOM   1420  HB2 ALA A  89       0.215 -44.890 -57.367  1.00 26.05           H  
ATOM   1421  HB3 ALA A  89      -0.120 -43.622 -56.187  1.00 26.05           H  
ATOM   1422  O   ALA A  89       2.073 -42.680 -59.951  1.00 26.05           O  
ATOM   1423  N   VAL A  90       2.137 -44.808 -59.182  1.00 32.17           N  
ATOM   1424  H   VAL A  90       1.965 -45.357 -58.352  1.00 32.17           H  
ATOM   1425  CA  VAL A  90       2.520 -45.597 -60.381  1.00 32.17           C  
ATOM   1426  HA  VAL A  90       2.481 -46.638 -60.058  1.00 32.17           H  
ATOM   1427  C   VAL A  90       3.965 -45.359 -60.860  1.00 32.17           C  
ATOM   1428  CB  VAL A  90       1.466 -45.490 -61.506  1.00 32.17           C  
ATOM   1429  HB  VAL A  90       1.530 -44.511 -61.981  1.00 32.17           H  
ATOM   1430  O   VAL A  90       4.260 -44.455 -61.626  1.00 32.17           O  
ATOM   1431  CG1 VAL A  90       1.690 -46.572 -62.570  1.00 32.17           C  
ATOM   1432 HG11 VAL A  90       1.585 -47.566 -62.134  1.00 32.17           H  
ATOM   1433 HG12 VAL A  90       0.962 -46.454 -63.373  1.00 32.17           H  
ATOM   1434 HG13 VAL A  90       2.685 -46.470 -63.002  1.00 32.17           H  
ATOM   1435  CG2 VAL A  90       0.033 -45.686 -60.978  1.00 32.17           C  
ATOM   1436 HG21 VAL A  90      -0.043 -46.628 -60.434  1.00 32.17           H  
ATOM   1437 HG22 VAL A  90      -0.668 -45.691 -61.812  1.00 32.17           H  
ATOM   1438 HG23 VAL A  90      -0.242 -44.858 -60.324  1.00 32.17           H  
ATOM   1439  N   GLU A  91       4.956 -46.059 -60.301  1.00 28.64           N  
ATOM   1440  H   GLU A  91       5.748 -45.441 -60.194  1.00 28.64           H  
ATOM   1441  CA  GLU A  91       5.395 -47.423 -60.685  1.00 28.64           C  
ATOM   1442  HA  GLU A  91       6.247 -47.652 -60.045  1.00 28.64           H  
ATOM   1443  C   GLU A  91       5.908 -47.583 -62.132  1.00 28.64           C  
ATOM   1444  CB  GLU A  91       4.381 -48.553 -60.419  1.00 28.64           C  
ATOM   1445  HB2 GLU A  91       3.455 -48.364 -60.963  1.00 28.64           H  
ATOM   1446  HB3 GLU A  91       4.821 -49.455 -60.843  1.00 28.64           H  
ATOM   1447  O   GLU A  91       5.124 -47.747 -63.061  1.00 28.64           O  
ATOM   1448  CG  GLU A  91       4.067 -48.886 -58.958  1.00 28.64           C  
ATOM   1449  HG2 GLU A  91       3.356 -48.163 -58.558  1.00 28.64           H  
ATOM   1450  HG3 GLU A  91       4.989 -48.815 -58.381  1.00 28.64           H  
ATOM   1451  CD  GLU A  91       3.501 -50.316 -58.847  1.00 28.64           C  
ATOM   1452  OE1 GLU A  91       3.906 -51.022 -57.896  1.00 28.64           O  
ATOM   1453  OE2 GLU A  91       2.724 -50.723 -59.742  1.00 28.64           O  
ATOM   1454  N   GLN A  92       7.233 -47.708 -62.294  1.00 33.47           N  
ATOM   1455  H   GLN A  92       7.794 -47.067 -61.751  1.00 33.47           H  
ATOM   1456  CA  GLN A  92       7.956 -48.951 -62.660  1.00 33.47           C  
ATOM   1457  HA  GLN A  92       7.930 -49.615 -61.796  1.00 33.47           H  
ATOM   1458  C   GLN A  92       9.434 -48.618 -62.986  1.00 33.47           C  
ATOM   1459  CB  GLN A  92       7.340 -49.658 -63.898  1.00 33.47           C  
ATOM   1460  HB2 GLN A  92       6.965 -48.912 -64.598  1.00 33.47           H  
ATOM   1461  HB3 GLN A  92       8.119 -50.221 -64.412  1.00 33.47           H  
ATOM   1462  O   GLN A  92       9.714 -47.516 -63.433  1.00 33.47           O  
ATOM   1463  CG  GLN A  92       6.220 -50.656 -63.539  1.00 33.47           C  
ATOM   1464  HG2 GLN A  92       6.632 -51.473 -62.947  1.00 33.47           H  
ATOM   1465  HG3 GLN A  92       5.462 -50.168 -62.926  1.00 33.47           H  
ATOM   1466  CD  GLN A  92       5.524 -51.263 -64.754  1.00 33.47           C  
ATOM   1467  NE2 GLN A  92       4.251 -51.572 -64.648  1.00 33.47           N  
ATOM   1468 HE21 GLN A  92       3.734 -51.287 -63.828  1.00 33.47           H  
ATOM   1469 HE22 GLN A  92       3.806 -51.917 -65.486  1.00 33.47           H  
ATOM   1470  OE1 GLN A  92       6.110 -51.532 -65.790  1.00 33.47           O  
ATOM   1471  N   ASN A  93      10.442 -49.496 -62.936  1.00 28.10           N  
ATOM   1472  H   ASN A  93      11.201 -49.164 -63.515  1.00 28.10           H  
ATOM   1473  CA  ASN A  93      10.853 -50.662 -62.129  1.00 28.10           C  
ATOM   1474  HA  ASN A  93      11.047 -50.332 -61.109  1.00 28.10           H  
ATOM   1475  C   ASN A  93      12.182 -51.151 -62.777  1.00 28.10           C  
ATOM   1476  CB  ASN A  93       9.823 -51.814 -62.133  1.00 28.10           C  
ATOM   1477  HB2 ASN A  93       9.977 -52.448 -63.006  1.00 28.10           H  
ATOM   1478  HB3 ASN A  93       8.810 -51.419 -62.213  1.00 28.10           H  
ATOM   1479  O   ASN A  93      12.339 -51.017 -63.987  1.00 28.10           O  
ATOM   1480  CG  ASN A  93       9.864 -52.679 -60.879  1.00 28.10           C  
ATOM   1481  ND2 ASN A  93       8.749 -53.277 -60.525  1.00 28.10           N  
ATOM   1482 HD21 ASN A  93       7.902 -53.124 -61.054  1.00 28.10           H  
ATOM   1483 HD22 ASN A  93       8.733 -53.761 -59.639  1.00 28.10           H  
ATOM   1484  OD1 ASN A  93      10.873 -52.826 -60.199  1.00 28.10           O  
ATOM   1485  N   GLY A  94      13.112 -51.751 -62.024  1.00 29.87           N  
ATOM   1486  H   GLY A  94      12.901 -51.875 -61.044  1.00 29.87           H  
ATOM   1487  CA  GLY A  94      14.453 -52.150 -62.519  1.00 29.87           C  
ATOM   1488  HA2 GLY A  94      14.486 -52.111 -63.607  1.00 29.87           H  
ATOM   1489  HA3 GLY A  94      14.644 -53.184 -62.230  1.00 29.87           H  
ATOM   1490  C   GLY A  94      15.558 -51.217 -61.995  1.00 29.87           C  
ATOM   1491  O   GLY A  94      15.507 -50.024 -62.256  1.00 29.87           O  
ATOM   1492  N   LYS A  95      16.521 -51.615 -61.145  1.00 28.42           N  
ATOM   1493  H   LYS A  95      17.003 -50.797 -60.801  1.00 28.42           H  
ATOM   1494  CA  LYS A  95      17.306 -52.872 -61.004  1.00 28.42           C  
ATOM   1495  HA  LYS A  95      17.997 -52.675 -60.185  1.00 28.42           H  
ATOM   1496  C   LYS A  95      18.191 -53.134 -62.239  1.00 28.42           C  
ATOM   1497  CB  LYS A  95      16.487 -54.115 -60.596  1.00 28.42           C  
ATOM   1498  HB2 LYS A  95      15.977 -54.523 -61.469  1.00 28.42           H  
ATOM   1499  HB3 LYS A  95      17.199 -54.876 -60.275  1.00 28.42           H  
ATOM   1500  O   LYS A  95      17.683 -53.052 -63.346  1.00 28.42           O  
ATOM   1501  CG  LYS A  95      15.489 -53.924 -59.444  1.00 28.42           C  
ATOM   1502  HG2 LYS A  95      14.749 -53.170 -59.712  1.00 28.42           H  
ATOM   1503  HG3 LYS A  95      16.027 -53.594 -58.556  1.00 28.42           H  
ATOM   1504  CD  LYS A  95      14.773 -55.251 -59.151  1.00 28.42           C  
ATOM   1505  HD2 LYS A  95      14.211 -55.548 -60.037  1.00 28.42           H  
ATOM   1506  HD3 LYS A  95      15.514 -56.018 -58.926  1.00 28.42           H  
ATOM   1507  CE  LYS A  95      13.819 -55.095 -57.963  1.00 28.42           C  
ATOM   1508  HE2 LYS A  95      14.397 -54.812 -57.084  1.00 28.42           H  
ATOM   1509  HE3 LYS A  95      13.130 -54.279 -58.184  1.00 28.42           H  
ATOM   1510  NZ  LYS A  95      13.057 -56.342 -57.705  1.00 28.42           N  
ATOM   1511  HZ1 LYS A  95      12.498 -56.576 -58.514  1.00 28.42           H  
ATOM   1512  HZ2 LYS A  95      12.433 -56.213 -56.922  1.00 28.42           H  
ATOM   1513  HZ3 LYS A  95      13.682 -57.109 -57.505  1.00 28.42           H  
ATOM   1514  N   THR A  96      19.479 -53.476 -62.116  1.00 29.23           N  
ATOM   1515  H   THR A  96      19.971 -53.511 -62.997  1.00 29.23           H  
ATOM   1516  CA  THR A  96      20.218 -54.094 -60.985  1.00 29.23           C  
ATOM   1517  HA  THR A  96      19.648 -54.025 -60.058  1.00 29.23           H  
ATOM   1518  C   THR A  96      21.615 -53.496 -60.725  1.00 29.23           C  
ATOM   1519  CB  THR A  96      20.471 -55.588 -61.298  1.00 29.23           C  
ATOM   1520  HB  THR A  96      21.168 -56.009 -60.573  1.00 29.23           H  
ATOM   1521  O   THR A  96      22.142 -52.748 -61.537  1.00 29.23           O  
ATOM   1522  CG2 THR A  96      19.212 -56.449 -61.244  1.00 29.23           C  
ATOM   1523 HG21 THR A  96      18.811 -56.452 -60.231  1.00 29.23           H  
ATOM   1524 HG22 THR A  96      18.471 -56.079 -61.953  1.00 29.23           H  
ATOM   1525 HG23 THR A  96      19.471 -57.472 -61.517  1.00 29.23           H  
ATOM   1526  OG1 THR A  96      21.023 -55.741 -62.583  1.00 29.23           O  
ATOM   1527  HG1 THR A  96      21.921 -55.403 -62.581  1.00 29.23           H  
ATOM   1528  N   ASN A  97      22.218 -53.921 -59.604  1.00 26.23           N  
ATOM   1529  H   ASN A  97      21.607 -54.286 -58.888  1.00 26.23           H  
ATOM   1530  CA  ASN A  97      23.632 -54.308 -59.387  1.00 26.23           C  
ATOM   1531  HA  ASN A  97      24.099 -53.574 -58.731  1.00 26.23           H  
ATOM   1532  C   ASN A  97      24.486 -54.445 -60.676  1.00 26.23           C  
ATOM   1533  CB  ASN A  97      23.632 -55.707 -58.710  1.00 26.23           C  
ATOM   1534  HB2 ASN A  97      23.479 -56.457 -59.485  1.00 26.23           H  
ATOM   1535  HB3 ASN A  97      24.617 -55.893 -58.281  1.00 26.23           H  
ATOM   1536  O   ASN A  97      23.969 -54.915 -61.687  1.00 26.23           O  
ATOM   1537  CG  ASN A  97      22.596 -55.994 -57.627  1.00 26.23           C  
ATOM   1538  ND2 ASN A  97      22.533 -57.221 -57.169  1.00 26.23           N  
ATOM   1539 HD21 ASN A  97      21.875 -57.387 -56.422  1.00 26.23           H  
ATOM   1540 HD22 ASN A  97      23.189 -57.919 -57.488  1.00 26.23           H  
ATOM   1541  OD1 ASN A  97      21.799 -55.172 -57.207  1.00 26.23           O  
ATOM   1542  N   GLY A  98      25.806 -54.228 -60.680  1.00 26.26           N  
ATOM   1543  H   GLY A  98      26.227 -54.352 -61.590  1.00 26.26           H  
ATOM   1544  CA  GLY A  98      26.800 -54.165 -59.591  1.00 26.26           C  
ATOM   1545  HA2 GLY A  98      26.467 -54.732 -58.722  1.00 26.26           H  
ATOM   1546  HA3 GLY A  98      26.966 -53.127 -59.304  1.00 26.26           H  
ATOM   1547  C   GLY A  98      28.140 -54.760 -60.087  1.00 26.26           C  
ATOM   1548  O   GLY A  98      28.218 -55.107 -61.260  1.00 26.26           O  
ATOM   1549  N   PHE A  99      29.141 -54.935 -59.205  1.00 28.24           N  
ATOM   1550  H   PHE A  99      28.954 -54.692 -58.243  1.00 28.24           H  
ATOM   1551  CA  PHE A  99      30.564 -55.237 -59.521  1.00 28.24           C  
ATOM   1552  HA  PHE A  99      31.047 -55.386 -58.555  1.00 28.24           H  
ATOM   1553  C   PHE A  99      31.283 -54.045 -60.201  1.00 28.24           C  
ATOM   1554  CB  PHE A  99      30.730 -56.582 -60.261  1.00 28.24           C  
ATOM   1555  HB2 PHE A  99      31.787 -56.722 -60.489  1.00 28.24           H  
ATOM   1556  HB3 PHE A  99      30.220 -56.552 -61.224  1.00 28.24           H  
ATOM   1557  O   PHE A  99      30.846 -53.573 -61.243  1.00 28.24           O  
ATOM   1558  CG  PHE A  99      30.247 -57.787 -59.469  1.00 28.24           C  
ATOM   1559  CD1 PHE A  99      31.140 -58.497 -58.644  1.00 28.24           C  
ATOM   1560  HD1 PHE A  99      32.181 -58.212 -58.597  1.00 28.24           H  
ATOM   1561  CD2 PHE A  99      28.900 -58.192 -59.537  1.00 28.24           C  
ATOM   1562  HD2 PHE A  99      28.218 -57.669 -60.191  1.00 28.24           H  
ATOM   1563  CE1 PHE A  99      30.690 -59.581 -57.872  1.00 28.24           C  
ATOM   1564  HE1 PHE A  99      31.386 -60.115 -57.242  1.00 28.24           H  
ATOM   1565  CE2 PHE A  99      28.446 -59.278 -58.764  1.00 28.24           C  
ATOM   1566  HE2 PHE A  99      27.414 -59.590 -58.825  1.00 28.24           H  
ATOM   1567  CZ  PHE A  99      29.341 -59.969 -57.926  1.00 28.24           C  
ATOM   1568  HZ  PHE A  99      28.999 -60.807 -57.337  1.00 28.24           H  
ATOM   1569  N   THR A 100      32.230 -53.329 -59.576  1.00 27.15           N  
ATOM   1570  H   THR A 100      32.238 -52.405 -59.983  1.00 27.15           H  
ATOM   1571  CA  THR A 100      33.565 -53.673 -59.014  1.00 27.15           C  
ATOM   1572  HA  THR A 100      33.866 -52.775 -58.475  1.00 27.15           H  
ATOM   1573  C   THR A 100      34.669 -53.894 -60.056  1.00 27.15           C  
ATOM   1574  CB  THR A 100      33.661 -54.771 -57.939  1.00 27.15           C  
ATOM   1575  HB  THR A 100      34.701 -54.815 -57.614  1.00 27.15           H  
ATOM   1576  O   THR A 100      34.814 -54.986 -60.589  1.00 27.15           O  
ATOM   1577  CG2 THR A 100      32.827 -54.507 -56.686  1.00 27.15           C  
ATOM   1578 HG21 THR A 100      31.796 -54.258 -56.938  1.00 27.15           H  
ATOM   1579 HG22 THR A 100      33.262 -53.672 -56.136  1.00 27.15           H  
ATOM   1580 HG23 THR A 100      32.844 -55.390 -56.048  1.00 27.15           H  
ATOM   1581  OG1 THR A 100      33.356 -56.029 -58.470  1.00 27.15           O  
ATOM   1582  HG1 THR A 100      33.942 -56.152 -59.220  1.00 27.15           H  
ATOM   1583  N   ASN A 101      35.487 -52.856 -60.230  1.00 33.22           N  
ATOM   1584  H   ASN A 101      35.158 -51.962 -59.896  1.00 33.22           H  
ATOM   1585  CA  ASN A 101      36.952 -52.864 -60.364  1.00 33.22           C  
ATOM   1586  HA  ASN A 101      37.373 -53.732 -59.858  1.00 33.22           H  
ATOM   1587  C   ASN A 101      37.414 -51.603 -59.589  1.00 33.22           C  
ATOM   1588  CB  ASN A 101      37.355 -52.888 -61.852  1.00 33.22           C  
ATOM   1589  HB2 ASN A 101      36.665 -52.273 -62.431  1.00 33.22           H  
ATOM   1590  HB3 ASN A 101      38.353 -52.465 -61.968  1.00 33.22           H  
ATOM   1591  O   ASN A 101      36.646 -50.648 -59.483  1.00 33.22           O  
ATOM   1592  CG  ASN A 101      37.399 -54.298 -62.428  1.00 33.22           C  
ATOM   1593  ND2 ASN A 101      37.203 -54.451 -63.716  1.00 33.22           N  
ATOM   1594 HD21 ASN A 101      37.277 -55.401 -64.052  1.00 33.22           H  
ATOM   1595 HD22 ASN A 101      37.041 -53.651 -64.312  1.00 33.22           H  
ATOM   1596  OD1 ASN A 101      37.655 -55.277 -61.752  1.00 33.22           O  
ATOM   1597  N   GLY A 102      38.537 -51.587 -58.870  1.00 26.77           N  
ATOM   1598  H   GLY A 102      38.514 -50.878 -58.152  1.00 26.77           H  
ATOM   1599  CA  GLY A 102      39.886 -51.801 -59.399  1.00 26.77           C  
ATOM   1600  HA2 GLY A 102      40.512 -52.262 -58.635  1.00 26.77           H  
ATOM   1601  HA3 GLY A 102      39.873 -52.445 -60.278  1.00 26.77           H  
ATOM   1602  C   GLY A 102      40.421 -50.416 -59.799  1.00 26.77           C  
ATOM   1603  O   GLY A 102      40.080 -49.943 -60.874  1.00 26.77           O  
ATOM   1604  N   CYS A 103      40.973 -49.621 -58.871  1.00 24.90           N  
ATOM   1605  H   CYS A 103      40.738 -48.660 -59.075  1.00 24.90           H  
ATOM   1606  CA  CYS A 103      42.367 -49.708 -58.393  1.00 24.90           C  
ATOM   1607  HA  CYS A 103      42.501 -48.939 -57.633  1.00 24.90           H  
ATOM   1608  C   CYS A 103      43.341 -49.414 -59.550  1.00 24.90           C  
ATOM   1609  CB  CYS A 103      42.637 -51.083 -57.741  1.00 24.90           C  
ATOM   1610  HB2 CYS A 103      42.619 -51.850 -58.516  1.00 24.90           H  
ATOM   1611  HB3 CYS A 103      41.866 -51.297 -57.001  1.00 24.90           H  
ATOM   1612  O   CYS A 103      43.292 -50.124 -60.545  1.00 24.90           O  
ATOM   1613  SG  CYS A 103      44.255 -51.178 -56.925  1.00 24.90           S  
ATOM   1614  HG  CYS A 103      44.296 -52.501 -56.740  1.00 24.90           H  
ATOM   1615  N   HIS A 104      44.277 -48.470 -59.524  1.00 25.12           N  
ATOM   1616  H   HIS A 104      44.891 -48.566 -60.320  1.00 25.12           H  
ATOM   1617  CA  HIS A 104      44.680 -47.312 -58.704  1.00 25.12           C  
ATOM   1618  HA  HIS A 104      43.913 -46.537 -58.713  1.00 25.12           H  
ATOM   1619  C   HIS A 104      45.966 -46.812 -59.414  1.00 25.12           C  
ATOM   1620  CB  HIS A 104      45.059 -47.708 -57.258  1.00 25.12           C  
ATOM   1621  HB2 HIS A 104      44.461 -48.570 -56.961  1.00 25.12           H  
ATOM   1622  HB3 HIS A 104      46.098 -48.038 -57.223  1.00 25.12           H  
ATOM   1623  O   HIS A 104      46.523 -47.547 -60.229  1.00 25.12           O  
ATOM   1624  CG  HIS A 104      44.830 -46.670 -56.178  1.00 25.12           C  
ATOM   1625  CD2 HIS A 104      43.980 -46.827 -55.113  1.00 25.12           C  
ATOM   1626  HD2 HIS A 104      43.348 -47.684 -54.931  1.00 25.12           H  
ATOM   1627  ND1 HIS A 104      45.490 -45.471 -55.983  1.00 25.12           N  
ATOM   1628  HD1 HIS A 104      46.251 -45.085 -56.523  1.00 25.12           H  
ATOM   1629  CE1 HIS A 104      45.022 -44.920 -54.850  1.00 25.12           C  
ATOM   1630  HE1 HIS A 104      45.361 -43.978 -54.444  1.00 25.12           H  
ATOM   1631  NE2 HIS A 104      44.096 -45.710 -54.282  1.00 25.12           N  
ATOM   1632  N   LYS A 105      46.491 -45.652 -59.019  1.00 25.27           N  
ATOM   1633  H   LYS A 105      45.929 -45.061 -58.424  1.00 25.27           H  
ATOM   1634  CA  LYS A 105      47.796 -45.104 -59.432  1.00 25.27           C  
ATOM   1635  HA  LYS A 105      47.887 -44.214 -58.809  1.00 25.27           H  
ATOM   1636  C   LYS A 105      47.866 -44.549 -60.864  1.00 25.27           C  
ATOM   1637  CB  LYS A 105      48.976 -46.001 -59.023  1.00 25.27           C  
ATOM   1638  HB2 LYS A 105      48.892 -46.987 -59.480  1.00 25.27           H  
ATOM   1639  HB3 LYS A 105      49.889 -45.541 -59.400  1.00 25.27           H  
ATOM   1640  O   LYS A 105      47.334 -45.147 -61.793  1.00 25.27           O  
ATOM   1641  CG  LYS A 105      49.079 -46.126 -57.491  1.00 25.27           C  
ATOM   1642  HG2 LYS A 105      49.074 -45.127 -57.055  1.00 25.27           H  
ATOM   1643  HG3 LYS A 105      48.236 -46.691 -57.095  1.00 25.27           H  
ATOM   1644  CD  LYS A 105      50.390 -46.820 -57.116  1.00 25.27           C  
ATOM   1645  HD2 LYS A 105      50.325 -47.885 -57.339  1.00 25.27           H  
ATOM   1646  HD3 LYS A 105      51.181 -46.397 -57.736  1.00 25.27           H  
ATOM   1647  CE  LYS A 105      50.751 -46.608 -55.642  1.00 25.27           C  
ATOM   1648  HE2 LYS A 105      50.469 -47.493 -55.073  1.00 25.27           H  
ATOM   1649  HE3 LYS A 105      50.197 -45.748 -55.264  1.00 25.27           H  
ATOM   1650  NZ  LYS A 105      52.202 -46.332 -55.522  1.00 25.27           N  
ATOM   1651  HZ1 LYS A 105      52.551 -46.288 -54.575  1.00 25.27           H  
ATOM   1652  HZ2 LYS A 105      52.405 -45.429 -55.927  1.00 25.27           H  
ATOM   1653  HZ3 LYS A 105      52.776 -46.921 -56.108  1.00 25.27           H  
ATOM   1654  N   ASP A 106      48.323 -43.313 -61.083  1.00 29.09           N  
ATOM   1655  H   ASP A 106      48.126 -43.042 -62.036  1.00 29.09           H  
ATOM   1656  CA  ASP A 106      49.459 -42.547 -60.503  1.00 29.09           C  
ATOM   1657  HA  ASP A 106      49.337 -41.532 -60.882  1.00 29.09           H  
ATOM   1658  C   ASP A 106      50.819 -43.019 -61.047  1.00 29.09           C  
ATOM   1659  CB  ASP A 106      49.506 -42.381 -58.958  1.00 29.09           C  
ATOM   1660  HB2 ASP A 106      49.807 -43.321 -58.497  1.00 29.09           H  
ATOM   1661  HB3 ASP A 106      50.296 -41.668 -58.721  1.00 29.09           H  
ATOM   1662  O   ASP A 106      50.928 -44.134 -61.550  1.00 29.09           O  
ATOM   1663  CG  ASP A 106      48.226 -41.850 -58.297  1.00 29.09           C  
ATOM   1664  OD1 ASP A 106      47.735 -40.796 -58.753  1.00 29.09           O  
ATOM   1665  OD2 ASP A 106      47.727 -42.514 -57.350  1.00 29.09           O  
ATOM   1666  N   GLU A 107      51.836 -42.166 -60.869  1.00 26.00           N  
ATOM   1667  H   GLU A 107      51.618 -41.289 -60.419  1.00 26.00           H  
ATOM   1668  CA  GLU A 107      53.272 -42.446 -61.050  1.00 26.00           C  
ATOM   1669  HA  GLU A 107      53.779 -41.560 -60.669  1.00 26.00           H  
ATOM   1670  C   GLU A 107      53.767 -42.594 -62.521  1.00 26.00           C  
ATOM   1671  CB  GLU A 107      53.681 -43.605 -60.094  1.00 26.00           C  
ATOM   1672  HB2 GLU A 107      52.986 -44.439 -60.189  1.00 26.00           H  
ATOM   1673  HB3 GLU A 107      54.664 -43.995 -60.360  1.00 26.00           H  
ATOM   1674  O   GLU A 107      53.119 -43.197 -63.370  1.00 26.00           O  
ATOM   1675  CG  GLU A 107      53.701 -43.133 -58.625  1.00 26.00           C  
ATOM   1676  HG2 GLU A 107      54.637 -42.603 -58.444  1.00 26.00           H  
ATOM   1677  HG3 GLU A 107      52.895 -42.415 -58.472  1.00 26.00           H  
ATOM   1678  CD  GLU A 107      53.549 -44.239 -57.566  1.00 26.00           C  
ATOM   1679  OE1 GLU A 107      52.885 -43.978 -56.533  1.00 26.00           O  
ATOM   1680  OE2 GLU A 107      54.006 -45.396 -57.717  1.00 26.00           O  
ATOM   1681  N   ASP A 108      54.933 -42.065 -62.920  1.00 28.02           N  
ATOM   1682  H   ASP A 108      55.181 -42.294 -63.872  1.00 28.02           H  
ATOM   1683  CA  ASP A 108      55.725 -40.963 -62.341  1.00 28.02           C  
ATOM   1684  HA  ASP A 108      55.050 -40.124 -62.171  1.00 28.02           H  
ATOM   1685  C   ASP A 108      56.808 -40.496 -63.350  1.00 28.02           C  
ATOM   1686  CB  ASP A 108      56.385 -41.399 -61.001  1.00 28.02           C  
ATOM   1687  HB2 ASP A 108      55.949 -42.333 -60.645  1.00 28.02           H  
ATOM   1688  HB3 ASP A 108      57.441 -41.635 -61.133  1.00 28.02           H  
ATOM   1689  O   ASP A 108      56.695 -40.774 -64.548  1.00 28.02           O  
ATOM   1690  CG  ASP A 108      56.228 -40.347 -59.896  1.00 28.02           C  
ATOM   1691  OD1 ASP A 108      55.952 -39.176 -60.241  1.00 28.02           O  
ATOM   1692  OD2 ASP A 108      56.394 -40.718 -58.717  1.00 28.02           O  
ATOM   1693  N   SER A 109      57.883 -39.877 -62.838  1.00 29.18           N  
ATOM   1694  H   SER A 109      57.745 -39.524 -61.902  1.00 29.18           H  
ATOM   1695  CA  SER A 109      59.304 -39.960 -63.269  1.00 29.18           C  
ATOM   1696  HA  SER A 109      59.829 -40.233 -62.354  1.00 29.18           H  
ATOM   1697  C   SER A 109      59.926 -38.618 -63.684  1.00 29.18           C  
ATOM   1698  CB  SER A 109      59.620 -41.114 -64.242  1.00 29.18           C  
ATOM   1699  HB2 SER A 109      60.699 -41.254 -64.313  1.00 29.18           H  
ATOM   1700  HB3 SER A 109      59.188 -42.036 -63.853  1.00 29.18           H  
ATOM   1701  O   SER A 109      59.263 -37.751 -64.248  1.00 29.18           O  
ATOM   1702  OG  SER A 109      59.113 -40.874 -65.534  1.00 29.18           O  
ATOM   1703  HG  SER A 109      58.173 -40.730 -65.406  1.00 29.18           H  
ATOM   1704  N   GLU A 110      61.198 -38.349 -63.368  1.00 32.83           N  
ATOM   1705  H   GLU A 110      61.472 -37.397 -63.562  1.00 32.83           H  
ATOM   1706  CA  GLU A 110      62.314 -39.247 -62.984  1.00 32.83           C  
ATOM   1707  HA  GLU A 110      61.991 -40.285 -62.899  1.00 32.83           H  
ATOM   1708  C   GLU A 110      62.954 -38.834 -61.632  1.00 32.83           C  
ATOM   1709  CB  GLU A 110      63.365 -39.133 -64.115  1.00 32.83           C  
ATOM   1710  HB2 GLU A 110      63.600 -38.077 -64.248  1.00 32.83           H  
ATOM   1711  HB3 GLU A 110      64.286 -39.636 -63.819  1.00 32.83           H  
ATOM   1712  O   GLU A 110      62.988 -37.641 -61.330  1.00 32.83           O  
ATOM   1713  CG  GLU A 110      62.896 -39.722 -65.464  1.00 32.83           C  
ATOM   1714  HG2 GLU A 110      62.771 -40.797 -65.339  1.00 32.83           H  
ATOM   1715  HG3 GLU A 110      61.926 -39.301 -65.725  1.00 32.83           H  
ATOM   1716  CD  GLU A 110      63.857 -39.453 -66.642  1.00 32.83           C  
ATOM   1717  OE1 GLU A 110      63.764 -40.192 -67.651  1.00 32.83           O  
ATOM   1718  OE2 GLU A 110      64.669 -38.500 -66.563  1.00 32.83           O  
ATOM   1719  N   ASP A 111      63.545 -39.686 -60.775  1.00 33.70           N  
ATOM   1720  H   ASP A 111      63.905 -39.191 -59.971  1.00 33.70           H  
ATOM   1721  CA  ASP A 111      63.595 -41.163 -60.553  1.00 33.70           C  
ATOM   1722  HA  ASP A 111      62.579 -41.558 -60.550  1.00 33.70           H  
ATOM   1723  C   ASP A 111      64.175 -41.349 -59.085  1.00 33.70           C  
ATOM   1724  CB  ASP A 111      64.354 -41.815 -61.730  1.00 33.70           C  
ATOM   1725  HB2 ASP A 111      63.897 -41.481 -62.661  1.00 33.70           H  
ATOM   1726  HB3 ASP A 111      65.386 -41.464 -61.743  1.00 33.70           H  
ATOM   1727  O   ASP A 111      64.113 -40.375 -58.333  1.00 33.70           O  
ATOM   1728  CG  ASP A 111      64.275 -43.342 -61.779  1.00 33.70           C  
ATOM   1729  OD1 ASP A 111      63.253 -43.892 -61.312  1.00 33.70           O  
ATOM   1730  OD2 ASP A 111      65.278 -43.968 -62.192  1.00 33.70           O  
ATOM   1731  N   VAL A 112      64.733 -42.413 -58.460  1.00 34.26           N  
ATOM   1732  H   VAL A 112      64.828 -42.204 -57.477  1.00 34.26           H  
ATOM   1733  CA  VAL A 112      65.432 -43.668 -58.830  1.00 34.26           C  
ATOM   1734  HA  VAL A 112      65.021 -44.122 -59.732  1.00 34.26           H  
ATOM   1735  C   VAL A 112      65.294 -44.741 -57.715  1.00 34.26           C  
ATOM   1736  CB  VAL A 112      66.955 -43.389 -59.041  1.00 34.26           C  
ATOM   1737  HB  VAL A 112      67.391 -43.113 -58.081  1.00 34.26           H  
ATOM   1738  O   VAL A 112      65.971 -44.641 -56.692  1.00 34.26           O  
ATOM   1739  CG1 VAL A 112      67.714 -44.616 -59.568  1.00 34.26           C  
ATOM   1740 HG11 VAL A 112      67.705 -45.413 -58.825  1.00 34.26           H  
ATOM   1741 HG12 VAL A 112      67.251 -44.965 -60.491  1.00 34.26           H  
ATOM   1742 HG13 VAL A 112      68.755 -44.362 -59.766  1.00 34.26           H  
ATOM   1743  CG2 VAL A 112      67.332 -42.253 -60.002  1.00 34.26           C  
ATOM   1744 HG21 VAL A 112      66.804 -41.334 -59.747  1.00 34.26           H  
ATOM   1745 HG22 VAL A 112      68.401 -42.056 -59.934  1.00 34.26           H  
ATOM   1746 HG23 VAL A 112      67.105 -42.546 -61.027  1.00 34.26           H  
ATOM   1747  N   THR A 113      64.556 -45.840 -57.969  1.00 30.61           N  
ATOM   1748  H   THR A 113      64.004 -45.789 -58.813  1.00 30.61           H  
ATOM   1749  CA  THR A 113      64.651 -47.193 -57.310  1.00 30.61           C  
ATOM   1750  HA  THR A 113      63.920 -47.821 -57.819  1.00 30.61           H  
ATOM   1751  C   THR A 113      64.317 -47.349 -55.794  1.00 30.61           C  
ATOM   1752  CB  THR A 113      66.028 -47.815 -57.609  1.00 30.61           C  
ATOM   1753  HB  THR A 113      66.071 -48.811 -57.168  1.00 30.61           H  
ATOM   1754  O   THR A 113      64.462 -46.407 -55.027  1.00 30.61           O  
ATOM   1755  CG2 THR A 113      66.296 -47.994 -59.105  1.00 30.61           C  
ATOM   1756 HG21 THR A 113      65.564 -48.683 -59.527  1.00 30.61           H  
ATOM   1757 HG22 THR A 113      67.293 -48.412 -59.245  1.00 30.61           H  
ATOM   1758 HG23 THR A 113      66.228 -47.044 -59.635  1.00 30.61           H  
ATOM   1759  OG1 THR A 113      67.084 -47.091 -57.024  1.00 30.61           O  
ATOM   1760  HG1 THR A 113      66.728 -46.239 -56.759  1.00 30.61           H  
ATOM   1761  N   MET A 114      63.898 -48.510 -55.237  1.00 30.82           N  
ATOM   1762  H   MET A 114      63.717 -48.418 -54.248  1.00 30.82           H  
ATOM   1763  CA  MET A 114      63.625 -49.884 -55.747  1.00 30.82           C  
ATOM   1764  HA  MET A 114      63.150 -49.829 -56.727  1.00 30.82           H  
ATOM   1765  C   MET A 114      62.690 -50.681 -54.784  1.00 30.82           C  
ATOM   1766  CB  MET A 114      64.949 -50.689 -55.829  1.00 30.82           C  
ATOM   1767  HB2 MET A 114      64.934 -51.521 -55.125  1.00 30.82           H  
ATOM   1768  HB3 MET A 114      65.786 -50.061 -55.525  1.00 30.82           H  
ATOM   1769  O   MET A 114      62.784 -50.463 -53.580  1.00 30.82           O  
ATOM   1770  CG  MET A 114      65.227 -51.260 -57.227  1.00 30.82           C  
ATOM   1771  HG2 MET A 114      64.548 -52.091 -57.418  1.00 30.82           H  
ATOM   1772  HG3 MET A 114      65.017 -50.492 -57.971  1.00 30.82           H  
ATOM   1773  SD  MET A 114      66.940 -51.818 -57.473  1.00 30.82           S  
ATOM   1774  CE  MET A 114      66.839 -53.442 -56.675  1.00 30.82           C  
ATOM   1775  HE1 MET A 114      67.816 -53.926 -56.696  1.00 30.82           H  
ATOM   1776  HE2 MET A 114      66.117 -54.062 -57.207  1.00 30.82           H  
ATOM   1777  HE3 MET A 114      66.509 -53.331 -55.642  1.00 30.82           H  
ATOM   1778  N   ASP A 115      61.934 -51.665 -55.315  1.00 30.45           N  
ATOM   1779  H   ASP A 115      61.987 -51.747 -56.321  1.00 30.45           H  
ATOM   1780  CA  ASP A 115      61.448 -52.934 -54.688  1.00 30.45           C  
ATOM   1781  HA  ASP A 115      60.856 -53.429 -55.458  1.00 30.45           H  
ATOM   1782  C   ASP A 115      60.516 -52.932 -53.426  1.00 30.45           C  
ATOM   1783  CB  ASP A 115      62.700 -53.817 -54.465  1.00 30.45           C  
ATOM   1784  HB2 ASP A 115      62.452 -54.675 -53.840  1.00 30.45           H  
ATOM   1785  HB3 ASP A 115      63.441 -53.248 -53.905  1.00 30.45           H  
ATOM   1786  O   ASP A 115      60.705 -52.144 -52.508  1.00 30.45           O  
ATOM   1787  CG  ASP A 115      63.349 -54.325 -55.764  1.00 30.45           C  
ATOM   1788  OD1 ASP A 115      62.861 -53.971 -56.863  1.00 30.45           O  
ATOM   1789  OD2 ASP A 115      64.355 -55.060 -55.646  1.00 30.45           O  
ATOM   1790  N   VAL A 116      59.546 -53.855 -53.196  1.00 33.66           N  
ATOM   1791  H   VAL A 116      59.209 -53.797 -52.245  1.00 33.66           H  
ATOM   1792  CA  VAL A 116      58.745 -54.807 -54.031  1.00 33.66           C  
ATOM   1793  HA  VAL A 116      58.272 -54.231 -54.826  1.00 33.66           H  
ATOM   1794  C   VAL A 116      57.607 -55.463 -53.168  1.00 33.66           C  
ATOM   1795  CB  VAL A 116      59.662 -55.897 -54.671  1.00 33.66           C  
ATOM   1796  HB  VAL A 116      60.701 -55.613 -54.503  1.00 33.66           H  
ATOM   1797  O   VAL A 116      57.867 -55.744 -52.002  1.00 33.66           O  
ATOM   1798  CG1 VAL A 116      59.565 -57.336 -54.155  1.00 33.66           C  
ATOM   1799 HG11 VAL A 116      58.631 -57.795 -54.480  1.00 33.66           H  
ATOM   1800 HG12 VAL A 116      60.388 -57.922 -54.563  1.00 33.66           H  
ATOM   1801 HG13 VAL A 116      59.639 -57.355 -53.068  1.00 33.66           H  
ATOM   1802  CG2 VAL A 116      59.482 -55.939 -56.191  1.00 33.66           C  
ATOM   1803 HG21 VAL A 116      60.206 -56.626 -56.627  1.00 33.66           H  
ATOM   1804 HG22 VAL A 116      58.474 -56.268 -56.443  1.00 33.66           H  
ATOM   1805 HG23 VAL A 116      59.659 -54.952 -56.617  1.00 33.66           H  
ATOM   1806  N   GLN A 117      56.414 -55.776 -53.737  1.00 32.68           N  
ATOM   1807  H   GLN A 117      56.280 -55.439 -54.679  1.00 32.68           H  
ATOM   1808  CA  GLN A 117      55.366 -56.755 -53.260  1.00 32.68           C  
ATOM   1809  HA  GLN A 117      54.545 -56.702 -53.976  1.00 32.68           H  
ATOM   1810  C   GLN A 117      54.658 -56.574 -51.869  1.00 32.68           C  
ATOM   1811  CB  GLN A 117      55.991 -58.163 -53.398  1.00 32.68           C  
ATOM   1812  HB2 GLN A 117      55.485 -58.888 -52.760  1.00 32.68           H  
ATOM   1813  HB3 GLN A 117      57.019 -58.152 -53.034  1.00 32.68           H  
ATOM   1814  O   GLN A 117      55.188 -55.905 -50.993  1.00 32.68           O  
ATOM   1815  CG  GLN A 117      55.951 -58.635 -54.864  1.00 32.68           C  
ATOM   1816  HG2 GLN A 117      54.922 -58.609 -55.222  1.00 32.68           H  
ATOM   1817  HG3 GLN A 117      56.526 -57.954 -55.491  1.00 32.68           H  
ATOM   1818  CD  GLN A 117      56.506 -60.043 -55.055  1.00 32.68           C  
ATOM   1819  NE2 GLN A 117      55.738 -60.962 -55.586  1.00 32.68           N  
ATOM   1820 HE21 GLN A 117      54.745 -60.793 -55.659  1.00 32.68           H  
ATOM   1821 HE22 GLN A 117      56.106 -61.901 -55.648  1.00 32.68           H  
ATOM   1822  OE1 GLN A 117      57.646 -60.348 -54.739  1.00 32.68           O  
ATOM   1823  N   GLU A 118      53.488 -57.165 -51.516  1.00 29.69           N  
ATOM   1824  H   GLU A 118      53.306 -57.034 -50.531  1.00 29.69           H  
ATOM   1825  CA  GLU A 118      52.244 -57.606 -52.227  1.00 29.69           C  
ATOM   1826  HA  GLU A 118      51.931 -56.785 -52.872  1.00 29.69           H  
ATOM   1827  C   GLU A 118      51.062 -57.821 -51.205  1.00 29.69           C  
ATOM   1828  CB  GLU A 118      52.464 -58.855 -53.116  1.00 29.69           C  
ATOM   1829  HB2 GLU A 118      53.534 -59.004 -53.266  1.00 29.69           H  
ATOM   1830  HB3 GLU A 118      52.094 -59.755 -52.625  1.00 29.69           H  
ATOM   1831  O   GLU A 118      51.106 -57.266 -50.107  1.00 29.69           O  
ATOM   1832  CG  GLU A 118      51.832 -58.714 -54.516  1.00 29.69           C  
ATOM   1833  HG2 GLU A 118      50.759 -58.885 -54.438  1.00 29.69           H  
ATOM   1834  HG3 GLU A 118      51.991 -57.693 -54.864  1.00 29.69           H  
ATOM   1835  CD  GLU A 118      52.440 -59.674 -55.559  1.00 29.69           C  
ATOM   1836  OE1 GLU A 118      52.418 -59.328 -56.758  1.00 29.69           O  
ATOM   1837  OE2 GLU A 118      53.037 -60.703 -55.165  1.00 29.69           O  
ATOM   1838  N   GLU A 119      49.994 -58.559 -51.564  1.00 28.19           N  
ATOM   1839  H   GLU A 119      50.080 -59.071 -52.430  1.00 28.19           H  
ATOM   1840  CA  GLU A 119      48.601 -58.518 -51.028  1.00 28.19           C  
ATOM   1841  HA  GLU A 119      48.347 -57.470 -50.866  1.00 28.19           H  
ATOM   1842  C   GLU A 119      48.211 -59.283 -49.713  1.00 28.19           C  
ATOM   1843  CB  GLU A 119      47.677 -59.058 -52.144  1.00 28.19           C  
ATOM   1844  HB2 GLU A 119      46.650 -59.088 -51.781  1.00 28.19           H  
ATOM   1845  HB3 GLU A 119      47.983 -60.081 -52.361  1.00 28.19           H  
ATOM   1846  O   GLU A 119      48.856 -60.239 -49.298  1.00 28.19           O  
ATOM   1847  CG  GLU A 119      47.669 -58.240 -53.446  1.00 28.19           C  
ATOM   1848  HG2 GLU A 119      48.687 -58.134 -53.821  1.00 28.19           H  
ATOM   1849  HG3 GLU A 119      47.295 -57.241 -53.220  1.00 28.19           H  
ATOM   1850  CD  GLU A 119      46.805 -58.893 -54.543  1.00 28.19           C  
ATOM   1851  OE1 GLU A 119      46.119 -58.131 -55.262  1.00 28.19           O  
ATOM   1852  OE2 GLU A 119      46.860 -60.137 -54.680  1.00 28.19           O  
ATOM   1853  N   GLU A 120      47.068 -58.848 -49.135  1.00 27.12           N  
ATOM   1854  H   GLU A 120      46.768 -57.974 -49.543  1.00 27.12           H  
ATOM   1855  CA  GLU A 120      45.910 -59.548 -48.487  1.00 27.12           C  
ATOM   1856  HA  GLU A 120      45.458 -58.746 -47.904  1.00 27.12           H  
ATOM   1857  C   GLU A 120      45.959 -60.684 -47.403  1.00 27.12           C  
ATOM   1858  CB  GLU A 120      44.851 -59.885 -49.571  1.00 27.12           C  
ATOM   1859  HB2 GLU A 120      45.315 -60.432 -50.392  1.00 27.12           H  
ATOM   1860  HB3 GLU A 120      44.091 -60.537 -49.141  1.00 27.12           H  
ATOM   1861  O   GLU A 120      46.926 -61.395 -47.162  1.00 27.12           O  
ATOM   1862  CG  GLU A 120      44.129 -58.630 -50.107  1.00 27.12           C  
ATOM   1863  HG2 GLU A 120      44.741 -58.157 -50.874  1.00 27.12           H  
ATOM   1864  HG3 GLU A 120      44.034 -57.914 -49.290  1.00 27.12           H  
ATOM   1865  CD  GLU A 120      42.714 -58.905 -50.656  1.00 27.12           C  
ATOM   1866  OE1 GLU A 120      41.890 -57.962 -50.574  1.00 27.12           O  
ATOM   1867  OE2 GLU A 120      42.433 -60.047 -51.083  1.00 27.12           O  
ATOM   1868  N   GLU A 121      44.787 -60.819 -46.742  1.00 26.91           N  
ATOM   1869  H   GLU A 121      44.098 -60.149 -47.053  1.00 26.91           H  
ATOM   1870  CA  GLU A 121      44.151 -61.995 -46.087  1.00 26.91           C  
ATOM   1871  HA  GLU A 121      43.273 -61.567 -45.603  1.00 26.91           H  
ATOM   1872  C   GLU A 121      44.837 -62.781 -44.929  1.00 26.91           C  
ATOM   1873  CB  GLU A 121      43.526 -62.923 -47.150  1.00 26.91           C  
ATOM   1874  HB2 GLU A 121      44.229 -63.035 -47.975  1.00 26.91           H  
ATOM   1875  HB3 GLU A 121      43.367 -63.914 -46.723  1.00 26.91           H  
ATOM   1876  O   GLU A 121      45.501 -63.799 -45.089  1.00 26.91           O  
ATOM   1877  CG  GLU A 121      42.176 -62.412 -47.699  1.00 26.91           C  
ATOM   1878  HG2 GLU A 121      42.016 -62.863 -48.679  1.00 26.91           H  
ATOM   1879  HG3 GLU A 121      42.218 -61.332 -47.834  1.00 26.91           H  
ATOM   1880  CD  GLU A 121      40.989 -62.791 -46.793  1.00 26.91           C  
ATOM   1881  OE1 GLU A 121      40.509 -61.912 -46.036  1.00 26.91           O  
ATOM   1882  OE2 GLU A 121      40.602 -63.984 -46.783  1.00 26.91           O  
ATOM   1883  N   ALA A 122      44.442 -62.393 -43.708  1.00 26.54           N  
ATOM   1884  H   ALA A 122      44.161 -61.423 -43.705  1.00 26.54           H  
ATOM   1885  CA  ALA A 122      43.651 -63.212 -42.765  1.00 26.54           C  
ATOM   1886  HA  ALA A 122      43.500 -62.527 -41.931  1.00 26.54           H  
ATOM   1887  C   ALA A 122      44.174 -64.526 -42.089  1.00 26.54           C  
ATOM   1888  CB  ALA A 122      42.247 -63.392 -43.369  1.00 26.54           C  
ATOM   1889  HB1 ALA A 122      41.528 -63.674 -42.600  1.00 26.54           H  
ATOM   1890  HB2 ALA A 122      41.900 -62.460 -43.815  1.00 26.54           H  
ATOM   1891  HB3 ALA A 122      42.271 -64.156 -44.146  1.00 26.54           H  
ATOM   1892  O   ALA A 122      44.762 -65.439 -42.654  1.00 26.54           O  
ATOM   1893  N   VAL A 123      43.770 -64.663 -40.813  1.00 27.07           N  
ATOM   1894  H   VAL A 123      43.262 -63.862 -40.466  1.00 27.07           H  
ATOM   1895  CA  VAL A 123      43.726 -65.877 -39.953  1.00 27.07           C  
ATOM   1896  HA  VAL A 123      43.367 -65.504 -38.993  1.00 27.07           H  
ATOM   1897  C   VAL A 123      45.040 -66.624 -39.625  1.00 27.07           C  
ATOM   1898  CB  VAL A 123      42.636 -66.887 -40.407  1.00 27.07           C  
ATOM   1899  HB  VAL A 123      42.988 -67.448 -41.273  1.00 27.07           H  
ATOM   1900  O   VAL A 123      45.363 -67.659 -40.211  1.00 27.07           O  
ATOM   1901  CG1 VAL A 123      42.309 -67.876 -39.271  1.00 27.07           C  
ATOM   1902 HG11 VAL A 123      43.191 -68.459 -39.005  1.00 27.07           H  
ATOM   1903 HG12 VAL A 123      41.540 -68.572 -39.605  1.00 27.07           H  
ATOM   1904 HG13 VAL A 123      41.947 -67.337 -38.395  1.00 27.07           H  
ATOM   1905  CG2 VAL A 123      41.303 -66.229 -40.781  1.00 27.07           C  
ATOM   1906 HG21 VAL A 123      41.428 -65.656 -41.700  1.00 27.07           H  
ATOM   1907 HG22 VAL A 123      40.553 -66.992 -40.991  1.00 27.07           H  
ATOM   1908 HG23 VAL A 123      40.949 -65.578 -39.981  1.00 27.07           H  
ATOM   1909  N   LYS A 124      45.643 -66.275 -38.472  1.00 30.43           N  
ATOM   1910  H   LYS A 124      45.505 -65.324 -38.163  1.00 30.43           H  
ATOM   1911  CA  LYS A 124      46.063 -67.267 -37.446  1.00 30.43           C  
ATOM   1912  HA  LYS A 124      45.234 -67.964 -37.321  1.00 30.43           H  
ATOM   1913  C   LYS A 124      46.324 -66.652 -36.063  1.00 30.43           C  
ATOM   1914  CB  LYS A 124      47.296 -68.079 -37.906  1.00 30.43           C  
ATOM   1915  HB2 LYS A 124      48.049 -68.116 -37.119  1.00 30.43           H  
ATOM   1916  HB3 LYS A 124      47.750 -67.574 -38.759  1.00 30.43           H  
ATOM   1917  O   LYS A 124      47.226 -65.848 -35.869  1.00 30.43           O  
ATOM   1918  CG  LYS A 124      46.914 -69.529 -38.274  1.00 30.43           C  
ATOM   1919  HG2 LYS A 124      46.955 -70.155 -37.383  1.00 30.43           H  
ATOM   1920  HG3 LYS A 124      45.896 -69.563 -38.662  1.00 30.43           H  
ATOM   1921  CD  LYS A 124      47.853 -70.083 -39.351  1.00 30.43           C  
ATOM   1922  HD2 LYS A 124      48.848 -70.234 -38.934  1.00 30.43           H  
ATOM   1923  HD3 LYS A 124      47.913 -69.349 -40.154  1.00 30.43           H  
ATOM   1924  CE  LYS A 124      47.307 -71.391 -39.932  1.00 30.43           C  
ATOM   1925  HE2 LYS A 124      46.240 -71.257 -40.113  1.00 30.43           H  
ATOM   1926  HE3 LYS A 124      47.434 -72.191 -39.203  1.00 30.43           H  
ATOM   1927  NZ  LYS A 124      47.982 -71.713 -41.213  1.00 30.43           N  
ATOM   1928  HZ1 LYS A 124      48.978 -71.821 -41.086  1.00 30.43           H  
ATOM   1929  HZ2 LYS A 124      47.839 -70.954 -41.865  1.00 30.43           H  
ATOM   1930  HZ3 LYS A 124      47.599 -72.548 -41.632  1.00 30.43           H  
ATOM   1931  N   SER A 125      45.549 -67.098 -35.078  1.00 28.23           N  
ATOM   1932  H   SER A 125      44.824 -67.754 -35.332  1.00 28.23           H  
ATOM   1933  CA  SER A 125      45.841 -66.981 -33.634  1.00 28.23           C  
ATOM   1934  HA  SER A 125      46.526 -66.152 -33.459  1.00 28.23           H  
ATOM   1935  C   SER A 125      46.499 -68.290 -33.135  1.00 28.23           C  
ATOM   1936  CB  SER A 125      44.530 -66.735 -32.861  1.00 28.23           C  
ATOM   1937  HB2 SER A 125      44.740 -66.074 -32.020  1.00 28.23           H  
ATOM   1938  HB3 SER A 125      44.163 -67.685 -32.473  1.00 28.23           H  
ATOM   1939  O   SER A 125      46.616 -69.221 -33.935  1.00 28.23           O  
ATOM   1940  OG  SER A 125      43.491 -66.173 -33.636  1.00 28.23           O  
ATOM   1941  HG  SER A 125      43.813 -65.377 -34.066  1.00 28.23           H  
ATOM   1942  N   PRO A 126      46.791 -68.487 -31.826  1.00 36.71           N  
ATOM   1943  CA  PRO A 126      46.980 -67.533 -30.714  1.00 36.71           C  
ATOM   1944  HA  PRO A 126      46.966 -66.497 -31.050  1.00 36.71           H  
ATOM   1945  C   PRO A 126      48.268 -67.814 -29.879  1.00 36.71           C  
ATOM   1946  CB  PRO A 126      45.774 -67.844 -29.816  1.00 36.71           C  
ATOM   1947  HB2 PRO A 126      44.869 -67.384 -30.211  1.00 36.71           H  
ATOM   1948  HB3 PRO A 126      45.924 -67.518 -28.787  1.00 36.71           H  
ATOM   1949  O   PRO A 126      48.826 -68.904 -29.968  1.00 36.71           O  
ATOM   1950  CG  PRO A 126      45.661 -69.373 -29.912  1.00 36.71           C  
ATOM   1951  HG2 PRO A 126      44.617 -69.685 -29.892  1.00 36.71           H  
ATOM   1952  HG3 PRO A 126      46.209 -69.837 -29.091  1.00 36.71           H  
ATOM   1953  CD  PRO A 126      46.327 -69.744 -31.243  1.00 36.71           C  
ATOM   1954  HD2 PRO A 126      45.597 -70.233 -31.887  1.00 36.71           H  
ATOM   1955  HD3 PRO A 126      47.167 -70.419 -31.078  1.00 36.71           H  
ATOM   1956  N   THR A 127      48.663 -66.933 -28.938  1.00 32.27           N  
ATOM   1957  H   THR A 127      48.360 -65.974 -29.034  1.00 32.27           H  
ATOM   1958  CA  THR A 127      49.064 -67.339 -27.554  1.00 32.27           C  
ATOM   1959  HA  THR A 127      48.194 -67.849 -27.141  1.00 32.27           H  
ATOM   1960  C   THR A 127      49.370 -66.177 -26.582  1.00 32.27           C  
ATOM   1961  CB  THR A 127      50.265 -68.324 -27.437  1.00 32.27           C  
ATOM   1962  HB  THR A 127      50.929 -67.984 -26.642  1.00 32.27           H  
ATOM   1963  O   THR A 127      49.736 -65.083 -26.983  1.00 32.27           O  
ATOM   1964  CG2 THR A 127      49.789 -69.719 -27.028  1.00 32.27           C  
ATOM   1965 HG21 THR A 127      49.298 -69.673 -26.055  1.00 32.27           H  
ATOM   1966 HG22 THR A 127      49.099 -70.121 -27.770  1.00 32.27           H  
ATOM   1967 HG23 THR A 127      50.655 -70.376 -26.954  1.00 32.27           H  
ATOM   1968  OG1 THR A 127      51.062 -68.470 -28.578  1.00 32.27           O  
ATOM   1969  HG1 THR A 127      50.488 -68.781 -29.282  1.00 32.27           H  
ATOM   1970  N   ALA A 128      49.258 -66.480 -25.277  1.00 32.79           N  
ATOM   1971  H   ALA A 128      48.863 -67.390 -25.087  1.00 32.79           H  
ATOM   1972  CA  ALA A 128      49.975 -65.883 -24.130  1.00 32.79           C  
ATOM   1973  HA  ALA A 128      49.527 -66.327 -23.242  1.00 32.79           H  
ATOM   1974  C   ALA A 128      49.948 -64.345 -23.879  1.00 32.79           C  
ATOM   1975  CB  ALA A 128      51.413 -66.425 -24.145  1.00 32.79           C  
ATOM   1976  HB1 ALA A 128      51.942 -66.046 -25.020  1.00 32.79           H  
ATOM   1977  HB2 ALA A 128      51.942 -66.091 -23.252  1.00 32.79           H  
ATOM   1978  HB3 ALA A 128      51.414 -67.514 -24.171  1.00 32.79           H  
ATOM   1979  O   ALA A 128      50.840 -63.620 -24.310  1.00 32.79           O  
ATOM   1980  N   PRO A 129      49.052 -63.856 -22.994  1.00 32.23           N  
ATOM   1981  CA  PRO A 129      49.183 -62.553 -22.333  1.00 32.23           C  
ATOM   1982  HA  PRO A 129      49.749 -61.856 -22.952  1.00 32.23           H  
ATOM   1983  C   PRO A 129      49.832 -62.651 -20.934  1.00 32.23           C  
ATOM   1984  CB  PRO A 129      47.735 -62.070 -22.213  1.00 32.23           C  
ATOM   1985  HB2 PRO A 129      47.605 -61.340 -21.414  1.00 32.23           H  
ATOM   1986  HB3 PRO A 129      47.413 -61.650 -23.165  1.00 32.23           H  
ATOM   1987  O   PRO A 129      49.559 -63.607 -20.201  1.00 32.23           O  
ATOM   1988  CG  PRO A 129      46.962 -63.366 -21.938  1.00 32.23           C  
ATOM   1989  HG2 PRO A 129      46.969 -63.584 -20.870  1.00 32.23           H  
ATOM   1990  HG3 PRO A 129      45.936 -63.299 -22.300  1.00 32.23           H  
ATOM   1991  CD  PRO A 129      47.753 -64.442 -22.692  1.00 32.23           C  
ATOM   1992  HD2 PRO A 129      47.240 -64.687 -23.622  1.00 32.23           H  
ATOM   1993  HD3 PRO A 129      47.857 -65.334 -22.074  1.00 32.23           H  
ATOM   1994  N   LYS A 130      50.584 -61.619 -20.500  1.00 31.38           N  
ATOM   1995  H   LYS A 130      50.930 -60.987 -21.207  1.00 31.38           H  
ATOM   1996  CA  LYS A 130      50.694 -61.164 -19.084  1.00 31.38           C  
ATOM   1997  HA  LYS A 130      49.692 -60.891 -18.753  1.00 31.38           H  
ATOM   1998  C   LYS A 130      51.575 -59.917 -18.919  1.00 31.38           C  
ATOM   1999  CB  LYS A 130      51.248 -62.275 -18.162  1.00 31.38           C  
ATOM   2000  HB2 LYS A 130      51.995 -61.871 -17.478  1.00 31.38           H  
ATOM   2001  HB3 LYS A 130      51.754 -63.023 -18.772  1.00 31.38           H  
ATOM   2002  O   LYS A 130      52.674 -59.856 -19.446  1.00 31.38           O  
ATOM   2003  CG  LYS A 130      50.130 -62.919 -17.317  1.00 31.38           C  
ATOM   2004  HG2 LYS A 130      49.998 -62.350 -16.397  1.00 31.38           H  
ATOM   2005  HG3 LYS A 130      49.184 -62.895 -17.859  1.00 31.38           H  
ATOM   2006  CD  LYS A 130      50.463 -64.378 -16.985  1.00 31.38           C  
ATOM   2007  HD2 LYS A 130      50.741 -64.888 -17.907  1.00 31.38           H  
ATOM   2008  HD3 LYS A 130      51.306 -64.410 -16.294  1.00 31.38           H  
ATOM   2009  CE  LYS A 130      49.245 -65.083 -16.383  1.00 31.38           C  
ATOM   2010  HE2 LYS A 130      48.998 -64.618 -15.428  1.00 31.38           H  
ATOM   2011  HE3 LYS A 130      48.403 -64.938 -17.060  1.00 31.38           H  
ATOM   2012  NZ  LYS A 130      49.503 -66.535 -16.211  1.00 31.38           N  
ATOM   2013  HZ1 LYS A 130      49.736 -66.947 -17.104  1.00 31.38           H  
ATOM   2014  HZ2 LYS A 130      50.280 -66.692 -15.586  1.00 31.38           H  
ATOM   2015  HZ3 LYS A 130      48.687 -67.010 -15.853  1.00 31.38           H  
ATOM   2016  N   GLY A 131      51.113 -58.975 -18.090  1.00 29.58           N  
ATOM   2017  H   GLY A 131      50.173 -59.088 -17.739  1.00 29.58           H  
ATOM   2018  CA  GLY A 131      51.812 -57.719 -17.773  1.00 29.58           C  
ATOM   2019  HA2 GLY A 131      51.581 -56.974 -18.534  1.00 29.58           H  
ATOM   2020  HA3 GLY A 131      52.889 -57.889 -17.791  1.00 29.58           H  
ATOM   2021  C   GLY A 131      51.450 -57.138 -16.397  1.00 29.58           C  
ATOM   2022  O   GLY A 131      51.264 -55.934 -16.260  1.00 29.58           O  
ATOM   2023  N   LYS A 132      51.277 -57.987 -15.371  1.00 28.98           N  
ATOM   2024  H   LYS A 132      51.456 -58.965 -15.545  1.00 28.98           H  
ATOM   2025  CA  LYS A 132      51.068 -57.564 -13.970  1.00 28.98           C  
ATOM   2026  HA  LYS A 132      51.470 -56.558 -13.848  1.00 28.98           H  
ATOM   2027  C   LYS A 132      51.828 -58.474 -13.004  1.00 28.98           C  
ATOM   2028  CB  LYS A 132      49.566 -57.536 -13.599  1.00 28.98           C  
ATOM   2029  HB2 LYS A 132      49.054 -58.378 -14.066  1.00 28.98           H  
ATOM   2030  HB3 LYS A 132      49.478 -57.648 -12.519  1.00 28.98           H  
ATOM   2031  O   LYS A 132      51.500 -59.651 -12.888  1.00 28.98           O  
ATOM   2032  CG  LYS A 132      48.873 -56.219 -13.983  1.00 28.98           C  
ATOM   2033  HG2 LYS A 132      49.440 -55.388 -13.564  1.00 28.98           H  
ATOM   2034  HG3 LYS A 132      48.863 -56.122 -15.068  1.00 28.98           H  
ATOM   2035  CD  LYS A 132      47.426 -56.143 -13.463  1.00 28.98           C  
ATOM   2036  HD2 LYS A 132      46.838 -56.927 -13.941  1.00 28.98           H  
ATOM   2037  HD3 LYS A 132      47.417 -56.289 -12.383  1.00 28.98           H  
ATOM   2038  CE  LYS A 132      46.842 -54.764 -13.805  1.00 28.98           C  
ATOM   2039  HE2 LYS A 132      47.414 -54.000 -13.278  1.00 28.98           H  
ATOM   2040  HE3 LYS A 132      46.987 -54.589 -14.871  1.00 28.98           H  
ATOM   2041  NZ  LYS A 132      45.397 -54.647 -13.476  1.00 28.98           N  
ATOM   2042  HZ1 LYS A 132      45.059 -53.733 -13.741  1.00 28.98           H  
ATOM   2043  HZ2 LYS A 132      45.232 -54.773 -12.487  1.00 28.98           H  
ATOM   2044  HZ3 LYS A 132      44.859 -55.326 -13.994  1.00 28.98           H  
ATOM   2045  N   GLY A 133      52.774 -57.905 -12.259  1.00 27.05           N  
ATOM   2046  H   GLY A 133      53.058 -56.963 -12.487  1.00 27.05           H  
ATOM   2047  CA  GLY A 133      53.504 -58.586 -11.187  1.00 27.05           C  
ATOM   2048  HA2 GLY A 133      54.103 -59.390 -11.614  1.00 27.05           H  
ATOM   2049  HA3 GLY A 133      52.800 -59.022 -10.477  1.00 27.05           H  
ATOM   2050  C   GLY A 133      54.448 -57.628 -10.459  1.00 27.05           C  
ATOM   2051  O   GLY A 133      55.475 -57.255 -11.006  1.00 27.05           O  
ATOM   2052  N   GLY A 134      54.092 -57.204  -9.241  1.00 27.83           N  
ATOM   2053  H   GLY A 134      53.212 -57.523  -8.860  1.00 27.83           H  
ATOM   2054  CA  GLY A 134      54.874 -56.217  -8.481  1.00 27.83           C  
ATOM   2055  HA2 GLY A 134      55.805 -56.674  -8.147  1.00 27.83           H  
ATOM   2056  HA3 GLY A 134      55.131 -55.382  -9.134  1.00 27.83           H  
ATOM   2057  C   GLY A 134      54.127 -55.660  -7.268  1.00 27.83           C  
ATOM   2058  O   GLY A 134      53.661 -54.526  -7.289  1.00 27.83           O  
ATOM   2059  N   ARG A 135      53.940 -56.469  -6.213  1.00 27.91           N  
ATOM   2060  H   ARG A 135      54.347 -57.393  -6.249  1.00 27.91           H  
ATOM   2061  CA  ARG A 135      53.192 -56.064  -5.005  1.00 27.91           C  
ATOM   2062  HA  ARG A 135      53.362 -55.001  -4.830  1.00 27.91           H  
ATOM   2063  C   ARG A 135      53.639 -56.835  -3.754  1.00 27.91           C  
ATOM   2064  CB  ARG A 135      51.679 -56.280  -5.278  1.00 27.91           C  
ATOM   2065  HB2 ARG A 135      51.488 -57.344  -5.418  1.00 27.91           H  
ATOM   2066  HB3 ARG A 135      51.416 -55.777  -6.208  1.00 27.91           H  
ATOM   2067  O   ARG A 135      53.176 -57.961  -3.590  1.00 27.91           O  
ATOM   2068  CG  ARG A 135      50.747 -55.740  -4.174  1.00 27.91           C  
ATOM   2069  HG2 ARG A 135      50.820 -54.652  -4.162  1.00 27.91           H  
ATOM   2070  HG3 ARG A 135      51.053 -56.123  -3.201  1.00 27.91           H  
ATOM   2071  CD  ARG A 135      49.286 -56.155  -4.427  1.00 27.91           C  
ATOM   2072  HD2 ARG A 135      49.203 -57.231  -4.281  1.00 27.91           H  
ATOM   2073  HD3 ARG A 135      49.034 -55.924  -5.463  1.00 27.91           H  
ATOM   2074  NE  ARG A 135      48.339 -55.441  -3.540  1.00 27.91           N  
ATOM   2075  HE  ARG A 135      48.677 -54.586  -3.121  1.00 27.91           H  
ATOM   2076  NH1 ARG A 135      46.490 -56.783  -3.846  1.00 27.91           N  
ATOM   2077 HH11 ARG A 135      45.505 -56.954  -3.704  1.00 27.91           H  
ATOM   2078 HH12 ARG A 135      47.029 -57.391  -4.446  1.00 27.91           H  
ATOM   2079  NH2 ARG A 135      46.314 -54.936  -2.615  1.00 27.91           N  
ATOM   2080 HH21 ARG A 135      46.688 -54.077  -2.238  1.00 27.91           H  
ATOM   2081 HH22 ARG A 135      45.332 -55.134  -2.489  1.00 27.91           H  
ATOM   2082  CZ  ARG A 135      47.060 -55.725  -3.338  1.00 27.91           C  
ATOM   2083  N   ARG A 136      54.436 -56.213  -2.859  1.00 29.73           N  
ATOM   2084  H   ARG A 136      54.945 -55.418  -3.219  1.00 29.73           H  
ATOM   2085  CA  ARG A 136      54.369 -56.323  -1.366  1.00 29.73           C  
ATOM   2086  HA  ARG A 136      53.499 -55.762  -1.023  1.00 29.73           H  
ATOM   2087  C   ARG A 136      55.572 -55.708  -0.605  1.00 29.73           C  
ATOM   2088  CB  ARG A 136      54.183 -57.783  -0.880  1.00 29.73           C  
ATOM   2089  HB2 ARG A 136      54.714 -57.940   0.059  1.00 29.73           H  
ATOM   2090  HB3 ARG A 136      54.610 -58.481  -1.601  1.00 29.73           H  
ATOM   2091  O   ARG A 136      56.606 -56.337  -0.447  1.00 29.73           O  
ATOM   2092  CG  ARG A 136      52.701 -58.099  -0.602  1.00 29.73           C  
ATOM   2093  HG2 ARG A 136      52.413 -57.612   0.329  1.00 29.73           H  
ATOM   2094  HG3 ARG A 136      52.064 -57.709  -1.396  1.00 29.73           H  
ATOM   2095  CD  ARG A 136      52.473 -59.607  -0.477  1.00 29.73           C  
ATOM   2096  HD2 ARG A 136      53.164 -60.004   0.267  1.00 29.73           H  
ATOM   2097  HD3 ARG A 136      52.689 -60.070  -1.440  1.00 29.73           H  
ATOM   2098  NE  ARG A 136      51.085 -59.912  -0.071  1.00 29.73           N  
ATOM   2099  HE  ARG A 136      50.489 -59.122   0.133  1.00 29.73           H  
ATOM   2100  NH1 ARG A 136      51.269 -62.202  -0.079  1.00 29.73           N  
ATOM   2101 HH11 ARG A 136      50.871 -63.117   0.075  1.00 29.73           H  
ATOM   2102 HH12 ARG A 136      52.228 -62.118  -0.386  1.00 29.73           H  
ATOM   2103  NH2 ARG A 136      49.339 -61.260   0.515  1.00 29.73           N  
ATOM   2104 HH21 ARG A 136      48.970 -62.187   0.671  1.00 29.73           H  
ATOM   2105 HH22 ARG A 136      48.771 -60.455   0.736  1.00 29.73           H  
ATOM   2106  CZ  ARG A 136      50.573 -61.117   0.117  1.00 29.73           C  
ATOM   2107  N   SER A 137      55.352 -54.519  -0.041  1.00 29.85           N  
ATOM   2108  H   SER A 137      54.599 -53.997  -0.466  1.00 29.85           H  
ATOM   2109  CA  SER A 137      55.562 -54.157   1.384  1.00 29.85           C  
ATOM   2110  HA  SER A 137      55.747 -53.083   1.410  1.00 29.85           H  
ATOM   2111  C   SER A 137      56.677 -54.812   2.245  1.00 29.85           C  
ATOM   2112  CB  SER A 137      54.224 -54.394   2.107  1.00 29.85           C  
ATOM   2113  HB2 SER A 137      54.321 -54.120   3.158  1.00 29.85           H  
ATOM   2114  HB3 SER A 137      53.451 -53.772   1.657  1.00 29.85           H  
ATOM   2115  O   SER A 137      56.487 -55.928   2.736  1.00 29.85           O  
ATOM   2116  OG  SER A 137      53.849 -55.758   2.002  1.00 29.85           O  
ATOM   2117  HG  SER A 137      54.600 -56.250   2.342  1.00 29.85           H  
ATOM   2118  N   LYS A 138      57.704 -54.018   2.600  1.00 29.76           N  
ATOM   2119  H   LYS A 138      57.951 -53.304   1.930  1.00 29.76           H  
ATOM   2120  CA  LYS A 138      58.371 -53.819   3.927  1.00 29.76           C  
ATOM   2121  HA  LYS A 138      57.633 -53.485   4.657  1.00 29.76           H  
ATOM   2122  C   LYS A 138      59.424 -52.690   3.735  1.00 29.76           C  
ATOM   2123  CB  LYS A 138      59.059 -55.111   4.422  1.00 29.76           C  
ATOM   2124  HB2 LYS A 138      60.005 -54.852   4.897  1.00 29.76           H  
ATOM   2125  HB3 LYS A 138      59.286 -55.750   3.568  1.00 29.76           H  
ATOM   2126  O   LYS A 138      59.968 -52.640   2.641  1.00 29.76           O  
ATOM   2127  CG  LYS A 138      58.216 -55.887   5.454  1.00 29.76           C  
ATOM   2128  HG2 LYS A 138      58.152 -55.305   6.373  1.00 29.76           H  
ATOM   2129  HG3 LYS A 138      57.202 -56.044   5.085  1.00 29.76           H  
ATOM   2130  CD  LYS A 138      58.849 -57.246   5.775  1.00 29.76           C  
ATOM   2131  HD2 LYS A 138      59.871 -57.084   6.117  1.00 29.76           H  
ATOM   2132  HD3 LYS A 138      58.871 -57.850   4.868  1.00 29.76           H  
ATOM   2133  CE  LYS A 138      58.049 -57.972   6.864  1.00 29.76           C  
ATOM   2134  HE2 LYS A 138      57.973 -57.313   7.729  1.00 29.76           H  
ATOM   2135  HE3 LYS A 138      57.042 -58.159   6.493  1.00 29.76           H  
ATOM   2136  NZ  LYS A 138      58.705 -59.245   7.256  1.00 29.76           N  
ATOM   2137  HZ1 LYS A 138      58.787 -59.864   6.462  1.00 29.76           H  
ATOM   2138  HZ2 LYS A 138      59.636 -59.063   7.604  1.00 29.76           H  
ATOM   2139  HZ3 LYS A 138      58.184 -59.713   7.984  1.00 29.76           H  
ATOM   2140  N   ALA A 139      59.718 -51.699   4.590  1.00 27.90           N  
ATOM   2141  H   ALA A 139      60.407 -51.100   4.160  1.00 27.90           H  
ATOM   2142  CA  ALA A 139      59.542 -51.380   6.025  1.00 27.90           C  
ATOM   2143  HA  ALA A 139      59.281 -50.321   6.034  1.00 27.90           H  
ATOM   2144  C   ALA A 139      60.853 -51.465   6.849  1.00 27.90           C  
ATOM   2145  CB  ALA A 139      58.358 -52.082   6.701  1.00 27.90           C  
ATOM   2146  HB1 ALA A 139      58.236 -51.688   7.710  1.00 27.90           H  
ATOM   2147  HB2 ALA A 139      58.562 -53.150   6.780  1.00 27.90           H  
ATOM   2148  HB3 ALA A 139      57.439 -51.896   6.145  1.00 27.90           H  
ATOM   2149  O   ALA A 139      61.630 -52.395   6.652  1.00 27.90           O  
ATOM   2150  N   ASN A 140      61.007 -50.523   7.800  1.00 30.68           N  
ATOM   2151  H   ASN A 140      60.233 -49.883   7.904  1.00 30.68           H  
ATOM   2152  CA  ASN A 140      62.188 -50.174   8.630  1.00 30.68           C  
ATOM   2153  HA  ASN A 140      61.807 -49.524   9.417  1.00 30.68           H  
ATOM   2154  C   ASN A 140      63.239 -49.311   7.884  1.00 30.68           C  
ATOM   2155  CB  ASN A 140      62.761 -51.409   9.358  1.00 30.68           C  
ATOM   2156  HB2 ASN A 140      63.596 -51.096   9.985  1.00 30.68           H  
ATOM   2157  HB3 ASN A 140      63.161 -52.114   8.629  1.00 30.68           H  
ATOM   2158  O   ASN A 140      63.394 -49.463   6.677  1.00 30.68           O  
ATOM   2159  CG  ASN A 140      61.762 -52.137  10.247  1.00 30.68           C  
ATOM   2160  ND2 ASN A 140      62.231 -53.086  11.020  1.00 30.68           N  
ATOM   2161 HD21 ASN A 140      63.229 -53.231  11.074  1.00 30.68           H  
ATOM   2162 HD22 ASN A 140      61.586 -53.472  11.695  1.00 30.68           H  
ATOM   2163  OD1 ASN A 140      60.567 -51.881  10.286  1.00 30.68           O  
ATOM   2164  N   SER A 141      63.934 -48.353   8.518  1.00 33.39           N  
ATOM   2165  H   SER A 141      64.526 -47.806   7.909  1.00 33.39           H  
ATOM   2166  CA  SER A 141      64.234 -48.164   9.959  1.00 33.39           C  
ATOM   2167  HA  SER A 141      63.802 -48.973  10.548  1.00 33.39           H  
ATOM   2168  C   SER A 141      63.792 -46.821  10.594  1.00 33.39           C  
ATOM   2169  CB  SER A 141      65.762 -48.255  10.110  1.00 33.39           C  
ATOM   2170  HB2 SER A 141      66.098 -49.246   9.807  1.00 33.39           H  
ATOM   2171  HB3 SER A 141      66.052 -48.097  11.148  1.00 33.39           H  
ATOM   2172  O   SER A 141      64.010 -45.771  10.003  1.00 33.39           O  
ATOM   2173  OG  SER A 141      66.388 -47.279   9.292  1.00 33.39           O  
ATOM   2174  HG  SER A 141      65.998 -46.427   9.498  1.00 33.39           H  
ATOM   2175  N   ASP A 142      63.241 -46.896  11.819  1.00 31.48           N  
ATOM   2176  H   ASP A 142      62.932 -47.833  12.035  1.00 31.48           H  
ATOM   2177  CA  ASP A 142      63.653 -46.206  13.078  1.00 31.48           C  
ATOM   2178  HA  ASP A 142      62.820 -46.351  13.766  1.00 31.48           H  
ATOM   2179  C   ASP A 142      63.966 -44.679  13.131  1.00 31.48           C  
ATOM   2180  CB  ASP A 142      64.822 -47.033  13.642  1.00 31.48           C  
ATOM   2181  HB2 ASP A 142      65.129 -46.649  14.615  1.00 31.48           H  
ATOM   2182  HB3 ASP A 142      65.682 -46.953  12.977  1.00 31.48           H  
ATOM   2183  O   ASP A 142      64.606 -44.133  12.248  1.00 31.48           O  
ATOM   2184  CG  ASP A 142      64.395 -48.495  13.794  1.00 31.48           C  
ATOM   2185  OD1 ASP A 142      63.485 -48.722  14.620  1.00 31.48           O  
ATOM   2186  OD2 ASP A 142      64.853 -49.335  12.990  1.00 31.48           O  
ATOM   2187  N   THR A 143      63.674 -43.911  14.204  1.00 31.82           N  
ATOM   2188  H   THR A 143      63.943 -42.947  14.066  1.00 31.82           H  
ATOM   2189  CA  THR A 143      63.063 -44.201  15.533  1.00 31.82           C  
ATOM   2190  HA  THR A 143      62.260 -44.928  15.407  1.00 31.82           H  
ATOM   2191  C   THR A 143      62.473 -42.945  16.228  1.00 31.82           C  
ATOM   2192  CB  THR A 143      64.097 -44.730  16.564  1.00 31.82           C  
ATOM   2193  HB  THR A 143      64.066 -44.096  17.450  1.00 31.82           H  
ATOM   2194  O   THR A 143      62.949 -41.841  15.994  1.00 31.82           O  
ATOM   2195  CG2 THR A 143      63.760 -46.129  17.070  1.00 31.82           C  
ATOM   2196 HG21 THR A 143      63.559 -46.801  16.236  1.00 31.82           H  
ATOM   2197 HG22 THR A 143      64.593 -46.527  17.650  1.00 31.82           H  
ATOM   2198 HG23 THR A 143      62.872 -46.091  17.701  1.00 31.82           H  
ATOM   2199  OG1 THR A 143      65.446 -44.667  16.172  1.00 31.82           O  
ATOM   2200  HG1 THR A 143      65.504 -44.945  15.255  1.00 31.82           H  
ATOM   2201  N   LYS A 144      61.601 -43.164  17.244  1.00 32.12           N  
ATOM   2202  H   LYS A 144      61.248 -44.109  17.297  1.00 32.12           H  
ATOM   2203  CA  LYS A 144      61.121 -42.221  18.307  1.00 32.12           C  
ATOM   2204  HA  LYS A 144      60.564 -42.825  19.023  1.00 32.12           H  
ATOM   2205  C   LYS A 144      60.133 -41.118  17.839  1.00 32.12           C  
ATOM   2206  CB  LYS A 144      62.324 -41.609  19.070  1.00 32.12           C  
ATOM   2207  HB2 LYS A 144      61.963 -40.875  19.790  1.00 32.12           H  
ATOM   2208  HB3 LYS A 144      62.934 -41.054  18.358  1.00 32.12           H  
ATOM   2209  O   LYS A 144      60.300 -40.557  16.772  1.00 32.12           O  
ATOM   2210  CG  LYS A 144      63.206 -42.623  19.831  1.00 32.12           C  
ATOM   2211  HG2 LYS A 144      63.187 -43.590  19.328  1.00 32.12           H  
ATOM   2212  HG3 LYS A 144      62.808 -42.767  20.836  1.00 32.12           H  
ATOM   2213  CD  LYS A 144      64.666 -42.141  19.919  1.00 32.12           C  
ATOM   2214  HD2 LYS A 144      64.714 -41.220  20.500  1.00 32.12           H  
ATOM   2215  HD3 LYS A 144      65.013 -41.931  18.907  1.00 32.12           H  
ATOM   2216  CE  LYS A 144      65.580 -43.208  20.540  1.00 32.12           C  
ATOM   2217  HE2 LYS A 144      65.383 -44.155  20.038  1.00 32.12           H  
ATOM   2218  HE3 LYS A 144      65.333 -43.330  21.595  1.00 32.12           H  
ATOM   2219  NZ  LYS A 144      67.017 -42.864  20.374  1.00 32.12           N  
ATOM   2220  HZ1 LYS A 144      67.613 -43.587  20.752  1.00 32.12           H  
ATOM   2221  HZ2 LYS A 144      67.240 -42.786  19.392  1.00 32.12           H  
ATOM   2222  HZ3 LYS A 144      67.249 -41.984  20.812  1.00 32.12           H  
ATOM   2223  N   LYS A 145      59.098 -40.728  18.609  1.00 31.14           N  
ATOM   2224  H   LYS A 145      58.535 -40.019  18.161  1.00 31.14           H  
ATOM   2225  CA  LYS A 145      58.599 -41.185  19.936  1.00 31.14           C  
ATOM   2226  HA  LYS A 145      58.755 -42.259  20.031  1.00 31.14           H  
ATOM   2227  C   LYS A 145      57.070 -40.952  20.068  1.00 31.14           C  
ATOM   2228  CB  LYS A 145      59.345 -40.427  21.059  1.00 31.14           C  
ATOM   2229  HB2 LYS A 145      58.657 -39.745  21.559  1.00 31.14           H  
ATOM   2230  HB3 LYS A 145      60.134 -39.811  20.629  1.00 31.14           H  
ATOM   2231  O   LYS A 145      56.516 -40.131  19.348  1.00 31.14           O  
ATOM   2232  CG  LYS A 145      59.964 -41.369  22.105  1.00 31.14           C  
ATOM   2233  HG2 LYS A 145      60.638 -42.069  21.610  1.00 31.14           H  
ATOM   2234  HG3 LYS A 145      59.171 -41.932  22.596  1.00 31.14           H  
ATOM   2235  CD  LYS A 145      60.747 -40.567  23.158  1.00 31.14           C  
ATOM   2236  HD2 LYS A 145      61.519 -39.979  22.660  1.00 31.14           H  
ATOM   2237  HD3 LYS A 145      60.057 -39.884  23.654  1.00 31.14           H  
ATOM   2238  CE  LYS A 145      61.396 -41.487  24.201  1.00 31.14           C  
ATOM   2239  HE2 LYS A 145      62.128 -42.124  23.704  1.00 31.14           H  
ATOM   2240  HE3 LYS A 145      60.622 -42.131  24.619  1.00 31.14           H  
ATOM   2241  NZ  LYS A 145      62.041 -40.708  25.292  1.00 31.14           N  
ATOM   2242  HZ1 LYS A 145      61.357 -40.137  25.768  1.00 31.14           H  
ATOM   2243  HZ2 LYS A 145      62.757 -40.093  24.932  1.00 31.14           H  
ATOM   2244  HZ3 LYS A 145      62.457 -41.320  25.979  1.00 31.14           H  
ATOM   2245  N   SER A 146      56.412 -41.661  20.992  1.00 30.36           N  
ATOM   2246  H   SER A 146      56.943 -42.314  21.550  1.00 30.36           H  
ATOM   2247  CA  SER A 146      54.935 -41.767  21.106  1.00 30.36           C  
ATOM   2248  HA  SER A 146      54.517 -41.498  20.136  1.00 30.36           H  
ATOM   2249  C   SER A 146      54.286 -40.851  22.183  1.00 30.36           C  
ATOM   2250  CB  SER A 146      54.561 -43.233  21.382  1.00 30.36           C  
ATOM   2251  HB2 SER A 146      53.490 -43.375  21.241  1.00 30.36           H  
ATOM   2252  HB3 SER A 146      54.812 -43.481  22.413  1.00 30.36           H  
ATOM   2253  O   SER A 146      55.021 -40.326  23.021  1.00 30.36           O  
ATOM   2254  OG  SER A 146      55.263 -44.105  20.513  1.00 30.36           O  
ATOM   2255  HG  SER A 146      54.849 -44.971  20.540  1.00 30.36           H  
ATOM   2256  N   PRO A 147      52.938 -40.674  22.205  1.00 43.95           N  
ATOM   2257  CA  PRO A 147      52.230 -39.678  23.036  1.00 43.95           C  
ATOM   2258  HA  PRO A 147      52.931 -38.983  23.498  1.00 43.95           H  
ATOM   2259  C   PRO A 147      51.294 -40.254  24.139  1.00 43.95           C  
ATOM   2260  CB  PRO A 147      51.394 -38.937  21.987  1.00 43.95           C  
ATOM   2261  HB2 PRO A 147      50.586 -38.343  22.415  1.00 43.95           H  
ATOM   2262  HB3 PRO A 147      52.042 -38.303  21.382  1.00 43.95           H  
ATOM   2263  O   PRO A 147      51.122 -41.464  24.260  1.00 43.95           O  
ATOM   2264  CG  PRO A 147      50.863 -40.094  21.138  1.00 43.95           C  
ATOM   2265  HG2 PRO A 147      49.985 -40.534  21.612  1.00 43.95           H  
ATOM   2266  HG3 PRO A 147      50.625 -39.767  20.125  1.00 43.95           H  
ATOM   2267  CD  PRO A 147      52.017 -41.100  21.148  1.00 43.95           C  
ATOM   2268  HD2 PRO A 147      51.634 -42.100  21.351  1.00 43.95           H  
ATOM   2269  HD3 PRO A 147      52.501 -41.074  20.171  1.00 43.95           H  
ATOM   2270  N   ALA A 148      50.604 -39.359  24.865  1.00 30.60           N  
ATOM   2271  H   ALA A 148      50.838 -38.385  24.733  1.00 30.60           H  
ATOM   2272  CA  ALA A 148      49.349 -39.567  25.622  1.00 30.60           C  
ATOM   2273  HA  ALA A 148      48.836 -40.448  25.237  1.00 30.60           H  
ATOM   2274  C   ALA A 148      48.448 -38.318  25.395  1.00 30.60           C  
ATOM   2275  CB  ALA A 148      49.698 -39.794  27.099  1.00 30.60           C  
ATOM   2276  HB1 ALA A 148      50.320 -40.684  27.198  1.00 30.60           H  
ATOM   2277  HB2 ALA A 148      50.239 -38.932  27.488  1.00 30.60           H  
ATOM   2278  HB3 ALA A 148      48.789 -39.928  27.686  1.00 30.60           H  
ATOM   2279  O   ALA A 148      48.991 -37.235  25.203  1.00 30.60           O  
ATOM   2280  N   SER A 149      47.117 -38.362  25.206  1.00 28.76           N  
ATOM   2281  H   SER A 149      46.835 -37.516  24.731  1.00 28.76           H  
ATOM   2282  CA  SER A 149      46.014 -38.925  26.023  1.00 28.76           C  
ATOM   2283  HA  SER A 149      45.112 -38.740  25.440  1.00 28.76           H  
ATOM   2284  C   SER A 149      45.830 -38.159  27.357  1.00 28.76           C  
ATOM   2285  CB  SER A 149      46.104 -40.449  26.173  1.00 28.76           C  
ATOM   2286  HB2 SER A 149      46.483 -40.877  25.246  1.00 28.76           H  
ATOM   2287  HB3 SER A 149      46.776 -40.713  26.989  1.00 28.76           H  
ATOM   2288  O   SER A 149      46.810 -37.953  28.057  1.00 28.76           O  
ATOM   2289  OG  SER A 149      44.817 -40.982  26.411  1.00 28.76           O  
ATOM   2290  HG  SER A 149      44.621 -40.876  27.345  1.00 28.76           H  
ATOM   2291  N   THR A 150      44.637 -37.696  27.782  1.00 31.36           N  
ATOM   2292  H   THR A 150      44.708 -37.043  28.549  1.00 31.36           H  
ATOM   2293  CA  THR A 150      43.287 -38.279  27.583  1.00 31.36           C  
ATOM   2294  HA  THR A 150      43.248 -38.789  26.621  1.00 31.36           H  
ATOM   2295  C   THR A 150      42.123 -37.251  27.653  1.00 31.36           C  
ATOM   2296  CB  THR A 150      43.032 -39.320  28.703  1.00 31.36           C  
ATOM   2297  HB  THR A 150      42.828 -38.805  29.642  1.00 31.36           H  
ATOM   2298  O   THR A 150      42.151 -36.334  28.464  1.00 31.36           O  
ATOM   2299  CG2 THR A 150      41.884 -40.281  28.402  1.00 31.36           C  
ATOM   2300 HG21 THR A 150      41.997 -40.709  27.405  1.00 31.36           H  
ATOM   2301 HG22 THR A 150      41.883 -41.085  29.138  1.00 31.36           H  
ATOM   2302 HG23 THR A 150      40.933 -39.756  28.488  1.00 31.36           H  
ATOM   2303  OG1 THR A 150      44.158 -40.152  28.896  1.00 31.36           O  
ATOM   2304  HG1 THR A 150      44.669 -39.778  29.617  1.00 31.36           H  
ATOM   2305  N   ARG A 151      41.081 -37.468  26.823  1.00 28.28           N  
ATOM   2306  H   ARG A 151      41.318 -38.096  26.068  1.00 28.28           H  
ATOM   2307  CA  ARG A 151      39.598 -37.344  27.045  1.00 28.28           C  
ATOM   2308  HA  ARG A 151      39.208 -36.558  26.400  1.00 28.28           H  
ATOM   2309  C   ARG A 151      39.140 -37.009  28.505  1.00 28.28           C  
ATOM   2310  CB  ARG A 151      39.059 -38.735  26.611  1.00 28.28           C  
ATOM   2311  HB2 ARG A 151      39.894 -39.377  26.328  1.00 28.28           H  
ATOM   2312  HB3 ARG A 151      38.618 -39.242  27.470  1.00 28.28           H  
ATOM   2313  O   ARG A 151      39.719 -37.560  29.428  1.00 28.28           O  
ATOM   2314  CG  ARG A 151      38.070 -38.790  25.442  1.00 28.28           C  
ATOM   2315  HG2 ARG A 151      37.148 -38.271  25.703  1.00 28.28           H  
ATOM   2316  HG3 ARG A 151      38.520 -38.329  24.563  1.00 28.28           H  
ATOM   2317  CD  ARG A 151      37.784 -40.279  25.164  1.00 28.28           C  
ATOM   2318  HD2 ARG A 151      38.733 -40.795  25.020  1.00 28.28           H  
ATOM   2319  HD3 ARG A 151      37.291 -40.707  26.037  1.00 28.28           H  
ATOM   2320  NE  ARG A 151      36.946 -40.502  23.972  1.00 28.28           N  
ATOM   2321  HE  ARG A 151      36.627 -39.686  23.468  1.00 28.28           H  
ATOM   2322  NH1 ARG A 151      36.980 -42.805  24.035  1.00 28.28           N  
ATOM   2323 HH11 ARG A 151      36.718 -43.696  23.638  1.00 28.28           H  
ATOM   2324 HH12 ARG A 151      37.544 -42.777  24.873  1.00 28.28           H  
ATOM   2325  NH2 ARG A 151      35.884 -41.769  22.397  1.00 28.28           N  
ATOM   2326 HH21 ARG A 151      35.641 -42.674  22.022  1.00 28.28           H  
ATOM   2327 HH22 ARG A 151      35.586 -40.935  21.910  1.00 28.28           H  
ATOM   2328  CZ  ARG A 151      36.609 -41.685  23.477  1.00 28.28           C  
ATOM   2329  N   VAL A 152      38.074 -36.231  28.805  1.00 29.05           N  
ATOM   2330  H   VAL A 152      38.210 -35.771  29.694  1.00 29.05           H  
ATOM   2331  CA  VAL A 152      36.619 -36.490  28.553  1.00 29.05           C  
ATOM   2332  HA  VAL A 152      36.488 -36.851  27.533  1.00 29.05           H  
ATOM   2333  C   VAL A 152      35.707 -35.228  28.743  1.00 29.05           C  
ATOM   2334  CB  VAL A 152      36.117 -37.589  29.545  1.00 29.05           C  
ATOM   2335  HB  VAL A 152      36.517 -37.372  30.535  1.00 29.05           H  
ATOM   2336  O   VAL A 152      35.865 -34.477  29.692  1.00 29.05           O  
ATOM   2337  CG1 VAL A 152      34.595 -37.705  29.697  1.00 29.05           C  
ATOM   2338 HG11 VAL A 152      34.197 -36.798  30.151  1.00 29.05           H  
ATOM   2339 HG12 VAL A 152      34.343 -38.517  30.379  1.00 29.05           H  
ATOM   2340 HG13 VAL A 152      34.119 -37.890  28.734  1.00 29.05           H  
ATOM   2341  CG2 VAL A 152      36.574 -38.999  29.143  1.00 29.05           C  
ATOM   2342 HG21 VAL A 152      37.638 -39.106  29.353  1.00 29.05           H  
ATOM   2343 HG22 VAL A 152      36.079 -39.749  29.760  1.00 29.05           H  
ATOM   2344 HG23 VAL A 152      36.347 -39.196  28.096  1.00 29.05           H  
ATOM   2345  N   THR A 153      34.717 -35.075  27.844  1.00 27.36           N  
ATOM   2346  H   THR A 153      34.763 -35.770  27.113  1.00 27.36           H  
ATOM   2347  CA  THR A 153      33.439 -34.285  27.782  1.00 27.36           C  
ATOM   2348  HA  THR A 153      33.479 -33.755  26.831  1.00 27.36           H  
ATOM   2349  C   THR A 153      32.945 -33.237  28.825  1.00 27.36           C  
ATOM   2350  CB  THR A 153      32.254 -35.271  27.684  1.00 27.36           C  
ATOM   2351  HB  THR A 153      31.350 -34.698  27.480  1.00 27.36           H  
ATOM   2352  O   THR A 153      32.825 -33.548  30.005  1.00 27.36           O  
ATOM   2353  CG2 THR A 153      32.384 -36.309  26.568  1.00 27.36           C  
ATOM   2354 HG21 THR A 153      31.459 -36.883  26.510  1.00 27.36           H  
ATOM   2355 HG22 THR A 153      32.547 -35.808  25.614  1.00 27.36           H  
ATOM   2356 HG23 THR A 153      33.204 -36.998  26.769  1.00 27.36           H  
ATOM   2357  OG1 THR A 153      32.066 -35.980  28.883  1.00 27.36           O  
ATOM   2358  HG1 THR A 153      32.302 -35.394  29.605  1.00 27.36           H  
ATOM   2359  N   ARG A 154      32.286 -32.184  28.272  1.00 28.36           N  
ATOM   2360  H   ARG A 154      32.735 -31.823  27.442  1.00 28.36           H  
ATOM   2361  CA  ARG A 154      30.849 -31.747  28.422  1.00 28.36           C  
ATOM   2362  HA  ARG A 154      30.519 -31.671  27.386  1.00 28.36           H  
ATOM   2363  C   ARG A 154      30.528 -30.333  28.991  1.00 28.36           C  
ATOM   2364  CB  ARG A 154      29.910 -32.814  29.062  1.00 28.36           C  
ATOM   2365  HB2 ARG A 154      30.458 -33.699  29.385  1.00 28.36           H  
ATOM   2366  HB3 ARG A 154      29.449 -32.394  29.956  1.00 28.36           H  
ATOM   2367  O   ARG A 154      30.900 -29.994  30.099  1.00 28.36           O  
ATOM   2368  CG  ARG A 154      28.799 -33.277  28.103  1.00 28.36           C  
ATOM   2369  HG2 ARG A 154      29.251 -33.690  27.201  1.00 28.36           H  
ATOM   2370  HG3 ARG A 154      28.189 -32.417  27.826  1.00 28.36           H  
ATOM   2371  CD  ARG A 154      27.894 -34.342  28.738  1.00 28.36           C  
ATOM   2372  HD2 ARG A 154      28.507 -35.203  29.004  1.00 28.36           H  
ATOM   2373  HD3 ARG A 154      27.454 -33.931  29.646  1.00 28.36           H  
ATOM   2374  NE  ARG A 154      26.817 -34.759  27.812  1.00 28.36           N  
ATOM   2375  HE  ARG A 154      26.710 -34.211  26.971  1.00 28.36           H  
ATOM   2376  NH1 ARG A 154      25.981 -36.499  29.063  1.00 28.36           N  
ATOM   2377 HH11 ARG A 154      25.310 -37.242  29.196  1.00 28.36           H  
ATOM   2378 HH12 ARG A 154      26.666 -36.305  29.780  1.00 28.36           H  
ATOM   2379  NH2 ARG A 154      25.051 -36.016  27.096  1.00 28.36           N  
ATOM   2380 HH21 ARG A 154      24.985 -35.463  26.254  1.00 28.36           H  
ATOM   2381 HH22 ARG A 154      24.393 -36.767  27.252  1.00 28.36           H  
ATOM   2382  CZ  ARG A 154      25.960 -35.752  27.994  1.00 28.36           C  
ATOM   2383  N   ASN A 155      29.697 -29.604  28.225  1.00 25.36           N  
ATOM   2384  H   ASN A 155      29.502 -30.011  27.321  1.00 25.36           H  
ATOM   2385  CA  ASN A 155      28.757 -28.505  28.555  1.00 25.36           C  
ATOM   2386  HA  ASN A 155      28.496 -28.045  27.603  1.00 25.36           H  
ATOM   2387  C   ASN A 155      29.163 -27.320  29.469  1.00 25.36           C  
ATOM   2388  CB  ASN A 155      27.449 -29.120  29.101  1.00 25.36           C  
ATOM   2389  HB2 ASN A 155      26.804 -28.311  29.444  1.00 25.36           H  
ATOM   2390  HB3 ASN A 155      27.676 -29.739  29.970  1.00 25.36           H  
ATOM   2391  O   ASN A 155      29.061 -27.422  30.684  1.00 25.36           O  
ATOM   2392  CG  ASN A 155      26.649 -29.938  28.108  1.00 25.36           C  
ATOM   2393  ND2 ASN A 155      25.427 -30.270  28.450  1.00 25.36           N  
ATOM   2394 HD21 ASN A 155      25.046 -29.948  29.329  1.00 25.36           H  
ATOM   2395 HD22 ASN A 155      24.857 -30.717  27.746  1.00 25.36           H  
ATOM   2396  OD1 ASN A 155      27.096 -30.301  27.032  1.00 25.36           O  
ATOM   2397  N   ALA A 156      29.310 -26.126  28.873  1.00 27.07           N  
ATOM   2398  H   ALA A 156      29.757 -26.119  27.968  1.00 27.07           H  
ATOM   2399  CA  ALA A 156      28.422 -24.959  29.089  1.00 27.07           C  
ATOM   2400  HA  ALA A 156      27.391 -25.271  28.922  1.00 27.07           H  
ATOM   2401  C   ALA A 156      28.753 -23.847  28.065  1.00 27.07           C  
ATOM   2402  CB  ALA A 156      28.523 -24.409  30.518  1.00 27.07           C  
ATOM   2403  HB1 ALA A 156      29.563 -24.180  30.752  1.00 27.07           H  
ATOM   2404  HB2 ALA A 156      28.148 -25.138  31.237  1.00 27.07           H  
ATOM   2405  HB3 ALA A 156      27.930 -23.499  30.611  1.00 27.07           H  
ATOM   2406  O   ALA A 156      29.884 -23.766  27.593  1.00 27.07           O  
ATOM   2407  N   GLY A 157      27.776 -23.021  27.672  1.00 24.16           N  
ATOM   2408  H   GLY A 157      26.886 -23.057  28.148  1.00 24.16           H  
ATOM   2409  CA  GLY A 157      27.953 -22.018  26.607  1.00 24.16           C  
ATOM   2410  HA2 GLY A 157      27.039 -21.972  26.016  1.00 24.16           H  
ATOM   2411  HA3 GLY A 157      28.755 -22.328  25.938  1.00 24.16           H  
ATOM   2412  C   GLY A 157      28.264 -20.597  27.095  1.00 24.16           C  
ATOM   2413  O   GLY A 157      28.154 -20.298  28.282  1.00 24.16           O  
ATOM   2414  N   LYS A 158      28.567 -19.704  26.142  1.00 31.39           N  
ATOM   2415  H   LYS A 158      28.785 -20.057  25.222  1.00 31.39           H  
ATOM   2416  CA  LYS A 158      28.304 -18.253  26.213  1.00 31.39           C  
ATOM   2417  HA  LYS A 158      27.296 -18.116  26.603  1.00 31.39           H  
ATOM   2418  C   LYS A 158      28.313 -17.637  24.809  1.00 31.39           C  
ATOM   2419  CB  LYS A 158      29.308 -17.545  27.151  1.00 31.39           C  
ATOM   2420  HB2 LYS A 158      29.750 -16.680  26.655  1.00 31.39           H  
ATOM   2421  HB3 LYS A 158      30.114 -18.230  27.414  1.00 31.39           H  
ATOM   2422  O   LYS A 158      29.032 -18.107  23.932  1.00 31.39           O  
ATOM   2423  CG  LYS A 158      28.589 -17.070  28.427  1.00 31.39           C  
ATOM   2424  HG2 LYS A 158      27.967 -16.208  28.184  1.00 31.39           H  
ATOM   2425  HG3 LYS A 158      27.935 -17.861  28.794  1.00 31.39           H  
ATOM   2426  CD  LYS A 158      29.558 -16.698  29.553  1.00 31.39           C  
ATOM   2427  HD2 LYS A 158      30.137 -15.823  29.259  1.00 31.39           H  
ATOM   2428  HD3 LYS A 158      30.232 -17.536  29.735  1.00 31.39           H  
ATOM   2429  CE  LYS A 158      28.746 -16.406  30.822  1.00 31.39           C  
ATOM   2430  HE2 LYS A 158      28.066 -15.580  30.615  1.00 31.39           H  
ATOM   2431  HE3 LYS A 158      28.141 -17.283  31.051  1.00 31.39           H  
ATOM   2432  NZ  LYS A 158      29.617 -16.075  31.977  1.00 31.39           N  
ATOM   2433  HZ1 LYS A 158      29.058 -15.886  32.797  1.00 31.39           H  
ATOM   2434  HZ2 LYS A 158      30.237 -16.844  32.184  1.00 31.39           H  
ATOM   2435  HZ3 LYS A 158      30.173 -15.256  31.778  1.00 31.39           H  
ATOM   2436  N   GLN A 159      27.495 -16.607  24.603  1.00 26.74           N  
ATOM   2437  H   GLN A 159      26.953 -16.260  25.381  1.00 26.74           H  
ATOM   2438  CA  GLN A 159      27.489 -15.802  23.375  1.00 26.74           C  
ATOM   2439  HA  GLN A 159      27.449 -16.464  22.510  1.00 26.74           H  
ATOM   2440  C   GLN A 159      28.753 -14.924  23.307  1.00 26.74           C  
ATOM   2441  CB  GLN A 159      26.261 -14.875  23.373  1.00 26.74           C  
ATOM   2442  HB2 GLN A 159      26.307 -14.261  24.272  1.00 26.74           H  
ATOM   2443  HB3 GLN A 159      26.317 -14.203  22.517  1.00 26.74           H  
ATOM   2444  O   GLN A 159      29.204 -14.455  24.356  1.00 26.74           O  
ATOM   2445  CG  GLN A 159      24.904 -15.597  23.331  1.00 26.74           C  
ATOM   2446  HG2 GLN A 159      24.643 -15.827  22.298  1.00 26.74           H  
ATOM   2447  HG3 GLN A 159      24.951 -16.533  23.887  1.00 26.74           H  
ATOM   2448  CD  GLN A 159      23.822 -14.735  23.972  1.00 26.74           C  
ATOM   2449  NE2 GLN A 159      23.025 -14.013  23.216  1.00 26.74           N  
ATOM   2450 HE21 GLN A 159      23.105 -14.011  22.209  1.00 26.74           H  
ATOM   2451 HE22 GLN A 159      22.337 -13.458  23.703  1.00 26.74           H  
ATOM   2452  OE1 GLN A 159      23.706 -14.684  25.184  1.00 26.74           O  
ATOM   2453  N   PRO A 160      29.287 -14.614  22.111  1.00 33.79           N  
ATOM   2454  CA  PRO A 160      30.186 -13.479  21.948  1.00 33.79           C  
ATOM   2455  HA  PRO A 160      30.976 -13.500  22.699  1.00 33.79           H  
ATOM   2456  C   PRO A 160      29.380 -12.177  22.086  1.00 33.79           C  
ATOM   2457  CB  PRO A 160      30.802 -13.657  20.557  1.00 33.79           C  
ATOM   2458  HB2 PRO A 160      31.072 -12.704  20.102  1.00 33.79           H  
ATOM   2459  HB3 PRO A 160      31.676 -14.304  20.630  1.00 33.79           H  
ATOM   2460  O   PRO A 160      28.437 -11.938  21.333  1.00 33.79           O  
ATOM   2461  CG  PRO A 160      29.704 -14.373  19.767  1.00 33.79           C  
ATOM   2462  HG2 PRO A 160      30.121 -14.994  18.974  1.00 33.79           H  
ATOM   2463  HG3 PRO A 160      29.015 -13.641  19.347  1.00 33.79           H  
ATOM   2464  CD  PRO A 160      28.978 -15.216  20.820  1.00 33.79           C  
ATOM   2465  HD2 PRO A 160      27.906 -15.207  20.624  1.00 33.79           H  
ATOM   2466  HD3 PRO A 160      29.358 -16.238  20.799  1.00 33.79           H  
ATOM   2467  N   THR A 161      29.724 -11.339  23.063  1.00 34.15           N  
ATOM   2468  H   THR A 161      30.488 -11.576  23.680  1.00 34.15           H  
ATOM   2469  CA  THR A 161      29.101 -10.022  23.260  1.00 34.15           C  
ATOM   2470  HA  THR A 161      28.040 -10.112  23.026  1.00 34.15           H  
ATOM   2471  C   THR A 161      29.663  -8.969  22.300  1.00 34.15           C  
ATOM   2472  CB  THR A 161      29.215  -9.551  24.722  1.00 34.15           C  
ATOM   2473  HB  THR A 161      29.125  -8.466  24.765  1.00 34.15           H  
ATOM   2474  O   THR A 161      30.789  -9.073  21.816  1.00 34.15           O  
ATOM   2475  CG2 THR A 161      28.112 -10.158  25.585  1.00 34.15           C  
ATOM   2476 HG21 THR A 161      27.137  -9.854  25.205  1.00 34.15           H  
ATOM   2477 HG22 THR A 161      28.180 -11.245  25.565  1.00 34.15           H  
ATOM   2478 HG23 THR A 161      28.210  -9.807  26.613  1.00 34.15           H  
ATOM   2479  OG1 THR A 161      30.445  -9.938  25.294  1.00 34.15           O  
ATOM   2480  HG1 THR A 161      30.502  -9.539  26.166  1.00 34.15           H  
ATOM   2481  N   ILE A 162      28.871  -7.921  22.050  1.00 34.06           N  
ATOM   2482  H   ILE A 162      27.977  -7.903  22.518  1.00 34.06           H  
ATOM   2483  CA  ILE A 162      29.046  -6.892  21.003  1.00 34.06           C  
ATOM   2484  HA  ILE A 162      29.299  -7.426  20.087  1.00 34.06           H  
ATOM   2485  C   ILE A 162      30.215  -5.896  21.232  1.00 34.06           C  
ATOM   2486  CB  ILE A 162      27.657  -6.235  20.774  1.00 34.06           C  
ATOM   2487  HB  ILE A 162      26.935  -7.051  20.743  1.00 34.06           H  
ATOM   2488  O   ILE A 162      30.203  -4.771  20.746  1.00 34.06           O  
ATOM   2489  CG1 ILE A 162      27.536  -5.519  19.411  1.00 34.06           C  
ATOM   2490 HG12 ILE A 162      27.949  -6.165  18.636  1.00 34.06           H  
ATOM   2491 HG13 ILE A 162      28.104  -4.589  19.417  1.00 34.06           H  
ATOM   2492  CG2 ILE A 162      27.253  -5.329  21.955  1.00 34.06           C  
ATOM   2493 HG21 ILE A 162      26.205  -5.042  21.865  1.00 34.06           H  
ATOM   2494 HG22 ILE A 162      27.381  -5.844  22.908  1.00 34.06           H  
ATOM   2495 HG23 ILE A 162      27.857  -4.422  21.957  1.00 34.06           H  
ATOM   2496  CD1 ILE A 162      26.087  -5.190  19.026  1.00 34.06           C  
ATOM   2497 HD11 ILE A 162      25.667  -4.455  19.712  1.00 34.06           H  
ATOM   2498 HD12 ILE A 162      26.069  -4.772  18.020  1.00 34.06           H  
ATOM   2499 HD13 ILE A 162      25.479  -6.095  19.043  1.00 34.06           H  
ATOM   2500  N   LEU A 163      31.247  -6.295  21.981  1.00 30.42           N  
ATOM   2501  H   LEU A 163      31.252  -7.264  22.264  1.00 30.42           H  
ATOM   2502  CA  LEU A 163      32.348  -5.433  22.443  1.00 30.42           C  
ATOM   2503  HA  LEU A 163      32.103  -4.400  22.193  1.00 30.42           H  
ATOM   2504  C   LEU A 163      33.698  -5.674  21.741  1.00 30.42           C  
ATOM   2505  CB  LEU A 163      32.431  -5.537  23.981  1.00 30.42           C  
ATOM   2506  HB2 LEU A 163      33.463  -5.415  24.311  1.00 30.42           H  
ATOM   2507  HB3 LEU A 163      32.109  -6.531  24.291  1.00 30.42           H  
ATOM   2508  O   LEU A 163      34.666  -4.974  22.022  1.00 30.42           O  
ATOM   2509  CG  LEU A 163      31.566  -4.464  24.669  1.00 30.42           C  
ATOM   2510  HG  LEU A 163      30.627  -4.348  24.128  1.00 30.42           H  
ATOM   2511  CD1 LEU A 163      31.234  -4.873  26.104  1.00 30.42           C  
ATOM   2512 HD11 LEU A 163      32.152  -4.995  26.679  1.00 30.42           H  
ATOM   2513 HD12 LEU A 163      30.618  -4.103  26.569  1.00 30.42           H  
ATOM   2514 HD13 LEU A 163      30.677  -5.810  26.100  1.00 30.42           H  
ATOM   2515  CD2 LEU A 163      32.296  -3.119  24.714  1.00 30.42           C  
ATOM   2516 HD21 LEU A 163      33.225  -3.210  25.279  1.00 30.42           H  
ATOM   2517 HD22 LEU A 163      32.526  -2.782  23.704  1.00 30.42           H  
ATOM   2518 HD23 LEU A 163      31.660  -2.371  25.188  1.00 30.42           H  
ATOM   2519  N   SER A 164      33.781  -6.623  20.804  1.00 33.59           N  
ATOM   2520  H   SER A 164      32.965  -7.183  20.602  1.00 33.59           H  
ATOM   2521  CA  SER A 164      35.015  -6.934  20.062  1.00 33.59           C  
ATOM   2522  HA  SER A 164      35.868  -6.729  20.710  1.00 33.59           H  
ATOM   2523  C   SER A 164      35.240  -6.099  18.791  1.00 33.59           C  
ATOM   2524  CB  SER A 164      35.056  -8.429  19.734  1.00 33.59           C  
ATOM   2525  HB2 SER A 164      35.107  -8.997  20.663  1.00 33.59           H  
ATOM   2526  HB3 SER A 164      35.940  -8.652  19.136  1.00 33.59           H  
ATOM   2527  O   SER A 164      36.291  -6.234  18.168  1.00 33.59           O  
ATOM   2528  OG  SER A 164      33.888  -8.801  19.026  1.00 33.59           O  
ATOM   2529  HG  SER A 164      33.973  -9.715  18.744  1.00 33.59           H  
ATOM   2530  N   MET A 165      34.294  -5.237  18.393  1.00 33.05           N  
ATOM   2531  H   MET A 165      33.446  -5.182  18.939  1.00 33.05           H  
ATOM   2532  CA  MET A 165      34.354  -4.495  17.119  1.00 33.05           C  
ATOM   2533  HA  MET A 165      35.081  -4.988  16.472  1.00 33.05           H  
ATOM   2534  C   MET A 165      34.871  -3.047  17.210  1.00 33.05           C  
ATOM   2535  CB  MET A 165      32.999  -4.582  16.393  1.00 33.05           C  
ATOM   2536  HB2 MET A 165      32.182  -4.384  17.087  1.00 33.05           H  
ATOM   2537  HB3 MET A 165      32.965  -3.837  15.598  1.00 33.05           H  
ATOM   2538  O   MET A 165      35.137  -2.448  16.172  1.00 33.05           O  
ATOM   2539  CG  MET A 165      32.829  -5.963  15.749  1.00 33.05           C  
ATOM   2540  HG2 MET A 165      32.784  -6.724  16.529  1.00 33.05           H  
ATOM   2541  HG3 MET A 165      33.706  -6.159  15.133  1.00 33.05           H  
ATOM   2542  SD  MET A 165      31.367  -6.122  14.691  1.00 33.05           S  
ATOM   2543  CE  MET A 165      31.777  -7.666  13.834  1.00 33.05           C  
ATOM   2544  HE1 MET A 165      31.901  -8.468  14.561  1.00 33.05           H  
ATOM   2545  HE2 MET A 165      30.971  -7.921  13.147  1.00 33.05           H  
ATOM   2546  HE3 MET A 165      32.701  -7.537  13.270  1.00 33.05           H  
ATOM   2547  N   PHE A 166      35.076  -2.485  18.409  1.00 29.68           N  
ATOM   2548  H   PHE A 166      34.863  -3.021  19.238  1.00 29.68           H  
ATOM   2549  CA  PHE A 166      35.488  -1.080  18.568  1.00 29.68           C  
ATOM   2550  HA  PHE A 166      35.899  -0.715  17.627  1.00 29.68           H  
ATOM   2551  C   PHE A 166      36.585  -0.881  19.626  1.00 29.68           C  
ATOM   2552  CB  PHE A 166      34.253  -0.215  18.879  1.00 29.68           C  
ATOM   2553  HB2 PHE A 166      34.586   0.796  19.114  1.00 29.68           H  
ATOM   2554  HB3 PHE A 166      33.756  -0.605  19.767  1.00 29.68           H  
ATOM   2555  O   PHE A 166      36.293  -0.642  20.795  1.00 29.68           O  
ATOM   2556  CG  PHE A 166      33.253  -0.118  17.744  1.00 29.68           C  
ATOM   2557  CD1 PHE A 166      33.518   0.719  16.643  1.00 29.68           C  
ATOM   2558  HD1 PHE A 166      34.431   1.295  16.605  1.00 29.68           H  
ATOM   2559  CD2 PHE A 166      32.058  -0.862  17.783  1.00 29.68           C  
ATOM   2560  HD2 PHE A 166      31.840  -1.500  18.627  1.00 29.68           H  
ATOM   2561  CE1 PHE A 166      32.594   0.812  15.586  1.00 29.68           C  
ATOM   2562  HE1 PHE A 166      32.794   1.457  14.744  1.00 29.68           H  
ATOM   2563  CE2 PHE A 166      31.135  -0.769  16.726  1.00 29.68           C  
ATOM   2564  HE2 PHE A 166      30.215  -1.334  16.759  1.00 29.68           H  
ATOM   2565  CZ  PHE A 166      31.402   0.067  15.629  1.00 29.68           C  
ATOM   2566  HZ  PHE A 166      30.689   0.142  14.821  1.00 29.68           H  
ATOM   2567  N   SER A 167      37.863  -0.923  19.225  1.00 31.77           N  
ATOM   2568  H   SER A 167      38.058  -1.259  18.292  1.00 31.77           H  
ATOM   2569  CA  SER A 167      38.967  -0.317  20.002  1.00 31.77           C  
ATOM   2570  HA  SER A 167      38.666   0.699  20.259  1.00 31.77           H  
ATOM   2571  C   SER A 167      40.293  -0.203  19.225  1.00 31.77           C  
ATOM   2572  CB  SER A 167      39.203  -1.041  21.347  1.00 31.77           C  
ATOM   2573  HB2 SER A 167      40.177  -0.761  21.747  1.00 31.77           H  
ATOM   2574  HB3 SER A 167      38.452  -0.713  22.065  1.00 31.77           H  
ATOM   2575  O   SER A 167      41.154  -1.076  19.308  1.00 31.77           O  
ATOM   2576  OG  SER A 167      39.130  -2.448  21.244  1.00 31.77           O  
ATOM   2577  HG  SER A 167      38.202  -2.695  21.246  1.00 31.77           H  
ATOM   2578  N   LYS A 168      40.510   0.918  18.512  1.00 31.22           N  
ATOM   2579  H   LYS A 168      39.732   1.549  18.382  1.00 31.22           H  
ATOM   2580  CA  LYS A 168      41.867   1.389  18.138  1.00 31.22           C  
ATOM   2581  HA  LYS A 168      42.459   1.320  19.051  1.00 31.22           H  
ATOM   2582  C   LYS A 168      41.934   2.883  17.765  1.00 31.22           C  
ATOM   2583  CB  LYS A 168      42.532   0.444  17.098  1.00 31.22           C  
ATOM   2584  HB2 LYS A 168      42.747   0.952  16.157  1.00 31.22           H  
ATOM   2585  HB3 LYS A 168      41.862  -0.383  16.862  1.00 31.22           H  
ATOM   2586  O   LYS A 168      42.295   3.254  16.655  1.00 31.22           O  
ATOM   2587  CG  LYS A 168      43.840  -0.128  17.677  1.00 31.22           C  
ATOM   2588  HG2 LYS A 168      43.630  -0.602  18.636  1.00 31.22           H  
ATOM   2589  HG3 LYS A 168      44.546   0.686  17.843  1.00 31.22           H  
ATOM   2590  CD  LYS A 168      44.483  -1.170  16.754  1.00 31.22           C  
ATOM   2591  HD2 LYS A 168      43.738  -1.922  16.493  1.00 31.22           H  
ATOM   2592  HD3 LYS A 168      44.828  -0.677  15.845  1.00 31.22           H  
ATOM   2593  CE  LYS A 168      45.657  -1.845  17.476  1.00 31.22           C  
ATOM   2594  HE2 LYS A 168      46.363  -1.074  17.786  1.00 31.22           H  
ATOM   2595  HE3 LYS A 168      45.274  -2.328  18.375  1.00 31.22           H  
ATOM   2596  NZ  LYS A 168      46.337  -2.841  16.610  1.00 31.22           N  
ATOM   2597  HZ1 LYS A 168      46.711  -2.396  15.784  1.00 31.22           H  
ATOM   2598  HZ2 LYS A 168      45.686  -3.557  16.319  1.00 31.22           H  
ATOM   2599  HZ3 LYS A 168      47.098  -3.284  17.105  1.00 31.22           H  
ATOM   2600  N   VAL A 169      41.631   3.749  18.734  1.00 30.50           N  
ATOM   2601  H   VAL A 169      41.328   3.379  19.623  1.00 30.50           H  
ATOM   2602  CA  VAL A 169      42.014   5.176  18.727  1.00 30.50           C  
ATOM   2603  HA  VAL A 169      42.749   5.346  17.939  1.00 30.50           H  
ATOM   2604  C   VAL A 169      42.683   5.480  20.069  1.00 30.50           C  
ATOM   2605  CB  VAL A 169      40.814   6.111  18.453  1.00 30.50           C  
ATOM   2606  HB  VAL A 169      40.067   5.970  19.234  1.00 30.50           H  
ATOM   2607  O   VAL A 169      42.227   4.998  21.106  1.00 30.50           O  
ATOM   2608  CG1 VAL A 169      41.236   7.587  18.439  1.00 30.50           C  
ATOM   2609 HG11 VAL A 169      40.376   8.213  18.201  1.00 30.50           H  
ATOM   2610 HG12 VAL A 169      41.601   7.891  19.420  1.00 30.50           H  
ATOM   2611 HG13 VAL A 169      42.011   7.755  17.692  1.00 30.50           H  
ATOM   2612  CG2 VAL A 169      40.166   5.807  17.095  1.00 30.50           C  
ATOM   2613 HG21 VAL A 169      39.349   6.504  16.909  1.00 30.50           H  
ATOM   2614 HG22 VAL A 169      40.903   5.899  16.297  1.00 30.50           H  
ATOM   2615 HG23 VAL A 169      39.757   4.797  17.088  1.00 30.50           H  
ATOM   2616  N   GLN A 170      43.800   6.211  20.061  1.00 34.58           N  
ATOM   2617  H   GLN A 170      44.103   6.632  19.194  1.00 34.58           H  
ATOM   2618  CA  GLN A 170      44.578   6.496  21.272  1.00 34.58           C  
ATOM   2619  HA  GLN A 170      44.489   5.637  21.938  1.00 34.58           H  
ATOM   2620  C   GLN A 170      44.021   7.700  22.049  1.00 34.58           C  
ATOM   2621  CB  GLN A 170      46.068   6.648  20.927  1.00 34.58           C  
ATOM   2622  HB2 GLN A 170      46.597   7.073  21.779  1.00 34.58           H  
ATOM   2623  HB3 GLN A 170      46.173   7.331  20.084  1.00 34.58           H  
ATOM   2624  O   GLN A 170      43.432   8.619  21.481  1.00 34.58           O  
ATOM   2625  CG  GLN A 170      46.707   5.288  20.591  1.00 34.58           C  
ATOM   2626  HG2 GLN A 170      46.690   4.655  21.479  1.00 34.58           H  
ATOM   2627  HG3 GLN A 170      46.135   4.792  19.807  1.00 34.58           H  
ATOM   2628  CD  GLN A 170      48.143   5.431  20.095  1.00 34.58           C  
ATOM   2629  NE2 GLN A 170      49.103   4.737  20.666  1.00 34.58           N  
ATOM   2630 HE21 GLN A 170      50.027   4.904  20.293  1.00 34.58           H  
ATOM   2631 HE22 GLN A 170      48.933   4.135  21.459  1.00 34.58           H  
ATOM   2632  OE1 GLN A 170      48.424   6.162  19.167  1.00 34.58           O  
ATOM   2633  N   LYS A 171      44.201   7.674  23.374  1.00 30.30           N  
ATOM   2634  H   LYS A 171      44.756   6.921  23.754  1.00 30.30           H  
ATOM   2635  CA  LYS A 171      43.682   8.683  24.309  1.00 30.30           C  
ATOM   2636  HA  LYS A 171      42.614   8.814  24.134  1.00 30.30           H  
ATOM   2637  C   LYS A 171      44.357  10.048  24.130  1.00 30.30           C  
ATOM   2638  CB  LYS A 171      43.913   8.219  25.760  1.00 30.30           C  
ATOM   2639  HB2 LYS A 171      43.721   9.060  26.427  1.00 30.30           H  
ATOM   2640  HB3 LYS A 171      44.959   7.938  25.880  1.00 30.30           H  
ATOM   2641  O   LYS A 171      45.581  10.124  24.088  1.00 30.30           O  
ATOM   2642  CG  LYS A 171      43.015   7.057  26.205  1.00 30.30           C  
ATOM   2643  HG2 LYS A 171      43.161   6.200  25.547  1.00 30.30           H  
ATOM   2644  HG3 LYS A 171      41.974   7.374  26.150  1.00 30.30           H  
ATOM   2645  CD  LYS A 171      43.353   6.655  27.650  1.00 30.30           C  
ATOM   2646  HD2 LYS A 171      44.363   6.245  27.679  1.00 30.30           H  
ATOM   2647  HD3 LYS A 171      43.310   7.541  28.284  1.00 30.30           H  
ATOM   2648  CE  LYS A 171      42.351   5.616  28.168  1.00 30.30           C  
ATOM   2649  HE2 LYS A 171      41.352   6.048  28.113  1.00 30.30           H  
ATOM   2650  HE3 LYS A 171      42.371   4.749  27.506  1.00 30.30           H  
ATOM   2651  NZ  LYS A 171      42.647   5.204  29.564  1.00 30.30           N  
ATOM   2652  HZ1 LYS A 171      41.955   4.544  29.890  1.00 30.30           H  
ATOM   2653  HZ2 LYS A 171      42.619   6.005  30.180  1.00 30.30           H  
ATOM   2654  HZ3 LYS A 171      43.557   4.772  29.630  1.00 30.30           H  
ATOM   2655  N   ARG A 172      43.564  11.120  24.218  1.00 27.78           N  
ATOM   2656  H   ARG A 172      42.570  10.945  24.234  1.00 27.78           H  
ATOM   2657  CA  ARG A 172      44.010  12.381  24.839  1.00 27.78           C  
ATOM   2658  HA  ARG A 172      45.077  12.517  24.663  1.00 27.78           H  
ATOM   2659  C   ARG A 172      43.813  12.297  26.361  1.00 27.78           C  
ATOM   2660  CB  ARG A 172      43.253  13.587  24.247  1.00 27.78           C  
ATOM   2661  HB2 ARG A 172      42.186  13.366  24.209  1.00 27.78           H  
ATOM   2662  HB3 ARG A 172      43.394  14.444  24.905  1.00 27.78           H  
ATOM   2663  O   ARG A 172      42.946  11.558  26.827  1.00 27.78           O  
ATOM   2664  CG  ARG A 172      43.756  13.979  22.848  1.00 27.78           C  
ATOM   2665  HG2 ARG A 172      44.819  14.210  22.910  1.00 27.78           H  
ATOM   2666  HG3 ARG A 172      43.614  13.148  22.157  1.00 27.78           H  
ATOM   2667  CD  ARG A 172      43.003  15.213  22.324  1.00 27.78           C  
ATOM   2668  HD2 ARG A 172      41.965  14.936  22.140  1.00 27.78           H  
ATOM   2669  HD3 ARG A 172      43.026  15.988  23.090  1.00 27.78           H  
ATOM   2670  NE  ARG A 172      43.613  15.748  21.088  1.00 27.78           N  
ATOM   2671  HE  ARG A 172      44.522  15.387  20.839  1.00 27.78           H  
ATOM   2672  NH1 ARG A 172      41.968  17.266  20.551  1.00 27.78           N  
ATOM   2673 HH11 ARG A 172      41.636  18.030  19.979  1.00 27.78           H  
ATOM   2674 HH12 ARG A 172      41.440  16.980  21.363  1.00 27.78           H  
ATOM   2675  NH2 ARG A 172      43.811  17.156  19.305  1.00 27.78           N  
ATOM   2676 HH21 ARG A 172      44.734  16.794  19.111  1.00 27.78           H  
ATOM   2677 HH22 ARG A 172      43.453  17.919  18.748  1.00 27.78           H  
ATOM   2678  CZ  ARG A 172      43.128  16.714  20.323  1.00 27.78           C  
ATOM   2679  N   LYS A 173      44.598  13.068  27.114  1.00 34.34           N  
ATOM   2680  H   LYS A 173      45.257  13.655  26.621  1.00 34.34           H  
ATOM   2681  CA  LYS A 173      44.265  13.527  28.474  1.00 34.34           C  
ATOM   2682  HA  LYS A 173      43.389  12.995  28.844  1.00 34.34           H  
ATOM   2683  C   LYS A 173      43.858  15.008  28.407  1.00 34.34           C  
ATOM   2684  CB  LYS A 173      45.443  13.305  29.444  1.00 34.34           C  
ATOM   2685  HB2 LYS A 173      45.500  14.168  30.108  1.00 34.34           H  
ATOM   2686  HB3 LYS A 173      46.383  13.261  28.894  1.00 34.34           H  
ATOM   2687  O   LYS A 173      44.204  15.681  27.436  1.00 34.34           O  
ATOM   2688  CG  LYS A 173      45.286  12.048  30.319  1.00 34.34           C  
ATOM   2689  HG2 LYS A 173      45.369  11.151  29.705  1.00 34.34           H  
ATOM   2690  HG3 LYS A 173      44.304  12.070  30.792  1.00 34.34           H  
ATOM   2691  CD  LYS A 173      46.365  12.043  31.415  1.00 34.34           C  
ATOM   2692  HD2 LYS A 173      47.342  11.868  30.964  1.00 34.34           H  
ATOM   2693  HD3 LYS A 173      46.376  13.029  31.881  1.00 34.34           H  
ATOM   2694  CE  LYS A 173      46.092  11.002  32.507  1.00 34.34           C  
ATOM   2695  HE2 LYS A 173      45.039  11.071  32.783  1.00 34.34           H  
ATOM   2696  HE3 LYS A 173      46.279  10.005  32.109  1.00 34.34           H  
ATOM   2697  NZ  LYS A 173      46.930  11.266  33.705  1.00 34.34           N  
ATOM   2698  HZ1 LYS A 173      46.734  12.192  34.059  1.00 34.34           H  
ATOM   2699  HZ2 LYS A 173      46.733  10.615  34.451  1.00 34.34           H  
ATOM   2700  HZ3 LYS A 173      47.915  11.234  33.482  1.00 34.34           H  
ATOM   2701  N   SER A 174      43.110  15.459  29.406  1.00 30.17           N  
ATOM   2702  H   SER A 174      42.884  14.834  30.167  1.00 30.17           H  
ATOM   2703  CA  SER A 174      42.540  16.804  29.577  1.00 30.17           C  
ATOM   2704  HA  SER A 174      42.736  17.413  28.695  1.00 30.17           H  
ATOM   2705  C   SER A 174      43.151  17.532  30.787  1.00 30.17           C  
ATOM   2706  CB  SER A 174      41.013  16.659  29.750  1.00 30.17           C  
ATOM   2707  HB2 SER A 174      40.583  16.425  28.777  1.00 30.17           H  
ATOM   2708  HB3 SER A 174      40.566  17.589  30.099  1.00 30.17           H  
ATOM   2709  O   SER A 174      43.977  16.938  31.480  1.00 30.17           O  
ATOM   2710  OG  SER A 174      40.683  15.600  30.641  1.00 30.17           O  
ATOM   2711  HG  SER A 174      40.507  15.937  31.522  1.00 30.17           H  
ATOM   2712  N   GLU A 175      42.676  18.765  31.020  1.00 32.30           N  
ATOM   2713  H   GLU A 175      41.998  19.128  30.365  1.00 32.30           H  
ATOM   2714  CA  GLU A 175      42.890  19.634  32.198  1.00 32.30           C  
ATOM   2715  HA  GLU A 175      42.173  20.447  32.089  1.00 32.30           H  
ATOM   2716  C   GLU A 175      44.285  20.304  32.329  1.00 32.30           C  
ATOM   2717  CB  GLU A 175      42.475  18.895  33.491  1.00 32.30           C  
ATOM   2718  HB2 GLU A 175      42.709  19.515  34.356  1.00 32.30           H  
ATOM   2719  HB3 GLU A 175      43.074  17.990  33.593  1.00 32.30           H  
ATOM   2720  O   GLU A 175      45.310  19.654  32.144  1.00 32.30           O  
ATOM   2721  CG  GLU A 175      40.976  18.535  33.547  1.00 32.30           C  
ATOM   2722  HG2 GLU A 175      40.459  19.269  34.165  1.00 32.30           H  
ATOM   2723  HG3 GLU A 175      40.542  18.595  32.549  1.00 32.30           H  
ATOM   2724  CD  GLU A 175      40.739  17.128  34.110  1.00 32.30           C  
ATOM   2725  OE1 GLU A 175      40.159  16.308  33.351  1.00 32.30           O  
ATOM   2726  OE2 GLU A 175      41.182  16.841  35.247  1.00 32.30           O  
ATOM   2727  N   ASP A 176      44.405  21.597  32.680  1.00 32.55           N  
ATOM   2728  H   ASP A 176      45.343  21.895  32.908  1.00 32.55           H  
ATOM   2729  CA  ASP A 176      43.454  22.715  32.488  1.00 32.55           C  
ATOM   2730  HA  ASP A 176      43.088  22.639  31.464  1.00 32.55           H  
ATOM   2731  C   ASP A 176      44.127  24.111  32.625  1.00 32.55           C  
ATOM   2732  CB  ASP A 176      42.260  22.642  33.474  1.00 32.55           C  
ATOM   2733  HB2 ASP A 176      42.342  23.432  34.220  1.00 32.55           H  
ATOM   2734  HB3 ASP A 176      42.275  21.700  34.023  1.00 32.55           H  
ATOM   2735  O   ASP A 176      45.214  24.210  33.182  1.00 32.55           O  
ATOM   2736  CG  ASP A 176      40.913  22.778  32.750  1.00 32.55           C  
ATOM   2737  OD1 ASP A 176      40.897  23.433  31.680  1.00 32.55           O  
ATOM   2738  OD2 ASP A 176      39.926  22.196  33.242  1.00 32.55           O  
ATOM   2739  N   LEU A 177      43.432  25.161  32.153  1.00 33.55           N  
ATOM   2740  H   LEU A 177      42.564  24.884  31.716  1.00 33.55           H  
ATOM   2741  CA  LEU A 177      43.504  26.606  32.511  1.00 33.55           C  
ATOM   2742  HA  LEU A 177      42.935  27.108  31.729  1.00 33.55           H  
ATOM   2743  C   LEU A 177      44.845  27.410  32.587  1.00 33.55           C  
ATOM   2744  CB  LEU A 177      42.713  26.815  33.820  1.00 33.55           C  
ATOM   2745  HB2 LEU A 177      43.182  26.207  34.594  1.00 33.55           H  
ATOM   2746  HB3 LEU A 177      42.808  27.857  34.125  1.00 33.55           H  
ATOM   2747  O   LEU A 177      45.716  27.149  33.402  1.00 33.55           O  
ATOM   2748  CG  LEU A 177      41.212  26.469  33.753  1.00 33.55           C  
ATOM   2749  HG  LEU A 177      41.080  25.449  33.391  1.00 33.55           H  
ATOM   2750  CD1 LEU A 177      40.604  26.549  35.153  1.00 33.55           C  
ATOM   2751 HD11 LEU A 177      40.739  27.549  35.566  1.00 33.55           H  
ATOM   2752 HD12 LEU A 177      39.542  26.309  35.105  1.00 33.55           H  
ATOM   2753 HD13 LEU A 177      41.093  25.819  35.798  1.00 33.55           H  
ATOM   2754  CD2 LEU A 177      40.435  27.421  32.839  1.00 33.55           C  
ATOM   2755 HD21 LEU A 177      40.765  27.298  31.808  1.00 33.55           H  
ATOM   2756 HD22 LEU A 177      39.375  27.172  32.880  1.00 33.55           H  
ATOM   2757 HD23 LEU A 177      40.582  28.454  33.155  1.00 33.55           H  
ATOM   2758  N   ASN A 178      44.856  28.538  31.846  1.00 30.40           N  
ATOM   2759  H   ASN A 178      44.119  28.571  31.157  1.00 30.40           H  
ATOM   2760  CA  ASN A 178      45.419  29.892  32.117  1.00 30.40           C  
ATOM   2761  HA  ASN A 178      45.493  30.379  31.144  1.00 30.40           H  
ATOM   2762  C   ASN A 178      46.801  30.118  32.792  1.00 30.40           C  
ATOM   2763  CB  ASN A 178      44.371  30.684  32.929  1.00 30.40           C  
ATOM   2764  HB2 ASN A 178      44.182  30.160  33.866  1.00 30.40           H  
ATOM   2765  HB3 ASN A 178      44.781  31.663  33.176  1.00 30.40           H  
ATOM   2766  O   ASN A 178      47.022  29.706  33.925  1.00 30.40           O  
ATOM   2767  CG  ASN A 178      43.049  30.920  32.224  1.00 30.40           C  
ATOM   2768  ND2 ASN A 178      42.094  31.501  32.909  1.00 30.40           N  
ATOM   2769 HD21 ASN A 178      42.251  31.772  33.870  1.00 30.40           H  
ATOM   2770 HD22 ASN A 178      41.228  31.668  32.418  1.00 30.40           H  
ATOM   2771  OD1 ASN A 178      42.851  30.602  31.064  1.00 30.40           O  
ATOM   2772  N   GLY A 179      47.622  31.025  32.223  1.00 29.89           N  
ATOM   2773  H   GLY A 179      47.448  31.329  31.276  1.00 29.89           H  
ATOM   2774  CA  GLY A 179      48.622  31.782  33.009  1.00 29.89           C  
ATOM   2775  HA2 GLY A 179      49.106  31.102  33.710  1.00 29.89           H  
ATOM   2776  HA3 GLY A 179      48.094  32.524  33.608  1.00 29.89           H  
ATOM   2777  C   GLY A 179      49.757  32.489  32.242  1.00 29.89           C  
ATOM   2778  O   GLY A 179      50.452  31.875  31.441  1.00 29.89           O  
ATOM   2779  N   GLU A 180      49.957  33.776  32.540  1.00 30.13           N  
ATOM   2780  H   GLU A 180      49.322  34.179  33.214  1.00 30.13           H  
ATOM   2781  CA  GLU A 180      51.132  34.631  32.247  1.00 30.13           C  
ATOM   2782  HA  GLU A 180      51.375  34.613  31.184  1.00 30.13           H  
ATOM   2783  C   GLU A 180      52.381  34.211  33.074  1.00 30.13           C  
ATOM   2784  CB  GLU A 180      50.704  36.050  32.687  1.00 30.13           C  
ATOM   2785  HB2 GLU A 180      51.556  36.730  32.700  1.00 30.13           H  
ATOM   2786  HB3 GLU A 180      50.352  35.980  33.717  1.00 30.13           H  
ATOM   2787  O   GLU A 180      52.223  33.489  34.055  1.00 30.13           O  
ATOM   2788  CG  GLU A 180      49.600  36.669  31.812  1.00 30.13           C  
ATOM   2789  HG2 GLU A 180      50.037  36.961  30.857  1.00 30.13           H  
ATOM   2790  HG3 GLU A 180      48.827  35.928  31.606  1.00 30.13           H  
ATOM   2791  CD  GLU A 180      48.934  37.873  32.497  1.00 30.13           C  
ATOM   2792  OE1 GLU A 180      48.897  38.953  31.866  1.00 30.13           O  
ATOM   2793  OE2 GLU A 180      48.439  37.688  33.632  1.00 30.13           O  
ATOM   2794  N   ALA A 181      53.630  34.666  32.869  1.00 30.65           N  
ATOM   2795  H   ALA A 181      54.234  34.430  33.643  1.00 30.65           H  
ATOM   2796  CA  ALA A 181      54.395  35.248  31.743  1.00 30.65           C  
ATOM   2797  HA  ALA A 181      54.355  34.576  30.886  1.00 30.65           H  
ATOM   2798  C   ALA A 181      55.887  35.411  32.187  1.00 30.65           C  
ATOM   2799  CB  ALA A 181      53.845  36.628  31.348  1.00 30.65           C  
ATOM   2800  HB1 ALA A 181      53.792  37.274  32.224  1.00 30.65           H  
ATOM   2801  HB2 ALA A 181      52.858  36.526  30.897  1.00 30.65           H  
ATOM   2802  HB3 ALA A 181      54.494  37.094  30.607  1.00 30.65           H  
ATOM   2803  O   ALA A 181      56.148  35.323  33.382  1.00 30.65           O  
ATOM   2804  N   THR A 182      56.814  35.731  31.255  1.00 31.28           N  
ATOM   2805  H   THR A 182      56.484  35.757  30.301  1.00 31.28           H  
ATOM   2806  CA  THR A 182      58.239  36.164  31.470  1.00 31.28           C  
ATOM   2807  HA  THR A 182      58.685  36.248  30.479  1.00 31.28           H  
ATOM   2808  C   THR A 182      59.178  35.185  32.227  1.00 31.28           C  
ATOM   2809  CB  THR A 182      58.300  37.589  32.069  1.00 31.28           C  
ATOM   2810  HB  THR A 182      59.348  37.880  32.150  1.00 31.28           H  
ATOM   2811  O   THR A 182      58.716  34.243  32.854  1.00 31.28           O  
ATOM   2812  CG2 THR A 182      57.601  38.633  31.199  1.00 31.28           C  
ATOM   2813 HG21 THR A 182      56.523  38.471  31.199  1.00 31.28           H  
ATOM   2814 HG22 THR A 182      57.817  39.630  31.583  1.00 31.28           H  
ATOM   2815 HG23 THR A 182      57.977  38.566  30.179  1.00 31.28           H  
ATOM   2816  OG1 THR A 182      57.784  37.718  33.365  1.00 31.28           O  
ATOM   2817  HG1 THR A 182      57.125  38.416  33.366  1.00 31.28           H  
ATOM   2818  N   ASN A 183      60.524  35.255  32.221  1.00 31.51           N  
ATOM   2819  H   ASN A 183      60.906  34.588  32.876  1.00 31.51           H  
ATOM   2820  CA  ASN A 183      61.590  35.850  31.370  1.00 31.51           C  
ATOM   2821  HA  ASN A 183      61.345  35.739  30.314  1.00 31.51           H  
ATOM   2822  C   ASN A 183      62.900  35.053  31.652  1.00 31.51           C  
ATOM   2823  CB  ASN A 183      61.853  37.329  31.750  1.00 31.51           C  
ATOM   2824  HB2 ASN A 183      61.466  37.530  32.749  1.00 31.51           H  
ATOM   2825  HB3 ASN A 183      62.927  37.512  31.790  1.00 31.51           H  
ATOM   2826  O   ASN A 183      63.002  34.434  32.708  1.00 31.51           O  
ATOM   2827  CG  ASN A 183      61.296  38.344  30.770  1.00 31.51           C  
ATOM   2828  ND2 ASN A 183      61.304  39.607  31.127  1.00 31.51           N  
ATOM   2829 HD21 ASN A 183      61.674  39.886  32.024  1.00 31.51           H  
ATOM   2830 HD22 ASN A 183      60.929  40.262  30.456  1.00 31.51           H  
ATOM   2831  OD1 ASN A 183      60.828  38.029  29.692  1.00 31.51           O  
ATOM   2832  N   GLY A 184      63.979  35.060  30.854  1.00 30.92           N  
ATOM   2833  H   GLY A 184      64.731  34.511  31.244  1.00 30.92           H  
ATOM   2834  CA  GLY A 184      64.220  35.556  29.484  1.00 30.92           C  
ATOM   2835  HA2 GLY A 184      63.306  35.961  29.051  1.00 30.92           H  
ATOM   2836  HA3 GLY A 184      64.975  36.342  29.520  1.00 30.92           H  
ATOM   2837  C   GLY A 184      64.711  34.391  28.601  1.00 30.92           C  
ATOM   2838  O   GLY A 184      63.986  33.409  28.508  1.00 30.92           O  
ATOM   2839  N   GLN A 185      65.904  34.331  27.985  1.00 33.03           N  
ATOM   2840  H   GLN A 185      66.070  33.402  27.623  1.00 33.03           H  
ATOM   2841  CA  GLN A 185      66.984  35.266  27.569  1.00 33.03           C  
ATOM   2842  HA  GLN A 185      66.574  36.038  26.918  1.00 33.03           H  
ATOM   2843  C   GLN A 185      67.998  34.410  26.740  1.00 33.03           C  
ATOM   2844  CB  GLN A 185      67.691  35.901  28.789  1.00 33.03           C  
ATOM   2845  HB2 GLN A 185      67.317  35.464  29.714  1.00 33.03           H  
ATOM   2846  HB3 GLN A 185      68.762  35.702  28.740  1.00 33.03           H  
ATOM   2847  O   GLN A 185      67.977  33.190  26.873  1.00 33.03           O  
ATOM   2848  CG  GLN A 185      67.489  37.426  28.823  1.00 33.03           C  
ATOM   2849  HG2 GLN A 185      66.429  37.672  28.878  1.00 33.03           H  
ATOM   2850  HG3 GLN A 185      67.860  37.858  27.893  1.00 33.03           H  
ATOM   2851  CD  GLN A 185      68.182  38.091  30.008  1.00 33.03           C  
ATOM   2852  NE2 GLN A 185      68.992  39.099  29.782  1.00 33.03           N  
ATOM   2853 HE21 GLN A 185      69.411  39.535  30.590  1.00 33.03           H  
ATOM   2854 HE22 GLN A 185      69.273  39.301  28.833  1.00 33.03           H  
ATOM   2855  OE1 GLN A 185      67.989  37.731  31.156  1.00 33.03           O  
ATOM   2856  N   ASN A 186      68.906  34.889  25.876  1.00 32.87           N  
ATOM   2857  H   ASN A 186      69.357  34.151  25.354  1.00 32.87           H  
ATOM   2858  CA  ASN A 186      69.334  36.236  25.468  1.00 32.87           C  
ATOM   2859  HA  ASN A 186      68.701  36.989  25.937  1.00 32.87           H  
ATOM   2860  C   ASN A 186      69.215  36.424  23.934  1.00 32.87           C  
ATOM   2861  CB  ASN A 186      70.817  36.433  25.890  1.00 32.87           C  
ATOM   2862  HB2 ASN A 186      71.260  35.472  26.150  1.00 32.87           H  
ATOM   2863  HB3 ASN A 186      71.390  36.814  25.043  1.00 32.87           H  
ATOM   2864  O   ASN A 186      69.179  35.458  23.177  1.00 32.87           O  
ATOM   2865  CG  ASN A 186      71.053  37.405  27.031  1.00 32.87           C  
ATOM   2866  ND2 ASN A 186      72.177  37.303  27.699  1.00 32.87           N  
ATOM   2867 HD21 ASN A 186      72.329  37.976  28.437  1.00 32.87           H  
ATOM   2868 HD22 ASN A 186      72.869  36.620  27.426  1.00 32.87           H  
ATOM   2869  OD1 ASN A 186      70.254  38.275  27.335  1.00 32.87           O  
ATOM   2870  N   GLU A 187      69.198  37.687  23.507  1.00 29.96           N  
ATOM   2871  H   GLU A 187      69.283  38.401  24.215  1.00 29.96           H  
ATOM   2872  CA  GLU A 187      69.255  38.191  22.117  1.00 29.96           C  
ATOM   2873  HA  GLU A 187      68.763  37.488  21.445  1.00 29.96           H  
ATOM   2874  C   GLU A 187      70.727  38.338  21.604  1.00 29.96           C  
ATOM   2875  CB  GLU A 187      68.458  39.517  22.169  1.00 29.96           C  
ATOM   2876  HB2 GLU A 187      68.549  39.976  23.153  1.00 29.96           H  
ATOM   2877  HB3 GLU A 187      68.871  40.256  21.482  1.00 29.96           H  
ATOM   2878  O   GLU A 187      71.619  37.987  22.385  1.00 29.96           O  
ATOM   2879  CG  GLU A 187      66.968  39.316  21.845  1.00 29.96           C  
ATOM   2880  HG2 GLU A 187      66.448  38.971  22.739  1.00 29.96           H  
ATOM   2881  HG3 GLU A 187      66.873  38.542  21.083  1.00 29.96           H  
ATOM   2882  CD  GLU A 187      66.313  40.602  21.314  1.00 29.96           C  
ATOM   2883  OE1 GLU A 187      65.554  40.498  20.316  1.00 29.96           O  
ATOM   2884  OE2 GLU A 187      66.602  41.680  21.877  1.00 29.96           O  
ATOM   2885  N   PRO A 188      71.055  38.845  20.374  1.00 36.96           N  
ATOM   2886  CA  PRO A 188      70.226  39.587  19.397  1.00 36.96           C  
ATOM   2887  HA  PRO A 188      69.165  39.516  19.635  1.00 36.96           H  
ATOM   2888  C   PRO A 188      70.336  39.209  17.891  1.00 36.96           C  
ATOM   2889  CB  PRO A 188      70.729  41.036  19.579  1.00 36.96           C  
ATOM   2890  HB2 PRO A 188      70.188  41.538  20.382  1.00 36.96           H  
ATOM   2891  HB3 PRO A 188      70.643  41.638  18.675  1.00 36.96           H  
ATOM   2892  O   PRO A 188      71.104  38.350  17.469  1.00 36.96           O  
ATOM   2893  CG  PRO A 188      72.198  40.885  19.992  1.00 36.96           C  
ATOM   2894  HG2 PRO A 188      72.371  41.395  20.940  1.00 36.96           H  
ATOM   2895  HG3 PRO A 188      72.866  41.275  19.224  1.00 36.96           H  
ATOM   2896  CD  PRO A 188      72.398  39.378  20.159  1.00 36.96           C  
ATOM   2897  HD2 PRO A 188      72.823  38.957  19.248  1.00 36.96           H  
ATOM   2898  HD3 PRO A 188      73.080  39.183  20.986  1.00 36.96           H  
ATOM   2899  N   LYS A 189      69.518  39.919  17.093  1.00 28.40           N  
ATOM   2900  H   LYS A 189      68.967  40.609  17.583  1.00 28.40           H  
ATOM   2901  CA  LYS A 189      69.494  40.038  15.611  1.00 28.40           C  
ATOM   2902  HA  LYS A 189      69.718  39.072  15.158  1.00 28.40           H  
ATOM   2903  C   LYS A 189      70.595  41.034  15.134  1.00 28.40           C  
ATOM   2904  CB  LYS A 189      68.064  40.476  15.239  1.00 28.40           C  
ATOM   2905  HB2 LYS A 189      67.967  40.597  14.160  1.00 28.40           H  
ATOM   2906  HB3 LYS A 189      67.887  41.442  15.712  1.00 28.40           H  
ATOM   2907  O   LYS A 189      71.249  41.623  15.990  1.00 28.40           O  
ATOM   2908  CG  LYS A 189      66.954  39.505  15.684  1.00 28.40           C  
ATOM   2909  HG2 LYS A 189      67.138  39.151  16.698  1.00 28.40           H  
ATOM   2910  HG3 LYS A 189      66.925  38.646  15.014  1.00 28.40           H  
ATOM   2911  CD  LYS A 189      65.604  40.232  15.676  1.00 28.40           C  
ATOM   2912  HD2 LYS A 189      65.696  41.133  16.282  1.00 28.40           H  
ATOM   2913  HD3 LYS A 189      65.338  40.513  14.657  1.00 28.40           H  
ATOM   2914  CE  LYS A 189      64.522  39.333  16.277  1.00 28.40           C  
ATOM   2915  HE2 LYS A 189      64.196  38.615  15.525  1.00 28.40           H  
ATOM   2916  HE3 LYS A 189      64.961  38.780  17.107  1.00 28.40           H  
ATOM   2917  NZ  LYS A 189      63.388  40.139  16.787  1.00 28.40           N  
ATOM   2918  HZ1 LYS A 189      62.997  40.715  16.055  1.00 28.40           H  
ATOM   2919  HZ2 LYS A 189      62.672  39.540  17.172  1.00 28.40           H  
ATOM   2920  HZ3 LYS A 189      63.718  40.730  17.537  1.00 28.40           H  
ATOM   2921  N   LYS A 190      70.890  41.285  13.847  1.00 29.88           N  
ATOM   2922  H   LYS A 190      71.842  41.601  13.732  1.00 29.88           H  
ATOM   2923  CA  LYS A 190      70.048  41.721  12.701  1.00 29.88           C  
ATOM   2924  HA  LYS A 190      69.120  41.159  12.599  1.00 29.88           H  
ATOM   2925  C   LYS A 190      70.815  41.584  11.360  1.00 29.88           C  
ATOM   2926  CB  LYS A 190      69.773  43.238  12.881  1.00 29.88           C  
ATOM   2927  HB2 LYS A 190      69.605  43.676  11.897  1.00 29.88           H  
ATOM   2928  HB3 LYS A 190      70.671  43.717  13.272  1.00 29.88           H  
ATOM   2929  O   LYS A 190      72.031  41.701  11.406  1.00 29.88           O  
ATOM   2930  CG  LYS A 190      68.568  43.647  13.745  1.00 29.88           C  
ATOM   2931  HG2 LYS A 190      67.657  43.246  13.302  1.00 29.88           H  
ATOM   2932  HG3 LYS A 190      68.685  43.241  14.750  1.00 29.88           H  
ATOM   2933  CD  LYS A 190      68.485  45.185  13.860  1.00 29.88           C  
ATOM   2934  HD2 LYS A 190      69.098  45.488  14.708  1.00 29.88           H  
ATOM   2935  HD3 LYS A 190      68.928  45.648  12.978  1.00 29.88           H  
ATOM   2936  CE  LYS A 190      67.068  45.754  14.045  1.00 29.88           C  
ATOM   2937  HE2 LYS A 190      67.171  46.766  14.437  1.00 29.88           H  
ATOM   2938  HE3 LYS A 190      66.521  45.152  14.771  1.00 29.88           H  
ATOM   2939  NZ  LYS A 190      66.342  45.818  12.756  1.00 29.88           N  
ATOM   2940  HZ1 LYS A 190      66.963  46.106  12.013  1.00 29.88           H  
ATOM   2941  HZ2 LYS A 190      65.503  46.379  12.733  1.00 29.88           H  
ATOM   2942  HZ3 LYS A 190      66.163  44.902  12.370  1.00 29.88           H  
ATOM   2943  N   GLU A 191      70.057  41.380  10.264  1.00 31.09           N  
ATOM   2944  H   GLU A 191      69.112  41.097  10.483  1.00 31.09           H  
ATOM   2945  CA  GLU A 191      70.099  42.027   8.910  1.00 31.09           C  
ATOM   2946  HA  GLU A 191      69.495  41.404   8.250  1.00 31.09           H  
ATOM   2947  C   GLU A 191      71.448  42.139   8.131  1.00 31.09           C  
ATOM   2948  CB  GLU A 191      69.326  43.357   9.037  1.00 31.09           C  
ATOM   2949  HB2 GLU A 191      69.816  43.971   9.793  1.00 31.09           H  
ATOM   2950  HB3 GLU A 191      69.390  43.910   8.100  1.00 31.09           H  
ATOM   2951  O   GLU A 191      72.514  42.095   8.729  1.00 31.09           O  
ATOM   2952  CG  GLU A 191      67.823  43.129   9.364  1.00 31.09           C  
ATOM   2953  HG2 GLU A 191      67.248  43.249   8.446  1.00 31.09           H  
ATOM   2954  HG3 GLU A 191      67.665  42.100   9.687  1.00 31.09           H  
ATOM   2955  CD  GLU A 191      67.238  44.049  10.447  1.00 31.09           C  
ATOM   2956  OE1 GLU A 191      66.278  43.641  11.157  1.00 31.09           O  
ATOM   2957  OE2 GLU A 191      67.782  45.134  10.743  1.00 31.09           O  
ATOM   2958  N   GLU A 192      71.521  42.226   6.791  1.00 31.84           N  
ATOM   2959  H   GLU A 192      72.466  42.162   6.440  1.00 31.84           H  
ATOM   2960  CA  GLU A 192      70.567  42.603   5.712  1.00 31.84           C  
ATOM   2961  HA  GLU A 192      69.560  42.252   5.937  1.00 31.84           H  
ATOM   2962  C   GLU A 192      71.034  41.984   4.345  1.00 31.84           C  
ATOM   2963  CB  GLU A 192      70.580  44.159   5.630  1.00 31.84           C  
ATOM   2964  HB2 GLU A 192      71.098  44.540   6.510  1.00 31.84           H  
ATOM   2965  HB3 GLU A 192      71.174  44.479   4.774  1.00 31.84           H  
ATOM   2966  O   GLU A 192      72.230  41.744   4.203  1.00 31.84           O  
ATOM   2967  CG  GLU A 192      69.212  44.870   5.581  1.00 31.84           C  
ATOM   2968  HG2 GLU A 192      68.915  44.990   4.539  1.00 31.84           H  
ATOM   2969  HG3 GLU A 192      68.464  44.242   6.067  1.00 31.84           H  
ATOM   2970  CD  GLU A 192      69.242  46.258   6.266  1.00 31.84           C  
ATOM   2971  OE1 GLU A 192      68.298  46.553   7.040  1.00 31.84           O  
ATOM   2972  OE2 GLU A 192      70.225  47.013   6.070  1.00 31.84           O  
ATOM   2973  N   ASP A 193      70.107  41.713   3.401  1.00 31.76           N  
ATOM   2974  H   ASP A 193      69.159  41.867   3.713  1.00 31.76           H  
ATOM   2975  CA  ASP A 193      70.121  41.925   1.914  1.00 31.76           C  
ATOM   2976  HA  ASP A 193      69.282  41.346   1.527  1.00 31.76           H  
ATOM   2977  C   ASP A 193      71.328  41.517   0.986  1.00 31.76           C  
ATOM   2978  CB  ASP A 193      69.723  43.413   1.751  1.00 31.76           C  
ATOM   2979  HB2 ASP A 193      69.822  43.723   0.711  1.00 31.76           H  
ATOM   2980  HB3 ASP A 193      70.425  44.027   2.315  1.00 31.76           H  
ATOM   2981  O   ASP A 193      72.483  41.581   1.392  1.00 31.76           O  
ATOM   2982  CG  ASP A 193      68.289  43.724   2.245  1.00 31.76           C  
ATOM   2983  OD1 ASP A 193      67.683  42.865   2.939  1.00 31.76           O  
ATOM   2984  OD2 ASP A 193      67.817  44.847   1.967  1.00 31.76           O  
ATOM   2985  N   ASP A 194      71.217  41.167  -0.323  1.00 31.65           N  
ATOM   2986  H   ASP A 194      72.125  41.092  -0.761  1.00 31.65           H  
ATOM   2987  CA  ASP A 194      70.128  40.725  -1.251  1.00 31.65           C  
ATOM   2988  HA  ASP A 194      69.605  39.880  -0.802  1.00 31.65           H  
ATOM   2989  C   ASP A 194      70.722  40.255  -2.645  1.00 31.65           C  
ATOM   2990  CB  ASP A 194      69.115  41.878  -1.454  1.00 31.65           C  
ATOM   2991  HB2 ASP A 194      69.574  42.669  -2.047  1.00 31.65           H  
ATOM   2992  HB3 ASP A 194      68.850  42.289  -0.480  1.00 31.65           H  
ATOM   2993  O   ASP A 194      71.926  40.389  -2.860  1.00 31.65           O  
ATOM   2994  CG  ASP A 194      67.768  41.472  -2.065  1.00 31.65           C  
ATOM   2995  OD1 ASP A 194      67.530  40.247  -2.206  1.00 31.65           O  
ATOM   2996  OD2 ASP A 194      66.984  42.385  -2.400  1.00 31.65           O  
ATOM   2997  N   VAL A 195      69.888  39.770  -3.596  1.00 31.97           N  
ATOM   2998  H   VAL A 195      68.932  39.703  -3.276  1.00 31.97           H  
ATOM   2999  CA  VAL A 195      70.050  39.681  -5.095  1.00 31.97           C  
ATOM   3000  HA  VAL A 195      69.042  39.435  -5.431  1.00 31.97           H  
ATOM   3001  C   VAL A 195      70.942  38.598  -5.802  1.00 31.97           C  
ATOM   3002  CB  VAL A 195      70.289  41.095  -5.692  1.00 31.97           C  
ATOM   3003  HB  VAL A 195      71.193  41.519  -5.253  1.00 31.97           H  
ATOM   3004  O   VAL A 195      72.143  38.503  -5.585  1.00 31.97           O  
ATOM   3005  CG1 VAL A 195      70.457  41.135  -7.218  1.00 31.97           C  
ATOM   3006 HG11 VAL A 195      69.551  40.776  -7.706  1.00 31.97           H  
ATOM   3007 HG12 VAL A 195      71.310  40.530  -7.525  1.00 31.97           H  
ATOM   3008 HG13 VAL A 195      70.644  42.158  -7.542  1.00 31.97           H  
ATOM   3009  CG2 VAL A 195      69.110  42.036  -5.394  1.00 31.97           C  
ATOM   3010 HG21 VAL A 195      68.178  41.609  -5.763  1.00 31.97           H  
ATOM   3011 HG22 VAL A 195      69.272  43.006  -5.864  1.00 31.97           H  
ATOM   3012 HG23 VAL A 195      69.024  42.203  -4.321  1.00 31.97           H  
ATOM   3013  N   GLU A 196      70.285  37.833  -6.709  1.00 30.13           N  
ATOM   3014  H   GLU A 196      69.289  37.944  -6.588  1.00 30.13           H  
ATOM   3015  CA  GLU A 196      70.564  37.299  -8.097  1.00 30.13           C  
ATOM   3016  HA  GLU A 196      70.186  36.277  -8.105  1.00 30.13           H  
ATOM   3017  C   GLU A 196      72.011  37.195  -8.720  1.00 30.13           C  
ATOM   3018  CB  GLU A 196      69.646  38.105  -9.048  1.00 30.13           C  
ATOM   3019  HB2 GLU A 196      69.601  37.583 -10.003  1.00 30.13           H  
ATOM   3020  HB3 GLU A 196      70.087  39.088  -9.216  1.00 30.13           H  
ATOM   3021  O   GLU A 196      72.942  37.839  -8.261  1.00 30.13           O  
ATOM   3022  CG  GLU A 196      68.179  38.255  -8.593  1.00 30.13           C  
ATOM   3023  HG2 GLU A 196      67.770  37.258  -8.428  1.00 30.13           H  
ATOM   3024  HG3 GLU A 196      68.130  38.791  -7.646  1.00 30.13           H  
ATOM   3025  CD  GLU A 196      67.310  39.017  -9.608  1.00 30.13           C  
ATOM   3026  OE1 GLU A 196      66.169  38.556  -9.840  1.00 30.13           O  
ATOM   3027  OE2 GLU A 196      67.769  40.073 -10.099  1.00 30.13           O  
ATOM   3028  N   GLU A 197      72.345  36.447  -9.806  1.00 29.69           N  
ATOM   3029  H   GLU A 197      73.317  36.581 -10.048  1.00 29.69           H  
ATOM   3030  CA  GLU A 197      71.626  35.524 -10.730  1.00 29.69           C  
ATOM   3031  HA  GLU A 197      70.882  34.973 -10.155  1.00 29.69           H  
ATOM   3032  C   GLU A 197      72.560  34.508 -11.483  1.00 29.69           C  
ATOM   3033  CB  GLU A 197      70.921  36.302 -11.877  1.00 29.69           C  
ATOM   3034  HB2 GLU A 197      70.829  37.364 -11.648  1.00 29.69           H  
ATOM   3035  HB3 GLU A 197      71.548  36.260 -12.767  1.00 29.69           H  
ATOM   3036  O   GLU A 197      73.691  34.830 -11.844  1.00 29.69           O  
ATOM   3037  CG  GLU A 197      69.532  35.705 -12.201  1.00 29.69           C  
ATOM   3038  HG2 GLU A 197      68.796  36.099 -11.500  1.00 29.69           H  
ATOM   3039  HG3 GLU A 197      69.577  34.629 -12.038  1.00 29.69           H  
ATOM   3040  CD  GLU A 197      69.054  35.941 -13.647  1.00 29.69           C  
ATOM   3041  OE1 GLU A 197      68.240  35.104 -14.102  1.00 29.69           O  
ATOM   3042  OE2 GLU A 197      69.585  36.841 -14.334  1.00 29.69           O  
ATOM   3043  N   SER A 198      71.987  33.372 -11.924  1.00 28.76           N  
ATOM   3044  H   SER A 198      71.072  33.195 -11.534  1.00 28.76           H  
ATOM   3045  CA  SER A 198      72.241  32.669 -13.217  1.00 28.76           C  
ATOM   3046  HA  SER A 198      71.369  32.021 -13.303  1.00 28.76           H  
ATOM   3047  C   SER A 198      73.448  31.717 -13.497  1.00 28.76           C  
ATOM   3048  CB  SER A 198      72.082  33.656 -14.389  1.00 28.76           C  
ATOM   3049  HB2 SER A 198      71.798  33.111 -15.288  1.00 28.76           H  
ATOM   3050  HB3 SER A 198      71.295  34.379 -14.172  1.00 28.76           H  
ATOM   3051  O   SER A 198      74.582  31.899 -13.063  1.00 28.76           O  
ATOM   3052  OG  SER A 198      73.303  34.328 -14.627  1.00 28.76           O  
ATOM   3053  HG  SER A 198      73.596  34.673 -13.781  1.00 28.76           H  
ATOM   3054  N   ARG A 199      73.139  30.773 -14.416  1.00 29.06           N  
ATOM   3055  H   ARG A 199      72.144  30.699 -14.573  1.00 29.06           H  
ATOM   3056  CA  ARG A 199      73.957  30.010 -15.401  1.00 29.06           C  
ATOM   3057  HA  ARG A 199      73.173  29.704 -16.093  1.00 29.06           H  
ATOM   3058  C   ARG A 199      74.562  28.618 -15.120  1.00 29.06           C  
ATOM   3059  CB  ARG A 199      74.868  30.926 -16.244  1.00 29.06           C  
ATOM   3060  HB2 ARG A 199      75.663  30.337 -16.701  1.00 29.06           H  
ATOM   3061  HB3 ARG A 199      75.328  31.695 -15.622  1.00 29.06           H  
ATOM   3062  O   ARG A 199      74.938  28.232 -14.021  1.00 29.06           O  
ATOM   3063  CG  ARG A 199      74.030  31.567 -17.357  1.00 29.06           C  
ATOM   3064  HG2 ARG A 199      73.267  32.208 -16.914  1.00 29.06           H  
ATOM   3065  HG3 ARG A 199      73.536  30.777 -17.922  1.00 29.06           H  
ATOM   3066  CD  ARG A 199      74.860  32.391 -18.335  1.00 29.06           C  
ATOM   3067  HD2 ARG A 199      75.699  31.790 -18.686  1.00 29.06           H  
ATOM   3068  HD3 ARG A 199      75.234  33.274 -17.817  1.00 29.06           H  
ATOM   3069  NE  ARG A 199      74.014  32.777 -19.478  1.00 29.06           N  
ATOM   3070  HE  ARG A 199      73.103  32.343 -19.517  1.00 29.06           H  
ATOM   3071  NH1 ARG A 199      75.456  34.248 -20.479  1.00 29.06           N  
ATOM   3072 HH11 ARG A 199      76.104  34.077 -19.723  1.00 29.06           H  
ATOM   3073 HH12 ARG A 199      75.646  34.946 -21.184  1.00 29.06           H  
ATOM   3074  NH2 ARG A 199      73.429  33.900 -21.361  1.00 29.06           N  
ATOM   3075 HH21 ARG A 199      73.630  34.581 -22.079  1.00 29.06           H  
ATOM   3076 HH22 ARG A 199      72.519  33.464 -21.317  1.00 29.06           H  
ATOM   3077  CZ  ARG A 199      74.305  33.637 -20.432  1.00 29.06           C  
ATOM   3078  N   GLU A 200      74.559  27.855 -16.218  1.00 26.02           N  
ATOM   3079  H   GLU A 200      74.324  28.331 -17.078  1.00 26.02           H  
ATOM   3080  CA  GLU A 200      74.706  26.402 -16.372  1.00 26.02           C  
ATOM   3081  HA  GLU A 200      74.331  25.890 -15.485  1.00 26.02           H  
ATOM   3082  C   GLU A 200      76.156  25.962 -16.657  1.00 26.02           C  
ATOM   3083  CB  GLU A 200      73.891  25.980 -17.620  1.00 26.02           C  
ATOM   3084  HB2 GLU A 200      73.907  24.893 -17.703  1.00 26.02           H  
ATOM   3085  HB3 GLU A 200      74.418  26.372 -18.489  1.00 26.02           H  
ATOM   3086  O   GLU A 200      76.938  26.748 -17.184  1.00 26.02           O  
ATOM   3087  CG  GLU A 200      72.424  26.442 -17.716  1.00 26.02           C  
ATOM   3088  HG2 GLU A 200      71.790  25.720 -17.202  1.00 26.02           H  
ATOM   3089  HG3 GLU A 200      72.286  27.405 -17.225  1.00 26.02           H  
ATOM   3090  CD  GLU A 200      72.013  26.586 -19.189  1.00 26.02           C  
ATOM   3091  OE1 GLU A 200      71.371  25.648 -19.714  1.00 26.02           O  
ATOM   3092  OE2 GLU A 200      72.385  27.628 -19.779  1.00 26.02           O  
ATOM   3093  N   GLU A 201      76.471  24.669 -16.468  1.00 29.62           N  
ATOM   3094  H   GLU A 201      75.975  24.194 -15.727  1.00 29.62           H  
ATOM   3095  CA  GLU A 201      76.850  23.763 -17.582  1.00 29.62           C  
ATOM   3096  HA  GLU A 201      75.995  23.708 -18.256  1.00 29.62           H  
ATOM   3097  C   GLU A 201      77.089  22.305 -17.119  1.00 29.62           C  
ATOM   3098  CB  GLU A 201      78.052  24.280 -18.409  1.00 29.62           C  
ATOM   3099  HB2 GLU A 201      78.650  24.962 -17.806  1.00 29.62           H  
ATOM   3100  HB3 GLU A 201      78.716  23.455 -18.668  1.00 29.62           H  
ATOM   3101  O   GLU A 201      77.126  21.991 -15.928  1.00 29.62           O  
ATOM   3102  CG  GLU A 201      77.608  24.982 -19.715  1.00 29.62           C  
ATOM   3103  HG2 GLU A 201      78.207  25.884 -19.836  1.00 29.62           H  
ATOM   3104  HG3 GLU A 201      76.566  25.294 -19.650  1.00 29.62           H  
ATOM   3105  CD  GLU A 201      77.819  24.091 -20.948  1.00 29.62           C  
ATOM   3106  OE1 GLU A 201      76.855  23.410 -21.384  1.00 29.62           O  
ATOM   3107  OE2 GLU A 201      78.968  24.005 -21.427  1.00 29.62           O  
ATOM   3108  N   LYS A 202      77.196  21.381 -18.087  1.00 26.59           N  
ATOM   3109  H   LYS A 202      77.242  21.727 -19.035  1.00 26.59           H  
ATOM   3110  CA  LYS A 202      77.261  19.920 -17.872  1.00 26.59           C  
ATOM   3111  HA  LYS A 202      76.513  19.654 -17.125  1.00 26.59           H  
ATOM   3112  C   LYS A 202      78.631  19.441 -17.372  1.00 26.59           C  
ATOM   3113  CB  LYS A 202      76.974  19.164 -19.190  1.00 26.59           C  
ATOM   3114  HB2 LYS A 202      77.855  19.250 -19.826  1.00 26.59           H  
ATOM   3115  HB3 LYS A 202      76.863  18.105 -18.957  1.00 26.59           H  
ATOM   3116  O   LYS A 202      79.663  19.994 -17.752  1.00 26.59           O  
ATOM   3117  CG  LYS A 202      75.729  19.600 -19.989  1.00 26.59           C  
ATOM   3118  HG2 LYS A 202      75.056  18.749 -20.098  1.00 26.59           H  
ATOM   3119  HG3 LYS A 202      75.193  20.385 -19.457  1.00 26.59           H  
ATOM   3120  CD  LYS A 202      76.126  20.103 -21.386  1.00 26.59           C  
ATOM   3121  HD2 LYS A 202      76.531  19.283 -21.980  1.00 26.59           H  
ATOM   3122  HD3 LYS A 202      76.905  20.855 -21.262  1.00 26.59           H  
ATOM   3123  CE  LYS A 202      74.929  20.728 -22.112  1.00 26.59           C  
ATOM   3124  HE2 LYS A 202      74.253  21.136 -21.360  1.00 26.59           H  
ATOM   3125  HE3 LYS A 202      74.392  19.964 -22.674  1.00 26.59           H  
ATOM   3126  NZ  LYS A 202      75.367  21.840 -22.990  1.00 26.59           N  
ATOM   3127  HZ1 LYS A 202      74.588  22.361 -23.365  1.00 26.59           H  
ATOM   3128  HZ2 LYS A 202      75.993  21.541 -23.724  1.00 26.59           H  
ATOM   3129  HZ3 LYS A 202      75.891  22.502 -22.435  1.00 26.59           H  
ATOM   3130  N   ARG A 203      78.674  18.250 -16.752  1.00 31.27           N  
ATOM   3131  H   ARG A 203      77.813  17.873 -16.382  1.00 31.27           H  
ATOM   3132  CA  ARG A 203      79.798  17.316 -16.975  1.00 31.27           C  
ATOM   3133  HA  ARG A 203      80.073  17.446 -18.021  1.00 31.27           H  
ATOM   3134  C   ARG A 203      79.433  15.836 -16.833  1.00 31.27           C  
ATOM   3135  CB  ARG A 203      81.020  17.695 -16.109  1.00 31.27           C  
ATOM   3136  HB2 ARG A 203      80.808  18.599 -15.538  1.00 31.27           H  
ATOM   3137  HB3 ARG A 203      81.256  16.895 -15.407  1.00 31.27           H  
ATOM   3138  O   ARG A 203      78.744  15.439 -15.903  1.00 31.27           O  
ATOM   3139  CG  ARG A 203      82.222  17.955 -17.030  1.00 31.27           C  
ATOM   3140  HG2 ARG A 203      82.508  17.025 -17.522  1.00 31.27           H  
ATOM   3141  HG3 ARG A 203      81.932  18.677 -17.793  1.00 31.27           H  
ATOM   3142  CD  ARG A 203      83.429  18.523 -16.282  1.00 31.27           C  
ATOM   3143  HD2 ARG A 203      83.100  19.379 -15.693  1.00 31.27           H  
ATOM   3144  HD3 ARG A 203      83.826  17.759 -15.614  1.00 31.27           H  
ATOM   3145  NE  ARG A 203      84.460  18.962 -17.243  1.00 31.27           N  
ATOM   3146  HE  ARG A 203      84.193  18.943 -18.217  1.00 31.27           H  
ATOM   3147  NH1 ARG A 203      86.045  19.633 -15.727  1.00 31.27           N  
ATOM   3148 HH11 ARG A 203      86.916  20.099 -15.518  1.00 31.27           H  
ATOM   3149 HH12 ARG A 203      85.416  19.371 -14.981  1.00 31.27           H  
ATOM   3150  NH2 ARG A 203      86.414  19.915 -17.912  1.00 31.27           N  
ATOM   3151 HH21 ARG A 203      86.091  19.900 -18.869  1.00 31.27           H  
ATOM   3152 HH22 ARG A 203      87.288  20.370 -17.688  1.00 31.27           H  
ATOM   3153  CZ  ARG A 203      85.632  19.497 -16.957  1.00 31.27           C  
ATOM   3154  N   LEU A 204      79.950  15.036 -17.766  1.00 26.21           N  
ATOM   3155  H   LEU A 204      80.537  15.467 -18.465  1.00 26.21           H  
ATOM   3156  CA  LEU A 204      79.900  13.571 -17.795  1.00 26.21           C  
ATOM   3157  HA  LEU A 204      79.120  13.203 -17.129  1.00 26.21           H  
ATOM   3158  C   LEU A 204      81.251  12.984 -17.355  1.00 26.21           C  
ATOM   3159  CB  LEU A 204      79.605  13.118 -19.243  1.00 26.21           C  
ATOM   3160  HB2 LEU A 204      79.984  12.106 -19.388  1.00 26.21           H  
ATOM   3161  HB3 LEU A 204      80.171  13.756 -19.922  1.00 26.21           H  
ATOM   3162  O   LEU A 204      82.288  13.472 -17.805  1.00 26.21           O  
ATOM   3163  CG  LEU A 204      78.117  13.139 -19.636  1.00 26.21           C  
ATOM   3164  HG  LEU A 204      77.597  13.911 -19.069  1.00 26.21           H  
ATOM   3165  CD1 LEU A 204      77.956  13.445 -21.125  1.00 26.21           C  
ATOM   3166 HD11 LEU A 204      76.898  13.440 -21.388  1.00 26.21           H  
ATOM   3167 HD12 LEU A 204      78.365  14.431 -21.347  1.00 26.21           H  
ATOM   3168 HD13 LEU A 204      78.475  12.694 -21.721  1.00 26.21           H  
ATOM   3169  CD2 LEU A 204      77.472  11.780 -19.356  1.00 26.21           C  
ATOM   3170 HD21 LEU A 204      77.945  11.001 -19.953  1.00 26.21           H  
ATOM   3171 HD22 LEU A 204      77.569  11.534 -18.298  1.00 26.21           H  
ATOM   3172 HD23 LEU A 204      76.411  11.820 -19.604  1.00 26.21           H  
ATOM   3173  N   LYS A 205      81.210  11.921 -16.543  1.00 29.66           N  
ATOM   3174  H   LYS A 205      80.337  11.777 -16.055  1.00 29.66           H  
ATOM   3175  CA  LYS A 205      82.133  10.761 -16.466  1.00 29.66           C  
ATOM   3176  HA  LYS A 205      82.186  10.312 -17.458  1.00 29.66           H  
ATOM   3177  C   LYS A 205      81.498   9.756 -15.476  1.00 29.66           C  
ATOM   3178  CB  LYS A 205      83.545  11.171 -16.001  1.00 29.66           C  
ATOM   3179  HB2 LYS A 205      83.502  12.122 -15.470  1.00 29.66           H  
ATOM   3180  HB3 LYS A 205      83.927  10.417 -15.313  1.00 29.66           H  
ATOM   3181  O   LYS A 205      81.039  10.218 -14.439  1.00 29.66           O  
ATOM   3182  CG  LYS A 205      84.518  11.262 -17.189  1.00 29.66           C  
ATOM   3183  HG2 LYS A 205      84.619  10.274 -17.638  1.00 29.66           H  
ATOM   3184  HG3 LYS A 205      84.139  11.940 -17.954  1.00 29.66           H  
ATOM   3185  CD  LYS A 205      85.904  11.736 -16.751  1.00 29.66           C  
ATOM   3186  HD2 LYS A 205      85.830  12.722 -16.290  1.00 29.66           H  
ATOM   3187  HD3 LYS A 205      86.296  11.024 -16.025  1.00 29.66           H  
ATOM   3188  CE  LYS A 205      86.814  11.791 -17.982  1.00 29.66           C  
ATOM   3189  HE2 LYS A 205      86.660  10.878 -18.556  1.00 29.66           H  
ATOM   3190  HE3 LYS A 205      86.512  12.632 -18.607  1.00 29.66           H  
ATOM   3191  NZ  LYS A 205      88.240  11.895 -17.593  1.00 29.66           N  
ATOM   3192  HZ1 LYS A 205      88.494  11.086 -17.046  1.00 29.66           H  
ATOM   3193  HZ2 LYS A 205      88.402  12.721 -17.035  1.00 29.66           H  
ATOM   3194  HZ3 LYS A 205      88.831  11.913 -18.412  1.00 29.66           H  
ATOM   3195  N   VAL A 206      81.260   8.463 -15.732  1.00 28.34           N  
ATOM   3196  H   VAL A 206      80.686   8.082 -14.994  1.00 28.34           H  
ATOM   3197  CA  VAL A 206      81.922   7.391 -16.521  1.00 28.34           C  
ATOM   3198  HA  VAL A 206      81.125   6.672 -16.714  1.00 28.34           H  
ATOM   3199  C   VAL A 206      82.963   6.602 -15.700  1.00 28.34           C  
ATOM   3200  CB  VAL A 206      82.398   7.775 -17.941  1.00 28.34           C  
ATOM   3201  HB  VAL A 206      83.139   8.571 -17.871  1.00 28.34           H  
ATOM   3202  O   VAL A 206      83.972   7.168 -15.291  1.00 28.34           O  
ATOM   3203  CG1 VAL A 206      83.073   6.633 -18.698  1.00 28.34           C  
ATOM   3204 HG11 VAL A 206      83.341   6.944 -19.707  1.00 28.34           H  
ATOM   3205 HG12 VAL A 206      83.990   6.339 -18.188  1.00 28.34           H  
ATOM   3206 HG13 VAL A 206      82.411   5.769 -18.761  1.00 28.34           H  
ATOM   3207  CG2 VAL A 206      81.217   8.230 -18.818  1.00 28.34           C  
ATOM   3208 HG21 VAL A 206      80.648   9.025 -18.335  1.00 28.34           H  
ATOM   3209 HG22 VAL A 206      81.588   8.590 -19.777  1.00 28.34           H  
ATOM   3210 HG23 VAL A 206      80.548   7.387 -18.995  1.00 28.34           H  
ATOM   3211  N   ASP A 207      82.647   5.305 -15.559  1.00 30.13           N  
ATOM   3212  H   ASP A 207      81.814   5.030 -16.060  1.00 30.13           H  
ATOM   3213  CA  ASP A 207      83.407   4.100 -15.153  1.00 30.13           C  
ATOM   3214  HA  ASP A 207      82.681   3.302 -15.310  1.00 30.13           H  
ATOM   3215  C   ASP A 207      83.866   3.850 -13.692  1.00 30.13           C  
ATOM   3216  CB  ASP A 207      84.498   3.784 -16.193  1.00 30.13           C  
ATOM   3217  HB2 ASP A 207      84.992   2.854 -15.913  1.00 30.13           H  
ATOM   3218  HB3 ASP A 207      85.241   4.581 -16.184  1.00 30.13           H  
ATOM   3219  O   ASP A 207      84.533   4.678 -13.082  1.00 30.13           O  
ATOM   3220  CG  ASP A 207      83.937   3.611 -17.613  1.00 30.13           C  
ATOM   3221  OD1 ASP A 207      82.715   3.356 -17.742  1.00 30.13           O  
ATOM   3222  OD2 ASP A 207      84.720   3.803 -18.571  1.00 30.13           O  
ATOM   3223  N   SER A 208      83.553   2.618 -13.225  1.00 27.54           N  
ATOM   3224  H   SER A 208      82.912   2.115 -13.822  1.00 27.54           H  
ATOM   3225  CA  SER A 208      84.285   1.688 -12.314  1.00 27.54           C  
ATOM   3226  HA  SER A 208      83.578   0.899 -12.058  1.00 27.54           H  
ATOM   3227  C   SER A 208      84.867   2.188 -10.969  1.00 27.54           C  
ATOM   3228  CB  SER A 208      85.400   1.016 -13.133  1.00 27.54           C  
ATOM   3229  HB2 SER A 208      85.957   0.316 -12.511  1.00 27.54           H  
ATOM   3230  HB3 SER A 208      84.963   0.464 -13.966  1.00 27.54           H  
ATOM   3231  O   SER A 208      85.589   3.178 -10.946  1.00 27.54           O  
ATOM   3232  OG  SER A 208      86.292   1.996 -13.635  1.00 27.54           O  
ATOM   3233  HG  SER A 208      86.206   2.761 -13.061  1.00 27.54           H  
ATOM   3234  N   ASP A 209      84.756   1.509  -9.813  1.00 31.16           N  
ATOM   3235  H   ASP A 209      85.203   1.981  -9.041  1.00 31.16           H  
ATOM   3236  CA  ASP A 209      84.089   0.247  -9.389  1.00 31.16           C  
ATOM   3237  HA  ASP A 209      83.041   0.267  -9.688  1.00 31.16           H  
ATOM   3238  C   ASP A 209      84.117   0.177  -7.815  1.00 31.16           C  
ATOM   3239  CB  ASP A 209      84.788  -0.940 -10.081  1.00 31.16           C  
ATOM   3240  HB2 ASP A 209      85.154  -1.652  -9.342  1.00 31.16           H  
ATOM   3241  HB3 ASP A 209      85.676  -0.606 -10.617  1.00 31.16           H  
ATOM   3242  O   ASP A 209      84.448   1.193  -7.202  1.00 31.16           O  
ATOM   3243  CG  ASP A 209      83.821  -1.638 -11.042  1.00 31.16           C  
ATOM   3244  OD1 ASP A 209      82.783  -2.135 -10.552  1.00 31.16           O  
ATOM   3245  OD2 ASP A 209      84.077  -1.583 -12.264  1.00 31.16           O  
ATOM   3246  N   GLU A 210      83.784  -0.866  -7.027  1.00 31.76           N  
ATOM   3247  H   GLU A 210      83.771  -0.613  -6.049  1.00 31.76           H  
ATOM   3248  CA  GLU A 210      83.526  -2.309  -7.250  1.00 31.76           C  
ATOM   3249  HA  GLU A 210      83.089  -2.454  -8.238  1.00 31.76           H  
ATOM   3250  C   GLU A 210      82.543  -2.917  -6.189  1.00 31.76           C  
ATOM   3251  CB  GLU A 210      84.872  -3.085  -7.159  1.00 31.76           C  
ATOM   3252  HB2 GLU A 210      84.976  -3.472  -6.146  1.00 31.76           H  
ATOM   3253  HB3 GLU A 210      85.714  -2.412  -7.323  1.00 31.76           H  
ATOM   3254  O   GLU A 210      82.021  -2.227  -5.314  1.00 31.76           O  
ATOM   3255  CG  GLU A 210      84.985  -4.244  -8.175  1.00 31.76           C  
ATOM   3256  HG2 GLU A 210      85.235  -3.839  -9.155  1.00 31.76           H  
ATOM   3257  HG3 GLU A 210      84.009  -4.718  -8.282  1.00 31.76           H  
ATOM   3258  CD  GLU A 210      86.024  -5.323  -7.809  1.00 31.76           C  
ATOM   3259  OE1 GLU A 210      86.016  -6.374  -8.490  1.00 31.76           O  
ATOM   3260  OE2 GLU A 210      86.795  -5.128  -6.841  1.00 31.76           O  
ATOM   3261  N   ILE A 211      82.327  -4.239  -6.278  1.00 30.01           N  
ATOM   3262  H   ILE A 211      82.793  -4.653  -7.073  1.00 30.01           H  
ATOM   3263  CA  ILE A 211      81.736  -5.241  -5.350  1.00 30.01           C  
ATOM   3264  HA  ILE A 211      80.803  -5.574  -5.805  1.00 30.01           H  
ATOM   3265  C   ILE A 211      81.403  -4.842  -3.885  1.00 30.01           C  
ATOM   3266  CB  ILE A 211      82.701  -6.467  -5.326  1.00 30.01           C  
ATOM   3267  HB  ILE A 211      83.699  -6.099  -5.085  1.00 30.01           H  
ATOM   3268  O   ILE A 211      82.281  -4.552  -3.075  1.00 30.01           O  
ATOM   3269  CG1 ILE A 211      82.759  -7.157  -6.712  1.00 30.01           C  
ATOM   3270 HG12 ILE A 211      82.890  -6.415  -7.499  1.00 30.01           H  
ATOM   3271 HG13 ILE A 211      81.815  -7.666  -6.907  1.00 30.01           H  
ATOM   3272  CG2 ILE A 211      82.331  -7.536  -4.271  1.00 30.01           C  
ATOM   3273 HG21 ILE A 211      81.311  -7.887  -4.428  1.00 30.01           H  
ATOM   3274 HG22 ILE A 211      82.442  -7.133  -3.264  1.00 30.01           H  
ATOM   3275 HG23 ILE A 211      83.016  -8.382  -4.329  1.00 30.01           H  
ATOM   3276  CD1 ILE A 211      83.909  -8.163  -6.862  1.00 30.01           C  
ATOM   3277 HD11 ILE A 211      84.025  -8.421  -7.915  1.00 30.01           H  
ATOM   3278 HD12 ILE A 211      84.840  -7.728  -6.501  1.00 30.01           H  
ATOM   3279 HD13 ILE A 211      83.697  -9.078  -6.309  1.00 30.01           H  
ATOM   3280  N   ALA A 212      80.155  -5.141  -3.480  1.00 33.38           N  
ATOM   3281  H   ALA A 212      79.453  -5.228  -4.202  1.00 33.38           H  
ATOM   3282  CA  ALA A 212      79.828  -5.776  -2.188  1.00 33.38           C  
ATOM   3283  HA  ALA A 212      80.620  -6.484  -1.943  1.00 33.38           H  
ATOM   3284  C   ALA A 212      78.490  -6.554  -2.268  1.00 33.38           C  
ATOM   3285  CB  ALA A 212      79.779  -4.726  -1.069  1.00 33.38           C  
ATOM   3286  HB1 ALA A 212      79.536  -5.207  -0.121  1.00 33.38           H  
ATOM   3287  HB2 ALA A 212      79.020  -3.978  -1.299  1.00 33.38           H  
ATOM   3288  HB3 ALA A 212      80.746  -4.232  -0.978  1.00 33.38           H  
ATOM   3289  O   ALA A 212      77.454  -5.972  -2.581  1.00 33.38           O  
ATOM   3290  N   VAL A 213      78.491  -7.861  -1.966  1.00 28.28           N  
ATOM   3291  H   VAL A 213      79.358  -8.283  -1.664  1.00 28.28           H  
ATOM   3292  CA  VAL A 213      77.311  -8.757  -2.051  1.00 28.28           C  
ATOM   3293  HA  VAL A 213      76.416  -8.168  -2.250  1.00 28.28           H  
ATOM   3294  C   VAL A 213      77.103  -9.516  -0.733  1.00 28.28           C  
ATOM   3295  CB  VAL A 213      77.470  -9.778  -3.207  1.00 28.28           C  
ATOM   3296  HB  VAL A 213      78.377 -10.360  -3.039  1.00 28.28           H  
ATOM   3297  O   VAL A 213      78.076 -10.006  -0.162  1.00 28.28           O  
ATOM   3298  CG1 VAL A 213      76.291 -10.759  -3.315  1.00 28.28           C  
ATOM   3299 HG11 VAL A 213      75.349 -10.214  -3.373  1.00 28.28           H  
ATOM   3300 HG12 VAL A 213      76.274 -11.426  -2.453  1.00 28.28           H  
ATOM   3301 HG13 VAL A 213      76.401 -11.380  -4.204  1.00 28.28           H  
ATOM   3302  CG2 VAL A 213      77.604  -9.083  -4.569  1.00 28.28           C  
ATOM   3303 HG21 VAL A 213      76.725  -8.467  -4.761  1.00 28.28           H  
ATOM   3304 HG22 VAL A 213      77.705  -9.825  -5.360  1.00 28.28           H  
ATOM   3305 HG23 VAL A 213      78.492  -8.452  -4.584  1.00 28.28           H  
ATOM   3306  N   PRO A 214      75.849  -9.684  -0.279  1.00 33.45           N  
ATOM   3307  CA  PRO A 214      75.421 -10.840   0.508  1.00 33.45           C  
ATOM   3308  HA  PRO A 214      76.274 -11.489   0.711  1.00 33.45           H  
ATOM   3309  C   PRO A 214      74.359 -11.683  -0.228  1.00 33.45           C  
ATOM   3310  CB  PRO A 214      74.915 -10.272   1.835  1.00 33.45           C  
ATOM   3311  HB2 PRO A 214      75.684 -10.379   2.600  1.00 33.45           H  
ATOM   3312  HB3 PRO A 214      73.998 -10.769   2.154  1.00 33.45           H  
ATOM   3313  O   PRO A 214      73.665 -11.207  -1.124  1.00 33.45           O  
ATOM   3314  CG  PRO A 214      74.666  -8.782   1.560  1.00 33.45           C  
ATOM   3315  HG2 PRO A 214      73.629  -8.514   1.762  1.00 33.45           H  
ATOM   3316  HG3 PRO A 214      75.335  -8.181   2.175  1.00 33.45           H  
ATOM   3317  CD  PRO A 214      74.995  -8.568   0.079  1.00 33.45           C  
ATOM   3318  HD2 PRO A 214      75.498  -7.612  -0.065  1.00 33.45           H  
ATOM   3319  HD3 PRO A 214      74.083  -8.604  -0.516  1.00 33.45           H  
ATOM   3320  N   GLU A 215      74.269 -12.962   0.136  1.00 33.13           N  
ATOM   3321  H   GLU A 215      74.828 -13.270   0.918  1.00 33.13           H  
ATOM   3322  CA  GLU A 215      73.768 -14.029  -0.743  1.00 33.13           C  
ATOM   3323  HA  GLU A 215      74.017 -13.759  -1.770  1.00 33.13           H  
ATOM   3324  C   GLU A 215      72.246 -14.288  -0.733  1.00 33.13           C  
ATOM   3325  CB  GLU A 215      74.533 -15.325  -0.419  1.00 33.13           C  
ATOM   3326  HB2 GLU A 215      74.366 -15.573   0.630  1.00 33.13           H  
ATOM   3327  HB3 GLU A 215      74.148 -16.144  -1.027  1.00 33.13           H  
ATOM   3328  O   GLU A 215      71.468 -13.762   0.064  1.00 33.13           O  
ATOM   3329  CG  GLU A 215      76.038 -15.217  -0.695  1.00 33.13           C  
ATOM   3330  HG2 GLU A 215      76.188 -15.002  -1.753  1.00 33.13           H  
ATOM   3331  HG3 GLU A 215      76.465 -14.395  -0.119  1.00 33.13           H  
ATOM   3332  CD  GLU A 215      76.748 -16.518  -0.304  1.00 33.13           C  
ATOM   3333  OE1 GLU A 215      77.286 -17.188  -1.212  1.00 33.13           O  
ATOM   3334  OE2 GLU A 215      76.732 -16.831   0.909  1.00 33.13           O  
ATOM   3335  N   GLU A 216      71.838 -15.154  -1.664  1.00 27.51           N  
ATOM   3336  H   GLU A 216      72.558 -15.581  -2.230  1.00 27.51           H  
ATOM   3337  CA  GLU A 216      70.478 -15.648  -1.867  1.00 27.51           C  
ATOM   3338  HA  GLU A 216      69.855 -14.826  -2.220  1.00 27.51           H  
ATOM   3339  C   GLU A 216      69.839 -16.279  -0.614  1.00 27.51           C  
ATOM   3340  CB  GLU A 216      70.499 -16.771  -2.920  1.00 27.51           C  
ATOM   3341  HB2 GLU A 216      70.994 -17.625  -2.457  1.00 27.51           H  
ATOM   3342  HB3 GLU A 216      69.469 -17.063  -3.126  1.00 27.51           H  
ATOM   3343  O   GLU A 216      70.467 -17.025   0.135  1.00 27.51           O  
ATOM   3344  CG  GLU A 216      71.190 -16.494  -4.266  1.00 27.51           C  
ATOM   3345  HG2 GLU A 216      70.655 -15.697  -4.783  1.00 27.51           H  
ATOM   3346  HG3 GLU A 216      72.219 -16.178  -4.100  1.00 27.51           H  
ATOM   3347  CD  GLU A 216      71.188 -17.779  -5.111  1.00 27.51           C  
ATOM   3348  OE1 GLU A 216      70.808 -17.764  -6.305  1.00 27.51           O  
ATOM   3349  OE2 GLU A 216      71.440 -18.874  -4.555  1.00 27.51           O  
ATOM   3350  N   SER A 217      68.512 -16.167  -0.508  1.00 32.02           N  
ATOM   3351  H   SER A 217      68.036 -15.518  -1.118  1.00 32.02           H  
ATOM   3352  CA  SER A 217      67.700 -17.221   0.114  1.00 32.02           C  
ATOM   3353  HA  SER A 217      68.323 -18.108   0.236  1.00 32.02           H  
ATOM   3354  C   SER A 217      66.563 -17.619  -0.828  1.00 32.02           C  
ATOM   3355  CB  SER A 217      67.243 -16.850   1.530  1.00 32.02           C  
ATOM   3356  HB2 SER A 217      68.110 -16.871   2.190  1.00 32.02           H  
ATOM   3357  HB3 SER A 217      66.524 -17.590   1.882  1.00 32.02           H  
ATOM   3358  O   SER A 217      65.594 -16.889  -1.037  1.00 32.02           O  
ATOM   3359  OG  SER A 217      66.665 -15.565   1.593  1.00 32.02           O  
ATOM   3360  HG  SER A 217      67.342 -14.938   1.326  1.00 32.02           H  
ATOM   3361  N   LYS A 218      66.710 -18.787  -1.461  1.00 28.69           N  
ATOM   3362  H   LYS A 218      67.537 -19.333  -1.263  1.00 28.69           H  
ATOM   3363  CA  LYS A 218      65.745 -19.310  -2.436  1.00 28.69           C  
ATOM   3364  HA  LYS A 218      65.471 -18.504  -3.117  1.00 28.69           H  
ATOM   3365  C   LYS A 218      64.464 -19.761  -1.729  1.00 28.69           C  
ATOM   3366  CB  LYS A 218      66.390 -20.441  -3.262  1.00 28.69           C  
ATOM   3367  HB2 LYS A 218      65.607 -20.981  -3.795  1.00 28.69           H  
ATOM   3368  HB3 LYS A 218      66.897 -21.140  -2.597  1.00 28.69           H  
ATOM   3369  O   LYS A 218      64.494 -20.658  -0.892  1.00 28.69           O  
ATOM   3370  CG  LYS A 218      67.383 -19.881  -4.297  1.00 28.69           C  
ATOM   3371  HG2 LYS A 218      66.826 -19.252  -4.991  1.00 28.69           H  
ATOM   3372  HG3 LYS A 218      68.128 -19.262  -3.797  1.00 28.69           H  
ATOM   3373  CD  LYS A 218      68.113 -20.979  -5.090  1.00 28.69           C  
ATOM   3374  HD2 LYS A 218      68.834 -21.479  -4.444  1.00 28.69           H  
ATOM   3375  HD3 LYS A 218      67.386 -21.711  -5.441  1.00 28.69           H  
ATOM   3376  CE  LYS A 218      68.805 -20.354  -6.315  1.00 28.69           C  
ATOM   3377  HE2 LYS A 218      68.424 -20.815  -7.226  1.00 28.69           H  
ATOM   3378  HE3 LYS A 218      68.542 -19.297  -6.351  1.00 28.69           H  
ATOM   3379  NZ  LYS A 218      70.281 -20.445  -6.279  1.00 28.69           N  
ATOM   3380  HZ1 LYS A 218      70.638 -20.155  -5.380  1.00 28.69           H  
ATOM   3381  HZ2 LYS A 218      70.677 -21.336  -6.543  1.00 28.69           H  
ATOM   3382  HZ3 LYS A 218      70.674 -19.681  -6.811  1.00 28.69           H  
ATOM   3383  N   SER A 219      63.332 -19.171  -2.110  1.00 32.35           N  
ATOM   3384  H   SER A 219      63.385 -18.435  -2.799  1.00 32.35           H  
ATOM   3385  CA  SER A 219      61.993 -19.666  -1.774  1.00 32.35           C  
ATOM   3386  HA  SER A 219      62.085 -20.682  -1.388  1.00 32.35           H  
ATOM   3387  C   SER A 219      61.142 -19.747  -3.042  1.00 32.35           C  
ATOM   3388  CB  SER A 219      61.337 -18.832  -0.664  1.00 32.35           C  
ATOM   3389  HB2 SER A 219      60.334 -19.215  -0.478  1.00 32.35           H  
ATOM   3390  HB3 SER A 219      61.920 -18.943   0.251  1.00 32.35           H  
ATOM   3391  O   SER A 219      61.151 -18.836  -3.869  1.00 32.35           O  
ATOM   3392  OG  SER A 219      61.253 -17.458  -0.985  1.00 32.35           O  
ATOM   3393  HG  SER A 219      62.143 -17.109  -1.072  1.00 32.35           H  
ATOM   3394  N   GLU A 220      60.449 -20.870  -3.232  1.00 30.85           N  
ATOM   3395  H   GLU A 220      60.506 -21.608  -2.544  1.00 30.85           H  
ATOM   3396  CA  GLU A 220      59.700 -21.166  -4.459  1.00 30.85           C  
ATOM   3397  HA  GLU A 220      60.295 -20.857  -5.319  1.00 30.85           H  
ATOM   3398  C   GLU A 220      58.380 -20.385  -4.518  1.00 30.85           C  
ATOM   3399  CB  GLU A 220      59.459 -22.677  -4.594  1.00 30.85           C  
ATOM   3400  HB2 GLU A 220      58.816 -22.847  -5.458  1.00 30.85           H  
ATOM   3401  HB3 GLU A 220      58.941 -23.032  -3.703  1.00 30.85           H  
ATOM   3402  O   GLU A 220      57.302 -20.882  -4.181  1.00 30.85           O  
ATOM   3403  CG  GLU A 220      60.749 -23.482  -4.793  1.00 30.85           C  
ATOM   3404  HG2 GLU A 220      61.284 -23.085  -5.656  1.00 30.85           H  
ATOM   3405  HG3 GLU A 220      61.386 -23.370  -3.916  1.00 30.85           H  
ATOM   3406  CD  GLU A 220      60.425 -24.967  -5.004  1.00 30.85           C  
ATOM   3407  OE1 GLU A 220      60.872 -25.522  -6.031  1.00 30.85           O  
ATOM   3408  OE2 GLU A 220      59.715 -25.530  -4.138  1.00 30.85           O  
ATOM   3409  N   ILE A 221      58.453 -19.135  -4.972  1.00 31.01           N  
ATOM   3410  H   ILE A 221      59.368 -18.741  -5.139  1.00 31.01           H  
ATOM   3411  CA  ILE A 221      57.267 -18.350  -5.308  1.00 31.01           C  
ATOM   3412  HA  ILE A 221      56.505 -18.533  -4.549  1.00 31.01           H  
ATOM   3413  C   ILE A 221      56.724 -18.857  -6.649  1.00 31.01           C  
ATOM   3414  CB  ILE A 221      57.572 -16.834  -5.281  1.00 31.01           C  
ATOM   3415  HB  ILE A 221      58.392 -16.626  -5.968  1.00 31.01           H  
ATOM   3416  O   ILE A 221      57.309 -18.621  -7.706  1.00 31.01           O  
ATOM   3417  CG1 ILE A 221      58.001 -16.423  -3.850  1.00 31.01           C  
ATOM   3418 HG12 ILE A 221      57.196 -16.647  -3.151  1.00 31.01           H  
ATOM   3419 HG13 ILE A 221      58.871 -17.009  -3.554  1.00 31.01           H  
ATOM   3420  CG2 ILE A 221      56.339 -16.026  -5.732  1.00 31.01           C  
ATOM   3421 HG21 ILE A 221      55.488 -16.229  -5.082  1.00 31.01           H  
ATOM   3422 HG22 ILE A 221      56.559 -14.959  -5.722  1.00 31.01           H  
ATOM   3423 HG23 ILE A 221      56.081 -16.281  -6.760  1.00 31.01           H  
ATOM   3424  CD1 ILE A 221      58.389 -14.948  -3.692  1.00 31.01           C  
ATOM   3425 HD11 ILE A 221      58.815 -14.794  -2.700  1.00 31.01           H  
ATOM   3426 HD12 ILE A 221      57.514 -14.306  -3.793  1.00 31.01           H  
ATOM   3427 HD13 ILE A 221      59.134 -14.677  -4.441  1.00 31.01           H  
ATOM   3428  N   LYS A 222      55.579 -19.554  -6.606  1.00 32.00           N  
ATOM   3429  H   LYS A 222      55.216 -19.780  -5.690  1.00 32.00           H  
ATOM   3430  CA  LYS A 222      54.790 -19.891  -7.804  1.00 32.00           C  
ATOM   3431  HA  LYS A 222      55.365 -20.593  -8.408  1.00 32.00           H  
ATOM   3432  C   LYS A 222      54.536 -18.622  -8.632  1.00 32.00           C  
ATOM   3433  CB  LYS A 222      53.434 -20.498  -7.417  1.00 32.00           C  
ATOM   3434  HB2 LYS A 222      52.820 -20.571  -8.315  1.00 32.00           H  
ATOM   3435  HB3 LYS A 222      52.930 -19.829  -6.719  1.00 32.00           H  
ATOM   3436  O   LYS A 222      54.269 -17.584  -8.025  1.00 32.00           O  
ATOM   3437  CG  LYS A 222      53.551 -21.894  -6.798  1.00 32.00           C  
ATOM   3438  HG2 LYS A 222      54.135 -21.844  -5.878  1.00 32.00           H  
ATOM   3439  HG3 LYS A 222      54.052 -22.558  -7.502  1.00 32.00           H  
ATOM   3440  CD  LYS A 222      52.152 -22.436  -6.487  1.00 32.00           C  
ATOM   3441  HD2 LYS A 222      51.670 -21.786  -5.757  1.00 32.00           H  
ATOM   3442  HD3 LYS A 222      51.561 -22.446  -7.403  1.00 32.00           H  
ATOM   3443  CE  LYS A 222      52.258 -23.857  -5.930  1.00 32.00           C  
ATOM   3444  HE2 LYS A 222      52.787 -24.474  -6.656  1.00 32.00           H  
ATOM   3445  HE3 LYS A 222      52.859 -23.831  -5.021  1.00 32.00           H  
ATOM   3446  NZ  LYS A 222      50.917 -24.426  -5.651  1.00 32.00           N  
ATOM   3447  HZ1 LYS A 222      50.431 -23.861  -4.969  1.00 32.00           H  
ATOM   3448  HZ2 LYS A 222      51.006 -25.367  -5.293  1.00 32.00           H  
ATOM   3449  HZ3 LYS A 222      50.368 -24.455  -6.498  1.00 32.00           H  
ATOM   3450  N   PRO A 223      54.542 -18.689  -9.976  1.00 31.24           N  
ATOM   3451  CA  PRO A 223      54.351 -17.512 -10.814  1.00 31.24           C  
ATOM   3452  HA  PRO A 223      55.106 -16.762 -10.574  1.00 31.24           H  
ATOM   3453  C   PRO A 223      52.963 -16.904 -10.586  1.00 31.24           C  
ATOM   3454  CB  PRO A 223      54.574 -17.987 -12.255  1.00 31.24           C  
ATOM   3455  HB2 PRO A 223      53.951 -17.451 -12.972  1.00 31.24           H  
ATOM   3456  HB3 PRO A 223      55.626 -17.873 -12.515  1.00 31.24           H  
ATOM   3457  O   PRO A 223      51.956 -17.381 -11.108  1.00 31.24           O  
ATOM   3458  CG  PRO A 223      54.227 -19.475 -12.198  1.00 31.24           C  
ATOM   3459  HG2 PRO A 223      53.147 -19.606 -12.270  1.00 31.24           H  
ATOM   3460  HG3 PRO A 223      54.736 -20.039 -12.979  1.00 31.24           H  
ATOM   3461  CD  PRO A 223      54.706 -19.876 -10.803  1.00 31.24           C  
ATOM   3462  HD2 PRO A 223      55.762 -20.146 -10.840  1.00 31.24           H  
ATOM   3463  HD3 PRO A 223      54.115 -20.713 -10.432  1.00 31.24           H  
ATOM   3464  N   VAL A 224      52.916 -15.828  -9.799  1.00 29.80           N  
ATOM   3465  H   VAL A 224      53.764 -15.552  -9.325  1.00 29.80           H  
ATOM   3466  CA  VAL A 224      51.771 -14.921  -9.764  1.00 29.80           C  
ATOM   3467  HA  VAL A 224      50.858 -15.499  -9.618  1.00 29.80           H  
ATOM   3468  C   VAL A 224      51.728 -14.251 -11.131  1.00 29.80           C  
ATOM   3469  CB  VAL A 224      51.894 -13.888  -8.626  1.00 29.80           C  
ATOM   3470  HB  VAL A 224      52.809 -13.310  -8.756  1.00 29.80           H  
ATOM   3471  O   VAL A 224      52.695 -13.604 -11.532  1.00 29.80           O  
ATOM   3472  CG1 VAL A 224      50.701 -12.923  -8.612  1.00 29.80           C  
ATOM   3473 HG11 VAL A 224      50.677 -12.344  -9.535  1.00 29.80           H  
ATOM   3474 HG12 VAL A 224      50.799 -12.228  -7.778  1.00 29.80           H  
ATOM   3475 HG13 VAL A 224      49.768 -13.478  -8.512  1.00 29.80           H  
ATOM   3476  CG2 VAL A 224      51.949 -14.582  -7.257  1.00 29.80           C  
ATOM   3477 HG21 VAL A 224      52.015 -13.835  -6.466  1.00 29.80           H  
ATOM   3478 HG22 VAL A 224      51.057 -15.190  -7.109  1.00 29.80           H  
ATOM   3479 HG23 VAL A 224      52.830 -15.221  -7.196  1.00 29.80           H  
ATOM   3480  N   SER A 225      50.629 -14.439 -11.860  1.00 35.70           N  
ATOM   3481  H   SER A 225      49.873 -14.992 -11.482  1.00 35.70           H  
ATOM   3482  CA  SER A 225      50.437 -13.847 -13.184  1.00 35.70           C  
ATOM   3483  HA  SER A 225      51.142 -14.303 -13.880  1.00 35.70           H  
ATOM   3484  C   SER A 225      50.690 -12.342 -13.137  1.00 35.70           C  
ATOM   3485  CB  SER A 225      49.013 -14.122 -13.680  1.00 35.70           C  
ATOM   3486  HB2 SER A 225      48.824 -13.553 -14.591  1.00 35.70           H  
ATOM   3487  HB3 SER A 225      48.906 -15.184 -13.900  1.00 35.70           H  
ATOM   3488  O   SER A 225      50.160 -11.660 -12.254  1.00 35.70           O  
ATOM   3489  OG  SER A 225      48.075 -13.762 -12.685  1.00 35.70           O  
ATOM   3490  HG  SER A 225      48.286 -12.874 -12.386  1.00 35.70           H  
ATOM   3491  N   ALA A 226      51.483 -11.833 -14.085  1.00 37.18           N  
ATOM   3492  H   ALA A 226      51.895 -12.454 -14.766  1.00 37.18           H  
ATOM   3493  CA  ALA A 226      51.819 -10.416 -14.164  1.00 37.18           C  
ATOM   3494  HA  ALA A 226      52.455 -10.169 -13.314  1.00 37.18           H  
ATOM   3495  C   ALA A 226      50.544  -9.564 -14.088  1.00 37.18           C  
ATOM   3496  CB  ALA A 226      52.606 -10.153 -15.453  1.00 37.18           C  
ATOM   3497  HB1 ALA A 226      53.516 -10.753 -15.464  1.00 37.18           H  
ATOM   3498  HB2 ALA A 226      52.878  -9.099 -15.510  1.00 37.18           H  
ATOM   3499  HB3 ALA A 226      51.997 -10.407 -16.321  1.00 37.18           H  
ATOM   3500  O   ALA A 226      49.563  -9.824 -14.790  1.00 37.18           O  
ATOM   3501  N   ALA A 227      50.538  -8.567 -13.201  1.00 40.44           N  
ATOM   3502  H   ALA A 227      51.368  -8.392 -12.653  1.00 40.44           H  
ATOM   3503  CA  ALA A 227      49.369  -7.727 -12.999  1.00 40.44           C  
ATOM   3504  HA  ALA A 227      48.518  -8.364 -12.760  1.00 40.44           H  
ATOM   3505  C   ALA A 227      49.065  -6.968 -14.299  1.00 40.44           C  
ATOM   3506  CB  ALA A 227      49.631  -6.789 -11.811  1.00 40.44           C  
ATOM   3507  HB1 ALA A 227      48.767  -6.141 -11.664  1.00 40.44           H  
ATOM   3508  HB2 ALA A 227      50.506  -6.171 -12.011  1.00 40.44           H  
ATOM   3509  HB3 ALA A 227      49.802  -7.376 -10.909  1.00 40.44           H  
ATOM   3510  O   ALA A 227      49.819  -6.060 -14.645  1.00 40.44           O  
ATOM   3511  N   LYS A 228      47.973  -7.349 -14.990  1.00 52.97           N  
ATOM   3512  H   LYS A 228      47.519  -8.199 -14.689  1.00 52.97           H  
ATOM   3513  CA  LYS A 228      47.489  -6.719 -16.233  1.00 52.97           C  
ATOM   3514  HA  LYS A 228      48.148  -6.999 -17.055  1.00 52.97           H  
ATOM   3515  C   LYS A 228      47.561  -5.192 -16.072  1.00 52.97           C  
ATOM   3516  CB  LYS A 228      46.045  -7.184 -16.569  1.00 52.97           C  
ATOM   3517  HB2 LYS A 228      45.400  -6.957 -15.719  1.00 52.97           H  
ATOM   3518  HB3 LYS A 228      45.690  -6.593 -17.413  1.00 52.97           H  
ATOM   3519  O   LYS A 228      46.836  -4.624 -15.251  1.00 52.97           O  
ATOM   3520  CG  LYS A 228      45.877  -8.681 -16.935  1.00 52.97           C  
ATOM   3521  HG2 LYS A 228      46.477  -8.897 -17.819  1.00 52.97           H  
ATOM   3522  HG3 LYS A 228      46.250  -9.289 -16.110  1.00 52.97           H  
ATOM   3523  CD  LYS A 228      44.402  -9.079 -17.214  1.00 52.97           C  
ATOM   3524  HD2 LYS A 228      43.804  -8.827 -16.338  1.00 52.97           H  
ATOM   3525  HD3 LYS A 228      44.034  -8.498 -18.060  1.00 52.97           H  
ATOM   3526  CE  LYS A 228      44.227 -10.588 -17.518  1.00 52.97           C  
ATOM   3527  HE2 LYS A 228      44.769 -10.816 -18.435  1.00 52.97           H  
ATOM   3528  HE3 LYS A 228      44.695 -11.156 -16.714  1.00 52.97           H  
ATOM   3529  NZ  LYS A 228      42.801 -11.032 -17.657  1.00 52.97           N  
ATOM   3530  HZ1 LYS A 228      42.714 -12.019 -17.856  1.00 52.97           H  
ATOM   3531  HZ2 LYS A 228      42.243 -10.968 -16.818  1.00 52.97           H  
ATOM   3532  HZ3 LYS A 228      42.294 -10.545 -18.383  1.00 52.97           H  
ATOM   3533  N   THR A 229      48.487  -4.551 -16.784  1.00 54.90           N  
ATOM   3534  H   THR A 229      49.082  -5.065 -17.417  1.00 54.90           H  
ATOM   3535  CA  THR A 229      48.666  -3.095 -16.766  1.00 54.90           C  
ATOM   3536  HA  THR A 229      48.773  -2.786 -15.726  1.00 54.90           H  
ATOM   3537  C   THR A 229      47.417  -2.424 -17.341  1.00 54.90           C  
ATOM   3538  CB  THR A 229      49.923  -2.656 -17.549  1.00 54.90           C  
ATOM   3539  HB  THR A 229      49.715  -1.732 -18.088  1.00 54.90           H  
ATOM   3540  O   THR A 229      46.792  -2.985 -18.242  1.00 54.90           O  
ATOM   3541  CG2 THR A 229      51.102  -2.416 -16.607  1.00 54.90           C  
ATOM   3542 HG21 THR A 229      51.979  -2.125 -17.185  1.00 54.90           H  
ATOM   3543 HG22 THR A 229      51.323  -3.329 -16.054  1.00 54.90           H  
ATOM   3544 HG23 THR A 229      50.862  -1.616 -15.907  1.00 54.90           H  
ATOM   3545  OG1 THR A 229      50.347  -3.645 -18.463  1.00 54.90           O  
ATOM   3546  HG1 THR A 229      50.772  -3.206 -19.203  1.00 54.90           H  
ATOM   3547  N   PRO A 230      47.009  -1.246 -16.833  1.00 60.76           N  
ATOM   3548  CA  PRO A 230      45.884  -0.526 -17.416  1.00 60.76           C  
ATOM   3549  HA  PRO A 230      45.002  -1.167 -17.391  1.00 60.76           H  
ATOM   3550  C   PRO A 230      46.220  -0.135 -18.867  1.00 60.76           C  
ATOM   3551  CB  PRO A 230      45.657   0.690 -16.515  1.00 60.76           C  
ATOM   3552  HB2 PRO A 230      44.970   0.424 -15.712  1.00 60.76           H  
ATOM   3553  HB3 PRO A 230      45.279   1.549 -17.070  1.00 60.76           H  
ATOM   3554  O   PRO A 230      47.365   0.253 -19.124  1.00 60.76           O  
ATOM   3555  CG  PRO A 230      47.047   0.955 -15.933  1.00 60.76           C  
ATOM   3556  HG2 PRO A 230      46.992   1.465 -14.971  1.00 60.76           H  
ATOM   3557  HG3 PRO A 230      47.635   1.537 -16.641  1.00 60.76           H  
ATOM   3558  CD  PRO A 230      47.646  -0.446 -15.797  1.00 60.76           C  
ATOM   3559  HD2 PRO A 230      47.402  -0.862 -14.820  1.00 60.76           H  
ATOM   3560  HD3 PRO A 230      48.726  -0.401 -15.934  1.00 60.76           H  
ATOM   3561  N   PRO A 231      45.260  -0.229 -19.805  1.00 68.16           N  
ATOM   3562  CA  PRO A 231      45.522   0.061 -21.209  1.00 68.16           C  
ATOM   3563  HA  PRO A 231      46.322  -0.601 -21.540  1.00 68.16           H  
ATOM   3564  C   PRO A 231      45.955   1.523 -21.422  1.00 68.16           C  
ATOM   3565  CB  PRO A 231      44.249  -0.312 -21.969  1.00 68.16           C  
ATOM   3566  HB2 PRO A 231      44.028   0.394 -22.769  1.00 68.16           H  
ATOM   3567  HB3 PRO A 231      44.363  -1.320 -22.368  1.00 68.16           H  
ATOM   3568  O   PRO A 231      45.503   2.414 -20.690  1.00 68.16           O  
ATOM   3569  CG  PRO A 231      43.152  -0.317 -20.908  1.00 68.16           C  
ATOM   3570  HG2 PRO A 231      42.367  -1.034 -21.147  1.00 68.16           H  
ATOM   3571  HG3 PRO A 231      42.733   0.685 -20.811  1.00 68.16           H  
ATOM   3572  CD  PRO A 231      43.892  -0.689 -19.626  1.00 68.16           C  
ATOM   3573  HD2 PRO A 231      43.892  -1.773 -19.505  1.00 68.16           H  
ATOM   3574  HD3 PRO A 231      43.418  -0.210 -18.769  1.00 68.16           H  
ATOM   3575  N   PRO A 232      46.862   1.778 -22.383  1.00 80.38           N  
ATOM   3576  CA  PRO A 232      47.509   3.075 -22.547  1.00 80.38           C  
ATOM   3577  HA  PRO A 232      47.950   3.378 -21.597  1.00 80.38           H  
ATOM   3578  C   PRO A 232      46.522   4.157 -23.001  1.00 80.38           C  
ATOM   3579  CB  PRO A 232      48.633   2.841 -23.564  1.00 80.38           C  
ATOM   3580  HB2 PRO A 232      48.818   3.718 -24.183  1.00 80.38           H  
ATOM   3581  HB3 PRO A 232      49.543   2.551 -23.038  1.00 80.38           H  
ATOM   3582  O   PRO A 232      45.703   3.934 -23.890  1.00 80.38           O  
ATOM   3583  CG  PRO A 232      48.129   1.657 -24.392  1.00 80.38           C  
ATOM   3584  HG2 PRO A 232      48.946   1.096 -24.845  1.00 80.38           H  
ATOM   3585  HG3 PRO A 232      47.430   2.002 -25.154  1.00 80.38           H  
ATOM   3586  CD  PRO A 232      47.368   0.826 -23.364  1.00 80.38           C  
ATOM   3587  HD2 PRO A 232      48.051   0.129 -22.879  1.00 80.38           H  
ATOM   3588  HD3 PRO A 232      46.556   0.285 -23.850  1.00 80.38           H  
ATOM   3589  N   LYS A 233      46.633   5.356 -22.416  1.00 82.15           N  
ATOM   3590  H   LYS A 233      47.373   5.476 -21.740  1.00 82.15           H  
ATOM   3591  CA  LYS A 233      45.900   6.565 -22.829  1.00 82.15           C  
ATOM   3592  HA  LYS A 233      45.153   6.290 -23.574  1.00 82.15           H  
ATOM   3593  C   LYS A 233      46.850   7.556 -23.508  1.00 82.15           C  
ATOM   3594  CB  LYS A 233      45.166   7.213 -21.631  1.00 82.15           C  
ATOM   3595  HB2 LYS A 233      45.867   7.360 -20.809  1.00 82.15           H  
ATOM   3596  HB3 LYS A 233      44.805   8.192 -21.946  1.00 82.15           H  
ATOM   3597  O   LYS A 233      48.012   7.653 -23.114  1.00 82.15           O  
ATOM   3598  CG  LYS A 233      43.948   6.404 -21.143  1.00 82.15           C  
ATOM   3599  HG2 LYS A 233      44.280   5.436 -20.766  1.00 82.15           H  
ATOM   3600  HG3 LYS A 233      43.306   6.229 -22.006  1.00 82.15           H  
ATOM   3601  CD  LYS A 233      43.114   7.118 -20.049  1.00 82.15           C  
ATOM   3602  HD2 LYS A 233      42.887   8.132 -20.376  1.00 82.15           H  
ATOM   3603  HD3 LYS A 233      43.675   7.155 -19.115  1.00 82.15           H  
ATOM   3604  CE  LYS A 233      41.803   6.334 -19.858  1.00 82.15           C  
ATOM   3605  HE2 LYS A 233      42.039   5.371 -19.405  1.00 82.15           H  
ATOM   3606  HE3 LYS A 233      41.419   6.130 -20.857  1.00 82.15           H  
ATOM   3607  NZ  LYS A 233      40.715   7.006 -19.088  1.00 82.15           N  
ATOM   3608  HZ1 LYS A 233      40.688   8.000 -19.264  1.00 82.15           H  
ATOM   3609  HZ2 LYS A 233      39.821   6.650 -19.396  1.00 82.15           H  
ATOM   3610  HZ3 LYS A 233      40.709   6.810 -18.097  1.00 82.15           H  
ATOM   3611  N   CYS A 234      46.350   8.326 -24.474  1.00 85.60           N  
ATOM   3612  H   CYS A 234      45.406   8.141 -24.783  1.00 85.60           H  
ATOM   3613  CA  CYS A 234      47.040   9.503 -25.007  1.00 85.60           C  
ATOM   3614  HA  CYS A 234      47.971   9.184 -25.476  1.00 85.60           H  
ATOM   3615  C   CYS A 234      47.379  10.490 -23.869  1.00 85.60           C  
ATOM   3616  CB  CYS A 234      46.147  10.159 -26.073  1.00 85.60           C  
ATOM   3617  HB2 CYS A 234      45.936   9.454 -26.877  1.00 85.60           H  
ATOM   3618  HB3 CYS A 234      45.201  10.459 -25.622  1.00 85.60           H  
ATOM   3619  O   CYS A 234      46.580  10.668 -22.947  1.00 85.60           O  
ATOM   3620  SG  CYS A 234      46.982  11.620 -26.755  1.00 85.60           S  
ATOM   3621  HG  CYS A 234      46.037  12.032 -27.606  1.00 85.60           H  
ATOM   3622  N   SER A 235      48.533  11.163 -23.935  1.00 83.40           N  
ATOM   3623  H   SER A 235      49.140  11.035 -24.732  1.00 83.40           H  
ATOM   3624  CA  SER A 235      48.903  12.209 -22.965  1.00 83.40           C  
ATOM   3625  HA  SER A 235      48.842  11.791 -21.960  1.00 83.40           H  
ATOM   3626  C   SER A 235      47.967  13.419 -22.998  1.00 83.40           C  
ATOM   3627  CB  SER A 235      50.347  12.681 -23.198  1.00 83.40           C  
ATOM   3628  HB2 SER A 235      51.019  11.945 -22.758  1.00 83.40           H  
ATOM   3629  HB3 SER A 235      50.509  13.632 -22.691  1.00 83.40           H  
ATOM   3630  O   SER A 235      47.743  14.044 -21.964  1.00 83.40           O  
ATOM   3631  OG  SER A 235      50.677  12.807 -24.572  1.00 83.40           O  
ATOM   3632  HG  SER A 235      50.161  13.510 -24.973  1.00 83.40           H  
ATOM   3633  N   ASP A 236      47.424  13.723 -24.176  1.00 82.93           N  
ATOM   3634  H   ASP A 236      47.690  13.157 -24.969  1.00 82.93           H  
ATOM   3635  CA  ASP A 236      46.770  14.990 -24.489  1.00 82.93           C  
ATOM   3636  HA  ASP A 236      47.047  15.727 -23.736  1.00 82.93           H  
ATOM   3637  C   ASP A 236      45.241  14.829 -24.417  1.00 82.93           C  
ATOM   3638  CB  ASP A 236      47.320  15.500 -25.837  1.00 82.93           C  
ATOM   3639  HB2 ASP A 236      46.974  14.853 -26.642  1.00 82.93           H  
ATOM   3640  HB3 ASP A 236      46.943  16.507 -26.020  1.00 82.93           H  
ATOM   3641  O   ASP A 236      44.625  15.201 -23.417  1.00 82.93           O  
ATOM   3642  CG  ASP A 236      48.858  15.509 -25.838  1.00 82.93           C  
ATOM   3643  OD1 ASP A 236      49.450  16.528 -25.439  1.00 82.93           O  
ATOM   3644  OD2 ASP A 236      49.458  14.444 -26.142  1.00 82.93           O  
ATOM   3645  N   CYS A 237      44.616  14.167 -25.400  1.00 83.46           N  
ATOM   3646  H   CYS A 237      45.135  13.920 -26.231  1.00 83.46           H  
ATOM   3647  CA  CYS A 237      43.167  13.917 -25.401  1.00 83.46           C  
ATOM   3648  HA  CYS A 237      42.668  14.842 -25.112  1.00 83.46           H  
ATOM   3649  C   CYS A 237      42.676  12.835 -24.418  1.00 83.46           C  
ATOM   3650  CB  CYS A 237      42.720  13.578 -26.823  1.00 83.46           C  
ATOM   3651  HB2 CYS A 237      43.052  14.362 -27.504  1.00 83.46           H  
ATOM   3652  HB3 CYS A 237      41.631  13.535 -26.852  1.00 83.46           H  
ATOM   3653  O   CYS A 237      41.469  12.680 -24.233  1.00 83.46           O  
ATOM   3654  SG  CYS A 237      43.398  11.984 -27.364  1.00 83.46           S  
ATOM   3655  HG  CYS A 237      44.234  12.517 -28.259  1.00 83.46           H  
ATOM   3656  N   ARG A 238      43.581  12.066 -23.791  1.00 81.22           N  
ATOM   3657  H   ARG A 238      44.549  12.291 -23.968  1.00 81.22           H  
ATOM   3658  CA  ARG A 238      43.284  10.945 -22.866  1.00 81.22           C  
ATOM   3659  HA  ARG A 238      44.238  10.483 -22.615  1.00 81.22           H  
ATOM   3660  C   ARG A 238      42.452   9.784 -23.429  1.00 81.22           C  
ATOM   3661  CB  ARG A 238      42.673  11.457 -21.553  1.00 81.22           C  
ATOM   3662  HB2 ARG A 238      41.664  11.821 -21.745  1.00 81.22           H  
ATOM   3663  HB3 ARG A 238      42.601  10.624 -20.853  1.00 81.22           H  
ATOM   3664  O   ARG A 238      42.050   8.913 -22.653  1.00 81.22           O  
ATOM   3665  CG  ARG A 238      43.488  12.567 -20.889  1.00 81.22           C  
ATOM   3666  HG2 ARG A 238      43.503  13.453 -21.524  1.00 81.22           H  
ATOM   3667  HG3 ARG A 238      44.509  12.223 -20.722  1.00 81.22           H  
ATOM   3668  CD  ARG A 238      42.827  12.914 -19.556  1.00 81.22           C  
ATOM   3669  HD2 ARG A 238      42.820  12.028 -18.920  1.00 81.22           H  
ATOM   3670  HD3 ARG A 238      41.798  13.222 -19.737  1.00 81.22           H  
ATOM   3671  NE  ARG A 238      43.556  14.000 -18.896  1.00 81.22           N  
ATOM   3672  HE  ARG A 238      44.216  14.500 -19.475  1.00 81.22           H  
ATOM   3673  NH1 ARG A 238      42.603  13.799 -16.800  1.00 81.22           N  
ATOM   3674 HH11 ARG A 238      42.545  14.086 -15.834  1.00 81.22           H  
ATOM   3675 HH12 ARG A 238      41.999  13.040 -17.085  1.00 81.22           H  
ATOM   3676  NH2 ARG A 238      44.171  15.347 -17.193  1.00 81.22           N  
ATOM   3677 HH21 ARG A 238      44.811  15.802 -17.828  1.00 81.22           H  
ATOM   3678 HH22 ARG A 238      44.098  15.664 -16.237  1.00 81.22           H  
ATOM   3679  CZ  ARG A 238      43.436  14.365 -17.637  1.00 81.22           C  
ATOM   3680  N   GLN A 239      42.217   9.732 -24.738  1.00 83.27           N  
ATOM   3681  H   GLN A 239      42.537  10.492 -25.320  1.00 83.27           H  
ATOM   3682  CA  GLN A 239      41.601   8.572 -25.388  1.00 83.27           C  
ATOM   3683  HA  GLN A 239      40.656   8.357 -24.888  1.00 83.27           H  
ATOM   3684  C   GLN A 239      42.493   7.330 -25.241  1.00 83.27           C  
ATOM   3685  CB  GLN A 239      41.294   8.881 -26.861  1.00 83.27           C  
ATOM   3686  HB2 GLN A 239      42.216   9.111 -27.393  1.00 83.27           H  
ATOM   3687  HB3 GLN A 239      40.851   7.991 -27.308  1.00 83.27           H  
ATOM   3688  O   GLN A 239      43.717   7.451 -25.137  1.00 83.27           O  
ATOM   3689  CG  GLN A 239      40.304  10.050 -27.003  1.00 83.27           C  
ATOM   3690  HG2 GLN A 239      40.767  10.978 -26.668  1.00 83.27           H  
ATOM   3691  HG3 GLN A 239      39.435   9.863 -26.372  1.00 83.27           H  
ATOM   3692  CD  GLN A 239      39.807  10.213 -28.435  1.00 83.27           C  
ATOM   3693  NE2 GLN A 239      40.094  11.313 -29.094  1.00 83.27           N  
ATOM   3694 HE21 GLN A 239      39.732  11.386 -30.034  1.00 83.27           H  
ATOM   3695 HE22 GLN A 239      40.750  11.993 -28.737  1.00 83.27           H  
ATOM   3696  OE1 GLN A 239      39.122   9.356 -28.959  1.00 83.27           O  
ATOM   3697  N   TYR A 240      41.885   6.146 -25.190  1.00 82.28           N  
ATOM   3698  H   TYR A 240      40.893   6.098 -25.378  1.00 82.28           H  
ATOM   3699  CA  TYR A 240      42.610   4.879 -25.113  1.00 82.28           C  
ATOM   3700  HA  TYR A 240      43.410   4.965 -24.378  1.00 82.28           H  
ATOM   3701  C   TYR A 240      43.244   4.551 -26.470  1.00 82.28           C  
ATOM   3702  CB  TYR A 240      41.663   3.762 -24.659  1.00 82.28           C  
ATOM   3703  HB2 TYR A 240      40.742   3.812 -25.241  1.00 82.28           H  
ATOM   3704  HB3 TYR A 240      42.134   2.807 -24.893  1.00 82.28           H  
ATOM   3705  O   TYR A 240      42.559   4.558 -27.487  1.00 82.28           O  
ATOM   3706  CG  TYR A 240      41.331   3.757 -23.178  1.00 82.28           C  
ATOM   3707  CD1 TYR A 240      42.297   3.315 -22.254  1.00 82.28           C  
ATOM   3708  HD1 TYR A 240      43.269   3.008 -22.611  1.00 82.28           H  
ATOM   3709  CD2 TYR A 240      40.053   4.144 -22.726  1.00 82.28           C  
ATOM   3710  HD2 TYR A 240      39.307   4.460 -23.440  1.00 82.28           H  
ATOM   3711  CE1 TYR A 240      41.987   3.244 -20.884  1.00 82.28           C  
ATOM   3712  HE1 TYR A 240      42.746   2.912 -20.191  1.00 82.28           H  
ATOM   3713  CE2 TYR A 240      39.735   4.075 -21.354  1.00 82.28           C  
ATOM   3714  HE2 TYR A 240      38.754   4.367 -21.009  1.00 82.28           H  
ATOM   3715  OH  TYR A 240      40.420   3.563 -19.106  1.00 82.28           O  
ATOM   3716  HH  TYR A 240      41.155   3.179 -18.622  1.00 82.28           H  
ATOM   3717  CZ  TYR A 240      40.695   3.599 -20.437  1.00 82.28           C  
ATOM   3718  N   LEU A 241      44.544   4.247 -26.480  1.00 84.55           N  
ATOM   3719  H   LEU A 241      45.025   4.192 -25.593  1.00 84.55           H  
ATOM   3720  CA  LEU A 241      45.306   3.938 -27.699  1.00 84.55           C  
ATOM   3721  HA  LEU A 241      44.949   4.580 -28.504  1.00 84.55           H  
ATOM   3722  C   LEU A 241      45.092   2.492 -28.192  1.00 84.55           C  
ATOM   3723  CB  LEU A 241      46.801   4.241 -27.473  1.00 84.55           C  
ATOM   3724  HB2 LEU A 241      47.180   3.548 -26.722  1.00 84.55           H  
ATOM   3725  HB3 LEU A 241      47.332   4.040 -28.403  1.00 84.55           H  
ATOM   3726  O   LEU A 241      45.658   2.108 -29.210  1.00 84.55           O  
ATOM   3727  CG  LEU A 241      47.136   5.676 -27.026  1.00 84.55           C  
ATOM   3728  HG  LEU A 241      46.644   5.887 -26.077  1.00 84.55           H  
ATOM   3729  CD1 LEU A 241      48.646   5.808 -26.810  1.00 84.55           C  
ATOM   3730 HD11 LEU A 241      48.983   5.064 -26.088  1.00 84.55           H  
ATOM   3731 HD12 LEU A 241      48.878   6.803 -26.430  1.00 84.55           H  
ATOM   3732 HD13 LEU A 241      49.166   5.651 -27.755  1.00 84.55           H  
ATOM   3733  CD2 LEU A 241      46.710   6.726 -28.050  1.00 84.55           C  
ATOM   3734 HD21 LEU A 241      47.076   7.712 -27.764  1.00 84.55           H  
ATOM   3735 HD22 LEU A 241      47.107   6.477 -29.035  1.00 84.55           H  
ATOM   3736 HD23 LEU A 241      45.622   6.764 -28.115  1.00 84.55           H  
ATOM   3737  N   ASP A 242      44.311   1.694 -27.457  1.00 82.58           N  
ATOM   3738  H   ASP A 242      43.881   2.077 -26.628  1.00 82.58           H  
ATOM   3739  CA  ASP A 242      43.925   0.316 -27.786  1.00 82.58           C  
ATOM   3740  HA  ASP A 242      44.485   0.005 -28.669  1.00 82.58           H  
ATOM   3741  C   ASP A 242      42.433   0.169 -28.151  1.00 82.58           C  
ATOM   3742  CB  ASP A 242      44.327  -0.628 -26.630  1.00 82.58           C  
ATOM   3743  HB2 ASP A 242      44.347  -1.646 -27.019  1.00 82.58           H  
ATOM   3744  HB3 ASP A 242      45.338  -0.388 -26.302  1.00 82.58           H  
ATOM   3745  O   ASP A 242      41.950  -0.955 -28.286  1.00 82.58           O  
ATOM   3746  CG  ASP A 242      43.383  -0.598 -25.412  1.00 82.58           C  
ATOM   3747  OD1 ASP A 242      42.751   0.448 -25.139  1.00 82.58           O  
ATOM   3748  OD2 ASP A 242      43.308  -1.612 -24.680  1.00 82.58           O  
ATOM   3749  N   ASP A 243      41.674   1.269 -28.270  1.00 77.99           N  
ATOM   3750  H   ASP A 243      42.115   2.176 -28.227  1.00 77.99           H  
ATOM   3751  CA  ASP A 243      40.251   1.199 -28.624  1.00 77.99           C  
ATOM   3752  HA  ASP A 243      39.873   0.261 -28.218  1.00 77.99           H  
ATOM   3753  C   ASP A 243      40.049   1.137 -30.142  1.00 77.99           C  
ATOM   3754  CB  ASP A 243      39.429   2.334 -27.977  1.00 77.99           C  
ATOM   3755  HB2 ASP A 243      39.299   3.154 -28.683  1.00 77.99           H  
ATOM   3756  HB3 ASP A 243      39.980   2.719 -27.119  1.00 77.99           H  
ATOM   3757  O   ASP A 243      40.608   1.936 -30.892  1.00 77.99           O  
ATOM   3758  CG  ASP A 243      38.052   1.859 -27.479  1.00 77.99           C  
ATOM   3759  OD1 ASP A 243      37.513   0.848 -27.995  1.00 77.99           O  
ATOM   3760  OD2 ASP A 243      37.585   2.394 -26.451  1.00 77.99           O  
ATOM   3761  N   SER A 244      39.186   0.222 -30.587  1.00 75.83           N  
ATOM   3762  H   SER A 244      38.681  -0.327 -29.906  1.00 75.83           H  
ATOM   3763  CA  SER A 244      38.829   0.021 -32.002  1.00 75.83           C  
ATOM   3764  HA  SER A 244      39.729  -0.214 -32.570  1.00 75.83           H  
ATOM   3765  C   SER A 244      38.182   1.245 -32.653  1.00 75.83           C  
ATOM   3766  CB  SER A 244      37.848  -1.154 -32.106  1.00 75.83           C  
ATOM   3767  HB2 SER A 244      37.474  -1.231 -33.127  1.00 75.83           H  
ATOM   3768  HB3 SER A 244      38.380  -2.075 -31.868  1.00 75.83           H  
ATOM   3769  O   SER A 244      38.128   1.344 -33.875  1.00 75.83           O  
ATOM   3770  OG  SER A 244      36.757  -1.015 -31.203  1.00 75.83           O  
ATOM   3771  HG  SER A 244      36.241  -0.245 -31.453  1.00 75.83           H  
ATOM   3772  N   ASP A 245      37.661   2.152 -31.828  1.00 77.83           N  
ATOM   3773  H   ASP A 245      37.750   1.971 -30.838  1.00 77.83           H  
ATOM   3774  CA  ASP A 245      36.838   3.283 -32.242  1.00 77.83           C  
ATOM   3775  HA  ASP A 245      36.433   3.076 -33.233  1.00 77.83           H  
ATOM   3776  C   ASP A 245      37.676   4.581 -32.356  1.00 77.83           C  
ATOM   3777  CB  ASP A 245      35.644   3.431 -31.267  1.00 77.83           C  
ATOM   3778  HB2 ASP A 245      36.033   3.827 -30.328  1.00 77.83           H  
ATOM   3779  HB3 ASP A 245      34.960   4.175 -31.675  1.00 77.83           H  
ATOM   3780  O   ASP A 245      37.139   5.636 -32.702  1.00 77.83           O  
ATOM   3781  CG  ASP A 245      34.824   2.164 -30.927  1.00 77.83           C  
ATOM   3782  OD1 ASP A 245      35.116   1.029 -31.379  1.00 77.83           O  
ATOM   3783  OD2 ASP A 245      33.913   2.260 -30.071  1.00 77.83           O  
ATOM   3784  N   LEU A 246      38.986   4.524 -32.061  1.00 84.71           N  
ATOM   3785  H   LEU A 246      39.384   3.622 -31.841  1.00 84.71           H  
ATOM   3786  CA  LEU A 246      39.901   5.667 -32.125  1.00 84.71           C  
ATOM   3787  HA  LEU A 246      39.429   6.498 -31.602  1.00 84.71           H  
ATOM   3788  C   LEU A 246      40.155   6.084 -33.583  1.00 84.71           C  
ATOM   3789  CB  LEU A 246      41.214   5.312 -31.398  1.00 84.71           C  
ATOM   3790  HB2 LEU A 246      41.658   4.450 -31.896  1.00 84.71           H  
ATOM   3791  HB3 LEU A 246      40.985   5.018 -30.373  1.00 84.71           H  
ATOM   3792  O   LEU A 246      40.732   5.334 -34.368  1.00 84.71           O  
ATOM   3793  CG  LEU A 246      42.257   6.451 -31.373  1.00 84.71           C  
ATOM   3794  HG  LEU A 246      42.473   6.782 -32.389  1.00 84.71           H  
ATOM   3795  CD1 LEU A 246      41.778   7.651 -30.551  1.00 84.71           C  
ATOM   3796 HD11 LEU A 246      41.490   7.320 -29.553  1.00 84.71           H  
ATOM   3797 HD12 LEU A 246      42.575   8.391 -30.471  1.00 84.71           H  
ATOM   3798 HD13 LEU A 246      40.921   8.121 -31.033  1.00 84.71           H  
ATOM   3799  CD2 LEU A 246      43.559   5.951 -30.749  1.00 84.71           C  
ATOM   3800 HD21 LEU A 246      43.378   5.661 -29.714  1.00 84.71           H  
ATOM   3801 HD22 LEU A 246      43.919   5.086 -31.306  1.00 84.71           H  
ATOM   3802 HD23 LEU A 246      44.317   6.734 -30.786  1.00 84.71           H  
ATOM   3803  N   LYS A 247      39.768   7.316 -33.931  1.00 86.28           N  
ATOM   3804  H   LYS A 247      39.308   7.876 -33.228  1.00 86.28           H  
ATOM   3805  CA  LYS A 247      39.986   7.902 -35.261  1.00 86.28           C  
ATOM   3806  HA  LYS A 247      40.271   7.109 -35.952  1.00 86.28           H  
ATOM   3807  C   LYS A 247      41.121   8.924 -35.274  1.00 86.28           C  
ATOM   3808  CB  LYS A 247      38.700   8.546 -35.783  1.00 86.28           C  
ATOM   3809  HB2 LYS A 247      38.959   9.112 -36.678  1.00 86.28           H  
ATOM   3810  HB3 LYS A 247      38.314   9.242 -35.037  1.00 86.28           H  
ATOM   3811  O   LYS A 247      41.293   9.689 -34.324  1.00 86.28           O  
ATOM   3812  CG  LYS A 247      37.605   7.538 -36.159  1.00 86.28           C  
ATOM   3813  HG2 LYS A 247      38.013   6.818 -36.869  1.00 86.28           H  
ATOM   3814  HG3 LYS A 247      37.248   7.013 -35.273  1.00 86.28           H  
ATOM   3815  CD  LYS A 247      36.452   8.309 -36.816  1.00 86.28           C  
ATOM   3816  HD2 LYS A 247      35.945   8.911 -36.062  1.00 86.28           H  
ATOM   3817  HD3 LYS A 247      36.866   8.980 -37.568  1.00 86.28           H  
ATOM   3818  CE  LYS A 247      35.450   7.384 -37.506  1.00 86.28           C  
ATOM   3819  HE2 LYS A 247      34.921   6.792 -36.759  1.00 86.28           H  
ATOM   3820  HE3 LYS A 247      36.007   6.703 -38.148  1.00 86.28           H  
ATOM   3821  NZ  LYS A 247      34.512   8.189 -38.328  1.00 86.28           N  
ATOM   3822  HZ1 LYS A 247      33.970   7.625 -38.967  1.00 86.28           H  
ATOM   3823  HZ2 LYS A 247      35.018   8.881 -38.862  1.00 86.28           H  
ATOM   3824  HZ3 LYS A 247      33.904   8.748 -37.747  1.00 86.28           H  
ATOM   3825  N   PHE A 248      41.813   8.991 -36.407  1.00 88.62           N  
ATOM   3826  H   PHE A 248      41.545   8.381 -37.166  1.00 88.62           H  
ATOM   3827  CA  PHE A 248      42.813  10.008 -36.725  1.00 88.62           C  
ATOM   3828  HA  PHE A 248      43.008  10.612 -35.838  1.00 88.62           H  
ATOM   3829  C   PHE A 248      42.296  10.944 -37.822  1.00 88.62           C  
ATOM   3830  CB  PHE A 248      44.131   9.335 -37.130  1.00 88.62           C  
ATOM   3831  HB2 PHE A 248      43.949   8.652 -37.959  1.00 88.62           H  
ATOM   3832  HB3 PHE A 248      44.818  10.102 -37.487  1.00 88.62           H  
ATOM   3833  O   PHE A 248      41.532  10.511 -38.682  1.00 88.62           O  
ATOM   3834  CG  PHE A 248      44.795   8.582 -35.992  1.00 88.62           C  
ATOM   3835  CD1 PHE A 248      45.755   9.230 -35.192  1.00 88.62           C  
ATOM   3836  HD1 PHE A 248      46.033  10.253 -35.398  1.00 88.62           H  
ATOM   3837  CD2 PHE A 248      44.429   7.252 -35.705  1.00 88.62           C  
ATOM   3838  HD2 PHE A 248      43.689   6.750 -36.311  1.00 88.62           H  
ATOM   3839  CE1 PHE A 248      46.348   8.550 -34.114  1.00 88.62           C  
ATOM   3840  HE1 PHE A 248      47.077   9.055 -33.498  1.00 88.62           H  
ATOM   3841  CE2 PHE A 248      45.012   6.577 -34.618  1.00 88.62           C  
ATOM   3842  HE2 PHE A 248      44.715   5.564 -34.392  1.00 88.62           H  
ATOM   3843  CZ  PHE A 248      45.973   7.226 -33.823  1.00 88.62           C  
ATOM   3844  HZ  PHE A 248      46.417   6.713 -32.983  1.00 88.62           H  
ATOM   3845  N   PHE A 249      42.721  12.205 -37.768  1.00 89.08           N  
ATOM   3846  H   PHE A 249      43.342  12.453 -37.011  1.00 89.08           H  
ATOM   3847  CA  PHE A 249      42.536  13.214 -38.808  1.00 89.08           C  
ATOM   3848  HA  PHE A 249      41.482  13.291 -39.072  1.00 89.08           H  
ATOM   3849  C   PHE A 249      43.322  12.813 -40.062  1.00 89.08           C  
ATOM   3850  CB  PHE A 249      43.043  14.557 -38.239  1.00 89.08           C  
ATOM   3851  HB2 PHE A 249      44.083  14.437 -37.938  1.00 89.08           H  
ATOM   3852  HB3 PHE A 249      42.476  14.800 -37.340  1.00 89.08           H  
ATOM   3853  O   PHE A 249      44.528  12.576 -39.967  1.00 89.08           O  
ATOM   3854  CG  PHE A 249      42.943  15.737 -39.184  1.00 89.08           C  
ATOM   3855  CD1 PHE A 249      44.088  16.461 -39.567  1.00 89.08           C  
ATOM   3856  HD1 PHE A 249      45.059  16.194 -39.178  1.00 89.08           H  
ATOM   3857  CD2 PHE A 249      41.689  16.110 -39.687  1.00 89.08           C  
ATOM   3858  HD2 PHE A 249      40.809  15.573 -39.366  1.00 89.08           H  
ATOM   3859  CE1 PHE A 249      43.970  17.534 -40.470  1.00 89.08           C  
ATOM   3860  HE1 PHE A 249      44.840  18.101 -40.766  1.00 89.08           H  
ATOM   3861  CE2 PHE A 249      41.574  17.148 -40.626  1.00 89.08           C  
ATOM   3862  HE2 PHE A 249      40.614  17.385 -41.061  1.00 89.08           H  
ATOM   3863  CZ  PHE A 249      42.718  17.860 -41.018  1.00 89.08           C  
ATOM   3864  HZ  PHE A 249      42.640  18.654 -41.746  1.00 89.08           H  
ATOM   3865  N   GLN A 250      42.664  12.723 -41.222  1.00 84.14           N  
ATOM   3866  H   GLN A 250      41.661  12.841 -41.223  1.00 84.14           H  
ATOM   3867  CA  GLN A 250      43.324  12.264 -42.456  1.00 84.14           C  
ATOM   3868  HA  GLN A 250      43.971  11.427 -42.192  1.00 84.14           H  
ATOM   3869  C   GLN A 250      44.268  13.293 -43.101  1.00 84.14           C  
ATOM   3870  CB  GLN A 250      42.287  11.733 -43.457  1.00 84.14           C  
ATOM   3871  HB2 GLN A 250      41.501  12.473 -43.611  1.00 84.14           H  
ATOM   3872  HB3 GLN A 250      42.783  11.546 -44.409  1.00 84.14           H  
ATOM   3873  O   GLN A 250      45.105  12.905 -43.916  1.00 84.14           O  
ATOM   3874  CG  GLN A 250      41.683  10.415 -42.950  1.00 84.14           C  
ATOM   3875  HG2 GLN A 250      41.116  10.605 -42.038  1.00 84.14           H  
ATOM   3876  HG3 GLN A 250      42.486   9.720 -42.704  1.00 84.14           H  
ATOM   3877  CD  GLN A 250      40.773   9.727 -43.961  1.00 84.14           C  
ATOM   3878  NE2 GLN A 250      39.834   8.930 -43.503  1.00 84.14           N  
ATOM   3879 HE21 GLN A 250      39.656   8.910 -42.509  1.00 84.14           H  
ATOM   3880 HE22 GLN A 250      39.222   8.545 -44.208  1.00 84.14           H  
ATOM   3881  OE1 GLN A 250      40.897   9.835 -45.168  1.00 84.14           O  
ATOM   3882  N   GLY A 251      44.195  14.566 -42.703  1.00 83.91           N  
ATOM   3883  H   GLY A 251      43.442  14.829 -42.084  1.00 83.91           H  
ATOM   3884  CA  GLY A 251      45.092  15.629 -43.162  1.00 83.91           C  
ATOM   3885  HA2 GLY A 251      45.603  16.050 -42.296  1.00 83.91           H  
ATOM   3886  HA3 GLY A 251      45.852  15.227 -43.832  1.00 83.91           H  
ATOM   3887  C   GLY A 251      44.381  16.764 -43.898  1.00 83.91           C  
ATOM   3888  O   GLY A 251      43.209  16.672 -44.260  1.00 83.91           O  
ATOM   3889  N   ASP A 252      45.114  17.856 -44.095  1.00 86.02           N  
ATOM   3890  H   ASP A 252      46.077  17.858 -43.792  1.00 86.02           H  
ATOM   3891  CA  ASP A 252      44.630  19.070 -44.749  1.00 86.02           C  
ATOM   3892  HA  ASP A 252      43.568  19.177 -44.529  1.00 86.02           H  
ATOM   3893  C   ASP A 252      44.846  19.028 -46.276  1.00 86.02           C  
ATOM   3894  CB  ASP A 252      45.354  20.279 -44.146  1.00 86.02           C  
ATOM   3895  HB2 ASP A 252      46.425  20.194 -44.332  1.00 86.02           H  
ATOM   3896  HB3 ASP A 252      44.997  21.185 -44.635  1.00 86.02           H  
ATOM   3897  O   ASP A 252      45.851  18.476 -46.729  1.00 86.02           O  
ATOM   3898  CG  ASP A 252      45.100  20.393 -42.647  1.00 86.02           C  
ATOM   3899  OD1 ASP A 252      43.959  20.752 -42.288  1.00 86.02           O  
ATOM   3900  OD2 ASP A 252      46.033  20.146 -41.849  1.00 86.02           O  
ATOM   3901  N   PRO A 253      43.967  19.649 -47.087  1.00 83.82           N  
ATOM   3902  CA  PRO A 253      44.237  19.897 -48.505  1.00 83.82           C  
ATOM   3903  HA  PRO A 253      44.360  18.939 -49.010  1.00 83.82           H  
ATOM   3904  C   PRO A 253      45.490  20.762 -48.722  1.00 83.82           C  
ATOM   3905  CB  PRO A 253      42.986  20.609 -49.038  1.00 83.82           C  
ATOM   3906  HB2 PRO A 253      43.116  21.689 -48.969  1.00 83.82           H  
ATOM   3907  HB3 PRO A 253      42.760  20.318 -50.063  1.00 83.82           H  
ATOM   3908  O   PRO A 253      45.718  21.716 -47.979  1.00 83.82           O  
ATOM   3909  CG  PRO A 253      41.883  20.190 -48.068  1.00 83.82           C  
ATOM   3910  HG2 PRO A 253      41.503  19.206 -48.346  1.00 83.82           H  
ATOM   3911  HG3 PRO A 253      41.076  20.921 -48.029  1.00 83.82           H  
ATOM   3912  CD  PRO A 253      42.628  20.095 -46.739  1.00 83.82           C  
ATOM   3913  HD2 PRO A 253      42.681  21.075 -46.265  1.00 83.82           H  
ATOM   3914  HD3 PRO A 253      42.124  19.383 -46.086  1.00 83.82           H  
ATOM   3915  N   ASP A 254      46.246  20.510 -49.798  1.00 81.41           N  
ATOM   3916  H   ASP A 254      46.065  19.664 -50.320  1.00 81.41           H  
ATOM   3917  CA  ASP A 254      47.484  21.248 -50.130  1.00 81.41           C  
ATOM   3918  HA  ASP A 254      48.227  21.064 -49.355  1.00 81.41           H  
ATOM   3919  C   ASP A 254      47.295  22.776 -50.245  1.00 81.41           C  
ATOM   3920  CB  ASP A 254      48.042  20.750 -51.477  1.00 81.41           C  
ATOM   3921  HB2 ASP A 254      48.868  21.397 -51.772  1.00 81.41           H  
ATOM   3922  HB3 ASP A 254      47.265  20.846 -52.235  1.00 81.41           H  
ATOM   3923  O   ASP A 254      48.241  23.541 -50.063  1.00 81.41           O  
ATOM   3924  CG  ASP A 254      48.571  19.314 -51.464  1.00 81.41           C  
ATOM   3925  OD1 ASP A 254      49.250  18.943 -50.483  1.00 81.41           O  
ATOM   3926  OD2 ASP A 254      48.316  18.612 -52.468  1.00 81.41           O  
ATOM   3927  N   ASN A 255      46.076  23.232 -50.555  1.00 87.11           N  
ATOM   3928  H   ASN A 255      45.332  22.552 -50.629  1.00 87.11           H  
ATOM   3929  CA  ASN A 255      45.714  24.645 -50.681  1.00 87.11           C  
ATOM   3930  HA  ASN A 255      46.631  25.207 -50.861  1.00 87.11           H  
ATOM   3931  C   ASN A 255      45.105  25.260 -49.405  1.00 87.11           C  
ATOM   3932  CB  ASN A 255      44.813  24.834 -51.917  1.00 87.11           C  
ATOM   3933  HB2 ASN A 255      45.278  24.364 -52.783  1.00 87.11           H  
ATOM   3934  HB3 ASN A 255      44.734  25.903 -52.115  1.00 87.11           H  
ATOM   3935  O   ASN A 255      44.565  26.363 -49.475  1.00 87.11           O  
ATOM   3936  CG  ASN A 255      43.408  24.272 -51.755  1.00 87.11           C  
ATOM   3937  ND2 ASN A 255      42.456  24.787 -52.497  1.00 87.11           N  
ATOM   3938 HD21 ASN A 255      42.654  25.571 -53.102  1.00 87.11           H  
ATOM   3939 HD22 ASN A 255      41.538  24.383 -52.378  1.00 87.11           H  
ATOM   3940  OD1 ASN A 255      43.137  23.349 -51.007  1.00 87.11           O  
ATOM   3941  N   ALA A 256      45.150  24.568 -48.262  1.00 87.21           N  
ATOM   3942  H   ALA A 256      45.580  23.654 -48.255  1.00 87.21           H  
ATOM   3943  CA  ALA A 256      44.613  25.083 -47.008  1.00 87.21           C  
ATOM   3944  HA  ALA A 256      43.662  25.563 -47.237  1.00 87.21           H  
ATOM   3945  C   ALA A 256      45.528  26.150 -46.382  1.00 87.21           C  
ATOM   3946  CB  ALA A 256      44.319  23.917 -46.061  1.00 87.21           C  
ATOM   3947  HB1 ALA A 256      43.642  23.213 -46.544  1.00 87.21           H  
ATOM   3948  HB2 ALA A 256      43.850  24.293 -45.151  1.00 87.21           H  
ATOM   3949  HB3 ALA A 256      45.246  23.403 -45.807  1.00 87.21           H  
ATOM   3950  O   ALA A 256      46.727  25.933 -46.182  1.00 87.21           O  
ATOM   3951  N   LEU A 257      44.950  27.301 -46.039  1.00 90.61           N  
ATOM   3952  H   LEU A 257      43.962  27.403 -46.221  1.00 90.61           H  
ATOM   3953  CA  LEU A 257      45.650  28.449 -45.450  1.00 90.61           C  
ATOM   3954  HA  LEU A 257      46.682  28.470 -45.802  1.00 90.61           H  
ATOM   3955  C   LEU A 257      45.706  28.367 -43.917  1.00 90.61           C  
ATOM   3956  CB  LEU A 257      44.954  29.736 -45.919  1.00 90.61           C  
ATOM   3957  HB2 LEU A 257      45.399  30.584 -45.397  1.00 90.61           H  
ATOM   3958  HB3 LEU A 257      43.905  29.674 -45.630  1.00 90.61           H  
ATOM   3959  O   LEU A 257      44.813  27.785 -43.295  1.00 90.61           O  
ATOM   3960  CG  LEU A 257      45.013  30.007 -47.434  1.00 90.61           C  
ATOM   3961  HG  LEU A 257      44.512  29.200 -47.968  1.00 90.61           H  
ATOM   3962  CD1 LEU A 257      44.275  31.310 -47.740  1.00 90.61           C  
ATOM   3963 HD11 LEU A 257      44.757  32.146 -47.232  1.00 90.61           H  
ATOM   3964 HD12 LEU A 257      43.241  31.240 -47.403  1.00 90.61           H  
ATOM   3965 HD13 LEU A 257      44.276  31.499 -48.813  1.00 90.61           H  
ATOM   3966  CD2 LEU A 257      46.447  30.125 -47.955  1.00 90.61           C  
ATOM   3967 HD21 LEU A 257      47.000  30.852 -47.360  1.00 90.61           H  
ATOM   3968 HD22 LEU A 257      46.437  30.444 -48.997  1.00 90.61           H  
ATOM   3969 HD23 LEU A 257      46.946  29.158 -47.895  1.00 90.61           H  
ATOM   3970  N   ASP A 258      46.742  28.947 -43.303  1.00 89.27           N  
ATOM   3971  H   ASP A 258      47.401  29.482 -43.851  1.00 89.27           H  
ATOM   3972  CA  ASP A 258      46.788  29.113 -41.843  1.00 89.27           C  
ATOM   3973  HA  ASP A 258      46.420  28.198 -41.377  1.00 89.27           H  
ATOM   3974  C   ASP A 258      45.842  30.249 -41.393  1.00 89.27           C  
ATOM   3975  CB  ASP A 258      48.240  29.315 -41.365  1.00 89.27           C  
ATOM   3976  HB2 ASP A 258      48.726  30.072 -41.980  1.00 89.27           H  
ATOM   3977  HB3 ASP A 258      48.225  29.679 -40.338  1.00 89.27           H  
ATOM   3978  O   ASP A 258      45.502  31.143 -42.170  1.00 89.27           O  
ATOM   3979  CG  ASP A 258      49.050  28.007 -41.389  1.00 89.27           C  
ATOM   3980  OD1 ASP A 258      48.664  27.060 -40.667  1.00 89.27           O  
ATOM   3981  OD2 ASP A 258      50.044  27.898 -42.142  1.00 89.27           O  
ATOM   3982  N   GLU A 259      45.388  30.227 -40.133  1.00 89.38           N  
ATOM   3983  H   GLU A 259      45.681  29.459 -39.545  1.00 89.38           H  
ATOM   3984  CA  GLU A 259      44.276  31.076 -39.661  1.00 89.38           C  
ATOM   3985  HA  GLU A 259      43.392  30.751 -40.210  1.00 89.38           H  
ATOM   3986  C   GLU A 259      44.408  32.590 -39.977  1.00 89.38           C  
ATOM   3987  CB  GLU A 259      43.997  30.788 -38.169  1.00 89.38           C  
ATOM   3988  HB2 GLU A 259      44.857  31.058 -37.556  1.00 89.38           H  
ATOM   3989  HB3 GLU A 259      43.829  29.717 -38.060  1.00 89.38           H  
ATOM   3990  O   GLU A 259      43.437  33.162 -40.476  1.00 89.38           O  
ATOM   3991  CG  GLU A 259      42.763  31.545 -37.658  1.00 89.38           C  
ATOM   3992  HG2 GLU A 259      41.960  31.406 -38.382  1.00 89.38           H  
ATOM   3993  HG3 GLU A 259      42.996  32.609 -37.615  1.00 89.38           H  
ATOM   3994  CD  GLU A 259      42.254  31.098 -36.280  1.00 89.38           C  
ATOM   3995  OE1 GLU A 259      41.180  31.604 -35.879  1.00 89.38           O  
ATOM   3996  OE2 GLU A 259      42.895  30.282 -35.580  1.00 89.38           O  
ATOM   3997  N   PRO A 260      45.566  33.259 -39.784  1.00 85.95           N  
ATOM   3998  CA  PRO A 260      45.708  34.682 -40.112  1.00 85.95           C  
ATOM   3999  HA  PRO A 260      44.868  35.226 -39.681  1.00 85.95           H  
ATOM   4000  C   PRO A 260      45.757  34.983 -41.618  1.00 85.95           C  
ATOM   4001  CB  PRO A 260      47.006  35.141 -39.434  1.00 85.95           C  
ATOM   4002  HB2 PRO A 260      46.888  36.119 -38.967  1.00 85.95           H  
ATOM   4003  HB3 PRO A 260      47.821  35.164 -40.158  1.00 85.95           H  
ATOM   4004  O   PRO A 260      45.487  36.113 -42.010  1.00 85.95           O  
ATOM   4005  CG  PRO A 260      47.292  34.055 -38.398  1.00 85.95           C  
ATOM   4006  HG2 PRO A 260      46.715  34.248 -37.493  1.00 85.95           H  
ATOM   4007  HG3 PRO A 260      48.355  33.974 -38.174  1.00 85.95           H  
ATOM   4008  CD  PRO A 260      46.758  32.806 -39.089  1.00 85.95           C  
ATOM   4009  HD2 PRO A 260      47.484  32.442 -39.816  1.00 85.95           H  
ATOM   4010  HD3 PRO A 260      46.551  32.033 -38.349  1.00 85.95           H  
ATOM   4011  N   GLU A 261      46.127  34.005 -42.451  1.00 86.68           N  
ATOM   4012  H   GLU A 261      46.258  33.076 -42.077  1.00 86.68           H  
ATOM   4013  CA  GLU A 261      46.169  34.140 -43.915  1.00 86.68           C  
ATOM   4014  HA  GLU A 261      46.522  35.134 -44.190  1.00 86.68           H  
ATOM   4015  C   GLU A 261      44.770  33.963 -44.511  1.00 86.68           C  
ATOM   4016  CB  GLU A 261      47.108  33.083 -44.526  1.00 86.68           C  
ATOM   4017  HB2 GLU A 261      47.134  33.227 -45.606  1.00 86.68           H  
ATOM   4018  HB3 GLU A 261      46.687  32.097 -44.326  1.00 86.68           H  
ATOM   4019  O   GLU A 261      44.360  34.705 -45.395  1.00 86.68           O  
ATOM   4020  CG  GLU A 261      48.549  33.108 -43.993  1.00 86.68           C  
ATOM   4021  HG2 GLU A 261      48.539  32.953 -42.914  1.00 86.68           H  
ATOM   4022  HG3 GLU A 261      48.974  34.092 -44.189  1.00 86.68           H  
ATOM   4023  CD  GLU A 261      49.425  32.017 -44.635  1.00 86.68           C  
ATOM   4024  OE1 GLU A 261      50.633  32.296 -44.823  1.00 86.68           O  
ATOM   4025  OE2 GLU A 261      48.898  30.908 -44.908  1.00 86.68           O  
ATOM   4026  N   MET A 262      44.004  33.000 -43.989  1.00 89.70           N  
ATOM   4027  H   MET A 262      44.410  32.408 -43.279  1.00 89.70           H  
ATOM   4028  CA  MET A 262      42.613  32.783 -44.382  1.00 89.70           C  
ATOM   4029  HA  MET A 262      42.570  32.648 -45.463  1.00 89.70           H  
ATOM   4030  C   MET A 262      41.729  33.995 -44.058  1.00 89.70           C  
ATOM   4031  CB  MET A 262      42.119  31.493 -43.713  1.00 89.70           C  
ATOM   4032  HB2 MET A 262      42.581  30.646 -44.220  1.00 89.70           H  
ATOM   4033  HB3 MET A 262      42.456  31.467 -42.677  1.00 89.70           H  
ATOM   4034  O   MET A 262      40.915  34.384 -44.891  1.00 89.70           O  
ATOM   4035  CG  MET A 262      40.598  31.304 -43.769  1.00 89.70           C  
ATOM   4036  HG2 MET A 262      40.222  31.694 -44.715  1.00 89.70           H  
ATOM   4037  HG3 MET A 262      40.385  30.236 -43.751  1.00 89.70           H  
ATOM   4038  SD  MET A 262      39.659  32.057 -42.413  1.00 89.70           S  
ATOM   4039  CE  MET A 262      40.406  31.225 -40.992  1.00 89.70           C  
ATOM   4040  HE1 MET A 262      39.732  31.305 -40.140  1.00 89.70           H  
ATOM   4041  HE2 MET A 262      41.352  31.706 -40.741  1.00 89.70           H  
ATOM   4042  HE3 MET A 262      40.579  30.174 -41.223  1.00 89.70           H  
ATOM   4043  N   LEU A 263      41.909  34.626 -42.891  1.00 85.29           N  
ATOM   4044  H   LEU A 263      42.592  34.252 -42.248  1.00 85.29           H  
ATOM   4045  CA  LEU A 263      41.103  35.780 -42.467  1.00 85.29           C  
ATOM   4046  HA  LEU A 263      40.055  35.533 -42.635  1.00 85.29           H  
ATOM   4047  C   LEU A 263      41.342  37.062 -43.293  1.00 85.29           C  
ATOM   4048  CB  LEU A 263      41.320  36.028 -40.959  1.00 85.29           C  
ATOM   4049  HB2 LEU A 263      42.393  36.050 -40.769  1.00 85.29           H  
ATOM   4050  HB3 LEU A 263      40.920  37.007 -40.697  1.00 85.29           H  
ATOM   4051  O   LEU A 263      40.641  38.049 -43.075  1.00 85.29           O  
ATOM   4052  CG  LEU A 263      40.662  34.984 -40.035  1.00 85.29           C  
ATOM   4053  HG  LEU A 263      40.961  33.981 -40.338  1.00 85.29           H  
ATOM   4054  CD1 LEU A 263      41.122  35.215 -38.596  1.00 85.29           C  
ATOM   4055 HD11 LEU A 263      40.675  34.461 -37.947  1.00 85.29           H  
ATOM   4056 HD12 LEU A 263      42.207  35.116 -38.546  1.00 85.29           H  
ATOM   4057 HD13 LEU A 263      40.827  36.209 -38.262  1.00 85.29           H  
ATOM   4058  CD2 LEU A 263      39.134  35.063 -40.031  1.00 85.29           C  
ATOM   4059 HD21 LEU A 263      38.734  34.285 -39.381  1.00 85.29           H  
ATOM   4060 HD22 LEU A 263      38.746  34.895 -41.036  1.00 85.29           H  
ATOM   4061 HD23 LEU A 263      38.816  36.044 -39.677  1.00 85.29           H  
ATOM   4062  N   THR A 264      42.296  37.067 -44.233  1.00 83.33           N  
ATOM   4063  H   THR A 264      42.869  36.244 -44.355  1.00 83.33           H  
ATOM   4064  CA  THR A 264      42.506  38.166 -45.195  1.00 83.33           C  
ATOM   4065  HA  THR A 264      41.875  39.005 -44.903  1.00 83.33           H  
ATOM   4066  C   THR A 264      42.064  37.830 -46.625  1.00 83.33           C  
ATOM   4067  CB  THR A 264      43.954  38.684 -45.171  1.00 83.33           C  
ATOM   4068  HB  THR A 264      44.047  39.505 -45.882  1.00 83.33           H  
ATOM   4069  O   THR A 264      42.238  38.656 -47.520  1.00 83.33           O  
ATOM   4070  CG2 THR A 264      44.365  39.204 -43.792  1.00 83.33           C  
ATOM   4071 HG21 THR A 264      45.360  39.645 -43.846  1.00 83.33           H  
ATOM   4072 HG22 THR A 264      44.373  38.386 -43.072  1.00 83.33           H  
ATOM   4073 HG23 THR A 264      43.653  39.961 -43.464  1.00 83.33           H  
ATOM   4074  OG1 THR A 264      44.873  37.680 -45.516  1.00 83.33           O  
ATOM   4075  HG1 THR A 264      45.758  38.050 -45.470  1.00 83.33           H  
ATOM   4076  N   ASP A 265      41.461  36.658 -46.859  1.00 84.39           N  
ATOM   4077  H   ASP A 265      41.327  36.018 -46.089  1.00 84.39           H  
ATOM   4078  CA  ASP A 265      40.907  36.274 -48.161  1.00 84.39           C  
ATOM   4079  HA  ASP A 265      41.666  36.464 -48.920  1.00 84.39           H  
ATOM   4080  C   ASP A 265      39.659  37.111 -48.498  1.00 84.39           C  
ATOM   4081  CB  ASP A 265      40.606  34.766 -48.164  1.00 84.39           C  
ATOM   4082  HB2 ASP A 265      41.470  34.238 -47.760  1.00 84.39           H  
ATOM   4083  HB3 ASP A 265      39.759  34.571 -47.505  1.00 84.39           H  
ATOM   4084  O   ASP A 265      38.687  37.151 -47.738  1.00 84.39           O  
ATOM   4085  CG  ASP A 265      40.299  34.196 -49.554  1.00 84.39           C  
ATOM   4086  OD1 ASP A 265      39.368  34.669 -50.243  1.00 84.39           O  
ATOM   4087  OD2 ASP A 265      40.943  33.199 -49.954  1.00 84.39           O  
ATOM   4088  N   GLU A 266      39.662  37.758 -49.669  1.00 80.94           N  
ATOM   4089  H   GLU A 266      40.493  37.699 -50.240  1.00 80.94           H  
ATOM   4090  CA  GLU A 266      38.585  38.650 -50.127  1.00 80.94           C  
ATOM   4091  HA  GLU A 266      38.529  39.505 -49.454  1.00 80.94           H  
ATOM   4092  C   GLU A 266      37.199  37.976 -50.117  1.00 80.94           C  
ATOM   4093  CB  GLU A 266      38.905  39.167 -51.546  1.00 80.94           C  
ATOM   4094  HB2 GLU A 266      39.004  38.312 -52.214  1.00 80.94           H  
ATOM   4095  HB3 GLU A 266      38.067  39.775 -51.888  1.00 80.94           H  
ATOM   4096  O   GLU A 266      36.190  38.649 -49.905  1.00 80.94           O  
ATOM   4097  CG  GLU A 266      40.185  40.024 -51.615  1.00 80.94           C  
ATOM   4098  HG2 GLU A 266      41.034  39.418 -51.297  1.00 80.94           H  
ATOM   4099  HG3 GLU A 266      40.081  40.850 -50.912  1.00 80.94           H  
ATOM   4100  CD  GLU A 266      40.485  40.585 -53.020  1.00 80.94           C  
ATOM   4101  OE1 GLU A 266      41.262  41.565 -53.097  1.00 80.94           O  
ATOM   4102  OE2 GLU A 266      39.974  40.023 -54.018  1.00 80.94           O  
ATOM   4103  N   ARG A 267      37.134  36.643 -50.266  1.00 81.45           N  
ATOM   4104  H   ARG A 267      38.010  36.144 -50.328  1.00 81.45           H  
ATOM   4105  CA  ARG A 267      35.885  35.854 -50.259  1.00 81.45           C  
ATOM   4106  HA  ARG A 267      35.172  36.319 -50.940  1.00 81.45           H  
ATOM   4107  C   ARG A 267      35.188  35.798 -48.898  1.00 81.45           C  
ATOM   4108  CB  ARG A 267      36.186  34.424 -50.727  1.00 81.45           C  
ATOM   4109  HB2 ARG A 267      36.895  33.970 -50.035  1.00 81.45           H  
ATOM   4110  HB3 ARG A 267      35.267  33.839 -50.695  1.00 81.45           H  
ATOM   4111  O   ARG A 267      34.022  35.413 -48.835  1.00 81.45           O  
ATOM   4112  CG  ARG A 267      36.740  34.382 -52.159  1.00 81.45           C  
ATOM   4113  HG2 ARG A 267      37.608  35.033 -52.264  1.00 81.45           H  
ATOM   4114  HG3 ARG A 267      35.966  34.728 -52.844  1.00 81.45           H  
ATOM   4115  CD  ARG A 267      37.142  32.958 -52.539  1.00 81.45           C  
ATOM   4116  HD2 ARG A 267      37.319  32.928 -53.614  1.00 81.45           H  
ATOM   4117  HD3 ARG A 267      36.311  32.295 -52.300  1.00 81.45           H  
ATOM   4118  NE  ARG A 267      38.372  32.529 -51.846  1.00 81.45           N  
ATOM   4119  HE  ARG A 267      38.924  33.249 -51.401  1.00 81.45           H  
ATOM   4120  NH1 ARG A 267      38.023  30.285 -52.025  1.00 81.45           N  
ATOM   4121 HH11 ARG A 267      37.084  30.531 -52.302  1.00 81.45           H  
ATOM   4122 HH12 ARG A 267      38.136  29.392 -51.568  1.00 81.45           H  
ATOM   4123  NH2 ARG A 267      39.927  31.023 -51.138  1.00 81.45           N  
ATOM   4124 HH21 ARG A 267      40.443  31.806 -50.762  1.00 81.45           H  
ATOM   4125 HH22 ARG A 267      40.277  30.082 -51.027  1.00 81.45           H  
ATOM   4126  CZ  ARG A 267      38.779  31.287 -51.678  1.00 81.45           C  
ATOM   4127  N   LEU A 268      35.885  36.148 -47.817  1.00 79.89           N  
ATOM   4128  H   LEU A 268      36.847  36.429 -47.944  1.00 79.89           H  
ATOM   4129  CA  LEU A 268      35.318  36.229 -46.469  1.00 79.89           C  
ATOM   4130  HA  LEU A 268      34.405  35.635 -46.425  1.00 79.89           H  
ATOM   4131  C   LEU A 268      34.895  37.653 -46.085  1.00 79.89           C  
ATOM   4132  CB  LEU A 268      36.315  35.644 -45.456  1.00 79.89           C  
ATOM   4133  HB2 LEU A 268      37.222  36.248 -45.466  1.00 79.89           H  
ATOM   4134  HB3 LEU A 268      35.877  35.723 -44.461  1.00 79.89           H  
ATOM   4135  O   LEU A 268      34.196  37.824 -45.085  1.00 79.89           O  
ATOM   4136  CG  LEU A 268      36.697  34.176 -45.709  1.00 79.89           C  
ATOM   4137  HG  LEU A 268      37.250  34.108 -46.646  1.00 79.89           H  
ATOM   4138  CD1 LEU A 268      37.584  33.678 -44.576  1.00 79.89           C  
ATOM   4139 HD11 LEU A 268      38.447  34.338 -44.486  1.00 79.89           H  
ATOM   4140 HD12 LEU A 268      37.937  32.671 -44.795  1.00 79.89           H  
ATOM   4141 HD13 LEU A 268      37.041  33.689 -43.631  1.00 79.89           H  
ATOM   4142  CD2 LEU A 268      35.488  33.238 -45.776  1.00 79.89           C  
ATOM   4143 HD21 LEU A 268      35.831  32.205 -45.835  1.00 79.89           H  
ATOM   4144 HD22 LEU A 268      34.876  33.376 -44.885  1.00 79.89           H  
ATOM   4145 HD23 LEU A 268      34.909  33.459 -46.673  1.00 79.89           H  
ATOM   4146  N   SER A 269      35.275  38.665 -46.875  1.00 69.91           N  
ATOM   4147  H   SER A 269      35.781  38.456 -47.724  1.00 69.91           H  
ATOM   4148  CA  SER A 269      34.954  40.061 -46.582  1.00 69.91           C  
ATOM   4149  HA  SER A 269      35.360  40.285 -45.595  1.00 69.91           H  
ATOM   4150  C   SER A 269      33.443  40.310 -46.549  1.00 69.91           C  
ATOM   4151  CB  SER A 269      35.617  41.018 -47.576  1.00 69.91           C  
ATOM   4152  HB2 SER A 269      35.180  40.872 -48.564  1.00 69.91           H  
ATOM   4153  HB3 SER A 269      36.686  40.815 -47.625  1.00 69.91           H  
ATOM   4154  O   SER A 269      32.672  39.841 -47.391  1.00 69.91           O  
ATOM   4155  OG  SER A 269      35.405  42.357 -47.148  1.00 69.91           O  
ATOM   4156  HG  SER A 269      35.550  42.936 -47.900  1.00 69.91           H  
ATOM   4157  N   LEU A 270      33.032  41.105 -45.563  1.00 60.85           N  
ATOM   4158  H   LEU A 270      33.739  41.435 -44.922  1.00 60.85           H  
ATOM   4159  CA  LEU A 270      31.671  41.616 -45.396  1.00 60.85           C  
ATOM   4160  HA  LEU A 270      30.970  40.927 -45.868  1.00 60.85           H  
ATOM   4161  C   LEU A 270      31.445  42.972 -46.077  1.00 60.85           C  
ATOM   4162  CB  LEU A 270      31.385  41.688 -43.884  1.00 60.85           C  
ATOM   4163  HB2 LEU A 270      32.322  41.829 -43.345  1.00 60.85           H  
ATOM   4164  HB3 LEU A 270      30.764  42.555 -43.660  1.00 60.85           H  
ATOM   4165  O   LEU A 270      30.307  43.433 -46.130  1.00 60.85           O  
ATOM   4166  CG  LEU A 270      30.674  40.423 -43.382  1.00 60.85           C  
ATOM   4167  HG  LEU A 270      31.067  39.543 -43.891  1.00 60.85           H  
ATOM   4168  CD1 LEU A 270      30.905  40.251 -41.881  1.00 60.85           C  
ATOM   4169 HD11 LEU A 270      31.975  40.173 -41.687  1.00 60.85           H  
ATOM   4170 HD12 LEU A 270      30.431  39.333 -41.531  1.00 60.85           H  
ATOM   4171 HD13 LEU A 270      30.502  41.106 -41.339  1.00 60.85           H  
ATOM   4172  CD2 LEU A 270      29.170  40.539 -43.649  1.00 60.85           C  
ATOM   4173 HD21 LEU A 270      28.993  40.664 -44.717  1.00 60.85           H  
ATOM   4174 HD22 LEU A 270      28.650  39.648 -43.296  1.00 60.85           H  
ATOM   4175 HD23 LEU A 270      28.768  41.409 -43.130  1.00 60.85           H  
ATOM   4176  N   PHE A 271      32.508  43.612 -46.571  1.00 51.75           N  
ATOM   4177  H   PHE A 271      33.399  43.137 -46.576  1.00 51.75           H  
ATOM   4178  CA  PHE A 271      32.483  45.007 -46.997  1.00 51.75           C  
ATOM   4179  HA  PHE A 271      31.498  45.429 -46.802  1.00 51.75           H  
ATOM   4180  C   PHE A 271      32.757  45.158 -48.492  1.00 51.75           C  
ATOM   4181  CB  PHE A 271      33.481  45.820 -46.161  1.00 51.75           C  
ATOM   4182  HB2 PHE A 271      33.499  46.842 -46.537  1.00 51.75           H  
ATOM   4183  HB3 PHE A 271      34.481  45.407 -46.291  1.00 51.75           H  
ATOM   4184  O   PHE A 271      33.878  44.948 -48.958  1.00 51.75           O  
ATOM   4185  CG  PHE A 271      33.141  45.862 -44.684  1.00 51.75           C  
ATOM   4186  CD1 PHE A 271      32.181  46.777 -44.211  1.00 51.75           C  
ATOM   4187  HD1 PHE A 271      31.699  47.460 -44.894  1.00 51.75           H  
ATOM   4188  CD2 PHE A 271      33.766  44.977 -43.784  1.00 51.75           C  
ATOM   4189  HD2 PHE A 271      34.502  44.274 -44.145  1.00 51.75           H  
ATOM   4190  CE1 PHE A 271      31.849  46.808 -42.846  1.00 51.75           C  
ATOM   4191  HE1 PHE A 271      31.118  47.520 -42.491  1.00 51.75           H  
ATOM   4192  CE2 PHE A 271      33.432  45.007 -42.418  1.00 51.75           C  
ATOM   4193  HE2 PHE A 271      33.914  44.330 -41.728  1.00 51.75           H  
ATOM   4194  CZ  PHE A 271      32.473  45.924 -41.949  1.00 51.75           C  
ATOM   4195  HZ  PHE A 271      32.219  45.954 -40.900  1.00 51.75           H  
ATOM   4196  N   ASP A 272      31.737  45.627 -49.210  1.00 46.35           N  
ATOM   4197  H   ASP A 272      30.847  45.723 -48.744  1.00 46.35           H  
ATOM   4198  CA  ASP A 272      31.944  46.476 -50.383  1.00 46.35           C  
ATOM   4199  HA  ASP A 272      32.650  45.974 -51.045  1.00 46.35           H  
ATOM   4200  C   ASP A 272      32.567  47.807 -49.904  1.00 46.35           C  
ATOM   4201  CB  ASP A 272      30.601  46.677 -51.116  1.00 46.35           C  
ATOM   4202  HB2 ASP A 272      30.215  47.674 -50.903  1.00 46.35           H  
ATOM   4203  HB3 ASP A 272      29.871  45.962 -50.738  1.00 46.35           H  
ATOM   4204  O   ASP A 272      32.295  48.263 -48.789  1.00 46.35           O  
ATOM   4205  CG  ASP A 272      30.692  46.491 -52.635  1.00 46.35           C  
ATOM   4206  OD1 ASP A 272      31.793  46.717 -53.187  1.00 46.35           O  
ATOM   4207  OD2 ASP A 272      29.642  46.170 -53.237  1.00 46.35           O  
ATOM   4208  N   SER A 273      33.444  48.428 -50.691  1.00 45.86           N  
ATOM   4209  H   SER A 273      33.563  48.062 -51.625  1.00 45.86           H  
ATOM   4210  CA  SER A 273      34.500  49.313 -50.154  1.00 45.86           C  
ATOM   4211  HA  SER A 273      34.849  48.848 -49.232  1.00 45.86           H  
ATOM   4212  C   SER A 273      34.074  50.749 -49.753  1.00 45.86           C  
ATOM   4213  CB  SER A 273      35.697  49.308 -51.118  1.00 45.86           C  
ATOM   4214  HB2 SER A 273      35.921  48.286 -51.425  1.00 45.86           H  
ATOM   4215  HB3 SER A 273      36.569  49.716 -50.607  1.00 45.86           H  
ATOM   4216  O   SER A 273      34.800  51.693 -50.072  1.00 45.86           O  
ATOM   4217  OG  SER A 273      35.418  50.102 -52.257  1.00 45.86           O  
ATOM   4218  HG  SER A 273      35.243  50.978 -51.908  1.00 45.86           H  
ATOM   4219  N   ASN A 274      32.898  50.957 -49.140  1.00 40.04           N  
ATOM   4220  H   ASN A 274      32.361  50.139 -48.887  1.00 40.04           H  
ATOM   4221  CA  ASN A 274      32.296  52.293 -48.951  1.00 40.04           C  
ATOM   4222  HA  ASN A 274      33.109  53.014 -48.863  1.00 40.04           H  
ATOM   4223  C   ASN A 274      31.454  52.543 -47.665  1.00 40.04           C  
ATOM   4224  CB  ASN A 274      31.500  52.656 -50.228  1.00 40.04           C  
ATOM   4225  HB2 ASN A 274      30.890  51.807 -50.535  1.00 40.04           H  
ATOM   4226  HB3 ASN A 274      30.822  53.486 -50.029  1.00 40.04           H  
ATOM   4227  O   ASN A 274      30.784  53.573 -47.614  1.00 40.04           O  
ATOM   4228  CG  ASN A 274      32.384  53.119 -51.371  1.00 40.04           C  
ATOM   4229  ND2 ASN A 274      32.506  52.335 -52.418  1.00 40.04           N  
ATOM   4230 HD21 ASN A 274      32.099  51.411 -52.403  1.00 40.04           H  
ATOM   4231 HD22 ASN A 274      33.161  52.634 -53.126  1.00 40.04           H  
ATOM   4232  OD1 ASN A 274      32.954  54.198 -51.367  1.00 40.04           O  
ATOM   4233  N   GLU A 275      31.475  51.698 -46.620  1.00 44.04           N  
ATOM   4234  H   GLU A 275      32.027  50.854 -46.664  1.00 44.04           H  
ATOM   4235  CA  GLU A 275      30.791  52.014 -45.338  1.00 44.04           C  
ATOM   4236  HA  GLU A 275      30.434  53.043 -45.376  1.00 44.04           H  
ATOM   4237  C   GLU A 275      31.722  51.975 -44.106  1.00 44.04           C  
ATOM   4238  CB  GLU A 275      29.521  51.160 -45.123  1.00 44.04           C  
ATOM   4239  HB2 GLU A 275      29.760  50.101 -45.224  1.00 44.04           H  
ATOM   4240  HB3 GLU A 275      29.170  51.340 -44.107  1.00 44.04           H  
ATOM   4241  O   GLU A 275      32.168  50.916 -43.667  1.00 44.04           O  
ATOM   4242  CG  GLU A 275      28.385  51.541 -46.095  1.00 44.04           C  
ATOM   4243  HG2 GLU A 275      28.366  52.627 -46.191  1.00 44.04           H  
ATOM   4244  HG3 GLU A 275      28.606  51.128 -47.079  1.00 44.04           H  
ATOM   4245  CD  GLU A 275      26.986  51.075 -45.642  1.00 44.04           C  
ATOM   4246  OE1 GLU A 275      26.013  51.820 -45.916  1.00 44.04           O  
ATOM   4247  OE2 GLU A 275      26.876  49.984 -45.039  1.00 44.04           O  
ATOM   4248  N   ASP A 276      31.971  53.149 -43.508  1.00 39.29           N  
ATOM   4249  H   ASP A 276      31.602  53.988 -43.933  1.00 39.29           H  
ATOM   4250  CA  ASP A 276      32.643  53.311 -42.209  1.00 39.29           C  
ATOM   4251  HA  ASP A 276      33.495  52.634 -42.153  1.00 39.29           H  
ATOM   4252  C   ASP A 276      31.671  52.981 -41.056  1.00 39.29           C  
ATOM   4253  CB  ASP A 276      33.159  54.759 -42.052  1.00 39.29           C  
ATOM   4254  HB2 ASP A 276      33.326  54.949 -40.991  1.00 39.29           H  
ATOM   4255  HB3 ASP A 276      32.392  55.455 -42.390  1.00 39.29           H  
ATOM   4256  O   ASP A 276      30.789  53.780 -40.734  1.00 39.29           O  
ATOM   4257  CG  ASP A 276      34.482  55.052 -42.765  1.00 39.29           C  
ATOM   4258  OD1 ASP A 276      35.440  54.276 -42.548  1.00 39.29           O  
ATOM   4259  OD2 ASP A 276      34.554  56.102 -43.445  1.00 39.29           O  
ATOM   4260  N   GLY A 277      31.826  51.809 -40.423  1.00 44.64           N  
ATOM   4261  H   GLY A 277      32.503  51.171 -40.819  1.00 44.64           H  
ATOM   4262  CA  GLY A 277      30.819  51.259 -39.495  1.00 44.64           C  
ATOM   4263  HA2 GLY A 277      30.171  50.588 -40.057  1.00 44.64           H  
ATOM   4264  HA3 GLY A 277      30.196  52.070 -39.118  1.00 44.64           H  
ATOM   4265  C   GLY A 277      31.331  50.493 -38.266  1.00 44.64           C  
ATOM   4266  O   GLY A 277      30.613  49.638 -37.753  1.00 44.64           O  
ATOM   4267  N   PHE A 278      32.549  50.755 -37.778  1.00 42.13           N  
ATOM   4268  H   PHE A 278      33.099  51.476 -38.223  1.00 42.13           H  
ATOM   4269  CA  PHE A 278      33.088  50.089 -36.577  1.00 42.13           C  
ATOM   4270  HA  PHE A 278      32.716  49.065 -36.566  1.00 42.13           H  
ATOM   4271  C   PHE A 278      32.584  50.728 -35.263  1.00 42.13           C  
ATOM   4272  CB  PHE A 278      34.629  49.988 -36.655  1.00 42.13           C  
ATOM   4273  HB2 PHE A 278      35.073  50.314 -35.715  1.00 42.13           H  
ATOM   4274  HB3 PHE A 278      35.007  50.663 -37.424  1.00 42.13           H  
ATOM   4275  O   PHE A 278      33.237  51.595 -34.679  1.00 42.13           O  
ATOM   4276  CG  PHE A 278      35.144  48.585 -36.921  1.00 42.13           C  
ATOM   4277  CD1 PHE A 278      35.306  47.680 -35.853  1.00 42.13           C  
ATOM   4278  HD1 PHE A 278      35.047  47.977 -34.847  1.00 42.13           H  
ATOM   4279  CD2 PHE A 278      35.461  48.177 -38.231  1.00 42.13           C  
ATOM   4280  HD2 PHE A 278      35.327  48.859 -39.058  1.00 42.13           H  
ATOM   4281  CE1 PHE A 278      35.789  46.381 -36.090  1.00 42.13           C  
ATOM   4282  HE1 PHE A 278      35.894  45.690 -35.267  1.00 42.13           H  
ATOM   4283  CE2 PHE A 278      35.945  46.877 -38.469  1.00 42.13           C  
ATOM   4284  HE2 PHE A 278      36.178  46.566 -39.476  1.00 42.13           H  
ATOM   4285  CZ  PHE A 278      36.112  45.980 -37.398  1.00 42.13           C  
ATOM   4286  HZ  PHE A 278      36.471  44.978 -37.582  1.00 42.13           H  
ATOM   4287  N   GLU A 279      31.442  50.258 -34.751  1.00 40.31           N  
ATOM   4288  H   GLU A 279      30.921  49.588 -35.299  1.00 40.31           H  
ATOM   4289  CA  GLU A 279      31.112  50.366 -33.321  1.00 40.31           C  
ATOM   4290  HA  GLU A 279      31.642  51.220 -32.901  1.00 40.31           H  
ATOM   4291  C   GLU A 279      31.603  49.104 -32.582  1.00 40.31           C  
ATOM   4292  CB  GLU A 279      29.608  50.613 -33.077  1.00 40.31           C  
ATOM   4293  HB2 GLU A 279      29.443  50.558 -32.001  1.00 40.31           H  
ATOM   4294  HB3 GLU A 279      29.023  49.827 -33.554  1.00 40.31           H  
ATOM   4295  O   GLU A 279      31.304  47.992 -33.002  1.00 40.31           O  
ATOM   4296  CG  GLU A 279      29.120  51.992 -33.567  1.00 40.31           C  
ATOM   4297  HG2 GLU A 279      29.866  52.734 -33.285  1.00 40.31           H  
ATOM   4298  HG3 GLU A 279      29.057  51.980 -34.655  1.00 40.31           H  
ATOM   4299  CD  GLU A 279      27.759  52.419 -32.974  1.00 40.31           C  
ATOM   4300  OE1 GLU A 279      27.511  53.648 -32.922  1.00 40.31           O  
ATOM   4301  OE2 GLU A 279      26.982  51.544 -32.523  1.00 40.31           O  
ATOM   4302  N   SER A 280      32.312  49.280 -31.455  1.00 48.13           N  
ATOM   4303  H   SER A 280      32.471  50.240 -31.185  1.00 48.13           H  
ATOM   4304  CA  SER A 280      33.059  48.244 -30.698  1.00 48.13           C  
ATOM   4305  HA  SER A 280      33.313  48.702 -29.742  1.00 48.13           H  
ATOM   4306  C   SER A 280      34.383  47.781 -31.336  1.00 48.13           C  
ATOM   4307  CB  SER A 280      32.189  47.024 -30.340  1.00 48.13           C  
ATOM   4308  HB2 SER A 280      31.998  46.434 -31.237  1.00 48.13           H  
ATOM   4309  HB3 SER A 280      31.236  47.360 -29.931  1.00 48.13           H  
ATOM   4310  O   SER A 280      34.425  47.221 -32.423  1.00 48.13           O  
ATOM   4311  OG  SER A 280      32.841  46.196 -29.390  1.00 48.13           O  
ATOM   4312  HG  SER A 280      32.391  45.348 -29.409  1.00 48.13           H  
ATOM   4313  N   TYR A 281      35.480  47.954 -30.588  1.00 48.79           N  
ATOM   4314  H   TYR A 281      35.360  48.407 -29.694  1.00 48.79           H  
ATOM   4315  CA  TYR A 281      36.783  47.305 -30.830  1.00 48.79           C  
ATOM   4316  HA  TYR A 281      36.838  46.992 -31.873  1.00 48.79           H  
ATOM   4317  C   TYR A 281      36.954  46.017 -29.987  1.00 48.79           C  
ATOM   4318  CB  TYR A 281      37.925  48.317 -30.573  1.00 48.79           C  
ATOM   4319  HB2 TYR A 281      37.565  49.115 -29.924  1.00 48.79           H  
ATOM   4320  HB3 TYR A 281      38.725  47.830 -30.015  1.00 48.79           H  
ATOM   4321  O   TYR A 281      38.034  45.430 -29.982  1.00 48.79           O  
ATOM   4322  CG  TYR A 281      38.559  48.936 -31.810  1.00 48.79           C  
ATOM   4323  CD1 TYR A 281      39.670  48.316 -32.417  1.00 48.79           C  
ATOM   4324  HD1 TYR A 281      40.028  47.372 -32.035  1.00 48.79           H  
ATOM   4325  CD2 TYR A 281      38.071  50.153 -32.327  1.00 48.79           C  
ATOM   4326  HD2 TYR A 281      37.203  50.618 -31.884  1.00 48.79           H  
ATOM   4327  CE1 TYR A 281      40.300  48.913 -33.529  1.00 48.79           C  
ATOM   4328  HE1 TYR A 281      41.140  48.424 -33.999  1.00 48.79           H  
ATOM   4329  CE2 TYR A 281      38.702  50.757 -33.432  1.00 48.79           C  
ATOM   4330  HE2 TYR A 281      38.324  51.681 -33.846  1.00 48.79           H  
ATOM   4331  OH  TYR A 281      40.425  50.731 -35.098  1.00 48.79           O  
ATOM   4332  HH  TYR A 281      41.076  50.152 -35.501  1.00 48.79           H  
ATOM   4333  CZ  TYR A 281      39.818  50.141 -34.034  1.00 48.79           C  
ATOM   4334  N   GLU A 282      35.928  45.592 -29.234  1.00 52.29           N  
ATOM   4335  H   GLU A 282      35.034  46.054 -29.317  1.00 52.29           H  
ATOM   4336  CA  GLU A 282      35.989  44.416 -28.343  1.00 52.29           C  
ATOM   4337  HA  GLU A 282      37.035  44.191 -28.135  1.00 52.29           H  
ATOM   4338  C   GLU A 282      35.423  43.130 -28.979  1.00 52.29           C  
ATOM   4339  CB  GLU A 282      35.318  44.711 -26.981  1.00 52.29           C  
ATOM   4340  HB2 GLU A 282      34.269  44.967 -27.136  1.00 52.29           H  
ATOM   4341  HB3 GLU A 282      35.364  43.802 -26.382  1.00 52.29           H  
ATOM   4342  O   GLU A 282      35.488  42.061 -28.367  1.00 52.29           O  
ATOM   4343  CG  GLU A 282      36.010  45.837 -26.188  1.00 52.29           C  
ATOM   4344  HG2 GLU A 282      35.782  46.793 -26.660  1.00 52.29           H  
ATOM   4345  HG3 GLU A 282      37.088  45.686 -26.255  1.00 52.29           H  
ATOM   4346  CD  GLU A 282      35.626  45.903 -24.691  1.00 52.29           C  
ATOM   4347  OE1 GLU A 282      36.346  46.609 -23.944  1.00 52.29           O  
ATOM   4348  OE2 GLU A 282      34.644  45.252 -24.261  1.00 52.29           O  
ATOM   4349  N   ASP A 283      34.893  43.206 -30.204  1.00 62.11           N  
ATOM   4350  H   ASP A 283      34.903  44.095 -30.683  1.00 62.11           H  
ATOM   4351  CA  ASP A 283      34.221  42.091 -30.870  1.00 62.11           C  
ATOM   4352  HA  ASP A 283      34.082  41.296 -30.137  1.00 62.11           H  
ATOM   4353  C   ASP A 283      35.049  41.474 -32.004  1.00 62.11           C  
ATOM   4354  CB  ASP A 283      32.811  42.509 -31.300  1.00 62.11           C  
ATOM   4355  HB2 ASP A 283      32.408  41.763 -31.985  1.00 62.11           H  
ATOM   4356  HB3 ASP A 283      32.840  43.472 -31.810  1.00 62.11           H  
ATOM   4357  O   ASP A 283      35.483  42.141 -32.940  1.00 62.11           O  
ATOM   4358  CG  ASP A 283      31.916  42.570 -30.062  1.00 62.11           C  
ATOM   4359  OD1 ASP A 283      31.600  41.460 -29.546  1.00 62.11           O  
ATOM   4360  OD2 ASP A 283      31.611  43.704 -29.613  1.00 62.11           O  
ATOM   4361  N   LEU A 284      35.254  40.158 -31.901  1.00 77.07           N  
ATOM   4362  H   LEU A 284      34.889  39.687 -31.085  1.00 77.07           H  
ATOM   4363  CA  LEU A 284      35.933  39.350 -32.912  1.00 77.07           C  
ATOM   4364  HA  LEU A 284      36.866  39.854 -33.166  1.00 77.07           H  
ATOM   4365  C   LEU A 284      35.081  39.221 -34.194  1.00 77.07           C  
ATOM   4366  CB  LEU A 284      36.240  37.956 -32.334  1.00 77.07           C  
ATOM   4367  HB2 LEU A 284      36.658  37.338 -33.130  1.00 77.07           H  
ATOM   4368  HB3 LEU A 284      35.297  37.501 -32.034  1.00 77.07           H  
ATOM   4369  O   LEU A 284      33.853  39.103 -34.097  1.00 77.07           O  
ATOM   4370  CG  LEU A 284      37.207  37.919 -31.139  1.00 77.07           C  
ATOM   4371  HG  LEU A 284      36.824  38.550 -30.337  1.00 77.07           H  
ATOM   4372  CD1 LEU A 284      37.302  36.486 -30.613  1.00 77.07           C  
ATOM   4373 HD11 LEU A 284      37.696  35.833 -31.392  1.00 77.07           H  
ATOM   4374 HD12 LEU A 284      36.310  36.133 -30.331  1.00 77.07           H  
ATOM   4375 HD13 LEU A 284      37.959  36.451 -29.744  1.00 77.07           H  
ATOM   4376  CD2 LEU A 284      38.617  38.382 -31.509  1.00 77.07           C  
ATOM   4377 HD21 LEU A 284      39.000  37.792 -32.341  1.00 77.07           H  
ATOM   4378 HD22 LEU A 284      39.284  38.272 -30.654  1.00 77.07           H  
ATOM   4379 HD23 LEU A 284      38.598  39.433 -31.797  1.00 77.07           H  
ATOM   4380  N   PRO A 285      35.707  39.179 -35.387  1.00 84.37           N  
ATOM   4381  CA  PRO A 285      35.006  38.933 -36.645  1.00 84.37           C  
ATOM   4382  HA  PRO A 285      34.230  39.685 -36.783  1.00 84.37           H  
ATOM   4383  C   PRO A 285      34.361  37.542 -36.653  1.00 84.37           C  
ATOM   4384  CB  PRO A 285      36.063  39.090 -37.744  1.00 84.37           C  
ATOM   4385  HB2 PRO A 285      35.868  38.442 -38.599  1.00 84.37           H  
ATOM   4386  HB3 PRO A 285      36.104  40.132 -38.061  1.00 84.37           H  
ATOM   4387  O   PRO A 285      34.937  36.572 -36.154  1.00 84.37           O  
ATOM   4388  CG  PRO A 285      37.365  38.724 -37.034  1.00 84.37           C  
ATOM   4389  HG2 PRO A 285      37.471  37.640 -36.995  1.00 84.37           H  
ATOM   4390  HG3 PRO A 285      38.233  39.178 -37.512  1.00 84.37           H  
ATOM   4391  CD  PRO A 285      37.141  39.273 -35.626  1.00 84.37           C  
ATOM   4392  HD2 PRO A 285      37.445  40.318 -35.584  1.00 84.37           H  
ATOM   4393  HD3 PRO A 285      37.707  38.688 -34.902  1.00 84.37           H  
ATOM   4394  N   GLN A 286      33.166  37.441 -37.237  1.00 86.32           N  
ATOM   4395  H   GLN A 286      32.780  38.253 -37.697  1.00 86.32           H  
ATOM   4396  CA  GLN A 286      32.365  36.215 -37.237  1.00 86.32           C  
ATOM   4397  HA  GLN A 286      32.840  35.488 -36.578  1.00 86.32           H  
ATOM   4398  C   GLN A 286      32.294  35.599 -38.633  1.00 86.32           C  
ATOM   4399  CB  GLN A 286      30.956  36.466 -36.675  1.00 86.32           C  
ATOM   4400  HB2 GLN A 286      30.450  35.504 -36.596  1.00 86.32           H  
ATOM   4401  HB3 GLN A 286      30.393  37.099 -37.361  1.00 86.32           H  
ATOM   4402  O   GLN A 286      31.994  36.284 -39.607  1.00 86.32           O  
ATOM   4403  CG  GLN A 286      30.992  37.132 -35.291  1.00 86.32           C  
ATOM   4404  HG2 GLN A 286      31.723  36.628 -34.659  1.00 86.32           H  
ATOM   4405  HG3 GLN A 286      31.317  38.167 -35.401  1.00 86.32           H  
ATOM   4406  CD  GLN A 286      29.656  37.130 -34.556  1.00 86.32           C  
ATOM   4407  NE2 GLN A 286      29.608  37.756 -33.402  1.00 86.32           N  
ATOM   4408 HE21 GLN A 286      28.702  37.834 -32.963  1.00 86.32           H  
ATOM   4409 HE22 GLN A 286      30.437  38.234 -33.077  1.00 86.32           H  
ATOM   4410  OE1 GLN A 286      28.645  36.579 -34.968  1.00 86.32           O  
ATOM   4411  N   HIS A 287      32.502  34.288 -38.709  1.00 91.21           N  
ATOM   4412  H   HIS A 287      32.772  33.809 -37.861  1.00 91.21           H  
ATOM   4413  CA  HIS A 287      32.457  33.494 -39.935  1.00 91.21           C  
ATOM   4414  HA  HIS A 287      31.982  34.068 -40.730  1.00 91.21           H  
ATOM   4415  C   HIS A 287      31.632  32.218 -39.727  1.00 91.21           C  
ATOM   4416  CB  HIS A 287      33.897  33.177 -40.367  1.00 91.21           C  
ATOM   4417  HB2 HIS A 287      34.408  32.649 -39.562  1.00 91.21           H  
ATOM   4418  HB3 HIS A 287      33.883  32.527 -41.242  1.00 91.21           H  
ATOM   4419  O   HIS A 287      31.256  31.865 -38.606  1.00 91.21           O  
ATOM   4420  CG  HIS A 287      34.682  34.414 -40.717  1.00 91.21           C  
ATOM   4421  CD2 HIS A 287      34.602  35.121 -41.886  1.00 91.21           C  
ATOM   4422  HD2 HIS A 287      33.988  34.877 -42.740  1.00 91.21           H  
ATOM   4423  ND1 HIS A 287      35.557  35.087 -39.893  1.00 91.21           N  
ATOM   4424  HD1 HIS A 287      35.828  34.817 -38.958  1.00 91.21           H  
ATOM   4425  CE1 HIS A 287      35.995  36.170 -40.557  1.00 91.21           C  
ATOM   4426  HE1 HIS A 287      36.705  36.891 -40.179  1.00 91.21           H  
ATOM   4427  NE2 HIS A 287      35.438  36.232 -41.772  1.00 91.21           N  
ATOM   4428  N   LYS A 288      31.359  31.489 -40.809  1.00 90.84           N  
ATOM   4429  H   LYS A 288      31.716  31.818 -41.695  1.00 90.84           H  
ATOM   4430  CA  LYS A 288      30.806  30.128 -40.770  1.00 90.84           C  
ATOM   4431  HA  LYS A 288      30.528  29.870 -39.749  1.00 90.84           H  
ATOM   4432  C   LYS A 288      31.856  29.114 -41.209  1.00 90.84           C  
ATOM   4433  CB  LYS A 288      29.554  30.051 -41.643  1.00 90.84           C  
ATOM   4434  HB2 LYS A 288      29.749  30.550 -42.592  1.00 90.84           H  
ATOM   4435  HB3 LYS A 288      29.329  29.004 -41.845  1.00 90.84           H  
ATOM   4436  O   LYS A 288      32.767  29.454 -41.955  1.00 90.84           O  
ATOM   4437  CG  LYS A 288      28.333  30.673 -40.952  1.00 90.84           C  
ATOM   4438  HG2 LYS A 288      28.007  30.029 -40.135  1.00 90.84           H  
ATOM   4439  HG3 LYS A 288      28.588  31.660 -40.566  1.00 90.84           H  
ATOM   4440  CD  LYS A 288      27.217  30.809 -41.981  1.00 90.84           C  
ATOM   4441  HD2 LYS A 288      27.586  31.453 -42.779  1.00 90.84           H  
ATOM   4442  HD3 LYS A 288      26.990  29.827 -42.395  1.00 90.84           H  
ATOM   4443  CE  LYS A 288      25.933  31.417 -41.418  1.00 90.84           C  
ATOM   4444  HE2 LYS A 288      25.441  30.701 -40.760  1.00 90.84           H  
ATOM   4445  HE3 LYS A 288      26.190  32.309 -40.847  1.00 90.84           H  
ATOM   4446  NZ  LYS A 288      25.040  31.802 -42.533  1.00 90.84           N  
ATOM   4447  HZ1 LYS A 288      24.117  31.399 -42.460  1.00 90.84           H  
ATOM   4448  HZ2 LYS A 288      25.414  31.459 -43.406  1.00 90.84           H  
ATOM   4449  HZ3 LYS A 288      24.967  32.807 -42.604  1.00 90.84           H  
ATOM   4450  N   ILE A 289      31.732  27.870 -40.751  1.00 93.83           N  
ATOM   4451  H   ILE A 289      30.977  27.677 -40.108  1.00 93.83           H  
ATOM   4452  CA  ILE A 289      32.646  26.776 -41.102  1.00 93.83           C  
ATOM   4453  HA  ILE A 289      33.178  27.065 -42.009  1.00 93.83           H  
ATOM   4454  C   ILE A 289      31.894  25.495 -41.460  1.00 93.83           C  
ATOM   4455  CB  ILE A 289      33.724  26.543 -40.017  1.00 93.83           C  
ATOM   4456  HB  ILE A 289      34.310  25.675 -40.316  1.00 93.83           H  
ATOM   4457  O   ILE A 289      30.991  25.054 -40.745  1.00 93.83           O  
ATOM   4458  CG1 ILE A 289      33.149  26.269 -38.610  1.00 93.83           C  
ATOM   4459 HG12 ILE A 289      32.607  27.146 -38.256  1.00 93.83           H  
ATOM   4460 HG13 ILE A 289      32.449  25.437 -38.673  1.00 93.83           H  
ATOM   4461  CG2 ILE A 289      34.662  27.757 -40.004  1.00 93.83           C  
ATOM   4462 HG21 ILE A 289      35.538  27.579 -39.380  1.00 93.83           H  
ATOM   4463 HG22 ILE A 289      34.132  28.641 -39.650  1.00 93.83           H  
ATOM   4464 HG23 ILE A 289      35.014  27.945 -41.018  1.00 93.83           H  
ATOM   4465  CD1 ILE A 289      34.212  25.896 -37.568  1.00 93.83           C  
ATOM   4466 HD11 ILE A 289      34.949  26.692 -37.459  1.00 93.83           H  
ATOM   4467 HD12 ILE A 289      33.735  25.768 -36.596  1.00 93.83           H  
ATOM   4468 HD13 ILE A 289      34.712  24.971 -37.856  1.00 93.83           H  
ATOM   4469  N   THR A 290      32.291  24.878 -42.569  1.00 93.40           N  
ATOM   4470  H   THR A 290      33.051  25.293 -43.089  1.00 93.40           H  
ATOM   4471  CA  THR A 290      31.762  23.603 -43.073  1.00 93.40           C  
ATOM   4472  HA  THR A 290      31.110  23.170 -42.315  1.00 93.40           H  
ATOM   4473  C   THR A 290      32.894  22.596 -43.297  1.00 93.40           C  
ATOM   4474  CB  THR A 290      30.899  23.836 -44.326  1.00 93.40           C  
ATOM   4475  HB  THR A 290      30.247  24.690 -44.142  1.00 93.40           H  
ATOM   4476  O   THR A 290      34.069  22.964 -43.260  1.00 93.40           O  
ATOM   4477  CG2 THR A 290      31.693  24.110 -45.603  1.00 93.40           C  
ATOM   4478 HG21 THR A 290      31.011  24.387 -46.407  1.00 93.40           H  
ATOM   4479 HG22 THR A 290      32.255  23.225 -45.900  1.00 93.40           H  
ATOM   4480 HG23 THR A 290      32.382  24.939 -45.438  1.00 93.40           H  
ATOM   4481  OG1 THR A 290      30.084  22.707 -44.526  1.00 93.40           O  
ATOM   4482  HG1 THR A 290      29.768  22.733 -45.431  1.00 93.40           H  
ATOM   4483  N   ASN A 291      32.556  21.318 -43.484  1.00 93.40           N  
ATOM   4484  H   ASN A 291      31.570  21.100 -43.485  1.00 93.40           H  
ATOM   4485  CA  ASN A 291      33.497  20.198 -43.612  1.00 93.40           C  
ATOM   4486  HA  ASN A 291      32.919  19.282 -43.493  1.00 93.40           H  
ATOM   4487  C   ASN A 291      34.568  20.169 -42.496  1.00 93.40           C  
ATOM   4488  CB  ASN A 291      34.068  20.197 -45.041  1.00 93.40           C  
ATOM   4489  HB2 ASN A 291      34.719  21.061 -45.172  1.00 93.40           H  
ATOM   4490  HB3 ASN A 291      33.242  20.268 -45.749  1.00 93.40           H  
ATOM   4491  O   ASN A 291      35.755  19.997 -42.764  1.00 93.40           O  
ATOM   4492  CG  ASN A 291      34.838  18.927 -45.361  1.00 93.40           C  
ATOM   4493  ND2 ASN A 291      35.960  19.027 -46.032  1.00 93.40           N  
ATOM   4494 HD21 ASN A 291      36.469  18.167 -46.176  1.00 93.40           H  
ATOM   4495 HD22 ASN A 291      36.355  19.935 -46.233  1.00 93.40           H  
ATOM   4496  OD1 ASN A 291      34.430  17.826 -45.031  1.00 93.40           O  
ATOM   4497  N   PHE A 292      34.164  20.418 -41.244  1.00 94.48           N  
ATOM   4498  H   PHE A 292      33.179  20.562 -41.074  1.00 94.48           H  
ATOM   4499  CA  PHE A 292      35.110  20.601 -40.138  1.00 94.48           C  
ATOM   4500  HA  PHE A 292      36.023  21.002 -40.578  1.00 94.48           H  
ATOM   4501  C   PHE A 292      35.506  19.294 -39.424  1.00 94.48           C  
ATOM   4502  CB  PHE A 292      34.603  21.674 -39.160  1.00 94.48           C  
ATOM   4503  HB2 PHE A 292      34.462  22.605 -39.709  1.00 94.48           H  
ATOM   4504  HB3 PHE A 292      35.373  21.855 -38.411  1.00 94.48           H  
ATOM   4505  O   PHE A 292      34.665  18.424 -39.183  1.00 94.48           O  
ATOM   4506  CG  PHE A 292      33.309  21.320 -38.456  1.00 94.48           C  
ATOM   4507  CD1 PHE A 292      32.088  21.823 -38.941  1.00 94.48           C  
ATOM   4508  HD1 PHE A 292      32.075  22.491 -39.790  1.00 94.48           H  
ATOM   4509  CD2 PHE A 292      33.318  20.460 -37.341  1.00 94.48           C  
ATOM   4510  HD2 PHE A 292      34.253  20.073 -36.964  1.00 94.48           H  
ATOM   4511  CE1 PHE A 292      30.879  21.441 -38.335  1.00 94.48           C  
ATOM   4512  HE1 PHE A 292      29.944  21.825 -38.714  1.00 94.48           H  
ATOM   4513  CE2 PHE A 292      32.108  20.058 -36.750  1.00 94.48           C  
ATOM   4514  HE2 PHE A 292      32.115  19.372 -35.916  1.00 94.48           H  
ATOM   4515  CZ  PHE A 292      30.889  20.539 -37.259  1.00 94.48           C  
ATOM   4516  HZ  PHE A 292      29.955  20.218 -36.823  1.00 94.48           H  
ATOM   4517  N   SER A 293      36.768  19.222 -38.990  1.00 95.47           N  
ATOM   4518  H   SER A 293      37.392  19.963 -39.274  1.00 95.47           H  
ATOM   4519  CA  SER A 293      37.337  18.173 -38.127  1.00 95.47           C  
ATOM   4520  HA  SER A 293      36.543  17.521 -37.763  1.00 95.47           H  
ATOM   4521  C   SER A 293      38.052  18.801 -36.929  1.00 95.47           C  
ATOM   4522  CB  SER A 293      38.354  17.321 -38.897  1.00 95.47           C  
ATOM   4523  HB2 SER A 293      38.878  16.668 -38.199  1.00 95.47           H  
ATOM   4524  HB3 SER A 293      39.081  17.972 -39.383  1.00 95.47           H  
ATOM   4525  O   SER A 293      38.836  19.726 -37.115  1.00 95.47           O  
ATOM   4526  OG  SER A 293      37.707  16.524 -39.860  1.00 95.47           O  
ATOM   4527  HG  SER A 293      38.340  15.885 -40.196  1.00 95.47           H  
ATOM   4528  N   VAL A 294      37.828  18.291 -35.709  1.00 95.33           N  
ATOM   4529  H   VAL A 294      37.191  17.511 -35.629  1.00 95.33           H  
ATOM   4530  CA  VAL A 294      38.488  18.769 -34.471  1.00 95.33           C  
ATOM   4531  HA  VAL A 294      39.080  19.655 -34.700  1.00 95.33           H  
ATOM   4532  C   VAL A 294      39.430  17.696 -33.925  1.00 95.33           C  
ATOM   4533  CB  VAL A 294      37.467  19.162 -33.384  1.00 95.33           C  
ATOM   4534  HB  VAL A 294      36.943  18.260 -33.064  1.00 95.33           H  
ATOM   4535  O   VAL A 294      39.020  16.542 -33.780  1.00 95.33           O  
ATOM   4536  CG1 VAL A 294      38.143  19.764 -32.144  1.00 95.33           C  
ATOM   4537 HG11 VAL A 294      38.767  19.017 -31.655  1.00 95.33           H  
ATOM   4538 HG12 VAL A 294      37.386  20.095 -31.432  1.00 95.33           H  
ATOM   4539 HG13 VAL A 294      38.758  20.617 -32.432  1.00 95.33           H  
ATOM   4540  CG2 VAL A 294      36.415  20.159 -33.884  1.00 95.33           C  
ATOM   4541 HG21 VAL A 294      36.898  21.084 -34.199  1.00 95.33           H  
ATOM   4542 HG22 VAL A 294      35.861  19.741 -34.725  1.00 95.33           H  
ATOM   4543 HG23 VAL A 294      35.708  20.379 -33.085  1.00 95.33           H  
ATOM   4544  N   TYR A 295      40.668  18.060 -33.584  1.00 94.50           N  
ATOM   4545  H   TYR A 295      40.939  19.025 -33.702  1.00 94.50           H  
ATOM   4546  CA  TYR A 295      41.720  17.106 -33.214  1.00 94.50           C  
ATOM   4547  HA  TYR A 295      41.238  16.250 -32.742  1.00 94.50           H  
ATOM   4548  C   TYR A 295      42.730  17.640 -32.180  1.00 94.50           C  
ATOM   4549  CB  TYR A 295      42.413  16.603 -34.494  1.00 94.50           C  
ATOM   4550  HB2 TYR A 295      43.223  15.927 -34.222  1.00 94.50           H  
ATOM   4551  HB3 TYR A 295      41.691  16.011 -35.058  1.00 94.50           H  
ATOM   4552  O   TYR A 295      42.829  18.844 -31.936  1.00 94.50           O  
ATOM   4553  CG  TYR A 295      42.954  17.680 -35.417  1.00 94.50           C  
ATOM   4554  CD1 TYR A 295      42.120  18.265 -36.394  1.00 94.50           C  
ATOM   4555  HD1 TYR A 295      41.094  17.947 -36.502  1.00 94.50           H  
ATOM   4556  CD2 TYR A 295      44.300  18.080 -35.318  1.00 94.50           C  
ATOM   4557  HD2 TYR A 295      44.944  17.626 -34.579  1.00 94.50           H  
ATOM   4558  CE1 TYR A 295      42.627  19.261 -37.248  1.00 94.50           C  
ATOM   4559  HE1 TYR A 295      42.012  19.700 -38.020  1.00 94.50           H  
ATOM   4560  CE2 TYR A 295      44.817  19.055 -36.191  1.00 94.50           C  
ATOM   4561  HE2 TYR A 295      45.853  19.355 -36.123  1.00 94.50           H  
ATOM   4562  OH  TYR A 295      44.467  20.597 -37.989  1.00 94.50           O  
ATOM   4563  HH  TYR A 295      45.408  20.517 -38.157  1.00 94.50           H  
ATOM   4564  CZ  TYR A 295      43.976  19.652 -37.153  1.00 94.50           C  
ATOM   4565  N   ASP A 296      43.470  16.728 -31.535  1.00 92.23           N  
ATOM   4566  H   ASP A 296      43.358  15.761 -31.805  1.00 92.23           H  
ATOM   4567  CA  ASP A 296      44.563  17.066 -30.608  1.00 92.23           C  
ATOM   4568  HA  ASP A 296      44.326  18.033 -30.165  1.00 92.23           H  
ATOM   4569  C   ASP A 296      45.920  17.252 -31.319  1.00 92.23           C  
ATOM   4570  CB  ASP A 296      44.630  16.067 -29.427  1.00 92.23           C  
ATOM   4571  HB2 ASP A 296      43.621  15.922 -29.040  1.00 92.23           H  
ATOM   4572  HB3 ASP A 296      45.201  16.540 -28.628  1.00 92.23           H  
ATOM   4573  O   ASP A 296      46.066  17.007 -32.516  1.00 92.23           O  
ATOM   4574  CG  ASP A 296      45.273  14.692 -29.692  1.00 92.23           C  
ATOM   4575  OD1 ASP A 296      45.726  14.410 -30.820  1.00 92.23           O  
ATOM   4576  OD2 ASP A 296      45.377  13.888 -28.733  1.00 92.23           O  
ATOM   4577  N   LYS A 297      46.959  17.636 -30.564  1.00 89.44           N  
ATOM   4578  H   LYS A 297      46.767  17.855 -29.597  1.00 89.44           H  
ATOM   4579  CA  LYS A 297      48.345  17.806 -31.055  1.00 89.44           C  
ATOM   4580  HA  LYS A 297      48.329  18.550 -31.852  1.00 89.44           H  
ATOM   4581  C   LYS A 297      48.982  16.566 -31.708  1.00 89.44           C  
ATOM   4582  CB  LYS A 297      49.235  18.318 -29.903  1.00 89.44           C  
ATOM   4583  HB2 LYS A 297      50.286  18.184 -30.159  1.00 89.44           H  
ATOM   4584  HB3 LYS A 297      49.029  17.758 -28.991  1.00 89.44           H  
ATOM   4585  O   LYS A 297      50.092  16.670 -32.225  1.00 89.44           O  
ATOM   4586  CG  LYS A 297      48.994  19.812 -29.676  1.00 89.44           C  
ATOM   4587  HG2 LYS A 297      49.218  20.325 -30.611  1.00 89.44           H  
ATOM   4588  HG3 LYS A 297      47.947  19.974 -29.423  1.00 89.44           H  
ATOM   4589  CD  LYS A 297      49.869  20.420 -28.573  1.00 89.44           C  
ATOM   4590  HD2 LYS A 297      49.570  20.019 -27.604  1.00 89.44           H  
ATOM   4591  HD3 LYS A 297      50.918  20.194 -28.761  1.00 89.44           H  
ATOM   4592  CE  LYS A 297      49.638  21.934 -28.624  1.00 89.44           C  
ATOM   4593  HE2 LYS A 297      49.928  22.307 -29.606  1.00 89.44           H  
ATOM   4594  HE3 LYS A 297      48.570  22.133 -28.526  1.00 89.44           H  
ATOM   4595  NZ  LYS A 297      50.360  22.691 -27.579  1.00 89.44           N  
ATOM   4596  HZ1 LYS A 297      50.086  23.659 -27.672  1.00 89.44           H  
ATOM   4597  HZ2 LYS A 297      51.366  22.616 -27.620  1.00 89.44           H  
ATOM   4598  HZ3 LYS A 297      49.999  22.523 -26.651  1.00 89.44           H  
ATOM   4599  N   ARG A 298      48.324  15.403 -31.675  1.00 87.94           N  
ATOM   4600  H   ARG A 298      47.392  15.407 -31.287  1.00 87.94           H  
ATOM   4601  CA  ARG A 298      48.774  14.137 -32.275  1.00 87.94           C  
ATOM   4602  HA  ARG A 298      49.746  14.275 -32.747  1.00 87.94           H  
ATOM   4603  C   ARG A 298      47.845  13.655 -33.397  1.00 87.94           C  
ATOM   4604  CB  ARG A 298      48.897  13.081 -31.171  1.00 87.94           C  
ATOM   4605  HB2 ARG A 298      49.179  12.126 -31.614  1.00 87.94           H  
ATOM   4606  HB3 ARG A 298      47.920  12.970 -30.701  1.00 87.94           H  
ATOM   4607  O   ARG A 298      48.046  12.557 -33.905  1.00 87.94           O  
ATOM   4608  CG  ARG A 298      49.923  13.442 -30.091  1.00 87.94           C  
ATOM   4609  HG2 ARG A 298      50.922  13.482 -30.526  1.00 87.94           H  
ATOM   4610  HG3 ARG A 298      49.682  14.406 -29.643  1.00 87.94           H  
ATOM   4611  CD  ARG A 298      49.860  12.370 -29.005  1.00 87.94           C  
ATOM   4612  HD2 ARG A 298      48.839  12.345 -28.625  1.00 87.94           H  
ATOM   4613  HD3 ARG A 298      50.090  11.393 -29.432  1.00 87.94           H  
ATOM   4614  NE  ARG A 298      50.751  12.683 -27.884  1.00 87.94           N  
ATOM   4615  HE  ARG A 298      50.355  13.286 -27.177  1.00 87.94           H  
ATOM   4616  NH1 ARG A 298      52.662  11.661 -28.647  1.00 87.94           N  
ATOM   4617 HH11 ARG A 298      53.650  11.477 -28.548  1.00 87.94           H  
ATOM   4618 HH12 ARG A 298      52.179  11.444 -29.507  1.00 87.94           H  
ATOM   4619  NH2 ARG A 298      52.644  12.646 -26.646  1.00 87.94           N  
ATOM   4620 HH21 ARG A 298      52.104  13.089 -25.917  1.00 87.94           H  
ATOM   4621 HH22 ARG A 298      53.591  12.336 -26.477  1.00 87.94           H  
ATOM   4622  CZ  ARG A 298      52.011  12.331 -27.735  1.00 87.94           C  
ATOM   4623  N   GLY A 299      46.850  14.457 -33.780  1.00 89.23           N  
ATOM   4624  H   GLY A 299      46.717  15.328 -33.287  1.00 89.23           H  
ATOM   4625  CA  GLY A 299      45.912  14.141 -34.854  1.00 89.23           C  
ATOM   4626  HA2 GLY A 299      45.452  15.067 -35.198  1.00 89.23           H  
ATOM   4627  HA3 GLY A 299      46.454  13.703 -35.692  1.00 89.23           H  
ATOM   4628  C   GLY A 299      44.789  13.180 -34.463  1.00 89.23           C  
ATOM   4629  O   GLY A 299      44.077  12.724 -35.351  1.00 89.23           O  
ATOM   4630  N   HIS A 300      44.579  12.861 -33.179  1.00 91.45           N  
ATOM   4631  H   HIS A 300      45.142  13.292 -32.460  1.00 91.45           H  
ATOM   4632  CA  HIS A 300      43.392  12.094 -32.780  1.00 91.45           C  
ATOM   4633  HA  HIS A 300      43.294  11.222 -33.427  1.00 91.45           H  
ATOM   4634  C   HIS A 300      42.148  12.975 -32.932  1.00 91.45           C  
ATOM   4635  CB  HIS A 300      43.487  11.612 -31.326  1.00 91.45           C  
ATOM   4636  HB2 HIS A 300      42.652  10.940 -31.126  1.00 91.45           H  
ATOM   4637  HB3 HIS A 300      43.380  12.472 -30.664  1.00 91.45           H  
ATOM   4638  O   HIS A 300      42.130  14.085 -32.391  1.00 91.45           O  
ATOM   4639  CG  HIS A 300      44.765  10.912 -30.961  1.00 91.45           C  
ATOM   4640  CD2 HIS A 300      45.125   9.623 -31.246  1.00 91.45           C  
ATOM   4641  HD2 HIS A 300      44.546   8.917 -31.822  1.00 91.45           H  
ATOM   4642  ND1 HIS A 300      45.776  11.466 -30.220  1.00 91.45           N  
ATOM   4643  HD1 HIS A 300      45.817  12.435 -29.937  1.00 91.45           H  
ATOM   4644  CE1 HIS A 300      46.723  10.531 -30.054  1.00 91.45           C  
ATOM   4645  HE1 HIS A 300      47.650  10.676 -29.521  1.00 91.45           H  
ATOM   4646  NE2 HIS A 300      46.370   9.383 -30.647  1.00 91.45           N  
ATOM   4647  N   LEU A 301      41.090  12.494 -33.589  1.00 92.89           N  
ATOM   4648  H   LEU A 301      41.135  11.555 -33.961  1.00 92.89           H  
ATOM   4649  CA  LEU A 301      39.822  13.227 -33.652  1.00 92.89           C  
ATOM   4650  HA  LEU A 301      40.037  14.250 -33.961  1.00 92.89           H  
ATOM   4651  C   LEU A 301      39.193  13.289 -32.252  1.00 92.89           C  
ATOM   4652  CB  LEU A 301      38.859  12.608 -34.680  1.00 92.89           C  
ATOM   4653  HB2 LEU A 301      38.660  11.576 -34.394  1.00 92.89           H  
ATOM   4654  HB3 LEU A 301      37.924  13.165 -34.618  1.00 92.89           H  
ATOM   4655  O   LEU A 301      39.055  12.267 -31.578  1.00 92.89           O  
ATOM   4656  CG  LEU A 301      39.318  12.637 -36.149  1.00 92.89           C  
ATOM   4657  HG  LEU A 301      40.193  11.997 -36.259  1.00 92.89           H  
ATOM   4658  CD1 LEU A 301      38.203  12.105 -37.050  1.00 92.89           C  
ATOM   4659 HD11 LEU A 301      38.604  11.968 -38.054  1.00 92.89           H  
ATOM   4660 HD12 LEU A 301      37.837  11.148 -36.680  1.00 92.89           H  
ATOM   4661 HD13 LEU A 301      37.376  12.814 -37.097  1.00 92.89           H  
ATOM   4662  CD2 LEU A 301      39.656  14.048 -36.630  1.00 92.89           C  
ATOM   4663 HD21 LEU A 301      39.812  14.041 -37.708  1.00 92.89           H  
ATOM   4664 HD22 LEU A 301      40.577  14.382 -36.153  1.00 92.89           H  
ATOM   4665 HD23 LEU A 301      38.851  14.745 -36.396  1.00 92.89           H  
ATOM   4666  N   CYS A 302      38.834  14.489 -31.792  1.00 90.77           N  
ATOM   4667  H   CYS A 302      38.938  15.279 -32.413  1.00 90.77           H  
ATOM   4668  CA  CYS A 302      38.497  14.751 -30.390  1.00 90.77           C  
ATOM   4669  HA  CYS A 302      38.518  13.805 -29.849  1.00 90.77           H  
ATOM   4670  C   CYS A 302      37.109  15.391 -30.203  1.00 90.77           C  
ATOM   4671  CB  CYS A 302      39.581  15.642 -29.771  1.00 90.77           C  
ATOM   4672  HB2 CYS A 302      39.233  16.036 -28.816  1.00 90.77           H  
ATOM   4673  HB3 CYS A 302      39.805  16.477 -30.434  1.00 90.77           H  
ATOM   4674  O   CYS A 302      36.804  16.389 -30.859  1.00 90.77           O  
ATOM   4675  SG  CYS A 302      41.067  14.650 -29.484  1.00 90.77           S  
ATOM   4676  HG  CYS A 302      41.385  14.457 -30.767  1.00 90.77           H  
ATOM   4677  N   PRO A 303      36.276  14.900 -29.263  1.00 88.94           N  
ATOM   4678  CA  PRO A 303      35.054  15.589 -28.852  1.00 88.94           C  
ATOM   4679  HA  PRO A 303      34.483  15.907 -29.724  1.00 88.94           H  
ATOM   4680  C   PRO A 303      35.391  16.816 -27.991  1.00 88.94           C  
ATOM   4681  CB  PRO A 303      34.243  14.544 -28.078  1.00 88.94           C  
ATOM   4682  HB2 PRO A 303      33.631  14.992 -27.295  1.00 88.94           H  
ATOM   4683  HB3 PRO A 303      33.611  13.990 -28.773  1.00 88.94           H  
ATOM   4684  O   PRO A 303      35.886  16.681 -26.867  1.00 88.94           O  
ATOM   4685  CG  PRO A 303      35.306  13.608 -27.502  1.00 88.94           C  
ATOM   4686  HG2 PRO A 303      35.679  14.004 -26.557  1.00 88.94           H  
ATOM   4687  HG3 PRO A 303      34.923  12.597 -27.364  1.00 88.94           H  
ATOM   4688  CD  PRO A 303      36.429  13.647 -28.535  1.00 88.94           C  
ATOM   4689  HD2 PRO A 303      37.393  13.594 -28.029  1.00 88.94           H  
ATOM   4690  HD3 PRO A 303      36.321  12.812 -29.228  1.00 88.94           H  
ATOM   4691  N   PHE A 304      35.096  18.018 -28.488  1.00 88.30           N  
ATOM   4692  H   PHE A 304      34.708  18.078 -29.418  1.00 88.30           H  
ATOM   4693  CA  PHE A 304      35.386  19.274 -27.782  1.00 88.30           C  
ATOM   4694  HA  PHE A 304      36.426  19.248 -27.456  1.00 88.30           H  
ATOM   4695  C   PHE A 304      34.549  19.469 -26.503  1.00 88.30           C  
ATOM   4696  CB  PHE A 304      35.251  20.454 -28.755  1.00 88.30           C  
ATOM   4697  HB2 PHE A 304      35.447  21.377 -28.210  1.00 88.30           H  
ATOM   4698  HB3 PHE A 304      36.030  20.366 -29.512  1.00 88.30           H  
ATOM   4699  O   PHE A 304      35.011  20.110 -25.564  1.00 88.30           O  
ATOM   4700  CG  PHE A 304      33.911  20.584 -29.457  1.00 88.30           C  
ATOM   4701  CD1 PHE A 304      33.698  19.949 -30.696  1.00 88.30           C  
ATOM   4702  HD1 PHE A 304      34.486  19.367 -31.150  1.00 88.30           H  
ATOM   4703  CD2 PHE A 304      32.895  21.382 -28.899  1.00 88.30           C  
ATOM   4704  HD2 PHE A 304      33.057  21.889 -27.960  1.00 88.30           H  
ATOM   4705  CE1 PHE A 304      32.473  20.101 -31.370  1.00 88.30           C  
ATOM   4706  HE1 PHE A 304      32.322  19.621 -32.326  1.00 88.30           H  
ATOM   4707  CE2 PHE A 304      31.684  21.561 -29.591  1.00 88.30           C  
ATOM   4708  HE2 PHE A 304      30.929  22.219 -29.186  1.00 88.30           H  
ATOM   4709  CZ  PHE A 304      31.467  20.913 -30.821  1.00 88.30           C  
ATOM   4710  HZ  PHE A 304      30.537  21.054 -31.351  1.00 88.30           H  
ATOM   4711  N   ASP A 305      33.375  18.835 -26.406  1.00 82.60           N  
ATOM   4712  H   ASP A 305      33.048  18.314 -27.207  1.00 82.60           H  
ATOM   4713  CA  ASP A 305      32.482  18.902 -25.236  1.00 82.60           C  
ATOM   4714  HA  ASP A 305      32.440  19.941 -24.911  1.00 82.60           H  
ATOM   4715  C   ASP A 305      32.953  18.069 -24.018  1.00 82.60           C  
ATOM   4716  CB  ASP A 305      31.067  18.493 -25.675  1.00 82.60           C  
ATOM   4717  HB2 ASP A 305      30.357  18.879 -24.944  1.00 82.60           H  
ATOM   4718  HB3 ASP A 305      30.829  18.950 -26.636  1.00 82.60           H  
ATOM   4719  O   ASP A 305      32.329  18.083 -22.958  1.00 82.60           O  
ATOM   4720  CG  ASP A 305      30.896  16.973 -25.767  1.00 82.60           C  
ATOM   4721  OD1 ASP A 305      31.281  16.351 -26.783  1.00 82.60           O  
ATOM   4722  OD2 ASP A 305      30.358  16.366 -24.814  1.00 82.60           O  
ATOM   4723  N   SER A 306      34.055  17.323 -24.148  1.00 76.90           N  
ATOM   4724  H   SER A 306      34.555  17.392 -25.023  1.00 76.90           H  
ATOM   4725  CA  SER A 306      34.517  16.336 -23.155  1.00 76.90           C  
ATOM   4726  HA  SER A 306      33.634  15.819 -22.780  1.00 76.90           H  
ATOM   4727  C   SER A 306      35.225  16.919 -21.917  1.00 76.90           C  
ATOM   4728  CB  SER A 306      35.391  15.291 -23.850  1.00 76.90           C  
ATOM   4729  HB2 SER A 306      35.698  14.535 -23.127  1.00 76.90           H  
ATOM   4730  HB3 SER A 306      34.812  14.805 -24.635  1.00 76.90           H  
ATOM   4731  O   SER A 306      35.750  16.178 -21.072  1.00 76.90           O  
ATOM   4732  OG  SER A 306      36.537  15.893 -24.411  1.00 76.90           O  
ATOM   4733  HG  SER A 306      36.338  16.179 -25.305  1.00 76.90           H  
ATOM   4734  N   GLY A 307      35.251  18.246 -21.774  1.00 77.57           N  
ATOM   4735  H   GLY A 307      34.746  18.813 -22.440  1.00 77.57           H  
ATOM   4736  CA  GLY A 307      35.998  18.919 -20.716  1.00 77.57           C  
ATOM   4737  HA2 GLY A 307      35.631  19.940 -20.617  1.00 77.57           H  
ATOM   4738  HA3 GLY A 307      35.815  18.416 -19.766  1.00 77.57           H  
ATOM   4739  C   GLY A 307      37.506  18.932 -20.979  1.00 77.57           C  
ATOM   4740  O   GLY A 307      38.270  18.708 -20.039  1.00 77.57           O  
ATOM   4741  N   LEU A 308      37.945  19.032 -22.240  1.00 84.27           N  
ATOM   4742  H   LEU A 308      37.249  19.185 -22.955  1.00 84.27           H  
ATOM   4743  CA  LEU A 308      39.366  19.103 -22.625  1.00 84.27           C  
ATOM   4744  HA  LEU A 308      39.975  18.637 -21.850  1.00 84.27           H  
ATOM   4745  C   LEU A 308      39.850  20.558 -22.698  1.00 84.27           C  
ATOM   4746  CB  LEU A 308      39.599  18.348 -23.953  1.00 84.27           C  
ATOM   4747  HB2 LEU A 308      38.795  18.605 -24.643  1.00 84.27           H  
ATOM   4748  HB3 LEU A 308      40.528  18.696 -24.404  1.00 84.27           H  
ATOM   4749  O   LEU A 308      40.866  20.885 -22.083  1.00 84.27           O  
ATOM   4750  CG  LEU A 308      39.679  16.813 -23.824  1.00 84.27           C  
ATOM   4751  HG  LEU A 308      38.788  16.451 -23.310  1.00 84.27           H  
ATOM   4752  CD1 LEU A 308      39.759  16.175 -25.213  1.00 84.27           C  
ATOM   4753 HD11 LEU A 308      38.893  16.474 -25.805  1.00 84.27           H  
ATOM   4754 HD12 LEU A 308      39.755  15.089 -25.124  1.00 84.27           H  
ATOM   4755 HD13 LEU A 308      40.667  16.494 -25.725  1.00 84.27           H  
ATOM   4756  CD2 LEU A 308      40.902  16.328 -23.038  1.00 84.27           C  
ATOM   4757 HD21 LEU A 308      40.879  16.705 -22.015  1.00 84.27           H  
ATOM   4758 HD22 LEU A 308      41.813  16.671 -23.529  1.00 84.27           H  
ATOM   4759 HD23 LEU A 308      40.908  15.239 -23.013  1.00 84.27           H  
ATOM   4760  N   ILE A 309      39.078  21.434 -23.346  1.00 84.50           N  
ATOM   4761  H   ILE A 309      38.223  21.101 -23.766  1.00 84.50           H  
ATOM   4762  CA  ILE A 309      39.355  22.877 -23.453  1.00 84.50           C  
ATOM   4763  HA  ILE A 309      40.323  23.024 -23.931  1.00 84.50           H  
ATOM   4764  C   ILE A 309      39.430  23.502 -22.050  1.00 84.50           C  
ATOM   4765  CB  ILE A 309      38.262  23.533 -24.336  1.00 84.50           C  
ATOM   4766  HB  ILE A 309      37.287  23.255 -23.937  1.00 84.50           H  
ATOM   4767  O   ILE A 309      40.375  24.206 -21.713  1.00 84.50           O  
ATOM   4768  CG1 ILE A 309      38.366  23.015 -25.794  1.00 84.50           C  
ATOM   4769 HG12 ILE A 309      39.215  23.489 -26.286  1.00 84.50           H  
ATOM   4770 HG13 ILE A 309      38.543  21.939 -25.798  1.00 84.50           H  
ATOM   4771  CG2 ILE A 309      38.367  25.069 -24.312  1.00 84.50           C  
ATOM   4772 HG21 ILE A 309      38.174  25.454 -23.310  1.00 84.50           H  
ATOM   4773 HG22 ILE A 309      37.639  25.520 -24.986  1.00 84.50           H  
ATOM   4774 HG23 ILE A 309      39.364  25.378 -24.624  1.00 84.50           H  
ATOM   4775  CD1 ILE A 309      37.103  23.256 -26.629  1.00 84.50           C  
ATOM   4776 HD11 ILE A 309      37.263  22.874 -27.637  1.00 84.50           H  
ATOM   4777 HD12 ILE A 309      36.878  24.321 -26.694  1.00 84.50           H  
ATOM   4778 HD13 ILE A 309      36.259  22.733 -26.179  1.00 84.50           H  
ATOM   4779  N   GLU A 310      38.500  23.135 -21.170  1.00 77.57           N  
ATOM   4780  H   GLU A 310      37.742  22.565 -21.518  1.00 77.57           H  
ATOM   4781  CA  GLU A 310      38.408  23.577 -19.774  1.00 77.57           C  
ATOM   4782  HA  GLU A 310      38.482  24.665 -19.754  1.00 77.57           H  
ATOM   4783  C   GLU A 310      39.545  23.039 -18.879  1.00 77.57           C  
ATOM   4784  CB  GLU A 310      37.037  23.169 -19.194  1.00 77.57           C  
ATOM   4785  HB2 GLU A 310      36.980  22.084 -19.111  1.00 77.57           H  
ATOM   4786  HB3 GLU A 310      36.982  23.570 -18.182  1.00 77.57           H  
ATOM   4787  O   GLU A 310      39.720  23.501 -17.751  1.00 77.57           O  
ATOM   4788  CG  GLU A 310      35.806  23.698 -19.962  1.00 77.57           C  
ATOM   4789  HG2 GLU A 310      36.011  24.710 -20.309  1.00 77.57           H  
ATOM   4790  HG3 GLU A 310      34.985  23.766 -19.247  1.00 77.57           H  
ATOM   4791  CD  GLU A 310      35.332  22.825 -21.145  1.00 77.57           C  
ATOM   4792  OE1 GLU A 310      34.177  23.024 -21.581  1.00 77.57           O  
ATOM   4793  OE2 GLU A 310      36.104  21.948 -21.605  1.00 77.57           O  
ATOM   4794  N   LYS A 311      40.333  22.070 -19.368  1.00 78.40           N  
ATOM   4795  H   LYS A 311      40.148  21.778 -20.317  1.00 78.40           H  
ATOM   4796  CA  LYS A 311      41.573  21.576 -18.739  1.00 78.40           C  
ATOM   4797  HA  LYS A 311      41.598  21.905 -17.700  1.00 78.40           H  
ATOM   4798  C   LYS A 311      42.835  22.171 -19.384  1.00 78.40           C  
ATOM   4799  CB  LYS A 311      41.611  20.036 -18.770  1.00 78.40           C  
ATOM   4800  HB2 LYS A 311      41.486  19.715 -19.803  1.00 78.40           H  
ATOM   4801  HB3 LYS A 311      42.587  19.690 -18.429  1.00 78.40           H  
ATOM   4802  O   LYS A 311      43.930  21.705 -19.076  1.00 78.40           O  
ATOM   4803  CG  LYS A 311      40.548  19.366 -17.888  1.00 78.40           C  
ATOM   4804  HG2 LYS A 311      40.755  19.568 -16.837  1.00 78.40           H  
ATOM   4805  HG3 LYS A 311      39.568  19.777 -18.132  1.00 78.40           H  
ATOM   4806  CD  LYS A 311      40.555  17.849 -18.142  1.00 78.40           C  
ATOM   4807  HD2 LYS A 311      41.432  17.402 -17.673  1.00 78.40           H  
ATOM   4808  HD3 LYS A 311      40.630  17.686 -19.217  1.00 78.40           H  
ATOM   4809  CE  LYS A 311      39.276  17.181 -17.615  1.00 78.40           C  
ATOM   4810  HE2 LYS A 311      39.495  16.641 -16.693  1.00 78.40           H  
ATOM   4811  HE3 LYS A 311      38.559  17.971 -17.392  1.00 78.40           H  
ATOM   4812  NZ  LYS A 311      38.688  16.284 -18.643  1.00 78.40           N  
ATOM   4813  HZ1 LYS A 311      38.481  16.851 -19.453  1.00 78.40           H  
ATOM   4814  HZ2 LYS A 311      37.811  15.877 -18.350  1.00 78.40           H  
ATOM   4815  HZ3 LYS A 311      39.320  15.552 -18.932  1.00 78.40           H  
ATOM   4816  N   ASN A 312      42.691  23.166 -20.264  1.00 84.00           N  
ATOM   4817  H   ASN A 312      41.758  23.509 -20.443  1.00 84.00           H  
ATOM   4818  CA  ASN A 312      43.746  23.730 -21.111  1.00 84.00           C  
ATOM   4819  HA  ASN A 312      43.250  24.411 -21.803  1.00 84.00           H  
ATOM   4820  C   ASN A 312      44.440  22.683 -22.009  1.00 84.00           C  
ATOM   4821  CB  ASN A 312      44.727  24.580 -20.277  1.00 84.00           C  
ATOM   4822  HB2 ASN A 312      45.451  25.041 -20.949  1.00 84.00           H  
ATOM   4823  HB3 ASN A 312      45.276  23.923 -19.602  1.00 84.00           H  
ATOM   4824  O   ASN A 312      45.640  22.780 -22.263  1.00 84.00           O  
ATOM   4825  CG  ASN A 312      44.084  25.695 -19.473  1.00 84.00           C  
ATOM   4826  ND2 ASN A 312      44.729  26.126 -18.415  1.00 84.00           N  
ATOM   4827 HD21 ASN A 312      45.633  25.738 -18.186  1.00 84.00           H  
ATOM   4828 HD22 ASN A 312      44.296  26.897 -17.927  1.00 84.00           H  
ATOM   4829  OD1 ASN A 312      43.021  26.215 -19.761  1.00 84.00           O  
ATOM   4830  N   VAL A 313      43.705  21.672 -22.490  1.00 86.46           N  
ATOM   4831  H   VAL A 313      42.718  21.645 -22.281  1.00 86.46           H  
ATOM   4832  CA  VAL A 313      44.190  20.803 -23.573  1.00 86.46           C  
ATOM   4833  HA  VAL A 313      45.271  20.693 -23.484  1.00 86.46           H  
ATOM   4834  C   VAL A 313      43.891  21.494 -24.898  1.00 86.46           C  
ATOM   4835  CB  VAL A 313      43.587  19.387 -23.523  1.00 86.46           C  
ATOM   4836  HB  VAL A 313      42.504  19.448 -23.622  1.00 86.46           H  
ATOM   4837  O   VAL A 313      42.732  21.671 -25.267  1.00 86.46           O  
ATOM   4838  CG1 VAL A 313      44.133  18.510 -24.660  1.00 86.46           C  
ATOM   4839 HG11 VAL A 313      43.847  18.923 -25.627  1.00 86.46           H  
ATOM   4840 HG12 VAL A 313      45.221  18.453 -24.604  1.00 86.46           H  
ATOM   4841 HG13 VAL A 313      43.721  17.504 -24.590  1.00 86.46           H  
ATOM   4842  CG2 VAL A 313      43.916  18.699 -22.190  1.00 86.46           C  
ATOM   4843 HG21 VAL A 313      43.531  17.679 -22.194  1.00 86.46           H  
ATOM   4844 HG22 VAL A 313      44.996  18.672 -22.049  1.00 86.46           H  
ATOM   4845 HG23 VAL A 313      43.459  19.250 -21.368  1.00 86.46           H  
ATOM   4846  N   GLU A 314      44.947  21.892 -25.602  1.00 91.19           N  
ATOM   4847  H   GLU A 314      45.864  21.771 -25.198  1.00 91.19           H  
ATOM   4848  CA  GLU A 314      44.863  22.562 -26.900  1.00 91.19           C  
ATOM   4849  HA  GLU A 314      44.198  23.422 -26.819  1.00 91.19           H  
ATOM   4850  C   GLU A 314      44.294  21.616 -27.971  1.00 91.19           C  
ATOM   4851  CB  GLU A 314      46.257  23.072 -27.292  1.00 91.19           C  
ATOM   4852  HB2 GLU A 314      46.245  23.391 -28.335  1.00 91.19           H  
ATOM   4853  HB3 GLU A 314      46.965  22.248 -27.197  1.00 91.19           H  
ATOM   4854  O   GLU A 314      44.961  20.674 -28.408  1.00 91.19           O  
ATOM   4855  CG  GLU A 314      46.733  24.247 -26.421  1.00 91.19           C  
ATOM   4856  HG2 GLU A 314      46.160  25.141 -26.668  1.00 91.19           H  
ATOM   4857  HG3 GLU A 314      46.559  24.016 -25.370  1.00 91.19           H  
ATOM   4858  CD  GLU A 314      48.228  24.486 -26.642  1.00 91.19           C  
ATOM   4859  OE1 GLU A 314      49.029  24.134 -25.747  1.00 91.19           O  
ATOM   4860  OE2 GLU A 314      48.650  24.787 -27.780  1.00 91.19           O  
ATOM   4861  N   LEU A 315      43.054  21.890 -28.385  1.00 93.00           N  
ATOM   4862  H   LEU A 315      42.565  22.653 -27.939  1.00 93.00           H  
ATOM   4863  CA  LEU A 315      42.407  21.292 -29.552  1.00 93.00           C  
ATOM   4864  HA  LEU A 315      42.959  20.406 -29.863  1.00 93.00           H  
ATOM   4865  C   LEU A 315      42.434  22.287 -30.715  1.00 93.00           C  
ATOM   4866  CB  LEU A 315      40.956  20.887 -29.225  1.00 93.00           C  
ATOM   4867  HB2 LEU A 315      40.401  21.783 -28.947  1.00 93.00           H  
ATOM   4868  HB3 LEU A 315      40.510  20.493 -30.138  1.00 93.00           H  
ATOM   4869  O   LEU A 315      42.124  23.464 -30.519  1.00 93.00           O  
ATOM   4870  CG  LEU A 315      40.787  19.841 -28.109  1.00 93.00           C  
ATOM   4871  HG  LEU A 315      41.134  20.255 -27.162  1.00 93.00           H  
ATOM   4872  CD1 LEU A 315      39.302  19.493 -27.964  1.00 93.00           C  
ATOM   4873 HD11 LEU A 315      39.166  18.786 -27.145  1.00 93.00           H  
ATOM   4874 HD12 LEU A 315      38.737  20.400 -27.750  1.00 93.00           H  
ATOM   4875 HD13 LEU A 315      38.933  19.053 -28.890  1.00 93.00           H  
ATOM   4876  CD2 LEU A 315      41.554  18.548 -28.394  1.00 93.00           C  
ATOM   4877 HD21 LEU A 315      42.626  18.745 -28.351  1.00 93.00           H  
ATOM   4878 HD22 LEU A 315      41.303  18.176 -29.387  1.00 93.00           H  
ATOM   4879 HD23 LEU A 315      41.314  17.793 -27.646  1.00 93.00           H  
ATOM   4880  N   TYR A 316      42.757  21.792 -31.906  1.00 94.67           N  
ATOM   4881  H   TYR A 316      42.897  20.795 -31.979  1.00 94.67           H  
ATOM   4882  CA  TYR A 316      42.726  22.537 -33.166  1.00 94.67           C  
ATOM   4883  HA  TYR A 316      42.540  23.593 -32.969  1.00 94.67           H  
ATOM   4884  C   TYR A 316      41.596  22.018 -34.052  1.00 94.67           C  
ATOM   4885  CB  TYR A 316      44.072  22.417 -33.895  1.00 94.67           C  
ATOM   4886  HB2 TYR A 316      44.237  21.373 -34.163  1.00 94.67           H  
ATOM   4887  HB3 TYR A 316      44.023  22.986 -34.823  1.00 94.67           H  
ATOM   4888  O   TYR A 316      41.040  20.944 -33.796  1.00 94.67           O  
ATOM   4889  CG  TYR A 316      45.254  22.917 -33.094  1.00 94.67           C  
ATOM   4890  CD1 TYR A 316      45.626  24.274 -33.144  1.00 94.67           C  
ATOM   4891  HD1 TYR A 316      45.078  24.960 -33.774  1.00 94.67           H  
ATOM   4892  CD2 TYR A 316      45.962  22.019 -32.276  1.00 94.67           C  
ATOM   4893  HD2 TYR A 316      45.655  20.985 -32.222  1.00 94.67           H  
ATOM   4894  CE1 TYR A 316      46.711  24.740 -32.375  1.00 94.67           C  
ATOM   4895  HE1 TYR A 316      46.987  25.783 -32.424  1.00 94.67           H  
ATOM   4896  CE2 TYR A 316      47.046  22.481 -31.511  1.00 94.67           C  
ATOM   4897  HE2 TYR A 316      47.570  21.804 -30.852  1.00 94.67           H  
ATOM   4898  OH  TYR A 316      48.487  24.240 -30.813  1.00 94.67           O  
ATOM   4899  HH  TYR A 316      48.493  25.191 -30.686  1.00 94.67           H  
ATOM   4900  CZ  TYR A 316      47.425  23.836 -31.558  1.00 94.67           C  
ATOM   4901  N   PHE A 317      41.266  22.762 -35.104  1.00 95.63           N  
ATOM   4902  H   PHE A 317      41.720  23.652 -35.252  1.00 95.63           H  
ATOM   4903  CA  PHE A 317      40.328  22.299 -36.119  1.00 95.63           C  
ATOM   4904  HA  PHE A 317      40.366  21.210 -36.122  1.00 95.63           H  
ATOM   4905  C   PHE A 317      40.722  22.739 -37.528  1.00 95.63           C  
ATOM   4906  CB  PHE A 317      38.897  22.725 -35.750  1.00 95.63           C  
ATOM   4907  HB2 PHE A 317      38.203  22.254 -36.446  1.00 95.63           H  
ATOM   4908  HB3 PHE A 317      38.674  22.332 -34.758  1.00 95.63           H  
ATOM   4909  O   PHE A 317      41.290  23.809 -37.720  1.00 95.63           O  
ATOM   4910  CG  PHE A 317      38.631  24.219 -35.733  1.00 95.63           C  
ATOM   4911  CD1 PHE A 317      39.036  24.996 -34.632  1.00 95.63           C  
ATOM   4912  HD1 PHE A 317      39.567  24.534 -33.812  1.00 95.63           H  
ATOM   4913  CD2 PHE A 317      37.968  24.835 -36.813  1.00 95.63           C  
ATOM   4914  HD2 PHE A 317      37.674  24.254 -37.674  1.00 95.63           H  
ATOM   4915  CE1 PHE A 317      38.781  26.377 -34.605  1.00 95.63           C  
ATOM   4916  HE1 PHE A 317      39.118  26.974 -33.770  1.00 95.63           H  
ATOM   4917  CE2 PHE A 317      37.712  26.217 -36.784  1.00 95.63           C  
ATOM   4918  HE2 PHE A 317      37.236  26.696 -37.626  1.00 95.63           H  
ATOM   4919  CZ  PHE A 317      38.117  26.988 -35.681  1.00 95.63           C  
ATOM   4920  HZ  PHE A 317      37.947  28.054 -35.679  1.00 95.63           H  
ATOM   4921  N   SER A 318      40.374  21.920 -38.513  1.00 94.77           N  
ATOM   4922  H   SER A 318      39.887  21.069 -38.271  1.00 94.77           H  
ATOM   4923  CA  SER A 318      40.482  22.248 -39.939  1.00 94.77           C  
ATOM   4924  HA  SER A 318      40.893  23.250 -40.064  1.00 94.77           H  
ATOM   4925  C   SER A 318      39.100  22.227 -40.562  1.00 94.77           C  
ATOM   4926  CB  SER A 318      41.398  21.278 -40.672  1.00 94.77           C  
ATOM   4927  HB2 SER A 318      41.063  20.253 -40.516  1.00 94.77           H  
ATOM   4928  HB3 SER A 318      41.380  21.504 -41.739  1.00 94.77           H  
ATOM   4929  O   SER A 318      38.229  21.487 -40.097  1.00 94.77           O  
ATOM   4930  OG  SER A 318      42.709  21.436 -40.196  1.00 94.77           O  
ATOM   4931  HG  SER A 318      43.270  21.102 -40.899  1.00 94.77           H  
ATOM   4932  N   CYS A 319      38.869  23.067 -41.568  1.00 94.21           N  
ATOM   4933  H   CYS A 319      39.637  23.608 -41.940  1.00 94.21           H  
ATOM   4934  CA  CYS A 319      37.550  23.265 -42.167  1.00 94.21           C  
ATOM   4935  HA  CYS A 319      37.093  22.295 -42.362  1.00 94.21           H  
ATOM   4936  C   CYS A 319      37.627  24.013 -43.508  1.00 94.21           C  
ATOM   4937  CB  CYS A 319      36.679  24.035 -41.154  1.00 94.21           C  
ATOM   4938  HB2 CYS A 319      35.671  24.160 -41.549  1.00 94.21           H
[truncated: 1,511,064 more chars]
