# Supplementary material for: Hypermethylated genome of a fish vertebrate iridovirus ISKNV plays important roles in viral infection
Source: Commun Biol. 2024 Feb 28;7:237. doi: 10.1038/s42003-024-05919-x (PMC10899263; doi:10.1038/s42003-024-05919-x)
Supplement: Supplementary file 6 — Supplementary Data 4 [file 42003_2024_5919_MOESM6_ESM.zip › AlphaFold models/scDNMT2.pdb]

ATOM      1  N   MET A   1     -18.999  -4.819  14.830  1.00 94.80           N  
ATOM      2  H   MET A   1     -18.985  -5.512  15.563  1.00 94.80           H  
ATOM      3  H2  MET A   1     -19.297  -5.245  13.964  1.00 94.80           H  
ATOM      4  H3  MET A   1     -19.656  -4.082  15.045  1.00 94.80           H  
ATOM      5  CA  MET A   1     -17.654  -4.247  14.616  1.00 94.80           C  
ATOM      6  HA  MET A   1     -17.343  -3.674  15.490  1.00 94.80           H  
ATOM      7  C   MET A   1     -17.749  -3.303  13.431  1.00 94.80           C  
ATOM      8  CB  MET A   1     -16.641  -5.375  14.367  1.00 94.80           C  
ATOM      9  HB2 MET A   1     -17.014  -6.009  13.563  1.00 94.80           H  
ATOM     10  HB3 MET A   1     -16.573  -5.981  15.270  1.00 94.80           H  
ATOM     11  O   MET A   1     -18.505  -3.619  12.521  1.00 94.80           O  
ATOM     12  CG  MET A   1     -15.232  -4.912  13.981  1.00 94.80           C  
ATOM     13  HG2 MET A   1     -15.291  -4.307  13.077  1.00 94.80           H  
ATOM     14  HG3 MET A   1     -14.801  -4.299  14.773  1.00 94.80           H  
ATOM     15  SD  MET A   1     -14.128  -6.302  13.625  1.00 94.80           S  
ATOM     16  CE  MET A   1     -13.741  -6.922  15.284  1.00 94.80           C  
ATOM     17  HE1 MET A   1     -14.646  -7.264  15.784  1.00 94.80           H  
ATOM     18  HE2 MET A   1     -13.265  -6.136  15.871  1.00 94.80           H  
ATOM     19  HE3 MET A   1     -13.048  -7.759  15.196  1.00 94.80           H  
ATOM     20  N   ILE A   2     -17.039  -2.177  13.451  1.00 97.29           N  
ATOM     21  H   ILE A   2     -16.460  -1.972  14.253  1.00 97.29           H  
ATOM     22  CA  ILE A   2     -16.862  -1.301  12.284  1.00 97.29           C  
ATOM     23  HA  ILE A   2     -17.484  -1.648  11.459  1.00 97.29           H  
ATOM     24  C   ILE A   2     -15.404  -1.400  11.839  1.00 97.29           C  
ATOM     25  CB  ILE A   2     -17.273   0.158  12.600  1.00 97.29           C  
ATOM     26  HB  ILE A   2     -16.732   0.481  13.489  1.00 97.29           H  
ATOM     27  O   ILE A   2     -14.509  -1.222  12.659  1.00 97.29           O  
ATOM     28  CG1 ILE A   2     -18.791   0.224  12.888  1.00 97.29           C  
ATOM     29 HG12 ILE A   2     -19.336  -0.159  12.026  1.00 97.29           H  
ATOM     30 HG13 ILE A   2     -19.018  -0.415  13.741  1.00 97.29           H  
ATOM     31  CG2 ILE A   2     -16.885   1.111  11.450  1.00 97.29           C  
ATOM     32 HG21 ILE A   2     -15.811   1.086  11.267  1.00 97.29           H  
ATOM     33 HG22 ILE A   2     -17.121   2.143  11.711  1.00 97.29           H  
ATOM     34 HG23 ILE A   2     -17.413   0.843  10.535  1.00 97.29           H  
ATOM     35  CD1 ILE A   2     -19.320   1.630  13.207  1.00 97.29           C  
ATOM     36 HD11 ILE A   2     -20.369   1.565  13.496  1.00 97.29           H  
ATOM     37 HD12 ILE A   2     -18.745   2.072  14.021  1.00 97.29           H  
ATOM     38 HD13 ILE A   2     -19.260   2.272  12.328  1.00 97.29           H  
ATOM     39  N   LEU A   3     -15.181  -1.664  10.553  1.00 98.06           N  
ATOM     40  H   LEU A   3     -15.975  -1.771   9.938  1.00 98.06           H  
ATOM     41  CA  LEU A   3     -13.882  -1.536   9.893  1.00 98.06           C  
ATOM     42  HA  LEU A   3     -13.118  -1.230  10.607  1.00 98.06           H  
ATOM     43  C   LEU A   3     -14.025  -0.447   8.837  1.00 98.06           C  
ATOM     44  CB  LEU A   3     -13.460  -2.869   9.244  1.00 98.06           C  
ATOM     45  HB2 LEU A   3     -14.150  -3.096   8.432  1.00 98.06           H  
ATOM     46  HB3 LEU A   3     -12.470  -2.735   8.809  1.00 98.06           H  
ATOM     47  O   LEU A   3     -14.913  -0.542   7.989  1.00 98.06           O  
ATOM     48  CG  LEU A   3     -13.427  -4.078  10.190  1.00 98.06           C  
ATOM     49  HG  LEU A   3     -14.430  -4.271  10.572  1.00 98.06           H  
ATOM     50  CD1 LEU A   3     -12.955  -5.321   9.436  1.00 98.06           C  
ATOM     51 HD11 LEU A   3     -12.959  -6.181  10.104  1.00 98.06           H  
ATOM     52 HD12 LEU A   3     -11.945  -5.170   9.056  1.00 98.06           H  
ATOM     53 HD13 LEU A   3     -13.626  -5.523   8.601  1.00 98.06           H  
ATOM     54  CD2 LEU A   3     -12.489  -3.854  11.366  1.00 98.06           C  
ATOM     55 HD21 LEU A   3     -11.480  -3.661  11.002  1.00 98.06           H  
ATOM     56 HD22 LEU A   3     -12.494  -4.742  11.998  1.00 98.06           H  
ATOM     57 HD23 LEU A   3     -12.835  -3.019  11.974  1.00 98.06           H  
ATOM     58  N   MET A   4     -13.201   0.595   8.899  1.00 97.66           N  
ATOM     59  H   MET A   4     -12.510   0.645   9.633  1.00 97.66           H  
ATOM     60  CA  MET A   4     -13.315   1.715   7.966  1.00 97.66           C  
ATOM     61  HA  MET A   4     -13.768   1.344   7.047  1.00 97.66           H  
ATOM     62  C   MET A   4     -11.963   2.298   7.559  1.00 97.66           C  
ATOM     63  CB  MET A   4     -14.269   2.789   8.522  1.00 97.66           C  
ATOM     64  HB2 MET A   4     -14.322   3.609   7.807  1.00 97.66           H  
ATOM     65  HB3 MET A   4     -15.267   2.357   8.598  1.00 97.66           H  
ATOM     66  O   MET A   4     -11.071   2.471   8.380  1.00 97.66           O  
ATOM     67  CG  MET A   4     -13.892   3.363   9.895  1.00 97.66           C  
ATOM     68  HG2 MET A   4     -13.911   2.563  10.635  1.00 97.66           H  
ATOM     69  HG3 MET A   4     -12.880   3.767   9.857  1.00 97.66           H  
ATOM     70  SD  MET A   4     -15.032   4.678  10.418  1.00 97.66           S  
ATOM     71  CE  MET A   4     -14.603   4.847  12.172  1.00 97.66           C  
ATOM     72  HE1 MET A   4     -15.141   5.693  12.598  1.00 97.66           H  
ATOM     73  HE2 MET A   4     -13.532   5.001  12.301  1.00 97.66           H  
ATOM     74  HE3 MET A   4     -14.899   3.939  12.698  1.00 97.66           H  
ATOM     75  N   SER A   5     -11.871   2.680   6.286  1.00 96.92           N  
ATOM     76  H   SER A   5     -12.629   2.438   5.664  1.00 96.92           H  
ATOM     77  CA  SER A   5     -10.792   3.498   5.721  1.00 96.92           C  
ATOM     78  HA  SER A   5     -10.122   3.851   6.505  1.00 96.92           H  
ATOM     79  C   SER A   5     -11.419   4.711   5.028  1.00 96.92           C  
ATOM     80  CB  SER A   5      -9.957   2.689   4.722  1.00 96.92           C  
ATOM     81  HB2 SER A   5      -9.313   3.367   4.162  1.00 96.92           H  
ATOM     82  HB3 SER A   5     -10.617   2.178   4.022  1.00 96.92           H  
ATOM     83  O   SER A   5     -11.660   4.668   3.816  1.00 96.92           O  
ATOM     84  OG  SER A   5      -9.142   1.748   5.373  1.00 96.92           O  
ATOM     85  HG  SER A   5      -8.292   2.182   5.477  1.00 96.92           H  
ATOM     86  N   PRO A   6     -11.799   5.767   5.774  1.00 94.84           N  
ATOM     87  CA  PRO A   6     -12.405   6.955   5.185  1.00 94.84           C  
ATOM     88  HA  PRO A   6     -13.349   6.651   4.734  1.00 94.84           H  
ATOM     89  C   PRO A   6     -11.493   7.612   4.132  1.00 94.84           C  
ATOM     90  CB  PRO A   6     -12.687   7.903   6.352  1.00 94.84           C  
ATOM     91  HB2 PRO A   6     -11.865   8.608   6.473  1.00 94.84           H  
ATOM     92  HB3 PRO A   6     -13.628   8.432   6.203  1.00 94.84           H  
ATOM     93  O   PRO A   6     -10.269   7.498   4.225  1.00 94.84           O  
ATOM     94  CG  PRO A   6     -12.741   6.982   7.569  1.00 94.84           C  
ATOM     95  HG2 PRO A   6     -13.732   6.535   7.653  1.00 94.84           H  
ATOM     96  HG3 PRO A   6     -12.473   7.509   8.485  1.00 94.84           H  
ATOM     97  CD  PRO A   6     -11.720   5.905   7.221  1.00 94.84           C  
ATOM     98  HD2 PRO A   6     -11.963   4.981   7.745  1.00 94.84           H  
ATOM     99  HD3 PRO A   6     -10.719   6.238   7.496  1.00 94.84           H  
ATOM    100  N   PRO A   7     -12.047   8.332   3.135  1.00 88.26           N  
ATOM    101  CA  PRO A   7     -11.242   8.993   2.111  1.00 88.26           C  
ATOM    102  HA  PRO A   7     -10.781   8.220   1.496  1.00 88.26           H  
ATOM    103  C   PRO A   7     -10.154   9.894   2.710  1.00 88.26           C  
ATOM    104  CB  PRO A   7     -12.232   9.794   1.258  1.00 88.26           C  
ATOM    105  HB2 PRO A   7     -12.363  10.796   1.667  1.00 88.26           H  
ATOM    106  HB3 PRO A   7     -11.917   9.846   0.216  1.00 88.26           H  
ATOM    107  O   PRO A   7     -10.436  10.797   3.489  1.00 88.26           O  
ATOM    108  CG  PRO A   7     -13.537   9.019   1.421  1.00 88.26           C  
ATOM    109  HG2 PRO A   7     -13.546   8.168   0.740  1.00 88.26           H  
ATOM    110  HG3 PRO A   7     -14.408   9.654   1.257  1.00 88.26           H  
ATOM    111  CD  PRO A   7     -13.465   8.521   2.863  1.00 88.26           C  
ATOM    112  HD2 PRO A   7     -13.865   9.279   3.537  1.00 88.26           H  
ATOM    113  HD3 PRO A   7     -14.027   7.592   2.959  1.00 88.26           H  
ATOM    114  N   CYS A   8      -8.904   9.674   2.303  1.00 80.45           N  
ATOM    115  H   CYS A   8      -8.730   8.842   1.758  1.00 80.45           H  
ATOM    116  CA  CYS A   8      -7.738  10.311   2.921  1.00 80.45           C  
ATOM    117  HA  CYS A   8      -7.956  10.489   3.974  1.00 80.45           H  
ATOM    118  C   CYS A   8      -7.321  11.656   2.307  1.00 80.45           C  
ATOM    119  CB  CYS A   8      -6.593   9.309   2.847  1.00 80.45           C  
ATOM    120  HB2 CYS A   8      -5.736   9.754   3.353  1.00 80.45           H  
ATOM    121  HB3 CYS A   8      -6.878   8.403   3.383  1.00 80.45           H  
ATOM    122  O   CYS A   8      -6.519  12.389   2.878  1.00 80.45           O  
ATOM    123  SG  CYS A   8      -6.150   8.917   1.122  1.00 80.45           S  
ATOM    124  HG  CYS A   8      -5.349   7.894   1.435  1.00 80.45           H  
ATOM    125  N   GLN A   9      -7.843  11.980   1.122  1.00 77.48           N  
ATOM    126  H   GLN A   9      -8.546  11.353   0.758  1.00 77.48           H  
ATOM    127  CA  GLN A   9      -7.467  13.163   0.334  1.00 77.48           C  
ATOM    128  HA  GLN A   9      -6.413  13.077   0.070  1.00 77.48           H  
ATOM    129  C   GLN A   9      -7.622  14.516   1.059  1.00 77.48           C  
ATOM    130  CB  GLN A   9      -8.299  13.194  -0.953  1.00 77.48           C  
ATOM    131  HB2 GLN A   9      -9.353  13.265  -0.685  1.00 77.48           H  
ATOM    132  HB3 GLN A   9      -8.028  14.088  -1.516  1.00 77.48           H  
ATOM    133  O   GLN A   9      -6.840  15.412   0.749  1.00 77.48           O  
ATOM    134  CG  GLN A   9      -8.082  11.972  -1.857  1.00 77.48           C  
ATOM    135  HG2 GLN A   9      -7.211  12.146  -2.490  1.00 77.48           H  
ATOM    136  HG3 GLN A   9      -7.884  11.079  -1.263  1.00 77.48           H  
ATOM    137  CD  GLN A   9      -9.311  11.675  -2.703  1.00 77.48           C  
ATOM    138  NE2 GLN A   9      -9.247  11.801  -4.011  1.00 77.48           N  
ATOM    139 HE21 GLN A   9     -10.144  11.642  -4.447  1.00 77.48           H  
ATOM    140 HE22 GLN A   9      -8.538  12.410  -4.394  1.00 77.48           H  
ATOM    141  OE1 GLN A   9     -10.375  11.345  -2.226  1.00 77.48           O  
ATOM    142  N   PRO A  10      -8.581  14.704   1.985  1.00 75.10           N  
ATOM    143  CA  PRO A  10      -8.681  15.931   2.781  1.00 75.10           C  
ATOM    144  HA  PRO A  10      -8.769  16.786   2.111  1.00 75.10           H  
ATOM    145  C   PRO A  10      -7.490  16.158   3.724  1.00 75.10           C  
ATOM    146  CB  PRO A  10      -9.980  15.791   3.584  1.00 75.10           C  
ATOM    147  HB2 PRO A  10      -9.774  15.362   4.565  1.00 75.10           H  
ATOM    148  HB3 PRO A  10     -10.486  16.750   3.697  1.00 75.10           H  
ATOM    149  O   PRO A  10      -7.247  17.294   4.119  1.00 75.10           O  
ATOM    150  CG  PRO A  10     -10.802  14.796   2.770  1.00 75.10           C  
ATOM    151  HG2 PRO A  10     -11.520  14.243   3.376  1.00 75.10           H  
ATOM    152  HG3 PRO A  10     -11.289  15.305   1.938  1.00 75.10           H  
ATOM    153  CD  PRO A  10      -9.735  13.860   2.251  1.00 75.10           C  
ATOM    154  HD2 PRO A  10     -10.105  13.348   1.363  1.00 75.10           H  
ATOM    155  HD3 PRO A  10      -9.488  13.144   3.035  1.00 75.10           H  
ATOM    156  N   PHE A  11      -6.747  15.096   4.061  1.00 77.05           N  
ATOM    157  H   PHE A  11      -7.017  14.194   3.696  1.00 77.05           H  
ATOM    158  CA  PHE A  11      -5.716  15.087   5.108  1.00 77.05           C  
ATOM    159  HA  PHE A  11      -5.747  16.035   5.645  1.00 77.05           H  
ATOM    160  C   PHE A  11      -4.292  14.925   4.560  1.00 77.05           C  
ATOM    161  CB  PHE A  11      -6.029  13.964   6.111  1.00 77.05           C  
ATOM    162  HB2 PHE A  11      -5.672  13.021   5.697  1.00 77.05           H  
ATOM    163  HB3 PHE A  11      -5.472  14.148   7.030  1.00 77.05           H  
ATOM    164  O   PHE A  11      -3.324  14.869   5.318  1.00 77.05           O  
ATOM    165  CG  PHE A  11      -7.498  13.817   6.453  1.00 77.05           C  
ATOM    166  CD1 PHE A  11      -8.191  14.872   7.073  1.00 77.05           C  
ATOM    167  HD1 PHE A  11      -7.682  15.786   7.342  1.00 77.05           H  
ATOM    168  CD2 PHE A  11      -8.183  12.635   6.111  1.00 77.05           C  
ATOM    169  HD2 PHE A  11      -7.646  11.818   5.652  1.00 77.05           H  
ATOM    170  CE1 PHE A  11      -9.562  14.739   7.341  1.00 77.05           C  
ATOM    171  HE1 PHE A  11     -10.102  15.549   7.809  1.00 77.05           H  
ATOM    172  CE2 PHE A  11      -9.556  12.505   6.385  1.00 77.05           C  
ATOM    173  HE2 PHE A  11     -10.085  11.605   6.110  1.00 77.05           H  
ATOM    174  CZ  PHE A  11     -10.244  13.560   7.005  1.00 77.05           C  
ATOM    175  HZ  PHE A  11     -11.298  13.471   7.221  1.00 77.05           H  
ATOM    176  N   THR A  12      -4.127  14.801   3.239  1.00 64.14           N  
ATOM    177  H   THR A  12      -4.934  14.888   2.638  1.00 64.14           H  
ATOM    178  CA  THR A  12      -2.799  14.680   2.633  1.00 64.14           C  
ATOM    179  HA  THR A  12      -2.215  13.994   3.246  1.00 64.14           H  
ATOM    180  C   THR A  12      -2.081  16.025   2.634  1.00 64.14           C  
ATOM    181  CB  THR A  12      -2.848  14.105   1.208  1.00 64.14           C  
ATOM    182  HB  THR A  12      -1.844  14.142   0.785  1.00 64.14           H  
ATOM    183  O   THR A  12      -2.669  17.039   2.272  1.00 64.14           O  
ATOM    184  CG2 THR A  12      -3.314  12.650   1.204  1.00 64.14           C  
ATOM    185 HG21 THR A  12      -2.657  12.049   1.832  1.00 64.14           H  
ATOM    186 HG22 THR A  12      -3.291  12.263   0.185  1.00 64.14           H  
ATOM    187 HG23 THR A  12      -4.333  12.584   1.588  1.00 64.14           H  
ATOM    188  OG1 THR A  12      -3.724  14.792   0.348  1.00 64.14           O  
ATOM    189  HG1 THR A  12      -3.506  15.727   0.330  1.00 64.14           H  
ATOM    190  N   ARG A  13      -0.768  16.026   2.923  1.00 63.64           N  
ATOM    191  H   ARG A  13      -0.374  15.180   3.310  1.00 63.64           H  
ATOM    192  CA  ARG A  13       0.077  17.238   2.853  1.00 63.64           C  
ATOM    193  HA  ARG A  13      -0.275  17.949   3.600  1.00 63.64           H  
ATOM    194  C   ARG A  13      -0.013  17.960   1.503  1.00 63.64           C  
ATOM    195  CB  ARG A  13       1.550  16.900   3.139  1.00 63.64           C  
ATOM    196  HB2 ARG A  13       1.867  16.070   2.508  1.00 63.64           H  
ATOM    197  HB3 ARG A  13       2.155  17.770   2.884  1.00 63.64           H  
ATOM    198  O   ARG A  13       0.156  19.170   1.445  1.00 63.64           O  
ATOM    199  CG  ARG A  13       1.809  16.564   4.613  1.00 63.64           C  
ATOM    200  HG2 ARG A  13       1.280  15.650   4.883  1.00 63.64           H  
ATOM    201  HG3 ARG A  13       1.446  17.382   5.236  1.00 63.64           H  
ATOM    202  CD  ARG A  13       3.313  16.381   4.851  1.00 63.64           C  
ATOM    203  HD2 ARG A  13       3.825  17.296   4.552  1.00 63.64           H  
ATOM    204  HD3 ARG A  13       3.673  15.558   4.233  1.00 63.64           H  
ATOM    205  NE  ARG A  13       3.607  16.099   6.268  1.00 63.64           N  
ATOM    206  HE  ARG A  13       2.815  16.033   6.891  1.00 63.64           H  
ATOM    207  NH1 ARG A  13       5.904  16.125   6.121  1.00 63.64           N  
ATOM    208 HH11 ARG A  13       6.807  16.100   6.574  1.00 63.64           H  
ATOM    209 HH12 ARG A  13       5.841  16.345   5.137  1.00 63.64           H  
ATOM    210  NH2 ARG A  13       4.925  15.796   8.099  1.00 63.64           N  
ATOM    211 HH21 ARG A  13       5.839  15.796   8.530  1.00 63.64           H  
ATOM    212 HH22 ARG A  13       4.105  15.790   8.688  1.00 63.64           H  
ATOM    213  CZ  ARG A  13       4.807  16.006   6.818  1.00 63.64           C  
ATOM    214  N   ILE A  14      -0.281  17.211   0.436  1.00 57.70           N  
ATOM    215  H   ILE A  14      -0.473  16.233   0.602  1.00 57.70           H  
ATOM    216  CA  ILE A  14      -0.437  17.712  -0.927  1.00 57.70           C  
ATOM    217  HA  ILE A  14       0.116  18.646  -1.030  1.00 57.70           H  
ATOM    218  C   ILE A  14      -1.926  17.998  -1.184  1.00 57.70           C  
ATOM    219  CB  ILE A  14       0.157  16.687  -1.926  1.00 57.70           C  
ATOM    220  HB  ILE A  14      -0.423  15.768  -1.858  1.00 57.70           H  
ATOM    221  O   ILE A  14      -2.739  17.074  -1.143  1.00 57.70           O  
ATOM    222  CG1 ILE A  14       1.635  16.353  -1.587  1.00 57.70           C  
ATOM    223 HG12 ILE A  14       2.244  17.248  -1.707  1.00 57.70           H  
ATOM    224 HG13 ILE A  14       1.714  16.033  -0.548  1.00 57.70           H  
ATOM    225  CG2 ILE A  14       0.044  17.226  -3.363  1.00 57.70           C  
ATOM    226 HG21 ILE A  14      -0.993  17.454  -3.608  1.00 57.70           H  
ATOM    227 HG22 ILE A  14       0.643  18.130  -3.472  1.00 57.70           H  
ATOM    228 HG23 ILE A  14       0.394  16.482  -4.079  1.00 57.70           H  
ATOM    229  CD1 ILE A  14       2.240  15.224  -2.432  1.00 57.70           C  
ATOM    230 HD11 ILE A  14       1.604  14.340  -2.385  1.00 57.70           H  
ATOM    231 HD12 ILE A  14       2.354  15.540  -3.469  1.00 57.70           H  
ATOM    232 HD13 ILE A  14       3.225  14.972  -2.040  1.00 57.70           H  
ATOM    233  N   GLY A  15      -2.275  19.253  -1.484  1.00 60.34           N  
ATOM    234  H   GLY A  15      -1.584  19.980  -1.362  1.00 60.34           H  
ATOM    235  CA  GLY A  15      -3.635  19.686  -1.835  1.00 60.34           C  
ATOM    236  HA2 GLY A  15      -4.325  18.845  -1.761  1.00 60.34           H  
ATOM    237  HA3 GLY A  15      -3.639  20.036  -2.868  1.00 60.34           H  
ATOM    238  C   GLY A  15      -4.174  20.818  -0.954  1.00 60.34           C  
ATOM    239  O   GLY A  15      -3.433  21.412  -0.183  1.00 60.34           O  
ATOM    240  N   LEU A  16      -5.477  21.104  -1.075  1.00 61.19           N  
ATOM    241  H   LEU A  16      -6.023  20.572  -1.737  1.00 61.19           H  
ATOM    242  CA  LEU A  16      -6.163  22.203  -0.372  1.00 61.19           C  
ATOM    243  HA  LEU A  16      -5.540  23.096  -0.437  1.00 61.19           H  
ATOM    244  C   LEU A  16      -6.363  21.971   1.140  1.00 61.19           C  
ATOM    245  CB  LEU A  16      -7.516  22.486  -1.069  1.00 61.19           C  
ATOM    246  HB2 LEU A  16      -8.112  23.147  -0.438  1.00 61.19           H  
ATOM    247  HB3 LEU A  16      -8.063  21.547  -1.150  1.00 61.19           H  
ATOM    248  O   LEU A  16      -6.905  22.853   1.792  1.00 61.19           O  
ATOM    249  CG  LEU A  16      -7.412  23.142  -2.458  1.00 61.19           C  
ATOM    250  HG  LEU A  16      -6.696  22.590  -3.067  1.00 61.19           H  
ATOM    251  CD1 LEU A  16      -8.770  23.087  -3.160  1.00 61.19           C  
ATOM    252 HD11 LEU A  16      -8.694  23.542  -4.148  1.00 61.19           H  
ATOM    253 HD12 LEU A  16      -9.509  23.635  -2.575  1.00 61.19           H  
ATOM    254 HD13 LEU A  16      -9.095  22.053  -3.269  1.00 61.19           H  
ATOM    255  CD2 LEU A  16      -6.976  24.605  -2.375  1.00 61.19           C  
ATOM    256 HD21 LEU A  16      -5.979  24.680  -1.941  1.00 61.19           H  
ATOM    257 HD22 LEU A  16      -6.951  25.047  -3.371  1.00 61.19           H  
ATOM    258 HD23 LEU A  16      -7.671  25.170  -1.753  1.00 61.19           H  
ATOM    259  N   GLN A  17      -5.966  20.805   1.676  1.00 66.30           N  
ATOM    260  H   GLN A  17      -5.437  20.182   1.082  1.00 66.30           H  
ATOM    261  CA  GLN A  17      -6.028  20.455   3.110  1.00 66.30           C  
ATOM    262  HA  GLN A  17      -5.993  19.369   3.185  1.00 66.30           H  
ATOM    263  C   GLN A  17      -7.350  20.863   3.790  1.00 66.30           C  
ATOM    264  CB  GLN A  17      -4.785  20.989   3.844  1.00 66.30           C  
ATOM    265  HB2 GLN A  17      -4.736  22.072   3.727  1.00 66.30           H  
ATOM    266  HB3 GLN A  17      -4.886  20.762   4.906  1.00 66.30           H  
ATOM    267  O   GLN A  17      -7.368  21.387   4.897  1.00 66.30           O  
ATOM    268  CG  GLN A  17      -3.471  20.354   3.359  1.00 66.30           C  
ATOM    269  HG2 GLN A  17      -3.533  19.273   3.482  1.00 66.30           H  
ATOM    270  HG3 GLN A  17      -3.313  20.574   2.303  1.00 66.30           H  
ATOM    271  CD  GLN A  17      -2.256  20.857   4.136  1.00 66.30           C  
ATOM    272  NE2 GLN A  17      -1.064  20.402   3.826  1.00 66.30           N  
ATOM    273 HE21 GLN A  17      -0.323  20.909   4.289  1.00 66.30           H  
ATOM    274 HE22 GLN A  17      -0.920  19.905   2.959  1.00 66.30           H  
ATOM    275  OE1 GLN A  17      -2.317  21.689   5.019  1.00 66.30           O  
ATOM    276  N   GLY A  18      -8.474  20.648   3.097  1.00 71.70           N  
ATOM    277  H   GLY A  18      -8.396  20.228   2.182  1.00 71.70           H  
ATOM    278  CA  GLY A  18      -9.776  21.171   3.516  1.00 71.70           C  
ATOM    279  HA2 GLY A  18     -10.489  21.050   2.701  1.00 71.70           H  
ATOM    280  HA3 GLY A  18      -9.673  22.235   3.728  1.00 71.70           H  
ATOM    281  C   GLY A  18     -10.366  20.505   4.761  1.00 71.70           C  
ATOM    282  O   GLY A  18     -11.378  20.992   5.253  1.00 71.70           O  
ATOM    283  N   ASP A  19      -9.772  19.408   5.247  1.00 82.75           N  
ATOM    284  H   ASP A  19      -8.889  19.140   4.835  1.00 82.75           H  
ATOM    285  CA  ASP A  19     -10.176  18.686   6.460  1.00 82.75           C  
ATOM    286  HA  ASP A  19      -9.770  17.677   6.384  1.00 82.75           H  
ATOM    287  C   ASP A  19     -11.710  18.512   6.553  1.00 82.75           C  
ATOM    288  CB  ASP A  19      -9.491  19.334   7.683  1.00 82.75           C  
ATOM    289  HB2 ASP A  19      -8.454  19.544   7.419  1.00 82.75           H  
ATOM    290  HB3 ASP A  19      -9.968  20.286   7.914  1.00 82.75           H  
ATOM    291  O   ASP A  19     -12.310  17.841   5.707  1.00 82.75           O  
ATOM    292  CG  ASP A  19      -9.478  18.448   8.933  1.00 82.75           C  
ATOM    293  OD1 ASP A  19     -10.309  17.521   9.029  1.00 82.75           O  
ATOM    294  OD2 ASP A  19      -8.630  18.684   9.812  1.00 82.75           O  
ATOM    295  N   LEU A  20     -12.369  19.156   7.519  1.00 83.76           N  
ATOM    296  H   LEU A  20     -11.811  19.669   8.187  1.00 83.76           H  
ATOM    297  CA  LEU A  20     -13.816  19.086   7.742  1.00 83.76           C  
ATOM    298  HA  LEU A  20     -14.124  18.040   7.722  1.00 83.76           H  
ATOM    299  C   LEU A  20     -14.651  19.813   6.674  1.00 83.76           C  
ATOM    300  CB  LEU A  20     -14.130  19.683   9.127  1.00 83.76           C  
ATOM    301  HB2 LEU A  20     -15.209  19.648   9.275  1.00 83.76           H  
ATOM    302  HB3 LEU A  20     -13.833  20.732   9.126  1.00 83.76           H  
ATOM    303  O   LEU A  20     -15.808  19.450   6.457  1.00 83.76           O  
ATOM    304  CG  LEU A  20     -13.454  18.983  10.321  1.00 83.76           C  
ATOM    305  HG  LEU A  20     -12.371  18.979  10.198  1.00 83.76           H  
ATOM    306  CD1 LEU A  20     -13.799  19.723  11.612  1.00 83.76           C  
ATOM    307 HD11 LEU A  20     -13.387  19.190  12.469  1.00 83.76           H  
ATOM    308 HD12 LEU A  20     -14.879  19.810  11.730  1.00 83.76           H  
ATOM    309 HD13 LEU A  20     -13.357  20.719  11.588  1.00 83.76           H  
ATOM    310  CD2 LEU A  20     -13.959  17.555  10.473  1.00 83.76           C  
ATOM    311 HD21 LEU A  20     -15.048  17.572  10.526  1.00 83.76           H  
ATOM    312 HD22 LEU A  20     -13.559  17.133  11.395  1.00 83.76           H  
ATOM    313 HD23 LEU A  20     -13.614  16.952   9.633  1.00 83.76           H  
ATOM    314  N   ALA A  21     -14.092  20.825   6.007  1.00 83.64           N  
ATOM    315  H   ALA A  21     -13.114  21.020   6.166  1.00 83.64           H  
ATOM    316  CA  ALA A  21     -14.768  21.571   4.943  1.00 83.64           C  
ATOM    317  HA  ALA A  21     -15.810  21.721   5.228  1.00 83.64           H  
ATOM    318  C   ALA A  21     -14.767  20.813   3.605  1.00 83.64           C  
ATOM    319  CB  ALA A  21     -14.110  22.951   4.811  1.00 83.64           C  
ATOM    320  HB1 ALA A  21     -13.074  22.848   4.488  1.00 83.64           H  
ATOM    321  HB2 ALA A  21     -14.136  23.469   5.770  1.00 83.64           H  
ATOM    322  HB3 ALA A  21     -14.650  23.545   4.074  1.00 83.64           H  
ATOM    323  O   ALA A  21     -15.541  21.137   2.700  1.00 83.64           O  
ATOM    324  N   ASP A  22     -13.919  19.792   3.466  1.00 83.92           N  
ATOM    325  H   ASP A  22     -13.331  19.544   4.249  1.00 83.92           H  
ATOM    326  CA  ASP A  22     -13.850  18.992   2.254  1.00 83.92           C  
ATOM    327  HA  ASP A  22     -13.766  19.688   1.419  1.00 83.92           H  
ATOM    328  C   ASP A  22     -15.105  18.108   2.097  1.00 83.92           C  
ATOM    329  CB  ASP A  22     -12.576  18.152   2.252  1.00 83.92           C  
ATOM    330  HB2 ASP A  22     -11.741  18.768   2.584  1.00 83.92           H  
ATOM    331  HB3 ASP A  22     -12.686  17.319   2.946  1.00 83.92           H  
ATOM    332  O   ASP A  22     -15.417  17.300   2.980  1.00 83.92           O  
ATOM    333  CG  ASP A  22     -12.272  17.616   0.858  1.00 83.92           C  
ATOM    334  OD1 ASP A  22     -13.109  16.917   0.240  1.00 83.92           O  
ATOM    335  OD2 ASP A  22     -11.156  17.862   0.362  1.00 83.92           O  
ATOM    336  N   PRO A  23     -15.819  18.173   0.954  1.00 87.59           N  
ATOM    337  CA  PRO A  23     -16.991  17.334   0.710  1.00 87.59           C  
ATOM    338  HA  PRO A  23     -17.772  17.633   1.409  1.00 87.59           H  
ATOM    339  C   PRO A  23     -16.733  15.831   0.865  1.00 87.59           C  
ATOM    340  CB  PRO A  23     -17.428  17.661  -0.720  1.00 87.59           C  
ATOM    341  HB2 PRO A  23     -18.509  17.580  -0.839  1.00 87.59           H  
ATOM    342  HB3 PRO A  23     -16.918  17.007  -1.428  1.00 87.59           H  
ATOM    343  O   PRO A  23     -17.656  15.084   1.189  1.00 87.59           O  
ATOM    344  CG  PRO A  23     -16.940  19.092  -0.923  1.00 87.59           C  
ATOM    345  HG2 PRO A  23     -16.781  19.324  -1.976  1.00 87.59           H  
ATOM    346  HG3 PRO A  23     -17.649  19.790  -0.478  1.00 87.59           H  
ATOM    347  CD  PRO A  23     -15.635  19.121  -0.135  1.00 87.59           C  
ATOM    348  HD2 PRO A  23     -14.809  18.796  -0.767  1.00 87.59           H  
ATOM    349  HD3 PRO A  23     -15.457  20.132   0.232  1.00 87.59           H  
ATOM    350  N   ARG A  24     -15.493  15.378   0.655  1.00 87.99           N  
ATOM    351  H   ARG A  24     -14.768  16.057   0.475  1.00 87.99           H  
ATOM    352  CA  ARG A  24     -15.095  13.968   0.771  1.00 87.99           C  
ATOM    353  HA  ARG A  24     -15.823  13.345   0.254  1.00 87.99           H  
ATOM    354  C   ARG A  24     -15.082  13.478   2.220  1.00 87.99           C  
ATOM    355  CB  ARG A  24     -13.718  13.781   0.122  1.00 87.99           C  
ATOM    356  HB2 ARG A  24     -13.413  12.740   0.225  1.00 87.99           H  
ATOM    357  HB3 ARG A  24     -12.991  14.397   0.653  1.00 87.99           H  
ATOM    358  O   ARG A  24     -15.188  12.275   2.436  1.00 87.99           O  
ATOM    359  CG  ARG A  24     -13.732  14.146  -1.372  1.00 87.99           C  
ATOM    360  HG2 ARG A  24     -14.323  13.399  -1.902  1.00 87.99           H  
ATOM    361  HG3 ARG A  24     -14.189  15.122  -1.539  1.00 87.99           H  
ATOM    362  CD  ARG A  24     -12.322  14.172  -1.962  1.00 87.99           C  
ATOM    363  HD2 ARG A  24     -11.796  13.275  -1.636  1.00 87.99           H  
ATOM    364  HD3 ARG A  24     -12.421  14.153  -3.047  1.00 87.99           H  
ATOM    365  NE  ARG A  24     -11.561  15.372  -1.560  1.00 87.99           N  
ATOM    366  HE  ARG A  24     -11.961  15.958  -0.841  1.00 87.99           H  
ATOM    367  NH1 ARG A  24      -9.880  15.182  -3.095  1.00 87.99           N  
ATOM    368 HH11 ARG A  24     -10.456  14.480  -3.537  1.00 87.99           H  
ATOM    369 HH12 ARG A  24      -9.109  15.650  -3.548  1.00 87.99           H  
ATOM    370  NH2 ARG A  24      -9.759  16.790  -1.595  1.00 87.99           N  
ATOM    371 HH21 ARG A  24      -8.822  17.049  -1.866  1.00 87.99           H  
ATOM    372 HH22 ARG A  24     -10.187  17.281  -0.823  1.00 87.99           H  
ATOM    373  CZ  ARG A  24     -10.412  15.778  -2.066  1.00 87.99           C  
ATOM    374  N   THR A  25     -15.017  14.386   3.194  1.00 90.54           N  
ATOM    375  H   THR A  25     -14.874  15.355   2.948  1.00 90.54           H  
ATOM    376  CA  THR A  25     -15.063  14.074   4.631  1.00 90.54           C  
ATOM    377  HA  THR A  25     -14.536  13.134   4.798  1.00 90.54           H  
ATOM    378  C   THR A  25     -16.499  13.891   5.134  1.00 90.54           C  
ATOM    379  CB  THR A  25     -14.331  15.165   5.440  1.00 90.54           C  
ATOM    380  HB  THR A  25     -14.928  16.076   5.461  1.00 90.54           H  
ATOM    381  O   THR A  25     -16.713  13.298   6.188  1.00 90.54           O  
ATOM    382  CG2 THR A  25     -13.977  14.739   6.863  1.00 90.54           C  
ATOM    383 HG21 THR A  25     -13.533  13.744   6.856  1.00 90.54           H  
ATOM    384 HG22 THR A  25     -13.271  15.448   7.295  1.00 90.54           H  
ATOM    385 HG23 THR A  25     -14.871  14.732   7.487  1.00 90.54           H  
ATOM    386  OG1 THR A  25     -13.102  15.442   4.829  1.00 90.54           O  
ATOM    387  HG1 THR A  25     -12.804  16.289   5.167  1.00 90.54           H  
ATOM    388  N   LYS A  26     -17.519  14.330   4.377  1.00 92.51           N  
ATOM    389  H   LYS A  26     -17.290  14.786   3.505  1.00 92.51           H  
ATOM    390  CA  LYS A  26     -18.927  14.322   4.822  1.00 92.51           C  
ATOM    391  HA  LYS A  26     -19.018  14.960   5.701  1.00 92.51           H  
ATOM    392  C   LYS A  26     -19.434  12.947   5.256  1.00 92.51           C  
ATOM    393  CB  LYS A  26     -19.845  14.868   3.718  1.00 92.51           C  
ATOM    394  HB2 LYS A  26     -19.639  14.354   2.780  1.00 92.51           H  
ATOM    395  HB3 LYS A  26     -20.878  14.663   3.997  1.00 92.51           H  
ATOM    396  O   LYS A  26     -20.113  12.853   6.273  1.00 92.51           O  
ATOM    397  CG  LYS A  26     -19.696  16.383   3.536  1.00 92.51           C  
ATOM    398  HG2 LYS A  26     -19.916  16.876   4.483  1.00 92.51           H  
ATOM    399  HG3 LYS A  26     -18.674  16.625   3.247  1.00 92.51           H  
ATOM    400  CD  LYS A  26     -20.674  16.891   2.468  1.00 92.51           C  
ATOM    401  HD2 LYS A  26     -21.687  16.606   2.753  1.00 92.51           H  
ATOM    402  HD3 LYS A  26     -20.428  16.436   1.509  1.00 92.51           H  
ATOM    403  CE  LYS A  26     -20.581  18.417   2.366  1.00 92.51           C  
ATOM    404  HE2 LYS A  26     -19.577  18.688   2.040  1.00 92.51           H  
ATOM    405  HE3 LYS A  26     -20.720  18.836   3.363  1.00 92.51           H  
ATOM    406  NZ  LYS A  26     -21.599  18.974   1.440  1.00 92.51           N  
ATOM    407  HZ1 LYS A  26     -22.529  18.757   1.769  1.00 92.51           H  
ATOM    408  HZ2 LYS A  26     -21.485  18.599   0.509  1.00 92.51           H  
ATOM    409  HZ3 LYS A  26     -21.513  19.979   1.397  1.00 92.51           H  
ATOM    410  N   SER A  27     -19.100  11.885   4.522  1.00 94.57           N  
ATOM    411  H   SER A  27     -18.474  12.005   3.739  1.00 94.57           H  
ATOM    412  CA  SER A  27     -19.520  10.522   4.879  1.00 94.57           C  
ATOM    413  HA  SER A  27     -20.603  10.504   5.000  1.00 94.57           H  
ATOM    414  C   SER A  27     -18.909  10.061   6.202  1.00 94.57           C  
ATOM    415  CB  SER A  27     -19.148   9.538   3.767  1.00 94.57           C  
ATOM    416  HB2 SER A  27     -19.738   9.763   2.878  1.00 94.57           H  
ATOM    417  HB3 SER A  27     -19.373   8.523   4.091  1.00 94.57           H  
ATOM    418  O   SER A  27     -19.589   9.430   7.005  1.00 94.57           O  
ATOM    419  OG  SER A  27     -17.772   9.650   3.452  1.00 94.57           O  
ATOM    420  HG  SER A  27     -17.539   8.962   2.824  1.00 94.57           H  
ATOM    421  N   PHE A  28     -17.654  10.429   6.465  1.00 96.00           N  
ATOM    422  H   PHE A  28     -17.155  10.974   5.777  1.00 96.00           H  
ATOM    423  CA  PHE A  28     -17.002  10.153   7.740  1.00 96.00           C  
ATOM    424  HA  PHE A  28     -17.101   9.090   7.958  1.00 96.00           H  
ATOM    425  C   PHE A  28     -17.671  10.914   8.888  1.00 96.00           C  
ATOM    426  CB  PHE A  28     -15.516  10.502   7.627  1.00 96.00           C  
ATOM    427  HB2 PHE A  28     -15.077   9.909   6.825  1.00 96.00           H  
ATOM    428  HB3 PHE A  28     -15.405  11.551   7.354  1.00 96.00           H  
ATOM    429  O   PHE A  28     -18.023  10.317   9.901  1.00 96.00           O  
ATOM    430  CG  PHE A  28     -14.745  10.254   8.902  1.00 96.00           C  
ATOM    431  CD1 PHE A  28     -14.037  11.305   9.519  1.00 96.00           C  
ATOM    432  HD1 PHE A  28     -14.028  12.293   9.083  1.00 96.00           H  
ATOM    433  CD2 PHE A  28     -14.769   8.978   9.495  1.00 96.00           C  
ATOM    434  HD2 PHE A  28     -15.324   8.169   9.042  1.00 96.00           H  
ATOM    435  CE1 PHE A  28     -13.337  11.067  10.714  1.00 96.00           C  
ATOM    436  HE1 PHE A  28     -12.795  11.864  11.202  1.00 96.00           H  
ATOM    437  CE2 PHE A  28     -14.075   8.746  10.691  1.00 96.00           C  
ATOM    438  HE2 PHE A  28     -14.100   7.769  11.151  1.00 96.00           H  
ATOM    439  CZ  PHE A  28     -13.348   9.786  11.286  1.00 96.00           C  
ATOM    440  HZ  PHE A  28     -12.795   9.595  12.194  1.00 96.00           H  
ATOM    441  N   LEU A  29     -17.937  12.210   8.703  1.00 93.82           N  
ATOM    442  H   LEU A  29     -17.624  12.643   7.846  1.00 93.82           H  
ATOM    443  CA  LEU A  29     -18.620  13.030   9.710  1.00 93.82           C  
ATOM    444  HA  LEU A  29     -18.072  12.954  10.649  1.00 93.82           H  
ATOM    445  C   LEU A  29     -20.028  12.538  10.019  1.00 93.82           C  
ATOM    446  CB  LEU A  29     -18.687  14.493   9.242  1.00 93.82           C  
ATOM    447  HB2 LEU A  29     -19.260  15.078   9.962  1.00 93.82           H  
ATOM    448  HB3 LEU A  29     -19.218  14.532   8.291  1.00 93.82           H  
ATOM    449  O   LEU A  29     -20.466  12.661  11.162  1.00 93.82           O  
ATOM    450  CG  LEU A  29     -17.313  15.141   9.063  1.00 93.82           C  
ATOM    451  HG  LEU A  29     -16.765  14.554   8.327  1.00 93.82           H  
ATOM    452  CD1 LEU A  29     -17.465  16.564   8.528  1.00 93.82           C  
ATOM    453 HD11 LEU A  29     -16.481  17.009   8.381  1.00 93.82           H  
ATOM    454 HD12 LEU A  29     -18.031  17.178   9.229  1.00 93.82           H  
ATOM    455 HD13 LEU A  29     -17.977  16.547   7.566  1.00 93.82           H  
ATOM    456  CD2 LEU A  29     -16.487  15.176  10.348  1.00 93.82           C  
ATOM    457 HD21 LEU A  29     -15.461  15.432  10.080  1.00 93.82           H  
ATOM    458 HD22 LEU A  29     -16.433  14.200  10.829  1.00 93.82           H  
ATOM    459 HD23 LEU A  29     -16.883  15.931  11.027  1.00 93.82           H  
ATOM    460  N   TYR A  30     -20.709  11.981   9.020  1.00 96.60           N  
ATOM    461  H   TYR A  30     -20.304  11.999   8.095  1.00 96.60           H  
ATOM    462  CA  TYR A  30     -22.020  11.375   9.184  1.00 96.60           C  
ATOM    463  HA  TYR A  30     -22.669  12.080   9.703  1.00 96.60           H  
ATOM    464  C   TYR A  30     -21.969  10.099  10.036  1.00 96.60           C  
ATOM    465  CB  TYR A  30     -22.603  11.106   7.796  1.00 96.60           C  
ATOM    466  HB2 TYR A  30     -22.635  12.042   7.239  1.00 96.60           H  
ATOM    467  HB3 TYR A  30     -21.955  10.417   7.255  1.00 96.60           H  
ATOM    468  O   TYR A  30     -22.835   9.904  10.883  1.00 96.60           O  
ATOM    469  CG  TYR A  30     -24.001  10.541   7.845  1.00 96.60           C  
ATOM    470  CD1 TYR A  30     -24.240   9.208   7.463  1.00 96.60           C  
ATOM    471  HD1 TYR A  30     -23.426   8.581   7.129  1.00 96.60           H  
ATOM    472  CD2 TYR A  30     -25.060  11.351   8.297  1.00 96.60           C  
ATOM    473  HD2 TYR A  30     -24.870  12.368   8.607  1.00 96.60           H  
ATOM    474  CE1 TYR A  30     -25.547   8.691   7.520  1.00 96.60           C  
ATOM    475  HE1 TYR A  30     -25.750   7.673   7.223  1.00 96.60           H  
ATOM    476  CE2 TYR A  30     -26.364  10.831   8.374  1.00 96.60           C  
ATOM    477  HE2 TYR A  30     -27.169  11.454   8.734  1.00 96.60           H  
ATOM    478  OH  TYR A  30     -27.859   8.979   8.077  1.00 96.60           O  
ATOM    479  HH  TYR A  30     -28.504   9.644   8.327  1.00 96.60           H  
ATOM    480  CZ  TYR A  30     -26.606   9.495   7.992  1.00 96.60           C  
ATOM    481  N   ILE A  31     -20.934   9.262   9.884  1.00 96.71           N  
ATOM    482  H   ILE A  31     -20.243   9.467   9.177  1.00 96.71           H  
ATOM    483  CA  ILE A  31     -20.723   8.098  10.765  1.00 96.71           C  
ATOM    484  HA  ILE A  31     -21.624   7.486  10.754  1.00 96.71           H  
ATOM    485  C   ILE A  31     -20.521   8.554  12.215  1.00 96.71           C  
ATOM    486  CB  ILE A  31     -19.541   7.228  10.272  1.00 96.71           C  
ATOM    487  HB  ILE A  31     -18.673   7.870  10.119  1.00 96.71           H  
ATOM    488  O   ILE A  31     -21.128   7.979  13.117  1.00 96.71           O  
ATOM    489  CG1 ILE A  31     -19.903   6.555   8.929  1.00 96.71           C  
ATOM    490 HG12 ILE A  31     -20.663   5.792   9.099  1.00 96.71           H  
ATOM    491 HG13 ILE A  31     -20.330   7.295   8.252  1.00 96.71           H  
ATOM    492  CG2 ILE A  31     -19.154   6.154  11.310  1.00 96.71           C  
ATOM    493 HG21 ILE A  31     -18.806   6.617  12.233  1.00 96.71           H  
ATOM    494 HG22 ILE A  31     -20.013   5.521  11.534  1.00 96.71           H  
ATOM    495 HG23 ILE A  31     -18.335   5.536  10.941  1.00 96.71           H  
ATOM    496  CD1 ILE A  31     -18.705   5.917   8.213  1.00 96.71           C  
ATOM    497 HD11 ILE A  31     -17.908   6.652   8.097  1.00 96.71           H  
ATOM    498 HD12 ILE A  31     -18.332   5.058   8.771  1.00 96.71           H  
ATOM    499 HD13 ILE A  31     -19.018   5.578   7.226  1.00 96.71           H  
ATOM    500  N   LEU A  32     -19.713   9.596  12.441  1.00 96.60           N  
ATOM    501  H   LEU A  32     -19.226  10.007  11.657  1.00 96.60           H  
ATOM    502  CA  LEU A  32     -19.488  10.138  13.786  1.00 96.60           C  
ATOM    503  HA  LEU A  32     -19.185   9.326  14.448  1.00 96.60           H  
ATOM    504  C   LEU A  32     -20.767  10.722  14.400  1.00 96.60           C  
ATOM    505  CB  LEU A  32     -18.375  11.201  13.763  1.00 96.60           C  
ATOM    506  HB2 LEU A  32     -18.257  11.576  14.780  1.00 96.60           H  
ATOM    507  HB3 LEU A  32     -18.697  12.035  13.139  1.00 96.60           H  
ATOM    508  O   LEU A  32     -21.006  10.548  15.584  1.00 96.60           O  
ATOM    509  CG  LEU A  32     -17.005  10.714  13.266  1.00 96.60           C  
ATOM    510  HG  LEU A  32     -17.069  10.462  12.208  1.00 96.60           H  
ATOM    511  CD1 LEU A  32     -15.984  11.841  13.422  1.00 96.60           C  
ATOM    512 HD11 LEU A  32     -15.009  11.513  13.060  1.00 96.60           H  
ATOM    513 HD12 LEU A  32     -15.898  12.111  14.475  1.00 96.60           H  
ATOM    514 HD13 LEU A  32     -16.299  12.712  12.847  1.00 96.60           H  
ATOM    515  CD2 LEU A  32     -16.502   9.486  14.019  1.00 96.60           C  
ATOM    516 HD21 LEU A  32     -15.505   9.242  13.653  1.00 96.60           H  
ATOM    517 HD22 LEU A  32     -17.153   8.633  13.831  1.00 96.60           H  
ATOM    518 HD23 LEU A  32     -16.467   9.691  15.088  1.00 96.60           H  
ATOM    519  N   ASP A  33     -21.615  11.364  13.598  1.00 96.62           N  
ATOM    520  H   ASP A  33     -21.358  11.499  12.631  1.00 96.62           H  
ATOM    521  CA  ASP A  33     -22.914  11.876  14.052  1.00 96.62           C  
ATOM    522  HA  ASP A  33     -22.779  12.445  14.971  1.00 96.62           H  
ATOM    523  C   ASP A  33     -23.934  10.759  14.351  1.00 96.62           C  
ATOM    524  CB  ASP A  33     -23.441  12.820  12.968  1.00 96.62           C  
ATOM    525  HB2 ASP A  33     -22.713  13.613  12.797  1.00 96.62           H  
ATOM    526  HB3 ASP A  33     -23.573  12.272  12.035  1.00 96.62           H  
ATOM    527  O   ASP A  33     -24.790  10.894  15.226  1.00 96.62           O  
ATOM    528  CG  ASP A  33     -24.766  13.441  13.388  1.00 96.62           C  
ATOM    529  OD1 ASP A  33     -24.705  14.407  14.172  1.00 96.62           O  
ATOM    530  OD2 ASP A  33     -25.811  12.936  12.910  1.00 96.62           O  
ATOM    531  N   LEU A  34     -23.854   9.638  13.629  1.00 97.10           N  
ATOM    532  H   LEU A  34     -23.169   9.602  12.887  1.00 97.10           H  
ATOM    533  CA  LEU A  34     -24.710   8.474  13.851  1.00 97.10           C  
ATOM    534  HA  LEU A  34     -25.732   8.814  14.015  1.00 97.10           H  
ATOM    535  C   LEU A  34     -24.326   7.681  15.095  1.00 97.10           C  
ATOM    536  CB  LEU A  34     -24.653   7.545  12.627  1.00 97.10           C  
ATOM    537  HB2 LEU A  34     -24.879   6.528  12.945  1.00 97.10           H  
ATOM    538  HB3 LEU A  34     -23.635   7.541  12.237  1.00 97.10           H  
ATOM    539  O   LEU A  34     -25.218   7.136  15.741  1.00 97.10           O  
ATOM    540  CG  LEU A  34     -25.629   7.910  11.503  1.00 97.10           C  
ATOM    541  HG  LEU A  34     -25.547   8.967  11.248  1.00 97.10           H  
ATOM    542  CD1 LEU A  34     -25.285   7.058  10.284  1.00 97.10           C  
ATOM    543 HD11 LEU A  34     -25.183   6.012  10.571  1.00 97.10           H  
ATOM    544 HD12 LEU A  34     -26.080   7.137   9.542  1.00 97.10           H  
ATOM    545 HD13 LEU A  34     -24.345   7.410   9.857  1.00 97.10           H  
ATOM    546  CD2 LEU A  34     -27.079   7.575  11.870  1.00 97.10           C  
ATOM    547 HD21 LEU A  34     -27.328   7.971  12.854  1.00 97.10           H  
ATOM    548 HD22 LEU A  34     -27.752   7.979  11.113  1.00 97.10           H  
ATOM    549 HD23 LEU A  34     -27.205   6.494  11.916  1.00 97.10           H  
ATOM    550  N   LEU A  35     -23.031   7.578  15.407  1.00 97.04           N  
ATOM    551  H   LEU A  35     -22.361   8.066  14.829  1.00 97.04           H  
ATOM    552  CA  LEU A  35     -22.528   6.663  16.431  1.00 97.04           C  
ATOM    553  HA  LEU A  35     -22.798   5.662  16.094  1.00 97.04           H  
ATOM    554  C   LEU A  35     -23.231   6.849  17.795  1.00 97.04           C  
ATOM    555  CB  LEU A  35     -20.984   6.736  16.479  1.00 97.04           C  
ATOM    556  HB2 LEU A  35     -20.665   7.692  16.895  1.00 97.04           H  
ATOM    557  HB3 LEU A  35     -20.598   6.690  15.461  1.00 97.04           H  
ATOM    558  O   LEU A  35     -23.765   5.853  18.283  1.00 97.04           O  
ATOM    559  CG  LEU A  35     -20.315   5.618  17.297  1.00 97.04           C  
ATOM    560  HG  LEU A  35     -20.776   5.551  18.282  1.00 97.04           H  
ATOM    561  CD1 LEU A  35     -20.423   4.263  16.593  1.00 97.04           C  
ATOM    562 HD11 LEU A  35     -19.975   4.318  15.601  1.00 97.04           H  
ATOM    563 HD12 LEU A  35     -19.906   3.512  17.190  1.00 97.04           H  
ATOM    564 HD13 LEU A  35     -21.472   3.976  16.511  1.00 97.04           H  
ATOM    565  CD2 LEU A  35     -18.826   5.914  17.474  1.00 97.04           C  
ATOM    566 HD21 LEU A  35     -18.709   6.830  18.051  1.00 97.04           H  
ATOM    567 HD22 LEU A  35     -18.353   5.106  18.033  1.00 97.04           H  
ATOM    568 HD23 LEU A  35     -18.338   6.028  16.506  1.00 97.04           H  
ATOM    569  N   PRO A  36     -23.384   8.072  18.350  1.00 96.95           N  
ATOM    570  CA  PRO A  36     -24.084   8.289  19.623  1.00 96.95           C  
ATOM    571  HA  PRO A  36     -23.617   7.673  20.391  1.00 96.95           H  
ATOM    572  C   PRO A  36     -25.587   7.972  19.584  1.00 96.95           C  
ATOM    573  CB  PRO A  36     -23.874   9.771  19.967  1.00 96.95           C  
ATOM    574  HB2 PRO A  36     -23.690   9.910  21.032  1.00 96.95           H  
ATOM    575  HB3 PRO A  36     -24.740  10.357  19.658  1.00 96.95           H  
ATOM    576  O   PRO A  36     -26.221   7.829  20.624  1.00 96.95           O  
ATOM    577  CG  PRO A  36     -22.670  10.196  19.135  1.00 96.95           C  
ATOM    578  HG2 PRO A  36     -22.692  11.259  18.896  1.00 96.95           H  
ATOM    579  HG3 PRO A  36     -21.748   9.938  19.657  1.00 96.95           H  
ATOM    580  CD  PRO A  36     -22.820   9.335  17.891  1.00 96.95           C  
ATOM    581  HD2 PRO A  36     -21.839   9.219  17.430  1.00 96.95           H  
ATOM    582  HD3 PRO A  36     -23.508   9.813  17.195  1.00 96.95           H  
ATOM    583  N   ARG A  37     -26.180   7.886  18.385  1.00 96.96           N  
ATOM    584  H   ARG A  37     -25.588   7.957  17.570  1.00 96.96           H  
ATOM    585  CA  ARG A  37     -27.621   7.671  18.172  1.00 96.96           C  
ATOM    586  HA  ARG A  37     -28.154   7.953  19.080  1.00 96.96           H  
ATOM    587  C   ARG A  37     -27.980   6.204  17.935  1.00 96.96           C  
ATOM    588  CB  ARG A  37     -28.112   8.565  17.020  1.00 96.96           C  
ATOM    589  HB2 ARG A  37     -29.179   8.393  16.873  1.00 96.96           H  
ATOM    590  HB3 ARG A  37     -27.591   8.293  16.102  1.00 96.96           H  
ATOM    591  O   ARG A  37     -29.157   5.880  17.788  1.00 96.96           O  
ATOM    592  CG  ARG A  37     -27.894  10.057  17.314  1.00 96.96           C  
ATOM    593  HG2 ARG A  37     -26.829  10.271  17.413  1.00 96.96           H  
ATOM    594  HG3 ARG A  37     -28.380  10.301  18.259  1.00 96.96           H  
ATOM    595  CD  ARG A  37     -28.477  10.962  16.225  1.00 96.96           C  
ATOM    596  HD2 ARG A  37     -29.523  10.706  16.058  1.00 96.96           H  
ATOM    597  HD3 ARG A  37     -28.448  11.987  16.595  1.00 96.96           H  
ATOM    598  NE  ARG A  37     -27.695  10.916  14.976  1.00 96.96           N  
ATOM    599  HE  ARG A  37     -26.770  11.322  15.010  1.00 96.96           H  
ATOM    600  NH1 ARG A  37     -29.168   9.771  13.639  1.00 96.96           N  
ATOM    601 HH11 ARG A  37     -29.422   9.416  12.728  1.00 96.96           H  
ATOM    602 HH12 ARG A  37     -29.726   9.586  14.460  1.00 96.96           H  
ATOM    603  NH2 ARG A  37     -27.322  10.677  12.762  1.00 96.96           N  
ATOM    604 HH21 ARG A  37     -26.631  11.408  12.857  1.00 96.96           H  
ATOM    605 HH22 ARG A  37     -27.557  10.345  11.838  1.00 96.96           H  
ATOM    606  CZ  ARG A  37     -28.065  10.454  13.802  1.00 96.96           C  
ATOM    607  N   LEU A  38     -26.995   5.309  17.860  1.00 96.26           N  
ATOM    608  H   LEU A  38     -26.049   5.624  18.024  1.00 96.26           H  
ATOM    609  CA  LEU A  38     -27.249   3.883  17.675  1.00 96.26           C  
ATOM    610  HA  LEU A  38     -27.990   3.759  16.885  1.00 96.26           H  
ATOM    611  C   LEU A  38     -27.827   3.268  18.953  1.00 96.26           C  
ATOM    612  CB  LEU A  38     -25.955   3.156  17.270  1.00 96.26           C  
ATOM    613  HB2 LEU A  38     -26.147   2.083  17.271  1.00 96.26           H  
ATOM    614  HB3 LEU A  38     -25.202   3.357  18.032  1.00 96.26           H  
ATOM    615  O   LEU A  38     -27.220   3.350  20.015  1.00 96.26           O  
ATOM    616  CG  LEU A  38     -25.384   3.544  15.897  1.00 96.26           C  
ATOM    617  HG  LEU A  38     -25.151   4.608  15.881  1.00 96.26           H  
ATOM    618  CD1 LEU A  38     -24.088   2.766  15.664  1.00 96.26           C  
ATOM    619 HD11 LEU A  38     -24.299   1.699  15.589  1.00 96.26           H  
ATOM    620 HD12 LEU A  38     -23.421   2.940  16.508  1.00 96.26           H  
ATOM    621 HD13 LEU A  38     -23.609   3.119  14.751  1.00 96.26           H  
ATOM    622  CD2 LEU A  38     -26.342   3.218  14.747  1.00 96.26           C  
ATOM    623 HD21 LEU A  38     -25.851   3.425  13.796  1.00 96.26           H  
ATOM    624 HD22 LEU A  38     -27.224   3.855  14.813  1.00 96.26           H  
ATOM    625 HD23 LEU A  38     -26.638   2.170  14.784  1.00 96.26           H  
ATOM    626  N   CYS A  39     -28.936   2.531  18.833  1.00 94.64           N  
ATOM    627  H   CYS A  39     -29.476   2.600  17.983  1.00 94.64           H  
ATOM    628  CA  CYS A  39     -29.503   1.770  19.956  1.00 94.64           C  
ATOM    629  HA  CYS A  39     -29.730   2.458  20.771  1.00 94.64           H  
ATOM    630  C   CYS A  39     -28.533   0.711  20.509  1.00 94.64           C  
ATOM    631  CB  CYS A  39     -30.794   1.073  19.502  1.00 94.64           C  
ATOM    632  HB2 CYS A  39     -30.563   0.314  18.754  1.00 94.64           H  
ATOM    633  HB3 CYS A  39     -31.250   0.582  20.361  1.00 94.64           H  
ATOM    634  O   CYS A  39     -28.638   0.306  21.664  1.00 94.64           O  
ATOM    635  SG  CYS A  39     -31.979   2.253  18.799  1.00 94.64           S  
ATOM    636  HG  CYS A  39     -32.072   3.063  19.858  1.00 94.64           H  
ATOM    637  N   ARG A  40     -27.601   0.235  19.674  1.00 95.34           N  
ATOM    638  H   ARG A  40     -27.562   0.648  18.753  1.00 95.34           H  
ATOM    639  CA  ARG A  40     -26.543  -0.701  20.057  1.00 95.34           C  
ATOM    640  HA  ARG A  40     -26.436  -0.672  21.142  1.00 95.34           H  
ATOM    641  C   ARG A  40     -25.219  -0.268  19.444  1.00 95.34           C  
ATOM    642  CB  ARG A  40     -26.944  -2.125  19.649  1.00 95.34           C  
ATOM    643  HB2 ARG A  40     -27.030  -2.187  18.565  1.00 95.34           H  
ATOM    644  HB3 ARG A  40     -27.915  -2.354  20.088  1.00 95.34           H  
ATOM    645  O   ARG A  40     -25.010  -0.416  18.239  1.00 95.34           O  
ATOM    646  CG  ARG A  40     -25.922  -3.156  20.148  1.00 95.34           C  
ATOM    647  HG2 ARG A  40     -25.834  -3.080  21.232  1.00 95.34           H  
ATOM    648  HG3 ARG A  40     -24.949  -2.962  19.697  1.00 95.34           H  
ATOM    649  CD  ARG A  40     -26.372  -4.569  19.775  1.00 95.34           C  
ATOM    650  HD2 ARG A  40     -27.346  -4.753  20.230  1.00 95.34           H  
ATOM    651  HD3 ARG A  40     -26.471  -4.633  18.691  1.00 95.34           H  
ATOM    652  NE  ARG A  40     -25.405  -5.576  20.247  1.00 95.34           N  
ATOM    653  HE  ARG A  40     -24.592  -5.223  20.730  1.00 95.34           H  
ATOM    654  NH1 ARG A  40     -26.597  -7.435  19.613  1.00 95.34           N  
ATOM    655 HH11 ARG A  40     -26.725  -8.437  19.610  1.00 95.34           H  
ATOM    656 HH12 ARG A  40     -27.329  -6.835  19.260  1.00 95.34           H  
ATOM    657  NH2 ARG A  40     -24.645  -7.684  20.663  1.00 95.34           N  
ATOM    658 HH21 ARG A  40     -24.796  -8.682  20.643  1.00 95.34           H  
ATOM    659 HH22 ARG A  40     -23.877  -7.302  21.198  1.00 95.34           H  
ATOM    660  CZ  ARG A  40     -25.552  -6.888  20.170  1.00 95.34           C  
ATOM    661  N   LEU A  41     -24.315   0.207  20.293  1.00 95.91           N  
ATOM    662  H   LEU A  41     -24.585   0.361  21.254  1.00 95.91           H  
ATOM    663  CA  LEU A  41     -22.970   0.592  19.886  1.00 95.91           C  
ATOM    664  HA  LEU A  41     -23.076   1.273  19.042  1.00 95.91           H  
ATOM    665  C   LEU A  41     -22.147  -0.629  19.426  1.00 95.91           C  
ATOM    666  CB  LEU A  41     -22.282   1.344  21.038  1.00 95.91           C  
ATOM    667  HB2 LEU A  41     -21.218   1.439  20.820  1.00 95.91           H  
ATOM    668  HB3 LEU A  41     -22.371   0.752  21.949  1.00 95.91           H  
ATOM    669  O   LEU A  41     -22.230  -1.712  20.022  1.00 95.91           O  
ATOM    670  CG  LEU A  41     -22.846   2.755  21.292  1.00 95.91           C  
ATOM    671  HG  LEU A  41     -23.925   2.700  21.435  1.00 95.91           H  
ATOM    672  CD1 LEU A  41     -22.217   3.331  22.555  1.00 95.91           C  
ATOM    673 HD11 LEU A  41     -21.133   3.379  22.453  1.00 95.91           H  
ATOM    674 HD12 LEU A  41     -22.462   2.711  23.417  1.00 95.91           H  
ATOM    675 HD13 LEU A  41     -22.596   4.336  22.737  1.00 95.91           H  
ATOM    676  CD2 LEU A  41     -22.537   3.700  20.134  1.00 95.91           C  
ATOM    677 HD21 LEU A  41     -21.468   3.703  19.921  1.00 95.91           H  
ATOM    678 HD22 LEU A  41     -23.098   3.422  19.242  1.00 95.91           H  
ATOM    679 HD23 LEU A  41     -22.837   4.711  20.411  1.00 95.91           H  
ATOM    680  N   PRO A  42     -21.341  -0.501  18.357  1.00 96.32           N  
ATOM    681  CA  PRO A  42     -20.459  -1.571  17.916  1.00 96.32           C  
ATOM    682  HA  PRO A  42     -21.036  -2.484  17.772  1.00 96.32           H  
ATOM    683  C   PRO A  42     -19.361  -1.817  18.953  1.00 96.32           C  
ATOM    684  CB  PRO A  42     -19.891  -1.105  16.570  1.00 96.32           C  
ATOM    685  HB2 PRO A  42     -18.868  -1.444  16.408  1.00 96.32           H  
ATOM    686  HB3 PRO A  42     -20.539  -1.455  15.765  1.00 96.32           H  
ATOM    687  O   PRO A  42     -18.590  -0.924  19.265  1.00 96.32           O  
ATOM    688  CG  PRO A  42     -19.972   0.419  16.645  1.00 96.32           C  
ATOM    689  HG2 PRO A  42     -20.093   0.869  15.660  1.00 96.32           H  
ATOM    690  HG3 PRO A  42     -19.077   0.810  17.129  1.00 96.32           H  
ATOM    691  CD  PRO A  42     -21.203   0.673  17.507  1.00 96.32           C  
ATOM    692  HD2 PRO A  42     -22.085   0.763  16.872  1.00 96.32           H  
ATOM    693  HD3 PRO A  42     -21.074   1.585  18.091  1.00 96.32           H  
ATOM    694  N   ARG A  43     -19.206  -3.058  19.425  1.00 95.23           N  
ATOM    695  H   ARG A  43     -19.956  -3.713  19.255  1.00 95.23           H  
ATOM    696  CA  ARG A  43     -18.185  -3.403  20.436  1.00 95.23           C  
ATOM    697  HA  ARG A  43     -18.411  -2.854  21.350  1.00 95.23           H  
ATOM    698  C   ARG A  43     -16.750  -2.997  20.061  1.00 95.23           C  
ATOM    699  CB  ARG A  43     -18.271  -4.910  20.729  1.00 95.23           C  
ATOM    700  HB2 ARG A  43     -18.016  -5.469  19.829  1.00 95.23           H  
ATOM    701  HB3 ARG A  43     -19.297  -5.150  21.010  1.00 95.23           H  
ATOM    702  O   ARG A  43     -15.958  -2.703  20.947  1.00 95.23           O  
ATOM    703  CG  ARG A  43     -17.340  -5.347  21.871  1.00 95.23           C  
ATOM    704  HG2 ARG A  43     -16.300  -5.200  21.578  1.00 95.23           H  
ATOM    705  HG3 ARG A  43     -17.544  -4.749  22.759  1.00 95.23           H  
ATOM    706  CD  ARG A  43     -17.547  -6.829  22.201  1.00 95.23           C  
ATOM    707  HD2 ARG A  43     -18.563  -6.970  22.568  1.00 95.23           H  
ATOM    708  HD3 ARG A  43     -17.409  -7.414  21.292  1.00 95.23           H  
ATOM    709  NE  ARG A  43     -16.589  -7.286  23.223  1.00 95.23           N  
ATOM    710  HE  ARG A  43     -15.982  -6.583  23.620  1.00 95.23           H  
ATOM    711  NH1 ARG A  43     -17.169  -9.512  23.238  1.00 95.23           N  
ATOM    712 HH11 ARG A  43     -17.008 -10.444  23.594  1.00 95.23           H  
ATOM    713 HH12 ARG A  43     -17.899  -9.336  22.563  1.00 95.23           H  
ATOM    714  NH2 ARG A  43     -15.518  -8.802  24.548  1.00 95.23           N  
ATOM    715 HH21 ARG A  43     -15.374  -9.752  24.859  1.00 95.23           H  
ATOM    716 HH22 ARG A  43     -14.964  -8.071  24.970  1.00 95.23           H  
ATOM    717  CZ  ARG A  43     -16.431  -8.524  23.662  1.00 95.23           C  
ATOM    718  N   PHE A  44     -16.436  -3.002  18.767  1.00 96.86           N  
ATOM    719  H   PHE A  44     -17.193  -3.102  18.107  1.00 96.86           H  
ATOM    720  CA  PHE A  44     -15.100  -2.758  18.229  1.00 96.86           C  
ATOM    721  HA  PHE A  44     -14.478  -2.287  18.990  1.00 96.86           H  
ATOM    722  C   PHE A  44     -15.168  -1.840  17.009  1.00 96.86           C  
ATOM    723  CB  PHE A  44     -14.460  -4.091  17.826  1.00 96.86           C  
ATOM    724  HB2 PHE A  44     -15.028  -4.513  16.996  1.00 96.86           H  
ATOM    725  HB3 PHE A  44     -13.450  -3.901  17.462  1.00 96.86           H  
ATOM    726  O   PHE A  44     -16.053  -2.024  16.161  1.00 96.86           O  
ATOM    727  CG  PHE A  44     -14.377  -5.126  18.926  1.00 96.86           C  
ATOM    728  CD1 PHE A  44     -13.519  -4.921  20.020  1.00 96.86           C  
ATOM    729  HD1 PHE A  44     -12.925  -4.021  20.089  1.00 96.86           H  
ATOM    730  CD2 PHE A  44     -15.117  -6.320  18.831  1.00 96.86           C  
ATOM    731  HD2 PHE A  44     -15.753  -6.500  17.977  1.00 96.86           H  
ATOM    732  CE1 PHE A  44     -13.379  -5.920  20.997  1.00 96.86           C  
ATOM    733  HE1 PHE A  44     -12.645  -5.798  21.780  1.00 96.86           H  
ATOM    734  CE2 PHE A  44     -14.983  -7.315  19.815  1.00 96.86           C  
ATOM    735  HE2 PHE A  44     -15.496  -8.259  19.711  1.00 96.86           H  
ATOM    736  CZ  PHE A  44     -14.104  -7.117  20.894  1.00 96.86           C  
ATOM    737  HZ  PHE A  44     -13.933  -7.910  21.608  1.00 96.86           H  
ATOM    738  N   ILE A  45     -14.213  -0.920  16.902  1.00 97.55           N  
ATOM    739  H   ILE A  45     -13.547  -0.834  17.656  1.00 97.55           H  
ATOM    740  CA  ILE A  45     -13.998  -0.047  15.747  1.00 97.55           C  
ATOM    741  HA  ILE A  45     -14.573  -0.425  14.901  1.00 97.55           H  
ATOM    742  C   ILE A  45     -12.512  -0.098  15.381  1.00 97.55           C  
ATOM    743  CB  ILE A  45     -14.480   1.397  16.033  1.00 97.55           C  
ATOM    744  HB  ILE A  45     -13.902   1.791  16.870  1.00 97.55           H  
ATOM    745  O   ILE A  45     -11.659   0.066  16.246  1.00 97.55           O  
ATOM    746  CG1 ILE A  45     -15.978   1.416  16.433  1.00 97.55           C  
ATOM    747 HG12 ILE A  45     -16.131   0.761  17.291  1.00 97.55           H  
ATOM    748 HG13 ILE A  45     -16.583   1.034  15.612  1.00 97.55           H  
ATOM    749  CG2 ILE A  45     -14.211   2.303  14.816  1.00 97.55           C  
ATOM    750 HG21 ILE A  45     -13.146   2.331  14.587  1.00 97.55           H  
ATOM    751 HG22 ILE A  45     -14.758   1.939  13.946  1.00 97.55           H  
ATOM    752 HG23 ILE A  45     -14.509   3.328  15.036  1.00 97.55           H  
ATOM    753  CD1 ILE A  45     -16.522   2.786  16.847  1.00 97.55           C  
ATOM    754 HD11 ILE A  45     -16.488   3.492  16.017  1.00 97.55           H  
ATOM    755 HD12 ILE A  45     -15.941   3.162  17.689  1.00 97.55           H  
ATOM    756 HD13 ILE A  45     -17.559   2.681  17.165  1.00 97.55           H  
ATOM    757  N   LEU A  46     -12.203  -0.313  14.105  1.00 97.98           N  
ATOM    758  H   LEU A  46     -12.954  -0.480  13.451  1.00 97.98           H  
ATOM    759  CA  LEU A  46     -10.865  -0.134  13.547  1.00 97.98           C  
ATOM    760  HA  LEU A  46     -10.211   0.282  14.313  1.00 97.98           H  
ATOM    761  C   LEU A  46     -10.956   0.871  12.403  1.00 97.98           C  
ATOM    762  CB  LEU A  46     -10.280  -1.494  13.132  1.00 97.98           C  
ATOM    763  HB2 LEU A  46     -10.903  -1.918  12.344  1.00 97.98           H  
ATOM    764  HB3 LEU A  46     -10.342  -2.149  14.001  1.00 97.98           H  
ATOM    765  O   LEU A  46     -11.753   0.699  11.475  1.00 97.98           O  
ATOM    766  CG  LEU A  46      -8.816  -1.465  12.642  1.00 97.98           C  
ATOM    767  HG  LEU A  46      -8.239  -0.764  13.244  1.00 97.98           H  
ATOM    768  CD1 LEU A  46      -8.206  -2.860  12.796  1.00 97.98           C  
ATOM    769 HD11 LEU A  46      -8.757  -3.578  12.188  1.00 97.98           H  
ATOM    770 HD12 LEU A  46      -8.234  -3.168  13.841  1.00 97.98           H  
ATOM    771 HD13 LEU A  46      -7.165  -2.843  12.473  1.00 97.98           H  
ATOM    772  CD2 LEU A  46      -8.673  -1.096  11.159  1.00 97.98           C  
ATOM    773 HD21 LEU A  46      -8.977  -0.064  10.982  1.00 97.98           H  
ATOM    774 HD22 LEU A  46      -7.629  -1.182  10.859  1.00 97.98           H  
ATOM    775 HD23 LEU A  46      -9.280  -1.759  10.542  1.00 97.98           H  
ATOM    776  N   LEU A  47     -10.131   1.909  12.480  1.00 98.26           N  
ATOM    777  H   LEU A  47      -9.520   1.975  13.281  1.00 98.26           H  
ATOM    778  CA  LEU A  47      -9.984   2.917  11.445  1.00 98.26           C  
ATOM    779  HA  LEU A  47     -10.645   2.661  10.617  1.00 98.26           H  
ATOM    780  C   LEU A  47      -8.553   2.917  10.914  1.00 98.26           C  
ATOM    781  CB  LEU A  47     -10.456   4.273  11.989  1.00 98.26           C  
ATOM    782  HB2 LEU A  47      -9.900   4.519  12.894  1.00 98.26           H  
ATOM    783  HB3 LEU A  47     -11.501   4.151  12.271  1.00 98.26           H  
ATOM    784  O   LEU A  47      -7.608   2.908  11.695  1.00 98.26           O  
ATOM    785  CG  LEU A  47     -10.338   5.429  10.973  1.00 98.26           C  
ATOM    786  HG  LEU A  47     -10.395   5.046   9.954  1.00 98.26           H  
ATOM    787  CD1 LEU A  47     -11.474   6.433  11.166  1.00 98.26           C  
ATOM    788 HD11 LEU A  47     -11.605   6.653  12.225  1.00 98.26           H  
ATOM    789 HD12 LEU A  47     -12.391   6.011  10.755  1.00 98.26           H  
ATOM    790 HD13 LEU A  47     -11.261   7.357  10.629  1.00 98.26           H  
ATOM    791  CD2 LEU A  47      -9.038   6.209  11.150  1.00 98.26           C  
ATOM    792 HD21 LEU A  47      -9.014   6.643  12.150  1.00 98.26           H  
ATOM    793 HD22 LEU A  47      -8.991   7.013  10.416  1.00 98.26           H  
ATOM    794 HD23 LEU A  47      -8.173   5.558  11.017  1.00 98.26           H  
ATOM    795  N   GLU A  48      -8.405   2.968   9.595  1.00 98.10           N  
ATOM    796  H   GLU A  48      -9.236   2.944   9.020  1.00 98.10           H  
ATOM    797  CA  GLU A  48      -7.143   3.267   8.915  1.00 98.10           C  
ATOM    798  HA  GLU A  48      -6.348   3.342   9.657  1.00 98.10           H  
ATOM    799  C   GLU A  48      -7.238   4.628   8.216  1.00 98.10           C  
ATOM    800  CB  GLU A  48      -6.765   2.105   7.981  1.00 98.10           C  
ATOM    801  HB2 GLU A  48      -7.604   1.869   7.326  1.00 98.10           H  
ATOM    802  HB3 GLU A  48      -6.627   1.228   8.614  1.00 98.10           H  
ATOM    803  O   GLU A  48      -8.297   5.027   7.723  1.00 98.10           O  
ATOM    804  CG  GLU A  48      -5.469   2.292   7.159  1.00 98.10           C  
ATOM    805  HG2 GLU A  48      -5.075   1.300   6.939  1.00 98.10           H  
ATOM    806  HG3 GLU A  48      -4.730   2.810   7.770  1.00 98.10           H  
ATOM    807  CD  GLU A  48      -5.630   3.010   5.806  1.00 98.10           C  
ATOM    808  OE1 GLU A  48      -4.588   3.334   5.181  1.00 98.10           O  
ATOM    809  OE2 GLU A  48      -6.783   3.166   5.344  1.00 98.10           O  
ATOM    810  N   ASN A  49      -6.133   5.372   8.214  1.00 97.02           N  
ATOM    811  H   ASN A  49      -5.313   5.014   8.681  1.00 97.02           H  
ATOM    812  CA  ASN A  49      -5.993   6.612   7.462  1.00 97.02           C  
ATOM    813  HA  ASN A  49      -6.530   6.487   6.522  1.00 97.02           H  
ATOM    814  C   ASN A  49      -4.521   6.895   7.119  1.00 97.02           C  
ATOM    815  CB  ASN A  49      -6.641   7.769   8.252  1.00 97.02           C  
ATOM    816  HB2 ASN A  49      -7.388   7.365   8.936  1.00 97.02           H  
ATOM    817  HB3 ASN A  49      -5.895   8.287   8.854  1.00 97.02           H  
ATOM    818  O   ASN A  49      -3.598   6.171   7.495  1.00 97.02           O  
ATOM    819  CG  ASN A  49      -7.337   8.764   7.336  1.00 97.02           C  
ATOM    820  ND2 ASN A  49      -8.587   9.066   7.585  1.00 97.02           N  
ATOM    821 HD21 ASN A  49      -9.020   9.762   6.996  1.00 97.02           H  
ATOM    822 HD22 ASN A  49      -9.032   8.700   8.415  1.00 97.02           H  
ATOM    823  OD1 ASN A  49      -6.775   9.267   6.371  1.00 97.02           O  
ATOM    824  N   VAL A  50      -4.273   7.976   6.388  1.00 94.16           N  
ATOM    825  H   VAL A  50      -5.050   8.591   6.190  1.00 94.16           H  
ATOM    826  CA  VAL A  50      -2.922   8.397   6.005  1.00 94.16           C  
ATOM    827  HA  VAL A  50      -2.353   7.501   5.759  1.00 94.16           H  
ATOM    828  C   VAL A  50      -2.181   9.086   7.147  1.00 94.16           C  
ATOM    829  CB  VAL A  50      -2.934   9.289   4.754  1.00 94.16           C  
ATOM    830  HB  VAL A  50      -1.908   9.587   4.539  1.00 94.16           H  
ATOM    831  O   VAL A  50      -2.781   9.695   8.030  1.00 94.16           O  
ATOM    832  CG1 VAL A  50      -3.407   8.467   3.547  1.00 94.16           C  
ATOM    833 HG11 VAL A  50      -4.380   8.018   3.748  1.00 94.16           H  
ATOM    834 HG12 VAL A  50      -2.695   7.664   3.357  1.00 94.16           H  
ATOM    835 HG13 VAL A  50      -3.464   9.107   2.667  1.00 94.16           H  
ATOM    836  CG2 VAL A  50      -3.752  10.576   4.930  1.00 94.16           C  
ATOM    837 HG21 VAL A  50      -4.779  10.356   5.223  1.00 94.16           H  
ATOM    838 HG22 VAL A  50      -3.305  11.196   5.707  1.00 94.16           H  
ATOM    839 HG23 VAL A  50      -3.760  11.150   4.003  1.00 94.16           H  
ATOM    840  N   LYS A  51      -0.845   9.060   7.074  1.00 92.56           N  
ATOM    841  H   LYS A  51      -0.414   8.521   6.337  1.00 92.56           H  
ATOM    842  CA  LYS A  51       0.011   9.947   7.870  1.00 92.56           C  
ATOM    843  HA  LYS A  51      -0.149   9.716   8.923  1.00 92.56           H  
ATOM    844  C   LYS A  51      -0.398  11.409   7.638  1.00 92.56           C  
ATOM    845  CB  LYS A  51       1.484   9.700   7.488  1.00 92.56           C  
ATOM    846  HB2 LYS A  51       1.721   8.651   7.665  1.00 92.56           H  
ATOM    847  HB3 LYS A  51       1.605   9.893   6.422  1.00 92.56           H  
ATOM    848  O   LYS A  51      -0.507  11.837   6.489  1.00 92.56           O  
ATOM    849  CG  LYS A  51       2.506  10.568   8.247  1.00 92.56           C  
ATOM    850  HG2 LYS A  51       3.497  10.363   7.844  1.00 92.56           H  
ATOM    851  HG3 LYS A  51       2.287  11.624   8.088  1.00 92.56           H  
ATOM    852  CD  LYS A  51       2.517  10.266   9.751  1.00 92.56           C  
ATOM    853  HD2 LYS A  51       2.741   9.210   9.901  1.00 92.56           H  
ATOM    854  HD3 LYS A  51       1.529  10.479  10.159  1.00 92.56           H  
ATOM    855  CE  LYS A  51       3.552  11.100  10.511  1.00 92.56           C  
ATOM    856  HE2 LYS A  51       4.554  10.745  10.268  1.00 92.56           H  
ATOM    857  HE3 LYS A  51       3.455  12.139  10.197  1.00 92.56           H  
ATOM    858  NZ  LYS A  51       3.311  11.025  11.973  1.00 92.56           N  
ATOM    859  HZ1 LYS A  51       3.290  10.076  12.317  1.00 92.56           H  
ATOM    860  HZ2 LYS A  51       3.983  11.557  12.508  1.00 92.56           H  
ATOM    861  HZ3 LYS A  51       2.409  11.441  12.158  1.00 92.56           H  
ATOM    862  N   GLY A  52      -0.581  12.158   8.718  1.00 91.90           N  
ATOM    863  H   GLY A  52      -0.512  11.715   9.622  1.00 91.90           H  
ATOM    864  CA  GLY A  52      -1.127  13.516   8.745  1.00 91.90           C  
ATOM    865  HA2 GLY A  52      -1.141  13.938   7.740  1.00 91.90           H  
ATOM    866  HA3 GLY A  52      -0.497  14.138   9.381  1.00 91.90           H  
ATOM    867  C   GLY A  52      -2.555  13.579   9.297  1.00 91.90           C  
ATOM    868  O   GLY A  52      -2.942  14.614   9.837  1.00 91.90           O  
ATOM    869  N   PHE A  53      -3.322  12.482   9.231  1.00 94.17           N  
ATOM    870  H   PHE A  53      -2.947  11.632   8.835  1.00 94.17           H  
ATOM    871  CA  PHE A  53      -4.663  12.428   9.820  1.00 94.17           C  
ATOM    872  HA  PHE A  53      -5.268  13.232   9.400  1.00 94.17           H  
ATOM    873  C   PHE A  53      -4.634  12.630  11.338  1.00 94.17           C  
ATOM    874  CB  PHE A  53      -5.329  11.090   9.481  1.00 94.17           C  
ATOM    875  HB2 PHE A  53      -4.704  10.279   9.854  1.00 94.17           H  
ATOM    876  HB3 PHE A  53      -5.391  10.992   8.397  1.00 94.17           H  
ATOM    877  O   PHE A  53      -5.540  13.251  11.882  1.00 94.17           O  
ATOM    878  CG  PHE A  53      -6.725  10.939  10.061  1.00 94.17           C  
ATOM    879  CD1 PHE A  53      -6.944  10.143  11.200  1.00 94.17           C  
ATOM    880  HD1 PHE A  53      -6.109   9.656  11.681  1.00 94.17           H  
ATOM    881  CD2 PHE A  53      -7.806  11.631   9.488  1.00 94.17           C  
ATOM    882  HD2 PHE A  53      -7.637  12.292   8.652  1.00 94.17           H  
ATOM    883  CE1 PHE A  53      -8.237  10.008  11.736  1.00 94.17           C  
ATOM    884  HE1 PHE A  53      -8.391   9.409  12.621  1.00 94.17           H  
ATOM    885  CE2 PHE A  53      -9.100  11.500  10.021  1.00 94.17           C  
ATOM    886  HE2 PHE A  53      -9.917  12.053   9.582  1.00 94.17           H  
ATOM    887  CZ  PHE A  53      -9.318  10.686  11.145  1.00 94.17           C  
ATOM    888  HZ  PHE A  53     -10.306  10.608  11.573  1.00 94.17           H  
ATOM    889  N   GLU A  54      -3.579  12.185  12.023  1.00 93.35           N  
ATOM    890  H   GLU A  54      -2.821  11.743  11.523  1.00 93.35           H  
ATOM    891  CA  GLU A  54      -3.433  12.322  13.474  1.00 93.35           C  
ATOM    892  HA  GLU A  54      -4.270  11.814  13.952  1.00 93.35           H  
ATOM    893  C   GLU A  54      -3.448  13.771  13.979  1.00 93.35           C  
ATOM    894  CB  GLU A  54      -2.148  11.629  13.941  1.00 93.35           C  
ATOM    895  HB2 GLU A  54      -2.136  10.597  13.591  1.00 93.35           H  
ATOM    896  HB3 GLU A  54      -2.229  11.602  15.027  1.00 93.35           H  
ATOM    897  O   GLU A  54      -3.749  14.023  15.140  1.00 93.35           O  
ATOM    898  CG  GLU A  54      -0.799  12.302  13.599  1.00 93.35           C  
ATOM    899  HG2 GLU A  54      -0.059  11.908  14.295  1.00 93.35           H  
ATOM    900  HG3 GLU A  54      -0.849  13.377  13.777  1.00 93.35           H  
ATOM    901  CD  GLU A  54      -0.269  12.039  12.182  1.00 93.35           C  
ATOM    902  OE1 GLU A  54       0.931  12.312  11.932  1.00 93.35           O  
ATOM    903  OE2 GLU A  54      -0.984  11.466  11.329  1.00 93.35           O  
ATOM    904  N   SER A  55      -3.129  14.715  13.096  1.00 92.06           N  
ATOM    905  H   SER A  55      -2.871  14.414  12.167  1.00 92.06           H  
ATOM    906  CA  SER A  55      -3.105  16.154  13.360  1.00 92.06           C  
ATOM    907  HA  SER A  55      -3.111  16.315  14.438  1.00 92.06           H  
ATOM    908  C   SER A  55      -4.342  16.888  12.826  1.00 92.06           C  
ATOM    909  CB  SER A  55      -1.795  16.752  12.821  1.00 92.06           C  
ATOM    910  HB2 SER A  55      -1.888  17.834  12.723  1.00 92.06           H  
ATOM    911  HB3 SER A  55      -1.005  16.551  13.545  1.00 92.06           H  
ATOM    912  O   SER A  55      -4.371  18.113  12.847  1.00 92.06           O  
ATOM    913  OG  SER A  55      -1.398  16.188  11.575  1.00 92.06           O  
ATOM    914  HG  SER A  55      -2.168  16.097  11.010  1.00 92.06           H  
ATOM    915  N   SER A  56      -5.342  16.163  12.313  1.00 92.45           N  
ATOM    916  H   SER A  56      -5.286  15.157  12.388  1.00 92.45           H  
ATOM    917  CA  SER A  56      -6.558  16.744  11.726  1.00 92.45           C  
ATOM    918  HA  SER A  56      -6.300  17.703  11.276  1.00 92.45           H  
ATOM    919  C   SER A  56      -7.650  17.015  12.764  1.00 92.45           C  
ATOM    920  CB  SER A  56      -7.098  15.856  10.596  1.00 92.45           C  
ATOM    921  HB2 SER A  56      -7.882  16.391  10.059  1.00 92.45           H  
ATOM    922  HB3 SER A  56      -6.295  15.634   9.893  1.00 92.45           H  
ATOM    923  O   SER A  56      -7.790  16.290  13.755  1.00 92.45           O  
ATOM    924  OG  SER A  56      -7.650  14.647  11.085  1.00 92.45           O  
ATOM    925  HG  SER A  56      -6.934  14.118  11.444  1.00 92.45           H  
ATOM    926  N   SER A  57      -8.506  17.996  12.481  1.00 92.17           N  
ATOM    927  H   SER A  57      -8.378  18.514  11.623  1.00 92.17           H  
ATOM    928  CA  SER A  57      -9.742  18.235  13.230  1.00 92.17           C  
ATOM    929  HA  SER A  57      -9.507  18.336  14.290  1.00 92.17           H  
ATOM    930  C   SER A  57     -10.732  17.075  13.072  1.00 92.17           C  
ATOM    931  CB  SER A  57     -10.404  19.529  12.754  1.00 92.17           C  
ATOM    932  HB2 SER A  57     -11.319  19.688  13.324  1.00 92.17           H  
ATOM    933  HB3 SER A  57     -10.650  19.445  11.696  1.00 92.17           H  
ATOM    934  O   SER A  57     -11.503  16.784  13.986  1.00 92.17           O  
ATOM    935  OG  SER A  57      -9.554  20.641  12.945  1.00 92.17           O  
ATOM    936  HG  SER A  57      -9.292  20.666  13.869  1.00 92.17           H  
ATOM    937  N   ALA A  58     -10.703  16.349  11.947  1.00 93.94           N  
ATOM    938  H   ALA A  58     -10.135  16.670  11.176  1.00 93.94           H  
ATOM    939  CA  ALA A  58     -11.475  15.117  11.788  1.00 93.94           C  
ATOM    940  HA  ALA A  58     -12.526  15.334  11.978  1.00 93.94           H  
ATOM    941  C   ALA A  58     -11.071  14.024  12.792  1.00 93.94           C  
ATOM    942  CB  ALA A  58     -11.338  14.637  10.342  1.00 93.94           C  
ATOM    943  HB1 ALA A  58     -11.907  13.719  10.194  1.00 93.94           H  
ATOM    944  HB2 ALA A  58     -10.288  14.455  10.114  1.00 93.94           H  
ATOM    945  HB3 ALA A  58     -11.721  15.401   9.666  1.00 93.94           H  
ATOM    946  O   ALA A  58     -11.948  13.348  13.337  1.00 93.94           O  
ATOM    947  N   ARG A  59      -9.771  13.864  13.077  1.00 95.15           N  
ATOM    948  H   ARG A  59      -9.099  14.432  12.581  1.00 95.15           H  
ATOM    949  CA  ARG A  59      -9.290  12.960  14.134  1.00 95.15           C  
ATOM    950  HA  ARG A  59      -9.758  11.985  14.000  1.00 95.15           H  
ATOM    951  C   ARG A  59      -9.714  13.444  15.514  1.00 95.15           C  
ATOM    952  CB  ARG A  59      -7.769  12.769  14.019  1.00 95.15           C  
ATOM    953  HB2 ARG A  59      -7.267  13.736  13.997  1.00 95.15           H  
ATOM    954  HB3 ARG A  59      -7.577  12.277  13.066  1.00 95.15           H  
ATOM    955  O   ARG A  59     -10.128  12.624  16.328  1.00 95.15           O  
ATOM    956  CG  ARG A  59      -7.149  11.899  15.131  1.00 95.15           C  
ATOM    957  HG2 ARG A  59      -7.856  11.133  15.451  1.00 95.15           H  
ATOM    958  HG3 ARG A  59      -6.269  11.394  14.733  1.00 95.15           H  
ATOM    959  CD  ARG A  59      -6.715  12.757  16.327  1.00 95.15           C  
ATOM    960  HD2 ARG A  59      -6.003  13.508  15.983  1.00 95.15           H  
ATOM    961  HD3 ARG A  59      -7.579  13.280  16.736  1.00 95.15           H  
ATOM    962  NE  ARG A  59      -6.095  11.974  17.404  1.00 95.15           N  
ATOM    963  HE  ARG A  59      -5.718  11.061  17.195  1.00 95.15           H  
ATOM    964  NH1 ARG A  59      -6.444  13.492  19.086  1.00 95.15           N  
ATOM    965 HH11 ARG A  59      -6.880  14.109  18.416  1.00 95.15           H  
ATOM    966 HH12 ARG A  59      -6.337  13.765  20.053  1.00 95.15           H  
ATOM    967  NH2 ARG A  59      -5.343  11.637  19.531  1.00 95.15           N  
ATOM    968 HH21 ARG A  59      -5.219  11.926  20.491  1.00 95.15           H  
ATOM    969 HH22 ARG A  59      -4.972  10.738  19.258  1.00 95.15           H  
ATOM    970  CZ  ARG A  59      -5.960  12.362  18.656  1.00 95.15           C  
ATOM    971  N   GLU A  60      -9.627  14.743  15.790  1.00 94.62           N  
ATOM    972  H   GLU A  60      -9.225  15.362  15.100  1.00 94.62           H  
ATOM    973  CA  GLU A  60     -10.094  15.308  17.064  1.00 94.62           C  
ATOM    974  HA  GLU A  60      -9.538  14.858  17.886  1.00 94.62           H  
ATOM    975  C   GLU A  60     -11.577  14.989  17.296  1.00 94.62           C  
ATOM    976  CB  GLU A  60      -9.830  16.817  17.072  1.00 94.62           C  
ATOM    977  HB2 GLU A  60      -8.771  16.986  16.880  1.00 94.62           H  
ATOM    978  HB3 GLU A  60     -10.411  17.285  16.276  1.00 94.62           H  
ATOM    979  O   GLU A  60     -11.942  14.446  18.339  1.00 94.62           O  
ATOM    980  CG  GLU A  60     -10.202  17.460  18.414  1.00 94.62           C  
ATOM    981  HG2 GLU A  60     -11.263  17.303  18.604  1.00 94.62           H  
ATOM    982  HG3 GLU A  60      -9.636  16.965  19.203  1.00 94.62           H  
ATOM    983  CD  GLU A  60      -9.920  18.968  18.446  1.00 94.62           C  
ATOM    984  OE1 GLU A  60      -9.944  19.513  19.570  1.00 94.62           O  
ATOM    985  OE2 GLU A  60      -9.708  19.557  17.361  1.00 94.62           O  
ATOM    986  N   ARG A  61     -12.419  15.210  16.279  1.00 95.26           N  
ATOM    987  H   ARG A  61     -12.059  15.688  15.465  1.00 95.26           H  
ATOM    988  CA  ARG A  61     -13.845  14.876  16.348  1.00 95.26           C  
ATOM    989  HA  ARG A  61     -14.248  15.362  17.236  1.00 95.26           H  
ATOM    990  C   ARG A  61     -14.084  13.381  16.550  1.00 95.26           C  
ATOM    991  CB  ARG A  61     -14.566  15.428  15.111  1.00 95.26           C  
ATOM    992  HB2 ARG A  61     -14.279  14.864  14.224  1.00 95.26           H  
ATOM    993  HB3 ARG A  61     -14.265  16.467  14.975  1.00 95.26           H  
ATOM    994  O   ARG A  61     -14.918  13.023  17.371  1.00 95.26           O  
ATOM    995  CG  ARG A  61     -16.089  15.375  15.303  1.00 95.26           C  
ATOM    996  HG2 ARG A  61     -16.338  15.783  16.283  1.00 95.26           H  
ATOM    997  HG3 ARG A  61     -16.437  14.343  15.258  1.00 95.26           H  
ATOM    998  CD  ARG A  61     -16.805  16.209  14.235  1.00 95.26           C  
ATOM    999  HD2 ARG A  61     -16.586  15.782  13.256  1.00 95.26           H  
ATOM   1000  HD3 ARG A  61     -16.404  17.222  14.259  1.00 95.26           H  
ATOM   1001  NE  ARG A  61     -18.260  16.272  14.492  1.00 95.26           N  
ATOM   1002  HE  ARG A  61     -18.532  16.725  15.353  1.00 95.26           H  
ATOM   1003  NH1 ARG A  61     -19.027  15.081  12.679  1.00 95.26           N  
ATOM   1004 HH11 ARG A  61     -19.774  14.530  12.280  1.00 95.26           H  
ATOM   1005 HH12 ARG A  61     -18.070  14.956  12.382  1.00 95.26           H  
ATOM   1006  NH2 ARG A  61     -20.477  15.837  14.188  1.00 95.26           N  
ATOM   1007 HH21 ARG A  61     -21.229  15.378  13.694  1.00 95.26           H  
ATOM   1008 HH22 ARG A  61     -20.693  16.268  15.076  1.00 95.26           H  
ATOM   1009  CZ  ARG A  61     -19.242  15.738  13.784  1.00 95.26           C  
ATOM   1010  N   LEU A  62     -13.345  12.516  15.850  1.00 97.18           N  
ATOM   1011  H   LEU A  62     -12.679  12.891  15.189  1.00 97.18           H  
ATOM   1012  CA  LEU A  62     -13.408  11.062  16.042  1.00 97.18           C  
ATOM   1013  HA  LEU A  62     -14.415  10.717  15.804  1.00 97.18           H  
ATOM   1014  C   LEU A  62     -13.133  10.679  17.498  1.00 97.18           C  
ATOM   1015  CB  LEU A  62     -12.402  10.384  15.095  1.00 97.18           C  
ATOM   1016  HB2 LEU A  62     -12.738  10.556  14.072  1.00 97.18           H  
ATOM   1017  HB3 LEU A  62     -11.437  10.879  15.205  1.00 97.18           H  
ATOM   1018  O   LEU A  62     -13.922   9.954  18.095  1.00 97.18           O  
ATOM   1019  CG  LEU A  62     -12.166   8.877  15.332  1.00 97.18           C  
ATOM   1020  HG  LEU A  62     -11.875   8.705  16.369  1.00 97.18           H  
ATOM   1021  CD1 LEU A  62     -13.394   8.022  15.023  1.00 97.18           C  
ATOM   1022 HD11 LEU A  62     -13.179   6.981  15.267  1.00 97.18           H  
ATOM   1023 HD12 LEU A  62     -13.644   8.094  13.965  1.00 97.18           H  
ATOM   1024 HD13 LEU A  62     -14.233   8.348  15.637  1.00 97.18           H  
ATOM   1025  CD2 LEU A  62     -11.011   8.395  14.453  1.00 97.18           C  
ATOM   1026 HD21 LEU A  62     -10.094   8.897  14.761  1.00 97.18           H  
ATOM   1027 HD22 LEU A  62     -11.201   8.623  13.404  1.00 97.18           H  
ATOM   1028 HD23 LEU A  62     -10.874   7.321  14.577  1.00 97.18           H  
ATOM   1029  N   VAL A  63     -12.025  11.163  18.058  1.00 96.07           N  
ATOM   1030  H   VAL A  63     -11.441  11.782  17.513  1.00 96.07           H  
ATOM   1031  CA  VAL A  63     -11.608  10.843  19.426  1.00 96.07           C  
ATOM   1032  HA  VAL A  63     -11.569   9.759  19.538  1.00 96.07           H  
ATOM   1033  C   VAL A  63     -12.635  11.333  20.445  1.00 96.07           C  
ATOM   1034  CB  VAL A  63     -10.195  11.400  19.679  1.00 96.07           C  
ATOM   1035  HB  VAL A  63     -10.115  12.400  19.253  1.00 96.07           H  
ATOM   1036  O   VAL A  63     -13.020  10.562  21.322  1.00 96.07           O  
ATOM   1037  CG1 VAL A  63      -9.841  11.504  21.163  1.00 96.07           C  
ATOM   1038 HG11 VAL A  63      -8.768  11.655  21.288  1.00 96.07           H  
ATOM   1039 HG12 VAL A  63     -10.158  10.605  21.692  1.00 96.07           H  
ATOM   1040 HG13 VAL A  63     -10.350  12.368  21.591  1.00 96.07           H  
ATOM   1041  CG2 VAL A  63      -9.174  10.494  18.977  1.00 96.07           C  
ATOM   1042 HG21 VAL A  63      -9.256   9.475  19.353  1.00 96.07           H  
ATOM   1043 HG22 VAL A  63      -9.347  10.494  17.900  1.00 96.07           H  
ATOM   1044 HG23 VAL A  63      -8.162  10.853  19.166  1.00 96.07           H  
ATOM   1045  N   ASN A  64     -13.147  12.556  20.291  1.00 96.34           N  
ATOM   1046  H   ASN A  64     -12.771  13.156  19.570  1.00 96.34           H  
ATOM   1047  CA  ASN A  64     -14.185  13.096  21.173  1.00 96.34           C  
ATOM   1048  HA  ASN A  64     -13.837  13.047  22.205  1.00 96.34           H  
ATOM   1049  C   ASN A  64     -15.465  12.252  21.120  1.00 96.34           C  
ATOM   1050  CB  ASN A  64     -14.430  14.573  20.826  1.00 96.34           C  
ATOM   1051  HB2 ASN A  64     -15.290  14.932  21.391  1.00 96.34           H  
ATOM   1052  HB3 ASN A  64     -14.653  14.668  19.763  1.00 96.34           H  
ATOM   1053  O   ASN A  64     -15.940  11.806  22.161  1.00 96.34           O  
ATOM   1054  CG  ASN A  64     -13.246  15.462  21.174  1.00 96.34           C  
ATOM   1055  ND2 ASN A  64     -13.214  16.670  20.660  1.00 96.34           N  
ATOM   1056 HD21 ASN A  64     -13.972  17.009  20.086  1.00 96.34           H  
ATOM   1057 HD22 ASN A  64     -12.402  17.231  20.875  1.00 96.34           H  
ATOM   1058  OD1 ASN A  64     -12.341  15.094  21.908  1.00 96.34           O  
ATOM   1059  N   THR A  65     -15.958  11.925  19.921  1.00 97.17           N  
ATOM   1060  H   THR A  65     -15.529  12.314  19.093  1.00 97.17           H  
ATOM   1061  CA  THR A  65     -17.144  11.071  19.752  1.00 97.17           C  
ATOM   1062  HA  THR A  65     -17.984  11.530  20.272  1.00 97.17           H  
ATOM   1063  C   THR A  65     -16.947   9.675  20.354  1.00 97.17           C  
ATOM   1064  CB  THR A  65     -17.492  10.945  18.261  1.00 97.17           C  
ATOM   1065  HB  THR A  65     -16.647  10.512  17.726  1.00 97.17           H  
ATOM   1066  O   THR A  65     -17.863   9.133  20.970  1.00 97.17           O  
ATOM   1067  CG2 THR A  65     -18.728  10.090  17.996  1.00 97.17           C  
ATOM   1068 HG21 THR A  65     -19.597  10.528  18.487  1.00 97.17           H  
ATOM   1069 HG22 THR A  65     -18.580   9.075  18.366  1.00 97.17           H  
ATOM   1070 HG23 THR A  65     -18.903  10.040  16.921  1.00 97.17           H  
ATOM   1071  OG1 THR A  65     -17.779  12.213  17.715  1.00 97.17           O  
ATOM   1072  HG1 THR A  65     -18.262  12.691  18.393  1.00 97.17           H  
ATOM   1073  N   LEU A  66     -15.762   9.075  20.202  1.00 96.69           N  
ATOM   1074  H   LEU A  66     -15.038   9.558  19.690  1.00 96.69           H  
ATOM   1075  CA  LEU A  66     -15.455   7.775  20.803  1.00 96.69           C  
ATOM   1076  HA  LEU A  66     -16.232   7.063  20.522  1.00 96.69           H  
ATOM   1077  C   LEU A  66     -15.474   7.839  22.336  1.00 96.69           C  
ATOM   1078  CB  LEU A  66     -14.092   7.278  20.292  1.00 96.69           C  
ATOM   1079  HB2 LEU A  66     -13.367   8.084  20.399  1.00 96.69           H  
ATOM   1080  HB3 LEU A  66     -13.753   6.459  20.926  1.00 96.69           H  
ATOM   1081  O   LEU A  66     -16.076   6.971  22.966  1.00 96.69           O  
ATOM   1082  CG  LEU A  66     -14.083   6.790  18.835  1.00 96.69           C  
ATOM   1083  HG  LEU A  66     -14.445   7.570  18.165  1.00 96.69           H  
ATOM   1084  CD1 LEU A  66     -12.648   6.435  18.455  1.00 96.69           C  
ATOM   1085 HD11 LEU A  66     -12.024   7.326  18.532  1.00 96.69           H  
ATOM   1086 HD12 LEU A  66     -12.265   5.673  19.134  1.00 96.69           H  
ATOM   1087 HD13 LEU A  66     -12.613   6.069  17.429  1.00 96.69           H  
ATOM   1088  CD2 LEU A  66     -14.949   5.552  18.608  1.00 96.69           C  
ATOM   1089 HD21 LEU A  66     -14.841   5.225  17.574  1.00 96.69           H  
ATOM   1090 HD22 LEU A  66     -14.644   4.753  19.283  1.00 96.69           H  
ATOM   1091 HD23 LEU A  66     -15.998   5.792  18.785  1.00 96.69           H  
ATOM   1092  N   MET A  67     -14.866   8.867  22.933  1.00 94.62           N  
ATOM   1093  H   MET A  67     -14.411   9.563  22.359  1.00 94.62           H  
ATOM   1094  CA  MET A  67     -14.873   9.054  24.388  1.00 94.62           C  
ATOM   1095  HA  MET A  67     -14.499   8.148  24.864  1.00 94.62           H  
ATOM   1096  C   MET A  67     -16.291   9.285  24.924  1.00 94.62           C  
ATOM   1097  CB  MET A  67     -13.964  10.226  24.781  1.00 94.62           C  
ATOM   1098  HB2 MET A  67     -14.112  10.445  25.839  1.00 94.62           H  
ATOM   1099  HB3 MET A  67     -14.238  11.108  24.204  1.00 94.62           H  
ATOM   1100  O   MET A  67     -16.677   8.654  25.904  1.00 94.62           O  
ATOM   1101  CG  MET A  67     -12.482   9.898  24.567  1.00 94.62           C  
ATOM   1102  HG2 MET A  67     -12.305   9.716  23.507  1.00 94.62           H  
ATOM   1103  HG3 MET A  67     -12.258   8.974  25.101  1.00 94.62           H  
ATOM   1104  SD  MET A  67     -11.315  11.168  25.140  1.00 94.62           S  
ATOM   1105  CE  MET A  67     -11.851  12.596  24.155  1.00 94.62           C  
ATOM   1106  HE1 MET A  67     -11.938  12.308  23.108  1.00 94.62           H  
ATOM   1107  HE2 MET A  67     -11.127  13.405  24.248  1.00 94.62           H  
ATOM   1108  HE3 MET A  67     -12.820  12.948  24.509  1.00 94.62           H  
ATOM   1109  N   GLU A  68     -17.089  10.117  24.251  1.00 94.98           N  
ATOM   1110  H   GLU A  68     -16.704  10.636  23.474  1.00 94.98           H  
ATOM   1111  CA  GLU A  68     -18.501  10.356  24.590  1.00 94.98           C  
ATOM   1112  HA  GLU A  68     -18.578  10.753  25.602  1.00 94.98           H  
ATOM   1113  C   GLU A  68     -19.338   9.070  24.539  1.00 94.98           C  
ATOM   1114  CB  GLU A  68     -19.093  11.372  23.604  1.00 94.98           C  
ATOM   1115  HB2 GLU A  68     -20.179  11.364  23.693  1.00 94.98           H  
ATOM   1116  HB3 GLU A  68     -18.834  11.059  22.592  1.00 94.98           H  
ATOM   1117  O   GLU A  68     -20.225   8.867  25.364  1.00 94.98           O  
ATOM   1118  CG  GLU A  68     -18.606  12.810  23.846  1.00 94.98           C  
ATOM   1119  HG2 GLU A  68     -17.525  12.811  23.980  1.00 94.98           H  
ATOM   1120  HG3 GLU A  68     -19.051  13.172  24.773  1.00 94.98           H  
ATOM   1121  CD  GLU A  68     -18.969  13.766  22.695  1.00 94.98           C  
ATOM   1122  OE1 GLU A  68     -18.502  14.927  22.744  1.00 94.98           O  
ATOM   1123  OE2 GLU A  68     -19.682  13.347  21.750  1.00 94.98           O  
ATOM   1124  N   CYS A  69     -19.030   8.171  23.601  1.00 95.79           N  
ATOM   1125  H   CYS A  69     -18.313   8.414  22.932  1.00 95.79           H  
ATOM   1126  CA  CYS A  69     -19.696   6.876  23.474  1.00 95.79           C  
ATOM   1127  HA  CYS A  69     -20.741   6.998  23.758  1.00 95.79           H  
ATOM   1128  C   CYS A  69     -19.132   5.788  24.414  1.00 95.79           C  
ATOM   1129  CB  CYS A  69     -19.661   6.434  22.005  1.00 95.79           C  
ATOM   1130  HB2 CYS A  69     -20.074   5.428  21.933  1.00 95.79           H  
ATOM   1131  HB3 CYS A  69     -18.629   6.434  21.654  1.00 95.79           H  
ATOM   1132  O   CYS A  69     -19.571   4.642  24.334  1.00 95.79           O  
ATOM   1133  SG  CYS A  69     -20.635   7.537  20.947  1.00 95.79           S  
ATOM   1134  HG  CYS A  69     -19.858   8.607  21.139  1.00 95.79           H  
ATOM   1135  N   GLY A  70     -18.167   6.101  25.288  1.00 94.67           N  
ATOM   1136  H   GLY A  70     -17.854   7.060  25.335  1.00 94.67           H  
ATOM   1137  CA  GLY A  70     -17.609   5.147  26.256  1.00 94.67           C  
ATOM   1138  HA2 GLY A  70     -17.105   5.715  27.039  1.00 94.67           H  
ATOM   1139  HA3 GLY A  70     -18.420   4.581  26.714  1.00 94.67           H  
ATOM   1140  C   GLY A  70     -16.593   4.151  25.678  1.00 94.67           C  
ATOM   1141  O   GLY A  70     -16.411   3.056  26.222  1.00 94.67           O  
ATOM   1142  N   TYR A  71     -15.927   4.500  24.576  1.00 95.29           N  
ATOM   1143  H   TYR A  71     -16.098   5.413  24.179  1.00 95.29           H  
ATOM   1144  CA  TYR A  71     -14.830   3.703  24.030  1.00 95.29           C  
ATOM   1145  HA  TYR A  71     -15.037   2.648  24.212  1.00 95.29           H  
ATOM   1146  C   TYR A  71     -13.497   4.042  24.695  1.00 95.29           C  
ATOM   1147  CB  TYR A  71     -14.696   3.891  22.517  1.00 95.29           C  
ATOM   1148  HB2 TYR A  71     -14.623   4.955  22.297  1.00 95.29           H  
ATOM   1149  HB3 TYR A  71     -13.758   3.435  22.199  1.00 95.29           H  
ATOM   1150  O   TYR A  71     -13.146   5.209  24.872  1.00 95.29           O  
ATOM   1151  CG  TYR A  71     -15.816   3.284  21.707  1.00 95.29           C  
ATOM   1152  CD1 TYR A  71     -15.666   2.001  21.153  1.00 95.29           C  
ATOM   1153  HD1 TYR A  71     -14.740   1.465  21.297  1.00 95.29           H  
ATOM   1154  CD2 TYR A  71     -17.003   4.006  21.506  1.00 95.29           C  
ATOM   1155  HD2 TYR A  71     -17.111   4.982  21.957  1.00 95.29           H  
ATOM   1156  CE1 TYR A  71     -16.719   1.425  20.424  1.00 95.29           C  
ATOM   1157  HE1 TYR A  71     -16.610   0.433  20.012  1.00 95.29           H  
ATOM   1158  CE2 TYR A  71     -18.052   3.449  20.759  1.00 95.29           C  
ATOM   1159  HE2 TYR A  71     -18.977   3.989  20.617  1.00 95.29           H  
ATOM   1160  OH  TYR A  71     -18.953   1.604  19.571  1.00 95.29           O  
ATOM   1161  HH  TYR A  71     -18.773   0.672  19.429  1.00 95.29           H  
ATOM   1162  CZ  TYR A  71     -17.917   2.153  20.240  1.00 95.29           C  
ATOM   1163  N   THR A  72     -12.691   3.012  24.936  1.00 93.53           N  
ATOM   1164  H   THR A  72     -13.032   2.081  24.746  1.00 93.53           H  
ATOM   1165  CA  THR A  72     -11.236   3.156  25.025  1.00 93.53           C  
ATOM   1166  HA  THR A  72     -10.989   4.164  25.356  1.00 93.53           H  
ATOM   1167  C   THR A  72     -10.639   2.961  23.634  1.00 93.53           C  
ATOM   1168  CB  THR A  72     -10.623   2.183  26.040  1.00 93.53           C  
ATOM   1169  HB  THR A  72      -9.540   2.309  26.043  1.00 93.53           H  
ATOM   1170  O   THR A  72     -11.194   2.231  22.805  1.00 93.53           O  
ATOM   1171  CG2 THR A  72     -11.146   2.441  27.451  1.00 93.53           C  
ATOM   1172 HG21 THR A  72     -10.651   1.776  28.159  1.00 93.53           H  
ATOM   1173 HG22 THR A  72     -10.933   3.471  27.738  1.00 93.53           H  
ATOM   1174 HG23 THR A  72     -12.222   2.275  27.499  1.00 93.53           H  
ATOM   1175  OG1 THR A  72     -10.925   0.844  25.726  1.00 93.53           O  
ATOM   1176  HG1 THR A  72     -10.806   0.349  26.540  1.00 93.53           H  
ATOM   1177  N   PHE A  73      -9.526   3.630  23.339  1.00 93.92           N  
ATOM   1178  H   PHE A  73      -9.073   4.202  24.037  1.00 93.92           H  
ATOM   1179  CA  PHE A  73      -8.870   3.507  22.039  1.00 93.92           C  
ATOM   1180  HA  PHE A  73      -9.105   2.519  21.643  1.00 93.92           H  
ATOM   1181  C   PHE A  73      -7.345   3.551  22.154  1.00 93.92           C  
ATOM   1182  CB  PHE A  73      -9.425   4.557  21.057  1.00 93.92           C  
ATOM   1183  HB2 PHE A  73      -9.062   4.322  20.056  1.00 93.92           H  
ATOM   1184  HB3 PHE A  73     -10.511   4.473  21.027  1.00 93.92           H  
ATOM   1185  O   PHE A  73      -6.800   4.019  23.147  1.00 93.92           O  
ATOM   1186  CG  PHE A  73      -9.054   5.992  21.375  1.00 93.92           C  
ATOM   1187  CD1 PHE A  73      -9.894   6.785  22.179  1.00 93.92           C  
ATOM   1188  HD1 PHE A  73     -10.823   6.383  22.559  1.00 93.92           H  
ATOM   1189  CD2 PHE A  73      -7.849   6.528  20.881  1.00 93.92           C  
ATOM   1190  HD2 PHE A  73      -7.201   5.922  20.264  1.00 93.92           H  
ATOM   1191  CE1 PHE A  73      -9.511   8.095  22.515  1.00 93.92           C  
ATOM   1192  HE1 PHE A  73     -10.146   8.697  23.148  1.00 93.92           H  
ATOM   1193  CE2 PHE A  73      -7.466   7.837  21.217  1.00 93.92           C  
ATOM   1194  HE2 PHE A  73      -6.526   8.235  20.862  1.00 93.92           H  
ATOM   1195  CZ  PHE A  73      -8.292   8.615  22.043  1.00 93.92           C  
ATOM   1196  HZ  PHE A  73      -7.985   9.612  22.323  1.00 93.92           H  
ATOM   1197  N   GLN A  74      -6.663   3.064  21.121  1.00 94.06           N  
ATOM   1198  H   GLN A  74      -7.191   2.649  20.366  1.00 94.06           H  
ATOM   1199  CA  GLN A  74      -5.222   3.191  20.937  1.00 94.06           C  
ATOM   1200  HA  GLN A  74      -4.848   3.965  21.608  1.00 94.06           H  
ATOM   1201  C   GLN A  74      -4.946   3.625  19.501  1.00 94.06           C  
ATOM   1202  CB  GLN A  74      -4.520   1.867  21.286  1.00 94.06           C  
ATOM   1203  HB2 GLN A  74      -4.922   1.074  20.655  1.00 94.06           H  
ATOM   1204  HB3 GLN A  74      -4.745   1.616  22.323  1.00 94.06           H  
ATOM   1205  O   GLN A  74      -5.493   3.068  18.546  1.00 94.06           O  
ATOM   1206  CG  GLN A  74      -2.990   1.890  21.111  1.00 94.06           C  
ATOM   1207  HG2 GLN A  74      -2.592   0.909  21.374  1.00 94.06           H  
ATOM   1208  HG3 GLN A  74      -2.740   2.078  20.066  1.00 94.06           H  
ATOM   1209  CD  GLN A  74      -2.311   2.930  21.996  1.00 94.06           C  
ATOM   1210  NE2 GLN A  74      -1.825   4.020  21.439  1.00 94.06           N  
ATOM   1211 HE21 GLN A  74      -1.747   4.109  20.436  1.00 94.06           H  
ATOM   1212 HE22 GLN A  74      -1.405   4.713  22.042  1.00 94.06           H  
ATOM   1213  OE1 GLN A  74      -2.230   2.788  23.203  1.00 94.06           O  
ATOM   1214  N   GLU A  75      -4.070   4.612  19.358  1.00 96.34           N  
ATOM   1215  H   GLU A  75      -3.682   5.035  20.188  1.00 96.34           H  
ATOM   1216  CA  GLU A  75      -3.594   5.095  18.065  1.00 96.34           C  
ATOM   1217  HA  GLU A  75      -4.274   4.767  17.278  1.00 96.34           H  
ATOM   1218  C   GLU A  75      -2.208   4.546  17.763  1.00 96.34           C  
ATOM   1219  CB  GLU A  75      -3.563   6.614  18.047  1.00 96.34           C  
ATOM   1220  HB2 GLU A  75      -2.931   6.965  18.862  1.00 96.34           H  
ATOM   1221  HB3 GLU A  75      -3.142   6.951  17.099  1.00 96.34           H  
ATOM   1222  O   GLU A  75      -1.348   4.475  18.645  1.00 96.34           O  
ATOM   1223  CG  GLU A  75      -4.968   7.182  18.196  1.00 96.34           C  
ATOM   1224  HG2 GLU A  75      -5.448   6.786  19.091  1.00 96.34           H  
ATOM   1225  HG3 GLU A  75      -5.561   6.891  17.328  1.00 96.34           H  
ATOM   1226  CD  GLU A  75      -4.870   8.687  18.320  1.00 96.34           C  
ATOM   1227  OE1 GLU A  75      -5.200   9.405  17.349  1.00 96.34           O  
ATOM   1228  OE2 GLU A  75      -4.446   9.158  19.391  1.00 96.34           O  
ATOM   1229  N   ILE A  76      -1.996   4.139  16.516  1.00 96.10           N  
ATOM   1230  H   ILE A  76      -2.746   4.240  15.848  1.00 96.10           H  
ATOM   1231  CA  ILE A  76      -0.797   3.434  16.072  1.00 96.10           C  
ATOM   1232  HA  ILE A  76       0.020   3.653  16.759  1.00 96.10           H  
ATOM   1233  C   ILE A  76      -0.408   3.961  14.687  1.00 96.10           C  
ATOM   1234  CB  ILE A  76      -1.038   1.902  16.081  1.00 96.10           C  
ATOM   1235  HB  ILE A  76      -1.823   1.677  15.358  1.00 96.10           H  
ATOM   1236  O   ILE A  76      -1.259   4.153  13.823  1.00 96.10           O  
ATOM   1237  CG1 ILE A  76      -1.504   1.384  17.466  1.00 96.10           C  
ATOM   1238 HG12 ILE A  76      -2.364   1.964  17.800  1.00 96.10           H  
ATOM   1239 HG13 ILE A  76      -0.701   1.510  18.192  1.00 96.10           H  
ATOM   1240  CG2 ILE A  76       0.243   1.173  15.646  1.00 96.10           C  
ATOM   1241 HG21 ILE A  76       1.067   1.423  16.314  1.00 96.10           H  
ATOM   1242 HG22 ILE A  76       0.494   1.465  14.627  1.00 96.10           H  
ATOM   1243 HG23 ILE A  76       0.100   0.092  15.646  1.00 96.10           H  
ATOM   1244  CD1 ILE A  76      -1.982  -0.070  17.493  1.00 96.10           C  
ATOM   1245 HD11 ILE A  76      -2.317  -0.317  18.501  1.00 96.10           H  
ATOM   1246 HD12 ILE A  76      -2.824  -0.183  16.810  1.00 96.10           H  
ATOM   1247 HD13 ILE A  76      -1.180  -0.756  17.219  1.00 96.10           H  
ATOM   1248  N   MET A  77       0.881   4.184  14.453  1.00 96.90           N  
ATOM   1249  H   MET A  77       1.530   4.026  15.210  1.00 96.90           H  
ATOM   1250  CA  MET A  77       1.446   4.596  13.175  1.00 96.90           C  
ATOM   1251  HA  MET A  77       0.653   4.663  12.431  1.00 96.90           H  
ATOM   1252  C   MET A  77       2.458   3.543  12.724  1.00 96.90           C  
ATOM   1253  CB  MET A  77       2.076   5.986  13.335  1.00 96.90           C  
ATOM   1254  HB2 MET A  77       1.367   6.652  13.827  1.00 96.90           H  
ATOM   1255  HB3 MET A  77       2.955   5.916  13.975  1.00 96.90           H  
ATOM   1256  O   MET A  77       3.583   3.508  13.207  1.00 96.90           O  
ATOM   1257  CG  MET A  77       2.484   6.593  11.989  1.00 96.90           C  
ATOM   1258  HG2 MET A  77       3.087   5.856  11.459  1.00 96.90           H  
ATOM   1259  HG3 MET A  77       3.122   7.453  12.195  1.00 96.90           H  
ATOM   1260  SD  MET A  77       1.147   7.131  10.881  1.00 96.90           S  
ATOM   1261  CE  MET A  77       0.359   8.390  11.918  1.00 96.90           C  
ATOM   1262  HE1 MET A  77       1.109   9.072  12.319  1.00 96.90           H  
ATOM   1263  HE2 MET A  77      -0.357   8.961  11.327  1.00 96.90           H  
ATOM   1264  HE3 MET A  77      -0.165   7.908  12.744  1.00 96.90           H  
ATOM   1265  N   VAL A  78       2.069   2.672  11.793  1.00 97.19           N  
ATOM   1266  H   VAL A  78       1.152   2.786  11.384  1.00 97.19           H  
ATOM   1267  CA  VAL A  78       2.910   1.540  11.363  1.00 97.19           C  
ATOM   1268  HA  VAL A  78       3.934   1.737  11.680  1.00 97.19           H  
ATOM   1269  C   VAL A  78       2.973   1.410   9.847  1.00 97.19           C  
ATOM   1270  CB  VAL A  78       2.512   0.205  12.033  1.00 97.19           C  
ATOM   1271  HB  VAL A  78       3.057  -0.599  11.538  1.00 97.19           H  
ATOM   1272  O   VAL A  78       2.122   1.904   9.106  1.00 97.19           O  
ATOM   1273  CG1 VAL A  78       2.937   0.174  13.505  1.00 97.19           C  
ATOM   1274 HG11 VAL A  78       4.025   0.206  13.564  1.00 97.19           H  
ATOM   1275 HG12 VAL A  78       2.552   1.039  14.045  1.00 97.19           H  
ATOM   1276 HG13 VAL A  78       2.588  -0.742  13.981  1.00 97.19           H  
ATOM   1277  CG2 VAL A  78       1.021  -0.116  11.894  1.00 97.19           C  
ATOM   1278 HG21 VAL A  78       0.419   0.636  12.404  1.00 97.19           H  
ATOM   1279 HG22 VAL A  78       0.816  -1.088  12.343  1.00 97.19           H  
ATOM   1280 HG23 VAL A  78       0.749  -0.151  10.839  1.00 97.19           H  
ATOM   1281  N   SER A  79       4.035   0.759   9.379  1.00 97.53           N  
ATOM   1282  H   SER A  79       4.657   0.357  10.065  1.00 97.53           H  
ATOM   1283  CA  SER A  79       4.303   0.441   7.973  1.00 97.53           C  
ATOM   1284  HA  SER A  79       3.471   0.787   7.361  1.00 97.53           H  
ATOM   1285  C   SER A  79       4.463  -1.076   7.819  1.00 97.53           C  
ATOM   1286  CB  SER A  79       5.574   1.181   7.538  1.00 97.53           C  
ATOM   1287  HB2 SER A  79       5.386   2.254   7.568  1.00 97.53           H  
ATOM   1288  HB3 SER A  79       6.374   0.957   8.245  1.00 97.53           H  
ATOM   1289  O   SER A  79       4.935  -1.712   8.763  1.00 97.53           O  
ATOM   1290  OG  SER A  79       6.004   0.818   6.238  1.00 97.53           O  
ATOM   1291  HG  SER A  79       6.865   0.410   6.351  1.00 97.53           H  
ATOM   1292  N   PRO A  80       4.153  -1.682   6.656  1.00 98.36           N  
ATOM   1293  CA  PRO A  80       4.328  -3.122   6.426  1.00 98.36           C  
ATOM   1294  HA  PRO A  80       3.634  -3.659   7.071  1.00 98.36           H  
ATOM   1295  C   PRO A  80       5.744  -3.652   6.688  1.00 98.36           C  
ATOM   1296  CB  PRO A  80       3.930  -3.352   4.970  1.00 98.36           C  
ATOM   1297  HB2 PRO A  80       3.475  -4.334   4.838  1.00 98.36           H  
ATOM   1298  HB3 PRO A  80       4.794  -3.244   4.314  1.00 98.36           H  
ATOM   1299  O   PRO A  80       5.914  -4.823   7.013  1.00 98.36           O  
ATOM   1300  CG  PRO A  80       2.938  -2.227   4.705  1.00 98.36           C  
ATOM   1301  HG2 PRO A  80       1.969  -2.492   5.129  1.00 98.36           H  
ATOM   1302  HG3 PRO A  80       2.858  -1.997   3.642  1.00 98.36           H  
ATOM   1303  CD  PRO A  80       3.511  -1.069   5.506  1.00 98.36           C  
ATOM   1304  HD2 PRO A  80       2.705  -0.397   5.802  1.00 98.36           H  
ATOM   1305  HD3 PRO A  80       4.256  -0.546   4.906  1.00 98.36           H  
ATOM   1306  N   THR A  81       6.756  -2.788   6.626  1.00 97.31           N  
ATOM   1307  H   THR A  81       6.570  -1.849   6.305  1.00 97.31           H  
ATOM   1308  CA  THR A  81       8.130  -3.105   7.047  1.00 97.31           C  
ATOM   1309  HA  THR A  81       8.531  -3.894   6.410  1.00 97.31           H  
ATOM   1310  C   THR A  81       8.206  -3.643   8.479  1.00 97.31           C  
ATOM   1311  CB  THR A  81       9.030  -1.871   6.894  1.00 97.31           C  
ATOM   1312  HB  THR A  81      10.000  -2.068   7.349  1.00 97.31           H  
ATOM   1313  O   THR A  81       8.972  -4.559   8.737  1.00 97.31           O  
ATOM   1314  CG2 THR A  81       9.241  -1.511   5.422  1.00 97.31           C  
ATOM   1315 HG21 THR A  81       9.695  -2.358   4.908  1.00 97.31           H  
ATOM   1316 HG22 THR A  81       9.915  -0.657   5.351  1.00 97.31           H  
ATOM   1317 HG23 THR A  81       8.291  -1.269   4.946  1.00 97.31           H  
ATOM   1318  OG1 THR A  81       8.438  -0.733   7.503  1.00 97.31           O  
ATOM   1319  HG1 THR A  81       8.929  -0.596   8.317  1.00 97.31           H  
ATOM   1320  N   SER A  82       7.350  -3.170   9.392  1.00 96.01           N  
ATOM   1321  H   SER A  82       6.686  -2.466   9.100  1.00 96.01           H  
ATOM   1322  CA  SER A  82       7.277  -3.667  10.780  1.00 96.01           C  
ATOM   1323  HA  SER A  82       8.291  -3.703  11.180  1.00 96.01           H  
ATOM   1324  C   SER A  82       6.712  -5.088  10.923  1.00 96.01           C  
ATOM   1325  CB  SER A  82       6.474  -2.700  11.655  1.00 96.01           C  
ATOM   1326  HB2 SER A  82       6.489  -3.053  12.686  1.00 96.01           H  
ATOM   1327  HB3 SER A  82       6.939  -1.715  11.623  1.00 96.01           H  
ATOM   1328  O   SER A  82       6.818  -5.681  11.990  1.00 96.01           O  
ATOM   1329  OG  SER A  82       5.131  -2.599  11.218  1.00 96.01           O  
ATOM   1330  HG  SER A  82       5.105  -2.307  10.304  1.00 96.01           H  
ATOM   1331  N   VAL A  83       6.129  -5.649   9.857  1.00 96.46           N  
ATOM   1332  H   VAL A  83       6.093  -5.111   9.003  1.00 96.46           H  
ATOM   1333  CA  VAL A  83       5.690  -7.056   9.775  1.00 96.46           C  
ATOM   1334  HA  VAL A  83       5.931  -7.543  10.720  1.00 96.46           H  
ATOM   1335  C   VAL A  83       6.490  -7.835   8.725  1.00 96.46           C  
ATOM   1336  CB  VAL A  83       4.164  -7.195   9.590  1.00 96.46           C  
ATOM   1337  HB  VAL A  83       3.911  -8.253   9.533  1.00 96.46           H  
ATOM   1338  O   VAL A  83       6.002  -8.801   8.140  1.00 96.46           O  
ATOM   1339  CG1 VAL A  83       3.410  -6.614  10.787  1.00 96.46           C  
ATOM   1340 HG11 VAL A  83       2.345  -6.828  10.697  1.00 96.46           H  
ATOM   1341 HG12 VAL A  83       3.563  -5.536  10.818  1.00 96.46           H  
ATOM   1342 HG13 VAL A  83       3.786  -7.056  11.710  1.00 96.46           H  
ATOM   1343  CG2 VAL A  83       3.635  -6.500   8.329  1.00 96.46           C  
ATOM   1344 HG21 VAL A  83       3.777  -5.423   8.414  1.00 96.46           H  
ATOM   1345 HG22 VAL A  83       2.571  -6.710   8.214  1.00 96.46           H  
ATOM   1346 HG23 VAL A  83       4.162  -6.874   7.452  1.00 96.46           H  
ATOM   1347  N   GLY A  84       7.717  -7.390   8.448  1.00 97.61           N  
ATOM   1348  H   GLY A  84       8.068  -6.593   8.958  1.00 97.61           H  
ATOM   1349  CA  GLY A  84       8.659  -8.092   7.581  1.00 97.61           C  
ATOM   1350  HA2 GLY A  84       9.638  -7.642   7.749  1.00 97.61           H  
ATOM   1351  HA3 GLY A  84       8.716  -9.140   7.878  1.00 97.61           H  
ATOM   1352  C   GLY A  84       8.343  -8.022   6.083  1.00 97.61           C  
ATOM   1353  O   GLY A  84       8.827  -8.854   5.314  1.00 97.61           O  
ATOM   1354  N   ILE A  85       7.523  -7.062   5.639  1.00 98.52           N  
ATOM   1355  H   ILE A  85       7.144  -6.413   6.314  1.00 98.52           H  
ATOM   1356  CA  ILE A  85       7.185  -6.868   4.220  1.00 98.52           C  
ATOM   1357  HA  ILE A  85       7.412  -7.791   3.686  1.00 98.52           H  
ATOM   1358  C   ILE A  85       8.029  -5.725   3.626  1.00 98.52           C  
ATOM   1359  CB  ILE A  85       5.672  -6.621   4.047  1.00 98.52           C  
ATOM   1360  HB  ILE A  85       5.392  -5.774   4.673  1.00 98.52           H  
ATOM   1361  O   ILE A  85       8.004  -4.619   4.172  1.00 98.52           O  
ATOM   1362  CG1 ILE A  85       4.868  -7.859   4.506  1.00 98.52           C  
ATOM   1363 HG12 ILE A  85       5.119  -8.709   3.872  1.00 98.52           H  
ATOM   1364 HG13 ILE A  85       5.149  -8.111   5.529  1.00 98.52           H  
ATOM   1365  CG2 ILE A  85       5.320  -6.267   2.590  1.00 98.52           C  
ATOM   1366 HG21 ILE A  85       5.516  -7.112   1.930  1.00 98.52           H  
ATOM   1367 HG22 ILE A  85       5.878  -5.396   2.244  1.00 98.52           H  
ATOM   1368 HG23 ILE A  85       4.265  -6.002   2.531  1.00 98.52           H  
ATOM   1369  CD1 ILE A  85       3.346  -7.667   4.494  1.00 98.52           C  
ATOM   1370 HD11 ILE A  85       3.078  -6.775   5.060  1.00 98.52           H  
ATOM   1371 HD12 ILE A  85       2.881  -8.533   4.964  1.00 98.52           H  
ATOM   1372 HD13 ILE A  85       2.975  -7.589   3.472  1.00 98.52           H  
ATOM   1373  N   PRO A  86       8.705  -5.918   2.475  1.00 98.65           N  
ATOM   1374  CA  PRO A  86       9.596  -4.930   1.862  1.00 98.65           C  
ATOM   1375  HA  PRO A  86      10.197  -4.454   2.638  1.00 98.65           H  
ATOM   1376  C   PRO A  86       8.841  -3.816   1.124  1.00 98.65           C  
ATOM   1377  CB  PRO A  86      10.528  -5.743   0.958  1.00 98.65           C  
ATOM   1378  HB2 PRO A  86      10.939  -5.178   0.122  1.00 98.65           H  
ATOM   1379  HB3 PRO A  86      11.344  -6.139   1.564  1.00 98.65           H  
ATOM   1380  O   PRO A  86       9.158  -3.478  -0.016  1.00 98.65           O  
ATOM   1381  CG  PRO A  86       9.638  -6.886   0.489  1.00 98.65           C  
ATOM   1382  HG2 PRO A  86       9.014  -6.548  -0.338  1.00 98.65           H  
ATOM   1383  HG3 PRO A  86      10.220  -7.761   0.198  1.00 98.65           H  
ATOM   1384  CD  PRO A  86       8.775  -7.162   1.718  1.00 98.65           C  
ATOM   1385  HD2 PRO A  86       9.251  -7.930   2.327  1.00 98.65           H  
ATOM   1386  HD3 PRO A  86       7.781  -7.479   1.404  1.00 98.65           H  
ATOM   1387  N   ASN A  87       7.831  -3.217   1.756  1.00 98.71           N  
ATOM   1388  H   ASN A  87       7.640  -3.508   2.704  1.00 98.71           H  
ATOM   1389  CA  ASN A  87       7.076  -2.095   1.213  1.00 98.71           C  
ATOM   1390  HA  ASN A  87       7.675  -1.624   0.434  1.00 98.71           H  
ATOM   1391  C   ASN A  87       6.821  -1.021   2.271  1.00 98.71           C  
ATOM   1392  CB  ASN A  87       5.770  -2.590   0.566  1.00 98.71           C  
ATOM   1393  HB2 ASN A  87       5.105  -2.996   1.328  1.00 98.71           H  
ATOM   1394  HB3 ASN A  87       5.995  -3.373  -0.159  1.00 98.71           H  
ATOM   1395  O   ASN A  87       6.205  -1.263   3.307  1.00 98.71           O  
ATOM   1396  CG  ASN A  87       5.066  -1.455  -0.155  1.00 98.71           C  
ATOM   1397  ND2 ASN A  87       5.671  -0.967  -1.213  1.00 98.71           N  
ATOM   1398 HD21 ASN A  87       5.306  -0.156  -1.692  1.00 98.71           H  
ATOM   1399 HD22 ASN A  87       6.532  -1.378  -1.545  1.00 98.71           H  
ATOM   1400  OD1 ASN A  87       4.017  -0.969   0.242  1.00 98.71           O  
ATOM   1401  N   SER A  88       7.273   0.198   1.980  1.00 97.73           N  
ATOM   1402  H   SER A  88       7.748   0.339   1.100  1.00 97.73           H  
ATOM   1403  CA  SER A  88       6.999   1.359   2.821  1.00 97.73           C  
ATOM   1404  HA  SER A  88       7.126   1.086   3.869  1.00 97.73           H  
ATOM   1405  C   SER A  88       5.569   1.838   2.597  1.00 97.73           C  
ATOM   1406  CB  SER A  88       7.975   2.493   2.503  1.00 97.73           C  
ATOM   1407  HB2 SER A  88       7.722   3.366   3.105  1.00 97.73           H  
ATOM   1408  HB3 SER A  88       7.895   2.757   1.449  1.00 97.73           H  
ATOM   1409  O   SER A  88       5.246   2.334   1.521  1.00 97.73           O  
ATOM   1410  OG  SER A  88       9.301   2.104   2.789  1.00 97.73           O  
ATOM   1411  HG  SER A  88       9.483   1.297   2.302  1.00 97.73           H  
ATOM   1412  N   ARG A  89       4.713   1.762   3.617  1.00 97.11           N  
ATOM   1413  H   ARG A  89       5.032   1.301   4.457  1.00 97.11           H  
ATOM   1414  CA  ARG A  89       3.334   2.278   3.563  1.00 97.11           C  
ATOM   1415  HA  ARG A  89       3.326   3.167   2.932  1.00 97.11           H  
ATOM   1416  C   ARG A  89       2.881   2.712   4.954  1.00 97.11           C  
ATOM   1417  CB  ARG A  89       2.404   1.228   2.912  1.00 97.11           C  
ATOM   1418  HB2 ARG A  89       2.864   0.870   1.991  1.00 97.11           H  
ATOM   1419  HB3 ARG A  89       2.282   0.375   3.579  1.00 97.11           H  
ATOM   1420  O   ARG A  89       1.986   2.111   5.532  1.00 97.11           O  
ATOM   1421  CG  ARG A  89       1.018   1.795   2.565  1.00 97.11           C  
ATOM   1422  HG2 ARG A  89       0.530   2.182   3.460  1.00 97.11           H  
ATOM   1423  HG3 ARG A  89       1.150   2.616   1.861  1.00 97.11           H  
ATOM   1424  CD  ARG A  89       0.108   0.724   1.944  1.00 97.11           C  
ATOM   1425  HD2 ARG A  89       0.635   0.227   1.130  1.00 97.11           H  
ATOM   1426  HD3 ARG A  89      -0.114  -0.028   2.701  1.00 97.11           H  
ATOM   1427  NE  ARG A  89      -1.162   1.301   1.443  1.00 97.11           N  
ATOM   1428  HE  ARG A  89      -2.002   1.111   1.972  1.00 97.11           H  
ATOM   1429  NH1 ARG A  89      -0.326   2.241  -0.473  1.00 97.11           N  
ATOM   1430 HH11 ARG A  89       0.573   1.829  -0.266  1.00 97.11           H  
ATOM   1431 HH12 ARG A  89      -0.463   2.626  -1.397  1.00 97.11           H  
ATOM   1432  NH2 ARG A  89      -2.478   2.482   0.003  1.00 97.11           N  
ATOM   1433 HH21 ARG A  89      -3.292   2.103   0.467  1.00 97.11           H  
ATOM   1434 HH22 ARG A  89      -2.624   2.853  -0.925  1.00 97.11           H  
ATOM   1435  CZ  ARG A  89      -1.322   1.986   0.324  1.00 97.11           C  
ATOM   1436  N   LEU A  90       3.516   3.757   5.485  1.00 96.71           N  
ATOM   1437  H   LEU A  90       4.285   4.168   4.975  1.00 96.71           H  
ATOM   1438  CA  LEU A  90       3.174   4.305   6.798  1.00 96.71           C  
ATOM   1439  HA  LEU A  90       3.282   3.503   7.528  1.00 96.71           H  
ATOM   1440  C   LEU A  90       1.714   4.781   6.816  1.00 96.71           C  
ATOM   1441  CB  LEU A  90       4.150   5.441   7.154  1.00 96.71           C  
ATOM   1442  HB2 LEU A  90       3.922   6.305   6.529  1.00 96.71           H  
ATOM   1443  HB3 LEU A  90       5.168   5.124   6.929  1.00 96.71           H  
ATOM   1444  O   LEU A  90       1.306   5.579   5.958  1.00 96.71           O  
ATOM   1445  CG  LEU A  90       4.089   5.864   8.635  1.00 96.71           C  
ATOM   1446  HG  LEU A  90       3.061   6.103   8.905  1.00 96.71           H  
ATOM   1447  CD1 LEU A  90       4.613   4.748   9.540  1.00 96.71           C  
ATOM   1448 HD11 LEU A  90       3.857   3.970   9.646  1.00 96.71           H  
ATOM   1449 HD12 LEU A  90       4.836   5.128  10.537  1.00 96.71           H  
ATOM   1450 HD13 LEU A  90       5.532   4.322   9.139  1.00 96.71           H  
ATOM   1451  CD2 LEU A  90       4.943   7.114   8.850  1.00 96.71           C  
ATOM   1452 HD21 LEU A  90       4.582   7.925   8.218  1.00 96.71           H  
ATOM   1453 HD22 LEU A  90       5.986   6.899   8.615  1.00 96.71           H  
ATOM   1454 HD23 LEU A  90       4.876   7.420   9.894  1.00 96.71           H  
ATOM   1455  N   ARG A  91       0.934   4.270   7.764  1.00 97.65           N  
ATOM   1456  H   ARG A  91       1.324   3.584   8.394  1.00 97.65           H  
ATOM   1457  CA  ARG A  91      -0.483   4.590   7.941  1.00 97.65           C  
ATOM   1458  HA  ARG A  91      -0.713   5.540   7.461  1.00 97.65           H  
ATOM   1459  C   ARG A  91      -0.816   4.793   9.405  1.00 97.65           C  
ATOM   1460  CB  ARG A  91      -1.368   3.475   7.357  1.00 97.65           C  
ATOM   1461  HB2 ARG A  91      -2.398   3.621   7.681  1.00 97.65           H  
ATOM   1462  HB3 ARG A  91      -1.025   2.516   7.744  1.00 97.65           H  
ATOM   1463  O   ARG A  91      -0.231   4.154  10.276  1.00 97.65           O  
ATOM   1464  CG  ARG A  91      -1.351   3.396   5.831  1.00 97.65           C  
ATOM   1465  HG2 ARG A  91      -1.991   2.569   5.522  1.00 97.65           H  
ATOM   1466  HG3 ARG A  91      -0.337   3.196   5.486  1.00 97.65           H  
ATOM   1467  CD  ARG A  91      -1.862   4.691   5.196  1.00 97.65           C  
ATOM   1468  HD2 ARG A  91      -1.229   5.531   5.480  1.00 97.65           H  
ATOM   1469  HD3 ARG A  91      -2.865   4.894   5.572  1.00 97.65           H  
ATOM   1470  NE  ARG A  91      -1.919   4.577   3.738  1.00 97.65           N  
ATOM   1471  HE  ARG A  91      -2.810   4.247   3.396  1.00 97.65           H  
ATOM   1472  NH1 ARG A  91       0.239   5.265   3.325  1.00 97.65           N  
ATOM   1473 HH11 ARG A  91       0.976   5.513   2.680  1.00 97.65           H  
ATOM   1474 HH12 ARG A  91       0.401   5.334   4.319  1.00 97.65           H  
ATOM   1475  NH2 ARG A  91      -1.101   4.745   1.625  1.00 97.65           N  
ATOM   1476 HH21 ARG A  91      -0.325   4.886   0.994  1.00 97.65           H  
ATOM   1477 HH22 ARG A  91      -1.989   4.401   1.288  1.00 97.65           H  
ATOM   1478  CZ  ARG A  91      -0.934   4.862   2.910  1.00 97.65           C  
ATOM   1479  N   TYR A  92      -1.765   5.693   9.617  1.00 97.66           N  
ATOM   1480  H   TYR A  92      -2.267   6.034   8.810  1.00 97.66           H  
ATOM   1481  CA  TYR A  92      -2.423   5.897  10.890  1.00 97.66           C  
ATOM   1482  HA  TYR A  92      -1.699   5.835  11.702  1.00 97.66           H  
ATOM   1483  C   TYR A  92      -3.475   4.810  11.072  1.00 97.66           C  
ATOM   1484  CB  TYR A  92      -3.077   7.283  10.902  1.00 97.66           C  
ATOM   1485  HB2 TYR A  92      -3.701   7.392  10.015  1.00 97.66           H  
ATOM   1486  HB3 TYR A  92      -2.307   8.052  10.846  1.00 97.66           H  
ATOM   1487  O   TYR A  92      -4.257   4.536  10.161  1.00 97.66           O  
ATOM   1488  CG  TYR A  92      -3.941   7.525  12.119  1.00 97.66           C  
ATOM   1489  CD1 TYR A  92      -5.299   7.153  12.090  1.00 97.66           C  
ATOM   1490  HD1 TYR A  92      -5.718   6.682  11.213  1.00 97.66           H  
ATOM   1491  CD2 TYR A  92      -3.390   8.094  13.283  1.00 97.66           C  
ATOM   1492  HD2 TYR A  92      -2.341   8.348  13.321  1.00 97.66           H  
ATOM   1493  CE1 TYR A  92      -6.113   7.398  13.208  1.00 97.66           C  
ATOM   1494  HE1 TYR A  92      -7.158   7.128  13.205  1.00 97.66           H  
ATOM   1495  CE2 TYR A  92      -4.210   8.358  14.396  1.00 97.66           C  
ATOM   1496  HE2 TYR A  92      -3.805   8.828  15.280  1.00 97.66           H  
ATOM   1497  OH  TYR A  92      -6.419   8.351  15.357  1.00 97.66           O  
ATOM   1498  HH  TYR A  92      -5.955   8.767  16.088  1.00 97.66           H  
ATOM   1499  CZ  TYR A  92      -5.580   8.029  14.346  1.00 97.66           C  
ATOM   1500  N   PHE A  93      -3.524   4.249  12.266  1.00 98.03           N  
ATOM   1501  H   PHE A  93      -2.825   4.496  12.952  1.00 98.03           H  
ATOM   1502  CA  PHE A  93      -4.558   3.335  12.698  1.00 98.03           C  
ATOM   1503  HA  PHE A  93      -5.370   3.358  11.972  1.00 98.03           H  
ATOM   1504  C   PHE A  93      -5.101   3.778  14.048  1.00 98.03           C  
ATOM   1505  CB  PHE A  93      -4.013   1.909  12.761  1.00 98.03           C  
ATOM   1506  HB2 PHE A  93      -3.187   1.871  13.470  1.00 98.03           H  
ATOM   1507  HB3 PHE A  93      -4.800   1.256  13.138  1.00 98.03           H  
ATOM   1508  O   PHE A  93      -4.348   4.204  14.921  1.00 98.03           O  
ATOM   1509  CG  PHE A  93      -3.544   1.381  11.422  1.00 98.03           C  
ATOM   1510  CD1 PHE A  93      -4.454   0.750  10.556  1.00 98.03           C  
ATOM   1511  HD1 PHE A  93      -5.493   0.665  10.837  1.00 98.03           H  
ATOM   1512  CD2 PHE A  93      -2.196   1.515  11.046  1.00 98.03           C  
ATOM   1513  HD2 PHE A  93      -1.503   2.022  11.702  1.00 98.03           H  
ATOM   1514  CE1 PHE A  93      -4.008   0.228   9.330  1.00 98.03           C  
ATOM   1515  HE1 PHE A  93      -4.709  -0.257   8.666  1.00 98.03           H  
ATOM   1516  CE2 PHE A  93      -1.754   1.002   9.816  1.00 98.03           C  
ATOM   1517  HE2 PHE A  93      -0.717   1.113   9.535  1.00 98.03           H  
ATOM   1518  CZ  PHE A  93      -2.660   0.358   8.956  1.00 98.03           C  
ATOM   1519  HZ  PHE A  93      -2.323  -0.033   8.008  1.00 98.03           H  
ATOM   1520  N   LEU A  94      -6.406   3.617  14.229  1.00 97.23           N  
ATOM   1521  H   LEU A  94      -6.955   3.280  13.450  1.00 97.23           H  
ATOM   1522  CA  LEU A  94      -7.059   3.715  15.523  1.00 97.23           C  
ATOM   1523  HA  LEU A  94      -6.300   3.780  16.303  1.00 97.23           H  
ATOM   1524  C   LEU A  94      -7.851   2.437  15.752  1.00 97.23           C  
ATOM   1525  CB  LEU A  94      -7.889   5.007  15.588  1.00 97.23           C  
ATOM   1526  HB2 LEU A  94      -8.608   5.036  14.770  1.00 97.23           H  
ATOM   1527  HB3 LEU A  94      -7.191   5.832  15.446  1.00 97.23           H  
ATOM   1528  O   LEU A  94      -8.695   2.066  14.935  1.00 97.23           O  
ATOM   1529  CG  LEU A  94      -8.613   5.217  16.932  1.00 97.23           C  
ATOM   1530  HG  LEU A  94      -8.022   4.786  17.741  1.00 97.23           H  
ATOM   1531  CD1 LEU A  94      -8.809   6.704  17.227  1.00 97.23           C  
ATOM   1532 HD11 LEU A  94      -9.380   7.180  16.430  1.00 97.23           H  
ATOM   1533 HD12 LEU A  94      -9.329   6.833  18.176  1.00 97.23           H  
ATOM   1534 HD13 LEU A  94      -7.840   7.196  17.310  1.00 97.23           H  
ATOM   1535  CD2 LEU A  94     -10.007   4.589  16.931  1.00 97.23           C  
ATOM   1536 HD21 LEU A  94     -10.486   4.830  17.880  1.00 97.23           H  
ATOM   1537 HD22 LEU A  94     -10.604   4.994  16.114  1.00 97.23           H  
ATOM   1538 HD23 LEU A  94      -9.954   3.504  16.844  1.00 97.23           H  
ATOM   1539  N   ILE A  95      -7.580   1.776  16.870  1.00 96.24           N  
ATOM   1540  H   ILE A  95      -6.875   2.154  17.487  1.00 96.24           H  
ATOM   1541  CA  ILE A  95      -8.363   0.643  17.357  1.00 96.24           C  
ATOM   1542  HA  ILE A  95      -9.104   0.367  16.606  1.00 96.24           H  
ATOM   1543  C   ILE A  95      -9.137   1.095  18.594  1.00 96.24           C  
ATOM   1544  CB  ILE A  95      -7.472  -0.598  17.591  1.00 96.24           C  
ATOM   1545  HB  ILE A  95      -8.116  -1.380  17.995  1.00 96.24           H  
ATOM   1546  O   ILE A  95      -8.556   1.694  19.492  1.00 96.24           O  
ATOM   1547  CG1 ILE A  95      -6.325  -0.361  18.601  1.00 96.24           C  
ATOM   1548 HG12 ILE A  95      -6.742   0.012  19.536  1.00 96.24           H  
ATOM   1549 HG13 ILE A  95      -5.635   0.386  18.208  1.00 96.24           H  
ATOM   1550  CG2 ILE A  95      -6.943  -1.116  16.242  1.00 96.24           C  
ATOM   1551 HG21 ILE A  95      -6.487  -2.097  16.370  1.00 96.24           H  
ATOM   1552 HG22 ILE A  95      -7.769  -1.215  15.538  1.00 96.24           H  
ATOM   1553 HG23 ILE A  95      -6.205  -0.424  15.835  1.00 96.24           H  
ATOM   1554  CD1 ILE A  95      -5.526  -1.622  18.950  1.00 96.24           C  
ATOM   1555 HD11 ILE A  95      -6.200  -2.408  19.290  1.00 96.24           H  
ATOM   1556 HD12 ILE A  95      -4.820  -1.391  19.748  1.00 96.24           H  
ATOM   1557 HD13 ILE A  95      -4.964  -1.972  18.084  1.00 96.24           H  
ATOM   1558  N   ALA A  96     -10.445   0.850  18.634  1.00 95.71           N  
ATOM   1559  H   ALA A  96     -10.875   0.401  17.838  1.00 95.71           H  
ATOM   1560  CA  ALA A  96     -11.308   1.232  19.745  1.00 95.71           C  
ATOM   1561  HA  ALA A  96     -10.674   1.487  20.595  1.00 95.71           H  
ATOM   1562  C   ALA A  96     -12.210   0.082  20.187  1.00 95.71           C  
ATOM   1563  CB  ALA A  96     -12.125   2.478  19.393  1.00 95.71           C  
ATOM   1564  HB1 ALA A  96     -12.593   2.872  20.294  1.00 95.71           H  
ATOM   1565  HB2 ALA A  96     -11.468   3.244  18.982  1.00 95.71           H  
ATOM   1566  HB3 ALA A  96     -12.904   2.230  18.671  1.00 95.71           H  
ATOM   1567  O   ALA A  96     -12.759  -0.657  19.363  1.00 95.71           O  
ATOM   1568  N   LYS A  97     -12.393  -0.035  21.500  1.00 94.93           N  
ATOM   1569  H   LYS A  97     -11.956   0.656  22.093  1.00 94.93           H  
ATOM   1570  CA  LYS A  97     -13.182  -1.071  22.165  1.00 94.93           C  
ATOM   1571  HA  LYS A  97     -13.774  -1.614  21.428  1.00 94.93           H  
ATOM   1572  C   LYS A  97     -14.134  -0.413  23.159  1.00 94.93           C  
ATOM   1573  CB  LYS A  97     -12.204  -2.050  22.835  1.00 94.93           C  
ATOM   1574  HB2 LYS A  97     -11.549  -2.456  22.064  1.00 94.93           H  
ATOM   1575  HB3 LYS A  97     -11.586  -1.494  23.540  1.00 94.93           H  
ATOM   1576  O   LYS A  97     -13.741   0.490  23.888  1.00 94.93           O  
ATOM   1577  CG  LYS A  97     -12.865  -3.221  23.582  1.00 94.93           C  
ATOM   1578  HG2 LYS A  97     -13.442  -2.836  24.423  1.00 94.93           H  
ATOM   1579  HG3 LYS A  97     -13.528  -3.765  22.908  1.00 94.93           H  
ATOM   1580  CD  LYS A  97     -11.769  -4.158  24.116  1.00 94.93           C  
ATOM   1581  HD2 LYS A  97     -11.092  -3.575  24.740  1.00 94.93           H  
ATOM   1582  HD3 LYS A  97     -11.197  -4.546  23.274  1.00 94.93           H  
ATOM   1583  CE  LYS A  97     -12.308  -5.331  24.945  1.00 94.93           C  
ATOM   1584  HE2 LYS A  97     -13.022  -5.888  24.337  1.00 94.93           H  
ATOM   1585  HE3 LYS A  97     -12.825  -4.928  25.816  1.00 94.93           H  
ATOM   1586  NZ  LYS A  97     -11.193  -6.225  25.375  1.00 94.93           N  
ATOM   1587  HZ1 LYS A  97     -11.495  -6.990  25.961  1.00 94.93           H  
ATOM   1588  HZ2 LYS A  97     -10.499  -5.712  25.899  1.00 94.93           H  
ATOM   1589  HZ3 LYS A  97     -10.697  -6.621  24.589  1.00 94.93           H  
ATOM   1590  N   MET A  98     -15.386  -0.863  23.183  1.00 92.80           N  
ATOM   1591  H   MET A  98     -15.651  -1.585  22.528  1.00 92.80           H  
ATOM   1592  CA  MET A  98     -16.328  -0.460  24.232  1.00 92.80           C  
ATOM   1593  HA  MET A  98     -16.429   0.625  24.244  1.00 92.80           H  
ATOM   1594  C   MET A  98     -15.783  -0.905  25.590  1.00 92.80           C  
ATOM   1595  CB  MET A  98     -17.703  -1.103  24.000  1.00 92.80           C  
ATOM   1596  HB2 MET A  98     -17.572  -2.144  23.706  1.00 92.80           H  
ATOM   1597  HB3 MET A  98     -18.264  -1.095  24.935  1.00 92.80           H  
ATOM   1598  O   MET A  98     -15.496  -2.097  25.755  1.00 92.80           O  
ATOM   1599  CG  MET A  98     -18.530  -0.379  22.936  1.00 92.80           C  
ATOM   1600  HG2 MET A  98     -17.973  -0.383  21.999  1.00 92.80           H  
ATOM   1601  HG3 MET A  98     -19.453  -0.937  22.779  1.00 92.80           H  
ATOM   1602  SD  MET A  98     -18.975   1.331  23.333  1.00 92.80           S  
ATOM   1603  CE  MET A  98     -19.973   1.147  24.836  1.00 92.80           C  
ATOM   1604  HE1 MET A  98     -19.352   0.783  25.655  1.00 92.80           H  
ATOM   1605  HE2 MET A  98     -20.799   0.459  24.657  1.00 92.80           H  
ATOM   1606  HE3 MET A  98     -20.370   2.123  25.114  1.00 92.80           H  
ATOM   1607  N   SER A  99     -15.651   0.020  26.544  1.00 81.61           N  
ATOM   1608  H   SER A  99     -15.921   0.978  26.369  1.00 81.61           H  
ATOM   1609  CA  SER A  99     -15.214  -0.350  27.890  1.00 81.61           C  
ATOM   1610  HA  SER A  99     -14.297  -0.933  27.796  1.00 81.61           H  
ATOM   1611  C   SER A  99     -16.280  -1.214  28.562  1.00 81.61           C  
ATOM   1612  CB  SER A  99     -14.899   0.865  28.763  1.00 81.61           C  
ATOM   1613  HB2 SER A  99     -14.323   1.597  28.197  1.00 81.61           H  
ATOM   1614  HB3 SER A  99     -15.819   1.323  29.126  1.00 81.61           H  
ATOM   1615  O   SER A  99     -17.455  -0.851  28.589  1.00 81.61           O  
ATOM   1616  OG  SER A  99     -14.121   0.378  29.838  1.00 81.61           O  
ATOM   1617  HG  SER A  99     -14.373   0.797  30.664  1.00 81.61           H  
ATOM   1618  N   THR A 100     -15.887  -2.374  29.086  1.00 70.61           N  
ATOM   1619  H   THR A 100     -14.919  -2.648  28.999  1.00 70.61           H  
ATOM   1620  CA  THR A 100     -16.767  -3.231  29.899  1.00 70.61           C  
ATOM   1621  HA  THR A 100     -17.800  -3.070  29.593  1.00 70.61           H  
ATOM   1622  C   THR A 100     -16.730  -2.866  31.381  1.00 70.61           C  
ATOM   1623  CB  THR A 100     -16.452  -4.722  29.697  1.00 70.61           C  
ATOM   1624  HB  THR A 100     -16.895  -5.309  30.501  1.00 70.61           H  
ATOM   1625  O   THR A 100     -17.570  -3.340  32.136  1.00 70.61           O  
ATOM   1626  CG2 THR A 100     -17.027  -5.216  28.368  1.00 70.61           C  
ATOM   1627 HG21 THR A 100     -16.806  -6.277  28.255  1.00 70.61           H  
ATOM   1628 HG22 THR A 100     -18.108  -5.076  28.367  1.00 70.61           H  
ATOM   1629 HG23 THR A 100     -16.587  -4.656  27.542  1.00 70.61           H  
ATOM   1630  OG1 THR A 100     -15.059  -4.963  29.650  1.00 70.61           O  
ATOM   1631  HG1 THR A 100     -14.742  -4.989  30.556  1.00 70.61           H  
ATOM   1632  N   GLU A 101     -15.800  -2.006  31.797  1.00 57.22           N  
ATOM   1633  H   GLU A 101     -15.180  -1.584  31.120  1.00 57.22           H  
ATOM   1634  CA  GLU A 101     -15.638  -1.583  33.186  1.00 57.22           C  
ATOM   1635  HA  GLU A 101     -16.510  -1.890  33.765  1.00 57.22           H  
ATOM   1636  C   GLU A 101     -15.547  -0.056  33.266  1.00 57.22           C  
ATOM   1637  CB  GLU A 101     -14.404  -2.259  33.809  1.00 57.22           C  
ATOM   1638  HB2 GLU A 101     -14.276  -1.865  34.817  1.00 57.22           H  
ATOM   1639  HB3 GLU A 101     -13.519  -2.014  33.221  1.00 57.22           H  
ATOM   1640  O   GLU A 101     -14.914   0.583  32.424  1.00 57.22           O  
ATOM   1641  CG  GLU A 101     -14.572  -3.789  33.887  1.00 57.22           C  
ATOM   1642  HG2 GLU A 101     -15.513  -4.005  34.392  1.00 57.22           H  
ATOM   1643  HG3 GLU A 101     -14.631  -4.192  32.876  1.00 57.22           H  
ATOM   1644  CD  GLU A 101     -13.434  -4.503  34.630  1.00 57.22           C  
ATOM   1645  OE1 GLU A 101     -13.558  -5.740  34.772  1.00 57.22           O  
ATOM   1646  OE2 GLU A 101     -12.461  -3.823  35.023  1.00 57.22           O  
ATOM   1647  N   ASN A 102     -16.129   0.538  34.314  1.00 49.23           N  
ATOM   1648  H   ASN A 102     -16.637  -0.048  34.961  1.00 49.23           H  
ATOM   1649  CA  ASN A 102     -15.987   1.963  34.660  1.00 49.23           C  
ATOM   1650  HA  ASN A 102     -16.170   2.557  33.765  1.00 49.23           H  
ATOM   1651  C   ASN A 102     -14.558   2.320  35.122  1.00 49.23           C  
ATOM   1652  CB  ASN A 102     -17.035   2.335  35.731  1.00 49.23           C  
ATOM   1653  HB2 ASN A 102     -16.796   3.310  36.156  1.00 49.23           H  
ATOM   1654  HB3 ASN A 102     -17.007   1.605  36.540  1.00 49.23           H  
ATOM   1655  O   ASN A 102     -14.357   3.271  35.879  1.00 49.23           O  
ATOM   1656  CG  ASN A 102     -18.444   2.462  35.195  1.00 49.23           C  
ATOM   1657  ND2 ASN A 102     -19.434   2.301  36.041  1.00 49.23           N  
ATOM   1658 HD21 ASN A 102     -20.360   2.416  35.655  1.00 49.23           H  
ATOM   1659 HD22 ASN A 102     -19.255   2.111  37.017  1.00 49.23           H  
ATOM   1660  OD1 ASN A 102     -18.688   2.731  34.034  1.00 49.23           O  
ATOM   1661  N   LEU A 103     -13.556   1.543  34.712  1.00 44.60           N  
ATOM   1662  H   LEU A 103     -13.745   0.863  33.990  1.00 44.60           H  
ATOM   1663  CA  LEU A 103     -12.175   1.822  35.023  1.00 44.60           C  
ATOM   1664  HA  LEU A 103     -12.135   2.184  36.050  1.00 44.60           H  
ATOM   1665  C   LEU A 103     -11.722   2.955  34.109  1.00 44.60           C  
ATOM   1666  CB  LEU A 103     -11.329   0.537  34.919  1.00 44.60           C  
ATOM   1667  HB2 LEU A 103     -10.808   0.527  33.962  1.00 44.60           H  
ATOM   1668  HB3 LEU A 103     -11.973  -0.342  34.946  1.00 44.60           H  
ATOM   1669  O   LEU A 103     -11.704   2.835  32.886  1.00 44.60           O  
ATOM   1670  CG  LEU A 103     -10.311   0.418  36.066  1.00 44.60           C  
ATOM   1671  HG  LEU A 103      -9.753   1.350  36.151  1.00 44.60           H  
ATOM   1672  CD1 LEU A 103     -10.993   0.112  37.406  1.00 44.60           C  
ATOM   1673 HD11 LEU A 103     -11.556  -0.818  37.326  1.00 44.60           H  
ATOM   1674 HD12 LEU A 103     -10.238  -0.003  38.184  1.00 44.60           H  
ATOM   1675 HD13 LEU A 103     -11.670   0.915  37.697  1.00 44.60           H  
ATOM   1676  CD2 LEU A 103      -9.323  -0.713  35.788  1.00 44.60           C  
ATOM   1677 HD21 LEU A 103      -8.595  -0.783  36.596  1.00 44.60           H  
ATOM   1678 HD22 LEU A 103      -9.859  -1.659  35.710  1.00 44.60           H  
ATOM   1679 HD23 LEU A 103      -8.796  -0.533  34.851  1.00 44.60           H  
ATOM   1680  N   SER A 104     -11.352   4.068  34.730  1.00 46.76           N  
ATOM   1681  H   SER A 104     -11.454   4.097  35.734  1.00 46.76           H  
ATOM   1682  CA  SER A 104     -10.692   5.225  34.134  1.00 46.76           C  
ATOM   1683  HA  SER A 104     -11.254   5.528  33.250  1.00 46.76           H  
ATOM   1684  C   SER A 104      -9.273   4.870  33.670  1.00 46.76           C  
ATOM   1685  CB  SER A 104     -10.730   6.377  35.149  1.00 46.76           C  
ATOM   1686  HB2 SER A 104     -10.038   7.167  34.858  1.00 46.76           H  
ATOM   1687  HB3 SER A 104     -11.739   6.789  35.157  1.00 46.76           H  
ATOM   1688  O   SER A 104      -8.297   5.545  34.005  1.00 46.76           O  
ATOM   1689  OG  SER A 104     -10.431   5.910  36.457  1.00 46.76           O  
ATOM   1690  HG  SER A 104     -10.615   6.610  37.088  1.00 46.76           H  
ATOM   1691  N   THR A 105      -9.134   3.791  32.893  1.00 47.82           N  
ATOM   1692  H   THR A 105      -9.966   3.276  32.643  1.00 47.82           H  
ATOM   1693  CA  THR A 105      -7.911   3.452  32.176  1.00 47.82           C  
ATOM   1694  HA  THR A 105      -7.087   3.361  32.884  1.00 47.82           H  
ATOM   1695  C   THR A 105      -7.636   4.609  31.236  1.00 47.82           C  
ATOM   1696  CB  THR A 105      -8.029   2.127  31.402  1.00 47.82           C  
ATOM   1697  HB  THR A 105      -7.168   2.027  30.741  1.00 47.82           H  
ATOM   1698  O   THR A 105      -8.308   4.766  30.217  1.00 47.82           O  
ATOM   1699  CG2 THR A 105      -8.047   0.925  32.349  1.00 47.82           C  
ATOM   1700 HG21 THR A 105      -8.402   1.217  33.337  1.00 47.82           H  
ATOM   1701 HG22 THR A 105      -8.705   0.148  31.959  1.00 47.82           H  
ATOM   1702 HG23 THR A 105      -7.040   0.517  32.439  1.00 47.82           H  
ATOM   1703  OG1 THR A 105      -9.192   2.101  30.610  1.00 47.82           O  
ATOM   1704  HG1 THR A 105      -9.252   2.951  30.169  1.00 47.82           H  
ATOM   1705  N   LYS A 106      -6.698   5.469  31.645  1.00 50.72           N  
ATOM   1706  H   LYS A 106      -6.322   5.326  32.571  1.00 50.72           H  
ATOM   1707  CA  LYS A 106      -6.233   6.613  30.869  1.00 50.72           C  
ATOM   1708  HA  LYS A 106      -7.033   7.347  30.774  1.00 50.72           H  
ATOM   1709  C   LYS A 106      -5.872   6.117  29.479  1.00 50.72           C  
ATOM   1710  CB  LYS A 106      -5.006   7.253  31.540  1.00 50.72           C  
ATOM   1711  HB2 LYS A 106      -4.460   7.821  30.786  1.00 50.72           H  
ATOM   1712  HB3 LYS A 106      -4.345   6.472  31.913  1.00 50.72           H  
ATOM   1713  O   LYS A 106      -4.864   5.435  29.307  1.00 50.72           O  
ATOM   1714  CG  LYS A 106      -5.378   8.216  32.673  1.00 50.72           C  
ATOM   1715  HG2 LYS A 106      -5.975   9.033  32.265  1.00 50.72           H  
ATOM   1716  HG3 LYS A 106      -5.964   7.689  33.426  1.00 50.72           H  
ATOM   1717  CD  LYS A 106      -4.106   8.783  33.319  1.00 50.72           C  
ATOM   1718  HD2 LYS A 106      -3.564   7.968  33.799  1.00 50.72           H  
ATOM   1719  HD3 LYS A 106      -3.476   9.222  32.547  1.00 50.72           H  
ATOM   1720  CE  LYS A 106      -4.464   9.853  34.356  1.00 50.72           C  
ATOM   1721  HE2 LYS A 106      -5.166   9.421  35.069  1.00 50.72           H  
ATOM   1722  HE3 LYS A 106      -4.970  10.673  33.847  1.00 50.72           H  
ATOM   1723  NZ  LYS A 106      -3.258  10.349  35.065  1.00 50.72           N  
ATOM   1724  HZ1 LYS A 106      -2.804   9.592  35.555  1.00 50.72           H  
ATOM   1725  HZ2 LYS A 106      -2.599  10.749  34.411  1.00 50.72           H  
ATOM   1726  HZ3 LYS A 106      -3.511  11.056  35.741  1.00 50.72           H  
ATOM   1727  N   THR A 107      -6.699   6.471  28.504  1.00 57.63           N  
ATOM   1728  H   THR A 107      -7.609   6.843  28.737  1.00 57.63           H  
ATOM   1729  CA  THR A 107      -6.359   6.331  27.097  1.00 57.63           C  
ATOM   1730  HA  THR A 107      -6.267   5.274  26.850  1.00 57.63           H  
ATOM   1731  C   THR A 107      -5.025   7.036  26.882  1.00 57.63           C  
ATOM   1732  CB  THR A 107      -7.451   6.954  26.220  1.00 57.63           C  
ATOM   1733  HB  THR A 107      -7.516   8.024  26.415  1.00 57.63           H  
ATOM   1734  O   THR A 107      -4.910   8.237  27.138  1.00 57.63           O  
ATOM   1735  CG2 THR A 107      -7.158   6.731  24.741  1.00 57.63           C  
ATOM   1736 HG21 THR A 107      -6.715   7.633  24.320  1.00 57.63           H  
ATOM   1737 HG22 THR A 107      -6.443   5.918  24.615  1.00 57.63           H  
ATOM   1738 HG23 THR A 107      -8.070   6.487  24.196  1.00 57.63           H  
ATOM   1739  OG1 THR A 107      -8.700   6.375  26.529  1.00 57.63           O  
ATOM   1740  HG1 THR A 107      -9.375   6.870  26.059  1.00 57.63           H  
ATOM   1741  N   SER A 108      -3.995   6.284  26.493  1.00 61.68           N  
ATOM   1742  H   SER A 108      -4.138   5.298  26.330  1.00 61.68           H  
ATOM   1743  CA  SER A 108      -2.697   6.873  26.185  1.00 61.68           C  
ATOM   1744  HA  SER A 108      -2.358   7.463  27.036  1.00 61.68           H  
ATOM   1745  C   SER A 108      -2.873   7.780  24.975  1.00 61.68           C  
ATOM   1746  CB  SER A 108      -1.651   5.795  25.901  1.00 61.68           C  
ATOM   1747  HB2 SER A 108      -1.983   5.179  25.065  1.00 61.68           H  
ATOM   1748  HB3 SER A 108      -1.528   5.162  26.781  1.00 61.68           H  
ATOM   1749  O   SER A 108      -3.150   7.315  23.873  1.00 61.68           O  
ATOM   1750  OG  SER A 108      -0.412   6.402  25.576  1.00 61.68           O  
ATOM   1751  HG  SER A 108       0.072   5.765  25.045  1.00 61.68           H  
ATOM   1752  N   SER A 109      -2.702   9.084  25.174  1.00 70.30           N  
ATOM   1753  H   SER A 109      -2.563   9.427  26.113  1.00 70.30           H  
ATOM   1754  CA  SER A 109      -2.726  10.081  24.101  1.00 70.30           C  
ATOM   1755  HA  SER A 109      -3.585   9.875  23.463  1.00 70.30           H  
ATOM   1756  C   SER A 109      -1.495  10.003  23.189  1.00 70.30           C  
ATOM   1757  CB  SER A 109      -2.916  11.482  24.700  1.00 70.30           C  
ATOM   1758  HB2 SER A 109      -2.555  12.241  24.006  1.00 70.30           H  
ATOM   1759  HB3 SER A 109      -3.983  11.641  24.853  1.00 70.30           H  
ATOM   1760  O   SER A 109      -1.397  10.758  22.223  1.00 70.30           O  
ATOM   1761  OG  SER A 109      -2.269  11.623  25.958  1.00 70.30           O  
ATOM   1762  HG  SER A 109      -2.455  12.503  26.292  1.00 70.30           H  
ATOM   1763  N   LYS A 110      -0.549   9.096  23.471  1.00 86.77           N  
ATOM   1764  H   LYS A 110      -0.730   8.449  24.226  1.00 86.77           H  
ATOM   1765  CA  LYS A 110       0.626   8.869  22.634  1.00 86.77           C  
ATOM   1766  HA  LYS A 110       0.875   9.814  22.152  1.00 86.77           H  
ATOM   1767  C   LYS A 110       0.309   7.854  21.535  1.00 86.77           C  
ATOM   1768  CB  LYS A 110       1.821   8.460  23.505  1.00 86.77           C  
ATOM   1769  HB2 LYS A 110       1.665   7.454  23.895  1.00 86.77           H  
ATOM   1770  HB3 LYS A 110       1.901   9.151  24.344  1.00 86.77           H  
ATOM   1771  O   LYS A 110      -0.049   6.709  21.811  1.00 86.77           O  
ATOM   1772  CG  LYS A 110       3.126   8.509  22.698  1.00 86.77           C  
ATOM   1773  HG2 LYS A 110       3.069   7.790  21.881  1.00 86.77           H  
ATOM   1774  HG3 LYS A 110       3.253   9.508  22.281  1.00 86.77           H  
ATOM   1775  CD  LYS A 110       4.342   8.169  23.566  1.00 86.77           C  
ATOM   1776  HD2 LYS A 110       4.425   8.894  24.376  1.00 86.77           H  
ATOM   1777  HD3 LYS A 110       4.213   7.171  23.983  1.00 86.77           H  
ATOM   1778  CE  LYS A 110       5.602   8.210  22.694  1.00 86.77           C  
ATOM   1779  HE2 LYS A 110       5.456   7.538  21.847  1.00 86.77           H  
ATOM   1780  HE3 LYS A 110       5.718   9.216  22.289  1.00 86.77           H  
ATOM   1781  NZ  LYS A 110       6.816   7.814  23.450  1.00 86.77           N  
ATOM   1782  HZ1 LYS A 110       6.713   6.876  23.810  1.00 86.77           H  
ATOM   1783  HZ2 LYS A 110       6.985   8.446  24.220  1.00 86.77           H  
ATOM   1784  HZ3 LYS A 110       7.620   7.823  22.839  1.00 86.77           H  
ATOM   1785  N   ILE A 111       0.526   8.277  20.295  1.00 89.34           N  
ATOM   1786  H   ILE A 111       0.785   9.244  20.162  1.00 89.34           H  
ATOM   1787  CA  ILE A 111       0.495   7.410  19.116  1.00 89.34           C  
ATOM   1788  HA  ILE A 111      -0.410   6.804  19.151  1.00 89.34           H  
ATOM   1789  C   ILE A 111       1.715   6.489  19.179  1.00 89.34           C  
ATOM   1790  CB  ILE A 111       0.480   8.250  17.822  1.00 89.34           C  
ATOM   1791  HB  ILE A 111       1.410   8.816  17.773  1.00 89.34           H  
ATOM   1792  O   ILE A 111       2.840   6.962  19.338  1.00 89.34           O  
ATOM   1793  CG1 ILE A 111      -0.698   9.251  17.843  1.00 89.34           C  
ATOM   1794 HG12 ILE A 111      -0.683   9.834  18.764  1.00 89.34           H  
ATOM   1795 HG13 ILE A 111      -1.646   8.715  17.807  1.00 89.34           H  
ATOM   1796  CG2 ILE A 111       0.403   7.338  16.582  1.00 89.34           C  
ATOM   1797 HG21 ILE A 111       0.429   7.935  15.671  1.00 89.34           H  
ATOM   1798 HG22 ILE A 111      -0.516   6.752  16.603  1.00 89.34           H  
ATOM   1799 HG23 ILE A 111       1.258   6.662  16.555  1.00 89.34           H  
ATOM   1800  CD1 ILE A 111      -0.653  10.260  16.702  1.00 89.34           C  
ATOM   1801 HD11 ILE A 111      -1.381  11.042  16.919  1.00 89.34           H  
ATOM   1802 HD12 ILE A 111       0.337  10.712  16.637  1.00 89.34           H  
ATOM   1803 HD13 ILE A 111      -0.903   9.773  15.759  1.00 89.34           H  
ATOM   1804  N   LEU A 112       1.495   5.180  19.087  1.00 91.03           N  
ATOM   1805  H   LEU A 112       0.546   4.857  18.959  1.00 91.03           H  
ATOM   1806  CA  LEU A 112       2.577   4.198  19.076  1.00 91.03           C  
ATOM   1807  HA  LEU A 112       3.364   4.524  19.755  1.00 91.03           H  
ATOM   1808  C   LEU A 112       3.180   4.100  17.675  1.00 91.03           C  
ATOM   1809  CB  LEU A 112       2.058   2.826  19.539  1.00 91.03           C  
ATOM   1810  HB2 LEU A 112       2.883   2.115  19.509  1.00 91.03           H  
ATOM   1811  HB3 LEU A 112       1.306   2.488  18.826  1.00 91.03           H  
ATOM   1812  O   LEU A 112       2.447   3.941  16.706  1.00 91.03           O  
ATOM   1813  CG  LEU A 112       1.444   2.803  20.948  1.00 91.03           C  
ATOM   1814  HG  LEU A 112       0.628   3.525  20.991  1.00 91.03           H  
ATOM   1815  CD1 LEU A 112       0.879   1.412  21.238  1.00 91.03           C  
ATOM   1816 HD11 LEU A 112       0.417   1.402  22.225  1.00 91.03           H  
ATOM   1817 HD12 LEU A 112       1.678   0.671  21.203  1.00 91.03           H  
ATOM   1818 HD13 LEU A 112       0.123   1.159  20.495  1.00 91.03           H  
ATOM   1819  CD2 LEU A 112       2.457   3.163  22.036  1.00 91.03           C  
ATOM   1820 HD21 LEU A 112       1.984   3.066  23.013  1.00 91.03           H  
ATOM   1821 HD22 LEU A 112       3.314   2.491  21.983  1.00 91.03           H  
ATOM   1822 HD23 LEU A 112       2.782   4.195  21.910  1.00 91.03           H  
ATOM   1823  N   ASP A 113       4.506   4.114  17.567  1.00 87.96           N  
ATOM   1824  H   ASP A 113       5.060   4.352  18.377  1.00 87.96           H  
ATOM   1825  CA  ASP A 113       5.213   3.937  16.285  1.00 87.96           C  
ATOM   1826  HA  ASP A 113       4.582   4.316  15.481  1.00 87.96           H  
ATOM   1827  C   ASP A 113       5.495   2.454  15.954  1.00 87.96           C  
ATOM   1828  CB  ASP A 113       6.488   4.791  16.289  1.00 87.96           C  
ATOM   1829  HB2 ASP A 113       7.143   4.448  17.091  1.00 87.96           H  
ATOM   1830  HB3 ASP A 113       7.013   4.655  15.344  1.00 87.96           H  
ATOM   1831  O   ASP A 113       6.177   2.128  14.982  1.00 87.96           O  
ATOM   1832  CG  ASP A 113       6.196   6.287  16.460  1.00 87.96           C  
ATOM   1833  OD1 ASP A 113       5.353   6.820  15.697  1.00 87.96           O  
ATOM   1834  OD2 ASP A 113       6.837   6.896  17.346  1.00 87.96           O  
ATOM   1835  N   ALA A 114       4.977   1.540  16.778  1.00 85.48           N  
ATOM   1836  H   ALA A 114       4.379   1.870  17.522  1.00 85.48           H  
ATOM   1837  CA  ALA A 114       5.111   0.095  16.643  1.00 85.48           C  
ATOM   1838  HA  ALA A 114       5.237  -0.156  15.590  1.00 85.48           H  
ATOM   1839  C   ALA A 114       3.847  -0.611  17.154  1.00 85.48           C  
ATOM   1840  CB  ALA A 114       6.361  -0.363  17.407  1.00 85.48           C  
ATOM   1841  HB1 ALA A 114       7.240   0.150  17.017  1.00 85.48           H  
ATOM   1842  HB2 ALA A 114       6.253  -0.134  18.467  1.00 85.48           H  
ATOM   1843  HB3 ALA A 114       6.501  -1.437  17.291  1.00 85.48           H  
ATOM   1844  O   ALA A 114       3.019  -0.017  17.851  1.00 85.48           O  
ATOM   1845  N   PHE A 115       3.700  -1.893  16.819  1.00 82.36           N  
ATOM   1846  H   PHE A 115       4.442  -2.354  16.311  1.00 82.36           H  
ATOM   1847  CA  PHE A 115       2.640  -2.712  17.399  1.00 82.36           C  
ATOM   1848  HA  PHE A 115       1.691  -2.214  17.202  1.00 82.36           H  
ATOM   1849  C   PHE A 115       2.851  -2.848  18.912  1.00 82.36           C  
ATOM   1850  CB  PHE A 115       2.610  -4.097  16.752  1.00 82.36           C  
ATOM   1851  HB2 PHE A 115       3.602  -4.545  16.806  1.00 82.36           H  
ATOM   1852  HB3 PHE A 115       1.936  -4.733  17.326  1.00 82.36           H  
ATOM   1853  O   PHE A 115       3.970  -3.146  19.330  1.00 82.36           O  
ATOM   1854  CG  PHE A 115       2.137  -4.075  15.319  1.00 82.36           C  
ATOM   1855  CD1 PHE A 115       0.761  -4.138  15.035  1.00 82.36           C  
ATOM   1856  HD1 PHE A 115       0.045  -4.199  15.841  1.00 82.36           H  
ATOM   1857  CD2 PHE A 115       3.066  -3.982  14.270  1.00 82.36           C  
ATOM   1858  HD2 PHE A 115       4.125  -3.928  14.476  1.00 82.36           H  
ATOM   1859  CE1 PHE A 115       0.320  -4.152  13.703  1.00 82.36           C  
ATOM   1860  HE1 PHE A 115      -0.732  -4.256  13.482  1.00 82.36           H  
ATOM   1861  CE2 PHE A 115       2.615  -3.964  12.943  1.00 82.36           C  
ATOM   1862  HE2 PHE A 115       3.333  -3.885  12.139  1.00 82.36           H  
ATOM   1863  CZ  PHE A 115       1.248  -4.070  12.655  1.00 82.36           C  
ATOM   1864  HZ  PHE A 115       0.918  -4.110  11.627  1.00 82.36           H  
ATOM   1865  N   PRO A 116       1.805  -2.673  19.737  1.00 72.58           N  
ATOM   1866  CA  PRO A 116       1.907  -2.978  21.154  1.00 72.58           C  
ATOM   1867  HA  PRO A 116       2.725  -2.409  21.595  1.00 72.58           H  
ATOM   1868  C   PRO A 116       2.187  -4.475  21.326  1.00 72.58           C  
ATOM   1869  CB  PRO A 116       0.585  -2.523  21.779  1.00 72.58           C  
ATOM   1870  HB2 PRO A 116       0.272  -3.174  22.595  1.00 72.58           H  
ATOM   1871  HB3 PRO A 116       0.688  -1.498  22.134  1.00 72.58           H  
ATOM   1872  O   PRO A 116       1.526  -5.320  20.713  1.00 72.58           O  
ATOM   1873  CG  PRO A 116      -0.404  -2.557  20.615  1.00 72.58           C  
ATOM   1874  HG2 PRO A 116      -1.201  -1.824  20.738  1.00 72.58           H  
ATOM   1875  HG3 PRO A 116      -0.818  -3.563  20.544  1.00 72.58           H  
ATOM   1876  CD  PRO A 116       0.455  -2.264  19.387  1.00 72.58           C  
ATOM   1877  HD2 PRO A 116       0.449  -1.194  19.180  1.00 72.58           H  
ATOM   1878  HD3 PRO A 116       0.077  -2.819  18.528  1.00 72.58           H  
ATOM   1879  N   HIS A 117       3.188  -4.799  22.141  1.00 61.38           N  
ATOM   1880  H   HIS A 117       3.718  -4.068  22.594  1.00 61.38           H  
ATOM   1881  CA  HIS A 117       3.418  -6.173  22.565  1.00 61.38           C  
ATOM   1882  HA  HIS A 117       3.465  -6.801  21.676  1.00 61.38           H  
ATOM   1883  C   HIS A 117       2.235  -6.600  23.446  1.00 61.38           C  
ATOM   1884  CB  HIS A 117       4.766  -6.288  23.292  1.00 61.38           C  
ATOM   1885  HB2 HIS A 117       4.784  -5.605  24.140  1.00 61.38           H  
ATOM   1886  HB3 HIS A 117       4.872  -7.302  23.678  1.00 61.38           H  
ATOM   1887  O   HIS A 117       1.856  -5.837  24.340  1.00 61.38           O  
ATOM   1888  CG  HIS A 117       5.932  -5.997  22.379  1.00 61.38           C  
ATOM   1889  CD2 HIS A 117       6.706  -4.868  22.362  1.00 61.38           C  
ATOM   1890  HD2 HIS A 117       6.608  -4.021  23.026  1.00 61.38           H  
ATOM   1891  ND1 HIS A 117       6.389  -6.813  21.370  1.00 61.38           N  
ATOM   1892  HD1 HIS A 117       6.113  -7.773  21.218  1.00 61.38           H  
ATOM   1893  CE1 HIS A 117       7.408  -6.187  20.757  1.00 61.38           C  
ATOM   1894  HE1 HIS A 117       8.002  -6.602  19.956  1.00 61.38           H  
ATOM   1895  NE2 HIS A 117       7.632  -4.993  21.322  1.00 61.38           N  
ATOM   1896  N   PRO A 118       1.622  -7.776  23.212  1.00 50.32           N  
ATOM   1897  CA  PRO A 118       0.742  -8.369  24.208  1.00 50.32           C  
ATOM   1898  HA  PRO A 118      -0.148  -7.751  24.333  1.00 50.32           H  
ATOM   1899  C   PRO A 118       1.532  -8.454  25.513  1.00 50.32           C  
ATOM   1900  CB  PRO A 118       0.361  -9.759  23.676  1.00 50.32           C  
ATOM   1901  HB2 PRO A 118       0.959 -10.528  24.165  1.00 50.32           H  
ATOM   1902  HB3 PRO A 118      -0.700  -9.964  23.820  1.00 50.32           H  
ATOM   1903  O   PRO A 118       2.690  -8.868  25.481  1.00 50.32           O  
ATOM   1904  CG  PRO A 118       0.726  -9.710  22.192  1.00 50.32           C  
ATOM   1905  HG2 PRO A 118       1.023 -10.689  21.818  1.00 50.32           H  
ATOM   1906  HG3 PRO A 118      -0.119  -9.321  21.624  1.00 50.32           H  
ATOM   1907  CD  PRO A 118       1.877  -8.711  22.134  1.00 50.32           C  
ATOM   1908  HD2 PRO A 118       2.822  -9.223  22.316  1.00 50.32           H  
ATOM   1909  HD3 PRO A 118       1.887  -8.210  21.165  1.00 50.32           H  
ATOM   1910  N   ALA A 119       0.951  -8.014  26.629  1.00 37.24           N  
ATOM   1911  H   ALA A 119       0.007  -7.657  26.592  1.00 37.24           H  
ATOM   1912  CA  ALA A 119       1.558  -8.211  27.937  1.00 37.24           C  
ATOM   1913  HA  ALA A 119       2.576  -7.821  27.932  1.00 37.24           H  
ATOM   1914  C   ALA A 119       1.623  -9.723  28.196  1.00 37.24           C  
ATOM   1915  CB  ALA A 119       0.744  -7.444  28.989  1.00 37.24           C  
ATOM   1916  HB1 ALA A 119       0.758  -6.377  28.764  1.00 37.24           H  
ATOM   1917  HB2 ALA A 119      -0.285  -7.802  29.005  1.00 37.24           H  
ATOM   1918  HB3 ALA A 119       1.186  -7.606  29.972  1.00 37.24           H  
ATOM   1919  O   ALA A 119       0.657 -10.325  28.659  1.00 37.24           O  
ATOM   1920  N   GLU A 120       2.722 -10.356  27.796  1.00 35.25           N  
ATOM   1921  H   GLU A 120       3.428  -9.843  27.288  1.00 35.25           H  
ATOM   1922  CA  GLU A 120       3.021 -11.717  28.198  1.00 35.25           C  
ATOM   1923  HA  GLU A 120       2.126 -12.323  28.057  1.00 35.25           H  
ATOM   1924  C   GLU A 120       3.329 -11.685  29.689  1.00 35.25           C  
ATOM   1925  CB  GLU A 120       4.138 -12.344  27.350  1.00 35.25           C  
ATOM   1926  HB2 GLU A 120       4.462 -13.266  27.833  1.00 35.25           H  
ATOM   1927  HB3 GLU A 120       4.984 -11.659  27.280  1.00 35.25           H  
ATOM   1928  O   GLU A 120       4.109 -10.860  30.169  1.00 35.25           O  
ATOM   1929  CG  GLU A 120       3.604 -12.683  25.946  1.00 35.25           C  
ATOM   1930  HG2 GLU A 120       3.330 -11.757  25.440  1.00 35.25           H  
ATOM   1931  HG3 GLU A 120       2.696 -13.275  26.059  1.00 35.25           H  
ATOM   1932  CD  GLU A 120       4.584 -13.463  25.055  1.00 35.25           C  
ATOM   1933  OE1 GLU A 120       4.125 -13.903  23.973  1.00 35.25           O  
ATOM   1934  OE2 GLU A 120       5.771 -13.593  25.421  1.00 35.25           O  
ATOM   1935  N   ASN A 121       2.606 -12.540  30.408  1.00 29.33           N  
ATOM   1936  H   ASN A 121       1.953 -13.129  29.910  1.00 29.33           H  
ATOM   1937  CA  ASN A 121       2.707 -12.725  31.840  1.00 29.33           C  
ATOM   1938  HA  ASN A 121       2.228 -11.880  32.336  1.00 29.33           H  
ATOM   1939  C   ASN A 121       4.164 -12.789  32.291  1.00 29.33           C  
ATOM   1940  CB  ASN A 121       1.988 -14.027  32.226  1.00 29.33           C  
ATOM   1941  HB2 ASN A 121       2.272 -14.818  31.533  1.00 29.33           H  
ATOM   1942  HB3 ASN A 121       2.320 -14.329  33.219  1.00 29.33           H  
ATOM   1943  O   ASN A 121       4.971 -13.551  31.765  1.00 29.33           O  
ATOM   1944  CG  ASN A 121       0.481 -13.895  32.295  1.00 29.33           C  
ATOM   1945  ND2 ASN A 121      -0.240 -14.946  31.984  1.00 29.33           N  
ATOM   1946 HD21 ASN A 121       0.214 -15.809  31.720  1.00 29.33           H  
ATOM   1947 HD22 ASN A 121      -1.240 -14.828  32.060  1.00 29.33           H  
ATOM   1948  OD1 ASN A 121      -0.079 -12.876  32.656  1.00 29.33           O  
ATOM   1949  N   ASP A 122       4.421 -12.018  33.335  1.00 27.39           N  
ATOM   1950  H   ASP A 122       3.685 -11.390  33.627  1.00 27.39           H  
ATOM   1951  CA  ASP A 122       5.566 -12.074  34.223  1.00 27.39           C  
ATOM   1952  HA  ASP A 122       6.438 -11.661  33.716  1.00 27.39           H  
ATOM   1953  C   ASP A 122       5.837 -13.532  34.640  1.00 27.39           C  
ATOM   1954  CB  ASP A 122       5.158 -11.168  35.412  1.00 27.39           C  
ATOM   1955  HB2 ASP A 122       4.519 -10.366  35.041  1.00 27.39           H  
ATOM   1956  HB3 ASP A 122       4.559 -11.724  36.133  1.00 27.39           H  
ATOM   1957  O   ASP A 122       5.145 -14.057  35.511  1.00 27.39           O  
ATOM   1958  CG  ASP A 122       6.303 -10.468  36.137  1.00 27.39           C  
ATOM   1959  OD1 ASP A 122       7.455 -10.567  35.661  1.00 27.39           O  
ATOM   1960  OD2 ASP A 122       5.988  -9.782  37.135  1.00 27.39           O  
ATOM   1961  N   SER A 123       6.751 -14.232  33.954  1.00 29.06           N  
ATOM   1962  H   SER A 123       7.087 -13.811  33.099  1.00 29.06           H  
ATOM   1963  CA  SER A 123       7.367 -15.503  34.373  1.00 29.06           C  
ATOM   1964  HA  SER A 123       7.796 -15.370  35.366  1.00 29.06           H  
ATOM   1965  C   SER A 123       8.480 -15.955  33.412  1.00 29.06           C  
ATOM   1966  CB  SER A 123       6.351 -16.652  34.460  1.00 29.06           C  
ATOM   1967  HB2 SER A 123       6.881 -17.604  34.490  1.00 29.06           H  
ATOM   1968  HB3 SER A 123       5.715 -16.640  33.575  1.00 29.06           H  
ATOM   1969  O   SER A 123       8.213 -16.496  32.343  1.00 29.06           O  
ATOM   1970  OG  SER A 123       5.555 -16.558  35.620  1.00 29.06           O  
ATOM   1971  HG  SER A 123       5.290 -15.638  35.680  1.00 29.06           H  
ATOM   1972  N   LEU A 124       9.712 -15.846  33.923  1.00 29.55           N  
ATOM   1973  H   LEU A 124       9.772 -15.264  34.747  1.00 29.55           H  
ATOM   1974  CA  LEU A 124      10.883 -16.706  33.686  1.00 29.55           C  
ATOM   1975  HA  LEU A 124      11.549 -16.478  34.518  1.00 29.55           H  
ATOM   1976  C   LEU A 124      11.757 -16.454  32.440  1.00 29.55           C  
ATOM   1977  CB  LEU A 124      10.517 -18.185  33.917  1.00 29.55           C  
ATOM   1978  HB2 LEU A 124       9.702 -18.455  33.245  1.00 29.55           H  
ATOM   1979  HB3 LEU A 124      11.369 -18.812  33.650  1.00 29.55           H  
ATOM   1980  O   LEU A 124      11.535 -16.969  31.351  1.00 29.55           O  
ATOM   1981  CG  LEU A 124      10.117 -18.473  35.381  1.00 29.55           C  
ATOM   1982  HG  LEU A 124       9.575 -17.625  35.800  1.00 29.55           H  
ATOM   1983  CD1 LEU A 124       9.190 -19.682  35.464  1.00 29.55           C  
ATOM   1984 HD11 LEU A 124       8.895 -19.849  36.500  1.00 29.55           H  
ATOM   1985 HD12 LEU A 124       9.700 -20.565  35.081  1.00 29.55           H  
ATOM   1986 HD13 LEU A 124       8.295 -19.498  34.870  1.00 29.55           H  
ATOM   1987  CD2 LEU A 124      11.345 -18.740  36.254  1.00 29.55           C  
ATOM   1988 HD21 LEU A 124      11.036 -18.935  37.281  1.00 29.55           H  
ATOM   1989 HD22 LEU A 124      12.008 -17.875  36.252  1.00 29.55           H  
ATOM   1990 HD23 LEU A 124      11.898 -19.601  35.877  1.00 29.55           H  
ATOM   1991  N   GLU A 125      12.841 -15.728  32.734  1.00 27.59           N  
ATOM   1992  H   GLU A 125      12.789 -15.265  33.630  1.00 27.59           H  
ATOM   1993  CA  GLU A 125      14.221 -15.925  32.267  1.00 27.59           C  
ATOM   1994  HA  GLU A 125      14.783 -15.064  32.628  1.00 27.59           H  
ATOM   1995  C   GLU A 125      14.475 -15.953  30.752  1.00 27.59           C  
ATOM   1996  CB  GLU A 125      14.861 -17.135  32.981  1.00 27.59           C  
ATOM   1997  HB2 GLU A 125      14.291 -18.036  32.756  1.00 27.59           H  
ATOM   1998  HB3 GLU A 125      15.874 -17.256  32.597  1.00 27.59           H  
ATOM   1999  O   GLU A 125      14.391 -16.983  30.086  1.00 27.59           O  
ATOM   2000  CG  GLU A 125      14.940 -16.940  34.508  1.00 27.59           C  
ATOM   2001  HG2 GLU A 125      13.930 -16.902  34.915  1.00 27.59           H  
ATOM   2002  HG3 GLU A 125      15.413 -15.978  34.705  1.00 27.59           H  
ATOM   2003  CD  GLU A 125      15.730 -18.040  35.240  1.00 27.59           C  
ATOM   2004  OE1 GLU A 125      15.982 -17.838  36.449  1.00 27.59           O  
ATOM   2005  OE2 GLU A 125      16.081 -19.060  34.606  1.00 27.59           O  
ATOM   2006  N   GLN A 126      14.981 -14.827  30.237  1.00 28.21           N  
ATOM   2007  H   GLN A 126      15.010 -14.006  30.824  1.00 28.21           H  
ATOM   2008  CA  GLN A 126      15.944 -14.864  29.138  1.00 28.21           C  
ATOM   2009  HA  GLN A 126      16.091 -15.914  28.885  1.00 28.21           H  
ATOM   2010  C   GLN A 126      17.312 -14.348  29.590  1.00 28.21           C  
ATOM   2011  CB  GLN A 126      15.438 -14.150  27.882  1.00 28.21           C  
ATOM   2012  HB2 GLN A 126      14.933 -13.221  28.147  1.00 28.21           H  
ATOM   2013  HB3 GLN A 126      16.293 -13.909  27.250  1.00 28.21           H  
ATOM   2014  O   GLN A 126      17.391 -13.475  30.460  1.00 28.21           O  
ATOM   2015  CG  GLN A 126      14.496 -15.067  27.091  1.00 28.21           C  
ATOM   2016  HG2 GLN A 126      13.558 -15.178  27.635  1.00 28.21           H  
ATOM   2017  HG3 GLN A 126      14.947 -16.055  26.991  1.00 28.21           H  
ATOM   2018  CD  GLN A 126      14.201 -14.552  25.687  1.00 28.21           C  
ATOM   2019  NE2 GLN A 126      13.482 -15.312  24.892  1.00 28.21           N  
ATOM   2020 HE21 GLN A 126      13.064 -16.159  25.252  1.00 28.21           H  
ATOM   2021 HE22 GLN A 126      13.252 -14.914  23.993  1.00 28.21           H  
ATOM   2022  OE1 GLN A 126      14.614 -13.487  25.260  1.00 28.21           O  
ATOM   2023  N   PRO A 127      18.398 -14.911  29.035  1.00 29.09           N  
ATOM   2024  CA  PRO A 127      19.725 -14.808  29.604  1.00 29.09           C  
ATOM   2025  HA  PRO A 127      19.655 -14.950  30.683  1.00 29.09           H  
ATOM   2026  C   PRO A 127      20.344 -13.447  29.310  1.00 29.09           C  
ATOM   2027  CB  PRO A 127      20.556 -15.951  29.002  1.00 29.09           C  
ATOM   2028  HB2 PRO A 127      21.376 -15.554  28.405  1.00 29.09           H  
ATOM   2029  HB3 PRO A 127      20.948 -16.601  29.784  1.00 29.09           H  
ATOM   2030  O   PRO A 127      20.190 -12.874  28.232  1.00 29.09           O  
ATOM   2031  CG  PRO A 127      19.588 -16.718  28.100  1.00 29.09           C  
ATOM   2032  HG2 PRO A 127      20.067 -17.037  27.175  1.00 29.09           H  
ATOM   2033  HG3 PRO A 127      19.187 -17.576  28.640  1.00 29.09           H  
ATOM   2034  CD  PRO A 127      18.469 -15.724  27.833  1.00 29.09           C  
ATOM   2035  HD2 PRO A 127      18.741 -15.085  26.993  1.00 29.09           H  
ATOM   2036  HD3 PRO A 127      17.552 -16.264  27.597  1.00 29.09           H  
ATOM   2037  N   THR A 128      21.115 -12.991  30.285  1.00 24.98           N  
ATOM   2038  H   THR A 128      21.203 -13.576  31.103  1.00 24.98           H  
ATOM   2039  CA  THR A 128      22.077 -11.897  30.224  1.00 24.98           C  
ATOM   2040  HA  THR A 128      21.547 -10.945  30.253  1.00 24.98           H  
ATOM   2041  C   THR A 128      22.931 -11.938  28.952  1.00 24.98           C  
ATOM   2042  CB  THR A 128      22.989 -12.009  31.464  1.00 24.98           C  
ATOM   2043  HB  THR A 128      23.917 -11.463  31.290  1.00 24.98           H  
ATOM   2044  O   THR A 128      23.938 -12.642  28.876  1.00 24.98           O  
ATOM   2045  CG2 THR A 128      22.314 -11.443  32.711  1.00 24.98           C  
ATOM   2046 HG21 THR A 128      22.073 -10.392  32.554  1.00 24.98           H  
ATOM   2047 HG22 THR A 128      22.989 -11.527  33.563  1.00 24.98           H  
ATOM   2048 HG23 THR A 128      21.397 -11.992  32.926  1.00 24.98           H  
ATOM   2049  OG1 THR A 128      23.276 -13.361  31.773  1.00 24.98           O  
ATOM   2050  HG1 THR A 128      24.201 -13.416  32.021  1.00 24.98           H  
ATOM   2051  N   VAL A 129      22.584 -11.113  27.961  1.00 32.18           N  
ATOM   2052  H   VAL A 129      21.689 -10.649  28.006  1.00 32.18           H  
ATOM   2053  CA  VAL A 129      23.546 -10.697  26.936  1.00 32.18           C  
ATOM   2054  HA  VAL A 129      24.251 -11.512  26.772  1.00 32.18           H  
ATOM   2055  C   VAL A 129      24.315  -9.513  27.500  1.00 32.18           C  
ATOM   2056  CB  VAL A 129      22.911 -10.417  25.567  1.00 32.18           C  
ATOM   2057  HB  VAL A 129      22.168  -9.624  25.656  1.00 32.18           H  
ATOM   2058  O   VAL A 129      23.784  -8.423  27.702  1.00 32.18           O  
ATOM   2059  CG1 VAL A 129      23.982  -9.999  24.547  1.00 32.18           C  
ATOM   2060 HG11 VAL A 129      23.520  -9.845  23.572  1.00 32.18           H  
ATOM   2061 HG12 VAL A 129      24.446  -9.060  24.851  1.00 32.18           H  
ATOM   2062 HG13 VAL A 129      24.748 -10.769  24.462  1.00 32.18           H  
ATOM   2063  CG2 VAL A 129      22.234 -11.687  25.033  1.00 32.18           C  
ATOM   2064 HG21 VAL A 129      21.805 -11.492  24.050  1.00 32.18           H  
ATOM   2065 HG22 VAL A 129      22.957 -12.500  24.958  1.00 32.18           H  
ATOM   2066 HG23 VAL A 129      21.428 -11.990  25.701  1.00 32.18           H  
ATOM   2067  N   PHE A 130      25.573  -9.799  27.813  1.00 30.98           N  
ATOM   2068  H   PHE A 130      25.862 -10.755  27.668  1.00 30.98           H  
ATOM   2069  CA  PHE A 130      26.598  -8.877  28.266  1.00 30.98           C  
ATOM   2070  HA  PHE A 130      26.436  -8.637  29.317  1.00 30.98           H  
ATOM   2071  C   PHE A 130      26.623  -7.573  27.458  1.00 30.98           C  
ATOM   2072  CB  PHE A 130      27.950  -9.592  28.113  1.00 30.98           C  
ATOM   2073  HB2 PHE A 130      27.970 -10.155  27.179  1.00 30.98           H  
ATOM   2074  HB3 PHE A 130      28.729  -8.834  28.030  1.00 30.98           H  
ATOM   2075  O   PHE A 130      26.913  -7.569  26.263  1.00 30.98           O  
ATOM   2076  CG  PHE A 130      28.325 -10.507  29.260  1.00 30.98           C  
ATOM   2077  CD1 PHE A 130      29.227 -10.038  30.232  1.00 30.98           C  
ATOM   2078  HD1 PHE A 130      29.627  -9.037  30.162  1.00 30.98           H  
ATOM   2079  CD2 PHE A 130      27.808 -11.815  29.358  1.00 30.98           C  
ATOM   2080  HD2 PHE A 130      27.116 -12.188  28.618  1.00 30.98           H  
ATOM   2081  CE1 PHE A 130      29.621 -10.870  31.293  1.00 30.98           C  
ATOM   2082  HE1 PHE A 130      30.318 -10.507  32.034  1.00 30.98           H  
ATOM   2083  CE2 PHE A 130      28.200 -12.646  30.424  1.00 30.98           C  
ATOM   2084  HE2 PHE A 130      27.805 -13.648  30.497  1.00 30.98           H  
ATOM   2085  CZ  PHE A 130      29.108 -12.174  31.389  1.00 30.98           C  
ATOM   2086  HZ  PHE A 130      29.410 -12.816  32.204  1.00 30.98           H  
ATOM   2087  N   SER A 131      26.448  -6.457  28.158  1.00 26.22           N  
ATOM   2088  H   SER A 131      26.069  -6.528  29.092  1.00 26.22           H  
ATOM   2089  CA  SER A 131      27.078  -5.190  27.795  1.00 26.22           C  
ATOM   2090  HA  SER A 131      26.944  -4.995  26.731  1.00 26.22           H  
ATOM   2091  C   SER A 131      28.567  -5.271  28.154  1.00 26.22           C  
ATOM   2092  CB  SER A 131      26.466  -4.036  28.606  1.00 26.22           C  
ATOM   2093  HB2 SER A 131      26.807  -4.098  29.639  1.00 26.22           H  
ATOM   2094  HB3 SER A 131      26.801  -3.087  28.185  1.00 26.22           H  
ATOM   2095  O   SER A 131      28.871  -5.573  29.310  1.00 26.22           O  
ATOM   2096  OG  SER A 131      25.053  -4.084  28.608  1.00 26.22           O  
ATOM   2097  HG  SER A 131      24.708  -3.358  29.133  1.00 26.22           H  
ATOM   2098  N   PRO A 132      29.513  -4.945  27.261  1.00 36.72           N  
ATOM   2099  CA  PRO A 132      30.837  -4.524  27.684  1.00 36.72           C  
ATOM   2100  HA  PRO A 132      31.096  -4.977  28.640  1.00 36.72           H  
ATOM   2101  C   PRO A 132      30.886  -2.990  27.787  1.00 36.72           C  
ATOM   2102  CB  PRO A 132      31.800  -5.075  26.637  1.00 36.72           C  
ATOM   2103  HB2 PRO A 132      32.218  -6.018  26.989  1.00 36.72           H  
ATOM   2104  HB3 PRO A 132      32.603  -4.370  26.420  1.00 36.72           H  
ATOM   2105  O   PRO A 132      30.418  -2.296  26.879  1.00 36.72           O  
ATOM   2106  CG  PRO A 132      30.935  -5.335  25.397  1.00 36.72           C  
ATOM   2107  HG2 PRO A 132      31.059  -6.368  25.071  1.00 36.72           H  
ATOM   2108  HG3 PRO A 132      31.209  -4.656  24.590  1.00 36.72           H  
ATOM   2109  CD  PRO A 132      29.479  -5.087  25.817  1.00 36.72           C  
ATOM   2110  HD2 PRO A 132      29.112  -4.166  25.364  1.00 36.72           H  
ATOM   2111  HD3 PRO A 132      28.853  -5.928  25.518  1.00 36.72           H  
ATOM   2112  N   PRO A 133      31.454  -2.429  28.866  1.00 33.17           N  
ATOM   2113  CA  PRO A 133      31.773  -1.017  28.933  1.00 33.17           C  
ATOM   2114  HA  PRO A 133      31.059  -0.430  28.354  1.00 33.17           H  
ATOM   2115  C   PRO A 133      33.194  -0.744  28.409  1.00 33.17           C  
ATOM   2116  CB  PRO A 133      31.613  -0.676  30.416  1.00 33.17           C  
ATOM   2117  HB2 PRO A 133      30.556  -0.532  30.640  1.00 33.17           H  
ATOM   2118  HB3 PRO A 133      32.181   0.209  30.704  1.00 33.17           H  
ATOM   2119  O   PRO A 133      34.072  -1.600  28.485  1.00 33.17           O  
ATOM   2120  CG  PRO A 133      32.112  -1.943  31.116  1.00 33.17           C  
ATOM   2121  HG2 PRO A 133      31.616  -2.089  32.076  1.00 33.17           H  
ATOM   2122  HG3 PRO A 133      33.192  -1.891  31.252  1.00 33.17           H  
ATOM   2123  CD  PRO A 133      31.785  -3.072  30.133  1.00 33.17           C  
ATOM   2124  HD2 PRO A 133      30.925  -3.634  30.496  1.00 33.17           H  
ATOM   2125  HD3 PRO A 133      32.646  -3.731  30.017  1.00 33.17           H  
ATOM   2126  N   HIS A 134      33.389   0.516  28.010  1.00 31.73           N  
ATOM   2127  H   HIS A 134      32.542   1.033  27.820  1.00 31.73           H  
ATOM   2128  CA  HIS A 134      34.609   1.333  28.107  1.00 31.73           C  
ATOM   2129  HA  HIS A 134      34.162   2.270  28.441  1.00 31.73           H  
ATOM   2130  C   HIS A 134      35.321   1.809  26.826  1.00 31.73           C  
ATOM   2131  CB  HIS A 134      35.536   0.922  29.270  1.00 31.73           C  
ATOM   2132  HB2 HIS A 134      36.500   1.426  29.210  1.00 31.73           H  
ATOM   2133  HB3 HIS A 134      35.788  -0.138  29.221  1.00 31.73           H  
ATOM   2134  O   HIS A 134      35.225   1.186  25.773  1.00 31.73           O  
ATOM   2135  CG  HIS A 134      34.924   1.253  30.605  1.00 31.73           C  
ATOM   2136  CD2 HIS A 134      34.807   0.406  31.670  1.00 31.73           C  
ATOM   2137  HD2 HIS A 134      35.155  -0.616  31.706  1.00 31.73           H  
ATOM   2138  ND1 HIS A 134      34.343   2.451  30.974  1.00 31.73           N  
ATOM   2139  HD1 HIS A 134      34.298   3.294  30.421  1.00 31.73           H  
ATOM   2140  CE1 HIS A 134      33.880   2.320  32.225  1.00 31.73           C  
ATOM   2141  HE1 HIS A 134      33.382   3.093  32.793  1.00 31.73           H  
ATOM   2142  NE2 HIS A 134      34.134   1.089  32.687  1.00 31.73           N  
ATOM   2143  N   PRO A 135      35.933   3.015  26.915  1.00 37.67           N  
ATOM   2144  CA  PRO A 135      36.101   3.950  25.814  1.00 37.67           C  
ATOM   2145  HA  PRO A 135      35.399   3.729  25.011  1.00 37.67           H  
ATOM   2146  C   PRO A 135      37.527   3.961  25.256  1.00 37.67           C  
ATOM   2147  CB  PRO A 135      35.766   5.305  26.452  1.00 37.67           C  
ATOM   2148  HB2 PRO A 135      34.684   5.399  26.553  1.00 37.67           H  
ATOM   2149  HB3 PRO A 135      36.167   6.144  25.884  1.00 37.67           H  
ATOM   2150  O   PRO A 135      38.486   3.631  25.948  1.00 37.67           O  
ATOM   2151  CG  PRO A 135      36.402   5.200  27.836  1.00 37.67           C  
ATOM   2152  HG2 PRO A 135      37.445   5.515  27.793  1.00 37.67           H  
ATOM   2153  HG3 PRO A 135      35.855   5.791  28.570  1.00 37.67           H  
ATOM   2154  CD  PRO A 135      36.330   3.711  28.144  1.00 37.67           C  
ATOM   2155  HD2 PRO A 135      37.310   3.364  28.471  1.00 37.67           H  
ATOM   2156  HD3 PRO A 135      35.606   3.585  28.949  1.00 37.67           H  
ATOM   2157  N   GLY A 136      37.654   4.493  24.041  1.00 26.87           N  
ATOM   2158  H   GLY A 136      36.811   4.685  23.520  1.00 26.87           H  
ATOM   2159  CA  GLY A 136      38.921   4.962  23.492  1.00 26.87           C  
ATOM   2160  HA2 GLY A 136      39.613   5.180  24.304  1.00 26.87           H  
ATOM   2161  HA3 GLY A 136      38.752   5.891  22.948  1.00 26.87           H  
ATOM   2162  C   GLY A 136      39.598   3.955  22.573  1.00 26.87           C  
ATOM   2163  O   GLY A 136      40.186   2.983  23.023  1.00 26.87           O  
ATOM   2164  N   THR A 137      39.574   4.241  21.275  1.00 29.87           N  
ATOM   2165  H   THR A 137      38.776   4.769  20.950  1.00 29.87           H  
ATOM   2166  CA  THR A 137      40.784   4.463  20.471  1.00 29.87           C  
ATOM   2167  HA  THR A 137      41.462   5.119  21.017  1.00 29.87           H  
ATOM   2168  C   THR A 137      40.328   5.167  19.196  1.00 29.87           C  
ATOM   2169  CB  THR A 137      41.565   3.181  20.116  1.00 29.87           C  
ATOM   2170  HB  THR A 137      40.939   2.503  19.536  1.00 29.87           H  
ATOM   2171  O   THR A 137      39.575   4.604  18.407  1.00 29.87           O  
ATOM   2172  CG2 THR A 137      42.854   3.499  19.353  1.00 29.87           C  
ATOM   2173 HG21 THR A 137      43.498   4.146  19.949  1.00 29.87           H  
ATOM   2174 HG22 THR A 137      42.627   3.992  18.408  1.00 29.87           H  
ATOM   2175 HG23 THR A 137      43.383   2.571  19.137  1.00 29.87           H  
ATOM   2176  OG1 THR A 137      42.034   2.532  21.270  1.00 29.87           O  
ATOM   2177  HG1 THR A 137      41.319   2.491  21.909  1.00 29.87           H  
ATOM   2178  N   CYS A 138      40.747   6.420  19.017  1.00 25.17           N  
ATOM   2179  H   CYS A 138      41.331   6.849  19.721  1.00 25.17           H  
ATOM   2180  CA  CYS A 138      40.685   7.087  17.725  1.00 25.17           C  
ATOM   2181  HA  CYS A 138      39.668   7.056  17.333  1.00 25.17           H  
ATOM   2182  C   CYS A 138      41.616   6.331  16.773  1.00 25.17           C  
ATOM   2183  CB  CYS A 138      41.134   8.550  17.868  1.00 25.17           C  
ATOM   2184  HB2 CYS A 138      41.152   9.003  16.877  1.00 25.17           H  
ATOM   2185  HB3 CYS A 138      42.143   8.591  18.278  1.00 25.17           H  
ATOM   2186  O   CYS A 138      42.832   6.345  16.963  1.00 25.17           O  
ATOM   2187  SG  CYS A 138      39.993   9.493  18.919  1.00 25.17           S  
ATOM   2188  HG  CYS A 138      40.468  10.705  18.620  1.00 25.17           H  
ATOM   2189  N   GLN A 139      41.044   5.669  15.774  1.00 29.87           N  
ATOM   2190  H   GLN A 139      40.036   5.664  15.706  1.00 29.87           H  
ATOM   2191  CA  GLN A 139      41.761   5.260  14.573  1.00 29.87           C  
ATOM   2192  HA  GLN A 139      42.806   5.547  14.686  1.00 29.87           H  
ATOM   2193  C   GLN A 139      41.222   6.062  13.386  1.00 29.87           C  
ATOM   2194  CB  GLN A 139      41.711   3.739  14.380  1.00 29.87           C  
ATOM   2195  HB2 GLN A 139      40.684   3.381  14.453  1.00 29.87           H  
ATOM   2196  HB3 GLN A 139      42.091   3.493  13.388  1.00 29.87           H  
ATOM   2197  O   GLN A 139      40.085   6.534  13.450  1.00 29.87           O  
ATOM   2198  CG  GLN A 139      42.589   3.047  15.433  1.00 29.87           C  
ATOM   2199  HG2 GLN A 139      42.047   3.002  16.377  1.00 29.87           H  
ATOM   2200  HG3 GLN A 139      43.500   3.625  15.587  1.00 29.87           H  
ATOM   2201  CD  GLN A 139      42.984   1.632  15.030  1.00 29.87           C  
ATOM   2202  NE2 GLN A 139      44.157   1.172  15.406  1.00 29.87           N  
ATOM   2203 HE21 GLN A 139      44.796   1.745  15.938  1.00 29.87           H  
ATOM   2204 HE22 GLN A 139      44.357   0.230  15.102  1.00 29.87           H  
ATOM   2205  OE1 GLN A 139      42.258   0.902  14.383  1.00 29.87           O  
ATOM   2206  N   PRO A 140      42.072   6.323  12.381  1.00 26.87           N  
ATOM   2207  CA  PRO A 140      41.845   7.368  11.398  1.00 26.87           C  
ATOM   2208  HA  PRO A 140      41.716   8.320  11.912  1.00 26.87           H  
ATOM   2209  C   PRO A 140      40.605   7.054  10.576  1.00 26.87           C  
ATOM   2210  CB  PRO A 140      43.101   7.420  10.517  1.00 26.87           C  
ATOM   2211  HB2 PRO A 140      42.895   6.975   9.544  1.00 26.87           H  
ATOM   2212  HB3 PRO A 140      43.456   8.443  10.391  1.00 26.87           H  
ATOM   2213  O   PRO A 140      40.323   5.890  10.306  1.00 26.87           O  
ATOM   2214  CG  PRO A 140      44.127   6.561  11.253  1.00 26.87           C  
ATOM   2215  HG2 PRO A 140      44.696   7.184  11.943  1.00 26.87           H  
ATOM   2216  HG3 PRO A 140      44.793   6.046  10.562  1.00 26.87           H  
ATOM   2217  CD  PRO A 140      43.273   5.583  12.044  1.00 26.87           C  
ATOM   2218  HD2 PRO A 140      43.002   4.740  11.409  1.00 26.87           H  
ATOM   2219  HD3 PRO A 140      43.829   5.234  12.914  1.00 26.87           H  
ATOM   2220  N   GLU A 141      39.901   8.109  10.183  1.00 28.72           N  
ATOM   2221  H   GLU A 141      40.208   9.027  10.473  1.00 28.72           H  
ATOM   2222  CA  GLU A 141      38.829   8.082   9.198  1.00 28.72           C  
ATOM   2223  HA  GLU A 141      37.973   7.535   9.594  1.00 28.72           H  
ATOM   2224  C   GLU A 141      39.326   7.361   7.936  1.00 28.72           C  
ATOM   2225  CB  GLU A 141      38.403   9.537   8.899  1.00 28.72           C  
ATOM   2226  HB2 GLU A 141      37.648   9.527   8.113  1.00 28.72           H  
ATOM   2227  HB3 GLU A 141      39.273  10.090   8.543  1.00 28.72           H  
ATOM   2228  O   GLU A 141      39.971   7.951   7.072  1.00 28.72           O  
ATOM   2229  CG  GLU A 141      37.822  10.257  10.134  1.00 28.72           C  
ATOM   2230  HG2 GLU A 141      38.532  10.186  10.959  1.00 28.72           H  
ATOM   2231  HG3 GLU A 141      36.913   9.737  10.436  1.00 28.72           H  
ATOM   2232  CD  GLU A 141      37.508  11.749   9.913  1.00 28.72           C  
ATOM   2233  OE1 GLU A 141      36.873  12.333  10.823  1.00 28.72           O  
ATOM   2234  OE2 GLU A 141      37.923  12.318   8.879  1.00 28.72           O  
ATOM   2235  N   GLU A 142      39.066   6.055   7.844  1.00 28.78           N  
ATOM   2236  H   GLU A 142      38.729   5.560   8.657  1.00 28.78           H  
ATOM   2237  CA  GLU A 142      39.068   5.377   6.561  1.00 28.78           C  
ATOM   2238  HA  GLU A 142      40.009   5.575   6.047  1.00 28.78           H  
ATOM   2239  C   GLU A 142      37.938   6.017   5.769  1.00 28.78           C  
ATOM   2240  CB  GLU A 142      38.893   3.853   6.689  1.00 28.78           C  
ATOM   2241  HB2 GLU A 142      38.113   3.630   7.418  1.00 28.78           H  
ATOM   2242  HB3 GLU A 142      38.583   3.468   5.718  1.00 28.78           H  
ATOM   2243  O   GLU A 142      36.764   5.920   6.140  1.00 28.78           O  
ATOM   2244  CG  GLU A 142      40.206   3.156   7.083  1.00 28.78           C  
ATOM   2245  HG2 GLU A 142      40.985   3.474   6.390  1.00 28.78           H  
ATOM   2246  HG3 GLU A 142      40.492   3.486   8.082  1.00 28.78           H  
ATOM   2247  CD  GLU A 142      40.125   1.617   7.063  1.00 28.78           C  
ATOM   2248  OE1 GLU A 142      41.204   0.988   7.166  1.00 28.78           O  
ATOM   2249  OE2 GLU A 142      39.005   1.067   6.940  1.00 28.78           O  
ATOM   2250  N   GLU A 143      38.318   6.731   4.711  1.00 28.49           N  
ATOM   2251  H   GLU A 143      39.307   6.897   4.590  1.00 28.49           H  
ATOM   2252  CA  GLU A 143      37.436   7.201   3.657  1.00 28.49           C  
ATOM   2253  HA  GLU A 143      36.777   7.977   4.046  1.00 28.49           H  
ATOM   2254  C   GLU A 143      36.586   6.016   3.176  1.00 28.49           C  
ATOM   2255  CB  GLU A 143      38.275   7.778   2.496  1.00 28.49           C  
ATOM   2256  HB2 GLU A 143      37.615   7.931   1.642  1.00 28.49           H  
ATOM   2257  HB3 GLU A 143      39.028   7.042   2.216  1.00 28.49           H  
ATOM   2258  O   GLU A 143      36.953   5.290   2.250  1.00 28.49           O  
ATOM   2259  CG  GLU A 143      38.961   9.120   2.801  1.00 28.49           C  
ATOM   2260  HG2 GLU A 143      39.599   8.999   3.677  1.00 28.49           H  
ATOM   2261  HG3 GLU A 143      38.191   9.853   3.042  1.00 28.49           H  
ATOM   2262  CD  GLU A 143      39.821   9.628   1.626  1.00 28.49           C  
ATOM   2263  OE1 GLU A 143      39.903  10.866   1.451  1.00 28.49           O  
ATOM   2264  OE2 GLU A 143      40.389   8.786   0.890  1.00 28.49           O  
ATOM   2265  N   MET A 144      35.427   5.800   3.807  1.00 30.28           N  
ATOM   2266  H   MET A 144      35.294   6.241   4.706  1.00 30.28           H  
ATOM   2267  CA  MET A 144      34.358   5.017   3.211  1.00 30.28           C  
ATOM   2268  HA  MET A 144      34.731   4.025   2.955  1.00 30.28           H  
ATOM   2269  C   MET A 144      34.009   5.760   1.936  1.00 30.28           C  
ATOM   2270  CB  MET A 144      33.118   4.880   4.111  1.00 30.28           C  
ATOM   2271  HB2 MET A 144      32.961   5.793   4.687  1.00 30.28           H  
ATOM   2272  HB3 MET A 144      32.251   4.740   3.465  1.00 30.28           H  
ATOM   2273  O   MET A 144      33.338   6.792   1.978  1.00 30.28           O  
ATOM   2274  CG  MET A 144      33.175   3.672   5.050  1.00 30.28           C  
ATOM   2275  HG2 MET A 144      33.605   2.820   4.524  1.00 30.28           H  
ATOM   2276  HG3 MET A 144      33.835   3.918   5.882  1.00 30.28           H  
ATOM   2277  SD  MET A 144      31.547   3.184   5.706  1.00 30.28           S  
ATOM   2278  CE  MET A 144      30.970   2.079   4.388  1.00 30.28           C  
ATOM   2279  HE1 MET A 144      29.983   1.692   4.643  1.00 30.28           H  
ATOM   2280  HE2 MET A 144      31.668   1.248   4.281  1.00 30.28           H  
ATOM   2281  HE3 MET A 144      30.914   2.627   3.448  1.00 30.28           H  
ATOM   2282  N   GLN A 145      34.527   5.244   0.822  1.00 30.60           N  
ATOM   2283  H   GLN A 145      35.233   4.532   0.945  1.00 30.60           H  
ATOM   2284  CA  GLN A 145      34.182   5.636  -0.533  1.00 30.60           C  
ATOM   2285  HA  GLN A 145      34.682   6.572  -0.781  1.00 30.60           H  
ATOM   2286  C   GLN A 145      32.675   5.844  -0.575  1.00 30.60           C  
ATOM   2287  CB  GLN A 145      34.637   4.538  -1.503  1.00 30.60           C  
ATOM   2288  HB2 GLN A 145      34.121   4.654  -2.456  1.00 30.60           H  
ATOM   2289  HB3 GLN A 145      34.385   3.562  -1.088  1.00 30.60           H  
ATOM   2290  O   GLN A 145      31.895   4.894  -0.468  1.00 30.60           O  
ATOM   2291  CG  GLN A 145      36.149   4.642  -1.753  1.00 30.60           C  
ATOM   2292  HG2 GLN A 145      36.349   5.537  -2.342  1.00 30.60           H  
ATOM   2293  HG3 GLN A 145      36.674   4.743  -0.803  1.00 30.60           H  
ATOM   2294  CD  GLN A 145      36.738   3.432  -2.466  1.00 30.60           C  
ATOM   2295  NE2 GLN A 145      37.906   3.568  -3.053  1.00 30.60           N  
ATOM   2296 HE21 GLN A 145      38.304   2.718  -3.426  1.00 30.60           H  
ATOM   2297 HE22 GLN A 145      38.432   4.421  -2.930  1.00 30.60           H  
ATOM   2298  OE1 GLN A 145      36.192   2.342  -2.501  1.00 30.60           O  
ATOM   2299  N   GLY A 146      32.297   7.126  -0.588  1.00 31.18           N  
ATOM   2300  H   GLY A 146      33.024   7.825  -0.537  1.00 31.18           H  
ATOM   2301  CA  GLY A 146      30.927   7.552  -0.390  1.00 31.18           C  
ATOM   2302  HA2 GLY A 146      30.631   7.337   0.637  1.00 31.18           H  
ATOM   2303  HA3 GLY A 146      30.833   8.622  -0.578  1.00 31.18           H  
ATOM   2304  C   GLY A 146      30.044   6.797  -1.360  1.00 31.18           C  
ATOM   2305  O   GLY A 146      30.349   6.751  -2.552  1.00 31.18           O  
ATOM   2306  N   GLY A 147      28.979   6.181  -0.840  1.00 36.48           N  
ATOM   2307  H   GLY A 147      28.861   6.188   0.163  1.00 36.48           H  
ATOM   2308  CA  GLY A 147      27.968   5.539  -1.667  1.00 36.48           C  
ATOM   2309  HA2 GLY A 147      27.078   5.322  -1.077  1.00 36.48           H  
ATOM   2310  HA3 GLY A 147      28.368   4.611  -2.078  1.00 36.48           H  
ATOM   2311  C   GLY A 147      27.598   6.496  -2.793  1.00 36.48           C  
ATOM   2312  O   GLY A 147      27.047   7.569  -2.540  1.00 36.48           O  
ATOM   2313  N   HIS A 148      28.014   6.156  -4.014  1.00 41.90           N  
ATOM   2314  H   HIS A 148      28.590   5.332  -4.114  1.00 41.90           H  
ATOM   2315  CA  HIS A 148      27.877   7.040  -5.157  1.00 41.90           C  
ATOM   2316  HA  HIS A 148      28.394   7.973  -4.931  1.00 41.90           H  
ATOM   2317  C   HIS A 148      26.391   7.342  -5.339  1.00 41.90           C  
ATOM   2318  CB  HIS A 148      28.518   6.418  -6.410  1.00 41.90           C  
ATOM   2319  HB2 HIS A 148      27.922   6.689  -7.282  1.00 41.90           H  
ATOM   2320  HB3 HIS A 148      28.507   5.330  -6.342  1.00 41.90           H  
ATOM   2321  O   HIS A 148      25.580   6.442  -5.547  1.00 41.90           O  
ATOM   2322  CG  HIS A 148      29.927   6.899  -6.666  1.00 41.90           C  
ATOM   2323  CD2 HIS A 148      31.095   6.209  -6.464  1.00 41.90           C  
ATOM   2324  HD2 HIS A 148      31.181   5.205  -6.077  1.00 41.90           H  
ATOM   2325  ND1 HIS A 148      30.270   8.125  -7.193  1.00 41.90           N  
ATOM   2326  HD1 HIS A 148      29.630   8.868  -7.432  1.00 41.90           H  
ATOM   2327  CE1 HIS A 148      31.608   8.176  -7.297  1.00 41.90           C  
ATOM   2328  HE1 HIS A 148      32.174   9.022  -7.657  1.00 41.90           H  
ATOM   2329  NE2 HIS A 148      32.155   7.029  -6.878  1.00 41.90           N  
ATOM   2330  N   VAL A 149      26.041   8.622  -5.222  1.00 45.50           N  
ATOM   2331  H   VAL A 149      26.755   9.273  -4.927  1.00 45.50           H  
ATOM   2332  CA  VAL A 149      24.693   9.141  -5.442  1.00 45.50           C  
ATOM   2333  HA  VAL A 149      23.999   8.647  -4.763  1.00 45.50           H  
ATOM   2334  C   VAL A 149      24.290   8.809  -6.882  1.00 45.50           C  
ATOM   2335  CB  VAL A 149      24.683  10.655  -5.144  1.00 45.50           C  
ATOM   2336  HB  VAL A 149      25.490  11.135  -5.696  1.00 45.50           H  
ATOM   2337  O   VAL A 149      24.737   9.452  -7.831  1.00 45.50           O  
ATOM   2338  CG1 VAL A 149      23.370  11.311  -5.558  1.00 45.50           C  
ATOM   2339 HG11 VAL A 149      23.344  12.346  -5.218  1.00 45.50           H  
ATOM   2340 HG12 VAL A 149      22.530  10.766  -5.127  1.00 45.50           H  
ATOM   2341 HG13 VAL A 149      23.286  11.314  -6.645  1.00 45.50           H  
ATOM   2342  CG2 VAL A 149      24.904  10.919  -3.647  1.00 45.50           C  
ATOM   2343 HG21 VAL A 149      25.852  10.494  -3.317  1.00 45.50           H  
ATOM   2344 HG22 VAL A 149      24.918  11.993  -3.461  1.00 45.50           H  
ATOM   2345 HG23 VAL A 149      24.094  10.471  -3.070  1.00 45.50           H  
ATOM   2346  N   LEU A 150      23.481   7.759  -7.055  1.00 54.03           N  
ATOM   2347  H   LEU A 150      23.266   7.206  -6.238  1.00 54.03           H  
ATOM   2348  CA  LEU A 150      23.062   7.257  -8.372  1.00 54.03           C  
ATOM   2349  HA  LEU A 150      23.915   7.297  -9.049  1.00 54.03           H  
ATOM   2350  C   LEU A 150      21.970   8.128  -9.012  1.00 54.03           C  
ATOM   2351  CB  LEU A 150      22.592   5.794  -8.229  1.00 54.03           C  
ATOM   2352  HB2 LEU A 150      21.989   5.525  -9.096  1.00 54.03           H  
ATOM   2353  HB3 LEU A 150      21.949   5.723  -7.351  1.00 54.03           H  
ATOM   2354  O   LEU A 150      21.768   8.079 -10.225  1.00 54.03           O  
ATOM   2355  CG  LEU A 150      23.742   4.779  -8.105  1.00 54.03           C  
ATOM   2356  HG  LEU A 150      24.473   5.132  -7.379  1.00 54.03           H  
ATOM   2357  CD1 LEU A 150      23.217   3.422  -7.634  1.00 54.03           C  
ATOM   2358 HD11 LEU A 150      22.480   3.037  -8.339  1.00 54.03           H  
ATOM   2359 HD12 LEU A 150      24.046   2.721  -7.543  1.00 54.03           H  
ATOM   2360 HD13 LEU A 150      22.757   3.538  -6.652  1.00 54.03           H  
ATOM   2361  CD2 LEU A 150      24.441   4.554  -9.443  1.00 54.03           C  
ATOM   2362 HD21 LEU A 150      24.881   5.485  -9.801  1.00 54.03           H  
ATOM   2363 HD22 LEU A 150      23.736   4.168 -10.180  1.00 54.03           H  
ATOM   2364 HD23 LEU A 150      25.247   3.839  -9.276  1.00 54.03           H  
ATOM   2365  N   TYR A 151      21.277   8.943  -8.214  1.00 56.05           N  
ATOM   2366  H   TYR A 151      21.537   8.973  -7.238  1.00 56.05           H  
ATOM   2367  CA  TYR A 151      20.137   9.746  -8.648  1.00 56.05           C  
ATOM   2368  HA  TYR A 151      19.946   9.563  -9.705  1.00 56.05           H  
ATOM   2369  C   TYR A 151      20.430  11.228  -8.455  1.00 56.05           C  
ATOM   2370  CB  TYR A 151      18.882   9.338  -7.873  1.00 56.05           C  
ATOM   2371  HB2 TYR A 151      18.976   9.708  -6.852  1.00 56.05           H  
ATOM   2372  HB3 TYR A 151      18.016   9.837  -8.309  1.00 56.05           H  
ATOM   2373  O   TYR A 151      20.871  11.644  -7.390  1.00 56.05           O  
ATOM   2374  CG  TYR A 151      18.621   7.847  -7.836  1.00 56.05           C  
ATOM   2375  CD1 TYR A 151      17.942   7.231  -8.899  1.00 56.05           C  
ATOM   2376  HD1 TYR A 151      17.587   7.817  -9.734  1.00 56.05           H  
ATOM   2377  CD2 TYR A 151      19.099   7.066  -6.767  1.00 56.05           C  
ATOM   2378  HD2 TYR A 151      19.678   7.532  -5.983  1.00 56.05           H  
ATOM   2379  CE1 TYR A 151      17.728   5.842  -8.881  1.00 56.05           C  
ATOM   2380  HE1 TYR A 151      17.207   5.363  -9.697  1.00 56.05           H  
ATOM   2381  CE2 TYR A 151      18.872   5.678  -6.734  1.00 56.05           C  
ATOM   2382  HE2 TYR A 151      19.263   5.098  -5.911  1.00 56.05           H  
ATOM   2383  OH  TYR A 151      17.900   3.732  -7.772  1.00 56.05           O  
ATOM   2384  HH  TYR A 151      18.398   3.275  -7.090  1.00 56.05           H  
ATOM   2385  CZ  TYR A 151      18.168   5.065  -7.792  1.00 56.05           C  
ATOM   2386  N   LYS A 152      20.103  12.057  -9.451  1.00 55.18           N  
ATOM   2387  H   LYS A 152      19.694  11.646 -10.277  1.00 55.18           H  
ATOM   2388  CA  LYS A 152      20.411  13.501  -9.449  1.00 55.18           C  
ATOM   2389  HA  LYS A 152      21.490  13.604  -9.333  1.00 55.18           H  
ATOM   2390  C   LYS A 152      19.797  14.276  -8.263  1.00 55.18           C  
ATOM   2391  CB  LYS A 152      19.997  14.079 -10.815  1.00 55.18           C  
ATOM   2392  HB2 LYS A 152      20.266  13.353 -11.582  1.00 55.18           H  
ATOM   2393  HB3 LYS A 152      18.916  14.220 -10.838  1.00 55.18           H  
ATOM   2394  O   LYS A 152      20.189  15.411  -8.021  1.00 55.18           O  
ATOM   2395  CG  LYS A 152      20.702  15.399 -11.164  1.00 55.18           C  
ATOM   2396  HG2 LYS A 152      20.395  16.180 -10.468  1.00 55.18           H  
ATOM   2397  HG3 LYS A 152      21.779  15.256 -11.079  1.00 55.18           H  
ATOM   2398  CD  LYS A 152      20.370  15.852 -12.594  1.00 55.18           C  
ATOM   2399  HD2 LYS A 152      19.302  16.054 -12.673  1.00 55.18           H  
ATOM   2400  HD3 LYS A 152      20.648  15.060 -13.289  1.00 55.18           H  
ATOM   2401  CE  LYS A 152      21.171  17.111 -12.942  1.00 55.18           C  
ATOM   2402  HE2 LYS A 152      22.222  16.911 -12.730  1.00 55.18           H  
ATOM   2403  HE3 LYS A 152      20.855  17.924 -12.288  1.00 55.18           H  
ATOM   2404  NZ  LYS A 152      21.021  17.492 -14.369  1.00 55.18           N  
ATOM   2405  HZ1 LYS A 152      21.598  18.296 -14.571  1.00 55.18           H  
ATOM   2406  HZ2 LYS A 152      21.347  16.743 -14.963  1.00 55.18           H  
ATOM   2407  HZ3 LYS A 152      20.060  17.710 -14.591  1.00 55.18           H  
ATOM   2408  N   LEU A 153      18.839  13.678  -7.549  1.00 65.32           N  
ATOM   2409  H   LEU A 153      18.616  12.725  -7.796  1.00 65.32           H  
ATOM   2410  CA  LEU A 153      18.173  14.245  -6.370  1.00 65.32           C  
ATOM   2411  HA  LEU A 153      18.617  15.211  -6.129  1.00 65.32           H  
ATOM   2412  C   LEU A 153      18.324  13.401  -5.094  1.00 65.32           C  
ATOM   2413  CB  LEU A 153      16.679  14.442  -6.689  1.00 65.32           C  
ATOM   2414  HB2 LEU A 153      16.162  14.747  -5.779  1.00 65.32           H  
ATOM   2415  HB3 LEU A 153      16.267  13.479  -6.990  1.00 65.32           H  
ATOM   2416  O   LEU A 153      17.771  13.782  -4.066  1.00 65.32           O  
ATOM   2417  CG  LEU A 153      16.365  15.485  -7.771  1.00 65.32           C  
ATOM   2418  HG  LEU A 153      16.861  15.215  -8.703  1.00 65.32           H  
ATOM   2419  CD1 LEU A 153      14.858  15.502  -8.009  1.00 65.32           C  
ATOM   2420 HD11 LEU A 153      14.350  15.954  -7.157  1.00 65.32           H  
ATOM   2421 HD12 LEU A 153      14.626  16.072  -8.908  1.00 65.32           H  
ATOM   2422 HD13 LEU A 153      14.489  14.481  -8.108  1.00 65.32           H  
ATOM   2423  CD2 LEU A 153      16.773  16.900  -7.361  1.00 65.32           C  
ATOM   2424 HD21 LEU A 153      16.434  17.616  -8.110  1.00 65.32           H  
ATOM   2425 HD22 LEU A 153      16.338  17.153  -6.395  1.00 65.32           H  
ATOM   2426 HD23 LEU A 153      17.859  16.965  -7.291  1.00 65.32           H  
ATOM   2427  N   GLU A 154      19.010  12.255  -5.131  1.00 79.29           N  
ATOM   2428  H   GLU A 154      19.618  12.064  -5.915  1.00 79.29           H  
ATOM   2429  CA  GLU A 154      19.192  11.454  -3.917  1.00 79.29           C  
ATOM   2430  HA  GLU A 154      18.260  11.464  -3.352  1.00 79.29           H  
ATOM   2431  C   GLU A 154      20.262  12.092  -3.033  1.00 79.29           C  
ATOM   2432  CB  GLU A 154      19.487   9.987  -4.258  1.00 79.29           C  
ATOM   2433  HB2 GLU A 154      20.370   9.916  -4.893  1.00 79.29           H  
ATOM   2434  HB3 GLU A 154      18.619   9.597  -4.791  1.00 79.29           H  
ATOM   2435  O   GLU A 154      21.387  12.331  -3.460  1.00 79.29           O  
ATOM   2436  CG  GLU A 154      19.666   9.111  -3.019  1.00 79.29           C  
ATOM   2437  HG2 GLU A 154      20.549   9.421  -2.460  1.00 79.29           H  
ATOM   2438  HG3 GLU A 154      18.775   9.240  -2.405  1.00 79.29           H  
ATOM   2439  CD  GLU A 154      19.778   7.634  -3.389  1.00 79.29           C  
ATOM   2440  OE1 GLU A 154      18.741   6.938  -3.275  1.00 79.29           O  
ATOM   2441  OE2 GLU A 154      20.848   7.203  -3.858  1.00 79.29           O  
ATOM   2442  N   THR A 155      19.913  12.383  -1.783  1.00 85.03           N  
ATOM   2443  H   THR A 155      18.970  12.204  -1.469  1.00 85.03           H  
ATOM   2444  CA  THR A 155      20.895  12.877  -0.816  1.00 85.03           C  
ATOM   2445  HA  THR A 155      21.594  13.532  -1.337  1.00 85.03           H  
ATOM   2446  C   THR A 155      21.703  11.716  -0.230  1.00 85.03           C  
ATOM   2447  CB  THR A 155      20.232  13.709   0.288  1.00 85.03           C  
ATOM   2448  HB  THR A 155      21.021  14.147   0.899  1.00 85.03           H  
ATOM   2449  O   THR A 155      21.238  10.576  -0.195  1.00 85.03           O  
ATOM   2450  CG2 THR A 155      19.362  14.843  -0.256  1.00 85.03           C  
ATOM   2451 HG21 THR A 155      19.952  15.472  -0.922  1.00 85.03           H  
ATOM   2452 HG22 THR A 155      18.997  15.448   0.574  1.00 85.03           H  
ATOM   2453 HG23 THR A 155      18.509  14.443  -0.805  1.00 85.03           H  
ATOM   2454  OG1 THR A 155      19.431  12.904   1.116  1.00 85.03           O  
ATOM   2455  HG1 THR A 155      18.630  12.708   0.626  1.00 85.03           H  
ATOM   2456  N   ALA A 156      22.889  11.993   0.321  1.00 87.37           N  
ATOM   2457  H   ALA A 156      23.286  12.915   0.212  1.00 87.37           H  
ATOM   2458  CA  ALA A 156      23.663  10.983   1.053  1.00 87.37           C  
ATOM   2459  HA  ALA A 156      23.946  10.187   0.363  1.00 87.37           H  
ATOM   2460  C   ALA A 156      22.848  10.340   2.198  1.00 87.37           C  
ATOM   2461  CB  ALA A 156      24.938  11.648   1.583  1.00 87.37           C  
ATOM   2462  HB1 ALA A 156      25.521  12.048   0.754  1.00 87.37           H  
ATOM   2463  HB2 ALA A 156      25.543  10.906   2.104  1.00 87.37           H  
ATOM   2464  HB3 ALA A 156      24.690  12.452   2.276  1.00 87.37           H  
ATOM   2465  O   ALA A 156      22.947   9.140   2.447  1.00 87.37           O  
ATOM   2466  N   LEU A 157      21.972  11.120   2.844  1.00 89.54           N  
ATOM   2467  H   LEU A 157      21.901  12.087   2.560  1.00 89.54           H  
ATOM   2468  CA  LEU A 157      21.043  10.626   3.865  1.00 89.54           C  
ATOM   2469  HA  LEU A 157      21.604  10.082   4.624  1.00 89.54           H  
ATOM   2470  C   LEU A 157      20.014   9.645   3.289  1.00 89.54           C  
ATOM   2471  CB  LEU A 157      20.312  11.819   4.507  1.00 89.54           C  
ATOM   2472  HB2 LEU A 157      19.873  12.425   3.714  1.00 89.54           H  
ATOM   2473  HB3 LEU A 157      19.492  11.438   5.116  1.00 89.54           H  
ATOM   2474  O   LEU A 157      19.685   8.644   3.927  1.00 89.54           O  
ATOM   2475  CG  LEU A 157      21.193  12.715   5.392  1.00 89.54           C  
ATOM   2476  HG  LEU A 157      22.075  13.032   4.835  1.00 89.54           H  
ATOM   2477  CD1 LEU A 157      20.403  13.961   5.794  1.00 89.54           C  
ATOM   2478 HD11 LEU A 157      19.518  13.679   6.364  1.00 89.54           H  
ATOM   2479 HD12 LEU A 157      21.032  14.610   6.402  1.00 89.54           H  
ATOM   2480 HD13 LEU A 157      20.102  14.509   4.901  1.00 89.54           H  
ATOM   2481  CD2 LEU A 157      21.633  11.994   6.668  1.00 89.54           C  
ATOM   2482 HD21 LEU A 157      22.282  11.154   6.422  1.00 89.54           H  
ATOM   2483 HD22 LEU A 157      22.201  12.680   7.296  1.00 89.54           H  
ATOM   2484 HD23 LEU A 157      20.766  11.635   7.223  1.00 89.54           H  
ATOM   2485  N   ASP A 158      19.500   9.912   2.089  1.00 88.59           N  
ATOM   2486  H   ASP A 158      19.835  10.723   1.589  1.00 88.59           H  
ATOM   2487  CA  ASP A 158      18.563   9.017   1.414  1.00 88.59           C  
ATOM   2488  HA  ASP A 158      17.755   8.772   2.102  1.00 88.59           H  
ATOM   2489  C   ASP A 158      19.238   7.700   1.009  1.00 88.59           C  
ATOM   2490  CB  ASP A 158      17.965   9.703   0.183  1.00 88.59           C  
ATOM   2491  HB2 ASP A 158      18.787  10.022  -0.458  1.00 88.59           H  
ATOM   2492  HB3 ASP A 158      17.350   8.987  -0.360  1.00 88.59           H  
ATOM   2493  O   ASP A 158      18.658   6.635   1.240  1.00 88.59           O  
ATOM   2494  CG  ASP A 158      17.114  10.924   0.508  1.00 88.59           C  
ATOM   2495  OD1 ASP A 158      16.241  10.817   1.407  1.00 88.59           O  
ATOM   2496  OD2 ASP A 158      17.320  11.954  -0.166  1.00 88.59           O  
ATOM   2497  N   ALA A 159      20.465   7.766   0.481  1.00 88.59           N  
ATOM   2498  H   ALA A 159      20.859   8.677   0.297  1.00 88.59           H  
ATOM   2499  CA  ALA A 159      21.266   6.595   0.130  1.00 88.59           C  
ATOM   2500  HA  ALA A 159      20.705   5.987  -0.580  1.00 88.59           H  
ATOM   2501  C   ALA A 159      21.560   5.730   1.368  1.00 88.59           C  
ATOM   2502  CB  ALA A 159      22.551   7.065  -0.561  1.00 88.59           C  
ATOM   2503  HB1 ALA A 159      22.304   7.652  -1.445  1.00 88.59           H  
ATOM   2504  HB2 ALA A 159      23.138   6.201  -0.873  1.00 88.59           H  
ATOM   2505  HB3 ALA A 159      23.150   7.675   0.115  1.00 88.59           H  
ATOM   2506  O   ALA A 159      21.263   4.531   1.372  1.00 88.59           O  
ATOM   2507  N   GLN A 160      22.024   6.344   2.463  1.00 93.23           N  
ATOM   2508  H   GLN A 160      22.289   7.317   2.395  1.00 93.23           H  
ATOM   2509  CA  GLN A 160      22.268   5.645   3.727  1.00 93.23           C  
ATOM   2510  HA  GLN A 160      22.994   4.854   3.541  1.00 93.23           H  
ATOM   2511  C   GLN A 160      20.989   5.001   4.272  1.00 93.23           C  
ATOM   2512  CB  GLN A 160      22.851   6.626   4.758  1.00 93.23           C  
ATOM   2513  HB2 GLN A 160      23.716   7.130   4.328  1.00 93.23           H  
ATOM   2514  HB3 GLN A 160      22.106   7.384   5.001  1.00 93.23           H  
ATOM   2515  O   GLN A 160      20.997   3.850   4.707  1.00 93.23           O  
ATOM   2516  CG  GLN A 160      23.282   5.912   6.053  1.00 93.23           C  
ATOM   2517  HG2 GLN A 160      22.430   5.405   6.506  1.00 93.23           H  
ATOM   2518  HG3 GLN A 160      23.637   6.658   6.764  1.00 93.23           H  
ATOM   2519  CD  GLN A 160      24.414   4.914   5.823  1.00 93.23           C  
ATOM   2520  NE2 GLN A 160      24.403   3.756   6.445  1.00 93.23           N  
ATOM   2521 HE21 GLN A 160      23.595   3.400   6.935  1.00 93.23           H  
ATOM   2522 HE22 GLN A 160      25.223   3.184   6.298  1.00 93.23           H  
ATOM   2523  OE1 GLN A 160      25.326   5.149   5.055  1.00 93.23           O  
ATOM   2524  N   ARG A 161      19.853   5.708   4.213  1.00 93.51           N  
ATOM   2525  H   ARG A 161      19.905   6.659   3.877  1.00 93.51           H  
ATOM   2526  CA  ARG A 161      18.561   5.165   4.649  1.00 93.51           C  
ATOM   2527  HA  ARG A 161      18.665   4.827   5.680  1.00 93.51           H  
ATOM   2528  C   ARG A 161      18.158   3.943   3.827  1.00 93.51           C  
ATOM   2529  CB  ARG A 161      17.505   6.274   4.588  1.00 93.51           C  
ATOM   2530  HB2 ARG A 161      17.846   7.115   5.191  1.00 93.51           H  
ATOM   2531  HB3 ARG A 161      17.407   6.611   3.556  1.00 93.51           H  
ATOM   2532  O   ARG A 161      17.702   2.959   4.404  1.00 93.51           O  
ATOM   2533  CG  ARG A 161      16.138   5.813   5.121  1.00 93.51           C  
ATOM   2534  HG2 ARG A 161      16.246   5.515   6.164  1.00 93.51           H  
ATOM   2535  HG3 ARG A 161      15.776   4.958   4.550  1.00 93.51           H  
ATOM   2536  CD  ARG A 161      15.105   6.942   5.028  1.00 93.51           C  
ATOM   2537  HD2 ARG A 161      15.475   7.799   5.590  1.00 93.51           H  
ATOM   2538  HD3 ARG A 161      14.179   6.605   5.495  1.00 93.51           H  
ATOM   2539  NE  ARG A 161      14.834   7.303   3.621  1.00 93.51           N  
ATOM   2540  HE  ARG A 161      14.686   6.532   2.985  1.00 93.51           H  
ATOM   2541  NH1 ARG A 161      15.149   9.599   3.713  1.00 93.51           N  
ATOM   2542 HH11 ARG A 161      15.392   9.578   4.693  1.00 93.51           H  
ATOM   2543 HH12 ARG A 161      15.444  10.377   3.140  1.00 93.51           H  
ATOM   2544  NH2 ARG A 161      14.788   8.624   1.782  1.00 93.51           N  
ATOM   2545 HH21 ARG A 161      15.084   9.521   1.426  1.00 93.51           H  
ATOM   2546 HH22 ARG A 161      14.817   7.825   1.165  1.00 93.51           H  
ATOM   2547  CZ  ARG A 161      14.914   8.499   3.065  1.00 93.51           C  
ATOM   2548  N   LYS A 162      18.315   3.979   2.500  1.00 94.40           N  
ATOM   2549  H   LYS A 162      18.717   4.812   2.093  1.00 94.40           H  
ATOM   2550  CA  LYS A 162      18.029   2.825   1.632  1.00 94.40           C  
ATOM   2551  HA  LYS A 162      17.018   2.466   1.829  1.00 94.40           H  
ATOM   2552  C   LYS A 162      18.962   1.653   1.931  1.00 94.40           C  
ATOM   2553  CB  LYS A 162      18.148   3.218   0.155  1.00 94.40           C  
ATOM   2554  HB2 LYS A 162      18.151   2.311  -0.449  1.00 94.40           H  
ATOM   2555  HB3 LYS A 162      19.096   3.730  -0.006  1.00 94.40           H  
ATOM   2556  O   LYS A 162      18.490   0.518   1.954  1.00 94.40           O  
ATOM   2557  CG  LYS A 162      16.995   4.108  -0.328  1.00 94.40           C  
ATOM   2558  HG2 LYS A 162      16.050   3.574  -0.226  1.00 94.40           H  
ATOM   2559  HG3 LYS A 162      16.949   5.021   0.267  1.00 94.40           H  
ATOM   2560  CD  LYS A 162      17.224   4.465  -1.800  1.00 94.40           C  
ATOM   2561  HD2 LYS A 162      18.215   4.907  -1.901  1.00 94.40           H  
ATOM   2562  HD3 LYS A 162      17.190   3.556  -2.401  1.00 94.40           H  
ATOM   2563  CE  LYS A 162      16.178   5.456  -2.317  1.00 94.40           C  
ATOM   2564  HE2 LYS A 162      15.182   5.030  -2.203  1.00 94.40           H  
ATOM   2565  HE3 LYS A 162      16.260   6.372  -1.732  1.00 94.40           H  
ATOM   2566  NZ  LYS A 162      16.416   5.771  -3.743  1.00 94.40           N  
ATOM   2567  HZ1 LYS A 162      15.794   6.492  -4.079  1.00 94.40           H  
ATOM   2568  HZ2 LYS A 162      17.360   6.120  -3.835  1.00 94.40           H  
ATOM   2569  HZ3 LYS A 162      16.295   4.952  -4.321  1.00 94.40           H  
ATOM   2570  N   MET A 163      20.242   1.920   2.195  1.00 94.90           N  
ATOM   2571  H   MET A 163      20.573   2.869   2.096  1.00 94.90           H  
ATOM   2572  CA  MET A 163      21.205   0.891   2.592  1.00 94.90           C  
ATOM   2573  HA  MET A 163      21.205   0.114   1.828  1.00 94.90           H  
ATOM   2574  C   MET A 163      20.793   0.228   3.910  1.00 94.90           C  
ATOM   2575  CB  MET A 163      22.622   1.482   2.659  1.00 94.90           C  
ATOM   2576  HB2 MET A 163      22.835   1.995   1.721  1.00 94.90           H  
ATOM   2577  HB3 MET A 163      22.709   2.197   3.477  1.00 94.90           H  
ATOM   2578  O   MET A 163      20.665  -0.991   3.960  1.00 94.90           O  
ATOM   2579  CG  MET A 163      23.648   0.360   2.843  1.00 94.90           C  
ATOM   2580  HG2 MET A 163      23.582  -0.034   3.857  1.00 94.90           H  
ATOM   2581  HG3 MET A 163      23.394  -0.447   2.156  1.00 94.90           H  
ATOM   2582  SD  MET A 163      25.362   0.825   2.490  1.00 94.90           S  
ATOM   2583  CE  MET A 163      25.905   1.443   4.103  1.00 94.90           C  
ATOM   2584  HE1 MET A 163      25.378   2.371   4.325  1.00 94.90           H  
ATOM   2585  HE2 MET A 163      26.976   1.644   4.071  1.00 94.90           H  
ATOM   2586  HE3 MET A 163      25.699   0.703   4.876  1.00 94.90           H  
ATOM   2587  N   ASN A 164      20.459   1.019   4.933  1.00 96.35           N  
ATOM   2588  H   ASN A 164      20.647   2.008   4.852  1.00 96.35           H  
ATOM   2589  CA  ASN A 164      19.981   0.503   6.217  1.00 96.35           C  
ATOM   2590  HA  ASN A 164      20.747  -0.144   6.645  1.00 96.35           H  
ATOM   2591  C   ASN A 164      18.712  -0.351   6.052  1.00 96.35           C  
ATOM   2592  CB  ASN A 164      19.733   1.677   7.181  1.00 96.35           C  
ATOM   2593  HB2 ASN A 164      19.048   2.389   6.721  1.00 96.35           H  
ATOM   2594  HB3 ASN A 164      19.266   1.288   8.086  1.00 96.35           H  
ATOM   2595  O   ASN A 164      18.628  -1.435   6.615  1.00 96.35           O  
ATOM   2596  CG  ASN A 164      20.991   2.418   7.606  1.00 96.35           C  
ATOM   2597  ND2 ASN A 164      20.840   3.485   8.355  1.00 96.35           N  
ATOM   2598 HD21 ASN A 164      21.690   3.905   8.703  1.00 96.35           H  
ATOM   2599 HD22 ASN A 164      19.927   3.744   8.701  1.00 96.35           H  
ATOM   2600  OD1 ASN A 164      22.117   2.070   7.297  1.00 96.35           O  
ATOM   2601  N   GLN A 165      17.750   0.097   5.236  1.00 96.26           N  
ATOM   2602  H   GLN A 165      17.872   1.002   4.805  1.00 96.26           H  
ATOM   2603  CA  GLN A 165      16.536  -0.676   4.944  1.00 96.26           C  
ATOM   2604  HA  GLN A 165      16.035  -0.924   5.880  1.00 96.26           H  
ATOM   2605  C   GLN A 165      16.831  -2.006   4.235  1.00 96.26           C  
ATOM   2606  CB  GLN A 165      15.590   0.151   4.063  1.00 96.26           C  
ATOM   2607  HB2 GLN A 165      14.804  -0.512   3.700  1.00 96.26           H  
ATOM   2608  HB3 GLN A 165      16.138   0.542   3.206  1.00 96.26           H  
ATOM   2609  O   GLN A 165      16.178  -3.003   4.513  1.00 96.26           O  
ATOM   2610  CG  GLN A 165      14.901   1.295   4.812  1.00 96.26           C  
ATOM   2611  HG2 GLN A 165      14.284   0.861   5.599  1.00 96.26           H  
ATOM   2612  HG3 GLN A 165      15.636   1.940   5.295  1.00 96.26           H  
ATOM   2613  CD  GLN A 165      14.017   2.148   3.904  1.00 96.26           C  
ATOM   2614  NE2 GLN A 165      12.985   2.749   4.457  1.00 96.26           N  
ATOM   2615 HE21 GLN A 165      12.334   3.229   3.852  1.00 96.26           H  
ATOM   2616 HE22 GLN A 165      12.805   2.599   5.439  1.00 96.26           H  
ATOM   2617  OE1 GLN A 165      14.194   2.293   2.698  1.00 96.26           O  
ATOM   2618  N   ASN A 166      17.798  -2.034   3.315  1.00 97.16           N  
ATOM   2619  H   ASN A 166      18.321  -1.190   3.131  1.00 97.16           H  
ATOM   2620  CA  ASN A 166      18.197  -3.264   2.628  1.00 97.16           C  
ATOM   2621  HA  ASN A 166      17.300  -3.804   2.325  1.00 97.16           H  
ATOM   2622  C   ASN A 166      18.979  -4.235   3.527  1.00 97.16           C  
ATOM   2623  CB  ASN A 166      19.000  -2.904   1.370  1.00 97.16           C  
ATOM   2624  HB2 ASN A 166      19.581  -3.772   1.059  1.00 97.16           H  
ATOM   2625  HB3 ASN A 166      19.706  -2.106   1.601  1.00 97.16           H  
ATOM   2626  O   ASN A 166      18.995  -5.428   3.233  1.00 97.16           O  
ATOM   2627  CG  ASN A 166      18.127  -2.514   0.193  1.00 97.16           C  
ATOM   2628  ND2 ASN A 166      18.591  -1.611  -0.639  1.00 97.16           N  
ATOM   2629 HD21 ASN A 166      19.485  -1.182  -0.446  1.00 97.16           H  
ATOM   2630 HD22 ASN A 166      18.047  -1.402  -1.463  1.00 97.16           H  
ATOM   2631  OD1 ASN A 166      17.049  -3.045  -0.040  1.00 97.16           O  
ATOM   2632  N   ASN A 167      19.590  -3.737   4.604  1.00 97.15           N  
ATOM   2633  H   ASN A 167      19.581  -2.737   4.739  1.00 97.15           H  
ATOM   2634  CA  ASN A 167      20.335  -4.539   5.575  1.00 97.15           C  
ATOM   2635  HA  ASN A 167      20.735  -5.420   5.074  1.00 97.15           H  
ATOM   2636  C   ASN A 167      19.459  -5.075   6.722  1.00 97.15           C  
ATOM   2637  CB  ASN A 167      21.523  -3.704   6.086  1.00 97.15           C  
ATOM   2638  HB2 ASN A 167      21.163  -2.742   6.448  1.00 97.15           H  
ATOM   2639  HB3 ASN A 167      21.992  -4.227   6.919  1.00 97.15           H  
ATOM   2640  O   ASN A 167      19.939  -5.874   7.523  1.00 97.15           O  
ATOM   2641  CG  ASN A 167      22.597  -3.482   5.033  1.00 97.15           C  
ATOM   2642  ND2 ASN A 167      23.481  -2.536   5.248  1.00 97.15           N  
ATOM   2643 HD21 ASN A 167      24.219  -2.461   4.563  1.00 97.15           H  
ATOM   2644 HD22 ASN A 167      23.467  -2.006   6.108  1.00 97.15           H  
ATOM   2645  OD1 ASN A 167      22.682  -4.156   4.020  1.00 97.15           O  
ATOM   2646  N   ASP A 168      18.186  -4.677   6.805  1.00 97.01           N  
ATOM   2647  H   ASP A 168      17.833  -4.007   6.137  1.00 97.01           H  
ATOM   2648  CA  ASP A 168      17.253  -5.194   7.808  1.00 97.01           C  
ATOM   2649  HA  ASP A 168      17.762  -5.222   8.772  1.00 97.01           H  
ATOM   2650  C   ASP A 168      16.816  -6.628   7.465  1.00 97.01           C  
ATOM   2651  CB  ASP A 168      16.060  -4.242   7.965  1.00 97.01           C  
ATOM   2652  HB2 ASP A 168      15.495  -4.207   7.033  1.00 97.01           H  
ATOM   2653  HB3 ASP A 168      16.437  -3.240   8.168  1.00 97.01           H  
ATOM   2654  O   ASP A 168      15.952  -6.863   6.616  1.00 97.01           O  
ATOM   2655  CG  ASP A 168      15.120  -4.650   9.107  1.00 97.01           C  
ATOM   2656  OD1 ASP A 168      15.295  -5.758   9.669  1.00 97.01           O  
ATOM   2657  OD2 ASP A 168      14.211  -3.843   9.403  1.00 97.01           O  
ATOM   2658  N   LEU A 169      17.425  -7.605   8.139  1.00 97.18           N  
ATOM   2659  H   LEU A 169      18.141  -7.335   8.798  1.00 97.18           H  
ATOM   2660  CA  LEU A 169      17.177  -9.030   7.912  1.00 97.18           C  
ATOM   2661  HA  LEU A 169      17.192  -9.211   6.837  1.00 97.18           H  
ATOM   2662  C   LEU A 169      15.795  -9.498   8.389  1.00 97.18           C  
ATOM   2663  CB  LEU A 169      18.292  -9.857   8.574  1.00 97.18           C  
ATOM   2664  HB2 LEU A 169      18.284  -9.655   9.645  1.00 97.18           H  
ATOM   2665  HB3 LEU A 169      18.063 -10.914   8.436  1.00 97.18           H  
ATOM   2666  O   LEU A 169      15.343 -10.556   7.949  1.00 97.18           O  
ATOM   2667  CG  LEU A 169      19.707  -9.591   8.028  1.00 97.18           C  
ATOM   2668  HG  LEU A 169      19.982  -8.553   8.213  1.00 97.18           H  
ATOM   2669  CD1 LEU A 169      20.705 -10.485   8.762  1.00 97.18           C  
ATOM   2670 HD11 LEU A 169      20.477 -11.536   8.584  1.00 97.18           H  
ATOM   2671 HD12 LEU A 169      21.716 -10.269   8.415  1.00 97.18           H  
ATOM   2672 HD13 LEU A 169      20.659 -10.283   9.832  1.00 97.18           H  
ATOM   2673  CD2 LEU A 169      19.816  -9.875   6.526  1.00 97.18           C  
ATOM   2674 HD21 LEU A 169      19.468 -10.885   6.310  1.00 97.18           H  
ATOM   2675 HD22 LEU A 169      19.227  -9.143   5.973  1.00 97.18           H  
ATOM   2676 HD23 LEU A 169      20.856  -9.772   6.216  1.00 97.18           H  
ATOM   2677  N   CYS A 170      15.102  -8.719   9.225  1.00 96.83           N  
ATOM   2678  H   CYS A 170      15.484  -7.827   9.502  1.00 96.83           H  
ATOM   2679  CA  CYS A 170      13.731  -9.018   9.642  1.00 96.83           C  
ATOM   2680  HA  CYS A 170      13.662 -10.070   9.916  1.00 96.83           H  
ATOM   2681  C   CYS A 170      12.717  -8.774   8.511  1.00 96.83           C  
ATOM   2682  CB  CYS A 170      13.395  -8.168  10.874  1.00 96.83           C  
ATOM   2683  HB2 CYS A 170      12.349  -8.312  11.144  1.00 96.83           H  
ATOM   2684  HB3 CYS A 170      13.552  -7.114  10.644  1.00 96.83           H  
ATOM   2685  O   CYS A 170      11.575  -9.234   8.586  1.00 96.83           O  
ATOM   2686  SG  CYS A 170      14.448  -8.654  12.272  1.00 96.83           S  
ATOM   2687  HG  CYS A 170      14.306  -7.521  12.966  1.00 96.83           H  
ATOM   2688  N   VAL A 171      13.118  -8.066   7.449  1.00 98.28           N  
ATOM   2689  H   VAL A 171      14.061  -7.706   7.451  1.00 98.28           H  
ATOM   2690  CA  VAL A 171      12.282  -7.779   6.282  1.00 98.28           C  
ATOM   2691  HA  VAL A 171      11.239  -7.952   6.546  1.00 98.28           H  
ATOM   2692  C   VAL A 171      12.620  -8.737   5.148  1.00 98.28           C  
ATOM   2693  CB  VAL A 171      12.411  -6.304   5.861  1.00 98.28           C  
ATOM   2694  HB  VAL A 171      13.430  -6.102   5.532  1.00 98.28           H  
ATOM   2695  O   VAL A 171      13.777  -8.887   4.772  1.00 98.28           O  
ATOM   2696  CG1 VAL A 171      11.437  -5.984   4.723  1.00 98.28           C  
ATOM   2697 HG11 VAL A 171      11.716  -6.542   3.830  1.00 98.28           H  
ATOM   2698 HG12 VAL A 171      11.490  -4.919   4.497  1.00 98.28           H  
ATOM   2699 HG13 VAL A 171      10.420  -6.240   5.020  1.00 98.28           H  
ATOM   2700  CG2 VAL A 171      12.061  -5.343   7.006  1.00 98.28           C  
ATOM   2701 HG21 VAL A 171      11.011  -5.436   7.284  1.00 98.28           H  
ATOM   2702 HG22 VAL A 171      12.674  -5.552   7.883  1.00 98.28           H  
ATOM   2703 HG23 VAL A 171      12.276  -4.318   6.704  1.00 98.28           H  
ATOM   2704  N   ARG A 172      11.612  -9.396   4.572  1.00 98.54           N  
ATOM   2705  H   ARG A 172      10.678  -9.229   4.919  1.00 98.54           H  
ATOM   2706  CA  ARG A 172      11.782 -10.312   3.431  1.00 98.54           C  
ATOM   2707  HA  ARG A 172      12.543 -11.051   3.681  1.00 98.54           H  
ATOM   2708  C   ARG A 172      12.294  -9.601   2.177  1.00 98.54           C  
ATOM   2709  CB  ARG A 172      10.463 -11.040   3.161  1.00 98.54           C  
ATOM   2710  HB2 ARG A 172       9.647 -10.319   3.103  1.00 98.54           H  
ATOM   2711  HB3 ARG A 172      10.526 -11.557   2.203  1.00 98.54           H  
ATOM   2712  O   ARG A 172      12.229  -8.377   2.075  1.00 98.54           O  
ATOM   2713  CG  ARG A 172      10.176 -12.072   4.260  1.00 98.54           C  
ATOM   2714  HG2 ARG A 172      11.063 -12.686   4.413  1.00 98.54           H  
ATOM   2715  HG3 ARG A 172       9.931 -11.571   5.196  1.00 98.54           H  
ATOM   2716  CD  ARG A 172       9.032 -12.996   3.846  1.00 98.54           C  
ATOM   2717  HD2 ARG A 172       9.286 -13.432   2.879  1.00 98.54           H  
ATOM   2718  HD3 ARG A 172       8.964 -13.805   4.573  1.00 98.54           H  
ATOM   2719  NE  ARG A 172       7.737 -12.291   3.796  1.00 98.54           N  
ATOM   2720  HE  ARG A 172       7.609 -11.552   4.472  1.00 98.54           H  
ATOM   2721  NH1 ARG A 172       6.821 -13.496   2.066  1.00 98.54           N  
ATOM   2722 HH11 ARG A 172       7.729 -13.900   1.886  1.00 98.54           H  
ATOM   2723 HH12 ARG A 172       6.100 -13.622   1.369  1.00 98.54           H  
ATOM   2724  NH2 ARG A 172       5.571 -12.009   3.159  1.00 98.54           N  
ATOM   2725 HH21 ARG A 172       5.439 -11.368   3.929  1.00 98.54           H  
ATOM   2726 HH22 ARG A 172       4.814 -12.260   2.540  1.00 98.54           H  
ATOM   2727  CZ  ARG A 172       6.723 -12.600   3.007  1.00 98.54           C  
ATOM   2728  N   GLN A 173      12.791 -10.364   1.209  1.00 98.53           N  
ATOM   2729  H   GLN A 173      12.656 -11.364   1.251  1.00 98.53           H  
ATOM   2730  CA  GLN A 173      13.269  -9.798  -0.053  1.00 98.53           C  
ATOM   2731  HA  GLN A 173      13.696  -8.813   0.138  1.00 98.53           H  
ATOM   2732  C   GLN A 173      12.113  -9.603  -1.035  1.00 98.53           C  
ATOM   2733  CB  GLN A 173      14.380 -10.672  -0.641  1.00 98.53           C  
ATOM   2734  HB2 GLN A 173      14.025 -11.698  -0.733  1.00 98.53           H  
ATOM   2735  HB3 GLN A 173      14.644 -10.293  -1.628  1.00 98.53           H  
ATOM   2736  O   GLN A 173      11.094 -10.285  -0.961  1.00 98.53           O  
ATOM   2737  CG  GLN A 173      15.636 -10.641   0.235  1.00 98.53           C  
ATOM   2738  HG2 GLN A 173      15.417 -11.064   1.215  1.00 98.53           H  
ATOM   2739  HG3 GLN A 173      15.953  -9.606   0.367  1.00 98.53           H  
ATOM   2740  CD  GLN A 173      16.776 -11.437  -0.382  1.00 98.53           C  
ATOM   2741  NE2 GLN A 173      17.903 -10.819  -0.655  1.00 98.53           N  
ATOM   2742 HE21 GLN A 173      18.613 -11.395  -1.084  1.00 98.53           H  
ATOM   2743 HE22 GLN A 173      17.949  -9.811  -0.613  1.00 98.53           H  
ATOM   2744  OE1 GLN A 173      16.690 -12.626  -0.616  1.00 98.53           O  
ATOM   2745  N   ILE A 174      12.263  -8.671  -1.978  1.00 98.55           N  
ATOM   2746  H   ILE A 174      13.114  -8.127  -1.980  1.00 98.55           H  
ATOM   2747  CA  ILE A 174      11.251  -8.405  -3.010  1.00 98.55           C  
ATOM   2748  HA  ILE A 174      10.315  -8.136  -2.520  1.00 98.55           H  
ATOM   2749  C   ILE A 174      10.951  -9.656  -3.839  1.00 98.55           C  
ATOM   2750  CB  ILE A 174      11.699  -7.228  -3.900  1.00 98.55           C  
ATOM   2751  HB  ILE A 174      12.751  -7.354  -4.153  1.00 98.55           H  
ATOM   2752  O   ILE A 174       9.791  -9.887  -4.169  1.00 98.55           O  
ATOM   2753  CG1 ILE A 174      11.533  -5.920  -3.101  1.00 98.55           C  
ATOM   2754 HG12 ILE A 174      10.487  -5.777  -2.833  1.00 98.55           H  
ATOM   2755 HG13 ILE A 174      12.108  -5.980  -2.177  1.00 98.55           H  
ATOM   2756  CG2 ILE A 174      10.905  -7.157  -5.218  1.00 98.55           C  
ATOM   2757 HG21 ILE A 174      11.227  -6.308  -5.822  1.00 98.55           H  
ATOM   2758 HG22 ILE A 174      11.086  -8.047  -5.820  1.00 98.55           H  
ATOM   2759 HG23 ILE A 174       9.840  -7.081  -5.001  1.00 98.55           H  
ATOM   2760  CD1 ILE A 174      12.014  -4.699  -3.879  1.00 98.55           C  
ATOM   2761 HD11 ILE A 174      12.958  -4.916  -4.379  1.00 98.55           H  
ATOM   2762 HD12 ILE A 174      11.261  -4.409  -4.612  1.00 98.55           H  
ATOM   2763 HD13 ILE A 174      12.153  -3.871  -3.184  1.00 98.55           H  
ATOM   2764  N   GLN A 175      11.968 -10.467  -4.142  1.00 97.64           N  
ATOM   2765  H   GLN A 175      12.897 -10.187  -3.864  1.00 97.64           H  
ATOM   2766  CA  GLN A 175      11.831 -11.711  -4.903  1.00 97.64           C  
ATOM   2767  HA  GLN A 175      11.500 -11.461  -5.911  1.00 97.64           H  
ATOM   2768  C   GLN A 175      10.781 -12.670  -4.324  1.00 97.64           C  
ATOM   2769  CB  GLN A 175      13.198 -12.394  -5.038  1.00 97.64           C  
ATOM   2770  HB2 GLN A 175      13.099 -13.257  -5.697  1.00 97.64           H  
ATOM   2771  HB3 GLN A 175      13.892 -11.693  -5.503  1.00 97.64           H  
ATOM   2772  O   GLN A 175      10.115 -13.352  -5.094  1.00 97.64           O  
ATOM   2773  CG  GLN A 175      13.794 -12.856  -3.703  1.00 97.64           C  
ATOM   2774  HG2 GLN A 175      13.162 -13.630  -3.267  1.00 97.64           H  
ATOM   2775  HG3 GLN A 175      13.841 -12.017  -3.009  1.00 97.64           H  
ATOM   2776  CD  GLN A 175      15.203 -13.398  -3.879  1.00 97.64           C  
ATOM   2777  NE2 GLN A 175      15.445 -14.627  -3.485  1.00 97.64           N  
ATOM   2778 HE21 GLN A 175      16.404 -14.940  -3.537  1.00 97.64           H  
ATOM   2779 HE22 GLN A 175      14.732 -15.134  -2.981  1.00 97.64           H  
ATOM   2780  OE1 GLN A 175      16.095 -12.727  -4.380  1.00 97.64           O  
ATOM   2781  N   ASP A 176      10.553 -12.645  -3.006  1.00 97.49           N  
ATOM   2782  H   ASP A 176      11.120 -12.043  -2.425  1.00 97.49           H  
ATOM   2783  CA  ASP A 176       9.563 -13.493  -2.325  1.00 97.49           C  
ATOM   2784  HA  ASP A 176       9.707 -14.522  -2.655  1.00 97.49           H  
ATOM   2785  C   ASP A 176       8.106 -13.097  -2.649  1.00 97.49           C  
ATOM   2786  CB  ASP A 176       9.786 -13.439  -0.801  1.00 97.49           C  
ATOM   2787  HB2 ASP A 176       9.095 -14.132  -0.321  1.00 97.49           H  
ATOM   2788  HB3 ASP A 176       9.539 -12.438  -0.447  1.00 97.49           H  
ATOM   2789  O   ASP A 176       7.162 -13.749  -2.201  1.00 97.49           O  
ATOM   2790  CG  ASP A 176      11.205 -13.795  -0.342  1.00 97.49           C  
ATOM   2791  OD1 ASP A 176      11.854 -14.628  -1.010  1.00 97.49           O  
ATOM   2792  OD2 ASP A 176      11.621 -13.225   0.697  1.00 97.49           O  
ATOM   2793  N   PHE A 177       7.910 -11.997  -3.382  1.00 97.76           N  
ATOM   2794  H   PHE A 177       8.733 -11.490  -3.675  1.00 97.76           H  
ATOM   2795  CA  PHE A 177       6.608 -11.440  -3.756  1.00 97.76           C  
ATOM   2796  HA  PHE A 177       5.820 -12.106  -3.404  1.00 97.76           H  
ATOM   2797  C   PHE A 177       6.422 -11.305  -5.273  1.00 97.76           C  
ATOM   2798  CB  PHE A 177       6.430 -10.071  -3.083  1.00 97.76           C  
ATOM   2799  HB2 PHE A 177       7.177  -9.386  -3.482  1.00 97.76           H  
ATOM   2800  HB3 PHE A 177       5.454  -9.671  -3.357  1.00 97.76           H  
ATOM   2801  O   PHE A 177       5.340 -10.888  -5.704  1.00 97.76           O  
ATOM   2802  CG  PHE A 177       6.539 -10.077  -1.573  1.00 97.76           C  
ATOM   2803  CD1 PHE A 177       5.383 -10.099  -0.774  1.00 97.76           C  
ATOM   2804  HD1 PHE A 177       4.409 -10.153  -1.239  1.00 97.76           H  
ATOM   2805  CD2 PHE A 177       7.803 -10.030  -0.965  1.00 97.76           C  
ATOM   2806  HD2 PHE A 177       8.693 -10.039  -1.577  1.00 97.76           H  
ATOM   2807  CE1 PHE A 177       5.488 -10.014   0.624  1.00 97.76           C  
ATOM   2808  HE1 PHE A 177       4.592  -9.981   1.226  1.00 97.76           H  
ATOM   2809  CE2 PHE A 177       7.916  -9.992   0.430  1.00 97.76           C  
ATOM   2810  HE2 PHE A 177       8.900  -9.974   0.875  1.00 97.76           H  
ATOM   2811  CZ  PHE A 177       6.759  -9.941   1.224  1.00 97.76           C  
ATOM   2812  HZ  PHE A 177       6.858  -9.840   2.295  1.00 97.76           H  
ATOM   2813  N   LEU A 178       7.450 -11.625  -6.067  1.00 96.50           N  
ATOM   2814  H   LEU A 178       8.250 -12.081  -5.651  1.00 96.50           H  
ATOM   2815  CA  LEU A 178       7.398 -11.552  -7.526  1.00 96.50           C  
ATOM   2816  HA  LEU A 178       6.869 -10.642  -7.809  1.00 96.50           H  
ATOM   2817  C   LEU A 178       6.612 -12.729  -8.108  1.00 96.50           C  
ATOM   2818  CB  LEU A 178       8.811 -11.470  -8.125  1.00 96.50           C  
ATOM   2819  HB2 LEU A 178       9.359 -12.370  -7.846  1.00 96.50           H  
ATOM   2820  HB3 LEU A 178       8.718 -11.460  -9.211  1.00 96.50           H  
ATOM   2821  O   LEU A 178       6.603 -13.824  -7.546  1.00 96.50           O  
ATOM   2822  CG  LEU A 178       9.624 -10.238  -7.694  1.00 96.50           C  
ATOM   2823  HG  LEU A 178       9.811 -10.291  -6.622  1.00 96.50           H  
ATOM   2824  CD1 LEU A 178      10.975 -10.227  -8.412  1.00 96.50           C  
ATOM   2825 HD11 LEU A 178      11.496 -11.164  -8.218  1.00 96.50           H  
ATOM   2826 HD12 LEU A 178      11.583  -9.399  -8.050  1.00 96.50           H  
ATOM   2827 HD13 LEU A 178      10.816 -10.129  -9.486  1.00 96.50           H  
ATOM   2828  CD2 LEU A 178       8.930  -8.908  -7.988  1.00 96.50           C  
ATOM   2829 HD21 LEU A 178       9.625  -8.089  -7.803  1.00 96.50           H  
ATOM   2830 HD22 LEU A 178       8.617  -8.879  -9.031  1.00 96.50           H  
ATOM   2831 HD23 LEU A 178       8.059  -8.794  -7.343  1.00 96.50           H  
ATOM   2832  N   GLU A 179       5.956 -12.505  -9.244  1.00 91.85           N  
ATOM   2833  H   GLU A 179       6.066 -11.614  -9.707  1.00 91.85           H  
ATOM   2834  CA  GLU A 179       5.303 -13.587  -9.980  1.00 91.85           C  
ATOM   2835  HA  GLU A 179       4.798 -14.232  -9.260  1.00 91.85           H  
ATOM   2836  C   GLU A 179       6.335 -14.419 -10.756  1.00 91.85           C  
ATOM   2837  CB  GLU A 179       4.241 -13.044 -10.939  1.00 91.85           C  
ATOM   2838  HB2 GLU A 179       4.663 -12.222 -11.517  1.00 91.85           H  
ATOM   2839  HB3 GLU A 179       3.948 -13.835 -11.630  1.00 91.85           H  
ATOM   2840  O   GLU A 179       7.313 -13.862 -11.275  1.00 91.85           O  
ATOM   2841  CG  GLU A 179       2.989 -12.574 -10.198  1.00 91.85           C  
ATOM   2842  HG2 GLU A 179       2.553 -13.415  -9.659  1.00 91.85           H  
ATOM   2843  HG3 GLU A 179       3.250 -11.812  -9.464  1.00 91.85           H  
ATOM   2844  CD  GLU A 179       1.981 -12.008 -11.196  1.00 91.85           C  
ATOM   2845  OE1 GLU A 179       0.949 -12.657 -11.444  1.00 91.85           O  
ATOM   2846  OE2 GLU A 179       2.183 -10.856 -11.644  1.00 91.85           O  
ATOM   2847  N   PRO A 180       6.123 -15.739 -10.899  1.00 83.64           N  
ATOM   2848  CA  PRO A 180       6.905 -16.548 -11.822  1.00 83.64           C  
ATOM   2849  HA  PRO A 180       7.942 -16.559 -11.487  1.00 83.64           H  
ATOM   2850  C   PRO A 180       6.811 -15.971 -13.242  1.00 83.64           C  
ATOM   2851  CB  PRO A 180       6.324 -17.966 -11.739  1.00 83.64           C  
ATOM   2852  HB2 PRO A 180       5.609 -18.133 -12.545  1.00 83.64           H  
ATOM   2853  HB3 PRO A 180       7.106 -18.724 -11.769  1.00 83.64           H  
ATOM   2854  O   PRO A 180       5.722 -15.765 -13.774  1.00 83.64           O  
ATOM   2855  CG  PRO A 180       5.573 -17.988 -10.408  1.00 83.64           C  
ATOM   2856  HG2 PRO A 180       6.265 -18.232  -9.601  1.00 83.64           H  
ATOM   2857  HG3 PRO A 180       4.738 -18.687 -10.425  1.00 83.64           H  
ATOM   2858  CD  PRO A 180       5.099 -16.547 -10.254  1.00 83.64           C  
ATOM   2859  HD2 PRO A 180       4.997 -16.311  -9.195  1.00 83.64           H  
ATOM   2860  HD3 PRO A 180       4.149 -16.413 -10.771  1.00 83.64           H  
ATOM   2861  N   GLN A 181       7.955 -15.734 -13.891  1.00 72.98           N  
ATOM   2862  H   GLN A 181       8.822 -15.890 -13.397  1.00 72.98           H  
ATOM   2863  CA  GLN A 181       8.001 -15.070 -15.205  1.00 72.98           C  
ATOM   2864  HA  GLN A 181       7.497 -14.107 -15.125  1.00 72.98           H  
ATOM   2865  C   GLN A 181       7.281 -15.843 -16.325  1.00 72.98           C  
ATOM   2866  CB  GLN A 181       9.461 -14.832 -15.620  1.00 72.98           C  
ATOM   2867  HB2 GLN A 181       9.470 -14.448 -16.641  1.00 72.98           H  
ATOM   2868  HB3 GLN A 181      10.000 -15.779 -15.610  1.00 72.98           H  
ATOM   2869  O   GLN A 181       6.998 -15.273 -17.373  1.00 72.98           O  
ATOM   2870  CG  GLN A 181      10.191 -13.817 -14.728  1.00 72.98           C  
ATOM   2871  HG2 GLN A 181      10.239 -14.194 -13.707  1.00 72.98           H  
ATOM   2872  HG3 GLN A 181       9.632 -12.881 -14.721  1.00 72.98           H  
ATOM   2873  CD  GLN A 181      11.613 -13.529 -15.207  1.00 72.98           C  
ATOM   2874  NE2 GLN A 181      12.357 -12.706 -14.502  1.00 72.98           N  
ATOM   2875 HE21 GLN A 181      12.028 -12.340 -13.620  1.00 72.98           H  
ATOM   2876 HE22 GLN A 181      13.304 -12.597 -14.836  1.00 72.98           H  
ATOM   2877  OE1 GLN A 181      12.096 -14.027 -16.208  1.00 72.98           O  
ATOM   2878  N   MET A 182       6.991 -17.131 -16.127  1.00 69.53           N  
ATOM   2879  H   MET A 182       7.177 -17.527 -15.216  1.00 69.53           H  
ATOM   2880  CA  MET A 182       6.395 -17.990 -17.152  1.00 69.53           C  
ATOM   2881  HA  MET A 182       6.878 -17.781 -18.107  1.00 69.53           H  
ATOM   2882  C   MET A 182       4.895 -17.746 -17.373  1.00 69.53           C  
ATOM   2883  CB  MET A 182       6.651 -19.460 -16.797  1.00 69.53           C  
ATOM   2884  HB2 MET A 182       6.133 -20.085 -17.526  1.00 69.53           H  
ATOM   2885  HB3 MET A 182       6.246 -19.678 -15.809  1.00 69.53           H  
ATOM   2886  O   MET A 182       4.374 -18.144 -18.410  1.00 69.53           O  
ATOM   2887  CG  MET A 182       8.147 -19.800 -16.828  1.00 69.53           C  
ATOM   2888  HG2 MET A 182       8.658 -19.205 -16.072  1.00 69.53           H  
ATOM   2889  HG3 MET A 182       8.550 -19.524 -17.802  1.00 69.53           H  
ATOM   2890  SD  MET A 182       8.542 -21.544 -16.521  1.00 69.53           S  
ATOM   2891  CE  MET A 182       7.819 -22.315 -17.996  1.00 69.53           C  
ATOM   2892  HE1 MET A 182       8.069 -23.376 -18.006  1.00 69.53           H  
ATOM   2893  HE2 MET A 182       6.734 -22.209 -17.979  1.00 69.53           H  
ATOM   2894  HE3 MET A 182       8.219 -21.842 -18.893  1.00 69.53           H  
ATOM   2895  N   GLU A 183       4.200 -17.107 -16.430  1.00 71.88           N  
ATOM   2896  H   GLU A 183       4.672 -16.801 -15.591  1.00 71.88           H  
ATOM   2897  CA  GLU A 183       2.734 -16.990 -16.469  1.00 71.88           C  
ATOM   2898  HA  GLU A 183       2.319 -17.789 -17.084  1.00 71.88           H  
ATOM   2899  C   GLU A 183       2.243 -15.678 -17.096  1.00 71.88           C  
ATOM   2900  CB  GLU A 183       2.176 -17.172 -15.049  1.00 71.88           C  
ATOM   2901  HB2 GLU A 183       1.101 -16.994 -15.071  1.00 71.88           H  
ATOM   2902  HB3 GLU A 183       2.640 -16.445 -14.384  1.00 71.88           H  
ATOM   2903  O   GLU A 183       1.101 -15.588 -17.546  1.00 71.88           O  
ATOM   2904  CG  GLU A 183       2.430 -18.597 -14.525  1.00 71.88           C  
ATOM   2905  HG2 GLU A 183       1.999 -19.307 -15.231  1.00 71.88           H  
ATOM   2906  HG3 GLU A 183       3.505 -18.777 -14.487  1.00 71.88           H  
ATOM   2907  CD  GLU A 183       1.846 -18.863 -13.129  1.00 71.88           C  
ATOM   2908  OE1 GLU A 183       1.999 -20.016 -12.666  1.00 71.88           O  
ATOM   2909  OE2 GLU A 183       1.278 -17.930 -12.520  1.00 71.88           O  
ATOM   2910  N   VAL A 184       3.098 -14.652 -17.164  1.00 80.92           N  
ATOM   2911  H   VAL A 184       4.046 -14.804 -16.851  1.00 80.92           H  
ATOM   2912  CA  VAL A 184       2.706 -13.299 -17.578  1.00 80.92           C  
ATOM   2913  HA  VAL A 184       1.760 -13.356 -18.116  1.00 80.92           H  
ATOM   2914  C   VAL A 184       3.749 -12.710 -18.519  1.00 80.92           C  
ATOM   2915  CB  VAL A 184       2.493 -12.388 -16.349  1.00 80.92           C  
ATOM   2916  HB  VAL A 184       3.440 -12.268 -15.822  1.00 80.92           H  
ATOM   2917  O   VAL A 184       4.940 -12.698 -18.213  1.00 80.92           O  
ATOM   2918  CG1 VAL A 184       1.993 -10.996 -16.765  1.00 80.92           C  
ATOM   2919 HG11 VAL A 184       1.818 -10.401 -15.869  1.00 80.92           H  
ATOM   2920 HG12 VAL A 184       2.748 -10.492 -17.368  1.00 80.92           H  
ATOM   2921 HG13 VAL A 184       1.064 -11.088 -17.328  1.00 80.92           H  
ATOM   2922  CG2 VAL A 184       1.465 -12.963 -15.366  1.00 80.92           C  
ATOM   2923 HG21 VAL A 184       0.519 -13.161 -15.870  1.00 80.92           H  
ATOM   2924 HG22 VAL A 184       1.834 -13.893 -14.933  1.00 80.92           H  
ATOM   2925 HG23 VAL A 184       1.301 -12.273 -14.538  1.00 80.92           H  
ATOM   2926  N   ASN A 185       3.304 -12.144 -19.647  1.00 87.21           N  
ATOM   2927  H   ASN A 185       2.320 -12.200 -19.864  1.00 87.21           H  
ATOM   2928  CA  ASN A 185       4.193 -11.385 -20.524  1.00 87.21           C  
ATOM   2929  HA  ASN A 185       5.075 -11.997 -20.715  1.00 87.21           H  
ATOM   2930  C   ASN A 185       4.668 -10.097 -19.821  1.00 87.21           C  
ATOM   2931  CB  ASN A 185       3.524 -11.113 -21.884  1.00 87.21           C  
ATOM   2932  HB2 ASN A 185       2.657 -10.465 -21.754  1.00 87.21           H  
ATOM   2933  HB3 ASN A 185       3.204 -12.057 -22.325  1.00 87.21           H  
ATOM   2934  O   ASN A 185       3.955  -9.089 -19.775  1.00 87.21           O  
ATOM   2935  CG  ASN A 185       4.494 -10.439 -22.845  1.00 87.21           C  
ATOM   2936  ND2 ASN A 185       4.134 -10.269 -24.092  1.00 87.21           N  
ATOM   2937 HD21 ASN A 185       3.216 -10.534 -24.419  1.00 87.21           H  
ATOM   2938 HD22 ASN A 185       4.833  -9.846 -24.686  1.00 87.21           H  
ATOM   2939  OD1 ASN A 185       5.592 -10.051 -22.487  1.00 87.21           O  
ATOM   2940  N   MET A 186       5.890 -10.139 -19.289  1.00 90.67           N  
ATOM   2941  H   MET A 186       6.364 -11.031 -19.297  1.00 90.67           H  
ATOM   2942  CA  MET A 186       6.502  -9.038 -18.545  1.00 90.67           C  
ATOM   2943  HA  MET A 186       5.782  -8.695 -17.802  1.00 90.67           H  
ATOM   2944  C   MET A 186       6.837  -7.820 -19.419  1.00 90.67           C  
ATOM   2945  CB  MET A 186       7.747  -9.545 -17.798  1.00 90.67           C  
ATOM   2946  HB2 MET A 186       8.418 -10.034 -18.504  1.00 90.67           H  
ATOM   2947  HB3 MET A 186       8.272  -8.698 -17.358  1.00 90.67           H  
ATOM   2948  O   MET A 186       6.976  -6.718 -18.879  1.00 90.67           O  
ATOM   2949  CG  MET A 186       7.393 -10.527 -16.671  1.00 90.67           C  
ATOM   2950  HG2 MET A 186       6.848 -11.373 -17.090  1.00 90.67           H  
ATOM   2951  HG3 MET A 186       8.320 -10.911 -16.246  1.00 90.67           H  
ATOM   2952  SD  MET A 186       6.408  -9.801 -15.328  1.00 90.67           S  
ATOM   2953  CE  MET A 186       6.076 -11.290 -14.342  1.00 90.67           C  
ATOM   2954  HE1 MET A 186       7.009 -11.695 -13.947  1.00 90.67           H  
ATOM   2955  HE2 MET A 186       5.420 -11.038 -13.509  1.00 90.67           H  
ATOM   2956  HE3 MET A 186       5.592 -12.046 -14.960  1.00 90.67           H  
ATOM   2957  N   ASP A 187       6.894  -7.964 -20.749  1.00 91.27           N  
ATOM   2958  H   ASP A 187       6.751  -8.877 -21.157  1.00 91.27           H  
ATOM   2959  CA  ASP A 187       7.200  -6.853 -21.659  1.00 91.27           C  
ATOM   2960  HA  ASP A 187       8.150  -6.412 -21.357  1.00 91.27           H  
ATOM   2961  C   ASP A 187       6.139  -5.749 -21.594  1.00 91.27           C  
ATOM   2962  CB  ASP A 187       7.349  -7.339 -23.109  1.00 91.27           C  
ATOM   2963  HB2 ASP A 187       7.427  -6.462 -23.751  1.00 91.27           H  
ATOM   2964  HB3 ASP A 187       6.451  -7.877 -23.413  1.00 91.27           H  
ATOM   2965  O   ASP A 187       6.455  -4.568 -21.740  1.00 91.27           O  
ATOM   2966  CG  ASP A 187       8.597  -8.191 -23.355  1.00 91.27           C  
ATOM   2967  OD1 ASP A 187       9.578  -8.038 -22.588  1.00 91.27           O  
ATOM   2968  OD2 ASP A 187       8.596  -8.915 -24.374  1.00 91.27           O  
ATOM   2969  N   HIS A 188       4.889  -6.107 -21.282  1.00 92.53           N  
ATOM   2970  H   HIS A 188       4.704  -7.089 -21.139  1.00 92.53           H  
ATOM   2971  CA  HIS A 188       3.796  -5.147 -21.091  1.00 92.53           C  
ATOM   2972  HA  HIS A 188       3.706  -4.528 -21.983  1.00 92.53           H  
ATOM   2973  C   HIS A 188       4.021  -4.194 -19.909  1.00 92.53           C  
ATOM   2974  CB  HIS A 188       2.487  -5.917 -20.878  1.00 92.53           C  
ATOM   2975  HB2 HIS A 188       1.716  -5.209 -20.574  1.00 92.53           H  
ATOM   2976  HB3 HIS A 188       2.619  -6.629 -20.064  1.00 92.53           H  
ATOM   2977  O   HIS A 188       3.380  -3.144 -19.830  1.00 92.53           O  
ATOM   2978  CG  HIS A 188       1.966  -6.650 -22.089  1.00 92.53           C  
ATOM   2979  CD2 HIS A 188       2.505  -6.693 -23.350  1.00 92.53           C  
ATOM   2980  HD2 HIS A 188       3.419  -6.218 -23.674  1.00 92.53           H  
ATOM   2981  ND1 HIS A 188       0.807  -7.389 -22.122  1.00 92.53           N  
ATOM   2982  HD1 HIS A 188       0.216  -7.601 -21.331  1.00 92.53           H  
ATOM   2983  CE1 HIS A 188       0.647  -7.860 -23.369  1.00 92.53           C  
ATOM   2984  HE1 HIS A 188      -0.165  -8.493 -23.695  1.00 92.53           H  
ATOM   2985  NE2 HIS A 188       1.654  -7.456 -24.154  1.00 92.53           N  
ATOM   2986  N   TYR A 189       4.914  -4.552 -18.987  1.00 95.63           N  
ATOM   2987  H   TYR A 189       5.420  -5.416 -19.121  1.00 95.63           H  
ATOM   2988  CA  TYR A 189       5.219  -3.765 -17.799  1.00 95.63           C  
ATOM   2989  HA  TYR A 189       4.440  -3.015 -17.662  1.00 95.63           H  
ATOM   2990  C   TYR A 189       6.529  -2.986 -17.920  1.00 95.63           C  
ATOM   2991  CB  TYR A 189       5.184  -4.683 -16.574  1.00 95.63           C  
ATOM   2992  HB2 TYR A 189       5.450  -4.102 -15.691  1.00 95.63           H  
ATOM   2993  HB3 TYR A 189       5.928  -5.473 -16.687  1.00 95.63           H  
ATOM   2994  O   TYR A 189       6.825  -2.188 -17.027  1.00 95.63           O  
ATOM   2995  CG  TYR A 189       3.817  -5.297 -16.346  1.00 95.63           C  
ATOM   2996  CD1 TYR A 189       2.807  -4.525 -15.748  1.00 95.63           C  
ATOM   2997  HD1 TYR A 189       3.034  -3.516 -15.437  1.00 95.63           H  
ATOM   2998  CD2 TYR A 189       3.538  -6.607 -16.776  1.00 95.63           C  
ATOM   2999  HD2 TYR A 189       4.305  -7.195 -17.258  1.00 95.63           H  
ATOM   3000  CE1 TYR A 189       1.521  -5.069 -15.565  1.00 95.63           C  
ATOM   3001  HE1 TYR A 189       0.730  -4.484 -15.119  1.00 95.63           H  
ATOM   3002  CE2 TYR A 189       2.261  -7.162 -16.574  1.00 95.63           C  
ATOM   3003  HE2 TYR A 189       2.062  -8.174 -16.895  1.00 95.63           H  
ATOM   3004  OH  TYR A 189       0.019  -6.920 -15.733  1.00 95.63           O  
ATOM   3005  HH  TYR A 189      -0.007  -7.851 -15.969  1.00 95.63           H  
ATOM   3006  CZ  TYR A 189       1.252  -6.396 -15.955  1.00 95.63           C  
ATOM   3007  N   LEU A 190       7.303  -3.172 -18.996  1.00 96.31           N  
ATOM   3008  H   LEU A 190       6.984  -3.796 -19.724  1.00 96.31           H  
ATOM   3009  CA  LEU A 190       8.530  -2.412 -19.229  1.00 96.31           C  
ATOM   3010  HA  LEU A 190       9.194  -2.574 -18.380  1.00 96.31           H  
ATOM   3011  C   LEU A 190       8.240  -0.910 -19.298  1.00 96.31           C  
ATOM   3012  CB  LEU A 190       9.240  -2.887 -20.508  1.00 96.31           C  
ATOM   3013  HB2 LEU A 190       8.512  -2.899 -21.319  1.00 96.31           H  
ATOM   3014  HB3 LEU A 190      10.011  -2.164 -20.771  1.00 96.31           H  
ATOM   3015  O   LEU A 190       7.239  -0.458 -19.862  1.00 96.31           O  
ATOM   3016  CG  LEU A 190       9.899  -4.274 -20.395  1.00 96.31           C  
ATOM   3017  HG  LEU A 190       9.172  -4.997 -20.026  1.00 96.31           H  
ATOM   3018  CD1 LEU A 190      10.395  -4.709 -21.774  1.00 96.31           C  
ATOM   3019 HD11 LEU A 190      10.798  -5.720 -21.714  1.00 96.31           H  
ATOM   3020 HD12 LEU A 190      11.152  -4.020 -22.147  1.00 96.31           H  
ATOM   3021 HD13 LEU A 190       9.554  -4.736 -22.468  1.00 96.31           H  
ATOM   3022  CD2 LEU A 190      11.115  -4.269 -19.462  1.00 96.31           C  
ATOM   3023 HD21 LEU A 190      11.852  -3.544 -19.806  1.00 96.31           H  
ATOM   3024 HD22 LEU A 190      10.813  -4.015 -18.446  1.00 96.31           H  
ATOM   3025 HD23 LEU A 190      11.557  -5.266 -19.441  1.00 96.31           H  
ATOM   3026  N   LEU A 191       9.144  -0.115 -18.728  1.00 96.30           N  
ATOM   3027  H   LEU A 191       9.958  -0.535 -18.303  1.00 96.30           H  
ATOM   3028  CA  LEU A 191       9.043   1.334 -18.812  1.00 96.30           C  
ATOM   3029  HA  LEU A 191       8.042   1.606 -18.475  1.00 96.30           H  
ATOM   3030  C   LEU A 191       9.227   1.767 -20.274  1.00 96.30           C  
ATOM   3031  CB  LEU A 191      10.067   2.020 -17.896  1.00 96.30           C  
ATOM   3032  HB2 LEU A 191      10.981   1.428 -17.851  1.00 96.30           H  
ATOM   3033  HB3 LEU A 191      10.314   2.985 -18.339  1.00 96.30           H  
ATOM   3034  O   LEU A 191      10.235   1.418 -20.893  1.00 96.30           O  
ATOM   3035  CG  LEU A 191       9.535   2.288 -16.482  1.00 96.30           C  
ATOM   3036  HG  LEU A 191       8.603   2.848 -16.556  1.00 96.30           H  
ATOM   3037  CD1 LEU A 191       9.289   1.015 -15.676  1.00 96.30           C  
ATOM   3038 HD11 LEU A 191      10.217   0.452 -15.570  1.00 96.30           H  
ATOM   3039 HD12 LEU A 191       8.900   1.268 -14.690  1.00 96.30           H  
ATOM   3040 HD13 LEU A 191       8.541   0.399 -16.175  1.00 96.30           H  
ATOM   3041  CD2 LEU A 191      10.546   3.146 -15.726  1.00 96.30           C  
ATOM   3042 HD21 LEU A 191      10.119   3.465 -14.776  1.00 96.30           H  
ATOM   3043 HD22 LEU A 191      11.453   2.571 -15.541  1.00 96.30           H  
ATOM   3044 HD23 LEU A 191      10.808   4.031 -16.307  1.00 96.30           H  
ATOM   3045  N   PRO A 192       8.301   2.564 -20.835  1.00 95.42           N  
ATOM   3046  CA  PRO A 192       8.412   2.979 -22.222  1.00 95.42           C  
ATOM   3047  HA  PRO A 192       8.553   2.085 -22.829  1.00 95.42           H  
ATOM   3048  C   PRO A 192       9.606   3.933 -22.409  1.00 95.42           C  
ATOM   3049  CB  PRO A 192       7.064   3.610 -22.575  1.00 95.42           C  
ATOM   3050  HB2 PRO A 192       6.407   2.842 -22.984  1.00 95.42           H  
ATOM   3051  HB3 PRO A 192       7.165   4.435 -23.281  1.00 95.42           H  
ATOM   3052  O   PRO A 192       9.924   4.698 -21.491  1.00 95.42           O  
ATOM   3053  CG  PRO A 192       6.514   4.078 -21.230  1.00 95.42           C  
ATOM   3054  HG2 PRO A 192       6.909   5.074 -21.026  1.00 95.42           H  
ATOM   3055  HG3 PRO A 192       5.424   4.088 -21.218  1.00 95.42           H  
ATOM   3056  CD  PRO A 192       7.081   3.072 -20.230  1.00 95.42           C  
ATOM   3057  HD2 PRO A 192       7.281   3.559 -19.275  1.00 95.42           H  
ATOM   3058  HD3 PRO A 192       6.379   2.249 -20.095  1.00 95.42           H  
ATOM   3059  N   PRO A 193      10.220   3.983 -23.607  1.00 96.21           N  
ATOM   3060  CA  PRO A 193      11.400   4.809 -23.886  1.00 96.21           C  
ATOM   3061  HA  PRO A 193      12.263   4.354 -23.399  1.00 96.21           H  
ATOM   3062  C   PRO A 193      11.292   6.267 -23.431  1.00 96.21           C  
ATOM   3063  CB  PRO A 193      11.563   4.726 -25.405  1.00 96.21           C  
ATOM   3064  HB2 PRO A 193      12.591   4.909 -25.716  1.00 96.21           H  
ATOM   3065  HB3 PRO A 193      10.896   5.429 -25.904  1.00 96.21           H  
ATOM   3066  O   PRO A 193      12.191   6.797 -22.781  1.00 96.21           O  
ATOM   3067  CG  PRO A 193      11.109   3.303 -25.713  1.00 96.21           C  
ATOM   3068  HG2 PRO A 193      11.906   2.602 -25.466  1.00 96.21           H  
ATOM   3069  HG3 PRO A 193      10.803   3.189 -26.753  1.00 96.21           H  
ATOM   3070  CD  PRO A 193       9.939   3.118 -24.750  1.00 96.21           C  
ATOM   3071  HD2 PRO A 193       9.011   3.431 -25.229  1.00 96.21           H  
ATOM   3072  HD3 PRO A 193       9.880   2.070 -24.458  1.00 96.21           H  
ATOM   3073  N   LYS A 194      10.141   6.901 -23.695  1.00 95.44           N  
ATOM   3074  H   LYS A 194       9.450   6.397 -24.232  1.00 95.44           H  
ATOM   3075  CA  LYS A 194       9.866   8.287 -23.282  1.00 95.44           C  
ATOM   3076  HA  LYS A 194      10.648   8.936 -23.675  1.00 95.44           H  
ATOM   3077  C   LYS A 194       9.900   8.462 -21.762  1.00 95.44           C  
ATOM   3078  CB  LYS A 194       8.504   8.741 -23.830  1.00 95.44           C  
ATOM   3079  HB2 LYS A 194       8.282   9.726 -23.420  1.00 95.44           H  
ATOM   3080  HB3 LYS A 194       7.728   8.050 -23.500  1.00 95.44           H  
ATOM   3081  O   LYS A 194      10.332   9.501 -21.272  1.00 95.44           O  
ATOM   3082  CG  LYS A 194       8.491   8.839 -25.362  1.00 95.44           C  
ATOM   3083  HG2 LYS A 194       9.305   9.490 -25.682  1.00 95.44           H  
ATOM   3084  HG3 LYS A 194       8.643   7.850 -25.794  1.00 95.44           H  
ATOM   3085  CD  LYS A 194       7.162   9.412 -25.875  1.00 95.44           C  
ATOM   3086  HD2 LYS A 194       7.003  10.397 -25.434  1.00 95.44           H  
ATOM   3087  HD3 LYS A 194       6.346   8.749 -25.587  1.00 95.44           H  
ATOM   3088  CE  LYS A 194       7.223   9.535 -27.402  1.00 95.44           C  
ATOM   3089  HE2 LYS A 194       7.402   8.547 -27.826  1.00 95.44           H  
ATOM   3090  HE3 LYS A 194       8.080  10.156 -27.663  1.00 95.44           H  
ATOM   3091  NZ  LYS A 194       5.985  10.121 -27.977  1.00 95.44           N  
ATOM   3092  HZ1 LYS A 194       6.077  10.190 -28.981  1.00 95.44           H  
ATOM   3093  HZ2 LYS A 194       5.181   9.543 -27.775  1.00 95.44           H  
ATOM   3094  HZ3 LYS A 194       5.833  11.054 -27.621  1.00 95.44           H  
ATOM   3095  N   THR A 195       9.441   7.457 -21.018  1.00 94.83           N  
ATOM   3096  H   THR A 195       9.209   6.588 -21.477  1.00 94.83           H  
ATOM   3097  CA  THR A 195       9.474   7.463 -19.553  1.00 94.83           C  
ATOM   3098  HA  THR A 195       9.129   8.436 -19.203  1.00 94.83           H  
ATOM   3099  C   THR A 195      10.896   7.273 -19.037  1.00 94.83           C  
ATOM   3100  CB  THR A 195       8.534   6.396 -18.974  1.00 94.83           C  
ATOM   3101  HB  THR A 195       8.711   5.438 -19.461  1.00 94.83           H  
ATOM   3102  O   THR A 195      11.295   8.002 -18.133  1.00 94.83           O  
ATOM   3103  CG2 THR A 195       8.683   6.199 -17.471  1.00 94.83           C  
ATOM   3104 HG21 THR A 195       9.599   5.642 -17.272  1.00 94.83           H  
ATOM   3105 HG22 THR A 195       7.843   5.630 -17.071  1.00 94.83           H  
ATOM   3106 HG23 THR A 195       8.761   7.166 -16.975  1.00 94.83           H  
ATOM   3107  OG1 THR A 195       7.201   6.790 -19.198  1.00 94.83           O  
ATOM   3108  HG1 THR A 195       6.647   6.179 -18.706  1.00 94.83           H  
ATOM   3109  N   LEU A 196      11.668   6.351 -19.624  1.00 95.00           N  
ATOM   3110  H   LEU A 196      11.280   5.793 -20.371  1.00 95.00           H  
ATOM   3111  CA  LEU A 196      13.075   6.149 -19.263  1.00 95.00           C  
ATOM   3112  HA  LEU A 196      13.139   5.898 -18.205  1.00 95.00           H  
ATOM   3113  C   LEU A 196      13.875   7.442 -19.442  1.00 95.00           C  
ATOM   3114  CB  LEU A 196      13.686   5.006 -20.097  1.00 95.00           C  
ATOM   3115  HB2 LEU A 196      13.490   5.193 -21.153  1.00 95.00           H  
ATOM   3116  HB3 LEU A 196      14.767   5.015 -19.963  1.00 95.00           H  
ATOM   3117  O   LEU A 196      14.468   7.923 -18.483  1.00 95.00           O  
ATOM   3118  CG  LEU A 196      13.175   3.601 -19.738  1.00 95.00           C  
ATOM   3119  HG  LEU A 196      12.088   3.582 -19.808  1.00 95.00           H  
ATOM   3120  CD1 LEU A 196      13.743   2.581 -20.724  1.00 95.00           C  
ATOM   3121 HD11 LEU A 196      13.339   1.593 -20.501  1.00 95.00           H  
ATOM   3122 HD12 LEU A 196      14.830   2.550 -20.661  1.00 95.00           H  
ATOM   3123 HD13 LEU A 196      13.449   2.843 -21.740  1.00 95.00           H  
ATOM   3124  CD2 LEU A 196      13.599   3.183 -18.328  1.00 95.00           C  
ATOM   3125 HD21 LEU A 196      13.114   3.810 -17.579  1.00 95.00           H  
ATOM   3126 HD22 LEU A 196      14.681   3.256 -18.223  1.00 95.00           H  
ATOM   3127 HD23 LEU A 196      13.298   2.149 -18.157  1.00 95.00           H  
ATOM   3128  N   LEU A 197      13.822   8.056 -20.625  1.00 94.03           N  
ATOM   3129  H   LEU A 197      13.316   7.613 -21.379  1.00 94.03           H  
ATOM   3130  CA  LEU A 197      14.570   9.284 -20.913  1.00 94.03           C  
ATOM   3131  HA  LEU A 197      15.632   9.101 -20.751  1.00 94.03           H  
ATOM   3132  C   LEU A 197      14.202  10.438 -19.980  1.00 94.03           C  
ATOM   3133  CB  LEU A 197      14.318   9.690 -22.374  1.00 94.03           C  
ATOM   3134  HB2 LEU A 197      13.246   9.659 -22.573  1.00 94.03           H  
ATOM   3135  HB3 LEU A 197      14.650  10.718 -22.521  1.00 94.03           H  
ATOM   3136  O   LEU A 197      15.076  11.148 -19.488  1.00 94.03           O  
ATOM   3137  CG  LEU A 197      15.052   8.803 -23.389  1.00 94.03           C  
ATOM   3138  HG  LEU A 197      14.817   7.755 -23.203  1.00 94.03           H  
ATOM   3139  CD1 LEU A 197      14.596   9.158 -24.802  1.00 94.03           C  
ATOM   3140 HD11 LEU A 197      15.135   8.549 -25.529  1.00 94.03           H  
ATOM   3141 HD12 LEU A 197      14.809  10.206 -25.011  1.00 94.03           H  
ATOM   3142 HD13 LEU A 197      13.527   8.978 -24.909  1.00 94.03           H  
ATOM   3143  CD2 LEU A 197      16.563   9.000 -23.282  1.00 94.03           C  
ATOM   3144 HD21 LEU A 197      17.054   8.431 -24.071  1.00 94.03           H  
ATOM   3145 HD22 LEU A 197      16.945   8.640 -22.327  1.00 94.03           H  
ATOM   3146 HD23 LEU A 197      16.813  10.053 -23.413  1.00 94.03           H  
ATOM   3147  N   ARG A 198      12.907  10.608 -19.705  1.00 92.55           N  
ATOM   3148  H   ARG A 198      12.242  10.000 -20.162  1.00 92.55           H  
ATOM   3149  CA  ARG A 198      12.422  11.738 -18.911  1.00 92.55           C  
ATOM   3150  HA  ARG A 198      12.997  12.619 -19.194  1.00 92.55           H  
ATOM   3151  C   ARG A 198      12.642  11.570 -17.411  1.00 92.55           C  
ATOM   3152  CB  ARG A 198      10.953  11.974 -19.263  1.00 92.55           C  
ATOM   3153  HB2 ARG A 198      10.357  11.107 -18.977  1.00 92.55           H  
ATOM   3154  HB3 ARG A 198      10.876  12.109 -20.342  1.00 92.55           H  
ATOM   3155  O   ARG A 198      12.839  12.567 -16.722  1.00 92.55           O  
ATOM   3156  CG  ARG A 198      10.413  13.226 -18.567  1.00 92.55           C  
ATOM   3157  HG2 ARG A 198      10.328  13.051 -17.494  1.00 92.55           H  
ATOM   3158  HG3 ARG A 198      11.096  14.057 -18.741  1.00 92.55           H  
ATOM   3159  CD  ARG A 198       9.041  13.584 -19.129  1.00 92.55           C  
ATOM   3160  HD2 ARG A 198       9.137  13.733 -20.205  1.00 92.55           H  
ATOM   3161  HD3 ARG A 198       8.351  12.761 -18.946  1.00 92.55           H  
ATOM   3162  NE  ARG A 198       8.538  14.818 -18.508  1.00 92.55           N  
ATOM   3163  HE  ARG A 198       9.153  15.266 -17.844  1.00 92.55           H  
ATOM   3164  NH1 ARG A 198       6.539  14.901 -19.624  1.00 92.55           N  
ATOM   3165 HH11 ARG A 198       6.785  14.024 -20.060  1.00 92.55           H  
ATOM   3166 HH12 ARG A 198       5.691  15.393 -19.863  1.00 92.55           H  
ATOM   3167  NH2 ARG A 198       7.098  16.555 -18.226  1.00 92.55           N  
ATOM   3168 HH21 ARG A 198       6.251  17.046 -18.475  1.00 92.55           H  
ATOM   3169 HH22 ARG A 198       7.769  17.001 -17.618  1.00 92.55           H  
ATOM   3170  CZ  ARG A 198       7.395  15.415 -18.784  1.00 92.55           C  
ATOM   3171  N   TYR A 199      12.548  10.346 -16.897  1.00 92.57           N  
ATOM   3172  H   TYR A 199      12.379   9.574 -17.525  1.00 92.57           H  
ATOM   3173  CA  TYR A 199      12.435  10.111 -15.458  1.00 92.57           C  
ATOM   3174  HA  TYR A 199      12.548  11.057 -14.927  1.00 92.57           H  
ATOM   3175  C   TYR A 199      13.514   9.202 -14.876  1.00 92.57           C  
ATOM   3176  CB  TYR A 199      11.034   9.584 -15.123  1.00 92.57           C  
ATOM   3177  HB2 TYR A 199      10.900   8.617 -15.606  1.00 92.57           H  
ATOM   3178  HB3 TYR A 199      10.982   9.419 -14.047  1.00 92.57           H  
ATOM   3179  O   TYR A 199      13.492   9.008 -13.667  1.00 92.57           O  
ATOM   3180  CG  TYR A 199       9.887  10.505 -15.495  1.00 92.57           C  
ATOM   3181  CD1 TYR A 199       9.590  11.619 -14.690  1.00 92.57           C  
ATOM   3182  HD1 TYR A 199      10.182  11.814 -13.808  1.00 92.57           H  
ATOM   3183  CD2 TYR A 199       9.094  10.232 -16.623  1.00 92.57           C  
ATOM   3184  HD2 TYR A 199       9.330   9.377 -17.239  1.00 92.57           H  
ATOM   3185  CE1 TYR A 199       8.520  12.470 -15.017  1.00 92.57           C  
ATOM   3186  HE1 TYR A 199       8.313  13.324 -14.390  1.00 92.57           H  
ATOM   3187  CE2 TYR A 199       8.000  11.058 -16.942  1.00 92.57           C  
ATOM   3188  HE2 TYR A 199       7.379  10.835 -17.797  1.00 92.57           H  
ATOM   3189  OH  TYR A 199       6.683  13.007 -16.459  1.00 92.57           O  
ATOM   3190  HH  TYR A 199       6.592  13.688 -15.788  1.00 92.57           H  
ATOM   3191  CZ  TYR A 199       7.721  12.188 -16.145  1.00 92.57           C  
ATOM   3192  N   ALA A 200      14.462   8.667 -15.656  1.00 90.65           N  
ATOM   3193  H   ALA A 200      14.426   8.814 -16.655  1.00 90.65           H  
ATOM   3194  CA  ALA A 200      15.468   7.723 -15.150  1.00 90.65           C  
ATOM   3195  HA  ALA A 200      14.973   6.780 -14.922  1.00 90.65           H  
ATOM   3196  C   ALA A 200      16.164   8.183 -13.859  1.00 90.65           C  
ATOM   3197  CB  ALA A 200      16.509   7.452 -16.239  1.00 90.65           C  
ATOM   3198  HB1 ALA A 200      17.351   6.910 -15.807  1.00 90.65           H  
ATOM   3199  HB2 ALA A 200      16.868   8.384 -16.675  1.00 90.65           H  
ATOM   3200  HB3 ALA A 200      16.072   6.819 -17.011  1.00 90.65           H  
ATOM   3201  O   ALA A 200      16.311   7.395 -12.932  1.00 90.65           O  
ATOM   3202  N   LEU A 201      16.521   9.467 -13.769  1.00 88.70           N  
ATOM   3203  H   LEU A 201      16.346  10.056 -14.570  1.00 88.70           H  
ATOM   3204  CA  LEU A 201      17.204  10.056 -12.609  1.00 88.70           C  
ATOM   3205  HA  LEU A 201      17.955   9.350 -12.254  1.00 88.70           H  
ATOM   3206  C   LEU A 201      16.288  10.325 -11.398  1.00 88.70           C  
ATOM   3207  CB  LEU A 201      17.900  11.353 -13.062  1.00 88.70           C  
ATOM   3208  HB2 LEU A 201      18.363  11.825 -12.196  1.00 88.70           H  
ATOM   3209  HB3 LEU A 201      17.138  12.035 -13.441  1.00 88.70           H  
ATOM   3210  O   LEU A 201      16.772  10.781 -10.367  1.00 88.70           O  
ATOM   3211  CG  LEU A 201      18.980  11.153 -14.141  1.00 88.70           C  
ATOM   3212  HG  LEU A 201      18.564  10.606 -14.987  1.00 88.70           H  
ATOM   3213  CD1 LEU A 201      19.464  12.509 -14.649  1.00 88.70           C  
ATOM   3214 HD11 LEU A 201      18.622  13.084 -15.036  1.00 88.70           H  
ATOM   3215 HD12 LEU A 201      20.185  12.355 -15.452  1.00 88.70           H  
ATOM   3216 HD13 LEU A 201      19.948  13.050 -13.836  1.00 88.70           H  
ATOM   3217  CD2 LEU A 201      20.187  10.393 -13.597  1.00 88.70           C  
ATOM   3218 HD21 LEU A 201      20.934  10.270 -14.380  1.00 88.70           H  
ATOM   3219 HD22 LEU A 201      19.887   9.405 -13.248  1.00 88.70           H  
ATOM   3220 HD23 LEU A 201      20.640  10.931 -12.764  1.00 88.70           H  
ATOM   3221  N   LEU A 202      14.983  10.085 -11.538  1.00 89.33           N  
ATOM   3222  H   LEU A 202      14.681   9.696 -12.420  1.00 89.33           H  
ATOM   3223  CA  LEU A 202      13.940  10.295 -10.526  1.00 89.33           C  
ATOM   3224  HA  LEU A 202      14.374  10.750  -9.635  1.00 89.33           H  
ATOM   3225  C   LEU A 202      13.286   8.980 -10.073  1.00 89.33           C  
ATOM   3226  CB  LEU A 202      12.860  11.231 -11.107  1.00 89.33           C  
ATOM   3227  HB2 LEU A 202      12.377  10.725 -11.943  1.00 89.33           H  
ATOM   3228  HB3 LEU A 202      12.101  11.396 -10.342  1.00 89.33           H  
ATOM   3229  O   LEU A 202      12.477   8.977  -9.145  1.00 89.33           O  
ATOM   3230  CG  LEU A 202      13.362  12.601 -11.593  1.00 89.33           C  
ATOM   3231  HG  LEU A 202      14.129  12.469 -12.356  1.00 89.33           H  
ATOM   3232  CD1 LEU A 202      12.212  13.393 -12.214  1.00 89.33           C  
ATOM   3233 HD11 LEU A 202      11.375  13.453 -11.518  1.00 89.33           H  
ATOM   3234 HD12 LEU A 202      12.546  14.404 -12.449  1.00 89.33           H  
ATOM   3235 HD13 LEU A 202      11.907  12.913 -13.143  1.00 89.33           H  
ATOM   3236  CD2 LEU A 202      13.937  13.424 -10.453  1.00 89.33           C  
ATOM   3237 HD21 LEU A 202      14.257  14.399 -10.822  1.00 89.33           H  
ATOM   3238 HD22 LEU A 202      14.802  12.920 -10.021  1.00 89.33           H  
ATOM   3239 HD23 LEU A 202      13.172  13.563  -9.688  1.00 89.33           H  
ATOM   3240  N   LEU A 203      13.575   7.872 -10.758  1.00 92.02           N  
ATOM   3241  H   LEU A 203      14.292   7.920 -11.468  1.00 92.02           H  
ATOM   3242  CA  LEU A 203      13.019   6.564 -10.434  1.00 92.02           C  
ATOM   3243  HA  LEU A 203      11.944   6.662 -10.278  1.00 92.02           H  
ATOM   3244  C   LEU A 203      13.631   6.041  -9.140  1.00 92.02           C  
ATOM   3245  CB  LEU A 203      13.294   5.580 -11.585  1.00 92.02           C  
ATOM   3246  HB2 LEU A 203      14.354   5.637 -11.834  1.00 92.02           H  
ATOM   3247  HB3 LEU A 203      13.096   4.566 -11.239  1.00 92.02           H  
ATOM   3248  O   LEU A 203      14.843   6.034  -8.984  1.00 92.02           O  
ATOM   3249  CG  LEU A 203      12.463   5.834 -12.851  1.00 92.02           C  
ATOM   3250  HG  LEU A 203      12.535   6.883 -13.140  1.00 92.02           H  
ATOM   3251  CD1 LEU A 203      12.971   4.981 -14.012  1.00 92.02           C  
ATOM   3252 HD11 LEU A 203      12.516   5.319 -14.943  1.00 92.02           H  
ATOM   3253 HD12 LEU A 203      14.054   5.068 -14.089  1.00 92.02           H  
ATOM   3254 HD13 LEU A 203      12.732   3.931 -13.843  1.00 92.02           H  
ATOM   3255  CD2 LEU A 203      10.991   5.500 -12.632  1.00 92.02           C  
ATOM   3256 HD21 LEU A 203      10.565   6.179 -11.893  1.00 92.02           H  
ATOM   3257 HD22 LEU A 203      10.894   4.477 -12.268  1.00 92.02           H  
ATOM   3258 HD23 LEU A 203      10.457   5.598 -13.577  1.00 92.02           H  
ATOM   3259  N   ASP A 204      12.806   5.503  -8.247  1.00 93.65           N  
ATOM   3260  H   ASP A 204      11.810   5.534  -8.417  1.00 93.65           H  
ATOM   3261  CA  ASP A 204      13.308   4.602  -7.215  1.00 93.65           C  
ATOM   3262  HA  ASP A 204      14.306   4.915  -6.907  1.00 93.65           H  
ATOM   3263  C   ASP A 204      13.408   3.196  -7.815  1.00 93.65           C  
ATOM   3264  CB  ASP A 204      12.410   4.670  -5.980  1.00 93.65           C  
ATOM   3265  HB2 ASP A 204      11.400   4.347  -6.233  1.00 93.65           H  
ATOM   3266  HB3 ASP A 204      12.357   5.701  -5.632  1.00 93.65           H  
ATOM   3267  O   ASP A 204      12.389   2.531  -8.021  1.00 93.65           O  
ATOM   3268  CG  ASP A 204      12.969   3.799  -4.859  1.00 93.65           C  
ATOM   3269  OD1 ASP A 204      12.467   2.667  -4.675  1.00 93.65           O  
ATOM   3270  OD2 ASP A 204      13.840   4.271  -4.095  1.00 93.65           O  
ATOM   3271  N   ILE A 205      14.625   2.773  -8.158  1.00 95.14           N  
ATOM   3272  H   ILE A 205      15.421   3.375  -8.004  1.00 95.14           H  
ATOM   3273  CA  ILE A 205      14.872   1.467  -8.772  1.00 95.14           C  
ATOM   3274  HA  ILE A 205      13.945   1.127  -9.234  1.00 95.14           H  
ATOM   3275  C   ILE A 205      15.249   0.465  -7.683  1.00 95.14           C  
ATOM   3276  CB  ILE A 205      15.928   1.537  -9.896  1.00 95.14           C  
ATOM   3277  HB  ILE A 205      16.896   1.768  -9.453  1.00 95.14           H  
ATOM   3278  O   ILE A 205      16.126   0.718  -6.858  1.00 95.14           O  
ATOM   3279  CG1 ILE A 205      15.587   2.634 -10.933  1.00 95.14           C  
ATOM   3280 HG12 ILE A 205      14.679   2.362 -11.472  1.00 95.14           H  
ATOM   3281 HG13 ILE A 205      15.406   3.579 -10.422  1.00 95.14           H  
ATOM   3282  CG2 ILE A 205      16.001   0.157 -10.583  1.00 95.14           C  
ATOM   3283 HG21 ILE A 205      15.023  -0.118 -10.978  1.00 95.14           H  
ATOM   3284 HG22 ILE A 205      16.317  -0.610  -9.877  1.00 95.14           H  
ATOM   3285 HG23 ILE A 205      16.726   0.170 -11.397  1.00 95.14           H  
ATOM   3286  CD1 ILE A 205      16.703   2.905 -11.946  1.00 95.14           C  
ATOM   3287 HD11 ILE A 205      16.401   3.732 -12.588  1.00 95.14           H  
ATOM   3288 HD12 ILE A 205      16.890   2.031 -12.570  1.00 95.14           H  
ATOM   3289 HD13 ILE A 205      17.618   3.179 -11.420  1.00 95.14           H  
ATOM   3290  N   VAL A 206      14.591  -0.691  -7.695  1.00 96.63           N  
ATOM   3291  H   VAL A 206      13.891  -0.830  -8.411  1.00 96.63           H  
ATOM   3292  CA  VAL A 206      14.841  -1.799  -6.769  1.00 96.63           C  
ATOM   3293  HA  VAL A 206      15.698  -1.549  -6.144  1.00 96.63           H  
ATOM   3294  C   VAL A 206      15.224  -3.064  -7.535  1.00 96.63           C  
ATOM   3295  CB  VAL A 206      13.650  -2.025  -5.819  1.00 96.63           C  
ATOM   3296  HB  VAL A 206      13.890  -2.866  -5.169  1.00 96.63           H  
ATOM   3297  O   VAL A 206      14.850  -3.242  -8.695  1.00 96.63           O  
ATOM   3298  CG1 VAL A 206      13.420  -0.800  -4.925  1.00 96.63           C  
ATOM   3299 HG11 VAL A 206      12.574  -0.982  -4.262  1.00 96.63           H  
ATOM   3300 HG12 VAL A 206      14.312  -0.617  -4.326  1.00 96.63           H  
ATOM   3301 HG13 VAL A 206      13.211   0.084  -5.528  1.00 96.63           H  
ATOM   3302  CG2 VAL A 206      12.339  -2.339  -6.549  1.00 96.63           C  
ATOM   3303 HG21 VAL A 206      12.450  -3.247  -7.142  1.00 96.63           H  
ATOM   3304 HG22 VAL A 206      12.062  -1.511  -7.201  1.00 96.63           H  
ATOM   3305 HG23 VAL A 206      11.543  -2.481  -5.818  1.00 96.63           H  
ATOM   3306  N   ARG A 207      15.980  -3.946  -6.882  1.00 97.13           N  
ATOM   3307  H   ARG A 207      16.223  -3.738  -5.924  1.00 97.13           H  
ATOM   3308  CA  ARG A 207      16.369  -5.272  -7.386  1.00 97.13           C  
ATOM   3309  HA  ARG A 207      16.118  -5.341  -8.445  1.00 97.13           H  
ATOM   3310  C   ARG A 207      15.582  -6.363  -6.644  1.00 97.13           C  
ATOM   3311  CB  ARG A 207      17.891  -5.459  -7.228  1.00 97.13           C  
ATOM   3312  HB2 ARG A 207      18.165  -5.289  -6.187  1.00 97.13           H  
ATOM   3313  HB3 ARG A 207      18.157  -6.487  -7.475  1.00 97.13           H  
ATOM   3314  O   ARG A 207      15.114  -6.102  -5.535  1.00 97.13           O  
ATOM   3315  CG  ARG A 207      18.712  -4.523  -8.134  1.00 97.13           C  
ATOM   3316  HG2 ARG A 207      18.419  -3.486  -7.966  1.00 97.13           H  
ATOM   3317  HG3 ARG A 207      18.517  -4.779  -9.175  1.00 97.13           H  
ATOM   3318  CD  ARG A 207      20.216  -4.661  -7.854  1.00 97.13           C  
ATOM   3319  HD2 ARG A 207      20.494  -5.711  -7.945  1.00 97.13           H  
ATOM   3320  HD3 ARG A 207      20.410  -4.337  -6.831  1.00 97.13           H  
ATOM   3321  NE  ARG A 207      21.036  -3.870  -8.796  1.00 97.13           N  
ATOM   3322  HE  ARG A 207      20.582  -3.574  -9.648  1.00 97.13           H  
ATOM   3323  NH1 ARG A 207      23.049  -3.950  -7.657  1.00 97.13           N  
ATOM   3324 HH11 ARG A 207      22.616  -4.390  -6.857  1.00 97.13           H  
ATOM   3325 HH12 ARG A 207      24.054  -3.888  -7.728  1.00 97.13           H  
ATOM   3326  NH2 ARG A 207      23.013  -3.201  -9.731  1.00 97.13           N  
ATOM   3327 HH21 ARG A 207      22.542  -3.202 -10.625  1.00 97.13           H  
ATOM   3328 HH22 ARG A 207      24.017  -3.304  -9.721  1.00 97.13           H  
ATOM   3329  CZ  ARG A 207      22.346  -3.665  -8.714  1.00 97.13           C  
ATOM   3330  N   PRO A 208      15.468  -7.587  -7.188  1.00 97.32           N  
ATOM   3331  CA  PRO A 208      14.788  -8.696  -6.509  1.00 97.32           C  
ATOM   3332  HA  PRO A 208      13.727  -8.459  -6.430  1.00 97.32           H  
ATOM   3333  C   PRO A 208      15.329  -8.988  -5.098  1.00 97.32           C  
ATOM   3334  CB  PRO A 208      14.964  -9.897  -7.447  1.00 97.32           C  
ATOM   3335  HB2 PRO A 208      14.099 -10.560  -7.420  1.00 97.32           H  
ATOM   3336  HB3 PRO A 208      15.873 -10.445  -7.197  1.00 97.32           H  
ATOM   3337  O   PRO A 208      14.564  -9.313  -4.194  1.00 97.32           O  
ATOM   3338  CG  PRO A 208      15.115  -9.264  -8.828  1.00 97.32           C  
ATOM   3339  HG2 PRO A 208      15.662  -9.911  -9.515  1.00 97.32           H  
ATOM   3340  HG3 PRO A 208      14.133  -9.018  -9.232  1.00 97.32           H  
ATOM   3341  CD  PRO A 208      15.883  -7.984  -8.529  1.00 97.32           C  
ATOM   3342  HD2 PRO A 208      16.953  -8.195  -8.529  1.00 97.32           H  
ATOM   3343  HD3 PRO A 208      15.642  -7.230  -9.278  1.00 97.32           H  
ATOM   3344  N   THR A 209      16.629  -8.787  -4.879  1.00 97.39           N  
ATOM   3345  H   THR A 209      17.226  -8.539  -5.655  1.00 97.39           H  
ATOM   3346  CA  THR A 209      17.295  -9.007  -3.586  1.00 97.39           C  
ATOM   3347  HA  THR A 209      16.881  -9.908  -3.135  1.00 97.39           H  
ATOM   3348  C   THR A 209      17.105  -7.872  -2.576  1.00 97.39           C  
ATOM   3349  CB  THR A 209      18.796  -9.233  -3.803  1.00 97.39           C  
ATOM   3350  HB  THR A 209      19.303  -9.280  -2.839  1.00 97.39           H  
ATOM   3351  O   THR A 209      17.473  -8.032  -1.409  1.00 97.39           O  
ATOM   3352  CG2 THR A 209      19.075 -10.528  -4.562  1.00 97.39           C  
ATOM   3353 HG21 THR A 209      18.662 -10.484  -5.570  1.00 97.39           H  
ATOM   3354 HG22 THR A 209      18.618 -11.366  -4.035  1.00 97.39           H  
ATOM   3355 HG23 THR A 209      20.150 -10.700  -4.622  1.00 97.39           H  
ATOM   3356  OG1 THR A 209      19.339  -8.175  -4.568  1.00 97.39           O  
ATOM   3357  HG1 THR A 209      20.263  -8.389  -4.713  1.00 97.39           H  
ATOM   3358  N   CYS A 210      16.540  -6.728  -2.981  1.00 98.11           N  
ATOM   3359  H   CYS A 210      16.190  -6.666  -3.927  1.00 98.11           H  
ATOM   3360  CA  CYS A 210      16.273  -5.616  -2.071  1.00 98.11           C  
ATOM   3361  HA  CYS A 210      17.192  -5.381  -1.535  1.00 98.11           H  
ATOM   3362  C   CYS A 210      15.220  -5.998  -1.023  1.00 98.11           C  
ATOM   3363  CB  CYS A 210      15.826  -4.370  -2.852  1.00 98.11           C  
ATOM   3364  HB2 CYS A 210      15.495  -3.606  -2.148  1.00 98.11           H  
ATOM   3365  HB3 CYS A 210      14.987  -4.625  -3.500  1.00 98.11           H  
ATOM   3366  O   CYS A 210      14.305  -6.774  -1.294  1.00 98.11           O  
ATOM   3367  SG  CYS A 210      17.191  -3.689  -3.836  1.00 98.11           S  
ATOM   3368  HG  CYS A 210      18.110  -3.716  -2.867  1.00 98.11           H  
ATOM   3369  N   ARG A 211      15.309  -5.379   0.157  1.00 98.60           N  
ATOM   3370  H   ARG A 211      16.083  -4.743   0.289  1.00 98.60           H  
ATOM   3371  CA  ARG A 211      14.360  -5.539   1.276  1.00 98.60           C  
ATOM   3372  HA  ARG A 211      13.652  -6.331   1.032  1.00 98.60           H  
ATOM   3373  C   ARG A 211      13.506  -4.285   1.486  1.00 98.60           C  
ATOM   3374  CB  ARG A 211      15.093  -5.993   2.550  1.00 98.60           C  
ATOM   3375  HB2 ARG A 211      15.780  -5.214   2.879  1.00 98.60           H  
ATOM   3376  HB3 ARG A 211      14.361  -6.152   3.342  1.00 98.60           H  
ATOM   3377  O   ARG A 211      12.979  -4.023   2.561  1.00 98.60           O  
ATOM   3378  CG  ARG A 211      15.865  -7.304   2.344  1.00 98.60           C  
ATOM   3379  HG2 ARG A 211      15.164  -8.091   2.068  1.00 98.60           H  
ATOM   3380  HG3 ARG A 211      16.602  -7.184   1.550  1.00 98.60           H  
ATOM   3381  CD  ARG A 211      16.599  -7.714   3.622  1.00 98.60           C  
ATOM   3382  HD2 ARG A 211      15.876  -7.861   4.424  1.00 98.60           H  
ATOM   3383  HD3 ARG A 211      17.256  -6.906   3.944  1.00 98.60           H  
ATOM   3384  NE  ARG A 211      17.397  -8.934   3.407  1.00 98.60           N  
ATOM   3385  HE  ARG A 211      18.332  -8.789   3.055  1.00 98.60           H  
ATOM   3386  NH1 ARG A 211      15.897 -10.473   4.245  1.00 98.60           N  
ATOM   3387 HH11 ARG A 211      15.276  -9.721   4.507  1.00 98.60           H  
ATOM   3388 HH12 ARG A 211      15.704 -11.399   4.598  1.00 98.60           H  
ATOM   3389  NH2 ARG A 211      17.829 -11.169   3.428  1.00 98.60           N  
ATOM   3390 HH21 ARG A 211      18.737 -10.996   3.021  1.00 98.60           H  
ATOM   3391 HH22 ARG A 211      17.526 -12.114   3.617  1.00 98.60           H  
ATOM   3392  CZ  ARG A 211      17.036 -10.173   3.697  1.00 98.60           C  
ATOM   3393  N   ARG A 212      13.355  -3.474   0.433  1.00 98.17           N  
ATOM   3394  H   ARG A 212      13.805  -3.752  -0.427  1.00 98.17           H  
ATOM   3395  CA  ARG A 212      12.593  -2.220   0.457  1.00 98.17           C  
ATOM   3396  HA  ARG A 212      11.756  -2.349   1.143  1.00 98.17           H  
ATOM   3397  C   ARG A 212      12.026  -1.836  -0.897  1.00 98.17           C  
ATOM   3398  CB  ARG A 212      13.474  -1.078   0.992  1.00 98.17           C  
ATOM   3399  HB2 ARG A 212      12.896  -0.153   0.990  1.00 98.17           H  
ATOM   3400  HB3 ARG A 212      13.703  -1.305   2.033  1.00 98.17           H  
ATOM   3401  O   ARG A 212      12.688  -1.957  -1.917  1.00 98.17           O  
ATOM   3402  CG  ARG A 212      14.807  -0.882   0.235  1.00 98.17           C  
ATOM   3403  HG2 ARG A 212      15.604  -1.202   0.907  1.00 98.17           H  
ATOM   3404  HG3 ARG A 212      14.854  -1.512  -0.653  1.00 98.17           H  
ATOM   3405  CD  ARG A 212      15.119   0.559  -0.181  1.00 98.17           C  
ATOM   3406  HD2 ARG A 212      16.122   0.570  -0.608  1.00 98.17           H  
ATOM   3407  HD3 ARG A 212      15.146   1.189   0.707  1.00 98.17           H  
ATOM   3408  NE  ARG A 212      14.174   1.075  -1.191  1.00 98.17           N  
ATOM   3409  HE  ARG A 212      14.250   0.698  -2.125  1.00 98.17           H  
ATOM   3410  NH1 ARG A 212      12.980   2.514   0.159  1.00 98.17           N  
ATOM   3411 HH11 ARG A 212      13.542   2.254   0.957  1.00 98.17           H  
ATOM   3412 HH12 ARG A 212      12.226   3.177   0.267  1.00 98.17           H  
ATOM   3413  NH2 ARG A 212      12.520   2.390  -1.997  1.00 98.17           N  
ATOM   3414 HH21 ARG A 212      11.920   3.196  -1.897  1.00 98.17           H  
ATOM   3415 HH22 ARG A 212      12.795   2.202  -2.950  1.00 98.17           H  
ATOM   3416  CZ  ARG A 212      13.240   1.983  -1.004  1.00 98.17           C  
ATOM   3417  N   SER A 213      10.851  -1.228  -0.863  1.00 98.22           N  
ATOM   3418  H   SER A 213      10.351  -1.236   0.015  1.00 98.22           H  
ATOM   3419  CA  SER A 213      10.240  -0.474  -1.956  1.00 98.22           C  
ATOM   3420  HA  SER A 213      11.021  -0.093  -2.615  1.00 98.22           H  
ATOM   3421  C   SER A 213       9.484   0.726  -1.378  1.00 98.22           C  
ATOM   3422  CB  SER A 213       9.318  -1.376  -2.787  1.00 98.22           C  
ATOM   3423  HB2 SER A 213       8.869  -0.791  -3.590  1.00 98.22           H  
ATOM   3424  HB3 SER A 213       9.904  -2.180  -3.232  1.00 98.22           H  
ATOM   3425  O   SER A 213       9.133   0.737  -0.189  1.00 98.22           O  
ATOM   3426  OG  SER A 213       8.291  -1.931  -1.988  1.00 98.22           O  
ATOM   3427  HG  SER A 213       8.689  -2.612  -1.440  1.00 98.22           H  
ATOM   3428  N   VAL A 214       9.254   1.764  -2.186  1.00 96.78           N  
ATOM   3429  H   VAL A 214       9.542   1.690  -3.152  1.00 96.78           H  
ATOM   3430  CA  VAL A 214       8.428   2.911  -1.779  1.00 96.78           C  
ATOM   3431  HA  VAL A 214       8.623   3.092  -0.722  1.00 96.78           H  
ATOM   3432  C   VAL A 214       6.931   2.595  -1.882  1.00 96.78           C  
ATOM   3433  CB  VAL A 214       8.783   4.231  -2.499  1.00 96.78           C  
ATOM   3434  HB  VAL A 214       8.209   5.024  -2.020  1.00 96.78           H  
ATOM   3435  O   VAL A 214       6.510   1.604  -2.477  1.00 96.78           O  
ATOM   3436  CG1 VAL A 214      10.255   4.611  -2.358  1.00 96.78           C  
ATOM   3437 HG11 VAL A 214      10.386   5.656  -2.639  1.00 96.78           H  
ATOM   3438 HG12 VAL A 214      10.847   4.009  -3.048  1.00 96.78           H  
ATOM   3439 HG13 VAL A 214      10.582   4.481  -1.326  1.00 96.78           H  
ATOM   3440  CG2 VAL A 214       8.433   4.248  -3.980  1.00 96.78           C  
ATOM   3441 HG21 VAL A 214       7.361   4.092  -4.098  1.00 96.78           H  
ATOM   3442 HG22 VAL A 214       8.999   3.475  -4.500  1.00 96.78           H  
ATOM   3443 HG23 VAL A 214       8.691   5.214  -4.413  1.00 96.78           H  
ATOM   3444  N   CYS A 215       6.112   3.460  -1.289  1.00 97.11           N  
ATOM   3445  H   CYS A 215       6.517   4.261  -0.825  1.00 97.11           H  
ATOM   3446  CA  CYS A 215       4.659   3.322  -1.261  1.00 97.11           C  
ATOM   3447  HA  CYS A 215       4.402   2.383  -0.772  1.00 97.11           H  
ATOM   3448  C   CYS A 215       4.058   3.319  -2.672  1.00 97.11           C  
ATOM   3449  CB  CYS A 215       4.103   4.496  -0.441  1.00 97.11           C  
ATOM   3450  HB2 CYS A 215       4.345   5.421  -0.965  1.00 97.11           H  
ATOM   3451  HB3 CYS A 215       4.579   4.516   0.539  1.00 97.11           H  
ATOM   3452  O   CYS A 215       4.247   4.275  -3.425  1.00 97.11           O  
ATOM   3453  SG  CYS A 215       2.301   4.391  -0.229  1.00 97.11           S  
ATOM   3454  HG  CYS A 215       2.105   5.707  -0.351  1.00 97.11           H  
ATOM   3455  N   PHE A 216       3.254   2.300  -2.984  1.00 98.11           N  
ATOM   3456  H   PHE A 216       3.206   1.502  -2.366  1.00 98.11           H  
ATOM   3457  CA  PHE A 216       2.423   2.302  -4.184  1.00 98.11           C  
ATOM   3458  HA  PHE A 216       3.019   2.693  -5.008  1.00 98.11           H  
ATOM   3459  C   PHE A 216       1.205   3.207  -3.990  1.00 98.11           C  
ATOM   3460  CB  PHE A 216       2.013   0.880  -4.572  1.00 98.11           C  
ATOM   3461  HB2 PHE A 216       1.435   0.438  -3.761  1.00 98.11           H  
ATOM   3462  HB3 PHE A 216       1.370   0.928  -5.451  1.00 98.11           H  
ATOM   3463  O   PHE A 216       0.367   2.981  -3.107  1.00 98.11           O  
ATOM   3464  CG  PHE A 216       3.194  -0.007  -4.900  1.00 98.11           C  
ATOM   3465  CD1 PHE A 216       3.947   0.220  -6.069  1.00 98.11           C  
ATOM   3466  HD1 PHE A 216       3.669   1.008  -6.753  1.00 98.11           H  
ATOM   3467  CD2 PHE A 216       3.554  -1.047  -4.025  1.00 98.11           C  
ATOM   3468  HD2 PHE A 216       2.984  -1.239  -3.129  1.00 98.11           H  
ATOM   3469  CE1 PHE A 216       5.060  -0.589  -6.359  1.00 98.11           C  
ATOM   3470  HE1 PHE A 216       5.633  -0.427  -7.260  1.00 98.11           H  
ATOM   3471  CE2 PHE A 216       4.662  -1.856  -4.321  1.00 98.11           C  
ATOM   3472  HE2 PHE A 216       4.933  -2.656  -3.648  1.00 98.11           H  
ATOM   3473  CZ  PHE A 216       5.416  -1.630  -5.485  1.00 98.11           C  
ATOM   3474  HZ  PHE A 216       6.261  -2.264  -5.711  1.00 98.11           H  
ATOM   3475  N   THR A 217       1.092   4.239  -4.819  1.00 95.55           N  
ATOM   3476  H   THR A 217       1.813   4.358  -5.517  1.00 95.55           H  
ATOM   3477  CA  THR A 217      -0.057   5.149  -4.830  1.00 95.55           C  
ATOM   3478  HA  THR A 217      -0.610   5.024  -3.899  1.00 95.55           H  
ATOM   3479  C   THR A 217      -1.010   4.795  -5.965  1.00 95.55           C  
ATOM   3480  CB  THR A 217       0.353   6.631  -4.898  1.00 95.55           C  
ATOM   3481  HB  THR A 217      -0.506   7.224  -4.585  1.00 95.55           H  
ATOM   3482  O   THR A 217      -0.665   4.086  -6.907  1.00 95.55           O  
ATOM   3483  CG2 THR A 217       1.520   6.993  -3.982  1.00 95.55           C  
ATOM   3484 HG21 THR A 217       1.282   6.709  -2.956  1.00 95.55           H  
ATOM   3485 HG22 THR A 217       2.429   6.473  -4.284  1.00 95.55           H  
ATOM   3486 HG23 THR A 217       1.703   8.067  -4.016  1.00 95.55           H  
ATOM   3487  OG1 THR A 217       0.672   7.026  -6.210  1.00 95.55           O  
ATOM   3488  HG1 THR A 217       1.478   7.543  -6.136  1.00 95.55           H  
ATOM   3489  N   LYS A 218      -2.225   5.350  -5.934  1.00 95.47           N  
ATOM   3490  H   LYS A 218      -2.489   5.872  -5.110  1.00 95.47           H  
ATOM   3491  CA  LYS A 218      -3.220   5.170  -7.007  1.00 95.47           C  
ATOM   3492  HA  LYS A 218      -3.420   4.103  -7.106  1.00 95.47           H  
ATOM   3493  C   LYS A 218      -2.757   5.647  -8.394  1.00 95.47           C  
ATOM   3494  CB  LYS A 218      -4.515   5.880  -6.592  1.00 95.47           C  
ATOM   3495  HB2 LYS A 218      -5.323   5.550  -7.245  1.00 95.47           H  
ATOM   3496  HB3 LYS A 218      -4.764   5.575  -5.576  1.00 95.47           H  
ATOM   3497  O   LYS A 218      -3.463   5.432  -9.377  1.00 95.47           O  
ATOM   3498  CG  LYS A 218      -4.396   7.414  -6.665  1.00 95.47           C  
ATOM   3499  HG2 LYS A 218      -3.576   7.745  -6.028  1.00 95.47           H  
ATOM   3500  HG3 LYS A 218      -4.192   7.723  -7.690  1.00 95.47           H  
ATOM   3501  CD  LYS A 218      -5.685   8.095  -6.209  1.00 95.47           C  
ATOM   3502  HD2 LYS A 218      -6.514   7.774  -6.840  1.00 95.47           H  
ATOM   3503  HD3 LYS A 218      -5.885   7.808  -5.177  1.00 95.47           H  
ATOM   3504  CE  LYS A 218      -5.510   9.613  -6.291  1.00 95.47           C  
ATOM   3505  HE2 LYS A 218      -4.602   9.880  -5.749  1.00 95.47           H  
ATOM   3506  HE3 LYS A 218      -5.372   9.903  -7.333  1.00 95.47           H  
ATOM   3507  NZ  LYS A 218      -6.669  10.317  -5.695  1.00 95.47           N  
ATOM   3508  HZ1 LYS A 218      -7.523  10.102  -6.191  1.00 95.47           H  
ATOM   3509  HZ2 LYS A 218      -6.509  11.314  -5.705  1.00 95.47           H  
ATOM   3510  HZ3 LYS A 218      -6.785  10.024  -4.736  1.00 95.47           H  
ATOM   3511  N   GLY A 219      -1.653   6.397  -8.454  1.00 95.79           N  
ATOM   3512  H   GLY A 219      -1.105   6.485  -7.610  1.00 95.79           H  
ATOM   3513  CA  GLY A 219      -1.059   6.917  -9.681  1.00 95.79           C  
ATOM   3514  HA2 GLY A 219      -0.548   7.851  -9.447  1.00 95.79           H  
ATOM   3515  HA3 GLY A 219      -1.839   7.116 -10.416  1.00 95.79           H  
ATOM   3516  C   GLY A 219      -0.033   5.984 -10.323  1.00 95.79           C  
ATOM   3517  O   GLY A 219       0.437   6.311 -11.412  1.00 95.79           O  
ATOM   3518  N   TYR A 220       0.312   4.864  -9.681  1.00 97.45           N  
ATOM   3519  H   TYR A 220      -0.113   4.639  -8.793  1.00 97.45           H  
ATOM   3520  CA  TYR A 220       1.317   3.929 -10.182  1.00 97.45           C  
ATOM   3521  HA  TYR A 220       2.258   4.471 -10.273  1.00 97.45           H  
ATOM   3522  C   TYR A 220       0.951   3.388 -11.573  1.00 97.45           C  
ATOM   3523  CB  TYR A 220       1.515   2.806  -9.160  1.00 97.45           C  
ATOM   3524  HB2 TYR A 220       1.628   3.243  -8.168  1.00 97.45           H  
ATOM   3525  HB3 TYR A 220       0.628   2.172  -9.141  1.00 97.45           H  
ATOM   3526  O   TYR A 220      -0.223   3.162 -11.879  1.00 97.45           O  
ATOM   3527  CG  TYR A 220       2.743   1.967  -9.431  1.00 97.45           C  
ATOM   3528  CD1 TYR A 220       2.614   0.620  -9.818  1.00 97.45           C  
ATOM   3529  HD1 TYR A 220       1.640   0.169  -9.929  1.00 97.45           H  
ATOM   3530  CD2 TYR A 220       4.020   2.547  -9.311  1.00 97.45           C  
ATOM   3531  HD2 TYR A 220       4.124   3.586  -9.034  1.00 97.45           H  
ATOM   3532  CE1 TYR A 220       3.763  -0.151 -10.068  1.00 97.45           C  
ATOM   3533  HE1 TYR A 220       3.671  -1.186 -10.363  1.00 97.45           H  
ATOM   3534  CE2 TYR A 220       5.171   1.775  -9.542  1.00 97.45           C  
ATOM   3535  HE2 TYR A 220       6.153   2.215  -9.454  1.00 97.45           H  
ATOM   3536  OH  TYR A 220       6.142  -0.325 -10.151  1.00 97.45           O  
ATOM   3537  HH  TYR A 220       6.923   0.083  -9.770  1.00 97.45           H  
ATOM   3538  CZ  TYR A 220       5.039   0.422  -9.914  1.00 97.45           C  
ATOM   3539  N   GLY A 221       1.949   3.278 -12.454  1.00 93.17           N  
ATOM   3540  H   GLY A 221       2.892   3.423 -12.123  1.00 93.17           H  
ATOM   3541  CA  GLY A 221       1.765   2.942 -13.872  1.00 93.17           C  
ATOM   3542  HA2 GLY A 221       1.109   2.075 -13.948  1.00 93.17           H  
ATOM   3543  HA3 GLY A 221       2.732   2.666 -14.295  1.00 93.17           H  
ATOM   3544  C   GLY A 221       1.173   4.067 -14.740  1.00 93.17           C  
ATOM   3545  O   GLY A 221       1.045   3.902 -15.951  1.00 93.17           O  
ATOM   3546  N   ARG A 222       0.807   5.222 -14.161  1.00 92.45           N  
ATOM   3547  H   ARG A 222       0.904   5.278 -13.157  1.00 92.45           H  
ATOM   3548  CA  ARG A 222       0.357   6.419 -14.900  1.00 92.45           C  
ATOM   3549  HA  ARG A 222       0.354   6.197 -15.967  1.00 92.45           H  
ATOM   3550  C   ARG A 222       1.314   7.593 -14.733  1.00 92.45           C  
ATOM   3551  CB  ARG A 222      -1.066   6.804 -14.463  1.00 92.45           C  
ATOM   3552  HB2 ARG A 222      -1.065   7.037 -13.398  1.00 92.45           H  
ATOM   3553  HB3 ARG A 222      -1.731   5.958 -14.630  1.00 92.45           H  
ATOM   3554  O   ARG A 222       1.644   8.252 -15.713  1.00 92.45           O  
ATOM   3555  CG  ARG A 222      -1.582   8.025 -15.242  1.00 92.45           C  
ATOM   3556  HG2 ARG A 222      -1.681   7.759 -16.295  1.00 92.45           H  
ATOM   3557  HG3 ARG A 222      -0.882   8.855 -15.154  1.00 92.45           H  
ATOM   3558  CD  ARG A 222      -2.927   8.508 -14.699  1.00 92.45           C  
ATOM   3559  HD2 ARG A 222      -3.644   7.688 -14.727  1.00 92.45           H  
ATOM   3560  HD3 ARG A 222      -2.789   8.806 -13.660  1.00 92.45           H  
ATOM   3561  NE  ARG A 222      -3.415   9.660 -15.482  1.00 92.45           N  
ATOM   3562  HE  ARG A 222      -2.713  10.161 -16.006  1.00 92.45           H  
ATOM   3563  NH1 ARG A 222      -5.558   9.724 -14.671  1.00 92.45           N  
ATOM   3564 HH11 ARG A 222      -5.286   9.065 -13.956  1.00 92.45           H  
ATOM   3565 HH12 ARG A 222      -6.431  10.226 -14.598  1.00 92.45           H  
ATOM   3566  NH2 ARG A 222      -4.911  11.227 -16.190  1.00 92.45           N  
ATOM   3567 HH21 ARG A 222      -5.810  11.683 -16.132  1.00 92.45           H  
ATOM   3568 HH22 ARG A 222      -4.195  11.666 -16.751  1.00 92.45           H  
ATOM   3569  CZ  ARG A 222      -4.618  10.205 -15.437  1.00 92.45           C  
ATOM   3570  N   TYR A 223       1.678   7.890 -13.493  1.00 91.61           N  
ATOM   3571  H   TYR A 223       1.396   7.258 -12.757  1.00 91.61           H  
ATOM   3572  CA  TYR A 223       2.692   8.878 -13.147  1.00 91.61           C  
ATOM   3573  HA  TYR A 223       2.978   9.438 -14.037  1.00 91.61           H  
ATOM   3574  C   TYR A 223       3.929   8.139 -12.652  1.00 91.61           C  
ATOM   3575  CB  TYR A 223       2.148   9.875 -12.117  1.00 91.61           C  
ATOM   3576  HB2 TYR A 223       2.910  10.628 -11.915  1.00 91.61           H  
ATOM   3577  HB3 TYR A 223       1.956   9.352 -11.180  1.00 91.61           H  
ATOM   3578  O   TYR A 223       3.839   6.982 -12.251  1.00 91.61           O  
ATOM   3579  CG  TYR A 223       0.876  10.575 -12.545  1.00 91.61           C  
ATOM   3580  CD1 TYR A 223       0.940  11.629 -13.474  1.00 91.61           C  
ATOM   3581  HD1 TYR A 223       1.896  11.938 -13.868  1.00 91.61           H  
ATOM   3582  CD2 TYR A 223      -0.366  10.174 -12.015  1.00 91.61           C  
ATOM   3583  HD2 TYR A 223      -0.398   9.369 -11.296  1.00 91.61           H  
ATOM   3584  CE1 TYR A 223      -0.235  12.292 -13.871  1.00 91.61           C  
ATOM   3585  HE1 TYR A 223      -0.172  13.112 -14.572  1.00 91.61           H  
ATOM   3586  CE2 TYR A 223      -1.545  10.834 -12.409  1.00 91.61           C  
ATOM   3587  HE2 TYR A 223      -2.497  10.558 -11.981  1.00 91.61           H  
ATOM   3588  OH  TYR A 223      -2.619  12.520 -13.733  1.00 91.61           O  
ATOM   3589  HH  TYR A 223      -2.405  13.347 -14.171  1.00 91.61           H  
ATOM   3590  CZ  TYR A 223      -1.479  11.893 -13.339  1.00 91.61           C  
ATOM   3591  N   VAL A 224       5.083   8.791 -12.726  1.00 87.26           N  
ATOM   3592  H   VAL A 224       5.090   9.748 -13.048  1.00 87.26           H  
ATOM   3593  CA  VAL A 224       6.363   8.149 -12.421  1.00 87.26           C  
ATOM   3594  HA  VAL A 224       6.237   7.066 -12.396  1.00 87.26           H  
ATOM   3595  C   VAL A 224       6.822   8.556 -11.030  1.00 87.26           C  
ATOM   3596  CB  VAL A 224       7.391   8.460 -13.519  1.00 87.26           C  
ATOM   3597  HB  VAL A 224       7.568   9.535 -13.569  1.00 87.26           H  
ATOM   3598  O   VAL A 224       6.884   7.728 -10.124  1.00 87.26           O  
ATOM   3599  CG1 VAL A 224       8.698   7.741 -13.218  1.00 87.26           C  
ATOM   3600 HG11 VAL A 224       9.218   8.230 -12.394  1.00 87.26           H  
ATOM   3601 HG12 VAL A 224       8.487   6.706 -12.948  1.00 87.26           H  
ATOM   3602 HG13 VAL A 224       9.343   7.745 -14.096  1.00 87.26           H  
ATOM   3603  CG2 VAL A 224       6.879   7.984 -14.885  1.00 87.26           C  
ATOM   3604 HG21 VAL A 224       5.914   8.431 -15.126  1.00 87.26           H  
ATOM   3605 HG22 VAL A 224       7.582   8.310 -15.652  1.00 87.26           H  
ATOM   3606 HG23 VAL A 224       6.793   6.898 -14.900  1.00 87.26           H  
ATOM   3607  N   GLU A 225       7.036   9.853 -10.840  1.00 87.87           N  
ATOM   3608  H   GLU A 225       6.944  10.490 -11.618  1.00 87.87           H  
ATOM   3609  CA  GLU A 225       7.523  10.418  -9.588  1.00 87.87           C  
ATOM   3610  HA  GLU A 225       8.486   9.961  -9.359  1.00 87.87           H  
ATOM   3611  C   GLU A 225       6.566  10.157  -8.415  1.00 87.87           C  
ATOM   3612  CB  GLU A 225       7.753  11.911  -9.811  1.00 87.87           C  
ATOM   3613  HB2 GLU A 225       6.791  12.398  -9.971  1.00 87.87           H  
ATOM   3614  HB3 GLU A 225       8.360  12.034 -10.709  1.00 87.87           H  
ATOM   3615  O   GLU A 225       5.359  10.395  -8.501  1.00 87.87           O  
ATOM   3616  CG  GLU A 225       8.483  12.568  -8.636  1.00 87.87           C  
ATOM   3617  HG2 GLU A 225       9.416  12.032  -8.463  1.00 87.87           H  
ATOM   3618  HG3 GLU A 225       7.868  12.484  -7.740  1.00 87.87           H  
ATOM   3619  CD  GLU A 225       8.781  14.049  -8.906  1.00 87.87           C  
ATOM   3620  OE1 GLU A 225       9.552  14.617  -8.109  1.00 87.87           O  
ATOM   3621  OE2 GLU A 225       8.227  14.592  -9.892  1.00 87.87           O  
ATOM   3622  N   GLY A 226       7.116   9.647  -7.310  1.00 86.69           N  
ATOM   3623  H   GLY A 226       8.114   9.492  -7.310  1.00 86.69           H  
ATOM   3624  CA  GLY A 226       6.402   9.498  -6.040  1.00 86.69           C  
ATOM   3625  HA2 GLY A 226       5.996  10.468  -5.754  1.00 86.69           H  
ATOM   3626  HA3 GLY A 226       7.115   9.190  -5.276  1.00 86.69           H  
ATOM   3627  C   GLY A 226       5.249   8.488  -6.040  1.00 86.69           C  
ATOM   3628  O   GLY A 226       4.409   8.533  -5.140  1.00 86.69           O  
ATOM   3629  N   THR A 227       5.161   7.593  -7.030  1.00 94.74           N  
ATOM   3630  H   THR A 227       5.837   7.640  -7.780  1.00 94.74           H  
ATOM   3631  CA  THR A 227       4.032   6.646  -7.127  1.00 94.74           C  
ATOM   3632  HA  THR A 227       3.266   6.945  -6.412  1.00 94.74           H  
ATOM   3633  C   THR A 227       4.341   5.202  -6.766  1.00 94.74           C  
ATOM   3634  CB  THR A 227       3.362   6.671  -8.496  1.00 94.74           C  
ATOM   3635  HB  THR A 227       2.504   6.000  -8.448  1.00 94.74           H  
ATOM   3636  O   THR A 227       3.400   4.442  -6.546  1.00 94.74           O  
ATOM   3637  CG2 THR A 227       2.839   8.045  -8.884  1.00 94.74           C  
ATOM   3638 HG21 THR A 227       2.397   8.544  -8.021  1.00 94.74           H  
ATOM   3639 HG22 THR A 227       2.073   7.900  -9.646  1.00 94.74           H  
ATOM   3640 HG23 THR A 227       3.646   8.659  -9.283  1.00 94.74           H  
ATOM   3641  OG1 THR A 227       4.235   6.197  -9.487  1.00 94.74           O  
ATOM   3642  HG1 THR A 227       4.912   6.850  -9.680  1.00 94.74           H  
ATOM   3643  N   GLY A 228       5.612   4.817  -6.717  1.00 96.81           N  
ATOM   3644  H   GLY A 228       6.328   5.474  -6.993  1.00 96.81           H  
ATOM   3645  CA  GLY A 228       6.044   3.442  -6.486  1.00 96.81           C  
ATOM   3646  HA2 GLY A 228       6.003   3.210  -5.422  1.00 96.81           H  
ATOM   3647  HA3 GLY A 228       5.373   2.747  -6.992  1.00 96.81           H  
ATOM   3648  C   GLY A 228       7.454   3.216  -7.025  1.00 96.81           C  
ATOM   3649  O   GLY A 228       7.923   3.979  -7.870  1.00 96.81           O  
ATOM   3650  N   SER A 229       8.122   2.170  -6.541  1.00 97.40           N  
ATOM   3651  H   SER A 229       7.690   1.587  -5.839  1.00 97.40           H  
ATOM   3652  CA  SER A 229       9.417   1.743  -7.081  1.00 97.40           C  
ATOM   3653  HA  SER A 229      10.053   2.617  -7.220  1.00 97.40           H  
ATOM   3654  C   SER A 229       9.232   1.061  -8.436  1.00 97.40           C  
ATOM   3655  CB  SER A 229      10.125   0.774  -6.129  1.00 97.40           C  
ATOM   3656  HB2 SER A 229       9.528  -0.133  -6.032  1.00 97.40           H  
ATOM   3657  HB3 SER A 229      11.099   0.510  -6.543  1.00 97.40           H  
ATOM   3658  O   SER A 229       8.138   0.593  -8.752  1.00 97.40           O  
ATOM   3659  OG  SER A 229      10.308   1.343  -4.850  1.00 97.40           O  
ATOM   3660  HG  SER A 229      11.140   1.822  -4.879  1.00 97.40           H  
ATOM   3661  N   VAL A 230      10.298   0.945  -9.219  1.00 97.31           N  
ATOM   3662  H   VAL A 230      11.166   1.353  -8.902  1.00 97.31           H  
ATOM   3663  CA  VAL A 230      10.347   0.108 -10.429  1.00 97.31           C  
ATOM   3664  HA  VAL A 230       9.392  -0.401 -10.560  1.00 97.31           H  
ATOM   3665  C   VAL A 230      11.393  -0.986 -10.260  1.00 97.31           C  
ATOM   3666  CB  VAL A 230      10.587   0.935 -11.701  1.00 97.31           C  
ATOM   3667  HB  VAL A 230      10.609   0.261 -12.557  1.00 97.31           H  
ATOM   3668  O   VAL A 230      12.391  -0.789  -9.570  1.00 97.31           O  
ATOM   3669  CG1 VAL A 230       9.433   1.924 -11.912  1.00 97.31           C  
ATOM   3670 HG11 VAL A 230       9.385   2.637 -11.089  1.00 97.31           H  
ATOM   3671 HG12 VAL A 230       8.492   1.377 -11.973  1.00 97.31           H  
ATOM   3672 HG13 VAL A 230       9.585   2.472 -12.842  1.00 97.31           H  
ATOM   3673  CG2 VAL A 230      11.916   1.695 -11.676  1.00 97.31           C  
ATOM   3674 HG21 VAL A 230      11.937   2.409 -10.853  1.00 97.31           H  
ATOM   3675 HG22 VAL A 230      12.743   0.994 -11.565  1.00 97.31           H  
ATOM   3676 HG23 VAL A 230      12.045   2.222 -12.622  1.00 97.31           H  
ATOM   3677  N   LEU A 231      11.163  -2.143 -10.871  1.00 97.37           N  
ATOM   3678  H   LEU A 231      10.371  -2.221 -11.493  1.00 97.37           H  
ATOM   3679  CA  LEU A 231      12.029  -3.306 -10.731  1.00 97.37           C  
ATOM   3680  HA  LEU A 231      12.566  -3.228  -9.786  1.00 97.37           H  
ATOM   3681  C   LEU A 231      13.056  -3.354 -11.867  1.00 97.37           C  
ATOM   3682  CB  LEU A 231      11.153  -4.568 -10.677  1.00 97.37           C  
ATOM   3683  HB2 LEU A 231      10.675  -4.695 -11.648  1.00 97.37           H  
ATOM   3684  HB3 LEU A 231      10.367  -4.434  -9.934  1.00 97.37           H  
ATOM   3685  O   LEU A 231      12.689  -3.295 -13.042  1.00 97.37           O  
ATOM   3686  CG  LEU A 231      11.943  -5.845 -10.337  1.00 97.37           C  
ATOM   3687  HG  LEU A 231      12.820  -5.916 -10.980  1.00 97.37           H  
ATOM   3688  CD1 LEU A 231      12.393  -5.891  -8.876  1.00 97.37           C  
ATOM   3689 HD11 LEU A 231      11.527  -5.808  -8.219  1.00 97.37           H  
ATOM   3690 HD12 LEU A 231      13.092  -5.080  -8.671  1.00 97.37           H  
ATOM   3691 HD13 LEU A 231      12.900  -6.836  -8.680  1.00 97.37           H  
ATOM   3692  CD2 LEU A 231      11.076  -7.066 -10.602  1.00 97.37           C  
ATOM   3693 HD21 LEU A 231      11.613  -7.972 -10.320  1.00 97.37           H  
ATOM   3694 HD22 LEU A 231      10.143  -7.002 -10.041  1.00 97.37           H  
ATOM   3695 HD23 LEU A 231      10.863  -7.114 -11.670  1.00 97.37           H  
ATOM   3696  N   GLN A 232      14.334  -3.503 -11.519  1.00 96.87           N  
ATOM   3697  H   GLN A 232      14.558  -3.516 -10.534  1.00 96.87           H  
ATOM   3698  CA  GLN A 232      15.383  -3.901 -12.456  1.00 96.87           C  
ATOM   3699  HA  GLN A 232      15.241  -3.377 -13.401  1.00 96.87           H  
ATOM   3700  C   GLN A 232      15.274  -5.406 -12.726  1.00 96.87           C  
ATOM   3701  CB  GLN A 232      16.757  -3.518 -11.873  1.00 96.87           C  
ATOM   3702  HB2 GLN A 232      16.767  -2.450 -11.654  1.00 96.87           H  
ATOM   3703  HB3 GLN A 232      16.910  -4.059 -10.939  1.00 96.87           H  
ATOM   3704  O   GLN A 232      15.284  -6.192 -11.780  1.00 96.87           O  
ATOM   3705  CG  GLN A 232      17.912  -3.827 -12.839  1.00 96.87           C  
ATOM   3706  HG2 GLN A 232      17.832  -4.852 -13.203  1.00 96.87           H  
ATOM   3707  HG3 GLN A 232      17.828  -3.173 -13.707  1.00 96.87           H  
ATOM   3708  CD  GLN A 232      19.308  -3.642 -12.243  1.00 96.87           C  
ATOM   3709  NE2 GLN A 232      20.307  -4.145 -12.923  1.00 96.87           N  
ATOM   3710 HE21 GLN A 232      21.275  -3.995 -12.677  1.00 96.87           H  
ATOM   3711 HE22 GLN A 232      20.141  -4.751 -13.715  1.00 96.87           H  
ATOM   3712  OE1 GLN A 232      19.529  -3.047 -11.194  1.00 96.87           O  
ATOM   3713  N   CYS A 233      15.199  -5.810 -13.998  1.00 93.56           N  
ATOM   3714  H   CYS A 233      15.170  -5.118 -14.734  1.00 93.56           H  
ATOM   3715  CA  CYS A 233      15.069  -7.226 -14.368  1.00 93.56           C  
ATOM   3716  HA  CYS A 233      14.766  -7.805 -13.495  1.00 93.56           H  
ATOM   3717  C   CYS A 233      16.378  -7.857 -14.854  1.00 93.56           C  
ATOM   3718  CB  CYS A 233      13.972  -7.401 -15.422  1.00 93.56           C  
ATOM   3719  HB2 CYS A 233      13.887  -8.458 -15.673  1.00 93.56           H  
ATOM   3720  HB3 CYS A 233      14.219  -6.846 -16.327  1.00 93.56           H  
ATOM   3721  O   CYS A 233      16.592  -9.038 -14.615  1.00 93.56           O  
ATOM   3722  SG  CYS A 233      12.390  -6.823 -14.767  1.00 93.56           S  
ATOM   3723  HG  CYS A 233      12.684  -5.523 -14.858  1.00 93.56           H  
ATOM   3724  N   CYS A 234      17.254  -7.099 -15.518  1.00 93.72           N  
ATOM   3725  H   CYS A 234      17.054  -6.118 -15.656  1.00 93.72           H  
ATOM   3726  CA  CYS A 234      18.546  -7.614 -15.983  1.00 93.72           C  
ATOM   3727  HA  CYS A 234      18.479  -8.684 -16.181  1.00 93.72           H  
ATOM   3728  C   CYS A 234      19.602  -7.402 -14.895  1.00 93.72           C  
ATOM   3729  CB  CYS A 234      18.899  -6.913 -17.299  1.00 93.72           C  
ATOM   3730  HB2 CYS A 234      18.898  -5.834 -17.147  1.00 93.72           H  
ATOM   3731  HB3 CYS A 234      18.158  -7.172 -18.056  1.00 93.72           H  
ATOM   3732  O   CYS A 234      19.992  -6.259 -14.651  1.00 93.72           O  
ATOM   3733  SG  CYS A 234      20.543  -7.409 -17.892  1.00 93.72           S  
ATOM   3734  HG  CYS A 234      20.522  -8.703 -17.560  1.00 93.72           H  
ATOM   3735  N   MET A 235      20.023  -8.475 -14.218  1.00 92.66           N  
ATOM   3736  H   MET A 235      19.730  -9.386 -14.540  1.00 92.66           H  
ATOM   3737  CA  MET A 235      20.981  -8.415 -13.100  1.00 92.66           C  
ATOM   3738  HA  MET A 235      20.846  -7.483 -12.552  1.00 92.66           H  
ATOM   3739  C   MET A 235      22.438  -8.403 -13.564  1.00 92.66           C  
ATOM   3740  CB  MET A 235      20.749  -9.580 -12.127  1.00 92.66           C  
ATOM   3741  HB2 MET A 235      20.835 -10.521 -12.671  1.00 92.66           H  
ATOM   3742  HB3 MET A 235      21.528  -9.562 -11.365  1.00 92.66           H  
ATOM   3743  O   MET A 235      23.305  -7.960 -12.824  1.00 92.66           O  
ATOM   3744  CG  MET A 235      19.391  -9.543 -11.414  1.00 92.66           C  
ATOM   3745  HG2 MET A 235      18.595  -9.644 -12.151  1.00 92.66           H  
ATOM   3746  HG3 MET A 235      19.344 -10.418 -10.766  1.00 92.66           H  
ATOM   3747  SD  MET A 235      19.072  -8.080 -10.381  1.00 92.66           S  
ATOM   3748  CE  MET A 235      18.173  -7.066 -11.571  1.00 92.66           C  
ATOM   3749  HE1 MET A 235      17.748  -6.208 -11.050  1.00 92.66           H  
ATOM   3750  HE2 MET A 235      18.851  -6.716 -12.349  1.00 92.66           H  
ATOM   3751  HE3 MET A 235      17.372  -7.655 -12.019  1.00 92.66           H  
ATOM   3752  N   GLU A 236      22.702  -8.818 -14.800  1.00 93.32           N  
ATOM   3753  H   GLU A 236      21.950  -9.207 -15.351  1.00 93.32           H  
ATOM   3754  CA  GLU A 236      24.026  -8.781 -15.426  1.00 93.32           C  
ATOM   3755  HA  GLU A 236      24.753  -9.247 -14.761  1.00 93.32           H  
ATOM   3756  C   GLU A 236      24.493  -7.342 -15.695  1.00 93.32           C  
ATOM   3757  CB  GLU A 236      23.996  -9.551 -16.760  1.00 93.32           C  
ATOM   3758  HB2 GLU A 236      25.017  -9.582 -17.139  1.00 93.32           H  
ATOM   3759  HB3 GLU A 236      23.404  -9.000 -17.491  1.00 93.32           H  
ATOM   3760  O   GLU A 236      25.683  -7.083 -15.863  1.00 93.32           O  
ATOM   3761  CG  GLU A 236      23.490 -11.005 -16.679  1.00 93.32           C  
ATOM   3762  HG2 GLU A 236      23.822 -11.519 -17.581  1.00 93.32           H  
ATOM   3763  HG3 GLU A 236      23.971 -11.490 -15.830  1.00 93.32           H  
ATOM   3764  CD  GLU A 236      21.959 -11.166 -16.574  1.00 93.32           C  
ATOM   3765  OE1 GLU A 236      21.520 -12.305 -16.321  1.00 93.32           O  
ATOM   3766  OE2 GLU A 236      21.215 -10.157 -16.699  1.00 93.32           O  
ATOM   3767  N   THR A 237      23.553  -6.393 -15.756  1.00 92.49           N  
ATOM   3768  H   THR A 237      22.606  -6.666 -15.533  1.00 92.49           H  
ATOM   3769  CA  THR A 237      23.851  -4.976 -15.965  1.00 92.49           C  
ATOM   3770  HA  THR A 237      24.814  -4.888 -16.467  1.00 92.49           H  
ATOM   3771  C   THR A 237      23.942  -4.253 -14.626  1.00 92.49           C  
ATOM   3772  CB  THR A 237      22.809  -4.311 -16.872  1.00 92.49           C  
ATOM   3773  HB  THR A 237      21.827  -4.355 -16.401  1.00 92.49           H  
ATOM   3774  O   THR A 237      22.941  -4.065 -13.929  1.00 92.49           O  
ATOM   3775  CG2 THR A 237      23.167  -2.855 -17.170  1.00 92.49           C  
ATOM   3776 HG21 THR A 237      24.132  -2.802 -17.673  1.00 92.49           H  
ATOM   3777 HG22 THR A 237      23.212  -2.281 -16.245  1.00 92.49           H  
ATOM   3778 HG23 THR A 237      22.396  -2.421 -17.806  1.00 92.49           H  
ATOM   3779  OG1 THR A 237      22.753  -4.949 -18.127  1.00 92.49           O  
ATOM   3780  HG1 THR A 237      22.379  -5.822 -17.986  1.00 92.49           H  
ATOM   3781  N   GLU A 238      25.130  -3.754 -14.292  1.00 91.74           N  
ATOM   3782  H   GLU A 238      25.942  -4.012 -14.834  1.00 91.74           H  
ATOM   3783  CA  GLU A 238      25.309  -2.950 -13.085  1.00 91.74           C  
ATOM   3784  HA  GLU A 238      24.772  -3.461 -12.286  1.00 91.74           H  
ATOM   3785  C   GLU A 238      24.674  -1.564 -13.217  1.00 91.74           C  
ATOM   3786  CB  GLU A 238      26.790  -2.842 -12.693  1.00 91.74           C  
ATOM   3787  HB2 GLU A 238      26.918  -1.992 -12.023  1.00 91.74           H  
ATOM   3788  HB3 GLU A 238      27.392  -2.656 -13.583  1.00 91.74           H  
ATOM   3789  O   GLU A 238      24.899  -0.846 -14.197  1.00 91.74           O  
ATOM   3790  CG  GLU A 238      27.297  -4.104 -11.978  1.00 91.74           C  
ATOM   3791  HG2 GLU A 238      28.339  -3.946 -11.699  1.00 91.74           H  
ATOM   3792  HG3 GLU A 238      27.258  -4.939 -12.677  1.00 91.74           H  
ATOM   3793  CD  GLU A 238      26.474  -4.439 -10.716  1.00 91.74           C  
ATOM   3794  OE1 GLU A 238      26.365  -5.633 -10.389  1.00 91.74           O  
ATOM   3795  OE2 GLU A 238      25.830  -3.520 -10.137  1.00 91.74           O  
ATOM   3796  N   MET A 239      23.904  -1.164 -12.199  1.00 90.22           N  
ATOM   3797  H   MET A 239      23.876  -1.745 -11.373  1.00 90.22           H  
ATOM   3798  CA  MET A 239      23.141   0.088 -12.216  1.00 90.22           C  
ATOM   3799  HA  MET A 239      22.503   0.089 -13.100  1.00 90.22           H  
ATOM   3800  C   MET A 239      24.074   1.295 -12.323  1.00 90.22           C  
ATOM   3801  CB  MET A 239      22.250   0.163 -10.967  1.00 90.22           C  
ATOM   3802  HB2 MET A 239      21.667  -0.756 -10.913  1.00 90.22           H  
ATOM   3803  HB3 MET A 239      22.872   0.234 -10.075  1.00 90.22           H  
ATOM   3804  O   MET A 239      23.851   2.182 -13.145  1.00 90.22           O  
ATOM   3805  CG  MET A 239      21.285   1.356 -11.003  1.00 90.22           C  
ATOM   3806  HG2 MET A 239      20.689   1.301 -11.914  1.00 90.22           H  
ATOM   3807  HG3 MET A 239      21.866   2.278 -11.034  1.00 90.22           H  
ATOM   3808  SD  MET A 239      20.154   1.470  -9.588  1.00 90.22           S  
ATOM   3809  CE  MET A 239      19.245  -0.088  -9.741  1.00 90.22           C  
ATOM   3810  HE1 MET A 239      19.905  -0.925  -9.513  1.00 90.22           H  
ATOM   3811  HE2 MET A 239      18.863  -0.197 -10.756  1.00 90.22           H  
ATOM   3812  HE3 MET A 239      18.422  -0.094  -9.026  1.00 90.22           H  
ATOM   3813  N   GLU A 240      25.170   1.286 -11.567  1.00 88.81           N  
ATOM   3814  H   GLU A 240      25.319   0.523 -10.923  1.00 88.81           H  
ATOM   3815  CA  GLU A 240      26.161   2.359 -11.590  1.00 88.81           C  
ATOM   3816  HA  GLU A 240      25.673   3.301 -11.339  1.00 88.81           H  
ATOM   3817  C   GLU A 240      26.777   2.551 -12.977  1.00 88.81           C  
ATOM   3818  CB  GLU A 240      27.229   2.052 -10.538  1.00 88.81           C  
ATOM   3819  HB2 GLU A 240      26.737   1.792  -9.601  1.00 88.81           H  
ATOM   3820  HB3 GLU A 240      27.828   1.205 -10.872  1.00 88.81           H  
ATOM   3821  O   GLU A 240      26.908   3.682 -13.443  1.00 88.81           O  
ATOM   3822  CG  GLU A 240      28.127   3.269 -10.301  1.00 88.81           C  
ATOM   3823  HG2 GLU A 240      27.520   4.099  -9.940  1.00 88.81           H  
ATOM   3824  HG3 GLU A 240      28.575   3.572 -11.248  1.00 88.81           H  
ATOM   3825  CD  GLU A 240      29.250   2.992  -9.304  1.00 88.81           C  
ATOM   3826  OE1 GLU A 240      30.166   3.845  -9.293  1.00 88.81           O  
ATOM   3827  OE2 GLU A 240      29.239   1.926  -8.657  1.00 88.81           O  
ATOM   3828  N   SER A 241      27.062   1.459 -13.691  1.00 91.14           N  
ATOM   3829  H   SER A 241      26.894   0.555 -13.272  1.00 91.14           H  
ATOM   3830  CA  SER A 241      27.615   1.530 -15.048  1.00 91.14           C  
ATOM   3831  HA  SER A 241      28.539   2.107 -15.004  1.00 91.14           H  
ATOM   3832  C   SER A 241      26.675   2.238 -16.034  1.00 91.14           C  
ATOM   3833  CB  SER A 241      27.962   0.124 -15.552  1.00 91.14           C  
ATOM   3834  HB2 SER A 241      28.430  -0.457 -14.758  1.00 91.14           H  
ATOM   3835  HB3 SER A 241      28.676   0.219 -16.370  1.00 91.14           H  
ATOM   3836  O   SER A 241      27.125   2.915 -16.962  1.00 91.14           O  
ATOM   3837  OG  SER A 241      26.823  -0.566 -16.036  1.00 91.14           O  
ATOM   3838  HG  SER A 241      26.190  -0.701 -15.327  1.00 91.14           H  
ATOM   3839  N   VAL A 242      25.359   2.119 -15.834  1.00 92.68           N  
ATOM   3840  H   VAL A 242      25.049   1.575 -15.042  1.00 92.68           H  
ATOM   3841  CA  VAL A 242      24.348   2.725 -16.707  1.00 92.68           C  
ATOM   3842  HA  VAL A 242      24.681   2.633 -17.741  1.00 92.68           H  
ATOM   3843  C   VAL A 242      24.206   4.215 -16.429  1.00 92.68           C  
ATOM   3844  CB  VAL A 242      23.010   1.974 -16.578  1.00 92.68           C  
ATOM   3845  HB  VAL A 242      22.742   1.868 -15.527  1.00 92.68           H  
ATOM   3846  O   VAL A 242      24.137   4.990 -17.382  1.00 92.68           O  
ATOM   3847  CG1 VAL A 242      21.856   2.684 -17.294  1.00 92.68           C  
ATOM   3848 HG11 VAL A 242      20.968   2.051 -17.275  1.00 92.68           H  
ATOM   3849 HG12 VAL A 242      22.122   2.892 -18.331  1.00 92.68           H  
ATOM   3850 HG13 VAL A 242      21.622   3.619 -16.786  1.00 92.68           H  
ATOM   3851  CG2 VAL A 242      23.180   0.581 -17.194  1.00 92.68           C  
ATOM   3852 HG21 VAL A 242      23.971   0.037 -16.679  1.00 92.68           H  
ATOM   3853 HG22 VAL A 242      23.435   0.664 -18.251  1.00 92.68           H  
ATOM   3854 HG23 VAL A 242      22.256   0.012 -17.098  1.00 92.68           H  
ATOM   3855  N   PHE A 243      24.197   4.609 -15.153  1.00 90.99           N  
ATOM   3856  H   PHE A 243      24.279   3.901 -14.437  1.00 90.99           H  
ATOM   3857  CA  PHE A 243      23.963   5.989 -14.723  1.00 90.99           C  
ATOM   3858  HA  PHE A 243      23.279   6.461 -15.428  1.00 90.99           H  
ATOM   3859  C   PHE A 243      25.221   6.871 -14.703  1.00 90.99           C  
ATOM   3860  CB  PHE A 243      23.259   5.964 -13.361  1.00 90.99           C  
ATOM   3861  HB2 PHE A 243      23.368   6.938 -12.885  1.00 90.99           H  
ATOM   3862  HB3 PHE A 243      23.737   5.232 -12.710  1.00 90.99           H  
ATOM   3863  O   PHE A 243      25.104   8.094 -14.801  1.00 90.99           O  
ATOM   3864  CG  PHE A 243      21.777   5.669 -13.480  1.00 90.99           C  
ATOM   3865  CD1 PHE A 243      20.893   6.720 -13.769  1.00 90.99           C  
ATOM   3866  HD1 PHE A 243      21.282   7.721 -13.882  1.00 90.99           H  
ATOM   3867  CD2 PHE A 243      21.273   4.367 -13.314  1.00 90.99           C  
ATOM   3868  HD2 PHE A 243      21.943   3.556 -13.068  1.00 90.99           H  
ATOM   3869  CE1 PHE A 243      19.515   6.475 -13.880  1.00 90.99           C  
ATOM   3870  HE1 PHE A 243      18.840   7.297 -14.066  1.00 90.99           H  
ATOM   3871  CE2 PHE A 243      19.896   4.115 -13.435  1.00 90.99           C  
ATOM   3872  HE2 PHE A 243      19.513   3.118 -13.280  1.00 90.99           H  
ATOM   3873  CZ  PHE A 243      19.014   5.173 -13.716  1.00 90.99           C  
ATOM   3874  HZ  PHE A 243      17.951   4.996 -13.780  1.00 90.99           H  
ATOM   3875  N   ARG A 244      26.424   6.290 -14.617  1.00 89.87           N  
ATOM   3876  H   ARG A 244      26.463   5.291 -14.471  1.00 89.87           H  
ATOM   3877  CA  ARG A 244      27.684   7.047 -14.605  1.00 89.87           C  
ATOM   3878  HA  ARG A 244      27.649   7.729 -13.756  1.00 89.87           H  
ATOM   3879  C   ARG A 244      27.842   7.883 -15.882  1.00 89.87           C  
ATOM   3880  CB  ARG A 244      28.858   6.080 -14.392  1.00 89.87           C  
ATOM   3881  HB2 ARG A 244      28.677   5.505 -13.483  1.00 89.87           H  
ATOM   3882  HB3 ARG A 244      28.921   5.390 -15.234  1.00 89.87           H  
ATOM   3883  O   ARG A 244      27.924   7.337 -16.981  1.00 89.87           O  
ATOM   3884  CG  ARG A 244      30.194   6.819 -14.231  1.00 89.87           C  
ATOM   3885  HG2 ARG A 244      30.140   7.499 -13.381  1.00 89.87           H  
ATOM   3886  HG3 ARG A 244      30.392   7.403 -15.130  1.00 89.87           H  
ATOM   3887  CD  ARG A 244      31.368   5.852 -14.034  1.00 89.87           C  
ATOM   3888  HD2 ARG A 244      32.286   6.435 -14.107  1.00 89.87           H  
ATOM   3889  HD3 ARG A 244      31.363   5.118 -14.840  1.00 89.87           H  
ATOM   3890  NE  ARG A 244      31.343   5.156 -12.728  1.00 89.87           N  
ATOM   3891  HE  ARG A 244      30.498   5.179 -12.176  1.00 89.87           H  
ATOM   3892  NH1 ARG A 244      33.523   4.430 -12.753  1.00 89.87           N  
ATOM   3893 HH11 ARG A 244      34.280   3.972 -12.266  1.00 89.87           H  
ATOM   3894 HH12 ARG A 244      33.667   4.876 -13.648  1.00 89.87           H  
ATOM   3895  NH2 ARG A 244      32.252   3.967 -10.998  1.00 89.87           N  
ATOM   3896 HH21 ARG A 244      33.023   3.507 -10.535  1.00 89.87           H  
ATOM   3897 HH22 ARG A 244      31.415   4.037 -10.436  1.00 89.87           H  
ATOM   3898  CZ  ARG A 244      32.361   4.522 -12.166  1.00 89.87           C  
ATOM   3899  N   GLY A 245      27.899   9.207 -15.712  1.00 87.93           N  
ATOM   3900  H   GLY A 245      27.778   9.571 -14.778  1.00 87.93           H  
ATOM   3901  CA  GLY A 245      28.020  10.176 -16.809  1.00 87.93           C  
ATOM   3902  HA2 GLY A 245      28.908   9.953 -17.400  1.00 87.93           H  
ATOM   3903  HA3 GLY A 245      28.128  11.176 -16.390  1.00 87.93           H  
ATOM   3904  C   GLY A 245      26.814  10.202 -17.750  1.00 87.93           C  
ATOM   3905  O   GLY A 245      26.948  10.641 -18.888  1.00 87.93           O  
ATOM   3906  N   LEU A 246      25.649   9.695 -17.320  1.00 89.62           N  
ATOM   3907  H   LEU A 246      25.599   9.328 -16.380  1.00 89.62           H  
ATOM   3908  CA  LEU A 246      24.483   9.523 -18.189  1.00 89.62           C  
ATOM   3909  HA  LEU A 246      24.753   8.808 -18.966  1.00 89.62           H  
ATOM   3910  C   LEU A 246      24.062  10.829 -18.870  1.00 89.62           C  
ATOM   3911  CB  LEU A 246      23.322   8.930 -17.372  1.00 89.62           C  
ATOM   3912  HB2 LEU A 246      23.071   9.624 -16.570  1.00 89.62           H  
ATOM   3913  HB3 LEU A 246      23.667   7.998 -16.925  1.00 89.62           H  
ATOM   3914  O   LEU A 246      23.613  10.796 -20.007  1.00 89.62           O  
ATOM   3915  CG  LEU A 246      22.051   8.615 -18.183  1.00 89.62           C  
ATOM   3916  HG  LEU A 246      21.718   9.506 -18.717  1.00 89.62           H  
ATOM   3917  CD1 LEU A 246      22.270   7.476 -19.184  1.00 89.62           C  
ATOM   3918 HD11 LEU A 246      21.336   7.252 -19.700  1.00 89.62           H  
ATOM   3919 HD12 LEU A 246      23.014   7.769 -19.924  1.00 89.62           H  
ATOM   3920 HD13 LEU A 246      22.612   6.582 -18.662  1.00 89.62           H  
ATOM   3921  CD2 LEU A 246      20.921   8.206 -17.240  1.00 89.62           C  
ATOM   3922 HD21 LEU A 246      20.741   8.999 -16.514  1.00 89.62           H  
ATOM   3923 HD22 LEU A 246      21.189   7.290 -16.714  1.00 89.62           H  
ATOM   3924 HD23 LEU A 246      20.008   8.043 -17.814  1.00 89.62           H  
ATOM   3925  N   ASP A 247      24.209  11.971 -18.204  1.00 87.39           N  
ATOM   3926  H   ASP A 247      24.773  11.962 -17.366  1.00 87.39           H  
ATOM   3927  CA  ASP A 247      23.850  13.294 -18.711  1.00 87.39           C  
ATOM   3928  HA  ASP A 247      22.817  13.247 -19.054  1.00 87.39           H  
ATOM   3929  C   ASP A 247      24.683  13.755 -19.918  1.00 87.39           C  
ATOM   3930  CB  ASP A 247      23.892  14.310 -17.557  1.00 87.39           C  
ATOM   3931  HB2 ASP A 247      23.591  15.282 -17.947  1.00 87.39           H  
ATOM   3932  HB3 ASP A 247      23.145  14.015 -16.819  1.00 87.39           H  
ATOM   3933  O   ASP A 247      24.158  14.524 -20.726  1.00 87.39           O  
ATOM   3934  CG  ASP A 247      25.241  14.453 -16.835  1.00 87.39           C  
ATOM   3935  OD1 ASP A 247      26.012  13.465 -16.795  1.00 87.39           O  
ATOM   3936  OD2 ASP A 247      25.430  15.540 -16.253  1.00 87.39           O  
ATOM   3937  N   GLN A 248      25.895  13.219 -20.086  1.00 90.73           N  
ATOM   3938  H   GLN A 248      26.216  12.567 -19.385  1.00 90.73           H  
ATOM   3939  CA  GLN A 248      26.857  13.577 -21.140  1.00 90.73           C  
ATOM   3940  HA  GLN A 248      26.845  14.659 -21.271  1.00 90.73           H  
ATOM   3941  C   GLN A 248      26.541  12.955 -22.511  1.00 90.73           C  
ATOM   3942  CB  GLN A 248      28.271  13.158 -20.695  1.00 90.73           C  
ATOM   3943  HB2 GLN A 248      28.308  12.073 -20.603  1.00 90.73           H  
ATOM   3944  HB3 GLN A 248      28.987  13.456 -21.461  1.00 90.73           H  
ATOM   3945  O   GLN A 248      27.097  13.381 -23.518  1.00 90.73           O  
ATOM   3946  CG  GLN A 248      28.688  13.797 -19.360  1.00 90.73           C  
ATOM   3947  HG2 GLN A 248      28.774  14.876 -19.485  1.00 90.73           H  
ATOM   3948  HG3 GLN A 248      27.927  13.606 -18.604  1.00 90.73           H  
ATOM   3949  CD  GLN A 248      30.005  13.262 -18.811  1.00 90.73           C  
ATOM   3950  NE2 GLN A 248      30.243  13.435 -17.529  1.00 90.73           N  
ATOM   3951 HE21 GLN A 248      31.143  13.120 -17.197  1.00 90.73           H  
ATOM   3952 HE22 GLN A 248      29.557  13.901 -16.953  1.00 90.73           H  
ATOM   3953  OE1 GLN A 248      30.839  12.688 -19.490  1.00 90.73           O  
ATOM   3954  N   TYR A 249      25.656  11.959 -22.558  1.00 91.87           N  
ATOM   3955  H   TYR A 249      25.252  11.651 -21.685  1.00 91.87           H  
ATOM   3956  CA  TYR A 249      25.326  11.208 -23.774  1.00 91.87           C  
ATOM   3957  HA  TYR A 249      26.183  11.221 -24.447  1.00 91.87           H  
ATOM   3958  C   TYR A 249      24.141  11.801 -24.555  1.00 91.87           C  
ATOM   3959  CB  TYR A 249      25.076   9.748 -23.379  1.00 91.87           C  
ATOM   3960  HB2 TYR A 249      24.296   9.710 -22.619  1.00 91.87           H  
ATOM   3961  HB3 TYR A 249      24.717   9.202 -24.251  1.00 91.87           H  
ATOM   3962  O   TYR A 249      23.310  12.531 -23.990  1.00 91.87           O  
ATOM   3963  CG  TYR A 249      26.311   9.040 -22.863  1.00 91.87           C  
ATOM   3964  CD1 TYR A 249      27.317   8.642 -23.762  1.00 91.87           C  
ATOM   3965  HD1 TYR A 249      27.196   8.823 -24.820  1.00 91.87           H  
ATOM   3966  CD2 TYR A 249      26.482   8.833 -21.484  1.00 91.87           C  
ATOM   3967  HD2 TYR A 249      25.729   9.190 -20.797  1.00 91.87           H  
ATOM   3968  CE1 TYR A 249      28.505   8.064 -23.282  1.00 91.87           C  
ATOM   3969  HE1 TYR A 249      29.280   7.792 -23.984  1.00 91.87           H  
ATOM   3970  CE2 TYR A 249      27.662   8.245 -20.996  1.00 91.87           C  
ATOM   3971  HE2 TYR A 249      27.813   8.126 -19.933  1.00 91.87           H  
ATOM   3972  OH  TYR A 249      29.815   7.277 -21.437  1.00 91.87           O  
ATOM   3973  HH  TYR A 249      30.509   7.325 -22.099  1.00 91.87           H  
ATOM   3974  CZ  TYR A 249      28.687   7.885 -21.896  1.00 91.87           C  
ATOM   3975  N   SER A 250      24.017  11.438 -25.840  1.00 95.52           N  
ATOM   3976  H   SER A 250      24.697  10.804 -26.233  1.00 95.52           H  
ATOM   3977  CA  SER A 250      22.825  11.752 -26.646  1.00 95.52           C  
ATOM   3978  HA  SER A 250      22.653  12.826 -26.573  1.00 95.52           H  
ATOM   3979  C   SER A 250      21.572  11.048 -26.103  1.00 95.52           C  
ATOM   3980  CB  SER A 250      23.038  11.431 -28.135  1.00 95.52           C  
ATOM   3981  HB2 SER A 250      22.361  12.056 -28.717  1.00 95.52           H  
ATOM   3982  HB3 SER A 250      24.060  11.670 -28.427  1.00 95.52           H  
ATOM   3983  O   SER A 250      21.664  10.135 -25.277  1.00 95.52           O  
ATOM   3984  OG  SER A 250      22.740  10.084 -28.447  1.00 95.52           O  
ATOM   3985  HG  SER A 250      22.163  10.100 -29.214  1.00 95.52           H  
ATOM   3986  N   GLU A 251      20.372  11.456 -26.531  1.00 95.25           N  
ATOM   3987  H   GLU A 251      20.312  12.125 -27.286  1.00 95.25           H  
ATOM   3988  CA  GLU A 251      19.140  10.770 -26.109  1.00 95.25           C  
ATOM   3989  HA  GLU A 251      19.110  10.739 -25.020  1.00 95.25           H  
ATOM   3990  C   GLU A 251      19.108   9.307 -26.577  1.00 95.25           C  
ATOM   3991  CB  GLU A 251      17.879  11.505 -26.591  1.00 95.25           C  
ATOM   3992  HB2 GLU A 251      17.025  10.861 -26.381  1.00 95.25           H  
ATOM   3993  HB3 GLU A 251      17.931  11.667 -27.667  1.00 95.25           H  
ATOM   3994  O   GLU A 251      18.709   8.427 -25.815  1.00 95.25           O  
ATOM   3995  CG  GLU A 251      17.653  12.843 -25.869  1.00 95.25           C  
ATOM   3996  HG2 GLU A 251      17.919  12.720 -24.819  1.00 95.25           H  
ATOM   3997  HG3 GLU A 251      18.314  13.599 -26.293  1.00 95.25           H  
ATOM   3998  CD  GLU A 251      16.187  13.308 -25.963  1.00 95.25           C  
ATOM   3999  OE1 GLU A 251      15.645  13.710 -24.905  1.00 95.25           O  
ATOM   4000  OE2 GLU A 251      15.594  13.227 -27.059  1.00 95.25           O  
ATOM   4001  N   GLU A 252      19.587   9.013 -27.785  1.00 95.87           N  
ATOM   4002  H   GLU A 252      19.904   9.763 -28.383  1.00 95.87           H  
ATOM   4003  CA  GLU A 252      19.653   7.650 -28.317  1.00 95.87           C  
ATOM   4004  HA  GLU A 252      18.658   7.205 -28.276  1.00 95.87           H  
ATOM   4005  C   GLU A 252      20.588   6.769 -27.481  1.00 95.87           C  
ATOM   4006  CB  GLU A 252      20.125   7.649 -29.782  1.00 95.87           C  
ATOM   4007  HB2 GLU A 252      20.156   6.610 -30.113  1.00 95.87           H  
ATOM   4008  HB3 GLU A 252      21.143   8.033 -29.849  1.00 95.87           H  
ATOM   4009  O   GLU A 252      20.235   5.647 -27.108  1.00 95.87           O  
ATOM   4010  CG  GLU A 252      19.211   8.412 -30.754  1.00 95.87           C  
ATOM   4011  HG2 GLU A 252      19.471   8.107 -31.768  1.00 95.87           H  
ATOM   4012  HG3 GLU A 252      18.181   8.103 -30.575  1.00 95.87           H  
ATOM   4013  CD  GLU A 252      19.328   9.944 -30.666  1.00 95.87           C  
ATOM   4014  OE1 GLU A 252      18.393  10.606 -31.163  1.00 95.87           O  
ATOM   4015  OE2 GLU A 252      20.325  10.437 -30.073  1.00 95.87           O  
ATOM   4016  N   GLU A 253      21.761   7.293 -27.123  1.00 95.71           N  
ATOM   4017  H   GLU A 253      21.994   8.217 -27.456  1.00 95.71           H  
ATOM   4018  CA  GLU A 253      22.741   6.600 -26.288  1.00 95.71           C  
ATOM   4019  HA  GLU A 253      22.957   5.618 -26.709  1.00 95.71           H  
ATOM   4020  C   GLU A 253      22.231   6.403 -24.856  1.00 95.71           C  
ATOM   4021  CB  GLU A 253      24.027   7.422 -26.255  1.00 95.71           C  
ATOM   4022  HB2 GLU A 253      23.745   8.446 -26.010  1.00 95.71           H  
ATOM   4023  HB3 GLU A 253      24.679   7.033 -25.472  1.00 95.71           H  
ATOM   4024  O   GLU A 253      22.349   5.306 -24.298  1.00 95.71           O  
ATOM   4025  CG  GLU A 253      24.797   7.414 -27.579  1.00 95.71           C  
ATOM   4026  HG2 GLU A 253      24.144   7.724 -28.395  1.00 95.71           H  
ATOM   4027  HG3 GLU A 253      25.122   6.393 -27.777  1.00 95.71           H  
ATOM   4028  CD  GLU A 253      26.010   8.351 -27.508  1.00 95.71           C  
ATOM   4029  OE1 GLU A 253      27.056   7.964 -28.072  1.00 95.71           O  
ATOM   4030  OE2 GLU A 253      25.909   9.405 -26.831  1.00 95.71           O  
ATOM   4031  N   LYS A 254      21.606   7.434 -24.267  1.00 95.12           N  
ATOM   4032  H   LYS A 254      21.565   8.304 -24.778  1.00 95.12           H  
ATOM   4033  CA  LYS A 254      20.931   7.346 -22.961  1.00 95.12           C  
ATOM   4034  HA  LYS A 254      21.661   7.106 -22.188  1.00 95.12           H  
ATOM   4035  C   LYS A 254      19.902   6.230 -22.972  1.00 95.12           C  
ATOM   4036  CB  LYS A 254      20.230   8.674 -22.623  1.00 95.12           C  
ATOM   4037  HB2 LYS A 254      19.489   8.504 -21.843  1.00 95.12           H  
ATOM   4038  HB3 LYS A 254      19.713   9.045 -23.508  1.00 95.12           H  
ATOM   4039  O   LYS A 254      19.915   5.374 -22.088  1.00 95.12           O  
ATOM   4040  CG  LYS A 254      21.208   9.734 -22.119  1.00 95.12           C  
ATOM   4041  HG2 LYS A 254      21.525   9.461 -21.113  1.00 95.12           H  
ATOM   4042  HG3 LYS A 254      22.086   9.753 -22.765  1.00 95.12           H  
ATOM   4043  CD  LYS A 254      20.587  11.137 -22.101  1.00 95.12           C  
ATOM   4044  HD2 LYS A 254      20.395  11.442 -23.129  1.00 95.12           H  
ATOM   4045  HD3 LYS A 254      19.655  11.142 -21.534  1.00 95.12           H  
ATOM   4046  CE  LYS A 254      21.607  12.075 -21.456  1.00 95.12           C  
ATOM   4047  HE2 LYS A 254      22.594  11.680 -21.698  1.00 95.12           H  
ATOM   4048  HE3 LYS A 254      21.500  12.041 -20.371  1.00 95.12           H  
ATOM   4049  NZ  LYS A 254      21.583  13.459 -21.963  1.00 95.12           N  
ATOM   4050  HZ1 LYS A 254      21.891  13.420 -22.924  1.00 95.12           H  
ATOM   4051  HZ2 LYS A 254      20.674  13.896 -21.906  1.00 95.12           H  
ATOM   4052  HZ3 LYS A 254      22.300  14.008 -21.511  1.00 95.12           H  
ATOM   4053  N   LEU A 255      19.028   6.215 -23.976  1.00 96.18           N  
ATOM   4054  H   LEU A 255      19.090   6.937 -24.679  1.00 96.18           H  
ATOM   4055  CA  LEU A 255      17.984   5.208 -24.092  1.00 96.18           C  
ATOM   4056  HA  LEU A 255      17.400   5.230 -23.172  1.00 96.18           H  
ATOM   4057  C   LEU A 255      18.577   3.806 -24.240  1.00 96.18           C  
ATOM   4058  CB  LEU A 255      17.072   5.554 -25.277  1.00 96.18           C  
ATOM   4059  HB2 LEU A 255      16.637   6.541 -25.123  1.00 96.18           H  
ATOM   4060  HB3 LEU A 255      17.675   5.594 -26.184  1.00 96.18           H  
ATOM   4061  O   LEU A 255      18.117   2.886 -23.561  1.00 96.18           O  
ATOM   4062  CG  LEU A 255      15.935   4.542 -25.482  1.00 96.18           C  
ATOM   4063  HG  LEU A 255      16.354   3.553 -25.666  1.00 96.18           H  
ATOM   4064  CD1 LEU A 255      15.000   4.463 -24.269  1.00 96.18           C  
ATOM   4065 HD11 LEU A 255      14.224   3.725 -24.473  1.00 96.18           H  
ATOM   4066 HD12 LEU A 255      15.544   4.121 -23.389  1.00 96.18           H  
ATOM   4067 HD13 LEU A 255      14.558   5.439 -24.071  1.00 96.18           H  
ATOM   4068  CD2 LEU A 255      15.130   4.942 -26.714  1.00 96.18           C  
ATOM   4069 HD21 LEU A 255      14.386   4.176 -26.935  1.00 96.18           H  
ATOM   4070 HD22 LEU A 255      15.798   5.021 -27.572  1.00 96.18           H  
ATOM   4071 HD23 LEU A 255      14.651   5.908 -26.557  1.00 96.18           H  
ATOM   4072  N   LEU A 256      19.602   3.638 -25.079  1.00 95.66           N  
ATOM   4073  H   LEU A 256      19.904   4.424 -25.637  1.00 95.66           H  
ATOM   4074  CA  LEU A 256      20.271   2.354 -25.271  1.00 95.66           C  
ATOM   4075  HA  LEU A 256      19.526   1.635 -25.611  1.00 95.66           H  
ATOM   4076  C   LEU A 256      20.860   1.831 -23.956  1.00 95.66           C  
ATOM   4077  CB  LEU A 256      21.351   2.506 -26.357  1.00 95.66           C  
ATOM   4078  HB2 LEU A 256      20.886   2.888 -27.266  1.00 95.66           H  
ATOM   4079  HB3 LEU A 256      22.081   3.245 -26.025  1.00 95.66           H  
ATOM   4080  O   LEU A 256      20.674   0.661 -23.630  1.00 95.66           O  
ATOM   4081  CG  LEU A 256      22.093   1.197 -26.691  1.00 95.66           C  
ATOM   4082  HG  LEU A 256      22.547   0.792 -25.787  1.00 95.66           H  
ATOM   4083  CD1 LEU A 256      21.162   0.140 -27.290  1.00 95.66           C  
ATOM   4084 HD11 LEU A 256      21.741  -0.734 -27.590  1.00 95.66           H  
ATOM   4085 HD12 LEU A 256      20.424  -0.175 -26.552  1.00 95.66           H  
ATOM   4086 HD13 LEU A 256      20.654   0.545 -28.165  1.00 95.66           H  
ATOM   4087  CD2 LEU A 256      23.217   1.476 -27.686  1.00 95.66           C  
ATOM   4088 HD21 LEU A 256      23.761   0.557 -27.907  1.00 95.66           H  
ATOM   4089 HD22 LEU A 256      23.910   2.207 -27.270  1.00 95.66           H  
ATOM   4090 HD23 LEU A 256      22.804   1.875 -28.612  1.00 95.66           H  
ATOM   4091  N   ARG A 257      21.523   2.692 -23.173  1.00 95.28           N  
ATOM   4092  H   ARG A 257      21.638   3.637 -23.510  1.00 95.28           H  
ATOM   4093  CA  ARG A 257      22.076   2.331 -21.856  1.00 95.28           C  
ATOM   4094  HA  ARG A 257      22.680   1.429 -21.955  1.00 95.28           H  
ATOM   4095  C   ARG A 257      20.979   1.991 -20.853  1.00 95.28           C  
ATOM   4096  CB  ARG A 257      22.955   3.466 -21.314  1.00 95.28           C  
ATOM   4097  HB2 ARG A 257      22.384   4.394 -21.312  1.00 95.28           H  
ATOM   4098  HB3 ARG A 257      23.237   3.236 -20.286  1.00 95.28           H  
ATOM   4099  O   ARG A 257      21.037   0.931 -20.238  1.00 95.28           O  
ATOM   4100  CG  ARG A 257      24.241   3.660 -22.123  1.00 95.28           C  
ATOM   4101  HG2 ARG A 257      24.856   2.761 -22.074  1.00 95.28           H  
ATOM   4102  HG3 ARG A 257      23.997   3.844 -23.170  1.00 95.28           H  
ATOM   4103  CD  ARG A 257      25.028   4.860 -21.587  1.00 95.28           C  
ATOM   4104  HD2 ARG A 257      25.645   5.235 -22.404  1.00 95.28           H  
ATOM   4105  HD3 ARG A 257      24.337   5.662 -21.326  1.00 95.28           H  
ATOM   4106  NE  ARG A 257      25.854   4.511 -20.406  1.00 95.28           N  
ATOM   4107  HE  ARG A 257      25.374   4.299 -19.544  1.00 95.28           H  
ATOM   4108  NH1 ARG A 257      27.859   5.178 -21.275  1.00 95.28           N  
ATOM   4109 HH11 ARG A 257      28.784   5.538 -21.090  1.00 95.28           H  
ATOM   4110 HH12 ARG A 257      27.367   5.577 -22.062  1.00 95.28           H  
ATOM   4111  NH2 ARG A 257      27.813   4.378 -19.220  1.00 95.28           N  
ATOM   4112 HH21 ARG A 257      27.348   3.992 -18.411  1.00 95.28           H  
ATOM   4113 HH22 ARG A 257      28.787   4.630 -19.131  1.00 95.28           H  
ATOM   4114  CZ  ARG A 257      27.161   4.685 -20.300  1.00 95.28           C  
ATOM   4115  N   LEU A 258      19.966   2.848 -20.715  1.00 95.51           N  
ATOM   4116  H   LEU A 258      19.990   3.696 -21.263  1.00 95.51           H  
ATOM   4117  CA  LEU A 258      18.857   2.654 -19.774  1.00 95.51           C  
ATOM   4118  HA  LEU A 258      19.258   2.539 -18.766  1.00 95.51           H  
ATOM   4119  C   LEU A 258      18.062   1.378 -20.073  1.00 95.51           C  
ATOM   4120  CB  LEU A 258      17.935   3.885 -19.823  1.00 95.51           C  
ATOM   4121  HB2 LEU A 258      17.688   4.091 -20.865  1.00 95.51           H  
ATOM   4122  HB3 LEU A 258      17.005   3.651 -19.306  1.00 95.51           H  
ATOM   4123  O   LEU A 258      17.665   0.661 -19.156  1.00 95.51           O  
ATOM   4124  CG  LEU A 258      18.541   5.149 -19.183  1.00 95.51           C  
ATOM   4125  HG  LEU A 258      19.551   5.316 -19.556  1.00 95.51           H  
ATOM   4126  CD1 LEU A 258      17.678   6.359 -19.547  1.00 95.51           C  
ATOM   4127 HD11 LEU A 258      16.658   6.217 -19.190  1.00 95.51           H  
ATOM   4128 HD12 LEU A 258      17.670   6.489 -20.629  1.00 95.51           H  
ATOM   4129 HD13 LEU A 258      18.095   7.259 -19.095  1.00 95.51           H  
ATOM   4130  CD2 LEU A 258      18.607   5.022 -17.660  1.00 95.51           C  
ATOM   4131 HD21 LEU A 258      17.617   4.821 -17.251  1.00 95.51           H  
ATOM   4132 HD22 LEU A 258      18.998   5.945 -17.232  1.00 95.51           H  
ATOM   4133 HD23 LEU A 258      19.283   4.217 -17.373  1.00 95.51           H  
ATOM   4134  N   SER A 259      17.883   1.054 -21.354  1.00 95.85           N  
ATOM   4135  H   SER A 259      18.220   1.695 -22.059  1.00 95.85           H  
ATOM   4136  CA  SER A 259      17.160  -0.144 -21.794  1.00 95.85           C  
ATOM   4137  HA  SER A 259      16.174  -0.143 -21.329  1.00 95.85           H  
ATOM   4138  C   SER A 259      17.853  -1.449 -21.385  1.00 95.85           C  
ATOM   4139  CB  SER A 259      16.961  -0.124 -23.311  1.00 95.85           C  
ATOM   4140  HB2 SER A 259      16.423  -1.022 -23.613  1.00 95.85           H  
ATOM   4141  HB3 SER A 259      17.928  -0.105 -23.813  1.00 95.85           H  
ATOM   4142  O   SER A 259      17.173  -2.469 -21.254  1.00 95.85           O  
ATOM   4143  OG  SER A 259      16.206   1.009 -23.686  1.00 95.85           O  
ATOM   4144  HG  SER A 259      16.804   1.760 -23.688  1.00 95.85           H  
ATOM   4145  N   LYS A 260      19.172  -1.432 -21.122  1.00 96.16           N  
ATOM   4146  H   LYS A 260      19.671  -0.560 -21.223  1.00 96.16           H  
ATOM   4147  CA  LYS A 260      19.915  -2.608 -20.631  1.00 96.16           C  
ATOM   4148  HA  LYS A 260      19.750  -3.447 -21.306  1.00 96.16           H  
ATOM   4149  C   LYS A 260      19.432  -3.073 -19.260  1.00 96.16           C  
ATOM   4150  CB  LYS A 260      21.425  -2.336 -20.556  1.00 96.16           C  
ATOM   4151  HB2 LYS A 260      21.908  -3.220 -20.139  1.00 96.16           H  
ATOM   4152  HB3 LYS A 260      21.614  -1.502 -19.879  1.00 96.16           H  
ATOM   4153  O   LYS A 260      19.415  -4.267 -19.006  1.00 96.16           O  
ATOM   4154  CG  LYS A 260      22.059  -2.051 -21.920  1.00 96.16           C  
ATOM   4155  HG2 LYS A 260      21.614  -1.148 -22.339  1.00 96.16           H  
ATOM   4156  HG3 LYS A 260      21.867  -2.888 -22.591  1.00 96.16           H  
ATOM   4157  CD  LYS A 260      23.570  -1.839 -21.783  1.00 96.16           C  
ATOM   4158  HD2 LYS A 260      24.015  -2.741 -21.362  1.00 96.16           H  
ATOM   4159  HD3 LYS A 260      23.755  -1.003 -21.108  1.00 96.16           H  
ATOM   4160  CE  LYS A 260      24.183  -1.549 -23.157  1.00 96.16           C  
ATOM   4161  HE2 LYS A 260      23.736  -0.636 -23.552  1.00 96.16           H  
ATOM   4162  HE3 LYS A 260      23.920  -2.365 -23.830  1.00 96.16           H  
ATOM   4163  NZ  LYS A 260      25.659  -1.415 -23.073  1.00 96.16           N  
ATOM   4164  HZ1 LYS A 260      26.051  -1.190 -23.976  1.00 96.16           H  
ATOM   4165  HZ2 LYS A 260      26.069  -2.283 -22.760  1.00 96.16           H  
ATOM   4166  HZ3 LYS A 260      25.918  -0.694 -22.416  1.00 96.16           H  
ATOM   4167  N   LEU A 261      18.962  -2.160 -18.407  1.00 96.24           N  
ATOM   4168  H   LEU A 261      18.967  -1.191 -18.690  1.00 96.24           H  
ATOM   4169  CA  LEU A 261      18.457  -2.507 -17.072  1.00 96.24           C  
ATOM   4170  HA  LEU A 261      19.175  -3.166 -16.584  1.00 96.24           H  
ATOM   4171  C   LEU A 261      17.129  -3.279 -17.107  1.00 96.24           C  
ATOM   4172  CB  LEU A 261      18.293  -1.222 -16.241  1.00 96.24           C  
ATOM   4173  HB2 LEU A 261      17.831  -1.483 -15.288  1.00 96.24           H  
ATOM   4174  HB3 LEU A 261      17.615  -0.555 -16.773  1.00 96.24           H  
ATOM   4175  O   LEU A 261      16.755  -3.892 -16.104  1.00 96.24           O  
ATOM   4176  CG  LEU A 261      19.591  -0.462 -15.939  1.00 96.24           C  
ATOM   4177  HG  LEU A 261      20.087  -0.228 -16.881  1.00 96.24           H  
ATOM   4178  CD1 LEU A 261      19.265   0.850 -15.225  1.00 96.24           C  
ATOM   4179 HD11 LEU A 261      20.188   1.387 -15.006  1.00 96.24           H  
ATOM   4180 HD12 LEU A 261      18.742   0.650 -14.289  1.00 96.24           H  
ATOM   4181 HD13 LEU A 261      18.641   1.473 -15.865  1.00 96.24           H  
ATOM   4182  CD2 LEU A 261      20.538  -1.262 -15.044  1.00 96.24           C  
ATOM   4183 HD21 LEU A 261      20.080  -1.446 -14.072  1.00 96.24           H  
ATOM   4184 HD22 LEU A 261      21.464  -0.706 -14.902  1.00 96.24           H  
ATOM   4185 HD23 LEU A 261      20.794  -2.218 -15.502  1.00 96.24           H  
ATOM   4186  N   LYS A 262      16.403  -3.235 -18.238  1.00 96.26           N  
ATOM   4187  H   LYS A 262      16.823  -2.788 -19.041  1.00 96.26           H  
ATOM   4188  CA  LYS A 262      15.067  -3.835 -18.395  1.00 96.26           C  
ATOM   4189  HA  LYS A 262      14.602  -3.415 -19.287  1.00 96.26           H  
ATOM   4190  C   LYS A 262      14.137  -3.444 -17.237  1.00 96.26           C  
ATOM   4191  CB  LYS A 262      15.203  -5.359 -18.592  1.00 96.26           C  
ATOM   4192  HB2 LYS A 262      15.729  -5.781 -17.737  1.00 96.26           H  
ATOM   4193  HB3 LYS A 262      14.209  -5.808 -18.618  1.00 96.26           H  
ATOM   4194  O   LYS A 262      13.579  -4.296 -16.549  1.00 96.26           O  
ATOM   4195  CG  LYS A 262      15.955  -5.773 -19.867  1.00 96.26           C  
ATOM   4196  HG2 LYS A 262      16.123  -6.849 -19.821  1.00 96.26           H  
ATOM   4197  HG3 LYS A 262      16.927  -5.282 -19.911  1.00 96.26           H  
ATOM   4198  CD  LYS A 262      15.154  -5.457 -21.137  1.00 96.26           C  
ATOM   4199  HD2 LYS A 262      15.053  -4.379 -21.256  1.00 96.26           H  
ATOM   4200  HD3 LYS A 262      14.163  -5.903 -21.046  1.00 96.26           H  
ATOM   4201  CE  LYS A 262      15.864  -6.040 -22.361  1.00 96.26           C  
ATOM   4202  HE2 LYS A 262      16.102  -7.083 -22.156  1.00 96.26           H  
ATOM   4203  HE3 LYS A 262      16.801  -5.504 -22.509  1.00 96.26           H  
ATOM   4204  NZ  LYS A 262      15.007  -5.951 -23.570  1.00 96.26           N  
ATOM   4205  HZ1 LYS A 262      14.777  -4.991 -23.781  1.00 96.26           H  
ATOM   4206  HZ2 LYS A 262      14.145  -6.457 -23.421  1.00 96.26           H  
ATOM   4207  HZ3 LYS A 262      15.468  -6.367 -24.366  1.00 96.26           H  
ATOM   4208  N   LEU A 263      14.030  -2.136 -16.983  1.00 96.81           N  
ATOM   4209  H   LEU A 263      14.522  -1.489 -17.581  1.00 96.81           H  
ATOM   4210  CA  LEU A 263      13.193  -1.611 -15.903  1.00 96.81           C  
ATOM   4211  HA  LEU A 263      13.438  -2.156 -14.991  1.00 96.81           H  
ATOM   4212  C   LEU A 263      11.715  -1.847 -16.212  1.00 96.81           C  
ATOM   4213  CB  LEU A 263      13.442  -0.111 -15.660  1.00 96.81           C  
ATOM   4214  HB2 LEU A 263      12.799   0.205 -14.838  1.00 96.81           H  
ATOM   4215  HB3 LEU A 263      13.137   0.440 -16.549  1.00 96.81           H  
ATOM   4216  O   LEU A 263      11.251  -1.490 -17.297  1.00 96.81           O  
ATOM   4217  CG  LEU A 263      14.888   0.279 -15.318  1.00 96.81           C  
ATOM   4218  HG  LEU A 263      15.518   0.095 -16.188  1.00 96.81           H  
ATOM   4219  CD1 LEU A 263      14.959   1.767 -14.981  1.00 96.81           C  
ATOM   4220 HD11 LEU A 263      14.411   1.970 -14.061  1.00 96.81           H  
ATOM   4221 HD12 LEU A 263      14.534   2.355 -15.795  1.00 96.81           H  
ATOM   4222 HD13 LEU A 263      16.001   2.061 -14.851  1.00 96.81           H  
ATOM   4223  CD2 LEU A 263      15.431  -0.511 -14.130  1.00 96.81           C  
ATOM   4224 HD21 LEU A 263      15.590  -1.546 -14.433  1.00 96.81           H  
ATOM   4225 HD22 LEU A 263      14.726  -0.475 -13.299  1.00 96.81           H  
ATOM   4226 HD23 LEU A 263      16.389  -0.099 -13.814  1.00 96.81           H  
ATOM   4227  N   ARG A 264      10.966  -2.368 -15.238  1.00 96.38           N  
ATOM   4228  H   ARG A 264      11.428  -2.662 -14.389  1.00 96.38           H  
ATOM   4229  CA  ARG A 264       9.515  -2.556 -15.344  1.00 96.38           C  
ATOM   4230  HA  ARG A 264       9.151  -1.956 -16.177  1.00 96.38           H  
ATOM   4231  C   ARG A 264       8.759  -2.069 -14.118  1.00 96.38           C  
ATOM   4232  CB  ARG A 264       9.182  -4.021 -15.669  1.00 96.38           C  
ATOM   4233  HB2 ARG A 264       9.774  -4.345 -16.525  1.00 96.38           H  
ATOM   4234  HB3 ARG A 264       8.131  -4.091 -15.947  1.00 96.38           H  
ATOM   4235  O   ARG A 264       9.301  -1.987 -13.015  1.00 96.38           O  
ATOM   4236  CG  ARG A 264       9.417  -4.988 -14.507  1.00 96.38           C  
ATOM   4237  HG2 ARG A 264       8.840  -4.680 -13.634  1.00 96.38           H  
ATOM   4238  HG3 ARG A 264      10.472  -4.984 -14.235  1.00 96.38           H  
ATOM   4239  CD  ARG A 264       8.966  -6.387 -14.938  1.00 96.38           C  
ATOM   4240  HD2 ARG A 264       7.915  -6.360 -15.225  1.00 96.38           H  
ATOM   4241  HD3 ARG A 264       9.541  -6.691 -15.812  1.00 96.38           H  
ATOM   4242  NE  ARG A 264       9.159  -7.379 -13.870  1.00 96.38           N  
ATOM   4243  HE  ARG A 264       9.939  -8.011 -13.977  1.00 96.38           H  
ATOM   4244  NH1 ARG A 264       7.349  -6.823 -12.563  1.00 96.38           N  
ATOM   4245 HH11 ARG A 264       6.771  -7.097 -11.782  1.00 96.38           H  
ATOM   4246 HH12 ARG A 264       7.110  -6.017 -13.123  1.00 96.38           H  
ATOM   4247  NH2 ARG A 264       8.561  -8.605 -12.059  1.00 96.38           N  
ATOM   4248 HH21 ARG A 264       7.831  -8.853 -11.407  1.00 96.38           H  
ATOM   4249 HH22 ARG A 264       9.236  -9.322 -12.283  1.00 96.38           H  
ATOM   4250  CZ  ARG A 264       8.357  -7.592 -12.843  1.00 96.38           C  
ATOM   4251  N   TYR A 265       7.478  -1.794 -14.309  1.00 97.66           N  
ATOM   4252  H   TYR A 265       7.112  -1.902 -15.244  1.00 97.66           H  
ATOM   4253  CA  TYR A 265       6.534  -1.695 -13.208  1.00 97.66           C  
ATOM   4254  HA  TYR A 265       6.956  -1.032 -12.453  1.00 97.66           H  
ATOM   4255  C   TYR A 265       6.324  -3.074 -12.564  1.00 97.66           C  
ATOM   4256  CB  TYR A 265       5.220  -1.082 -13.711  1.00 97.66           C  
ATOM   4257  HB2 TYR A 265       4.804  -1.724 -14.488  1.00 97.66           H  
ATOM   4258  HB3 TYR A 265       4.505  -1.063 -12.888  1.00 97.66           H  
ATOM   4259  O   TYR A 265       6.363  -4.104 -13.243  1.00 97.66           O  
ATOM   4260  CG  TYR A 265       5.368   0.334 -14.246  1.00 97.66           C  
ATOM   4261  CD1 TYR A 265       5.654   1.389 -13.358  1.00 97.66           C  
ATOM   4262  HD1 TYR A 265       5.771   1.181 -12.305  1.00 97.66           H  
ATOM   4263  CD2 TYR A 265       5.246   0.600 -15.625  1.00 97.66           C  
ATOM   4264  HD2 TYR A 265       5.061  -0.209 -16.316  1.00 97.66           H  
ATOM   4265  CE1 TYR A 265       5.809   2.704 -13.832  1.00 97.66           C  
ATOM   4266  HE1 TYR A 265       6.039   3.500 -13.139  1.00 97.66           H  
ATOM   4267  CE2 TYR A 265       5.395   1.915 -16.107  1.00 97.66           C  
ATOM   4268  HE2 TYR A 265       5.309   2.117 -17.165  1.00 97.66           H  
ATOM   4269  OH  TYR A 265       5.826   4.240 -15.669  1.00 97.66           O  
ATOM   4270  HH  TYR A 265       6.038   4.832 -14.943  1.00 97.66           H  
ATOM   4271  CZ  TYR A 265       5.679   2.968 -15.212  1.00 97.66           C  
ATOM   4272  N   PHE A 266       6.085  -3.091 -11.254  1.00 97.76           N  
ATOM   4273  H   PHE A 266       6.070  -2.213 -10.754  1.00 97.76           H  
ATOM   4274  CA  PHE A 266       5.530  -4.265 -10.580  1.00 97.76           C  
ATOM   4275  HA  PHE A 266       6.167  -5.132 -10.753  1.00 97.76           H  
ATOM   4276  C   PHE A 266       4.142  -4.544 -11.136  1.00 97.76           C  
ATOM   4277  CB  PHE A 266       5.424  -4.014  -9.076  1.00 97.76           C  
ATOM   4278  HB2 PHE A 266       4.795  -4.788  -8.637  1.00 97.76           H  
ATOM   4279  HB3 PHE A 266       4.939  -3.055  -8.893  1.00 97.76           H  
ATOM   4280  O   PHE A 266       3.370  -3.598 -11.274  1.00 97.76           O  
ATOM   4281  CG  PHE A 266       6.758  -4.049  -8.379  1.00 97.76           C  
ATOM   4282  CD1 PHE A 266       7.249  -5.272  -7.899  1.00 97.76           C  
ATOM   4283  HD1 PHE A 266       6.680  -6.180  -8.034  1.00 97.76           H  
ATOM   4284  CD2 PHE A 266       7.524  -2.879  -8.234  1.00 97.76           C  
ATOM   4285  HD2 PHE A 266       7.151  -1.936  -8.605  1.00 97.76           H  
ATOM   4286  CE1 PHE A 266       8.492  -5.317  -7.254  1.00 97.76           C  
ATOM   4287  HE1 PHE A 266       8.858  -6.261  -6.876  1.00 97.76           H  
ATOM   4288  CE2 PHE A 266       8.782  -2.929  -7.613  1.00 97.76           C  
ATOM   4289  HE2 PHE A 266       9.381  -2.034  -7.522  1.00 97.76           H  
ATOM   4290  CZ  PHE A 266       9.262  -4.152  -7.118  1.00 97.76           C  
ATOM   4291  HZ  PHE A 266      10.230  -4.208  -6.643  1.00 97.76           H  
ATOM   4292  N   THR A 267       3.810  -5.800 -11.421  1.00 96.49           N  
ATOM   4293  H   THR A 267       4.451  -6.545 -11.186  1.00 96.49           H  
ATOM   4294  CA  THR A 267       2.471  -6.155 -11.906  1.00 96.49           C  
ATOM   4295  HA  THR A 267       2.259  -5.533 -12.775  1.00 96.49           H  
ATOM   4296  C   THR A 267       1.415  -5.874 -10.822  1.00 96.49           C  
ATOM   4297  CB  THR A 267       2.373  -7.626 -12.345  1.00 96.49           C  
ATOM   4298  HB  THR A 267       1.461  -7.752 -12.930  1.00 96.49           H  
ATOM   4299  O   THR A 267       1.738  -5.774  -9.631  1.00 96.49           O  
ATOM   4300  CG2 THR A 267       3.548  -8.106 -13.195  1.00 96.49           C  
ATOM   4301 HG21 THR A 267       3.320  -9.095 -13.592  1.00 96.49           H  
ATOM   4302 HG22 THR A 267       4.453  -8.180 -12.593  1.00 96.49           H  
ATOM   4303 HG23 THR A 267       3.718  -7.418 -14.024  1.00 96.49           H  
ATOM   4304  OG1 THR A 267       2.259  -8.399 -11.186  1.00 96.49           O  
ATOM   4305  HG1 THR A 267       2.282  -9.325 -11.440  1.00 96.49           H  
ATOM   4306  N   PRO A 268       0.118  -5.783 -11.168  1.00 97.11           N  
ATOM   4307  CA  PRO A 268      -0.938  -5.667 -10.167  1.00 97.11           C  
ATOM   4308  HA  PRO A 268      -0.816  -4.722  -9.637  1.00 97.11           H  
ATOM   4309  C   PRO A 268      -0.930  -6.812  -9.148  1.00 97.11           C  
ATOM   4310  CB  PRO A 268      -2.243  -5.640 -10.963  1.00 97.11           C  
ATOM   4311  HB2 PRO A 268      -2.995  -5.020 -10.474  1.00 97.11           H  
ATOM   4312  HB3 PRO A 268      -2.619  -6.653 -11.110  1.00 97.11           H  
ATOM   4313  O   PRO A 268      -1.200  -6.578  -7.970  1.00 97.11           O  
ATOM   4314  CG  PRO A 268      -1.814  -5.059 -12.308  1.00 97.11           C  
ATOM   4315  HG2 PRO A 268      -1.731  -3.975 -12.234  1.00 97.11           H  
ATOM   4316  HG3 PRO A 268      -2.487  -5.342 -13.117  1.00 97.11           H  
ATOM   4317  CD  PRO A 268      -0.434  -5.674 -12.505  1.00 97.11           C  
ATOM   4318  HD2 PRO A 268       0.174  -5.026 -13.136  1.00 97.11           H  
ATOM   4319  HD3 PRO A 268      -0.529  -6.666 -12.948  1.00 97.11           H  
ATOM   4320  N   ARG A 269      -0.589  -8.035  -9.568  1.00 96.69           N  
ATOM   4321  H   ARG A 269      -0.289  -8.163 -10.524  1.00 96.69           H  
ATOM   4322  CA  ARG A 269      -0.524  -9.190  -8.672  1.00 96.69           C  
ATOM   4323  HA  ARG A 269      -1.413  -9.176  -8.041  1.00 96.69           H  
ATOM   4324  C   ARG A 269       0.684  -9.112  -7.739  1.00 96.69           C  
ATOM   4325  CB  ARG A 269      -0.559 -10.469  -9.517  1.00 96.69           C  
ATOM   4326  HB2 ARG A 269       0.255 -10.400 -10.238  1.00 96.69           H  
ATOM   4327  HB3 ARG A 269      -1.486 -10.491 -10.091  1.00 96.69           H  
ATOM   4328  O   ARG A 269       0.515  -9.363  -6.548  1.00 96.69           O  
ATOM   4329  CG  ARG A 269      -0.435 -11.799  -8.748  1.00 96.69           C  
ATOM   4330  HG2 ARG A 269       0.494 -11.831  -8.178  1.00 96.69           H  
ATOM   4331  HG3 ARG A 269      -0.408 -12.612  -9.473  1.00 96.69           H  
ATOM   4332  CD  ARG A 269      -1.630 -12.098  -7.841  1.00 96.69           C  
ATOM   4333  HD2 ARG A 269      -2.555 -11.917  -8.389  1.00 96.69           H  
ATOM   4334  HD3 ARG A 269      -1.590 -13.156  -7.580  1.00 96.69           H  
ATOM   4335  NE  ARG A 269      -1.594 -11.304  -6.607  1.00 96.69           N  
ATOM   4336  HE  ARG A 269      -0.764 -10.748  -6.462  1.00 96.69           H  
ATOM   4337  NH1 ARG A 269      -3.371 -12.283  -5.513  1.00 96.69           N  
ATOM   4338 HH11 ARG A 269      -3.752 -12.680  -6.360  1.00 96.69           H  
ATOM   4339 HH12 ARG A 269      -3.763 -12.598  -4.637  1.00 96.69           H  
ATOM   4340  NH2 ARG A 269      -1.989 -10.978  -4.413  1.00 96.69           N  
ATOM   4341 HH21 ARG A 269      -2.431 -11.345  -3.583  1.00 96.69           H  
ATOM   4342 HH22 ARG A 269      -0.993 -10.825  -4.348  1.00 96.69           H  
ATOM   4343  CZ  ARG A 269      -2.331 -11.513  -5.540  1.00 96.69           C  
ATOM   4344  N   GLU A 270       1.846  -8.668  -8.208  1.00 97.73           N  
ATOM   4345  H   GLU A 270       1.946  -8.538  -9.204  1.00 97.73           H  
ATOM   4346  CA  GLU A 270       3.020  -8.419  -7.356  1.00 97.73           C  
ATOM   4347  HA  GLU A 270       3.277  -9.323  -6.804  1.00 97.73           H  
ATOM   4348  C   GLU A 270       2.770  -7.294  -6.341  1.00 97.73           C  
ATOM   4349  CB  GLU A 270       4.214  -8.030  -8.225  1.00 97.73           C  
ATOM   4350  HB2 GLU A 270       3.935  -7.170  -8.834  1.00 97.73           H  
ATOM   4351  HB3 GLU A 270       5.041  -7.745  -7.575  1.00 97.73           H  
ATOM   4352  O   GLU A 270       3.096  -7.423  -5.159  1.00 97.73           O  
ATOM   4353  CG  GLU A 270       4.677  -9.182  -9.118  1.00 97.73           C  
ATOM   4354  HG2 GLU A 270       3.843  -9.577  -9.697  1.00 97.73           H  
ATOM   4355  HG3 GLU A 270       5.024  -9.991  -8.474  1.00 97.73           H  
ATOM   4356  CD  GLU A 270       5.782  -8.744 -10.076  1.00 97.73           C  
ATOM   4357  OE1 GLU A 270       6.608  -9.593 -10.468  1.00 97.73           O  
ATOM   4358  OE2 GLU A 270       5.862  -7.540 -10.426  1.00 97.73           O  
ATOM   4359  N   VAL A 271       2.114  -6.206  -6.763  1.00 98.39           N  
ATOM   4360  H   VAL A 271       1.907  -6.132  -7.749  1.00 98.39           H  
ATOM   4361  CA  VAL A 271       1.680  -5.138  -5.847  1.00 98.39           C  
ATOM   4362  HA  VAL A 271       2.552  -4.778  -5.302  1.00 98.39           H  
ATOM   4363  C   VAL A 271       0.700  -5.692  -4.809  1.00 98.39           C  
ATOM   4364  CB  VAL A 271       1.068  -3.949  -6.616  1.00 98.39           C  
ATOM   4365  HB  VAL A 271       0.280  -4.312  -7.277  1.00 98.39           H  
ATOM   4366  O   VAL A 271       0.834  -5.400  -3.622  1.00 98.39           O  
ATOM   4367  CG1 VAL A 271       0.470  -2.893  -5.674  1.00 98.39           C  
ATOM   4368 HG11 VAL A 271      -0.364  -3.314  -5.112  1.00 98.39           H  
ATOM   4369 HG12 VAL A 271       0.100  -2.047  -6.254  1.00 98.39           H  
ATOM   4370 HG13 VAL A 271       1.236  -2.549  -4.979  1.00 98.39           H  
ATOM   4371  CG2 VAL A 271       2.121  -3.228  -7.465  1.00 98.39           C  
ATOM   4372 HG21 VAL A 271       2.914  -2.834  -6.829  1.00 98.39           H  
ATOM   4373 HG22 VAL A 271       2.566  -3.919  -8.181  1.00 98.39           H  
ATOM   4374 HG23 VAL A 271       1.665  -2.411  -8.024  1.00 98.39           H  
ATOM   4375  N   ALA A 272      -0.260  -6.525  -5.220  1.00 98.40           N  
ATOM   4376  H   ALA A 272      -0.340  -6.726  -6.207  1.00 98.40           H  
ATOM   4377  CA  ALA A 272      -1.197  -7.170  -4.306  1.00 98.40           C  
ATOM   4378  HA  ALA A 272      -1.675  -6.395  -3.707  1.00 98.40           H  
ATOM   4379  C   ALA A 272      -0.489  -8.130  -3.324  1.00 98.40           C  
ATOM   4380  CB  ALA A 272      -2.290  -7.847  -5.138  1.00 98.40           C  
ATOM   4381  HB1 ALA A 272      -3.040  -8.289  -4.483  1.00 98.40           H  
ATOM   4382  HB2 ALA A 272      -2.776  -7.111  -5.779  1.00 98.40           H  
ATOM   4383  HB3 ALA A 272      -1.856  -8.619  -5.773  1.00 98.40           H  
ATOM   4384  O   ALA A 272      -0.842  -8.153  -2.144  1.00 98.40           O  
ATOM   4385  N   ASN A 273       0.556  -8.848  -3.759  1.00 98.24           N  
ATOM   4386  H   ASN A 273       0.792  -8.799  -4.740  1.00 98.24           H  
ATOM   4387  CA  ASN A 273       1.401  -9.681  -2.891  1.00 98.24           C  
ATOM   4388  HA  ASN A 273       0.773 -10.398  -2.364  1.00 98.24           H  
ATOM   4389  C   ASN A 273       2.104  -8.829  -1.824  1.00 98.24           C  
ATOM   4390  CB  ASN A 273       2.436 -10.460  -3.733  1.00 98.24           C  
ATOM   4391  HB2 ASN A 273       3.039  -9.773  -4.327  1.00 98.24           H  
ATOM   4392  HB3 ASN A 273       3.112 -10.995  -3.066  1.00 98.24           H  
ATOM   4393  O   ASN A 273       2.031  -9.143  -0.636  1.00 98.24           O  
ATOM   4394  CG  ASN A 273       1.831 -11.492  -4.662  1.00 98.24           C  
ATOM   4395  ND2 ASN A 273       2.600 -12.016  -5.584  1.00 98.24           N  
ATOM   4396 HD21 ASN A 273       3.558 -11.716  -5.694  1.00 98.24           H  
ATOM   4397 HD22 ASN A 273       2.201 -12.692  -6.220  1.00 98.24           H  
ATOM   4398  OD1 ASN A 273       0.662 -11.828  -4.554  1.00 98.24           O  
ATOM   4399  N   LEU A 274       2.721  -7.710  -2.221  1.00 98.67           N  
ATOM   4400  H   LEU A 274       2.776  -7.528  -3.213  1.00 98.67           H  
ATOM   4401  CA  LEU A 274       3.343  -6.750  -1.296  1.00 98.67           C  
ATOM   4402  HA  LEU A 274       4.032  -7.289  -0.647  1.00 98.67           H  
ATOM   4403  C   LEU A 274       2.321  -6.069  -0.367  1.00 98.67           C  
ATOM   4404  CB  LEU A 274       4.125  -5.700  -2.111  1.00 98.67           C  
ATOM   4405  HB2 LEU A 274       4.375  -4.859  -1.465  1.00 98.67           H  
ATOM   4406  HB3 LEU A 274       3.476  -5.326  -2.904  1.00 98.67           H  
ATOM   4407  O   LEU A 274       2.665  -5.618   0.724  1.00 98.67           O  
ATOM   4408  CG  LEU A 274       5.426  -6.238  -2.736  1.00 98.67           C  
ATOM   4409  HG  LEU A 274       5.225  -7.178  -3.250  1.00 98.67           H  
ATOM   4410  CD1 LEU A 274       5.985  -5.243  -3.752  1.00 98.67           C  
ATOM   4411 HD11 LEU A 274       6.316  -4.333  -3.253  1.00 98.67           H  
ATOM   4412 HD12 LEU A 274       5.229  -5.019  -4.504  1.00 98.67           H  
ATOM   4413 HD13 LEU A 274       6.838  -5.694  -4.260  1.00 98.67           H  
ATOM   4414  CD2 LEU A 274       6.511  -6.462  -1.678  1.00 98.67           C  
ATOM   4415 HD21 LEU A 274       6.746  -5.531  -1.162  1.00 98.67           H  
ATOM   4416 HD22 LEU A 274       7.409  -6.841  -2.166  1.00 98.67           H  
ATOM   4417 HD23 LEU A 274       6.189  -7.210  -0.954  1.00 98.67           H  
ATOM   4418  N   MET A 275       1.048  -6.011  -0.760  1.00 98.53           N  
ATOM   4419  H   MET A 275       0.837  -6.311  -1.701  1.00 98.53           H  
ATOM   4420  CA  MET A 275      -0.058  -5.560   0.091  1.00 98.53           C  
ATOM   4421  HA  MET A 275       0.322  -4.808   0.782  1.00 98.53           H  
ATOM   4422  C   MET A 275      -0.638  -6.673   0.979  1.00 98.53           C  
ATOM   4423  CB  MET A 275      -1.131  -4.879  -0.766  1.00 98.53           C  
ATOM   4424  HB2 MET A 275      -2.023  -4.702  -0.165  1.00 98.53           H  
ATOM   4425  HB3 MET A 275      -1.390  -5.516  -1.611  1.00 98.53           H  
ATOM   4426  O   MET A 275      -1.537  -6.408   1.775  1.00 98.53           O  
ATOM   4427  CG  MET A 275      -0.633  -3.534  -1.290  1.00 98.53           C  
ATOM   4428  HG2 MET A 275      -0.368  -2.906  -0.439  1.00 98.53           H  
ATOM   4429  HG3 MET A 275       0.265  -3.693  -1.887  1.00 98.53           H  
ATOM   4430  SD  MET A 275      -1.841  -2.644  -2.297  1.00 98.53           S  
ATOM   4431  CE  MET A 275      -0.802  -1.230  -2.738  1.00 98.53           C  
ATOM   4432  HE1 MET A 275       0.167  -1.589  -3.087  1.00 98.53           H  
ATOM   4433  HE2 MET A 275      -0.660  -0.596  -1.863  1.00 98.53           H  
ATOM   4434  HE3 MET A 275      -1.271  -0.654  -3.536  1.00 98.53           H  
ATOM   4435  N   GLY A 276      -0.116  -7.898   0.901  1.00 98.33           N  
ATOM   4436  H   GLY A 276       0.616  -8.074   0.227  1.00 98.33           H  
ATOM   4437  CA  GLY A 276      -0.539  -9.020   1.737  1.00 98.33           C  
ATOM   4438  HA2 GLY A 276      -0.665  -8.667   2.760  1.00 98.33           H  
ATOM   4439  HA3 GLY A 276       0.241  -9.781   1.720  1.00 98.33           H  
ATOM   4440  C   GLY A 276      -1.848  -9.682   1.305  1.00 98.33           C  
ATOM   4441  O   GLY A 276      -2.428 -10.429   2.090  1.00 98.33           O  
ATOM   4442  N   PHE A 277      -2.339  -9.414   0.091  1.00 98.59           N  
ATOM   4443  H   PHE A 277      -1.789  -8.854  -0.544  1.00 98.59           H  
ATOM   4444  CA  PHE A 277      -3.514 -10.108  -0.435  1.00 98.59           C  
ATOM   4445  HA  PHE A 277      -4.300 -10.042   0.318  1.00 98.59           H  
ATOM   4446  C   PHE A 277      -3.198 -11.586  -0.688  1.00 98.59           C  
ATOM   4447  CB  PHE A 277      -4.024  -9.452  -1.721  1.00 98.59           C  
ATOM   4448  HB2 PHE A 277      -3.184  -9.242  -2.383  1.00 98.59           H  
ATOM   4449  HB3 PHE A 277      -4.673 -10.154  -2.244  1.00 98.59           H  
ATOM   4450  O   PHE A 277      -2.115 -11.895  -1.193  1.00 98.59           O  
ATOM   4451  CG  PHE A 277      -4.810  -8.187  -1.472  1.00 98.59           C  
ATOM   4452  CD1 PHE A 277      -6.211  -8.245  -1.368  1.00 98.59           C  
ATOM   4453  HD1 PHE A 277      -6.729  -9.184  -1.502  1.00 98.59           H  
ATOM   4454  CD2 PHE A 277      -4.143  -6.963  -1.304  1.00 98.59           C  
ATOM   4455  HD2 PHE A 277      -3.066  -6.930  -1.371  1.00 98.59           H  
ATOM   4456  CE1 PHE A 277      -6.942  -7.081  -1.086  1.00 98.59           C  
ATOM   4457  HE1 PHE A 277      -8.018  -7.129  -1.000  1.00 98.59           H  
ATOM   4458  CE2 PHE A 277      -4.872  -5.795  -1.022  1.00 98.59           C  
ATOM   4459  HE2 PHE A 277      -4.361  -4.856  -0.869  1.00 98.59           H  
ATOM   4460  CZ  PHE A 277      -6.272  -5.861  -0.906  1.00 98.59           C  
ATOM   4461  HZ  PHE A 277      -6.839  -4.975  -0.659  1.00 98.59           H  
ATOM   4462  N   PRO A 278      -4.145 -12.501  -0.410  1.00 97.46           N  
ATOM   4463  CA  PRO A 278      -3.929 -13.928  -0.616  1.00 97.46           C  
ATOM   4464  HA  PRO A 278      -3.046 -14.252  -0.065  1.00 97.46           H  
ATOM   4465  C   PRO A 278      -3.733 -14.260  -2.100  1.00 97.46           C  
ATOM   4466  CB  PRO A 278      -5.172 -14.606  -0.032  1.00 97.46           C  
ATOM   4467  HB2 PRO A 278      -5.412 -15.542  -0.536  1.00 97.46           H  
ATOM   4468  HB3 PRO A 278      -5.023 -14.777   1.034  1.00 97.46           H  
ATOM   4469  O   PRO A 278      -4.137 -13.499  -2.984  1.00 97.46           O  
ATOM   4470  CG  PRO A 278      -6.268 -13.558  -0.225  1.00 97.46           C  
ATOM   4471  HG2 PRO A 278      -6.637 -13.596  -1.250  1.00 97.46           H  
ATOM   4472  HG3 PRO A 278      -7.085 -13.692   0.484  1.00 97.46           H  
ATOM   4473  CD  PRO A 278      -5.518 -12.249   0.014  1.00 97.46           C  
ATOM   4474  HD2 PRO A 278      -5.977 -11.445  -0.560  1.00 97.46           H  
ATOM   4475  HD3 PRO A 278      -5.528 -12.008   1.077  1.00 97.46           H  
ATOM   4476  N   GLN A 279      -3.165 -15.435  -2.381  1.00 94.94           N  
ATOM   4477  H   GLN A 279      -2.824 -16.013  -1.626  1.00 94.94           H  
ATOM   4478  CA  GLN A 279      -2.997 -15.923  -3.756  1.00 94.94           C  
ATOM   4479  HA  GLN A 279      -2.466 -15.169  -4.336  1.00 94.94           H  
ATOM   4480  C   GLN A 279      -4.339 -16.135  -4.472  1.00 94.94           C  
ATOM   4481  CB  GLN A 279      -2.173 -17.224  -3.754  1.00 94.94           C  
ATOM   4482  HB2 GLN A 279      -2.662 -17.961  -3.116  1.00 94.94           H  
ATOM   4483  HB3 GLN A 279      -2.149 -17.626  -4.767  1.00 94.94           H  
ATOM   4484  O   GLN A 279      -4.431 -15.943  -5.676  1.00 94.94           O  
ATOM   4485  CG  GLN A 279      -0.723 -17.028  -3.275  1.00 94.94           C  
ATOM   4486  HG2 GLN A 279      -0.202 -17.984  -3.326  1.00 94.94           H  
ATOM   4487  HG3 GLN A 279      -0.725 -16.704  -2.234  1.00 94.94           H  
ATOM   4488  CD  GLN A 279       0.059 -16.014  -4.111  1.00 94.94           C  
ATOM   4489  NE2 GLN A 279       1.079 -15.392  -3.564  1.00 94.94           N  
ATOM   4490 HE21 GLN A 279       1.436 -15.657  -2.658  1.00 94.94           H  
ATOM   4491 HE22 GLN A 279       1.566 -14.758  -4.182  1.00 94.94           H  
ATOM   4492  OE1 GLN A 279      -0.247 -15.726  -5.251  1.00 94.94           O  
ATOM   4493  N   SER A 280      -5.408 -16.429  -3.725  1.00 96.46           N  
ATOM   4494  H   SER A 280      -5.293 -16.557  -2.730  1.00 96.46           H  
ATOM   4495  CA  SER A 280      -6.770 -16.538  -4.264  1.00 96.46           C  
ATOM   4496  HA  SER A 280      -6.744 -17.184  -5.142  1.00 96.46           H  
ATOM   4497  C   SER A 280      -7.381 -15.204  -4.711  1.00 96.46           C  
ATOM   4498  CB  SER A 280      -7.681 -17.185  -3.219  1.00 96.46           C  
ATOM   4499  HB2 SER A 280      -8.702 -17.219  -3.602  1.00 96.46           H  
ATOM   4500  HB3 SER A 280      -7.345 -18.206  -3.037  1.00 96.46           H  
ATOM   4501  O   SER A 280      -8.405 -15.201  -5.390  1.00 96.46           O  
ATOM   4502  OG  SER A 280      -7.650 -16.457  -2.000  1.00 96.46           O  
ATOM   4503  HG  SER A 280      -8.333 -16.818  -1.431  1.00 96.46           H  
ATOM   4504  N   PHE A 281      -6.793 -14.063  -4.335  1.00 97.27           N  
ATOM   4505  H   PHE A 281      -5.912 -14.115  -3.843  1.00 97.27           H  
ATOM   4506  CA  PHE A 281      -7.260 -12.758  -4.793  1.00 97.27           C  
ATOM   4507  HA  PHE A 281      -8.346 -12.729  -4.703  1.00 97.27           H  
ATOM   4508  C   PHE A 281      -6.908 -12.552  -6.272  1.00 97.27           C  
ATOM   4509  CB  PHE A 281      -6.683 -11.654  -3.899  1.00 97.27           C  
ATOM   4510  HB2 PHE A 281      -5.598 -11.754  -3.867  1.00 97.27           H  
ATOM   4511  HB3 PHE A 281      -7.061 -11.784  -2.884  1.00 97.27           H  
ATOM   4512  O   PHE A 281      -5.757 -12.690  -6.679  1.00 97.27           O  
ATOM   4513  CG  PHE A 281      -6.997 -10.250  -4.365  1.00 97.27           C  
ATOM   4514  CD1 PHE A 281      -6.032  -9.518  -5.082  1.00 97.27           C  
ATOM   4515  HD1 PHE A 281      -5.070  -9.957  -5.302  1.00 97.27           H  
ATOM   4516  CD2 PHE A 281      -8.260  -9.685  -4.110  1.00 97.27           C  
ATOM   4517  HD2 PHE A 281      -9.010 -10.252  -3.579  1.00 97.27           H  
ATOM   4518  CE1 PHE A 281      -6.326  -8.223  -5.539  1.00 97.27           C  
ATOM   4519  HE1 PHE A 281      -5.590  -7.674  -6.107  1.00 97.27           H  
ATOM   4520  CE2 PHE A 281      -8.553  -8.388  -4.566  1.00 97.27           C  
ATOM   4521  HE2 PHE A 281      -9.529  -7.962  -4.385  1.00 97.27           H  
ATOM   4522  CZ  PHE A 281      -7.587  -7.658  -5.281  1.00 97.27           C  
ATOM   4523  HZ  PHE A 281      -7.820  -6.670  -5.650  1.00 97.27           H  
ATOM   4524  N   SER A 282      -7.888 -12.166  -7.078  1.00 95.39           N  
ATOM   4525  H   SER A 282      -8.832 -12.091  -6.726  1.00 95.39           H  
ATOM   4526  CA  SER A 282      -7.692 -11.847  -8.490  1.00 95.39           C  
ATOM   4527  HA  SER A 282      -6.675 -11.485  -8.639  1.00 95.39           H  
ATOM   4528  C   SER A 282      -8.639 -10.730  -8.921  1.00 95.39           C  
ATOM   4529  CB  SER A 282      -7.868 -13.101  -9.356  1.00 95.39           C  
ATOM   4530  HB2 SER A 282      -7.763 -12.839 -10.408  1.00 95.39           H  
ATOM   4531  HB3 SER A 282      -7.096 -13.827  -9.099  1.00 95.39           H  
ATOM   4532  O   SER A 282      -9.650 -10.452  -8.269  1.00 95.39           O  
ATOM   4533  OG  SER A 282      -9.140 -13.676  -9.142  1.00 95.39           O  
ATOM   4534  HG  SER A 282      -9.018 -14.538  -8.739  1.00 95.39           H  
ATOM   4535  N   PHE A 283      -8.283 -10.052 -10.010  1.00 96.53           N  
ATOM   4536  H   PHE A 283      -7.491 -10.379 -10.544  1.00 96.53           H  
ATOM   4537  CA  PHE A 283      -9.166  -9.084 -10.650  1.00 96.53           C  
ATOM   4538  HA  PHE A 283      -9.816  -8.653  -9.889  1.00 96.53           H  
ATOM   4539  C   PHE A 283     -10.018  -9.785 -11.709  1.00 96.53           C  
ATOM   4540  CB  PHE A 283      -8.355  -7.942 -11.272  1.00 96.53           C  
ATOM   4541  HB2 PHE A 283      -7.633  -8.353 -11.977  1.00 96.53           H  
ATOM   4542  HB3 PHE A 283      -9.030  -7.296 -11.834  1.00 96.53           H  
ATOM   4543  O   PHE A 283      -9.496 -10.650 -12.411  1.00 96.53           O  
ATOM   4544  CG  PHE A 283      -7.642  -7.104 -10.236  1.00 96.53           C  
ATOM   4545  CD1 PHE A 283      -8.370  -6.170  -9.476  1.00 96.53           C  
ATOM   4546  HD1 PHE A 283      -9.427  -6.041  -9.652  1.00 96.53           H  
ATOM   4547  CD2 PHE A 283      -6.273  -7.302  -9.986  1.00 96.53           C  
ATOM   4548  HD2 PHE A 283      -5.713  -8.020 -10.568  1.00 96.53           H  
ATOM   4549  CE1 PHE A 283      -7.732  -5.451  -8.453  1.00 96.53           C  
ATOM   4550  HE1 PHE A 283      -8.302  -4.778  -7.830  1.00 96.53           H  
ATOM   4551  CE2 PHE A 283      -5.634  -6.581  -8.965  1.00 96.53           C  
ATOM   4552  HE2 PHE A 283      -4.588  -6.759  -8.761  1.00 96.53           H  
ATOM   4553  CZ  PHE A 283      -6.368  -5.665  -8.195  1.00 96.53           C  
ATOM   4554  HZ  PHE A 283      -5.892  -5.155  -7.371  1.00 96.53           H  
ATOM   4555  N   PRO A 284     -11.286  -9.379 -11.890  1.00 96.92           N  
ATOM   4556  CA  PRO A 284     -12.042  -9.774 -13.071  1.00 96.92           C  
ATOM   4557  HA  PRO A 284     -12.175 -10.855 -13.061  1.00 96.92           H  
ATOM   4558  C   PRO A 284     -11.300  -9.355 -14.349  1.00 96.92           C  
ATOM   4559  CB  PRO A 284     -13.403  -9.086 -12.934  1.00 96.92           C  
ATOM   4560  HB2 PRO A 284     -14.211  -9.740 -13.263  1.00 96.92           H  
ATOM   4561  HB3 PRO A 284     -13.413  -8.155 -13.501  1.00 96.92           H  
ATOM   4562  O   PRO A 284     -10.761  -8.245 -14.409  1.00 96.92           O  
ATOM   4563  CG  PRO A 284     -13.523  -8.762 -11.446  1.00 96.92           C  
ATOM   4564  HG2 PRO A 284     -13.915  -9.631 -10.916  1.00 96.92           H  
ATOM   4565  HG3 PRO A 284     -14.148  -7.888 -11.269  1.00 96.92           H  
ATOM   4566  CD  PRO A 284     -12.078  -8.521 -11.024  1.00 96.92           C  
ATOM   4567  HD2 PRO A 284     -11.953  -8.787  -9.974  1.00 96.92           H  
ATOM   4568  HD3 PRO A 284     -11.803  -7.480 -11.193  1.00 96.92           H  
ATOM   4569  N   GLU A 285     -11.292 -10.217 -15.366  1.00 92.88           N  
ATOM   4570  H   GLU A 285     -11.743 -11.113 -15.245  1.00 92.88           H  
ATOM   4571  CA  GLU A 285     -10.502 -10.045 -16.599  1.00 92.88           C  
ATOM   4572  HA  GLU A 285      -9.439 -10.062 -16.356  1.00 92.88           H  
ATOM   4573  C   GLU A 285     -10.786  -8.722 -17.325  1.00 92.88           C  
ATOM   4574  CB  GLU A 285     -10.800 -11.203 -17.561  1.00 92.88           C  
ATOM   4575  HB2 GLU A 285     -11.872 -11.229 -17.757  1.00 92.88           H  
ATOM   4576  HB3 GLU A 285     -10.280 -11.009 -18.499  1.00 92.88           H  
ATOM   4577  O   GLU A 285      -9.897  -8.112 -17.915  1.00 92.88           O  
ATOM   4578  CG  GLU A 285     -10.341 -12.567 -17.024  1.00 92.88           C  
ATOM   4579  HG2 GLU A 285     -10.876 -12.783 -16.099  1.00 92.88           H  
ATOM   4580  HG3 GLU A 285      -9.277 -12.508 -16.795  1.00 92.88           H  
ATOM   4581  CD  GLU A 285     -10.588 -13.711 -18.022  1.00 92.88           C  
ATOM   4582  OE1 GLU A 285     -10.133 -14.833 -17.715  1.00 92.88           O  
ATOM   4583  OE2 GLU A 285     -11.242 -13.462 -19.060  1.00 92.88           O  
ATOM   4584  N   GLN A 286     -12.018  -8.222 -17.227  1.00 96.35           N  
ATOM   4585  H   GLN A 286     -12.704  -8.789 -16.749  1.00 96.35           H  
ATOM   4586  CA  GLN A 286     -12.451  -6.974 -17.849  1.00 96.35           C  
ATOM   4587  HA  GLN A 286     -12.098  -6.989 -18.880  1.00 96.35           H  
ATOM   4588  C   GLN A 286     -11.860  -5.708 -17.210  1.00 96.35           C  
ATOM   4589  CB  GLN A 286     -13.990  -6.913 -17.888  1.00 96.35           C  
ATOM   4590  HB2 GLN A 286     -14.373  -7.792 -18.407  1.00 96.35           H  
ATOM   4591  HB3 GLN A 286     -14.262  -6.049 -18.494  1.00 96.35           H  
ATOM   4592  O   GLN A 286     -12.038  -4.616 -17.752  1.00 96.35           O  
ATOM   4593  CG  GLN A 286     -14.710  -6.770 -16.530  1.00 96.35           C  
ATOM   4594  HG2 GLN A 286     -14.148  -6.118 -15.860  1.00 96.35           H  
ATOM   4595  HG3 GLN A 286     -15.668  -6.286 -16.722  1.00 96.35           H  
ATOM   4596  CD  GLN A 286     -15.001  -8.088 -15.812  1.00 96.35           C  
ATOM   4597  NE2 GLN A 286     -16.017  -8.143 -14.981  1.00 96.35           N  
ATOM   4598 HE21 GLN A 286     -16.650  -7.363 -14.874  1.00 96.35           H  
ATOM   4599 HE22 GLN A 286     -16.198  -9.059 -14.595  1.00 96.35           H  
ATOM   4600  OE1 GLN A 286     -14.327  -9.089 -15.952  1.00 96.35           O  
ATOM   4601  N   ILE A 287     -11.211  -5.801 -16.044  1.00 97.13           N  
ATOM   4602  H   ILE A 287     -11.024  -6.721 -15.672  1.00 97.13           H  
ATOM   4603  CA  ILE A 287     -10.687  -4.630 -15.336  1.00 97.13           C  
ATOM   4604  HA  ILE A 287     -11.383  -3.806 -15.494  1.00 97.13           H  
ATOM   4605  C   ILE A 287      -9.318  -4.245 -15.912  1.00 97.13           C  
ATOM   4606  CB  ILE A 287     -10.632  -4.855 -13.812  1.00 97.13           C  
ATOM   4607  HB  ILE A 287      -9.943  -5.674 -13.606  1.00 97.13           H  
ATOM   4608  O   ILE A 287      -8.350  -4.981 -15.717  1.00 97.13           O  
ATOM   4609  CG1 ILE A 287     -12.009  -5.239 -13.224  1.00 97.13           C  
ATOM   4610 HG12 ILE A 287     -11.900  -5.373 -12.148  1.00 97.13           H  
ATOM   4611 HG13 ILE A 287     -12.308  -6.203 -13.637  1.00 97.13           H  
ATOM   4612  CG2 ILE A 287     -10.102  -3.594 -13.101  1.00 97.13           C  
ATOM   4613 HG21 ILE A 287      -9.079  -3.386 -13.417  1.00 97.13           H  
ATOM   4614 HG22 ILE A 287     -10.726  -2.732 -13.339  1.00 97.13           H  
ATOM   4615 HG23 ILE A 287     -10.100  -3.757 -12.023  1.00 97.13           H  
ATOM   4616  CD1 ILE A 287     -13.155  -4.244 -13.471  1.00 97.13           C  
ATOM   4617 HD11 ILE A 287     -12.923  -3.273 -13.034  1.00 97.13           H  
ATOM   4618 HD12 ILE A 287     -13.344  -4.131 -14.538  1.00 97.13           H  
ATOM   4619 HD13 ILE A 287     -14.061  -4.627 -13.002  1.00 97.13           H  
ATOM   4620  N   PRO A 288      -9.164  -3.060 -16.534  1.00 95.86           N  
ATOM   4621  CA  PRO A 288      -7.887  -2.650 -17.111  1.00 95.86           C  
ATOM   4622  HA  PRO A 288      -7.584  -3.398 -17.844  1.00 95.86           H  
ATOM   4623  C   PRO A 288      -6.795  -2.495 -16.047  1.00 95.86           C  
ATOM   4624  CB  PRO A 288      -8.158  -1.316 -17.820  1.00 95.86           C  
ATOM   4625  HB2 PRO A 288      -7.614  -1.248 -18.762  1.00 95.86           H  
ATOM   4626  HB3 PRO A 288      -7.896  -0.481 -17.170  1.00 95.86           H  
ATOM   4627  O   PRO A 288      -7.057  -1.948 -14.972  1.00 95.86           O  
ATOM   4628  CG  PRO A 288      -9.668  -1.314 -18.046  1.00 95.86           C  
ATOM   4629  HG2 PRO A 288      -9.905  -1.873 -18.952  1.00 95.86           H  
ATOM   4630  HG3 PRO A 288     -10.075  -0.304 -18.098  1.00 95.86           H  
ATOM   4631  CD  PRO A 288     -10.189  -2.071 -16.834  1.00 95.86           C  
ATOM   4632  HD2 PRO A 288     -10.286  -1.398 -15.983  1.00 95.86           H  
ATOM   4633  HD3 PRO A 288     -11.156  -2.511 -17.075  1.00 95.86           H  
ATOM   4634  N   THR A 289      -5.544  -2.827 -16.378  1.00 95.44           N  
ATOM   4635  H   THR A 289      -5.402  -3.351 -17.230  1.00 95.44           H  
ATOM   4636  CA  THR A 289      -4.362  -2.728 -15.491  1.00 95.44           C  
ATOM   4637  HA  THR A 289      -4.400  -3.530 -14.754  1.00 95.44           H  
ATOM   4638  C   THR A 289      -4.272  -1.389 -14.749  1.00 95.44           C  
ATOM   4639  CB  THR A 289      -3.088  -2.900 -16.334  1.00 95.44           C  
ATOM   4640  HB  THR A 289      -2.976  -2.027 -16.976  1.00 95.44           H  
ATOM   4641  O   THR A 289      -4.025  -1.334 -13.547  1.00 95.44           O  
ATOM   4642  CG2 THR A 289      -1.817  -3.061 -15.513  1.00 95.44           C  
ATOM   4643 HG21 THR A 289      -1.861  -3.983 -14.933  1.00 95.44           H  
ATOM   4644 HG22 THR A 289      -0.959  -3.104 -16.184  1.00 95.44           H  
ATOM   4645 HG23 THR A 289      -1.697  -2.215 -14.837  1.00 95.44           H  
ATOM   4646  OG1 THR A 289      -3.217  -4.028 -17.158  1.00 95.44           O  
ATOM   4647  HG1 THR A 289      -2.705  -4.751 -16.787  1.00 95.44           H  
ATOM   4648  N   LYS A 290      -4.564  -0.277 -15.435  1.00 95.53           N  
ATOM   4649  H   LYS A 290      -4.761  -0.390 -16.419  1.00 95.53           H  
ATOM   4650  CA  LYS A 290      -4.585   1.068 -14.835  1.00 95.53           C  
ATOM   4651  HA  LYS A 290      -3.606   1.266 -14.397  1.00 95.53           H  
ATOM   4652  C   LYS A 290      -5.609   1.205 -13.703  1.00 95.53           C  
ATOM   4653  CB  LYS A 290      -4.857   2.077 -15.954  1.00 95.53           C  
ATOM   4654  HB2 LYS A 290      -5.836   1.874 -16.388  1.00 95.53           H  
ATOM   4655  HB3 LYS A 290      -4.103   1.937 -16.729  1.00 95.53           H  
ATOM   4656  O   LYS A 290      -5.365   1.915 -12.729  1.00 95.53           O  
ATOM   4657  CG  LYS A 290      -4.804   3.536 -15.477  1.00 95.53           C  
ATOM   4658  HG2 LYS A 290      -3.826   3.743 -15.043  1.00 95.53           H  
ATOM   4659  HG3 LYS A 290      -5.579   3.720 -14.733  1.00 95.53           H  
ATOM   4660  CD  LYS A 290      -5.041   4.450 -16.680  1.00 95.53           C  
ATOM   4661  HD2 LYS A 290      -6.031   4.248 -17.091  1.00 95.53           H  
ATOM   4662  HD3 LYS A 290      -4.294   4.224 -17.441  1.00 95.53           H  
ATOM   4663  CE  LYS A 290      -4.933   5.920 -16.290  1.00 95.53           C  
ATOM   4664  HE2 LYS A 290      -3.944   6.074 -15.858  1.00 95.53           H  
ATOM   4665  HE3 LYS A 290      -5.688   6.140 -15.536  1.00 95.53           H  
ATOM   4666  NZ  LYS A 290      -5.112   6.777 -17.489  1.00 95.53           N  
ATOM   4667  HZ1 LYS A 290      -4.389   6.574 -18.165  1.00 95.53           H  
ATOM   4668  HZ2 LYS A 290      -5.990   6.573 -17.945  1.00 95.53           H  
ATOM   4669  HZ3 LYS A 290      -5.074   7.762 -17.271  1.00 95.53           H  
ATOM   4670  N   GLN A 291      -6.774   0.574 -13.838  1.00 97.40           N  
ATOM   4671  H   GLN A 291      -6.860  -0.109 -14.577  1.00 97.40           H  
ATOM   4672  CA  GLN A 291      -7.782   0.552 -12.781  1.00 97.40           C  
ATOM   4673  HA  GLN A 291      -7.874   1.553 -12.359  1.00 97.40           H  
ATOM   4674  C   GLN A 291      -7.363  -0.375 -11.641  1.00 97.40           C  
ATOM   4675  CB  GLN A 291      -9.153   0.142 -13.328  1.00 97.40           C  
ATOM   4676  HB2 GLN A 291      -9.834   0.051 -12.483  1.00 97.40           H  
ATOM   4677  HB3 GLN A 291      -9.083  -0.834 -13.809  1.00 97.40           H  
ATOM   4678  O   GLN A 291      -7.555   0.013 -10.490  1.00 97.40           O  
ATOM   4679  CG  GLN A 291      -9.741   1.159 -14.321  1.00 97.40           C  
ATOM   4680  HG2 GLN A 291      -9.130   1.182 -15.223  1.00 97.40           H  
ATOM   4681  HG3 GLN A 291      -9.739   2.151 -13.869  1.00 97.40           H  
ATOM   4682  CD  GLN A 291     -11.174   0.807 -14.713  1.00 97.40           C  
ATOM   4683  NE2 GLN A 291     -11.835   1.603 -15.523  1.00 97.40           N  
ATOM   4684 HE21 GLN A 291     -12.743   1.248 -15.787  1.00 97.40           H  
ATOM   4685 HE22 GLN A 291     -11.385   2.351 -16.031  1.00 97.40           H  
ATOM   4686  OE1 GLN A 291     -11.744  -0.171 -14.279  1.00 97.40           O  
ATOM   4687  N   GLN A 292      -6.731  -1.514 -11.946  1.00 98.05           N  
ATOM   4688  H   GLN A 292      -6.636  -1.774 -12.917  1.00 98.05           H  
ATOM   4689  CA  GLN A 292      -6.170  -2.424 -10.941  1.00 98.05           C  
ATOM   4690  HA  GLN A 292      -6.977  -2.777 -10.299  1.00 98.05           H  
ATOM   4691  C   GLN A 292      -5.144  -1.699 -10.048  1.00 98.05           C  
ATOM   4692  CB  GLN A 292      -5.552  -3.666 -11.603  1.00 98.05           C  
ATOM   4693  HB2 GLN A 292      -4.675  -3.378 -12.184  1.00 98.05           H  
ATOM   4694  HB3 GLN A 292      -5.218  -4.327 -10.804  1.00 98.05           H  
ATOM   4695  O   GLN A 292      -5.306  -1.662  -8.829  1.00 98.05           O  
ATOM   4696  CG  GLN A 292      -6.515  -4.455 -12.511  1.00 98.05           C  
ATOM   4697  HG2 GLN A 292      -6.841  -3.823 -13.338  1.00 98.05           H  
ATOM   4698  HG3 GLN A 292      -7.392  -4.762 -11.941  1.00 98.05           H  
ATOM   4699  CD  GLN A 292      -5.866  -5.699 -13.113  1.00 98.05           C  
ATOM   4700  NE2 GLN A 292      -6.427  -6.291 -14.140  1.00 98.05           N  
ATOM   4701 HE21 GLN A 292      -7.266  -5.947 -14.584  1.00 98.05           H  
ATOM   4702 HE22 GLN A 292      -5.993  -7.144 -14.465  1.00 98.05           H  
ATOM   4703  OE1 GLN A 292      -4.816  -6.139 -12.689  1.00 98.05           O  
ATOM   4704  N   TYR A 293      -4.165  -0.990 -10.630  1.00 98.11           N  
ATOM   4705  H   TYR A 293      -4.012  -1.098 -11.622  1.00 98.11           H  
ATOM   4706  CA  TYR A 293      -3.229  -0.164  -9.848  1.00 98.11           C  
ATOM   4707  HA  TYR A 293      -2.712  -0.802  -9.131  1.00 98.11           H  
ATOM   4708  C   TYR A 293      -3.925   0.928  -9.044  1.00 98.11           C  
ATOM   4709  CB  TYR A 293      -2.202   0.526 -10.752  1.00 98.11           C  
ATOM   4710  HB2 TYR A 293      -2.732   1.079 -11.528  1.00 98.11           H  
ATOM   4711  HB3 TYR A 293      -1.649   1.252 -10.157  1.00 98.11           H  
ATOM   4712  O   TYR A 293      -3.555   1.192  -7.901  1.00 98.11           O  
ATOM   4713  CG  TYR A 293      -1.181  -0.384 -11.386  1.00 98.11           C  
ATOM   4714  CD1 TYR A 293      -0.521  -1.368 -10.621  1.00 98.11           C  
ATOM   4715  HD1 TYR A 293      -0.731  -1.502  -9.570  1.00 98.11           H  
ATOM   4716  CD2 TYR A 293      -0.848  -0.195 -12.740  1.00 98.11           C  
ATOM   4717  HD2 TYR A 293      -1.322   0.589 -13.311  1.00 98.11           H  
ATOM   4718  CE1 TYR A 293       0.434  -2.198 -11.230  1.00 98.11           C  
ATOM   4719  HE1 TYR A 293       0.946  -2.966 -10.670  1.00 98.11           H  
ATOM   4720  CE2 TYR A 293       0.117  -1.014 -13.345  1.00 98.11           C  
ATOM   4721  HE2 TYR A 293       0.378  -0.880 -14.384  1.00 98.11           H  
ATOM   4722  OH  TYR A 293       1.603  -2.859 -13.215  1.00 98.11           O  
ATOM   4723  HH  TYR A 293       1.793  -2.616 -14.124  1.00 98.11           H  
ATOM   4724  CZ  TYR A 293       0.737  -2.031 -12.596  1.00 98.11           C  
ATOM   4725  N   ARG A 294      -4.950   1.571  -9.615  1.00 97.47           N  
ATOM   4726  H   ARG A 294      -5.186   1.331 -10.567  1.00 97.47           H  
ATOM   4727  CA  ARG A 294      -5.690   2.628  -8.920  1.00 97.47           C  
ATOM   4728  HA  ARG A 294      -4.969   3.384  -8.606  1.00 97.47           H  
ATOM   4729  C   ARG A 294      -6.358   2.104  -7.649  1.00 97.47           C  
ATOM   4730  CB  ARG A 294      -6.697   3.270  -9.879  1.00 97.47           C  
ATOM   4731  HB2 ARG A 294      -7.459   2.537 -10.146  1.00 97.47           H  
ATOM   4732  HB3 ARG A 294      -6.175   3.576 -10.786  1.00 97.47           H  
ATOM   4733  O   ARG A 294      -6.310   2.789  -6.629  1.00 97.47           O  
ATOM   4734  CG  ARG A 294      -7.364   4.506  -9.259  1.00 97.47           C  
ATOM   4735  HG2 ARG A 294      -7.851   4.247  -8.319  1.00 97.47           H  
ATOM   4736  HG3 ARG A 294      -6.594   5.253  -9.064  1.00 97.47           H  
ATOM   4737  CD  ARG A 294      -8.403   5.126 -10.197  1.00 97.47           C  
ATOM   4738  HD2 ARG A 294      -8.728   6.071  -9.761  1.00 97.47           H  
ATOM   4739  HD3 ARG A 294      -7.934   5.326 -11.161  1.00 97.47           H  
ATOM   4740  NE  ARG A 294      -9.574   4.248 -10.388  1.00 97.47           N  
ATOM   4741  HE  ARG A 294      -9.496   3.304 -10.036  1.00 97.47           H  
ATOM   4742  NH1 ARG A 294     -10.933   5.754 -11.472  1.00 97.47           N  
ATOM   4743 HH11 ARG A 294     -10.230   6.471 -11.368  1.00 97.47           H  
ATOM   4744 HH12 ARG A 294     -11.831   5.962 -11.885  1.00 97.47           H  
ATOM   4745  NH2 ARG A 294     -11.665   3.682 -11.099  1.00 97.47           N  
ATOM   4746 HH21 ARG A 294     -12.544   3.914 -11.538  1.00 97.47           H  
ATOM   4747 HH22 ARG A 294     -11.551   2.744 -10.742  1.00 97.47           H  
ATOM   4748  CZ  ARG A 294     -10.713   4.564 -10.981  1.00 97.47           C  
ATOM   4749  N   VAL A 295      -6.993   0.930  -7.709  1.00 97.52           N  
ATOM   4750  H   VAL A 295      -6.967   0.404  -8.571  1.00 97.52           H  
ATOM   4751  CA  VAL A 295      -7.670   0.346  -6.541  1.00 97.52           C  
ATOM   4752  HA  VAL A 295      -8.193   1.149  -6.023  1.00 97.52           H  
ATOM   4753  C   VAL A 295      -6.671  -0.199  -5.524  1.00 97.52           C  
ATOM   4754  CB  VAL A 295      -8.748  -0.692  -6.908  1.00 97.52           C  
ATOM   4755  HB  VAL A 295      -9.201  -1.040  -5.980  1.00 97.52           H  
ATOM   4756  O   VAL A 295      -6.834   0.081  -4.341  1.00 97.52           O  
ATOM   4757  CG1 VAL A 295      -9.857  -0.041  -7.747  1.00 97.52           C  
ATOM   4758 HG11 VAL A 295     -10.654  -0.766  -7.912  1.00 97.52           H  
ATOM   4759 HG12 VAL A 295     -10.271   0.812  -7.210  1.00 97.52           H  
ATOM   4760 HG13 VAL A 295      -9.468   0.278  -8.714  1.00 97.52           H  
ATOM   4761  CG2 VAL A 295      -8.234  -1.917  -7.662  1.00 97.52           C  
ATOM   4762 HG21 VAL A 295      -7.827  -1.622  -8.629  1.00 97.52           H  
ATOM   4763 HG22 VAL A 295      -9.062  -2.605  -7.834  1.00 97.52           H  
ATOM   4764 HG23 VAL A 295      -7.472  -2.439  -7.083  1.00 97.52           H  
ATOM   4765  N   LEU A 296      -5.586  -0.848  -5.963  1.00 98.23           N  
ATOM   4766  H   LEU A 296      -5.513  -1.071  -6.945  1.00 98.23           H  
ATOM   4767  CA  LEU A 296      -4.505  -1.293  -5.074  1.00 98.23           C  
ATOM   4768  HA  LEU A 296      -4.916  -1.932  -4.293  1.00 98.23           H  
ATOM   4769  C   LEU A 296      -3.839  -0.112  -4.367  1.00 98.23           C  
ATOM   4770  CB  LEU A 296      -3.461  -2.080  -5.883  1.00 98.23           C  
ATOM   4771  HB2 LEU A 296      -3.181  -1.495  -6.759  1.00 98.23           H  
ATOM   4772  HB3 LEU A 296      -2.567  -2.218  -5.275  1.00 98.23           H  
ATOM   4773  O   LEU A 296      -3.695  -0.106  -3.150  1.00 98.23           O  
ATOM   4774  CG  LEU A 296      -3.956  -3.461  -6.331  1.00 98.23           C  
ATOM   4775  HG  LEU A 296      -4.931  -3.343  -6.805  1.00 98.23           H  
ATOM   4776  CD1 LEU A 296      -2.987  -4.043  -7.352  1.00 98.23           C  
ATOM   4777 HD11 LEU A 296      -3.351  -5.013  -7.692  1.00 98.23           H  
ATOM   4778 HD12 LEU A 296      -2.902  -3.383  -8.215  1.00 98.23           H  
ATOM   4779 HD13 LEU A 296      -2.006  -4.185  -6.898  1.00 98.23           H  
ATOM   4780  CD2 LEU A 296      -4.084  -4.436  -5.158  1.00 98.23           C  
ATOM   4781 HD21 LEU A 296      -3.125  -4.539  -4.650  1.00 98.23           H  
ATOM   4782 HD22 LEU A 296      -4.393  -5.415  -5.523  1.00 98.23           H  
ATOM   4783 HD23 LEU A 296      -4.833  -4.093  -4.443  1.00 98.23           H  
ATOM   4784  N   GLY A 297      -3.511   0.951  -5.098  1.00 97.10           N  
ATOM   4785  H   GLY A 297      -3.621   0.894  -6.101  1.00 97.10           H  
ATOM   4786  CA  GLY A 297      -2.892   2.144  -4.529  1.00 97.10           C  
ATOM   4787  HA2 GLY A 297      -2.710   2.840  -5.347  1.00 97.10           H  
ATOM   4788  HA3 GLY A 297      -1.935   1.871  -4.083  1.00 97.10           H  
ATOM   4789  C   GLY A 297      -3.749   2.846  -3.467  1.00 97.10           C  
ATOM   4790  O   GLY A 297      -3.194   3.480  -2.566  1.00 97.10           O  
ATOM   4791  N   ASN A 298      -5.076   2.700  -3.536  1.00 96.34           N  
ATOM   4792  H   ASN A 298      -5.443   2.129  -4.284  1.00 96.34           H  
ATOM   4793  CA  ASN A 298      -6.030   3.165  -2.521  1.00 96.34           C  
ATOM   4794  HA  ASN A 298      -5.637   4.051  -2.022  1.00 96.34           H  
ATOM   4795  C   ASN A 298      -6.310   2.137  -1.411  1.00 96.34           C  
ATOM   4796  CB  ASN A 298      -7.349   3.531  -3.216  1.00 96.34           C  
ATOM   4797  HB2 ASN A 298      -8.132   3.634  -2.464  1.00 96.34           H  
ATOM   4798  HB3 ASN A 298      -7.640   2.717  -3.880  1.00 96.34           H  
ATOM   4799  O   ASN A 298      -7.013   2.464  -0.464  1.00 96.34           O  
ATOM   4800  CG  ASN A 298      -7.327   4.832  -3.989  1.00 96.34           C  
ATOM   4801  ND2 ASN A 298      -8.276   4.991  -4.882  1.00 96.34           N  
ATOM   4802 HD21 ASN A 298      -8.952   4.248  -4.988  1.00 96.34           H  
ATOM   4803 HD22 ASN A 298      -8.353   5.898  -5.320  1.00 96.34           H  
ATOM   4804  OD1 ASN A 298      -6.533   5.742  -3.796  1.00 96.34           O  
ATOM   4805  N   SER A 299      -5.804   0.912  -1.533  1.00 97.62           N  
ATOM   4806  H   SER A 299      -5.223   0.696  -2.331  1.00 97.62           H  
ATOM   4807  CA  SER A 299      -6.044  -0.167  -0.579  1.00 97.62           C  
ATOM   4808  HA  SER A 299      -7.081  -0.111  -0.246  1.00 97.62           H  
ATOM   4809  C   SER A 299      -5.159  -0.042   0.670  1.00 97.62           C  
ATOM   4810  CB  SER A 299      -5.854  -1.511  -1.293  1.00 97.62           C  
ATOM   4811  HB2 SER A 299      -6.258  -1.458  -2.304  1.00 97.62           H  
ATOM   4812  HB3 SER A 299      -4.794  -1.761  -1.345  1.00 97.62           H  
ATOM   4813  O   SER A 299      -4.507   0.976   0.914  1.00 97.62           O  
ATOM   4814  OG  SER A 299      -6.553  -2.508  -0.580  1.00 97.62           O  
ATOM   4815  HG  SER A 299      -7.378  -2.691  -1.034  1.00 97.62           H  
ATOM   4816  N   LEU A 300      -5.113  -1.099   1.467  1.00 97.59           N  
ATOM   4817  H   LEU A 300      -5.593  -1.926   1.142  1.00 97.59           H  
ATOM   4818  CA  LEU A 300      -4.371  -1.214   2.717  1.00 97.59           C  
ATOM   4819  HA  LEU A 300      -3.752  -0.327   2.855  1.00 97.59           H  
ATOM   4820  C   LEU A 300      -3.414  -2.409   2.661  1.00 97.59           C  
ATOM   4821  CB  LEU A 300      -5.384  -1.233   3.879  1.00 97.59           C  
ATOM   4822  HB2 LEU A 300      -4.859  -1.351   4.827  1.00 97.59           H  
ATOM   4823  HB3 LEU A 300      -5.847  -0.247   3.902  1.00 97.59           H  
ATOM   4824  O   LEU A 300      -3.403  -3.160   1.687  1.00 97.59           O  
ATOM   4825  CG  LEU A 300      -6.515  -2.283   3.788  1.00 97.59           C  
ATOM   4826  HG  LEU A 300      -6.928  -2.314   2.780  1.00 97.59           H  
ATOM   4827  CD1 LEU A 300      -6.042  -3.693   4.152  1.00 97.59           C  
ATOM   4828 HD11 LEU A 300      -5.512  -3.686   5.104  1.00 97.59           H  
ATOM   4829 HD12 LEU A 300      -5.389  -4.082   3.371  1.00 97.59           H  
ATOM   4830 HD13 LEU A 300      -6.900  -4.361   4.227  1.00 97.59           H  
ATOM   4831  CD2 LEU A 300      -7.657  -1.867   4.714  1.00 97.59           C  
ATOM   4832 HD21 LEU A 300      -7.298  -1.723   5.733  1.00 97.59           H  
ATOM   4833 HD22 LEU A 300      -8.084  -0.924   4.371  1.00 97.59           H  
ATOM   4834 HD23 LEU A 300      -8.443  -2.623   4.707  1.00 97.59           H  
ATOM   4835  N   ASN A 301      -2.590  -2.577   3.695  1.00 98.59           N  
ATOM   4836  H   ASN A 301      -2.696  -1.980   4.503  1.00 98.59           H  
ATOM   4837  CA  ASN A 301      -1.817  -3.804   3.854  1.00 98.59           C  
ATOM   4838  HA  ASN A 301      -1.694  -4.276   2.879  1.00 98.59           H  
ATOM   4839  C   ASN A 301      -2.591  -4.782   4.747  1.00 98.59           C  
ATOM   4840  CB  ASN A 301      -0.413  -3.482   4.366  1.00 98.59           C  
ATOM   4841  HB2 ASN A 301      -0.470  -3.060   5.370  1.00 98.59           H  
ATOM   4842  HB3 ASN A 301       0.059  -2.760   3.700  1.00 98.59           H  
ATOM   4843  O   ASN A 301      -2.849  -4.493   5.916  1.00 98.59           O  
ATOM   4844  CG  ASN A 301       0.427  -4.745   4.416  1.00 98.59           C  
ATOM   4845  ND2 ASN A 301       1.259  -4.993   3.432  1.00 98.59           N  
ATOM   4846 HD21 ASN A 301       1.773  -5.860   3.477  1.00 98.59           H  
ATOM   4847 HD22 ASN A 301       1.375  -4.383   2.635  1.00 98.59           H  
ATOM   4848  OD1 ASN A 301       0.312  -5.542   5.330  1.00 98.59           O  
ATOM   4849  N   VAL A 302      -2.963  -5.930   4.183  1.00 98.58           N  
ATOM   4850  H   VAL A 302      -2.686  -6.097   3.226  1.00 98.58           H  
ATOM   4851  CA  VAL A 302      -3.830  -6.928   4.823  1.00 98.58           C  
ATOM   4852  HA  VAL A 302      -4.753  -6.444   5.142  1.00 98.58           H  
ATOM   4853  C   VAL A 302      -3.173  -7.521   6.069  1.00 98.58           C  
ATOM   4854  CB  VAL A 302      -4.187  -8.036   3.812  1.00 98.58           C  
ATOM   4855  HB  VAL A 302      -3.255  -8.485   3.467  1.00 98.58           H  
ATOM   4856  O   VAL A 302      -3.849  -7.701   7.077  1.00 98.58           O  
ATOM   4857  CG1 VAL A 302      -5.061  -9.137   4.424  1.00 98.58           C  
ATOM   4858 HG11 VAL A 302      -5.312  -9.873   3.660  1.00 98.58           H  
ATOM   4859 HG12 VAL A 302      -4.522  -9.655   5.217  1.00 98.58           H  
ATOM   4860 HG13 VAL A 302      -5.978  -8.709   4.829  1.00 98.58           H  
ATOM   4861  CG2 VAL A 302      -4.935  -7.468   2.595  1.00 98.58           C  
ATOM   4862 HG21 VAL A 302      -5.855  -6.979   2.913  1.00 98.58           H  
ATOM   4863 HG22 VAL A 302      -5.179  -8.275   1.903  1.00 98.58           H  
ATOM   4864 HG23 VAL A 302      -4.312  -6.752   2.059  1.00 98.58           H  
ATOM   4865  N   VAL A 303      -1.859  -7.767   6.042  1.00 98.22           N  
ATOM   4866  H   VAL A 303      -1.344  -7.523   5.208  1.00 98.22           H  
ATOM   4867  CA  VAL A 303      -1.121  -8.367   7.170  1.00 98.22           C  
ATOM   4868  HA  VAL A 303      -1.658  -9.257   7.500  1.00 98.22           H  
ATOM   4869  C   VAL A 303      -1.065  -7.413   8.363  1.00 98.22           C  
ATOM   4870  CB  VAL A 303       0.296  -8.801   6.742  1.00 98.22           C  
ATOM   4871  HB  VAL A 303       0.849  -7.930   6.390  1.00 98.22           H  
ATOM   4872  O   VAL A 303      -1.322  -7.829   9.492  1.00 98.22           O  
ATOM   4873  CG1 VAL A 303       1.081  -9.439   7.894  1.00 98.22           C  
ATOM   4874 HG11 VAL A 303       0.547 -10.308   8.278  1.00 98.22           H  
ATOM   4875 HG12 VAL A 303       2.066  -9.750   7.545  1.00 98.22           H  
ATOM   4876 HG13 VAL A 303       1.225  -8.725   8.705  1.00 98.22           H  
ATOM   4877  CG2 VAL A 303       0.227  -9.832   5.606  1.00 98.22           C  
ATOM   4878 HG21 VAL A 303       1.231 -10.162   5.338  1.00 98.22           H  
ATOM   4879 HG22 VAL A 303      -0.243  -9.397   4.725  1.00 98.22           H  
ATOM   4880 HG23 VAL A 303      -0.353 -10.698   5.925  1.00 98.22           H  
ATOM   4881  N   VAL A 304      -0.807  -6.123   8.119  1.00 97.88           N  
ATOM   4882  H   VAL A 304      -0.593  -5.855   7.169  1.00 97.88           H  
ATOM   4883  CA  VAL A 304      -0.839  -5.085   9.165  1.00 97.88           C  
ATOM   4884  HA  VAL A 304      -0.127  -5.351   9.947  1.00 97.88           H  
ATOM   4885  C   VAL A 304      -2.218  -5.022   9.823  1.00 97.88           C  
ATOM   4886  CB  VAL A 304      -0.443  -3.711   8.584  1.00 97.88           C  
ATOM   4887  HB  VAL A 304      -1.015  -3.538   7.673  1.00 97.88           H  
ATOM   4888  O   VAL A 304      -2.320  -5.086  11.047  1.00 97.88           O  
ATOM   4889  CG1 VAL A 304      -0.716  -2.533   9.528  1.00 97.88           C  
ATOM   4890 HG11 VAL A 304      -0.350  -1.609   9.081  1.00 97.88           H  
ATOM   4891 HG12 VAL A 304      -0.221  -2.676  10.489  1.00 97.88           H  
ATOM   4892 HG13 VAL A 304      -1.787  -2.417   9.700  1.00 97.88           H  
ATOM   4893  CG2 VAL A 304       1.049  -3.686   8.226  1.00 97.88           C  
ATOM   4894 HG21 VAL A 304       1.650  -3.818   9.125  1.00 97.88           H  
ATOM   4895 HG22 VAL A 304       1.284  -4.487   7.526  1.00 97.88           H  
ATOM   4896 HG23 VAL A 304       1.303  -2.732   7.765  1.00 97.88           H  
ATOM   4897  N   VAL A 305      -3.288  -4.952   9.025  1.00 97.77           N  
ATOM   4898  H   VAL A 305      -3.149  -4.935   8.025  1.00 97.77           H  
ATOM   4899  CA  VAL A 305      -4.659  -4.875   9.556  1.00 97.77           C  
ATOM   4900  HA  VAL A 305      -4.695  -4.079  10.300  1.00 97.77           H  
ATOM   4901  C   VAL A 305      -5.051  -6.157  10.287  1.00 97.77           C  
ATOM   4902  CB  VAL A 305      -5.666  -4.524   8.448  1.00 97.77           C  
ATOM   4903  HB  VAL A 305      -5.560  -5.223   7.618  1.00 97.77           H  
ATOM   4904  O   VAL A 305      -5.651  -6.078  11.354  1.00 97.77           O  
ATOM   4905  CG1 VAL A 305      -7.121  -4.555   8.939  1.00 97.77           C  
ATOM   4906 HG11 VAL A 305      -7.788  -4.209   8.149  1.00 97.77           H  
ATOM   4907 HG12 VAL A 305      -7.236  -3.913   9.812  1.00 97.77           H  
ATOM   4908 HG13 VAL A 305      -7.410  -5.572   9.200  1.00 97.77           H  
ATOM   4909  CG2 VAL A 305      -5.385  -3.104   7.948  1.00 97.77           C  
ATOM   4910 HG21 VAL A 305      -5.452  -2.405   8.782  1.00 97.77           H  
ATOM   4911 HG22 VAL A 305      -4.393  -3.041   7.502  1.00 97.77           H  
ATOM   4912 HG23 VAL A 305      -6.126  -2.827   7.198  1.00 97.77           H  
ATOM   4913  N   ALA A 306      -4.668  -7.331   9.782  1.00 97.45           N  
ATOM   4914  H   ALA A 306      -4.192  -7.354   8.891  1.00 97.45           H  
ATOM   4915  CA  ALA A 306      -4.898  -8.598  10.469  1.00 97.45           C  
ATOM   4916  HA  ALA A 306      -5.970  -8.724  10.622  1.00 97.45           H  
ATOM   4917  C   ALA A 306      -4.231  -8.623  11.854  1.00 97.45           C  
ATOM   4918  CB  ALA A 306      -4.401  -9.742   9.580  1.00 97.45           C  
ATOM   4919  HB1 ALA A 306      -3.331  -9.643   9.398  1.00 97.45           H  
ATOM   4920  HB2 ALA A 306      -4.930  -9.727   8.627  1.00 97.45           H  
ATOM   4921  HB3 ALA A 306      -4.590 -10.696  10.072  1.00 97.45           H  
ATOM   4922  O   ALA A 306      -4.858  -9.041  12.827  1.00 97.45           O  
ATOM   4923  N   ARG A 307      -2.998  -8.108  11.975  1.00 96.07           N  
ATOM   4924  H   ARG A 307      -2.522  -7.799  11.139  1.00 96.07           H  
ATOM   4925  CA  ARG A 307      -2.302  -8.010  13.265  1.00 96.07           C  
ATOM   4926  HA  ARG A 307      -2.348  -8.995  13.730  1.00 96.07           H  
ATOM   4927  C   ARG A 307      -3.003  -7.052  14.232  1.00 96.07           C  
ATOM   4928  CB  ARG A 307      -0.832  -7.621  13.023  1.00 96.07           C  
ATOM   4929  HB2 ARG A 307      -0.409  -8.293  12.276  1.00 96.07           H  
ATOM   4930  HB3 ARG A 307      -0.787  -6.610  12.617  1.00 96.07           H  
ATOM   4931  O   ARG A 307      -3.129  -7.368  15.411  1.00 96.07           O  
ATOM   4932  CG  ARG A 307       0.049  -7.687  14.282  1.00 96.07           C  
ATOM   4933  HG2 ARG A 307      -0.311  -6.979  15.028  1.00 96.07           H  
ATOM   4934  HG3 ARG A 307       1.066  -7.410  14.006  1.00 96.07           H  
ATOM   4935  CD  ARG A 307       0.054  -9.100  14.879  1.00 96.07           C  
ATOM   4936  HD2 ARG A 307      -0.943  -9.321  15.260  1.00 96.07           H  
ATOM   4937  HD3 ARG A 307       0.299  -9.819  14.097  1.00 96.07           H  
ATOM   4938  NE  ARG A 307       1.014  -9.243  15.985  1.00 96.07           N
[truncated: 10,539 more chars]
