# Supplementary material for: Hypermethylated genome of a fish vertebrate iridovirus ISKNV plays important roles in viral infection
Source: Commun Biol. 2024 Feb 28;7:237. doi: 10.1038/s42003-024-05919-x (PMC10899263; doi:10.1038/s42003-024-05919-x)
Supplement: Supplementary file 6 — Supplementary Data 4 [file 42003_2024_5919_MOESM6_ESM.zip › AlphaFold models/scDNMT3AA.pdb]

ATOM      1  N   MET A   1      34.028  31.468  19.683  1.00 34.17           N  
ATOM      2  H   MET A   1      33.303  31.534  18.983  1.00 34.17           H  
ATOM      3  H2  MET A   1      34.156  30.491  19.905  1.00 34.17           H  
ATOM      4  H3  MET A   1      34.882  31.860  19.313  1.00 34.17           H  
ATOM      5  CA  MET A   1      33.579  32.218  20.880  1.00 34.17           C  
ATOM      6  HA  MET A   1      34.289  32.097  21.699  1.00 34.17           H  
ATOM      7  C   MET A   1      32.261  31.580  21.300  1.00 34.17           C  
ATOM      8  CB  MET A   1      33.503  33.714  20.548  1.00 34.17           C  
ATOM      9  HB2 MET A   1      32.958  33.852  19.614  1.00 34.17           H  
ATOM     10  HB3 MET A   1      32.979  34.248  21.341  1.00 34.17           H  
ATOM     11  O   MET A   1      31.431  31.394  20.425  1.00 34.17           O  
ATOM     12  CG  MET A   1      34.931  34.281  20.417  1.00 34.17           C  
ATOM     13  HG2 MET A   1      35.232  34.679  21.386  1.00 34.17           H  
ATOM     14  HG3 MET A   1      35.630  33.484  20.163  1.00 34.17           H  
ATOM     15  SD  MET A   1      35.137  35.573  19.167  1.00 34.17           S  
ATOM     16  CE  MET A   1      36.874  36.027  19.447  1.00 34.17           C  
ATOM     17  HE1 MET A   1      37.149  36.838  18.773  1.00 34.17           H  
ATOM     18  HE2 MET A   1      37.007  36.361  20.475  1.00 34.17           H  
ATOM     19  HE3 MET A   1      37.519  35.169  19.254  1.00 34.17           H  
ATOM     20  N   TRP A   2      32.159  30.914  22.458  1.00 27.59           N  
ATOM     21  H   TRP A   2      31.449  30.200  22.392  1.00 27.59           H  
ATOM     22  CA  TRP A   2      32.238  31.459  23.834  1.00 27.59           C  
ATOM     23  HA  TRP A   2      32.092  30.621  24.515  1.00 27.59           H  
ATOM     24  C   TRP A   2      31.083  32.462  24.077  1.00 27.59           C  
ATOM     25  CB  TRP A   2      33.620  32.047  24.198  1.00 27.59           C  
ATOM     26  HB2 TRP A   2      33.881  32.849  23.508  1.00 27.59           H  
ATOM     27  HB3 TRP A   2      33.508  32.532  25.168  1.00 27.59           H  
ATOM     28  O   TRP A   2      31.024  33.443  23.347  1.00 27.59           O  
ATOM     29  CG  TRP A   2      34.789  31.100  24.334  1.00 27.59           C  
ATOM     30  CD1 TRP A   2      35.538  30.563  23.337  1.00 27.59           C  
ATOM     31  HD1 TRP A   2      35.399  30.715  22.277  1.00 27.59           H  
ATOM     32  CD2 TRP A   2      35.401  30.603  25.573  1.00 27.59           C  
ATOM     33  CE2 TRP A   2      36.497  29.751  25.235  1.00 27.59           C  
ATOM     34  CE3 TRP A   2      35.148  30.787  26.950  1.00 27.59           C  
ATOM     35  HE3 TRP A   2      34.349  31.443  27.261  1.00 27.59           H  
ATOM     36  NE1 TRP A   2      36.540  29.774  23.863  1.00 27.59           N  
ATOM     37  HE1 TRP A   2      37.228  29.278  23.315  1.00 27.59           H  
ATOM     38  CH2 TRP A   2      36.985  29.287  27.554  1.00 27.59           C  
ATOM     39  HH2 TRP A   2      37.576  28.795  28.313  1.00 27.59           H  
ATOM     40  CZ2 TRP A   2      37.280  29.098  26.195  1.00 27.59           C  
ATOM     41  HZ2 TRP A   2      38.100  28.460  25.899  1.00 27.59           H  
ATOM     42  CZ3 TRP A   2      35.926  30.134  27.927  1.00 27.59           C  
ATOM     43  HZ3 TRP A   2      35.713  30.287  28.975  1.00 27.59           H  
ATOM     44  N   VAL A   3      30.159  32.281  25.037  1.00 33.86           N  
ATOM     45  H   VAL A   3      29.428  32.978  25.050  1.00 33.86           H  
ATOM     46  CA  VAL A   3      30.012  31.202  26.048  1.00 33.86           C  
ATOM     47  HA  VAL A   3      30.350  30.267  25.603  1.00 33.86           H  
ATOM     48  C   VAL A   3      28.528  30.964  26.433  1.00 33.86           C  
ATOM     49  CB  VAL A   3      30.908  31.518  27.277  1.00 33.86           C  
ATOM     50  HB  VAL A   3      31.674  32.227  26.964  1.00 33.86           H  
ATOM     51  O   VAL A   3      27.659  31.745  26.057  1.00 33.86           O  
ATOM     52  CG1 VAL A   3      30.196  32.135  28.488  1.00 33.86           C  
ATOM     53 HG11 VAL A   3      29.545  31.413  28.981  1.00 33.86           H  
ATOM     54 HG12 VAL A   3      30.937  32.470  29.214  1.00 33.86           H  
ATOM     55 HG13 VAL A   3      29.610  32.998  28.173  1.00 33.86           H  
ATOM     56  CG2 VAL A   3      31.661  30.264  27.729  1.00 33.86           C  
ATOM     57 HG21 VAL A   3      32.247  29.854  26.907  1.00 33.86           H  
ATOM     58 HG22 VAL A   3      32.341  30.521  28.542  1.00 33.86           H  
ATOM     59 HG23 VAL A   3      30.964  29.510  28.093  1.00 33.86           H  
ATOM     60  N   LYS A   4      28.242  29.875  27.163  1.00 29.99           N  
ATOM     61  H   LYS A   4      29.028  29.343  27.508  1.00 29.99           H  
ATOM     62  CA  LYS A   4      26.921  29.451  27.683  1.00 29.99           C  
ATOM     63  HA  LYS A   4      26.123  30.035  27.224  1.00 29.99           H  
ATOM     64  C   LYS A   4      26.880  29.647  29.207  1.00 29.99           C  
ATOM     65  CB  LYS A   4      26.761  27.950  27.341  1.00 29.99           C  
ATOM     66  HB2 LYS A   4      26.811  27.825  26.260  1.00 29.99           H  
ATOM     67  HB3 LYS A   4      27.620  27.430  27.766  1.00 29.99           H  
ATOM     68  O   LYS A   4      27.876  29.308  29.839  1.00 29.99           O  
ATOM     69  CG  LYS A   4      25.480  27.252  27.849  1.00 29.99           C  
ATOM     70  HG2 LYS A   4      24.670  27.431  27.143  1.00 29.99           H  
ATOM     71  HG3 LYS A   4      25.185  27.652  28.819  1.00 29.99           H  
ATOM     72  CD  LYS A   4      25.702  25.737  28.022  1.00 29.99           C  
ATOM     73  HD2 LYS A   4      26.500  25.593  28.751  1.00 29.99           H  
ATOM     74  HD3 LYS A   4      26.013  25.298  27.074  1.00 29.99           H  
ATOM     75  CE  LYS A   4      24.422  25.039  28.514  1.00 29.99           C  
ATOM     76  HE2 LYS A   4      24.000  24.454  27.697  1.00 29.99           H  
ATOM     77  HE3 LYS A   4      23.695  25.804  28.786  1.00 29.99           H  
ATOM     78  NZ  LYS A   4      24.659  24.178  29.703  1.00 29.99           N  
ATOM     79  HZ1 LYS A   4      23.816  23.732  30.035  1.00 29.99           H  
ATOM     80  HZ2 LYS A   4      25.384  23.486  29.574  1.00 29.99           H  
ATOM     81  HZ3 LYS A   4      24.883  24.734  30.517  1.00 29.99           H  
ATOM     82  N   MET A   5      25.755  30.076  29.799  1.00 34.80           N  
ATOM     83  H   MET A   5      24.976  30.398  29.242  1.00 34.80           H  
ATOM     84  CA  MET A   5      25.518  29.864  31.238  1.00 34.80           C  
ATOM     85  HA  MET A   5      25.908  28.870  31.457  1.00 34.80           H  
ATOM     86  C   MET A   5      24.040  29.830  31.679  1.00 34.80           C  
ATOM     87  CB  MET A   5      26.320  30.871  32.095  1.00 34.80           C  
ATOM     88  HB2 MET A   5      26.880  31.552  31.453  1.00 34.80           H  
ATOM     89  HB3 MET A   5      25.651  31.466  32.717  1.00 34.80           H  
ATOM     90  O   MET A   5      23.210  30.627  31.254  1.00 34.80           O  
ATOM     91  CG  MET A   5      27.309  30.119  32.995  1.00 34.80           C  
ATOM     92  HG2 MET A   5      26.745  29.544  33.730  1.00 34.80           H  
ATOM     93  HG3 MET A   5      27.874  29.418  32.380  1.00 34.80           H  
ATOM     94  SD  MET A   5      28.509  31.159  33.866  1.00 34.80           S  
ATOM     95  CE  MET A   5      29.549  29.859  34.584  1.00 34.80           C  
ATOM     96  HE1 MET A   5      29.997  29.267  33.787  1.00 34.80           H  
ATOM     97  HE2 MET A   5      30.338  30.316  35.182  1.00 34.80           H  
ATOM     98  HE3 MET A   5      28.943  29.215  35.221  1.00 34.80           H  
ATOM     99  N   GLU A   6      23.787  28.860  32.555  1.00 32.66           N  
ATOM    100  H   GLU A   6      24.509  28.154  32.586  1.00 32.66           H  
ATOM    101  CA  GLU A   6      22.774  28.677  33.604  1.00 32.66           C  
ATOM    102  HA  GLU A   6      21.845  28.314  33.164  1.00 32.66           H  
ATOM    103  C   GLU A   6      22.433  29.964  34.438  1.00 32.66           C  
ATOM    104  CB  GLU A   6      23.424  27.562  34.461  1.00 32.66           C  
ATOM    105  HB2 GLU A   6      24.488  27.754  34.599  1.00 32.66           H  
ATOM    106  HB3 GLU A   6      22.995  27.605  35.463  1.00 32.66           H  
ATOM    107  O   GLU A   6      23.124  30.968  34.315  1.00 32.66           O  
ATOM    108  CG  GLU A   6      23.222  26.107  33.979  1.00 32.66           C  
ATOM    109  HG2 GLU A   6      23.482  25.453  34.812  1.00 32.66           H  
ATOM    110  HG3 GLU A   6      22.158  25.964  33.792  1.00 32.66           H  
ATOM    111  CD  GLU A   6      24.018  25.627  32.739  1.00 32.66           C  
ATOM    112  OE1 GLU A   6      23.769  24.492  32.271  1.00 32.66           O  
ATOM    113  OE2 GLU A   6      24.856  26.360  32.169  1.00 32.66           O  
ATOM    114  N   GLN A   7      21.413  30.056  35.323  1.00 34.98           N  
ATOM    115  H   GLN A   7      21.277  30.999  35.658  1.00 34.98           H  
ATOM    116  CA  GLN A   7      20.647  29.034  36.074  1.00 34.98           C  
ATOM    117  HA  GLN A   7      20.459  28.183  35.418  1.00 34.98           H  
ATOM    118  C   GLN A   7      19.287  29.554  36.643  1.00 34.98           C  
ATOM    119  CB  GLN A   7      21.517  28.605  37.284  1.00 34.98           C  
ATOM    120  HB2 GLN A   7      22.545  28.930  37.122  1.00 34.98           H  
ATOM    121  HB3 GLN A   7      21.191  29.122  38.186  1.00 34.98           H  
ATOM    122  O   GLN A   7      19.109  30.752  36.810  1.00 34.98           O  
ATOM    123  CG  GLN A   7      21.540  27.088  37.555  1.00 34.98           C  
ATOM    124  HG2 GLN A   7      20.695  26.813  38.185  1.00 34.98           H  
ATOM    125  HG3 GLN A   7      21.455  26.533  36.621  1.00 34.98           H  
ATOM    126  CD  GLN A   7      22.820  26.663  38.274  1.00 34.98           C  
ATOM    127  NE2 GLN A   7      23.449  25.577  37.880  1.00 34.98           N  
ATOM    128 HE21 GLN A   7      24.301  25.365  38.379  1.00 34.98           H  
ATOM    129 HE22 GLN A   7      23.134  25.039  37.086  1.00 34.98           H  
ATOM    130  OE1 GLN A   7      23.281  27.296  39.205  1.00 34.98           O  
ATOM    131  N   THR A   8      18.377  28.621  36.990  1.00 31.17           N  
ATOM    132  H   THR A   8      18.633  27.696  36.675  1.00 31.17           H  
ATOM    133  CA  THR A   8      17.299  28.596  38.040  1.00 31.17           C  
ATOM    134  HA  THR A   8      16.405  28.187  37.569  1.00 31.17           H  
ATOM    135  C   THR A   8      16.839  29.889  38.772  1.00 31.17           C  
ATOM    136  CB  THR A   8      17.740  27.612  39.132  1.00 31.17           C  
ATOM    137  HB  THR A   8      16.981  27.583  39.914  1.00 31.17           H  
ATOM    138  O   THR A   8      17.661  30.692  39.186  1.00 31.17           O  
ATOM    139  CG2 THR A   8      17.894  26.173  38.636  1.00 31.17           C  
ATOM    140 HG21 THR A   8      18.606  26.107  37.813  1.00 31.17           H  
ATOM    141 HG22 THR A   8      18.246  25.546  39.455  1.00 31.17           H  
ATOM    142 HG23 THR A   8      16.929  25.798  38.297  1.00 31.17           H  
ATOM    143  OG1 THR A   8      18.950  28.032  39.714  1.00 31.17           O  
ATOM    144  HG1 THR A   8      19.016  28.984  39.608  1.00 31.17           H  
ATOM    145  N   ARG A   9      15.560  30.059  39.172  1.00 33.29           N  
ATOM    146  H   ARG A   9      15.314  31.036  39.251  1.00 33.29           H  
ATOM    147  CA  ARG A   9      14.778  29.183  40.095  1.00 33.29           C  
ATOM    148  HA  ARG A   9      15.010  28.133  39.914  1.00 33.29           H  
ATOM    149  C   ARG A   9      13.242  29.289  39.960  1.00 33.29           C  
ATOM    150  CB  ARG A   9      15.124  29.560  41.561  1.00 33.29           C  
ATOM    151  HB2 ARG A   9      15.217  30.643  41.644  1.00 33.29           H  
ATOM    152  HB3 ARG A   9      14.305  29.263  42.217  1.00 33.29           H  
ATOM    153  O   ARG A   9      12.704  30.253  39.432  1.00 33.29           O  
ATOM    154  CG  ARG A   9      16.392  28.894  42.110  1.00 33.29           C  
ATOM    155  HG2 ARG A   9      17.262  29.235  41.548  1.00 33.29           H  
ATOM    156  HG3 ARG A   9      16.291  27.813  42.007  1.00 33.29           H  
ATOM    157  CD  ARG A   9      16.608  29.223  43.591  1.00 33.29           C  
ATOM    158  HD2 ARG A   9      15.687  29.020  44.137  1.00 33.29           H  
ATOM    159  HD3 ARG A   9      16.847  30.283  43.681  1.00 33.29           H  
ATOM    160  NE  ARG A   9      17.698  28.405  44.161  1.00 33.29           N  
ATOM    161  HE  ARG A   9      18.102  27.705  43.556  1.00 33.29           H  
ATOM    162  NH1 ARG A   9      17.825  29.424  46.217  1.00 33.29           N  
ATOM    163 HH11 ARG A   9      18.241  29.491  47.135  1.00 33.29           H  
ATOM    164 HH12 ARG A   9      17.130  30.093  45.918  1.00 33.29           H  
ATOM    165  NH2 ARG A   9      19.128  27.669  45.774  1.00 33.29           N  
ATOM    166 HH21 ARG A   9      19.529  27.752  46.697  1.00 33.29           H  
ATOM    167 HH22 ARG A   9      19.473  26.955  45.148  1.00 33.29           H  
ATOM    168  CZ  ARG A   9      18.209  28.503  45.376  1.00 33.29           C  
ATOM    169  N   THR A  10      12.556  28.286  40.514  1.00 29.27           N  
ATOM    170  H   THR A  10      13.087  27.561  40.976  1.00 29.27           H  
ATOM    171  CA  THR A  10      11.098  28.158  40.712  1.00 29.27           C  
ATOM    172  HA  THR A  10      10.574  28.520  39.827  1.00 29.27           H  
ATOM    173  C   THR A  10      10.562  28.911  41.941  1.00 29.27           C  
ATOM    174  CB  THR A  10      10.765  26.667  40.945  1.00 29.27           C  
ATOM    175  HB  THR A  10       9.785  26.577  41.415  1.00 29.27           H  
ATOM    176  O   THR A  10      11.307  29.141  42.889  1.00 29.27           O  
ATOM    177  CG2 THR A  10      10.741  25.859  39.654  1.00 29.27           C  
ATOM    178 HG21 THR A  10      10.476  24.824  39.868  1.00 29.27           H  
ATOM    179 HG22 THR A  10       9.999  26.276  38.974  1.00 29.27           H  
ATOM    180 HG23 THR A  10      11.719  25.888  39.173  1.00 29.27           H  
ATOM    181  OG1 THR A  10      11.738  26.062  41.775  1.00 29.27           O  
ATOM    182  HG1 THR A  10      11.472  25.153  41.935  1.00 29.27           H  
ATOM    183  N   VAL A  11       9.245  29.192  41.964  1.00 35.09           N  
ATOM    184  H   VAL A  11       8.804  29.324  41.066  1.00 35.09           H  
ATOM    185  CA  VAL A  11       8.285  28.864  43.058  1.00 35.09           C  
ATOM    186  HA  VAL A  11       8.297  27.782  43.185  1.00 35.09           H  
ATOM    187  C   VAL A  11       6.845  29.224  42.625  1.00 35.09           C  
ATOM    188  CB  VAL A  11       8.669  29.494  44.428  1.00 35.09           C  
ATOM    189  HB  VAL A  11       9.330  30.344  44.261  1.00 35.09           H  
ATOM    190  O   VAL A  11       6.632  30.163  41.866  1.00 35.09           O  
ATOM    191  CG1 VAL A  11       7.504  29.983  45.304  1.00 35.09           C  
ATOM    192 HG11 VAL A  11       6.961  30.778  44.792  1.00 35.09           H  
ATOM    193 HG12 VAL A  11       7.898  30.399  46.231  1.00 35.09           H  
ATOM    194 HG13 VAL A  11       6.823  29.168  45.547  1.00 35.09           H  
ATOM    195  CG2 VAL A  11       9.395  28.444  45.289  1.00 35.09           C  
ATOM    196 HG21 VAL A  11       8.708  27.652  45.587  1.00 35.09           H  
ATOM    197 HG22 VAL A  11      10.223  27.992  44.743  1.00 35.09           H  
ATOM    198 HG23 VAL A  11       9.802  28.920  46.181  1.00 35.09           H  
ATOM    199  N   GLN A  12       5.845  28.458  43.080  1.00 29.41           N  
ATOM    200  H   GLN A  12       6.073  27.733  43.746  1.00 29.41           H  
ATOM    201  CA  GLN A  12       4.416  28.629  42.748  1.00 29.41           C  
ATOM    202  HA  GLN A  12       4.314  29.144  41.792  1.00 29.41           H  
ATOM    203  C   GLN A  12       3.646  29.408  43.834  1.00 29.41           C  
ATOM    204  CB  GLN A  12       3.747  27.243  42.663  1.00 29.41           C  
ATOM    205  HB2 GLN A  12       3.778  26.820  43.667  1.00 29.41           H  
ATOM    206  HB3 GLN A  12       2.696  27.371  42.404  1.00 29.41           H  
ATOM    207  O   GLN A  12       3.951  29.252  45.016  1.00 29.41           O  
ATOM    208  CG  GLN A  12       4.355  26.223  41.683  1.00 29.41           C  
ATOM    209  HG2 GLN A  12       5.440  26.320  41.647  1.00 29.41           H  
ATOM    210  HG3 GLN A  12       3.965  26.404  40.681  1.00 29.41           H  
ATOM    211  CD  GLN A  12       4.041  24.795  42.129  1.00 29.41           C  
ATOM    212  NE2 GLN A  12       3.435  23.967  41.307  1.00 29.41           N  
ATOM    213 HE21 GLN A  12       3.253  24.221  40.347  1.00 29.41           H  
ATOM    214 HE22 GLN A  12       3.335  23.020  41.644  1.00 29.41           H  
ATOM    215  OE1 GLN A  12       4.325  24.402  43.246  1.00 29.41           O  
ATOM    216  N   ARG A  13       2.528  30.070  43.475  1.00 34.38           N  
ATOM    217  H   ARG A  13       2.410  30.290  42.497  1.00 34.38           H  
ATOM    218  CA  ARG A  13       1.291  30.103  44.301  1.00 34.38           C  
ATOM    219  HA  ARG A  13       1.113  29.071  44.602  1.00 34.38           H  
ATOM    220  C   ARG A  13       0.035  30.483  43.488  1.00 34.38           C  
ATOM    221  CB  ARG A  13       1.482  30.949  45.587  1.00 34.38           C  
ATOM    222  HB2 ARG A  13       2.434  31.479  45.545  1.00 34.38           H  
ATOM    223  HB3 ARG A  13       0.690  31.692  45.681  1.00 34.38           H  
ATOM    224  O   ARG A  13       0.134  30.900  42.341  1.00 34.38           O  
ATOM    225  CG  ARG A  13       1.462  30.020  46.822  1.00 34.38           C  
ATOM    226  HG2 ARG A  13       0.443  29.671  46.987  1.00 34.38           H  
ATOM    227  HG3 ARG A  13       2.081  29.145  46.625  1.00 34.38           H  
ATOM    228  CD  ARG A  13       1.981  30.668  48.112  1.00 34.38           C  
ATOM    229  HD2 ARG A  13       2.937  31.148  47.904  1.00 34.38           H  
ATOM    230  HD3 ARG A  13       1.269  31.429  48.433  1.00 34.38           H  
ATOM    231  NE  ARG A  13       2.182  29.643  49.163  1.00 34.38           N  
ATOM    232  HE  ARG A  13       2.527  28.750  48.844  1.00 34.38           H  
ATOM    233  NH1 ARG A  13       1.722  30.914  51.028  1.00 34.38           N  
ATOM    234 HH11 ARG A  13       1.599  31.729  50.445  1.00 34.38           H  
ATOM    235 HH12 ARG A  13       1.668  31.001  52.033  1.00 34.38           H  
ATOM    236  NH2 ARG A  13       2.292  28.775  51.269  1.00 34.38           N  
ATOM    237 HH21 ARG A  13       2.225  28.892  52.270  1.00 34.38           H  
ATOM    238 HH22 ARG A  13       2.607  27.889  50.901  1.00 34.38           H  
ATOM    239  CZ  ARG A  13       2.063  29.784  50.475  1.00 34.38           C  
ATOM    240  N   ARG A  14      -1.151  30.216  44.058  1.00 32.22           N  
ATOM    241  H   ARG A  14      -1.127  30.011  45.047  1.00 32.22           H  
ATOM    242  CA  ARG A  14      -2.487  30.198  43.403  1.00 32.22           C  
ATOM    243  HA  ARG A  14      -2.363  30.034  42.332  1.00 32.22           H  
ATOM    244  C   ARG A  14      -3.263  31.520  43.597  1.00 32.22           C  
ATOM    245  CB  ARG A  14      -3.329  29.059  44.027  1.00 32.22           C  
ATOM    246  HB2 ARG A  14      -4.308  29.054  43.548  1.00 32.22           H  
ATOM    247  HB3 ARG A  14      -3.486  29.309  45.076  1.00 32.22           H  
ATOM    248  O   ARG A  14      -3.108  32.124  44.653  1.00 32.22           O  
ATOM    249  CG  ARG A  14      -2.763  27.624  43.960  1.00 32.22           C  
ATOM    250  HG2 ARG A  14      -1.730  27.606  44.309  1.00 32.22           H  
ATOM    251  HG3 ARG A  14      -2.798  27.273  42.929  1.00 32.22           H  
ATOM    252  CD  ARG A  14      -3.610  26.704  44.864  1.00 32.22           C  
ATOM    253  HD2 ARG A  14      -4.659  26.819  44.592  1.00 32.22           H  
ATOM    254  HD3 ARG A  14      -3.485  27.028  45.897  1.00 32.22           H  
ATOM    255  NE  ARG A  14      -3.250  25.273  44.748  1.00 32.22           N  
ATOM    256  HE  ARG A  14      -2.678  25.004  43.960  1.00 32.22           H  
ATOM    257  NH1 ARG A  14      -4.400  24.493  46.593  1.00 32.22           N  
ATOM    258 HH11 ARG A  14      -4.661  25.435  46.846  1.00 32.22           H  
ATOM    259 HH12 ARG A  14      -4.696  23.714  47.164  1.00 32.22           H  
ATOM    260  NH2 ARG A  14      -3.360  23.048  45.263  1.00 32.22           N  
ATOM    261 HH21 ARG A  14      -2.801  22.812  44.456  1.00 32.22           H  
ATOM    262 HH22 ARG A  14      -3.677  22.298  45.861  1.00 32.22           H  
ATOM    263  CZ  ARG A  14      -3.668  24.285  45.532  1.00 32.22           C  
ATOM    264  N   GLY A  15      -4.194  31.889  42.696  1.00 33.39           N  
ATOM    265  H   GLY A  15      -4.230  31.413  41.806  1.00 33.39           H  
ATOM    266  CA  GLY A  15      -5.089  33.053  42.918  1.00 33.39           C  
ATOM    267  HA2 GLY A  15      -4.466  33.945  42.986  1.00 33.39           H  
ATOM    268  HA3 GLY A  15      -5.573  32.940  43.888  1.00 33.39           H  
ATOM    269  C   GLY A  15      -6.192  33.360  41.874  1.00 33.39           C  
ATOM    270  O   GLY A  15      -6.042  34.282  41.092  1.00 33.39           O  
ATOM    271  N   ARG A  16      -7.304  32.603  41.896  1.00 33.18           N  
ATOM    272  H   ARG A  16      -7.252  31.832  42.546  1.00 33.18           H  
ATOM    273  CA  ARG A  16      -8.670  32.866  41.341  1.00 33.18           C  
ATOM    274  HA  ARG A  16      -9.005  31.946  40.863  1.00 33.18           H  
ATOM    275  C   ARG A  16      -8.939  33.991  40.295  1.00 33.18           C  
ATOM    276  CB  ARG A  16      -9.620  33.136  42.524  1.00 33.18           C  
ATOM    277  HB2 ARG A  16     -10.552  33.553  42.141  1.00 33.18           H  
ATOM    278  HB3 ARG A  16      -9.176  33.880  43.186  1.00 33.18           H  
ATOM    279  O   ARG A  16      -8.984  35.166  40.626  1.00 33.18           O  
ATOM    280  CG  ARG A  16      -9.980  31.876  43.319  1.00 33.18           C  
ATOM    281  HG2 ARG A  16     -10.459  31.162  42.649  1.00 33.18           H  
ATOM    282  HG3 ARG A  16      -9.082  31.427  43.744  1.00 33.18           H  
ATOM    283  CD  ARG A  16     -10.951  32.241  44.448  1.00 33.18           C  
ATOM    284  HD2 ARG A  16     -11.765  32.834  44.030  1.00 33.18           H  
ATOM    285  HD3 ARG A  16     -10.422  32.845  45.185  1.00 33.18           H  
ATOM    286  NE  ARG A  16     -11.521  31.040  45.089  1.00 33.18           N  
ATOM    287  HE  ARG A  16     -11.334  30.152  44.646  1.00 33.18           H  
ATOM    288  NH1 ARG A  16     -12.705  32.114  46.742  1.00 33.18           N  
ATOM    289 HH11 ARG A  16     -12.348  33.003  46.422  1.00 33.18           H  
ATOM    290 HH12 ARG A  16     -13.341  32.079  47.527  1.00 33.18           H  
ATOM    291  NH2 ARG A  16     -12.843  29.898  46.553  1.00 33.18           N  
ATOM    292 HH21 ARG A  16     -13.484  29.895  47.333  1.00 33.18           H  
ATOM    293 HH22 ARG A  16     -12.633  29.027  46.087  1.00 33.18           H  
ATOM    294  CZ  ARG A  16     -12.348  31.024  46.122  1.00 33.18           C  
ATOM    295  N   GLN A  17      -9.414  33.551  39.121  1.00 31.25           N  
ATOM    296  H   GLN A  17      -9.088  32.629  38.868  1.00 31.25           H  
ATOM    297  CA  GLN A  17     -10.676  33.940  38.436  1.00 31.25           C  
ATOM    298  HA  GLN A  17     -10.537  33.736  37.374  1.00 31.25           H  
ATOM    299  C   GLN A  17     -11.236  35.387  38.531  1.00 31.25           C  
ATOM    300  CB  GLN A  17     -11.807  33.014  38.941  1.00 31.25           C  
ATOM    301  HB2 GLN A  17     -11.859  33.107  40.025  1.00 31.25           H  
ATOM    302  HB3 GLN A  17     -12.755  33.369  38.536  1.00 31.25           H  
ATOM    303  O   GLN A  17     -11.845  35.749  39.537  1.00 31.25           O  
ATOM    304  CG  GLN A  17     -11.697  31.528  38.572  1.00 31.25           C  
ATOM    305  HG2 GLN A  17     -10.742  31.125  38.911  1.00 31.25           H  
ATOM    306  HG3 GLN A  17     -11.750  31.430  37.488  1.00 31.25           H  
ATOM    307  CD  GLN A  17     -12.816  30.701  39.213  1.00 31.25           C  
ATOM    308  NE2 GLN A  17     -13.238  29.616  38.605  1.00 31.25           N  
ATOM    309 HE21 GLN A  17     -12.886  29.346  37.697  1.00 31.25           H  
ATOM    310 HE22 GLN A  17     -13.992  29.117  39.055  1.00 31.25           H  
ATOM    311  OE1 GLN A  17     -13.307  30.993  40.292  1.00 31.25           O  
ATOM    312  N   ARG A  18     -11.326  36.066  37.373  1.00 34.34           N  
ATOM    313  H   ARG A  18     -10.564  35.940  36.722  1.00 34.34           H  
ATOM    314  CA  ARG A  18     -12.593  36.484  36.707  1.00 34.34           C  
ATOM    315  HA  ARG A  18     -13.246  35.614  36.647  1.00 34.34           H  
ATOM    316  C   ARG A  18     -12.312  36.873  35.237  1.00 34.34           C  
ATOM    317  CB  ARG A  18     -13.330  37.597  37.493  1.00 34.34           C  
ATOM    318  HB2 ARG A  18     -12.648  38.065  38.203  1.00 34.34           H  
ATOM    319  HB3 ARG A  18     -13.681  38.371  36.810  1.00 34.34           H  
ATOM    320  O   ARG A  18     -11.154  36.974  34.852  1.00 34.34           O  
ATOM    321  CG  ARG A  18     -14.549  37.016  38.240  1.00 34.34           C  
ATOM    322  HG2 ARG A  18     -15.268  36.650  37.507  1.00 34.34           H  
ATOM    323  HG3 ARG A  18     -14.233  36.174  38.856  1.00 34.34           H  
ATOM    324  CD  ARG A  18     -15.246  38.044  39.142  1.00 34.34           C  
ATOM    325  HD2 ARG A  18     -15.610  38.860  38.518  1.00 34.34           H  
ATOM    326  HD3 ARG A  18     -14.516  38.439  39.849  1.00 34.34           H  
ATOM    327  NE  ARG A  18     -16.370  37.433  39.887  1.00 34.34           N  
ATOM    328  HE  ARG A  18     -16.430  36.425  39.861  1.00 34.34           H  
ATOM    329  NH1 ARG A  18     -17.310  39.367  40.700  1.00 34.34           N  
ATOM    330 HH11 ARG A  18     -16.599  39.904  40.225  1.00 34.34           H  
ATOM    331 HH12 ARG A  18     -18.035  39.840  41.220  1.00 34.34           H  
ATOM    332  NH2 ARG A  18     -18.239  37.402  41.196  1.00 34.34           N  
ATOM    333 HH21 ARG A  18     -18.954  37.899  41.709  1.00 34.34           H  
ATOM    334 HH22 ARG A  18     -18.296  36.398  41.108  1.00 34.34           H  
ATOM    335  CZ  ARG A  18     -17.296  38.068  40.588  1.00 34.34           C  
ATOM    336  N   ALA A  19     -13.353  37.000  34.412  1.00 37.12           N  
ATOM    337  H   ALA A  19     -14.282  37.028  34.809  1.00 37.12           H  
ATOM    338  CA  ALA A  19     -13.288  37.175  32.949  1.00 37.12           C  
ATOM    339  HA  ALA A  19     -12.340  37.632  32.667  1.00 37.12           H  
ATOM    340  C   ALA A  19     -14.437  38.106  32.467  1.00 37.12           C  
ATOM    341  CB  ALA A  19     -13.367  35.760  32.344  1.00 37.12           C  
ATOM    342  HB1 ALA A  19     -13.249  35.798  31.262  1.00 37.12           H  
ATOM    343  HB2 ALA A  19     -14.326  35.301  32.584  1.00 37.12           H  
ATOM    344  HB3 ALA A  19     -12.563  35.143  32.746  1.00 37.12           H  
ATOM    345  O   ALA A  19     -15.217  38.542  33.316  1.00 37.12           O  
ATOM    346  N   PRO A  20     -14.638  38.339  31.154  1.00 39.45           N  
ATOM    347  CA  PRO A  20     -13.724  39.015  30.223  1.00 39.45           C  
ATOM    348  HA  PRO A  20     -12.824  39.364  30.730  1.00 39.45           H  
ATOM    349  C   PRO A  20     -14.404  40.212  29.503  1.00 39.45           C  
ATOM    350  CB  PRO A  20     -13.373  37.922  29.210  1.00 39.45           C  
ATOM    351  HB2 PRO A  20     -13.025  38.323  28.259  1.00 39.45           H  
ATOM    352  HB3 PRO A  20     -12.615  37.260  29.630  1.00 39.45           H  
ATOM    353  O   PRO A  20     -15.603  40.433  29.650  1.00 39.45           O  
ATOM    354  CG  PRO A  20     -14.702  37.171  29.055  1.00 39.45           C  
ATOM    355  HG2 PRO A  20     -15.268  37.592  28.224  1.00 39.45           H  
ATOM    356  HG3 PRO A  20     -14.532  36.107  28.893  1.00 39.45           H  
ATOM    357  CD  PRO A  20     -15.458  37.424  30.367  1.00 39.45           C  
ATOM    358  HD2 PRO A  20     -16.423  37.884  30.155  1.00 39.45           H  
ATOM    359  HD3 PRO A  20     -15.618  36.484  30.895  1.00 39.45           H  
ATOM    360  N   ALA A  21     -13.663  40.948  28.667  1.00 36.63           N  
ATOM    361  H   ALA A  21     -12.687  40.719  28.540  1.00 36.63           H  
ATOM    362  CA  ALA A  21     -14.208  41.938  27.725  1.00 36.63           C  
ATOM    363  HA  ALA A  21     -15.239  41.673  27.490  1.00 36.63           H  
ATOM    364  C   ALA A  21     -13.421  41.929  26.397  1.00 36.63           C  
ATOM    365  CB  ALA A  21     -14.218  43.322  28.386  1.00 36.63           C  
ATOM    366  HB1 ALA A  21     -14.643  44.058  27.703  1.00 36.63           H  
ATOM    367  HB2 ALA A  21     -13.201  43.619  28.642  1.00 36.63           H  
ATOM    368  HB3 ALA A  21     -14.824  43.294  29.292  1.00 36.63           H  
ATOM    369  O   ALA A  21     -12.292  41.443  26.353  1.00 36.63           O  
ATOM    370  N   THR A  22     -14.032  42.424  25.317  1.00 31.52           N  
ATOM    371  H   THR A  22     -14.947  42.836  25.429  1.00 31.52           H  
ATOM    372  CA  THR A  22     -13.613  42.180  23.923  1.00 31.52           C  
ATOM    373  HA  THR A  22     -12.787  41.469  23.900  1.00 31.52           H  
ATOM    374  C   THR A  22     -13.188  43.435  23.161  1.00 31.52           C  
ATOM    375  CB  THR A  22     -14.788  41.592  23.120  1.00 31.52           C  
ATOM    376  HB  THR A  22     -14.525  41.568  22.063  1.00 31.52           H  
ATOM    377  O   THR A  22     -13.912  44.429  23.171  1.00 31.52           O  
ATOM    378  CG2 THR A  22     -15.163  40.177  23.551  1.00 31.52           C  
ATOM    379 HG21 THR A  22     -15.493  40.172  24.590  1.00 31.52           H  
ATOM    380 HG22 THR A  22     -15.973  39.812  22.919  1.00 31.52           H  
ATOM    381 HG23 THR A  22     -14.301  39.518  23.439  1.00 31.52           H  
ATOM    382  OG1 THR A  22     -15.931  42.402  23.298  1.00 31.52           O  
ATOM    383  HG1 THR A  22     -15.684  43.299  23.061  1.00 31.52           H  
ATOM    384  N   SER A  23     -12.136  43.324  22.347  1.00 32.49           N  
ATOM    385  H   SER A  23     -11.499  42.548  22.456  1.00 32.49           H  
ATOM    386  CA  SER A  23     -11.982  44.090  21.102  1.00 32.49           C  
ATOM    387  HA  SER A  23     -12.964  44.197  20.642  1.00 32.49           H  
ATOM    388  C   SER A  23     -11.089  43.328  20.111  1.00 32.49           C  
ATOM    389  CB  SER A  23     -11.439  45.505  21.352  1.00 32.49           C  
ATOM    390  HB2 SER A  23     -11.318  46.014  20.396  1.00 32.49           H  
ATOM    391  HB3 SER A  23     -12.158  46.065  21.951  1.00 32.49           H  
ATOM    392  O   SER A  23     -10.213  42.565  20.514  1.00 32.49           O  
ATOM    393  OG  SER A  23     -10.200  45.478  22.026  1.00 32.49           O  
ATOM    394  HG  SER A  23      -9.792  46.346  21.967  1.00 32.49           H  
ATOM    395  N   ALA A  24     -11.342  43.508  18.814  1.00 29.76           N  
ATOM    396  H   ALA A  24     -12.100  44.117  18.540  1.00 29.76           H  
ATOM    397  CA  ALA A  24     -10.504  43.015  17.723  1.00 29.76           C  
ATOM    398  HA  ALA A  24      -9.460  43.019  18.037  1.00 29.76           H  
ATOM    399  C   ALA A  24     -10.663  43.957  16.521  1.00 29.76           C  
ATOM    400  CB  ALA A  24     -10.910  41.578  17.364  1.00 29.76           C  
ATOM    401  HB1 ALA A  24     -11.956  41.550  17.059  1.00 29.76           H  
ATOM    402  HB2 ALA A  24     -10.291  41.221  16.540  1.00 29.76           H  
ATOM    403  HB3 ALA A  24     -10.764  40.925  18.225  1.00 29.76           H  
ATOM    404  O   ALA A  24     -11.789  44.242  16.109  1.00 29.76           O  
ATOM    405  N   GLU A  25      -9.553  44.452  15.979  1.00 27.54           N  
ATOM    406  H   GLU A  25      -8.654  44.171  16.343  1.00 27.54           H  
ATOM    407  CA  GLU A  25      -9.546  45.296  14.780  1.00 27.54           C  
ATOM    408  HA  GLU A  25     -10.493  45.832  14.715  1.00 27.54           H  
ATOM    409  C   GLU A  25      -9.412  44.452  13.507  1.00 27.54           C  
ATOM    410  CB  GLU A  25      -8.428  46.347  14.853  1.00 27.54           C  
ATOM    411  HB2 GLU A  25      -8.339  46.833  13.882  1.00 27.54           H  
ATOM    412  HB3 GLU A  25      -7.482  45.853  15.080  1.00 27.54           H  
ATOM    413  O   GLU A  25      -8.769  43.402  13.500  1.00 27.54           O  
ATOM    414  CG  GLU A  25      -8.722  47.425  15.904  1.00 27.54           C  
ATOM    415  HG2 GLU A  25      -8.791  46.964  16.889  1.00 27.54           H  
ATOM    416  HG3 GLU A  25      -9.687  47.881  15.680  1.00 27.54           H  
ATOM    417  CD  GLU A  25      -7.622  48.493  15.915  1.00 27.54           C  
ATOM    418  OE1 GLU A  25      -7.927  49.644  15.531  1.00 27.54           O  
ATOM    419  OE2 GLU A  25      -6.491  48.141  16.318  1.00 27.54           O  
ATOM    420  N   TRP A  26      -9.996  44.945  12.415  1.00 26.46           N  
ATOM    421  H   TRP A  26     -10.442  45.849  12.479  1.00 26.46           H  
ATOM    422  CA  TRP A  26      -9.845  44.383  11.074  1.00 26.46           C  
ATOM    423  HA  TRP A  26      -9.333  43.422  11.129  1.00 26.46           H  
ATOM    424  C   TRP A  26      -9.012  45.324  10.205  1.00 26.46           C  
ATOM    425  CB  TRP A  26     -11.219  44.155  10.432  1.00 26.46           C  
ATOM    426  HB2 TRP A  26     -11.077  44.012   9.361  1.00 26.46           H  
ATOM    427  HB3 TRP A  26     -11.826  45.052  10.554  1.00 26.46           H  
ATOM    428  O   TRP A  26      -9.263  46.527  10.175  1.00 26.46           O  
ATOM    429  CG  TRP A  26     -11.988  42.973  10.934  1.00 26.46           C  
ATOM    430  CD1 TRP A  26     -12.776  42.948  12.033  1.00 26.46           C  
ATOM    431  HD1 TRP A  26     -12.931  43.785  12.698  1.00 26.46           H  
ATOM    432  CD2 TRP A  26     -12.051  41.628  10.365  1.00 26.46           C  
ATOM    433  CE2 TRP A  26     -12.927  40.839  11.170  1.00 26.46           C  
ATOM    434  CE3 TRP A  26     -11.456  40.994   9.252  1.00 26.46           C  
ATOM    435  HE3 TRP A  26     -10.783  41.558   8.623  1.00 26.46           H  
ATOM    436  NE1 TRP A  26     -13.337  41.693  12.172  1.00 26.46           N  
ATOM    437  HE1 TRP A  26     -13.950  41.443  12.934  1.00 26.46           H  
ATOM    438  CH2 TRP A  26     -12.600  38.895   9.763  1.00 26.46           C  
ATOM    439  HH2 TRP A  26     -12.803  37.861   9.526  1.00 26.46           H  
ATOM    440  CZ2 TRP A  26     -13.207  39.495  10.881  1.00 26.46           C  
ATOM    441  HZ2 TRP A  26     -13.877  38.929  11.511  1.00 26.46           H  
ATOM    442  CZ3 TRP A  26     -11.726  39.643   8.954  1.00 26.46           C  
ATOM    443  HZ3 TRP A  26     -11.259  39.178   8.099  1.00 26.46           H  
ATOM    444  N   VAL A  27      -8.087  44.764   9.425  1.00 29.43           N  
ATOM    445  H   VAL A  27      -7.940  43.767   9.492  1.00 29.43           H  
ATOM    446  CA  VAL A  27      -7.405  45.471   8.332  1.00 29.43           C  
ATOM    447  HA  VAL A  27      -7.808  46.481   8.251  1.00 29.43           H  
ATOM    448  C   VAL A  27      -7.711  44.743   7.029  1.00 29.43           C  
ATOM    449  CB  VAL A  27      -5.890  45.607   8.583  1.00 29.43           C  
ATOM    450  HB  VAL A  27      -5.454  44.616   8.710  1.00 29.43           H  
ATOM    451  O   VAL A  27      -7.528  43.531   6.929  1.00 29.43           O  
ATOM    452  CG1 VAL A  27      -5.184  46.307   7.413  1.00 29.43           C  
ATOM    453 HG11 VAL A  27      -4.126  46.432   7.646  1.00 29.43           H  
ATOM    454 HG12 VAL A  27      -5.260  45.705   6.507  1.00 29.43           H  
ATOM    455 HG13 VAL A  27      -5.627  47.287   7.237  1.00 29.43           H  
ATOM    456  CG2 VAL A  27      -5.618  46.431   9.848  1.00 29.43           C  
ATOM    457 HG21 VAL A  27      -6.074  47.418   9.763  1.00 29.43           H  
ATOM    458 HG22 VAL A  27      -6.033  45.929  10.722  1.00 29.43           H  
ATOM    459 HG23 VAL A  27      -4.544  46.543  10.000  1.00 29.43           H  
ATOM    460  N   VAL A  28      -8.184  45.488   6.030  1.00 24.90           N  
ATOM    461  H   VAL A  28      -8.269  46.484   6.180  1.00 24.90           H  
ATOM    462  CA  VAL A  28      -8.544  44.978   4.702  1.00 24.90           C  
ATOM    463  HA  VAL A  28      -8.471  43.891   4.696  1.00 24.90           H  
ATOM    464  C   VAL A  28      -7.568  45.529   3.667  1.00 24.90           C  
ATOM    465  CB  VAL A  28      -9.999  45.355   4.343  1.00 24.90           C  
ATOM    466  HB  VAL A  28     -10.112  46.437   4.401  1.00 24.90           H  
ATOM    467  O   VAL A  28      -7.335  46.734   3.615  1.00 24.90           O  
ATOM    468  CG1 VAL A  28     -10.386  44.908   2.925  1.00 24.90           C  
ATOM    469 HG11 VAL A  28      -9.795  45.445   2.183  1.00 24.90           H  
ATOM    470 HG12 VAL A  28     -11.437  45.134   2.741  1.00 24.90           H  
ATOM    471 HG13 VAL A  28     -10.227  43.836   2.811  1.00 24.90           H  
ATOM    472  CG2 VAL A  28     -10.995  44.713   5.319  1.00 24.90           C  
ATOM    473 HG21 VAL A  28     -12.014  44.984   5.044  1.00 24.90           H  
ATOM    474 HG22 VAL A  28     -10.893  43.628   5.301  1.00 24.90           H  
ATOM    475 HG23 VAL A  28     -10.812  45.070   6.333  1.00 24.90           H  
ATOM    476  N   LEU A  29      -7.057  44.657   2.798  1.00 31.36           N  
ATOM    477  H   LEU A  29      -7.294  43.681   2.908  1.00 31.36           H  
ATOM    478  CA  LEU A  29      -6.442  45.023   1.521  1.00 31.36           C  
ATOM    479  HA  LEU A  29      -6.735  46.042   1.268  1.00 31.36           H  
ATOM    480  C   LEU A  29      -7.015  44.124   0.419  1.00 31.36           C  
ATOM    481  CB  LEU A  29      -4.905  44.950   1.605  1.00 31.36           C  
ATOM    482  HB2 LEU A  29      -4.500  44.966   0.593  1.00 31.36           H  
ATOM    483  HB3 LEU A  29      -4.627  43.998   2.056  1.00 31.36           H  
ATOM    484  O   LEU A  29      -7.372  42.975   0.675  1.00 31.36           O  
ATOM    485  CG  LEU A  29      -4.250  46.098   2.400  1.00 31.36           C  
ATOM    486  HG  LEU A  29      -4.647  46.119   3.415  1.00 31.36           H  
ATOM    487  CD1 LEU A  29      -2.741  45.863   2.484  1.00 31.36           C  
ATOM    488 HD11 LEU A  29      -2.303  45.860   1.486  1.00 31.36           H  
ATOM    489 HD12 LEU A  29      -2.280  46.651   3.079  1.00 31.36           H  
ATOM    490 HD13 LEU A  29      -2.547  44.906   2.968  1.00 31.36           H  
ATOM    491  CD2 LEU A  29      -4.464  47.466   1.741  1.00 31.36           C  
ATOM    492 HD21 LEU A  29      -3.897  48.224   2.281  1.00 31.36           H  
ATOM    493 HD22 LEU A  29      -5.516  47.746   1.796  1.00 31.36           H  
ATOM    494 HD23 LEU A  29      -4.139  47.444   0.701  1.00 31.36           H  
ATOM    495  N   ALA A  30      -7.150  44.668  -0.790  1.00 28.73           N  
ATOM    496  H   ALA A  30      -6.753  45.581  -0.960  1.00 28.73           H  
ATOM    497  CA  ALA A  30      -7.947  44.082  -1.868  1.00 28.73           C  
ATOM    498  HA  ALA A  30      -8.153  43.038  -1.635  1.00 28.73           H  
ATOM    499  C   ALA A  30      -7.226  44.113  -3.227  1.00 28.73           C  
ATOM    500  CB  ALA A  30      -9.286  44.835  -1.922  1.00 28.73           C  
ATOM    501  HB1 ALA A  30      -9.114  45.883  -2.166  1.00 28.73           H  
ATOM    502  HB2 ALA A  30      -9.786  44.768  -0.956  1.00 28.73           H  
ATOM    503  HB3 ALA A  30      -9.932  44.394  -2.680  1.00 28.73           H  
ATOM    504  O   ALA A  30      -6.303  44.898  -3.438  1.00 28.73           O  
ATOM    505  N   GLY A  31      -7.706  43.285  -4.162  1.00 31.40           N  
ATOM    506  H   GLY A  31      -8.441  42.652  -3.881  1.00 31.40           H  
ATOM    507  CA  GLY A  31      -7.186  43.148  -5.528  1.00 31.40           C  
ATOM    508  HA2 GLY A  31      -6.420  43.900  -5.718  1.00 31.40           H  
ATOM    509  HA3 GLY A  31      -8.009  43.333  -6.219  1.00 31.40           H  
ATOM    510  C   GLY A  31      -6.560  41.763  -5.777  1.00 31.40           C  
ATOM    511  O   GLY A  31      -5.860  41.248  -4.916  1.00 31.40           O  
ATOM    512  N   ASN A  32      -6.762  41.103  -6.922  1.00 33.68           N  
ATOM    513  H   ASN A  32      -6.373  40.171  -6.948  1.00 33.68           H  
ATOM    514  CA  ASN A  32      -7.523  41.507  -8.111  1.00 33.68           C  
ATOM    515  HA  ASN A  32      -8.360  42.134  -7.804  1.00 33.68           H  
ATOM    516  C   ASN A  32      -8.154  40.277  -8.814  1.00 33.68           C  
ATOM    517  CB  ASN A  32      -6.581  42.321  -9.024  1.00 33.68           C  
ATOM    518  HB2 ASN A  32      -5.858  42.864  -8.414  1.00 33.68           H  
ATOM    519  HB3 ASN A  32      -6.029  41.648  -9.680  1.00 33.68           H  
ATOM    520  O   ASN A  32      -7.781  39.143  -8.519  1.00 33.68           O  
ATOM    521  CG  ASN A  32      -7.308  43.353  -9.865  1.00 33.68           C  
ATOM    522  ND2 ASN A  32      -6.586  44.196 -10.563  1.00 33.68           N  
ATOM    523 HD21 ASN A  32      -5.578  44.150 -10.552  1.00 33.68           H  
ATOM    524 HD22 ASN A  32      -7.101  44.874 -11.107  1.00 33.68           H  
ATOM    525  OD1 ASN A  32      -8.523  43.429  -9.888  1.00 33.68           O  
ATOM    526  N   ALA A  33      -9.135  40.487  -9.696  1.00 32.12           N  
ATOM    527  H   ALA A  33      -9.331  41.440  -9.969  1.00 32.12           H  
ATOM    528  CA  ALA A  33     -10.070  39.444 -10.153  1.00 32.12           C  
ATOM    529  HA  ALA A  33     -10.048  38.618  -9.442  1.00 32.12           H  
ATOM    530  C   ALA A  33      -9.783  38.855 -11.552  1.00 32.12           C  
ATOM    531  CB  ALA A  33     -11.477  40.058 -10.116  1.00 32.12           C  
ATOM    532  HB1 ALA A  33     -11.690  40.441  -9.118  1.00 32.12           H  
ATOM    533  HB2 ALA A  33     -11.545  40.874 -10.835  1.00 32.12           H  
ATOM    534  HB3 ALA A  33     -12.222  39.302 -10.365  1.00 32.12           H  
ATOM    535  O   ALA A  33      -9.096  39.482 -12.355  1.00 32.12           O  
ATOM    536  N   ASN A  34     -10.399  37.698 -11.867  1.00 32.74           N  
ATOM    537  H   ASN A  34     -10.744  37.143 -11.097  1.00 32.74           H  
ATOM    538  CA  ASN A  34     -11.074  37.455 -13.160  1.00 32.74           C  
ATOM    539  HA  ASN A  34     -11.808  38.251 -13.290  1.00 32.74           H  
ATOM    540  C   ASN A  34     -11.864  36.124 -13.225  1.00 32.74           C  
ATOM    541  CB  ASN A  34     -10.069  37.500 -14.337  1.00 32.74           C  
ATOM    542  HB2 ASN A  34     -10.301  36.718 -15.060  1.00 32.74           H  
ATOM    543  HB3 ASN A  34      -9.059  37.317 -13.972  1.00 32.74           H  
ATOM    544  O   ASN A  34     -11.264  35.062 -13.113  1.00 32.74           O  
ATOM    545  CG  ASN A  34     -10.109  38.816 -15.098  1.00 32.74           C  
ATOM    546  ND2 ASN A  34      -9.059  39.145 -15.812  1.00 32.74           N  
ATOM    547 HD21 ASN A  34      -9.108  40.043 -16.272  1.00 32.74           H  
ATOM    548 HD22 ASN A  34      -8.221  38.583 -15.763  1.00 32.74           H  
ATOM    549  OD1 ASN A  34     -11.091  39.540 -15.110  1.00 32.74           O  
ATOM    550  N   SER A  35     -13.167  36.209 -13.560  1.00 31.48           N  
ATOM    551  H   SER A  35     -13.523  37.152 -13.626  1.00 31.48           H  
ATOM    552  CA  SER A  35     -14.076  35.161 -14.110  1.00 31.48           C  
ATOM    553  HA  SER A  35     -15.057  35.635 -14.130  1.00 31.48           H  
ATOM    554  C   SER A  35     -14.270  33.817 -13.348  1.00 31.48           C  
ATOM    555  CB  SER A  35     -13.718  34.901 -15.580  1.00 31.48           C  
ATOM    556  HB2 SER A  35     -14.378  34.138 -15.993  1.00 31.48           H  
ATOM    557  HB3 SER A  35     -13.855  35.819 -16.153  1.00 31.48           H  
ATOM    558  O   SER A  35     -13.321  33.241 -12.841  1.00 31.48           O  
ATOM    559  OG  SER A  35     -12.381  34.472 -15.716  1.00 31.48           O  
ATOM    560  HG  SER A  35     -12.042  34.244 -14.847  1.00 31.48           H  
ATOM    561  N   CYS A  36     -15.463  33.200 -13.284  1.00 30.50           N  
ATOM    562  H   CYS A  36     -15.461  32.349 -12.741  1.00 30.50           H  
ATOM    563  CA  CYS A  36     -16.742  33.528 -13.932  1.00 30.50           C  
ATOM    564  HA  CYS A  36     -16.828  34.609 -14.042  1.00 30.50           H  
ATOM    565  C   CYS A  36     -17.977  33.054 -13.124  1.00 30.50           C  
ATOM    566  CB  CYS A  36     -16.771  32.871 -15.325  1.00 30.50           C  
ATOM    567  HB2 CYS A  36     -17.496  32.058 -15.338  1.00 30.50           H  
ATOM    568  HB3 CYS A  36     -15.797  32.447 -15.570  1.00 30.50           H  
ATOM    569  O   CYS A  36     -17.965  31.971 -12.556  1.00 30.50           O  
ATOM    570  SG  CYS A  36     -17.215  34.110 -16.573  1.00 30.50           S  
ATOM    571  HG  CYS A  36     -17.251  33.287 -17.625  1.00 30.50           H  
ATOM    572  N   PHE A  37     -19.030  33.880 -13.146  1.00 25.10           N  
ATOM    573  H   PHE A  37     -18.864  34.766 -13.602  1.00 25.10           H  
ATOM    574  CA  PHE A  37     -20.464  33.614 -12.910  1.00 25.10           C  
ATOM    575  HA  PHE A  37     -20.846  34.467 -12.350  1.00 25.10           H  
ATOM    576  C   PHE A  37     -20.936  32.365 -12.131  1.00 25.10           C  
ATOM    577  CB  PHE A  37     -21.177  33.642 -14.274  1.00 25.10           C  
ATOM    578  HB2 PHE A  37     -20.588  33.098 -15.012  1.00 25.10           H  
ATOM    579  HB3 PHE A  37     -22.133  33.124 -14.192  1.00 25.10           H  
ATOM    580  O   PHE A  37     -21.015  31.269 -12.678  1.00 25.10           O  
ATOM    581  CG  PHE A  37     -21.463  35.041 -14.778  1.00 25.10           C  
ATOM    582  CD1 PHE A  37     -22.739  35.604 -14.582  1.00 25.10           C  
ATOM    583  HD1 PHE A  37     -23.517  35.033 -14.098  1.00 25.10           H  
ATOM    584  CD2 PHE A  37     -20.461  35.789 -15.423  1.00 25.10           C  
ATOM    585  HD2 PHE A  37     -19.488  35.355 -15.599  1.00 25.10           H  
ATOM    586  CE1 PHE A  37     -23.008  36.910 -15.026  1.00 25.10           C  
ATOM    587  HE1 PHE A  37     -23.990  37.337 -14.885  1.00 25.10           H  
ATOM    588  CE2 PHE A  37     -20.728  37.099 -15.859  1.00 25.10           C  
ATOM    589  HE2 PHE A  37     -19.961  37.669 -16.362  1.00 25.10           H  
ATOM    590  CZ  PHE A  37     -22.002  37.658 -15.660  1.00 25.10           C  
ATOM    591  HZ  PHE A  37     -22.212  38.660 -16.006  1.00 25.10           H  
ATOM    592  N   LEU A  38     -21.546  32.621 -10.966  1.00 29.56           N  
ATOM    593  H   LEU A  38     -21.234  33.431 -10.448  1.00 29.56           H  
ATOM    594  CA  LEU A  38     -22.940  32.231 -10.689  1.00 29.56           C  
ATOM    595  HA  LEU A  38     -23.510  32.374 -11.608  1.00 29.56           H  
ATOM    596  C   LEU A  38     -23.537  33.184  -9.635  1.00 29.56           C  
ATOM    597  CB  LEU A  38     -23.034  30.744 -10.280  1.00 29.56           C  
ATOM    598  HB2 LEU A  38     -23.539  30.647  -9.319  1.00 29.56           H  
ATOM    599  HB3 LEU A  38     -22.028  30.343 -10.159  1.00 29.56           H  
ATOM    600  O   LEU A  38     -22.901  33.467  -8.622  1.00 29.56           O  
ATOM    601  CG  LEU A  38     -23.783  29.905 -11.336  1.00 29.56           C  
ATOM    602  HG  LEU A  38     -23.450  30.188 -12.335  1.00 29.56           H  
ATOM    603  CD1 LEU A  38     -23.495  28.417 -11.150  1.00 29.56           C  
ATOM    604 HD11 LEU A  38     -23.809  28.094 -10.157  1.00 29.56           H  
ATOM    605 HD12 LEU A  38     -22.426  28.239 -11.267  1.00 29.56           H  
ATOM    606 HD13 LEU A  38     -24.029  27.840 -11.905  1.00 29.56           H  
ATOM    607  CD2 LEU A  38     -25.298  30.119 -11.249  1.00 29.56           C  
ATOM    608 HD21 LEU A  38     -25.544  31.168 -11.408  1.00 29.56           H  
ATOM    609 HD22 LEU A  38     -25.795  29.526 -12.017  1.00 29.56           H  
ATOM    610 HD23 LEU A  38     -25.665  29.810 -10.270  1.00 29.56           H  
ATOM    611  N   SER A  39     -24.717  33.750  -9.899  1.00 23.44           N  
ATOM    612  H   SER A  39     -25.254  33.447 -10.699  1.00 23.44           H  
ATOM    613  CA  SER A  39     -25.313  34.821  -9.087  1.00 23.44           C  
ATOM    614  HA  SER A  39     -24.514  35.363  -8.581  1.00 23.44           H  
ATOM    615  C   SER A  39     -26.263  34.289  -8.012  1.00 23.44           C  
ATOM    616  CB  SER A  39     -26.048  35.827  -9.984  1.00 23.44           C  
ATOM    617  HB2 SER A  39     -25.315  36.400 -10.551  1.00 23.44           H  
ATOM    618  HB3 SER A  39     -26.625  36.513  -9.363  1.00 23.44           H  
ATOM    619  O   SER A  39     -27.117  33.453  -8.288  1.00 23.44           O  
ATOM    620  OG  SER A  39     -26.908  35.163 -10.891  1.00 23.44           O  
ATOM    621  HG  SER A  39     -27.544  35.784 -11.254  1.00 23.44           H  
ATOM    622  N   TRP A  40     -26.177  34.849  -6.803  1.00 29.91           N  
ATOM    623  H   TRP A  40     -25.439  35.514  -6.619  1.00 29.91           H  
ATOM    624  CA  TRP A  40     -27.160  34.633  -5.738  1.00 29.91           C  
ATOM    625  HA  TRP A  40     -27.992  34.045  -6.125  1.00 29.91           H  
ATOM    626  C   TRP A  40     -27.733  35.964  -5.253  1.00 29.91           C  
ATOM    627  CB  TRP A  40     -26.548  33.822  -4.590  1.00 29.91           C  
ATOM    628  HB2 TRP A  40     -25.528  34.156  -4.400  1.00 29.91           H  
ATOM    629  HB3 TRP A  40     -27.125  34.011  -3.684  1.00 29.91           H  
ATOM    630  O   TRP A  40     -27.005  36.829  -4.770  1.00 29.91           O  
ATOM    631  CG  TRP A  40     -26.560  32.344  -4.824  1.00 29.91           C  
ATOM    632  CD1 TRP A  40     -25.661  31.652  -5.561  1.00 29.91           C  
ATOM    633  HD1 TRP A  40     -24.810  32.086  -6.063  1.00 29.91           H  
ATOM    634  CD2 TRP A  40     -27.544  31.362  -4.367  1.00 29.91           C  
ATOM    635  CE2 TRP A  40     -27.169  30.081  -4.871  1.00 29.91           C  
ATOM    636  CE3 TRP A  40     -28.719  31.424  -3.583  1.00 29.91           C  
ATOM    637  HE3 TRP A  40     -29.036  32.376  -3.183  1.00 29.91           H  
ATOM    638  NE1 TRP A  40     -26.014  30.317  -5.586  1.00 29.91           N  
ATOM    639  HE1 TRP A  40     -25.486  29.609  -6.076  1.00 29.91           H  
ATOM    640  CH2 TRP A  40     -29.070  29.015  -3.818  1.00 29.91           C  
ATOM    641  HH2 TRP A  40     -29.647  28.130  -3.596  1.00 29.91           H  
ATOM    642  CZ2 TRP A  40     -27.912  28.921  -4.609  1.00 29.91           C  
ATOM    643  HZ2 TRP A  40     -27.593  27.966  -5.001  1.00 29.91           H  
ATOM    644  CZ3 TRP A  40     -29.472  30.264  -3.309  1.00 29.91           C  
ATOM    645  HZ3 TRP A  40     -30.361  30.329  -2.700  1.00 29.91           H  
ATOM    646  N   TRP A  41     -29.055  36.106  -5.353  1.00 26.86           N  
ATOM    647  H   TRP A  41     -29.587  35.343  -5.747  1.00 26.86           H  
ATOM    648  CA  TRP A  41     -29.800  37.143  -4.640  1.00 26.86           C  
ATOM    649  HA  TRP A  41     -29.245  38.080  -4.656  1.00 26.86           H  
ATOM    650  C   TRP A  41     -29.982  36.704  -3.186  1.00 26.86           C  
ATOM    651  CB  TRP A  41     -31.165  37.371  -5.304  1.00 26.86           C  
ATOM    652  HB2 TRP A  41     -31.604  36.411  -5.574  1.00 26.86           H  
ATOM    653  HB3 TRP A  41     -31.828  37.823  -4.566  1.00 26.86           H  
ATOM    654  O   TRP A  41     -30.662  35.716  -2.910  1.00 26.86           O  
ATOM    655  CG  TRP A  41     -31.174  38.268  -6.502  1.00 26.86           C  
ATOM    656  CD1 TRP A  41     -30.790  37.931  -7.754  1.00 26.86           C  
ATOM    657  HD1 TRP A  41     -30.416  36.960  -8.043  1.00 26.86           H  
ATOM    658  CD2 TRP A  41     -31.630  39.656  -6.584  1.00 26.86           C  
ATOM    659  CE2 TRP A  41     -31.505  40.093  -7.937  1.00 26.86           C  
ATOM    660  CE3 TRP A  41     -32.148  40.584  -5.654  1.00 26.86           C  
ATOM    661  HE3 TRP A  41     -32.248  40.293  -4.619  1.00 26.86           H  
ATOM    662  NE1 TRP A  41     -30.980  39.006  -8.603  1.00 26.86           N  
ATOM    663  HE1 TRP A  41     -30.790  38.975  -9.594  1.00 26.86           H  
ATOM    664  CH2 TRP A  41     -32.403  42.277  -7.400  1.00 26.86           C  
ATOM    665  HH2 TRP A  41     -32.698  43.271  -7.700  1.00 26.86           H  
ATOM    666  CZ2 TRP A  41     -31.885  41.379  -8.349  1.00 26.86           C  
ATOM    667  HZ2 TRP A  41     -31.781  41.674  -9.383  1.00 26.86           H  
ATOM    668  CZ3 TRP A  41     -32.531  41.879  -6.056  1.00 26.86           C  
ATOM    669  HZ3 TRP A  41     -32.922  42.576  -5.329  1.00 26.86           H  
ATOM    670  N   THR A  42     -29.399  37.437  -2.242  1.00 30.43           N  
ATOM    671  H   THR A  42     -28.822  38.227  -2.493  1.00 30.43           H  
ATOM    672  CA  THR A  42     -29.511  37.129  -0.814  1.00 30.43           C  
ATOM    673  HA  THR A  42     -29.525  36.045  -0.694  1.00 30.43           H  
ATOM    674  C   THR A  42     -30.814  37.665  -0.218  1.00 30.43           C  
ATOM    675  CB  THR A  42     -28.286  37.645  -0.038  1.00 30.43           C  
ATOM    676  HB  THR A  42     -28.529  37.716   1.022  1.00 30.43           H  
ATOM    677  O   THR A  42     -30.974  38.861   0.015  1.00 30.43           O  
ATOM    678  CG2 THR A  42     -27.095  36.703  -0.202  1.00 30.43           C  
ATOM    679 HG21 THR A  42     -26.823  36.623  -1.255  1.00 30.43           H  
ATOM    680 HG22 THR A  42     -26.242  37.081   0.361  1.00 30.43           H  
ATOM    681 HG23 THR A  42     -27.350  35.713   0.176  1.00 30.43           H  
ATOM    682  OG1 THR A  42     -27.866  38.904  -0.515  1.00 30.43           O  
ATOM    683  HG1 THR A  42     -27.131  39.196   0.028  1.00 30.43           H  
ATOM    684  N   LYS A  43     -31.738  36.756   0.116  1.00 28.12           N  
ATOM    685  H   LYS A  43     -31.573  35.801  -0.169  1.00 28.12           H  
ATOM    686  CA  LYS A  43     -32.700  36.973   1.208  1.00 28.12           C  
ATOM    687  HA  LYS A  43     -32.789  38.043   1.399  1.00 28.12           H  
ATOM    688  C   LYS A  43     -32.157  36.287   2.471  1.00 28.12           C  
ATOM    689  CB  LYS A  43     -34.096  36.435   0.856  1.00 28.12           C  
ATOM    690  HB2 LYS A  43     -34.009  35.428   0.447  1.00 28.12           H  
ATOM    691  HB3 LYS A  43     -34.677  36.376   1.777  1.00 28.12           H  
ATOM    692  O   LYS A  43     -31.842  35.100   2.391  1.00 28.12           O  
ATOM    693  CG  LYS A  43     -34.851  37.338  -0.131  1.00 28.12           C  
ATOM    694  HG2 LYS A  43     -34.338  37.338  -1.093  1.00 28.12           H  
ATOM    695  HG3 LYS A  43     -34.873  38.356   0.259  1.00 28.12           H  
ATOM    696  CD  LYS A  43     -36.292  36.839  -0.313  1.00 28.12           C  
ATOM    697  HD2 LYS A  43     -36.780  36.801   0.661  1.00 28.12           H  
ATOM    698  HD3 LYS A  43     -36.268  35.835  -0.736  1.00 28.12           H  
ATOM    699  CE  LYS A  43     -37.077  37.774  -1.240  1.00 28.12           C  
ATOM    700  HE2 LYS A  43     -37.060  38.779  -0.816  1.00 28.12           H  
ATOM    701  HE3 LYS A  43     -36.569  37.811  -2.203  1.00 28.12           H  
ATOM    702  NZ  LYS A  43     -38.479  37.315  -1.416  1.00 28.12           N  
ATOM    703  HZ1 LYS A  43     -38.496  36.388  -1.817  1.00 28.12           H  
ATOM    704  HZ2 LYS A  43     -38.982  37.936  -2.033  1.00 28.12           H  
ATOM    705  HZ3 LYS A  43     -38.958  37.286  -0.527  1.00 28.12           H  
ATOM    706  N   PRO A  44     -32.031  36.977   3.617  1.00 32.74           N  
ATOM    707  CA  PRO A  44     -31.625  36.337   4.867  1.00 32.74           C  
ATOM    708  HA  PRO A  44     -30.752  35.706   4.704  1.00 32.74           H  
ATOM    709  C   PRO A  44     -32.771  35.478   5.430  1.00 32.74           C  
ATOM    710  CB  PRO A  44     -31.249  37.496   5.795  1.00 32.74           C  
ATOM    711  HB2 PRO A  44     -31.410  37.254   6.846  1.00 32.74           H  
ATOM    712  HB3 PRO A  44     -30.208  37.771   5.627  1.00 32.74           H  
ATOM    713  O   PRO A  44     -33.919  35.920   5.416  1.00 32.74           O  
ATOM    714  CG  PRO A  44     -32.157  38.637   5.329  1.00 32.74           C  
ATOM    715  HG2 PRO A  44     -31.725  39.613   5.547  1.00 32.74           H  
ATOM    716  HG3 PRO A  44     -33.137  38.541   5.798  1.00 32.74           H  
ATOM    717  CD  PRO A  44     -32.284  38.397   3.824  1.00 32.74           C  
ATOM    718  HD2 PRO A  44     -31.532  38.980   3.293  1.00 32.74           H  
ATOM    719  HD3 PRO A  44     -33.284  38.675   3.489  1.00 32.74           H  
ATOM    720  N   GLY A  45     -32.466  34.279   5.947  1.00 30.02           N  
ATOM    721  H   GLY A  45     -31.502  33.978   5.928  1.00 30.02           H  
ATOM    722  CA  GLY A  45     -33.449  33.444   6.662  1.00 30.02           C  
ATOM    723  HA2 GLY A  45     -33.251  33.532   7.731  1.00 30.02           H  
ATOM    724  HA3 GLY A  45     -34.456  33.826   6.492  1.00 30.02           H  
ATOM    725  C   GLY A  45     -33.492  31.942   6.341  1.00 30.02           C  
ATOM    726  O   GLY A  45     -34.521  31.325   6.592  1.00 30.02           O  
ATOM    727  N   LEU A  46     -32.429  31.343   5.790  1.00 31.28           N  
ATOM    728  H   LEU A  46     -31.588  31.879   5.625  1.00 31.28           H  
ATOM    729  CA  LEU A  46     -32.339  29.894   5.549  1.00 31.28           C  
ATOM    730  HA  LEU A  46     -33.199  29.391   5.992  1.00 31.28           H  
ATOM    731  C   LEU A  46     -31.087  29.313   6.221  1.00 31.28           C  
ATOM    732  CB  LEU A  46     -32.338  29.618   4.031  1.00 31.28           C  
ATOM    733  HB2 LEU A  46     -31.935  28.622   3.850  1.00 31.28           H  
ATOM    734  HB3 LEU A  46     -31.666  30.332   3.553  1.00 31.28           H  
ATOM    735  O   LEU A  46     -29.978  29.756   5.924  1.00 31.28           O  
ATOM    736  CG  LEU A  46     -33.730  29.705   3.377  1.00 31.28           C  
ATOM    737  HG  LEU A  46     -34.253  30.591   3.738  1.00 31.28           H  
ATOM    738  CD1 LEU A  46     -33.597  29.825   1.858  1.00 31.28           C  
ATOM    739 HD11 LEU A  46     -34.587  29.889   1.406  1.00 31.28           H  
ATOM    740 HD12 LEU A  46     -33.078  28.951   1.464  1.00 31.28           H  
ATOM    741 HD13 LEU A  46     -33.034  30.724   1.608  1.00 31.28           H  
ATOM    742  CD2 LEU A  46     -34.573  28.463   3.676  1.00 31.28           C  
ATOM    743 HD21 LEU A  46     -34.059  27.566   3.330  1.00 31.28           H  
ATOM    744 HD22 LEU A  46     -35.538  28.541   3.174  1.00 31.28           H  
ATOM    745 HD23 LEU A  46     -34.751  28.382   4.749  1.00 31.28           H  
ATOM    746  N   ASN A  47     -31.277  28.319   7.094  1.00 29.71           N  
ATOM    747  H   ASN A  47     -32.225  28.029   7.289  1.00 29.71           H  
ATOM    748  CA  ASN A  47     -30.198  27.470   7.613  1.00 29.71           C  
ATOM    749  HA  ASN A  47     -29.335  28.087   7.862  1.00 29.71           H  
ATOM    750  C   ASN A  47     -29.796  26.462   6.524  1.00 29.71           C  
ATOM    751  CB  ASN A  47     -30.646  26.707   8.878  1.00 29.71           C  
ATOM    752  HB2 ASN A  47     -29.840  26.027   9.153  1.00 29.71           H  
ATOM    753  HB3 ASN A  47     -31.525  26.102   8.653  1.00 29.71           H  
ATOM    754  O   ASN A  47     -30.676  25.889   5.881  1.00 29.71           O  
ATOM    755  CG  ASN A  47     -30.951  27.555  10.102  1.00 29.71           C  
ATOM    756  ND2 ASN A  47     -31.009  26.943  11.262  1.00 29.71           N  
ATOM    757 HD21 ASN A  47     -31.105  27.544  12.067  1.00 29.71           H  
ATOM    758 HD22 ASN A  47     -30.732  25.975  11.346  1.00 29.71           H  
ATOM    759  OD1 ASN A  47     -31.174  28.753  10.054  1.00 29.71           O  
ATOM    760  N   TRP A  48     -28.497  26.203   6.349  1.00 31.97           N  
ATOM    761  H   TRP A  48     -27.817  26.647   6.948  1.00 31.97           H  
ATOM    762  CA  TRP A  48     -27.987  25.323   5.289  1.00 31.97           C  
ATOM    763  HA  TRP A  48     -28.818  24.834   4.780  1.00 31.97           H  
ATOM    764  C   TRP A  48     -27.102  24.209   5.847  1.00 31.97           C  
ATOM    765  CB  TRP A  48     -27.244  26.146   4.228  1.00 31.97           C  
ATOM    766  HB2 TRP A  48     -26.705  25.460   3.575  1.00 31.97           H  
ATOM    767  HB3 TRP A  48     -26.500  26.775   4.718  1.00 31.97           H  
ATOM    768  O   TRP A  48     -25.880  24.328   5.881  1.00 31.97           O  
ATOM    769  CG  TRP A  48     -28.108  26.994   3.350  1.00 31.97           C  
ATOM    770  CD1 TRP A  48     -28.370  28.305   3.539  1.00 31.97           C  
ATOM    771  HD1 TRP A  48     -27.998  28.892   4.366  1.00 31.97           H  
ATOM    772  CD2 TRP A  48     -28.839  26.609   2.143  1.00 31.97           C  
ATOM    773  CE2 TRP A  48     -29.507  27.763   1.636  1.00 31.97           C  
ATOM    774  CE3 TRP A  48     -29.007  25.404   1.425  1.00 31.97           C  
ATOM    775  HE3 TRP A  48     -28.517  24.510   1.782  1.00 31.97           H  
ATOM    776  NE1 TRP A  48     -29.187  28.766   2.526  1.00 31.97           N  
ATOM    777  HE1 TRP A  48     -29.515  29.719   2.478  1.00 31.97           H  
ATOM    778  CH2 TRP A  48     -30.437  26.515  -0.219  1.00 31.97           C  
ATOM    779  HH2 TRP A  48     -31.038  26.467  -1.115  1.00 31.97           H  
ATOM    780  CZ2 TRP A  48     -30.291  27.731   0.472  1.00 31.97           C  
ATOM    781  HZ2 TRP A  48     -30.774  28.628   0.114  1.00 31.97           H  
ATOM    782  CZ3 TRP A  48     -29.798  25.356   0.260  1.00 31.97           C  
ATOM    783  HZ3 TRP A  48     -29.912  24.422  -0.271  1.00 31.97           H  
ATOM    784  N   ILE A  49     -27.719  23.081   6.205  1.00 41.85           N  
ATOM    785  H   ILE A  49     -28.726  23.041   6.150  1.00 41.85           H  
ATOM    786  CA  ILE A  49     -26.991  21.821   6.386  1.00 41.85           C  
ATOM    787  HA  ILE A  49     -25.939  22.045   6.558  1.00 41.85           H  
ATOM    788  C   ILE A  49     -27.077  21.027   5.086  1.00 41.85           C  
ATOM    789  CB  ILE A  49     -27.471  21.040   7.624  1.00 41.85           C  
ATOM    790  HB  ILE A  49     -28.533  20.815   7.520  1.00 41.85           H  
ATOM    791  O   ILE A  49     -28.161  20.789   4.552  1.00 41.85           O  
ATOM    792  CG1 ILE A  49     -27.273  21.949   8.859  1.00 41.85           C  
ATOM    793 HG12 ILE A  49     -26.268  22.371   8.857  1.00 41.85           H  
ATOM    794 HG13 ILE A  49     -27.984  22.774   8.803  1.00 41.85           H  
ATOM    795  CG2 ILE A  49     -26.701  19.707   7.750  1.00 41.85           C  
ATOM    796 HG21 ILE A  49     -25.635  19.900   7.871  1.00 41.85           H  
ATOM    797 HG22 ILE A  49     -26.863  19.084   6.871  1.00 41.85           H  
ATOM    798 HG23 ILE A  49     -27.056  19.146   8.614  1.00 41.85           H  
ATOM    799  CD1 ILE A  49     -27.492  21.251  10.194  1.00 41.85           C  
ATOM    800 HD11 ILE A  49     -26.596  20.702  10.485  1.00 41.85           H  
ATOM    801 HD12 ILE A  49     -27.729  22.000  10.949  1.00 41.85           H  
ATOM    802 HD13 ILE A  49     -28.328  20.557  10.106  1.00 41.85           H  
ATOM    803  N   TYR A  50     -25.920  20.619   4.569  1.00 55.00           N  
ATOM    804  H   TYR A  50     -25.065  20.860   5.050  1.00 55.00           H  
ATOM    805  CA  TYR A  50     -25.827  19.863   3.326  1.00 55.00           C  
ATOM    806  HA  TYR A  50     -26.502  20.311   2.597  1.00 55.00           H  
ATOM    807  C   TYR A  50     -26.269  18.409   3.540  1.00 55.00           C  
ATOM    808  CB  TYR A  50     -24.411  19.965   2.749  1.00 55.00           C  
ATOM    809  HB2 TYR A  50     -23.684  19.690   3.513  1.00 55.00           H  
ATOM    810  HB3 TYR A  50     -24.329  19.242   1.937  1.00 55.00           H  
ATOM    811  O   TYR A  50     -25.507  17.564   4.012  1.00 55.00           O  
ATOM    812  CG  TYR A  50     -24.060  21.327   2.181  1.00 55.00           C  
ATOM    813  CD1 TYR A  50     -24.242  21.576   0.806  1.00 55.00           C  
ATOM    814  HD1 TYR A  50     -24.637  20.804   0.162  1.00 55.00           H  
ATOM    815  CD2 TYR A  50     -23.540  22.337   3.015  1.00 55.00           C  
ATOM    816  HD2 TYR A  50     -23.400  22.155   4.070  1.00 55.00           H  
ATOM    817  CE1 TYR A  50     -23.893  22.827   0.263  1.00 55.00           C  
ATOM    818  HE1 TYR A  50     -24.019  23.027  -0.791  1.00 55.00           H  
ATOM    819  CE2 TYR A  50     -23.196  23.591   2.476  1.00 55.00           C  
ATOM    820  HE2 TYR A  50     -22.804  24.362   3.123  1.00 55.00           H  
ATOM    821  OH  TYR A  50     -23.025  25.039   0.568  1.00 55.00           O  
ATOM    822  HH  TYR A  50     -22.695  25.633   1.246  1.00 55.00           H  
ATOM    823  CZ  TYR A  50     -23.367  23.835   1.096  1.00 55.00           C  
ATOM    824  N   ILE A  51     -27.515  18.130   3.164  1.00 52.48           N  
ATOM    825  H   ILE A  51     -28.099  18.906   2.888  1.00 52.48           H  
ATOM    826  CA  ILE A  51     -28.077  16.783   3.048  1.00 52.48           C  
ATOM    827  HA  ILE A  51     -27.650  16.137   3.816  1.00 52.48           H  
ATOM    828  C   ILE A  51     -27.714  16.220   1.671  1.00 52.48           C  
ATOM    829  CB  ILE A  51     -29.609  16.844   3.248  1.00 52.48           C  
ATOM    830  HB  ILE A  51     -30.015  17.585   2.559  1.00 52.48           H  
ATOM    831  O   ILE A  51     -28.080  16.809   0.651  1.00 52.48           O  
ATOM    832  CG1 ILE A  51     -29.950  17.281   4.692  1.00 52.48           C  
ATOM    833 HG12 ILE A  51     -29.581  16.536   5.397  1.00 52.48           H  
ATOM    834 HG13 ILE A  51     -29.453  18.226   4.911  1.00 52.48           H  
ATOM    835  CG2 ILE A  51     -30.262  15.492   2.919  1.00 52.48           C  
ATOM    836 HG21 ILE A  51     -31.346  15.583   2.979  1.00 52.48           H  
ATOM    837 HG22 ILE A  51     -30.035  15.166   1.904  1.00 52.48           H  
ATOM    838 HG23 ILE A  51     -29.933  14.737   3.633  1.00 52.48           H  
ATOM    839  CD1 ILE A  51     -31.450  17.493   4.933  1.00 52.48           C  
ATOM    840 HD11 ILE A  51     -31.863  18.147   4.166  1.00 52.48           H  
ATOM    841 HD12 ILE A  51     -31.594  17.960   5.907  1.00 52.48           H  
ATOM    842 HD13 ILE A  51     -31.978  16.539   4.927  1.00 52.48           H  
ATOM    843  N   ARG A  52     -27.052  15.056   1.616  1.00 63.20           N  
ATOM    844  H   ARG A  52     -26.786  14.618   2.486  1.00 63.20           H  
ATOM    845  CA  ARG A  52     -26.754  14.375   0.342  1.00 63.20           C  
ATOM    846  HA  ARG A  52     -27.001  15.066  -0.464  1.00 63.20           H  
ATOM    847  C   ARG A  52     -27.629  13.140   0.145  1.00 63.20           C  
ATOM    848  CB  ARG A  52     -25.248  14.087   0.204  1.00 63.20           C  
ATOM    849  HB2 ARG A  52     -24.688  14.947   0.571  1.00 63.20           H  
ATOM    850  HB3 ARG A  52     -24.976  13.219   0.804  1.00 63.20           H  
ATOM    851  O   ARG A  52     -27.654  12.242   0.986  1.00 63.20           O  
ATOM    852  CG  ARG A  52     -24.865  13.852  -1.270  1.00 63.20           C  
ATOM    853  HG2 ARG A  52     -25.370  12.966  -1.655  1.00 63.20           H  
ATOM    854  HG3 ARG A  52     -25.188  14.714  -1.854  1.00 63.20           H  
ATOM    855  CD  ARG A  52     -23.352  13.701  -1.461  1.00 63.20           C  
ATOM    856  HD2 ARG A  52     -23.112  13.826  -2.517  1.00 63.20           H  
ATOM    857  HD3 ARG A  52     -22.853  14.500  -0.912  1.00 63.20           H  
ATOM    858  NE  ARG A  52     -22.874  12.380  -1.028  1.00 63.20           N  
ATOM    859  HE  ARG A  52     -23.262  11.566  -1.484  1.00 63.20           H  
ATOM    860  NH1 ARG A  52     -21.112  13.017   0.332  1.00 63.20           N  
ATOM    861 HH11 ARG A  52     -21.091  13.931  -0.098  1.00 63.20           H  
ATOM    862 HH12 ARG A  52     -20.251  12.746   0.785  1.00 63.20           H  
ATOM    863  NH2 ARG A  52     -21.654  10.886   0.093  1.00 63.20           N  
ATOM    864 HH21 ARG A  52     -20.949  10.714   0.796  1.00 63.20           H  
ATOM    865 HH22 ARG A  52     -21.606  10.322  -0.744  1.00 63.20           H  
ATOM    866  CZ  ARG A  52     -21.886  12.121  -0.197  1.00 63.20           C  
ATOM    867  N   HIS A  53     -28.313  13.082  -0.997  1.00 52.73           N  
ATOM    868  H   HIS A  53     -28.219  13.851  -1.646  1.00 52.73           H  
ATOM    869  CA  HIS A  53     -29.039  11.898  -1.455  1.00 52.73           C  
ATOM    870  HA  HIS A  53     -29.483  11.392  -0.597  1.00 52.73           H  
ATOM    871  C   HIS A  53     -28.064  10.924  -2.134  1.00 52.73           C  
ATOM    872  CB  HIS A  53     -30.183  12.317  -2.390  1.00 52.73           C  
ATOM    873  HB2 HIS A  53     -30.514  11.438  -2.942  1.00 52.73           H  
ATOM    874  HB3 HIS A  53     -29.821  13.045  -3.116  1.00 52.73           H  
ATOM    875  O   HIS A  53     -27.398  11.269  -3.108  1.00 52.73           O  
ATOM    876  CG  HIS A  53     -31.380  12.885  -1.665  1.00 52.73           C  
ATOM    877  CD2 HIS A  53     -32.628  12.324  -1.624  1.00 52.73           C  
ATOM    878  HD2 HIS A  53     -32.932  11.409  -2.110  1.00 52.73           H  
ATOM    879  ND1 HIS A  53     -31.431  14.032  -0.898  1.00 52.73           N  
ATOM    880  HD1 HIS A  53     -30.671  14.664  -0.692  1.00 52.73           H  
ATOM    881  CE1 HIS A  53     -32.676  14.144  -0.400  1.00 52.73           C  
ATOM    882  HE1 HIS A  53     -33.013  14.921   0.270  1.00 52.73           H  
ATOM    883  NE2 HIS A  53     -33.443  13.133  -0.832  1.00 52.73           N  
ATOM    884  N   VAL A  54     -27.976   9.698  -1.618  1.00 44.86           N  
ATOM    885  H   VAL A  54     -28.609   9.467  -0.865  1.00 44.86           H  
ATOM    886  CA  VAL A  54     -27.026   8.664  -2.047  1.00 44.86           C  
ATOM    887  HA  VAL A  54     -26.235   9.131  -2.633  1.00 44.86           H  
ATOM    888  C   VAL A  54     -27.743   7.659  -2.949  1.00 44.86           C  
ATOM    889  CB  VAL A  54     -26.346   7.997  -0.834  1.00 44.86           C  
ATOM    890  HB  VAL A  54     -27.109   7.522  -0.217  1.00 44.86           H  
ATOM    891  O   VAL A  54     -28.319   6.666  -2.498  1.00 44.86           O  
ATOM    892  CG1 VAL A  54     -25.318   6.939  -1.265  1.00 44.86           C  
ATOM    893 HG11 VAL A  54     -24.552   7.394  -1.893  1.00 44.86           H  
ATOM    894 HG12 VAL A  54     -25.807   6.129  -1.806  1.00 44.86           H  
ATOM    895 HG13 VAL A  54     -24.837   6.521  -0.380  1.00 44.86           H  
ATOM    896  CG2 VAL A  54     -25.605   9.029   0.030  1.00 44.86           C  
ATOM    897 HG21 VAL A  54     -26.309   9.754   0.439  1.00 44.86           H  
ATOM    898 HG22 VAL A  54     -24.856   9.551  -0.564  1.00 44.86           H  
ATOM    899 HG23 VAL A  54     -25.109   8.529   0.863  1.00 44.86           H  
ATOM    900  N   ALA A  55     -27.697   7.911  -4.257  1.00 35.88           N  
ATOM    901  H   ALA A  55     -27.259   8.771  -4.556  1.00 35.88           H  
ATOM    902  CA  ALA A  55     -28.282   7.046  -5.280  1.00 35.88           C  
ATOM    903  HA  ALA A  55     -29.267   6.730  -4.936  1.00 35.88           H  
ATOM    904  C   ALA A  55     -27.446   5.767  -5.501  1.00 35.88           C  
ATOM    905  CB  ALA A  55     -28.488   7.872  -6.557  1.00 35.88           C  
ATOM    906  HB1 ALA A  55     -28.961   7.255  -7.322  1.00 35.88           H  
ATOM    907  HB2 ALA A  55     -27.529   8.229  -6.932  1.00 35.88           H  
ATOM    908  HB3 ALA A  55     -29.132   8.726  -6.347  1.00 35.88           H  
ATOM    909  O   ALA A  55     -26.776   5.602  -6.523  1.00 35.88           O  
ATOM    910  N   LYS A  56     -27.482   4.828  -4.544  1.00 36.64           N  
ATOM    911  H   LYS A  56     -27.994   5.044  -3.701  1.00 36.64           H  
ATOM    912  CA  LYS A  56     -26.849   3.510  -4.706  1.00 36.64           C  
ATOM    913  HA  LYS A  56     -25.842   3.685  -5.085  1.00 36.64           H  
ATOM    914  C   LYS A  56     -27.613   2.709  -5.763  1.00 36.64           C  
ATOM    915  CB  LYS A  56     -26.722   2.791  -3.351  1.00 36.64           C  
ATOM    916  HB2 LYS A  56     -26.349   3.513  -2.624  1.00 36.64           H  
ATOM    917  HB3 LYS A  56     -27.696   2.437  -3.012  1.00 36.64           H  
ATOM    918  O   LYS A  56     -28.670   2.150  -5.482  1.00 36.64           O  
ATOM    919  CG  LYS A  56     -25.727   1.615  -3.436  1.00 36.64           C  
ATOM    920  HG2 LYS A  56     -26.172   0.789  -3.989  1.00 36.64           H  
ATOM    921  HG3 LYS A  56     -24.840   1.955  -3.971  1.00 36.64           H  
ATOM    922  CD  LYS A  56     -25.288   1.136  -2.040  1.00 36.64           C  
ATOM    923  HD2 LYS A  56     -26.102   0.589  -1.565  1.00 36.64           H  
ATOM    924  HD3 LYS A  56     -25.058   2.013  -1.434  1.00 36.64           H  
ATOM    925  CE  LYS A  56     -24.030   0.257  -2.131  1.00 36.64           C  
ATOM    926  HE2 LYS A  56     -23.379   0.681  -2.896  1.00 36.64           H  
ATOM    927  HE3 LYS A  56     -24.315  -0.744  -2.457  1.00 36.64           H  
ATOM    928  NZ  LYS A  56     -23.283   0.212  -0.842  1.00 36.64           N  
ATOM    929  HZ1 LYS A  56     -22.986   1.138  -0.570  1.00 36.64           H  
ATOM    930  HZ2 LYS A  56     -22.441  -0.339  -0.926  1.00 36.64           H  
ATOM    931  HZ3 LYS A  56     -23.839  -0.159  -0.085  1.00 36.64           H  
ATOM    932  N   LYS A  57     -27.076   2.686  -6.985  1.00 27.35           N  
ATOM    933  H   LYS A  57     -26.266   3.273  -7.124  1.00 27.35           H  
ATOM    934  CA  LYS A  57     -27.700   2.099  -8.179  1.00 27.35           C  
ATOM    935  HA  LYS A  57     -28.710   2.501  -8.261  1.00 27.35           H  
ATOM    936  C   LYS A  57     -27.832   0.576  -8.051  1.00 27.35           C  
ATOM    937  CB  LYS A  57     -26.903   2.559  -9.417  1.00 27.35           C  
ATOM    938  HB2 LYS A  57     -25.971   1.998  -9.490  1.00 27.35           H  
ATOM    939  HB3 LYS A  57     -26.648   3.611  -9.285  1.00 27.35           H  
ATOM    940  O   LYS A  57     -26.953  -0.169  -8.475  1.00 27.35           O  
ATOM    941  CG  LYS A  57     -27.694   2.433 -10.728  1.00 27.35           C  
ATOM    942  HG2 LYS A  57     -27.930   1.386 -10.920  1.00 27.35           H  
ATOM    943  HG3 LYS A  57     -28.623   2.995 -10.635  1.00 27.35           H  
ATOM    944  CD  LYS A  57     -26.876   3.002 -11.899  1.00 27.35           C  
ATOM    945  HD2 LYS A  57     -26.521   3.998 -11.633  1.00 27.35           H  
ATOM    946  HD3 LYS A  57     -26.015   2.357 -12.075  1.00 27.35           H  
ATOM    947  CE  LYS A  57     -27.727   3.100 -13.170  1.00 27.35           C  
ATOM    948  HE2 LYS A  57     -28.080   2.102 -13.428  1.00 27.35           H  
ATOM    949  HE3 LYS A  57     -28.601   3.715 -12.956  1.00 27.35           H  
ATOM    950  NZ  LYS A  57     -26.955   3.683 -14.298  1.00 27.35           N  
ATOM    951  HZ1 LYS A  57     -27.532   3.747 -15.124  1.00 27.35           H  
ATOM    952  HZ2 LYS A  57     -26.152   3.109 -14.511  1.00 27.35           H  
ATOM    953  HZ3 LYS A  57     -26.631   4.610 -14.062  1.00 27.35           H  
ATOM    954  N   MET A  58     -28.928   0.124  -7.445  1.00 27.46           N  
ATOM    955  H   MET A  58     -29.549   0.800  -7.024  1.00 27.46           H  
ATOM    956  CA  MET A  58     -29.359  -1.271  -7.511  1.00 27.46           C  
ATOM    957  HA  MET A  58     -28.539  -1.914  -7.191  1.00 27.46           H  
ATOM    958  C   MET A  58     -29.695  -1.616  -8.963  1.00 27.46           C  
ATOM    959  CB  MET A  58     -30.568  -1.520  -6.596  1.00 27.46           C  
ATOM    960  HB2 MET A  58     -30.971  -2.511  -6.807  1.00 27.46           H  
ATOM    961  HB3 MET A  58     -31.345  -0.784  -6.802  1.00 27.46           H  
ATOM    962  O   MET A  58     -30.399  -0.870  -9.645  1.00 27.46           O  
ATOM    963  CG  MET A  58     -30.191  -1.466  -5.112  1.00 27.46           C  
ATOM    964  HG2 MET A  58     -29.408  -2.201  -4.927  1.00 27.46           H  
ATOM    965  HG3 MET A  58     -29.803  -0.475  -4.875  1.00 27.46           H  
ATOM    966  SD  MET A  58     -31.586  -1.821  -4.010  1.00 27.46           S  
ATOM    967  CE  MET A  58     -30.742  -1.925  -2.413  1.00 27.46           C  
ATOM    968  HE1 MET A  58     -30.238  -0.981  -2.206  1.00 27.46           H  
ATOM    969  HE2 MET A  58     -30.016  -2.738  -2.439  1.00 27.46           H  
ATOM    970  HE3 MET A  58     -31.478  -2.121  -1.634  1.00 27.46           H  
ATOM    971  N   THR A  59     -29.172  -2.738  -9.438  1.00 25.98           N  
ATOM    972  H   THR A  59     -28.575  -3.312  -8.860  1.00 25.98           H  
ATOM    973  CA  THR A  59     -29.382  -3.254 -10.789  1.00 25.98           C  
ATOM    974  HA  THR A  59     -29.395  -2.422 -11.493  1.00 25.98           H  
ATOM    975  C   THR A  59     -30.744  -3.937 -10.897  1.00 25.98           C  
ATOM    976  CB  THR A  59     -28.223  -4.186 -11.186  1.00 25.98           C  
ATOM    977  HB  THR A  59     -28.574  -4.907 -11.925  1.00 25.98           H  
ATOM    978  O   THR A  59     -30.880  -5.150 -10.783  1.00 25.98           O  
ATOM    979  CG2 THR A  59     -27.073  -3.375 -11.787  1.00 25.98           C  
ATOM    980 HG21 THR A  59     -26.263  -4.055 -12.052  1.00 25.98           H  
ATOM    981 HG22 THR A  59     -27.413  -2.870 -12.690  1.00 25.98           H  
ATOM    982 HG23 THR A  59     -26.713  -2.644 -11.063  1.00 25.98           H  
ATOM    983  OG1 THR A  59     -27.684  -4.849 -10.061  1.00 25.98           O  
ATOM    984  HG1 THR A  59     -27.271  -5.635 -10.427  1.00 25.98           H  
ATOM    985  N   ALA A  60     -31.785  -3.130 -11.104  1.00 27.85           N  
ATOM    986  H   ALA A  60     -31.630  -2.132 -11.102  1.00 27.85           H  
ATOM    987  CA  ALA A  60     -33.084  -3.627 -11.540  1.00 27.85           C  
ATOM    988  HA  ALA A  60     -33.326  -4.530 -10.981  1.00 27.85           H  
ATOM    989  C   ALA A  60     -33.032  -3.981 -13.038  1.00 27.85           C  
ATOM    990  CB  ALA A  60     -34.153  -2.572 -11.227  1.00 27.85           C  
ATOM    991  HB1 ALA A  60     -33.941  -1.651 -11.770  1.00 27.85           H  
ATOM    992  HB2 ALA A  60     -35.131  -2.943 -11.532  1.00 27.85           H  
ATOM    993  HB3 ALA A  60     -34.170  -2.367 -10.157  1.00 27.85           H  
ATOM    994  O   ALA A  60     -32.628  -3.149 -13.856  1.00 27.85           O  
ATOM    995  N   SER A  61     -33.459  -5.193 -13.401  1.00 26.53           N  
ATOM    996  H   SER A  61     -33.713  -5.859 -12.685  1.00 26.53           H  
ATOM    997  CA  SER A  61     -33.620  -5.606 -14.802  1.00 26.53           C  
ATOM    998  HA  SER A  61     -32.694  -5.391 -15.334  1.00 26.53           H  
ATOM    999  C   SER A  61     -34.802  -4.867 -15.451  1.00 26.53           C  
ATOM   1000  CB  SER A  61     -33.866  -7.113 -14.906  1.00 26.53           C  
ATOM   1001  HB2 SER A  61     -34.718  -7.389 -14.285  1.00 26.53           H  
ATOM   1002  HB3 SER A  61     -34.087  -7.372 -15.941  1.00 26.53           H  
ATOM   1003  O   SER A  61     -35.916  -4.960 -14.933  1.00 26.53           O  
ATOM   1004  OG  SER A  61     -32.717  -7.821 -14.488  1.00 26.53           O  
ATOM   1005  HG  SER A  61     -32.925  -8.759 -14.487  1.00 26.53           H  
ATOM   1006  N   PRO A  62     -34.608  -4.148 -16.572  1.00 33.61           N  
ATOM   1007  CA  PRO A  62     -35.661  -3.348 -17.192  1.00 33.61           C  
ATOM   1008  HA  PRO A  62     -36.365  -2.996 -16.438  1.00 33.61           H  
ATOM   1009  C   PRO A  62     -36.456  -4.148 -18.241  1.00 33.61           C  
ATOM   1010  CB  PRO A  62     -34.917  -2.136 -17.763  1.00 33.61           C  
ATOM   1011  HB2 PRO A  62     -35.457  -1.651 -18.575  1.00 33.61           H  
ATOM   1012  HB3 PRO A  62     -34.724  -1.422 -16.962  1.00 33.61           H  
ATOM   1013  O   PRO A  62     -36.308  -3.911 -19.436  1.00 33.61           O  
ATOM   1014  CG  PRO A  62     -33.594  -2.747 -18.228  1.00 33.61           C  
ATOM   1015  HG2 PRO A  62     -33.721  -3.205 -19.209  1.00 33.61           H  
ATOM   1016  HG3 PRO A  62     -32.796  -2.005 -18.254  1.00 33.61           H  
ATOM   1017  CD  PRO A  62     -33.323  -3.832 -17.185  1.00 33.61           C  
ATOM   1018  HD2 PRO A  62     -32.643  -3.438 -16.429  1.00 33.61           H  
ATOM   1019  HD3 PRO A  62     -32.890  -4.714 -17.658  1.00 33.61           H  
ATOM   1020  N   ASP A  63     -37.320  -5.061 -17.788  1.00 28.60           N  
ATOM   1021  H   ASP A  63     -37.352  -5.230 -16.792  1.00 28.60           H  
ATOM   1022  CA  ASP A  63     -38.271  -5.807 -18.635  1.00 28.60           C  
ATOM   1023  HA  ASP A  63     -38.225  -5.399 -19.645  1.00 28.60           H  
ATOM   1024  C   ASP A  63     -39.735  -5.573 -18.200  1.00 28.60           C  
ATOM   1025  CB  ASP A  63     -37.881  -7.299 -18.756  1.00 28.60           C  
ATOM   1026  HB2 ASP A  63     -38.767  -7.891 -18.983  1.00 28.60           H  
ATOM   1027  HB3 ASP A  63     -37.486  -7.650 -17.802  1.00 28.60           H  
ATOM   1028  O   ASP A  63     -40.476  -6.491 -17.856  1.00 28.60           O  
ATOM   1029  CG  ASP A  63     -36.881  -7.584 -19.888  1.00 28.60           C  
ATOM   1030  OD1 ASP A  63     -37.100  -7.084 -21.016  1.00 28.60           O  
ATOM   1031  OD2 ASP A  63     -35.914  -8.341 -19.637  1.00 28.60           O  
ATOM   1032  N   SER A  64     -40.173  -4.311 -18.226  1.00 31.42           N  
ATOM   1033  H   SER A  64     -39.492  -3.580 -18.373  1.00 31.42           H  
ATOM   1034  CA  SER A  64     -41.588  -3.958 -18.429  1.00 31.42           C  
ATOM   1035  HA  SER A  64     -41.971  -4.600 -19.222  1.00 31.42           H  
ATOM   1036  C   SER A  64     -41.732  -2.507 -18.900  1.00 31.42           C  
ATOM   1037  CB  SER A  64     -42.464  -4.230 -17.194  1.00 31.42           C  
ATOM   1038  HB2 SER A  64     -42.528  -5.306 -17.036  1.00 31.42           H  
ATOM   1039  HB3 SER A  64     -43.472  -3.862 -17.384  1.00 31.42           H  
ATOM   1040  O   SER A  64     -41.342  -1.555 -18.227  1.00 31.42           O  
ATOM   1041  OG  SER A  64     -41.970  -3.634 -16.014  1.00 31.42           O  
ATOM   1042  HG  SER A  64     -41.927  -4.311 -15.336  1.00 31.42           H  
ATOM   1043  N   SER A  65     -42.294  -2.320 -20.095  1.00 28.27           N  
ATOM   1044  H   SER A  65     -42.570  -3.123 -20.643  1.00 28.27           H  
ATOM   1045  CA  SER A  65     -42.621  -0.999 -20.631  1.00 28.27           C  
ATOM   1046  HA  SER A  65     -41.918  -0.262 -20.242  1.00 28.27           H  
ATOM   1047  C   SER A  65     -44.031  -0.592 -20.204  1.00 28.27           C  
ATOM   1048  CB  SER A  65     -42.485  -1.000 -22.158  1.00 28.27           C  
ATOM   1049  HB2 SER A  65     -42.784  -0.029 -22.551  1.00 28.27           H  
ATOM   1050  HB3 SER A  65     -41.444  -1.182 -22.426  1.00 28.27           H  
ATOM   1051  O   SER A  65     -45.006  -1.072 -20.782  1.00 28.27           O  
ATOM   1052  OG  SER A  65     -43.292  -2.012 -22.729  1.00 28.27           O  
ATOM   1053  HG  SER A  65     -44.174  -1.901 -22.366  1.00 28.27           H  
ATOM   1054  N   VAL A  66     -44.143   0.326 -19.244  1.00 32.02           N  
ATOM   1055  H   VAL A  66     -43.311   0.627 -18.757  1.00 32.02           H  
ATOM   1056  CA  VAL A  66     -45.388   1.064 -18.980  1.00 32.02           C  
ATOM   1057  HA  VAL A  66     -46.136   0.779 -19.721  1.00 32.02           H  
ATOM   1058  C   VAL A  66     -45.106   2.549 -19.159  1.00 32.02           C  
ATOM   1059  CB  VAL A  66     -45.996   0.746 -17.601  1.00 32.02           C  
ATOM   1060  HB  VAL A  66     -45.299   1.038 -16.816  1.00 32.02           H  
ATOM   1061  O   VAL A  66     -44.303   3.138 -18.439  1.00 32.02           O  
ATOM   1062  CG1 VAL A  66     -47.319   1.500 -17.403  1.00 32.02           C  
ATOM   1063 HG11 VAL A  66     -48.026   1.241 -18.191  1.00 32.02           H  
ATOM   1064 HG12 VAL A  66     -47.751   1.238 -16.437  1.00 32.02           H  
ATOM   1065 HG13 VAL A  66     -47.150   2.577 -17.412  1.00 32.02           H  
ATOM   1066  CG2 VAL A  66     -46.298  -0.752 -17.464  1.00 32.02           C  
ATOM   1067 HG21 VAL A  66     -46.775  -0.948 -16.503  1.00 32.02           H  
ATOM   1068 HG22 VAL A  66     -45.371  -1.326 -17.506  1.00 32.02           H  
ATOM   1069 HG23 VAL A  66     -46.958  -1.078 -18.267  1.00 32.02           H  
ATOM   1070  N   SER A  67     -45.745   3.143 -20.162  1.00 26.09           N  
ATOM   1071  H   SER A  67     -46.403   2.609 -20.711  1.00 26.09           H  
ATOM   1072  CA  SER A  67     -45.696   4.574 -20.440  1.00 26.09           C  
ATOM   1073  HA  SER A  67     -44.662   4.918 -20.409  1.00 26.09           H  
ATOM   1074  C   SER A  67     -46.511   5.348 -19.405  1.00 26.09           C  
ATOM   1075  CB  SER A  67     -46.257   4.835 -21.843  1.00 26.09           C  
ATOM   1076  HB2 SER A  67     -45.542   4.479 -22.585  1.00 26.09           H  
ATOM   1077  HB3 SER A  67     -46.413   5.904 -21.991  1.00 26.09           H  
ATOM   1078  O   SER A  67     -47.712   5.117 -19.271  1.00 26.09           O  
ATOM   1079  OG  SER A  67     -47.479   4.137 -22.013  1.00 26.09           O  
ATOM   1080  HG  SER A  67     -48.107   4.506 -21.388  1.00 26.09           H  
ATOM   1081  N   ALA A  68     -45.870   6.298 -18.729  1.00 31.68           N  
ATOM   1082  H   ALA A  68     -44.872   6.394 -18.848  1.00 31.68           H  
ATOM   1083  CA  ALA A  68     -46.534   7.327 -17.941  1.00 31.68           C  
ATOM   1084  HA  ALA A  68     -47.607   7.311 -18.136  1.00 31.68           H  
ATOM   1085  C   ALA A  68     -45.992   8.690 -18.387  1.00 31.68           C  
ATOM   1086  CB  ALA A  68     -46.323   7.041 -16.450  1.00 31.68           C  
ATOM   1087  HB1 ALA A  68     -46.706   6.050 -16.206  1.00 31.68           H  
ATOM   1088  HB2 ALA A  68     -46.857   7.786 -15.860  1.00 31.68           H  
ATOM   1089  HB3 ALA A  68     -45.261   7.088 -16.206  1.00 31.68           H  
ATOM   1090  O   ALA A  68     -44.876   9.075 -18.037  1.00 31.68           O  
ATOM   1091  N   GLU A  69     -46.761   9.383 -19.220  1.00 26.27           N  
ATOM   1092  H   GLU A  69     -47.665   9.016 -19.481  1.00 26.27           H  
ATOM   1093  CA  GLU A  69     -46.478  10.761 -19.615  1.00 26.27           C  
ATOM   1094  HA  GLU A  69     -45.421  10.856 -19.865  1.00 26.27           H  
ATOM   1095  C   GLU A  69     -46.786  11.703 -18.444  1.00 26.27           C  
ATOM   1096  CB  GLU A  69     -47.308  11.132 -20.856  1.00 26.27           C  
ATOM   1097  HB2 GLU A  69     -48.360  10.955 -20.634  1.00 26.27           H  
ATOM   1098  HB3 GLU A  69     -47.174  12.191 -21.076  1.00 26.27           H  
ATOM   1099  O   GLU A  69     -47.736  11.489 -17.691  1.00 26.27           O  
ATOM   1100  CG  GLU A  69     -46.886  10.315 -22.090  1.00 26.27           C  
ATOM   1101  HG2 GLU A  69     -46.799   9.262 -21.824  1.00 26.27           H  
ATOM   1102  HG3 GLU A  69     -45.899  10.651 -22.407  1.00 26.27           H  
ATOM   1103  CD  GLU A  69     -47.890  10.427 -23.244  1.00 26.27           C  
ATOM   1104  OE1 GLU A  69     -47.447  10.778 -24.361  1.00 26.27           O  
ATOM   1105  OE2 GLU A  69     -49.069  10.075 -23.013  1.00 26.27           O  
ATOM   1106  N   CYS A  70     -45.992  12.762 -18.293  1.00 29.71           N  
ATOM   1107  H   CYS A  70     -45.213  12.883 -18.925  1.00 29.71           H  
ATOM   1108  CA  CYS A  70     -46.325  13.879 -17.417  1.00 29.71           C  
ATOM   1109  HA  CYS A  70     -47.410  13.966 -17.352  1.00 29.71           H  
ATOM   1110  C   CYS A  70     -45.785  15.165 -18.048  1.00 29.71           C  
ATOM   1111  CB  CYS A  70     -45.789  13.612 -16.005  1.00 29.71           C  
ATOM   1112  HB2 CYS A  70     -46.021  12.584 -15.725  1.00 29.71           H  
ATOM   1113  HB3 CYS A  70     -44.709  13.761 -15.984  1.00 29.71           H  
ATOM   1114  O   CYS A  70     -44.605  15.495 -17.922  1.00 29.71           O  
ATOM   1115  SG  CYS A  70     -46.611  14.739 -14.842  1.00 29.71           S  
ATOM   1116  HG  CYS A  70     -45.965  14.334 -13.744  1.00 29.71           H  
ATOM   1117  N   GLU A  71     -46.644  15.847 -18.804  1.00 26.78           N  
ATOM   1118  H   GLU A  71     -47.594  15.515 -18.887  1.00 26.78           H  
ATOM   1119  CA  GLU A  71     -46.350  17.157 -19.379  1.00 26.78           C  
ATOM   1120  HA  GLU A  71     -45.378  17.132 -19.871  1.00 26.78           H  
ATOM   1121  C   GLU A  71     -46.352  18.240 -18.294  1.00 26.78           C  
ATOM   1122  CB  GLU A  71     -47.424  17.552 -20.404  1.00 26.78           C  
ATOM   1123  HB2 GLU A  71     -48.380  17.632 -19.886  1.00 26.78           H  
ATOM   1124  HB3 GLU A  71     -47.172  18.539 -20.792  1.00 26.78           H  
ATOM   1125  O   GLU A  71     -47.260  18.276 -17.469  1.00 26.78           O  
ATOM   1126  CG  GLU A  71     -47.595  16.603 -21.591  1.00 26.78           C  
ATOM   1127  HG2 GLU A  71     -46.643  16.509 -22.113  1.00 26.78           H  
ATOM   1128  HG3 GLU A  71     -47.893  15.616 -21.236  1.00 26.78           H  
ATOM   1129  CD  GLU A  71     -48.673  17.170 -22.525  1.00 26.78           C  
ATOM   1130  OE1 GLU A  71     -48.296  17.656 -23.615  1.00 26.78           O  
ATOM   1131  OE2 GLU A  71     -49.852  17.181 -22.105  1.00 26.78           O  
ATOM   1132  N   MET A  72     -45.389  19.166 -18.348  1.00 34.63           N  
ATOM   1133  H   MET A  72     -44.588  18.954 -18.926  1.00 34.63           H  
ATOM   1134  CA  MET A  72     -45.490  20.560 -17.877  1.00 34.63           C  
ATOM   1135  HA  MET A  72     -46.299  21.053 -18.415  1.00 34.63           H  
ATOM   1136  C   MET A  72     -44.161  21.280 -18.174  1.00 34.63           C  
ATOM   1137  CB  MET A  72     -45.738  20.646 -16.349  1.00 34.63           C  
ATOM   1138  HB2 MET A  72     -45.437  19.713 -15.873  1.00 34.63           H  
ATOM   1139  HB3 MET A  72     -45.121  21.437 -15.923  1.00 34.63           H  
ATOM   1140  O   MET A  72     -43.100  20.717 -17.929  1.00 34.63           O  
ATOM   1141  CG  MET A  72     -47.192  20.969 -15.970  1.00 34.63           C  
ATOM   1142  HG2 MET A  72     -47.866  20.244 -16.426  1.00 34.63           H  
ATOM   1143  HG3 MET A  72     -47.458  21.949 -16.366  1.00 34.63           H  
ATOM   1144  SD  MET A  72     -47.500  20.984 -14.183  1.00 34.63           S  
ATOM   1145  CE  MET A  72     -49.211  20.383 -14.181  1.00 34.63           C  
ATOM   1146  HE1 MET A  72     -49.570  20.325 -13.154  1.00 34.63           H  
ATOM   1147  HE2 MET A  72     -49.248  19.392 -14.634  1.00 34.63           H  
ATOM   1148  HE3 MET A  72     -49.842  21.062 -14.754  1.00 34.63           H  
ATOM   1149  N   ALA A  73     -44.100  22.540 -18.606  1.00 33.60           N  
ATOM   1150  H   ALA A  73     -43.171  22.930 -18.529  1.00 33.60           H  
ATOM   1151  CA  ALA A  73     -44.996  23.360 -19.430  1.00 33.60           C  
ATOM   1152  HA  ALA A  73     -45.388  22.761 -20.252  1.00 33.60           H  
ATOM   1153  C   ALA A  73     -44.128  24.512 -20.000  1.00 33.60           C  
ATOM   1154  CB  ALA A  73     -46.157  23.934 -18.607  1.00 33.60           C  
ATOM   1155  HB1 ALA A  73     -46.741  23.142 -18.138  1.00 33.60           H  
ATOM   1156  HB2 ALA A  73     -45.768  24.597 -17.833  1.00 33.60           H  
ATOM   1157  HB3 ALA A  73     -46.816  24.506 -19.260  1.00 33.60           H  
ATOM   1158  O   ALA A  73     -43.128  24.886 -19.388  1.00 33.60           O  
ATOM   1159  N   THR A  74     -44.459  25.076 -21.162  1.00 29.04           N  
ATOM   1160  H   THR A  74     -45.304  24.787 -21.635  1.00 29.04           H  
ATOM   1161  CA  THR A  74     -43.586  26.042 -21.869  1.00 29.04           C  
ATOM   1162  HA  THR A  74     -42.546  25.745 -21.735  1.00 29.04           H  
ATOM   1163  C   THR A  74     -43.731  27.497 -21.410  1.00 29.04           C  
ATOM   1164  CB  THR A  74     -43.898  26.037 -23.372  1.00 29.04           C  
ATOM   1165  HB  THR A  74     -43.358  26.852 -23.853  1.00 29.04           H  
ATOM   1166  O   THR A  74     -44.860  27.970 -21.282  1.00 29.04           O  
ATOM   1167  CG2 THR A  74     -43.503  24.730 -24.054  1.00 29.04           C  
ATOM   1168 HG21 THR A  74     -44.069  23.896 -23.641  1.00 29.04           H  
ATOM   1169 HG22 THR A  74     -43.710  24.804 -25.122  1.00 29.04           H  
ATOM   1170 HG23 THR A  74     -42.437  24.549 -23.914  1.00 29.04           H  
ATOM   1171  OG1 THR A  74     -45.284  26.226 -23.558  1.00 29.04           O  
ATOM   1172  HG1 THR A  74     -45.551  26.960 -22.999  1.00 29.04           H  
ATOM   1173  N   SER A  75     -42.627  28.260 -21.366  1.00 35.61           N  
ATOM   1174  H   SER A  75     -41.725  27.809 -21.412  1.00 35.61           H  
ATOM   1175  CA  SER A  75     -42.664  29.725 -21.574  1.00 35.61           C  
ATOM   1176  HA  SER A  75     -43.358  29.922 -22.392  1.00 35.61           H  
ATOM   1177  C   SER A  75     -41.304  30.334 -21.977  1.00 35.61           C  
ATOM   1178  CB  SER A  75     -43.225  30.469 -20.345  1.00 35.61           C  
ATOM   1179  HB2 SER A  75     -43.319  31.526 -20.593  1.00 35.61           H  
ATOM   1180  HB3 SER A  75     -44.218  30.092 -20.099  1.00 35.61           H  
ATOM   1181  O   SER A  75     -40.472  30.614 -21.115  1.00 35.61           O  
ATOM   1182  OG  SER A  75     -42.390  30.344 -19.213  1.00 35.61           O  
ATOM   1183  HG  SER A  75     -41.493  30.484 -19.523  1.00 35.61           H  
ATOM   1184  N   ASP A  76     -41.118  30.613 -23.271  1.00 30.55           N  
ATOM   1185  H   ASP A  76     -41.864  30.390 -23.915  1.00 30.55           H  
ATOM   1186  CA  ASP A  76     -40.121  31.574 -23.785  1.00 30.55           C  
ATOM   1187  HA  ASP A  76     -39.302  31.690 -23.076  1.00 30.55           H  
ATOM   1188  C   ASP A  76     -40.791  32.946 -24.004  1.00 30.55           C  
ATOM   1189  CB  ASP A  76     -39.546  31.113 -25.148  1.00 30.55           C  
ATOM   1190  HB2 ASP A  76     -39.375  31.991 -25.771  1.00 30.55           H  
ATOM   1191  HB3 ASP A  76     -40.280  30.499 -25.669  1.00 30.55           H  
ATOM   1192  O   ASP A  76     -41.978  32.995 -24.343  1.00 30.55           O  
ATOM   1193  CG  ASP A  76     -38.202  30.382 -25.081  1.00 30.55           C  
ATOM   1194  OD1 ASP A  76     -37.352  30.795 -24.263  1.00 30.55           O  
ATOM   1195  OD2 ASP A  76     -38.017  29.462 -25.908  1.00 30.55           O  
ATOM   1196  N   PRO A  77     -40.040  34.059 -23.916  1.00 44.70           N  
ATOM   1197  CA  PRO A  77     -40.373  35.291 -24.631  1.00 44.70           C  
ATOM   1198  HA  PRO A  77     -41.266  35.140 -25.236  1.00 44.70           H  
ATOM   1199  C   PRO A  77     -39.244  35.763 -25.571  1.00 44.70           C  
ATOM   1200  CB  PRO A  77     -40.700  36.307 -23.540  1.00 44.70           C  
ATOM   1201  HB2 PRO A  77     -40.394  37.314 -23.820  1.00 44.70           H  
ATOM   1202  HB3 PRO A  77     -41.770  36.281 -23.335  1.00 44.70           H  
ATOM   1203  O   PRO A  77     -38.061  35.758 -25.238  1.00 44.70           O  
ATOM   1204  CG  PRO A  77     -39.935  35.807 -22.307  1.00 44.70           C  
ATOM   1205  HG2 PRO A  77     -39.116  36.484 -22.064  1.00 44.70           H  
ATOM   1206  HG3 PRO A  77     -40.615  35.723 -21.458  1.00 44.70           H  
ATOM   1207  CD  PRO A  77     -39.377  34.427 -22.679  1.00 44.70           C  
ATOM   1208  HD2 PRO A  77     -38.302  34.490 -22.848  1.00 44.70           H  
ATOM   1209  HD3 PRO A  77     -39.584  33.710 -21.884  1.00 44.70           H  
ATOM   1210  N   CYS A  78     -39.631  36.185 -26.776  1.00 33.74           N  
ATOM   1211  H   CYS A  78     -40.623  36.192 -26.965  1.00 33.74           H  
ATOM   1212  CA  CYS A  78     -38.749  36.340 -27.937  1.00 33.74           C  
ATOM   1213  HA  CYS A  78     -38.070  35.488 -27.949  1.00 33.74           H  
ATOM   1214  C   CYS A  78     -37.890  37.628 -28.008  1.00 33.74           C  
ATOM   1215  CB  CYS A  78     -39.637  36.289 -29.196  1.00 33.74           C  
ATOM   1216  HB2 CYS A  78     -39.006  36.256 -30.085  1.00 33.74           H  
ATOM   1217  HB3 CYS A  78     -40.238  37.198 -29.242  1.00 33.74           H  
ATOM   1218  O   CYS A  78     -38.243  38.668 -27.464  1.00 33.74           O  
ATOM   1219  SG  CYS A  78     -40.748  34.852 -29.227  1.00 33.74           S  
ATOM   1220  HG  CYS A  78     -39.843  33.901 -28.983  1.00 33.74           H  
ATOM   1221  N   ALA A  79     -36.887  37.551 -28.900  1.00 36.11           N  
ATOM   1222  H   ALA A  79     -36.624  36.609 -29.152  1.00 36.11           H  
ATOM   1223  CA  ALA A  79     -36.416  38.590 -29.838  1.00 36.11           C  
ATOM   1224  HA  ALA A  79     -35.727  38.067 -30.501  1.00 36.11           H  
ATOM   1225  C   ALA A  79     -35.628  39.832 -29.346  1.00 36.11           C  
ATOM   1226  CB  ALA A  79     -37.590  39.012 -30.738  1.00 36.11           C  
ATOM   1227  HB1 ALA A  79     -37.234  39.688 -31.516  1.00 36.11           H  
ATOM   1228  HB2 ALA A  79     -38.340  39.534 -30.145  1.00 36.11           H  
ATOM   1229  HB3 ALA A  79     -38.041  38.139 -31.210  1.00 36.11           H  
ATOM   1230  O   ALA A  79     -36.133  40.671 -28.608  1.00 36.11           O  
ATOM   1231  N   ASN A  80     -34.437  40.042 -29.942  1.00 37.72           N  
ATOM   1232  H   ASN A  80     -33.904  39.212 -30.157  1.00 37.72           H  
ATOM   1233  CA  ASN A  80     -34.167  41.144 -30.899  1.00 37.72           C  
ATOM   1234  HA  ASN A  80     -34.888  41.059 -31.712  1.00 37.72           H  
ATOM   1235  C   ASN A  80     -32.767  41.030 -31.568  1.00 37.72           C  
ATOM   1236  CB  ASN A  80     -34.349  42.522 -30.228  1.00 37.72           C  
ATOM   1237  HB2 ASN A  80     -34.087  42.460 -29.172  1.00 37.72           H  
ATOM   1238  HB3 ASN A  80     -33.691  43.255 -30.695  1.00 37.72           H  
ATOM   1239  O   ASN A  80     -31.838  40.503 -30.962  1.00 37.72           O  
ATOM   1240  CG  ASN A  80     -35.768  43.046 -30.394  1.00 37.72           C  
ATOM   1241  ND2 ASN A  80     -36.364  43.595 -29.365  1.00 37.72           N  
ATOM   1242 HD21 ASN A  80     -37.338  43.820 -29.505  1.00 37.72           H  
ATOM   1243 HD22 ASN A  80     -35.987  43.417 -28.445  1.00 37.72           H  
ATOM   1244  OD1 ASN A  80     -36.354  42.977 -31.462  1.00 37.72           O  
ATOM   1245  N   ALA A  81     -32.626  41.506 -32.819  1.00 33.57           N  
ATOM   1246  H   ALA A  81     -33.429  41.946 -33.244  1.00 33.57           H  
ATOM   1247  CA  ALA A  81     -31.405  41.518 -33.668  1.00 33.57           C  
ATOM   1248  HA  ALA A  81     -30.556  41.899 -33.101  1.00 33.57           H  
ATOM   1249  C   ALA A  81     -31.626  42.417 -34.927  1.00 33.57           C  
ATOM   1250  CB  ALA A  81     -31.134  40.064 -34.103  1.00 33.57           C  
ATOM   1251  HB1 ALA A  81     -30.255  40.009 -34.745  1.00 33.57           H  
ATOM   1252  HB2 ALA A  81     -30.955  39.439 -33.228  1.00 33.57           H  
ATOM   1253  HB3 ALA A  81     -31.994  39.675 -34.650  1.00 33.57           H  
ATOM   1254  O   ALA A  81     -32.783  42.787 -35.146  1.00 33.57           O  
ATOM   1255  N   PRO A  82     -30.632  42.729 -35.811  1.00 45.36           N  
ATOM   1256  CA  PRO A  82     -29.183  42.464 -35.782  1.00 45.36           C  
ATOM   1257  HA  PRO A  82     -28.968  41.769 -34.970  1.00 45.36           H  
ATOM   1258  C   PRO A  82     -28.343  43.736 -35.445  1.00 45.36           C  
ATOM   1259  CB  PRO A  82     -28.881  41.716 -37.089  1.00 45.36           C  
ATOM   1260  HB2 PRO A  82     -27.926  42.002 -37.529  1.00 45.36           H  
ATOM   1261  HB3 PRO A  82     -28.864  40.644 -36.893  1.00 45.36           H  
ATOM   1262  O   PRO A  82     -28.275  43.969 -34.238  1.00 45.36           O  
ATOM   1263  CG  PRO A  82     -30.077  42.037 -38.001  1.00 45.36           C  
ATOM   1264  HG2 PRO A  82     -29.762  42.458 -38.956  1.00 45.36           H  
ATOM   1265  HG3 PRO A  82     -30.654  41.128 -38.171  1.00 45.36           H  
ATOM   1266  CD  PRO A  82     -30.921  43.034 -37.204  1.00 45.36           C  
ATOM   1267  HD2 PRO A  82     -30.612  44.055 -37.426  1.00 45.36           H  
ATOM   1268  HD3 PRO A  82     -31.975  42.909 -37.453  1.00 45.36           H  
ATOM   1269  N   PRO A  83     -27.738  44.595 -36.329  1.00 44.74           N  
ATOM   1270  CA  PRO A  83     -27.620  44.660 -37.803  1.00 44.74           C  
ATOM   1271  HA  PRO A  83     -28.303  43.974 -38.302  1.00 44.74           H  
ATOM   1272  C   PRO A  83     -26.172  44.363 -38.327  1.00 44.74           C  
ATOM   1273  CB  PRO A  83     -28.110  46.081 -38.108  1.00 44.74           C  
ATOM   1274  HB2 PRO A  83     -29.189  46.131 -37.968  1.00 44.74           H  
ATOM   1275  HB3 PRO A  83     -27.857  46.424 -39.112  1.00 44.74           H  
ATOM   1276  O   PRO A  83     -25.583  43.365 -37.921  1.00 44.74           O  
ATOM   1277  CG  PRO A  83     -27.420  46.898 -37.020  1.00 44.74           C  
ATOM   1278  HG2 PRO A  83     -28.012  47.773 -36.750  1.00 44.74           H  
ATOM   1279  HG3 PRO A  83     -26.426  47.199 -37.352  1.00 44.74           H  
ATOM   1280  CD  PRO A  83     -27.307  45.914 -35.851  1.00 44.74           C  
ATOM   1281  HD2 PRO A  83     -27.956  46.259 -35.046  1.00 44.74           H  
ATOM   1282  HD3 PRO A  83     -26.276  45.870 -35.501  1.00 44.74           H  
ATOM   1283  N   THR A  84     -25.610  45.173 -39.248  1.00 40.57           N  
ATOM   1284  H   THR A  84     -26.137  45.984 -39.541  1.00 40.57           H  
ATOM   1285  CA  THR A  84     -24.371  44.927 -40.045  1.00 40.57           C  
ATOM   1286  HA  THR A  84     -23.761  44.214 -39.491  1.00 40.57           H  
ATOM   1287  C   THR A  84     -23.480  46.193 -40.258  1.00 40.57           C  
ATOM   1288  CB  THR A  84     -24.733  44.297 -41.415  1.00 40.57           C  
ATOM   1289  HB  THR A  84     -24.053  44.663 -42.185  1.00 40.57           H  
ATOM   1290  O   THR A  84     -23.919  47.286 -39.898  1.00 40.57           O  
ATOM   1291  CG2 THR A  84     -24.627  42.773 -41.369  1.00 40.57           C  
ATOM   1292 HG21 THR A  84     -23.606  42.480 -41.126  1.00 40.57           H  
ATOM   1293 HG22 THR A  84     -25.305  42.379 -40.611  1.00 40.57           H  
ATOM   1294 HG23 THR A  84     -24.891  42.355 -42.340  1.00 40.57           H  
ATOM   1295  OG1 THR A  84     -26.048  44.598 -41.832  1.00 40.57           O  
ATOM   1296  HG1 THR A  84     -26.085  44.467 -42.782  1.00 40.57           H  
ATOM   1297  N   PRO A  85     -22.225  46.075 -40.778  1.00 48.89           N  
ATOM   1298  CA  PRO A  85     -21.178  47.129 -40.762  1.00 48.89           C  
ATOM   1299  HA  PRO A  85     -21.406  47.872 -39.997  1.00 48.89           H  
ATOM   1300  C   PRO A  85     -20.922  47.862 -42.117  1.00 48.89           C  
ATOM   1301  CB  PRO A  85     -19.926  46.342 -40.353  1.00 48.89           C  
ATOM   1302  HB2 PRO A  85     -19.970  46.103 -39.290  1.00 48.89           H  
ATOM   1303  HB3 PRO A  85     -18.993  46.853 -40.588  1.00 48.89           H  
ATOM   1304  O   PRO A  85     -21.547  47.501 -43.111  1.00 48.89           O  
ATOM   1305  CG  PRO A  85     -20.075  45.068 -41.179  1.00 48.89           C  
ATOM   1306  HG2 PRO A  85     -19.511  44.240 -40.749  1.00 48.89           H  
ATOM   1307  HG3 PRO A  85     -19.759  45.252 -42.206  1.00 48.89           H  
ATOM   1308  CD  PRO A  85     -21.582  44.809 -41.137  1.00 48.89           C  
ATOM   1309  HD2 PRO A  85     -21.785  44.055 -40.377  1.00 48.89           H  
ATOM   1310  HD3 PRO A  85     -21.915  44.463 -42.115  1.00 48.89           H  
ATOM   1311  N   PRO A  86     -19.987  48.848 -42.178  1.00 54.81           N  
ATOM   1312  CA  PRO A  86     -19.515  49.515 -43.412  1.00 54.81           C  
ATOM   1313  HA  PRO A  86     -20.258  49.409 -44.203  1.00 54.81           H  
ATOM   1314  C   PRO A  86     -18.154  49.001 -43.970  1.00 54.81           C  
ATOM   1315  CB  PRO A  86     -19.432  50.988 -43.009  1.00 54.81           C  
ATOM   1316  HB2 PRO A  86     -18.770  51.566 -43.655  1.00 54.81           H  
ATOM   1317  HB3 PRO A  86     -20.432  51.422 -43.004  1.00 54.81           H  
ATOM   1318  O   PRO A  86     -17.461  48.220 -43.318  1.00 54.81           O  
ATOM   1319  CG  PRO A  86     -18.899  50.903 -41.579  1.00 54.81           C  
ATOM   1320  HG2 PRO A  86     -19.187  51.775 -40.991  1.00 54.81           H  
ATOM   1321  HG3 PRO A  86     -17.814  50.800 -41.599  1.00 54.81           H  
ATOM   1322  CD  PRO A  86     -19.523  49.617 -41.027  1.00 54.81           C  
ATOM   1323  HD2 PRO A  86     -18.778  49.063 -40.455  1.00 54.81           H  
ATOM   1324  HD3 PRO A  86     -20.370  49.874 -40.391  1.00 54.81           H  
ATOM   1325  N   GLU A  87     -17.769  49.470 -45.169  1.00 43.18           N  
ATOM   1326  H   GLU A  87     -18.355  50.171 -45.598  1.00 43.18           H  
ATOM   1327  CA  GLU A  87     -16.777  48.872 -46.099  1.00 43.18           C  
ATOM   1328  HA  GLU A  87     -16.502  47.879 -45.743  1.00 43.18           H  
ATOM   1329  C   GLU A  87     -15.467  49.691 -46.330  1.00 43.18           C  
ATOM   1330  CB  GLU A  87     -17.477  48.720 -47.470  1.00 43.18           C  
ATOM   1331  HB2 GLU A  87     -16.768  48.324 -48.198  1.00 43.18           H  
ATOM   1332  HB3 GLU A  87     -17.765  49.716 -47.805  1.00 43.18           H  
ATOM   1333  O   GLU A  87     -15.512  50.915 -46.283  1.00 43.18           O  
ATOM   1334  CG  GLU A  87     -18.719  47.810 -47.488  1.00 43.18           C  
ATOM   1335  HG2 GLU A  87     -18.393  46.770 -47.445  1.00 43.18           H  
ATOM   1336  HG3 GLU A  87     -19.332  47.994 -46.606  1.00 43.18           H  
ATOM   1337  CD  GLU A  87     -19.587  48.061 -48.733  1.00 43.18           C  
ATOM   1338  OE1 GLU A  87     -19.704  47.140 -49.572  1.00 43.18           O  
ATOM   1339  OE2 GLU A  87     -20.171  49.168 -48.806  1.00 43.18           O  
ATOM   1340  N   GLU A  88     -14.351  48.982 -46.627  1.00 39.69           N  
ATOM   1341  H   GLU A  88     -14.466  48.001 -46.418  1.00 39.69           H  
ATOM   1342  CA  GLU A  88     -13.305  49.172 -47.696  1.00 39.69           C  
ATOM   1343  HA  GLU A  88     -12.444  48.586 -47.375  1.00 39.69           H  
ATOM   1344  C   GLU A  88     -12.659  50.575 -48.018  1.00 39.69           C  
ATOM   1345  CB  GLU A  88     -13.866  48.438 -48.933  1.00 39.69           C  
ATOM   1346  HB2 GLU A  88     -14.798  48.899 -49.260  1.00 39.69           H  
ATOM   1347  HB3 GLU A  88     -13.154  48.520 -49.753  1.00 39.69           H  
ATOM   1348  O   GLU A  88     -12.991  51.547 -47.340  1.00 39.69           O  
ATOM   1349  CG  GLU A  88     -14.066  46.929 -48.677  1.00 39.69           C  
ATOM   1350  HG2 GLU A  88     -15.035  46.764 -48.206  1.00 39.69           H  
ATOM   1351  HG3 GLU A  88     -13.305  46.598 -47.970  1.00 39.69           H  
ATOM   1352  CD  GLU A  88     -13.942  46.058 -49.941  1.00 39.69           C  
ATOM   1353  OE1 GLU A  88     -13.742  44.837 -49.751  1.00 39.69           O  
ATOM   1354  OE2 GLU A  88     -13.980  46.608 -51.065  1.00 39.69           O  
ATOM   1355  N   PRO A  89     -11.691  50.773 -48.981  1.00 43.85           N  
ATOM   1356  CA  PRO A  89     -10.976  49.845 -49.904  1.00 43.85           C  
ATOM   1357  HA  PRO A  89     -11.158  48.803 -49.642  1.00 43.85           H  
ATOM   1358  C   PRO A  89      -9.423  50.003 -50.126  1.00 43.85           C  
ATOM   1359  CB  PRO A  89     -11.641  50.193 -51.249  1.00 43.85           C  
ATOM   1360  HB2 PRO A  89     -11.050  49.878 -52.109  1.00 43.85           H  
ATOM   1361  HB3 PRO A  89     -12.638  49.760 -51.331  1.00 43.85           H  
ATOM   1362  O   PRO A  89      -8.887  51.107 -50.179  1.00 43.85           O  
ATOM   1363  CG  PRO A  89     -11.777  51.719 -51.184  1.00 43.85           C  
ATOM   1364  HG2 PRO A  89     -10.950  52.198 -51.708  1.00 43.85           H  
ATOM   1365  HG3 PRO A  89     -12.729  52.033 -51.613  1.00 43.85           H  
ATOM   1366  CD  PRO A  89     -11.709  52.055 -49.689  1.00 43.85           C  
ATOM   1367  HD2 PRO A  89     -12.577  52.659 -49.422  1.00 43.85           H  
ATOM   1368  HD3 PRO A  89     -10.802  52.617 -49.465  1.00 43.85           H  
ATOM   1369  N   GLU A  90      -8.750  48.879 -50.454  1.00 38.71           N  
ATOM   1370  H   GLU A  90      -9.263  48.027 -50.280  1.00 38.71           H  
ATOM   1371  CA  GLU A  90      -7.686  48.694 -51.497  1.00 38.71           C  
ATOM   1372  HA  GLU A  90      -7.348  47.669 -51.344  1.00 38.71           H  
ATOM   1373  C   GLU A  90      -6.295  49.459 -51.406  1.00 38.71           C  
ATOM   1374  CB  GLU A  90      -8.449  48.655 -52.848  1.00 38.71           C  
ATOM   1375  HB2 GLU A  90      -7.777  48.587 -53.703  1.00 38.71           H  
ATOM   1376  HB3 GLU A  90      -9.032  49.568 -52.970  1.00 38.71           H  
ATOM   1377  O   GLU A  90      -5.973  49.987 -50.343  1.00 38.71           O  
ATOM   1378  CG  GLU A  90      -9.349  47.414 -53.003  1.00 38.71           C  
ATOM   1379  HG2 GLU A  90      -9.975  47.550 -53.885  1.00 38.71           H  
ATOM   1380  HG3 GLU A  90     -10.005  47.303 -52.140  1.00 38.71           H  
ATOM   1381  CD  GLU A  90      -8.469  46.166 -53.189  1.00 38.71           C  
ATOM   1382  OE1 GLU A  90      -8.113  45.543 -52.164  1.00 38.71           O  
ATOM   1383  OE2 GLU A  90      -8.015  45.931 -54.334  1.00 38.71           O  
ATOM   1384  N   PRO A  91      -5.302  49.342 -52.351  1.00 43.27           N  
ATOM   1385  CA  PRO A  91      -4.208  48.350 -52.195  1.00 43.27           C  
ATOM   1386  HA  PRO A  91      -4.166  47.980 -51.170  1.00 43.27           H  
ATOM   1387  C   PRO A  91      -2.763  48.791 -52.646  1.00 43.27           C  
ATOM   1388  CB  PRO A  91      -4.725  47.242 -53.130  1.00 43.27           C  
ATOM   1389  HB2 PRO A  91      -3.974  46.497 -53.396  1.00 43.27           H  
ATOM   1390  HB3 PRO A  91      -5.576  46.741 -52.669  1.00 43.27           H  
ATOM   1391  O   PRO A  91      -2.504  49.945 -52.987  1.00 43.27           O  
ATOM   1392  CG  PRO A  91      -5.202  48.036 -54.355  1.00 43.27           C  
ATOM   1393  HG2 PRO A  91      -4.424  48.073 -55.117  1.00 43.27           H  
ATOM   1394  HG3 PRO A  91      -6.107  47.599 -54.778  1.00 43.27           H  
ATOM   1395  CD  PRO A  91      -5.447  49.449 -53.799  1.00 43.27           C  
ATOM   1396  HD2 PRO A  91      -6.393  49.890 -54.113  1.00 43.27           H  
ATOM   1397  HD3 PRO A  91      -4.673  50.115 -54.180  1.00 43.27           H  
ATOM   1398  N   SER A  92      -1.841  47.811 -52.811  1.00 38.03           N  
ATOM   1399  H   SER A  92      -2.108  46.916 -52.426  1.00 38.03           H  
ATOM   1400  CA  SER A  92      -0.634  47.816 -53.707  1.00 38.03           C  
ATOM   1401  HA  SER A  92      -0.463  46.758 -53.905  1.00 38.03           H  
ATOM   1402  C   SER A  92       0.761  48.273 -53.124  1.00 38.03           C  
ATOM   1403  CB  SER A  92      -1.063  48.355 -55.083  1.00 38.03           C  
ATOM   1404  HB2 SER A  92      -2.110  48.109 -55.263  1.00 38.03           H  
ATOM   1405  HB3 SER A  92      -0.498  47.869 -55.877  1.00 38.03           H  
ATOM   1406  O   SER A  92       0.849  48.442 -51.909  1.00 38.03           O  
ATOM   1407  OG  SER A  92      -0.903  49.752 -55.141  1.00 38.03           O  
ATOM   1408  HG  SER A  92      -1.464  50.116 -54.451  1.00 38.03           H  
ATOM   1409  N   PRO A  93       1.930  48.237 -53.847  1.00 38.61           N  
ATOM   1410  CA  PRO A  93       3.066  47.387 -53.412  1.00 38.61           C  
ATOM   1411  HA  PRO A  93       2.853  46.973 -52.426  1.00 38.61           H  
ATOM   1412  C   PRO A  93       4.505  48.013 -53.347  1.00 38.61           C  
ATOM   1413  CB  PRO A  93       3.008  46.242 -54.443  1.00 38.61           C  
ATOM   1414  HB2 PRO A  93       2.302  45.487 -54.098  1.00 38.61           H  
ATOM   1415  HB3 PRO A  93       3.978  45.778 -54.621  1.00 38.61           H  
ATOM   1416  O   PRO A  93       4.739  49.190 -53.593  1.00 38.61           O  
ATOM   1417  CG  PRO A  93       2.459  46.884 -55.726  1.00 38.61           C  
ATOM   1418  HG2 PRO A  93       3.208  46.900 -56.518  1.00 38.61           H  
ATOM   1419  HG3 PRO A  93       1.562  46.359 -56.054  1.00 38.61           H  
ATOM   1420  CD  PRO A  93       2.115  48.307 -55.291  1.00 38.61           C  
ATOM   1421  HD2 PRO A  93       1.276  48.724 -55.848  1.00 38.61           H  
ATOM   1422  HD3 PRO A  93       2.968  48.953 -55.497  1.00 38.61           H  
ATOM   1423  N   SER A  94       5.505  47.171 -53.008  1.00 34.88           N  
ATOM   1424  H   SER A  94       5.198  46.227 -52.821  1.00 34.88           H  
ATOM   1425  CA  SER A  94       6.971  47.428 -52.829  1.00 34.88           C  
ATOM   1426  HA  SER A  94       7.100  48.111 -51.990  1.00 34.88           H  
ATOM   1427  C   SER A  94       7.722  48.022 -54.062  1.00 34.88           C  
ATOM   1428  CB  SER A  94       7.569  46.059 -52.471  1.00 34.88           C  
ATOM   1429  HB2 SER A  94       8.510  46.182 -51.934  1.00 34.88           H  
ATOM   1430  HB3 SER A  94       6.892  45.531 -51.800  1.00 34.88           H  
ATOM   1431  O   SER A  94       7.205  47.788 -55.157  1.00 34.88           O  
ATOM   1432  OG  SER A  94       7.778  45.278 -53.635  1.00 34.88           O  
ATOM   1433  HG  SER A  94       7.141  45.553 -54.299  1.00 34.88           H  
ATOM   1434  N   PRO A  95       8.958  48.639 -53.995  1.00 38.54           N  
ATOM   1435  CA  PRO A  95      10.209  47.965 -53.522  1.00 38.54           C  
ATOM   1436  HA  PRO A  95       9.992  47.234 -52.744  1.00 38.54           H  
ATOM   1437  C   PRO A  95      11.488  48.789 -53.075  1.00 38.54           C  
ATOM   1438  CB  PRO A  95      10.613  47.239 -54.813  1.00 38.54           C  
ATOM   1439  HB2 PRO A  95       9.943  46.397 -54.989  1.00 38.54           H  
ATOM   1440  HB3 PRO A  95      11.646  46.892 -54.811  1.00 38.54           H  
ATOM   1441  O   PRO A  95      11.682  49.955 -53.398  1.00 38.54           O  
ATOM   1442  CG  PRO A  95      10.380  48.313 -55.887  1.00 38.54           C  
ATOM   1443  HG2 PRO A  95       9.940  47.868 -56.779  1.00 38.54           H  
ATOM   1444  HG3 PRO A  95      11.310  48.826 -56.132  1.00 38.54           H  
ATOM   1445  CD  PRO A  95       9.402  49.296 -55.229  1.00 38.54           C  
ATOM   1446  HD2 PRO A  95       9.902  50.236 -54.994  1.00 38.54           H  
ATOM   1447  HD3 PRO A  95       8.581  49.529 -55.907  1.00 38.54           H  
ATOM   1448  N   ARG A  96      12.472  48.077 -52.470  1.00 34.55           N  
ATOM   1449  H   ARG A  96      12.138  47.197 -52.103  1.00 34.55           H  
ATOM   1450  CA  ARG A  96      13.978  48.199 -52.535  1.00 34.55           C  
ATOM   1451  HA  ARG A  96      14.363  47.579 -51.725  1.00 34.55           H  
ATOM   1452  C   ARG A  96      14.760  49.550 -52.411  1.00 34.55           C  
ATOM   1453  CB  ARG A  96      14.457  47.572 -53.865  1.00 34.55           C  
ATOM   1454  HB2 ARG A  96      15.495  47.861 -54.029  1.00 34.55           H  
ATOM   1455  HB3 ARG A  96      13.875  48.004 -54.679  1.00 34.55           H  
ATOM   1456  O   ARG A  96      14.705  50.385 -53.309  1.00 34.55           O  
ATOM   1457  CG  ARG A  96      14.411  46.041 -53.966  1.00 34.55           C  
ATOM   1458  HG2 ARG A  96      15.088  45.615 -53.225  1.00 34.55           H  
ATOM   1459  HG3 ARG A  96      13.401  45.674 -53.783  1.00 34.55           H  
ATOM   1460  CD  ARG A  96      14.864  45.636 -55.381  1.00 34.55           C  
ATOM   1461  HD2 ARG A  96      14.085  45.922 -56.087  1.00 34.55           H  
ATOM   1462  HD3 ARG A  96      15.774  46.183 -55.628  1.00 34.55           H  
ATOM   1463  NE  ARG A  96      15.136  44.191 -55.500  1.00 34.55           N  
ATOM   1464  HE  ARG A  96      14.881  43.609 -54.714  1.00 34.55           H  
ATOM   1465  NH1 ARG A  96      15.907  44.199 -57.671  1.00 34.55           N  
ATOM   1466 HH11 ARG A  96      16.198  43.678 -58.486  1.00 34.55           H  
ATOM   1467 HH12 ARG A  96      15.603  45.157 -57.773  1.00 34.55           H  
ATOM   1468  NH2 ARG A  96      15.866  42.289 -56.527  1.00 34.55           N  
ATOM   1469 HH21 ARG A  96      16.189  41.807 -57.354  1.00 34.55           H  
ATOM   1470 HH22 ARG A  96      15.612  41.742 -55.717  1.00 34.55           H  
ATOM   1471  CZ  ARG A  96      15.634  43.571 -56.560  1.00 34.55           C  
ATOM   1472  N   LYS A  97      15.787  49.573 -51.521  1.00 37.04           N  
ATOM   1473  H   LYS A  97      15.654  49.011 -50.692  1.00 37.04           H  
ATOM   1474  CA  LYS A  97      17.187  50.117 -51.697  1.00 37.04           C  
ATOM   1475  HA  LYS A  97      17.609  49.717 -52.619  1.00 37.04           H  
ATOM   1476  C   LYS A  97      18.111  49.629 -50.536  1.00 37.04           C  
ATOM   1477  CB  LYS A  97      17.159  51.664 -51.782  1.00 37.04           C  
ATOM   1478  HB2 LYS A  97      18.018  52.078 -51.254  1.00 37.04           H  
ATOM   1479  HB3 LYS A  97      16.272  52.026 -51.263  1.00 37.04           H  
ATOM   1480  O   LYS A  97      17.632  49.539 -49.419  1.00 37.04           O  
ATOM   1481  CG  LYS A  97      17.187  52.202 -53.236  1.00 37.04           C  
ATOM   1482  HG2 LYS A  97      18.212  52.469 -53.495  1.00 37.04           H  
ATOM   1483  HG3 LYS A  97      16.868  51.425 -53.931  1.00 37.04           H  
ATOM   1484  CD  LYS A  97      16.277  53.431 -53.423  1.00 37.04           C  
ATOM   1485  HD2 LYS A  97      16.652  54.252 -52.812  1.00 37.04           H  
ATOM   1486  HD3 LYS A  97      15.279  53.168 -53.073  1.00 37.04           H  
ATOM   1487  CE  LYS A  97      16.176  53.874 -54.893  1.00 37.04           C  
ATOM   1488  HE2 LYS A  97      17.156  54.206 -55.235  1.00 37.04           H  
ATOM   1489  HE3 LYS A  97      15.876  53.010 -55.486  1.00 37.04           H  
ATOM   1490  NZ  LYS A  97      15.174  54.961 -55.071  1.00 37.04           N  
ATOM   1491  HZ1 LYS A  97      14.262  54.651 -54.766  1.00 37.04           H  
ATOM   1492  HZ2 LYS A  97      15.084  55.238 -56.038  1.00 37.04           H  
ATOM   1493  HZ3 LYS A  97      15.407  55.779 -54.526  1.00 37.04           H  
ATOM   1494  N   LYS A  98      19.305  49.030 -50.767  1.00 36.41           N  
ATOM   1495  H   LYS A  98      19.324  48.226 -50.155  1.00 36.41           H  
ATOM   1496  CA  LYS A  98      20.699  49.595 -50.870  1.00 36.41           C  
ATOM   1497  HA  LYS A  98      21.378  48.745 -50.927  1.00 36.41           H  
ATOM   1498  C   LYS A  98      21.158  50.371 -49.601  1.00 36.41           C  
ATOM   1499  CB  LYS A  98      20.880  50.417 -52.164  1.00 36.41           C  
ATOM   1500  HB2 LYS A  98      21.846  50.920 -52.115  1.00 36.41           H  
ATOM   1501  HB3 LYS A  98      20.108  51.185 -52.216  1.00 36.41           H  
ATOM   1502  O   LYS A  98      20.422  51.250 -49.192  1.00 36.41           O  
ATOM   1503  CG  LYS A  98      20.865  49.574 -53.453  1.00 36.41           C  
ATOM   1504  HG2 LYS A  98      21.641  48.812 -53.382  1.00 36.41           H  
ATOM   1505  HG3 LYS A  98      19.898  49.080 -53.555  1.00 36.41           H  
ATOM   1506  CD  LYS A  98      21.124  50.440 -54.703  1.00 36.41           C  
ATOM   1507  HD2 LYS A  98      22.051  50.997 -54.567  1.00 36.41           H  
ATOM   1508  HD3 LYS A  98      20.302  51.146 -54.816  1.00 36.41           H  
ATOM   1509  CE  LYS A  98      21.237  49.569 -55.967  1.00 36.41           C  
ATOM   1510  HE2 LYS A  98      22.071  48.879 -55.840  1.00 36.41           H  
ATOM   1511  HE3 LYS A  98      20.331  48.970 -56.053  1.00 36.41           H  
ATOM   1512  NZ  LYS A  98      21.427  50.370 -57.209  1.00 36.41           N  
ATOM   1513  HZ1 LYS A  98      20.644  50.988 -57.370  1.00 36.41           H  
ATOM   1514  HZ2 LYS A  98      21.495  49.764 -58.015  1.00 36.41           H  
ATOM   1515  HZ3 LYS A  98      22.271  50.923 -57.173  1.00 36.41           H  
ATOM   1516  N   ARG A  99      22.341  50.174 -48.966  1.00 37.19           N  
ATOM   1517  H   ARG A  99      22.306  50.538 -48.025  1.00 37.19           H  
ATOM   1518  CA  ARG A  99      23.736  49.857 -49.422  1.00 37.19           C  
ATOM   1519  HA  ARG A  99      23.738  49.270 -50.341  1.00 37.19           H  
ATOM   1520  C   ARG A  99      24.608  49.121 -48.353  1.00 37.19           C  
ATOM   1521  CB  ARG A  99      24.482  51.206 -49.603  1.00 37.19           C  
ATOM   1522  HB2 ARG A  99      25.553  51.009 -49.641  1.00 37.19           H  
ATOM   1523  HB3 ARG A  99      24.311  51.806 -48.709  1.00 37.19           H  
ATOM   1524  O   ARG A  99      24.322  49.233 -47.173  1.00 37.19           O  
ATOM   1525  CG  ARG A  99      24.175  52.073 -50.831  1.00 37.19           C  
ATOM   1526  HG2 ARG A  99      24.474  51.534 -51.731  1.00 37.19           H  
ATOM   1527  HG3 ARG A  99      23.112  52.308 -50.871  1.00 37.19           H  
ATOM   1528  CD  ARG A  99      24.970  53.388 -50.705  1.00 37.19           C  
ATOM   1529  HD2 ARG A  99      25.953  53.174 -50.287  1.00 37.19           H  
ATOM   1530  HD3 ARG A  99      24.443  54.036 -50.004  1.00 37.19           H  
ATOM   1531  NE  ARG A  99      25.169  54.086 -51.995  1.00 37.19           N  
ATOM   1532  HE  ARG A  99      25.035  53.551 -52.842  1.00 37.19           H  
ATOM   1533  NH1 ARG A  99      25.780  56.136 -51.133  1.00 37.19           N  
ATOM   1534 HH11 ARG A  99      25.563  55.828 -50.196  1.00 37.19           H  
ATOM   1535 HH12 ARG A  99      26.086  57.089 -51.271  1.00 37.19           H  
ATOM   1536  NH2 ARG A  99      25.856  55.812 -53.329  1.00 37.19           N  
ATOM   1537 HH21 ARG A  99      26.167  56.769 -53.417  1.00 37.19           H  
ATOM   1538 HH22 ARG A  99      25.741  55.259 -54.167  1.00 37.19           H  
ATOM   1539  CZ  ARG A  99      25.596  55.334 -52.144  1.00 37.19           C  
ATOM   1540  N   GLY A 100      25.755  48.541 -48.764  1.00 38.08           N  
ATOM   1541  H   GLY A 100      25.862  48.366 -49.753  1.00 38.08           H  
ATOM   1542  CA  GLY A 100      26.942  48.208 -47.924  1.00 38.08           C  
ATOM   1543  HA2 GLY A 100      27.428  49.130 -47.603  1.00 38.08           H  
ATOM   1544  HA3 GLY A 100      26.617  47.673 -47.031  1.00 38.08           H  
ATOM   1545  C   GLY A 100      27.974  47.322 -48.672  1.00 38.08           C  
ATOM   1546  O   GLY A 100      27.536  46.454 -49.422  1.00 38.08           O  
ATOM   1547  N   ARG A 101      29.310  47.548 -48.588  1.00 34.95           N  
ATOM   1548  H   ARG A 101      29.645  48.239 -47.932  1.00 34.95           H  
ATOM   1549  CA  ARG A 101      30.316  46.864 -49.468  1.00 34.95           C  
ATOM   1550  HA  ARG A 101      30.027  45.818 -49.572  1.00 34.95           H  
ATOM   1551  C   ARG A 101      31.796  46.908 -49.008  1.00 34.95           C  
ATOM   1552  CB  ARG A 101      30.249  47.545 -50.860  1.00 34.95           C  
ATOM   1553  HB2 ARG A 101      29.227  47.489 -51.234  1.00 34.95           H  
ATOM   1554  HB3 ARG A 101      30.489  48.600 -50.729  1.00 34.95           H  
ATOM   1555  O   ARG A 101      32.317  48.006 -48.843  1.00 34.95           O  
ATOM   1556  CG  ARG A 101      31.180  46.966 -51.948  1.00 34.95           C  
ATOM   1557  HG2 ARG A 101      30.818  45.979 -52.237  1.00 34.95           H  
ATOM   1558  HG3 ARG A 101      32.201  46.876 -51.577  1.00 34.95           H  
ATOM   1559  CD  ARG A 101      31.208  47.896 -53.171  1.00 34.95           C  
ATOM   1560  HD2 ARG A 101      31.643  48.847 -52.863  1.00 34.95           H  
ATOM   1561  HD3 ARG A 101      30.183  48.074 -53.499  1.00 34.95           H  
ATOM   1562  NE  ARG A 101      31.978  47.328 -54.300  1.00 34.95           N  
ATOM   1563  HE  ARG A 101      32.021  46.320 -54.352  1.00 34.95           H  
ATOM   1564  NH1 ARG A 101      32.525  49.296 -55.374  1.00 34.95           N  
ATOM   1565 HH11 ARG A 101      32.124  49.832 -54.618  1.00 34.95           H  
ATOM   1566 HH12 ARG A 101      32.943  49.771 -56.161  1.00 34.95           H  
ATOM   1567  NH2 ARG A 101      33.051  47.352 -56.315  1.00 34.95           N  
ATOM   1568 HH21 ARG A 101      33.414  47.863 -57.107  1.00 34.95           H  
ATOM   1569 HH22 ARG A 101      32.991  46.345 -56.375  1.00 34.95           H  
ATOM   1570  CZ  ARG A 101      32.514  47.993 -55.315  1.00 34.95           C  
ATOM   1571  N   ARG A 102      32.494  45.751 -49.027  1.00 37.41           N  
ATOM   1572  H   ARG A 102      31.943  44.916 -48.888  1.00 37.41           H  
ATOM   1573  CA  ARG A 102      33.920  45.460 -49.421  1.00 37.41           C  
ATOM   1574  HA  ARG A 102      34.076  45.743 -50.462  1.00 37.41           H  
ATOM   1575  C   ARG A 102      34.116  43.913 -49.347  1.00 37.41           C  
ATOM   1576  CB  ARG A 102      34.916  46.236 -48.518  1.00 37.41           C  
ATOM   1577  HB2 ARG A 102      35.796  45.622 -48.328  1.00 37.41           H  
ATOM   1578  HB3 ARG A 102      34.446  46.439 -47.556  1.00 37.41           H  
ATOM   1579  O   ARG A 102      33.451  43.316 -48.513  1.00 37.41           O  
ATOM   1580  CG  ARG A 102      35.388  47.558 -49.171  1.00 37.41           C  
ATOM   1581  HG2 ARG A 102      34.586  47.987 -49.772  1.00 37.41           H  
ATOM   1582  HG3 ARG A 102      36.214  47.334 -49.846  1.00 37.41           H  
ATOM   1583  CD  ARG A 102      35.851  48.619 -48.156  1.00 37.41           C  
ATOM   1584  HD2 ARG A 102      36.702  48.220 -47.604  1.00 37.41           H  
ATOM   1585  HD3 ARG A 102      35.038  48.808 -47.456  1.00 37.41           H  
ATOM   1586  NE  ARG A 102      36.228  49.892 -48.821  1.00 37.41           N  
ATOM   1587  HE  ARG A 102      35.980  49.988 -49.795  1.00 37.41           H  
ATOM   1588  NH1 ARG A 102      37.225  50.929 -47.021  1.00 37.41           N  
ATOM   1589 HH11 ARG A 102      37.733  51.708 -46.628  1.00 37.41           H  
ATOM   1590 HH12 ARG A 102      37.049  50.116 -46.449  1.00 37.41           H  
ATOM   1591  NH2 ARG A 102      37.136  51.987 -48.975  1.00 37.41           N  
ATOM   1592 HH21 ARG A 102      36.942  52.029 -49.965  1.00 37.41           H  
ATOM   1593 HH22 ARG A 102      37.627  52.753 -48.537  1.00 37.41           H  
ATOM   1594  CZ  ARG A 102      36.856  50.924 -48.271  1.00 37.41           C  
ATOM   1595  N   LYS A 103      34.718  43.164 -50.301  1.00 37.35           N  
ATOM   1596  H   LYS A 103      34.359  42.226 -50.197  1.00 37.35           H  
ATOM   1597  CA  LYS A 103      36.095  43.128 -50.892  1.00 37.35           C  
ATOM   1598  HA  LYS A 103      36.101  42.299 -51.600  1.00 37.35           H  
ATOM   1599  C   LYS A 103      37.164  42.692 -49.843  1.00 37.35           C  
ATOM   1600  CB  LYS A 103      36.450  44.409 -51.698  1.00 37.35           C  
ATOM   1601  HB2 LYS A 103      36.040  45.295 -51.213  1.00 37.35           H  
ATOM   1602  HB3 LYS A 103      37.530  44.543 -51.642  1.00 37.35           H  
ATOM   1603  O   LYS A 103      37.112  43.255 -48.759  1.00 37.35           O  
ATOM   1604  CG  LYS A 103      36.023  44.390 -53.191  1.00 37.35           C  
ATOM   1605  HG2 LYS A 103      35.953  43.354 -53.524  1.00 37.35           H  
ATOM   1606  HG3 LYS A 103      35.027  44.822 -53.288  1.00 37.35           H  
ATOM   1607  CD  LYS A 103      37.013  45.152 -54.120  1.00 37.35           C  
ATOM   1608  HD2 LYS A 103      38.017  45.055 -53.707  1.00 37.35           H  
ATOM   1609  HD3 LYS A 103      36.770  46.215 -54.122  1.00 37.35           H  
ATOM   1610  CE  LYS A 103      37.045  44.614 -55.574  1.00 37.35           C  
ATOM   1611  HE2 LYS A 103      36.620  43.611 -55.575  1.00 37.35           H  
ATOM   1612  HE3 LYS A 103      36.414  45.238 -56.208  1.00 37.35           H  
ATOM   1613  NZ  LYS A 103      38.426  44.523 -56.146  1.00 37.35           N  
ATOM   1614  HZ1 LYS A 103      38.894  45.415 -56.224  1.00 37.35           H  
ATOM   1615  HZ2 LYS A 103      38.427  44.083 -57.055  1.00 37.35           H  
ATOM   1616  HZ3 LYS A 103      39.013  43.918 -55.589  1.00 37.35           H  
ATOM   1617  N   LEU A 104      38.119  41.763 -50.083  1.00 38.00           N  
ATOM   1618  H   LEU A 104      38.670  41.519 -49.272  1.00 38.00           H  
ATOM   1619  CA  LEU A 104      38.651  41.174 -51.343  1.00 38.00           C  
ATOM   1620  HA  LEU A 104      37.827  40.954 -52.023  1.00 38.00           H  
ATOM   1621  C   LEU A 104      39.511  39.871 -51.146  1.00 38.00           C  
ATOM   1622  CB  LEU A 104      39.592  42.265 -51.908  1.00 38.00           C  
ATOM   1623  HB2 LEU A 104      39.149  43.251 -51.767  1.00 38.00           H  
ATOM   1624  HB3 LEU A 104      40.511  42.262 -51.321  1.00 38.00           H  
ATOM   1625  O   LEU A 104      40.147  39.807 -50.108  1.00 38.00           O  
ATOM   1626  CG  LEU A 104      39.975  42.147 -53.381  1.00 38.00           C  
ATOM   1627  HG  LEU A 104      40.605  41.265 -53.500  1.00 38.00           H  
ATOM   1628  CD1 LEU A 104      38.734  41.996 -54.254  1.00 38.00           C  
ATOM   1629 HD11 LEU A 104      38.352  40.979 -54.161  1.00 38.00           H  
ATOM   1630 HD12 LEU A 104      39.008  42.119 -55.302  1.00 38.00           H  
ATOM   1631 HD13 LEU A 104      37.963  42.696 -53.933  1.00 38.00           H  
ATOM   1632  CD2 LEU A 104      40.781  43.369 -53.819  1.00 38.00           C  
ATOM   1633 HD21 LEU A 104      41.689  43.413 -53.218  1.00 38.00           H  
ATOM   1634 HD22 LEU A 104      41.100  43.237 -54.852  1.00 38.00           H  
ATOM   1635 HD23 LEU A 104      40.222  44.295 -53.685  1.00 38.00           H  
ATOM   1636  N   GLU A 105      39.536  38.944 -52.140  1.00 34.66           N  
ATOM   1637  H   GLU A 105      38.838  39.105 -52.852  1.00 34.66           H  
ATOM   1638  CA  GLU A 105      40.589  37.968 -52.644  1.00 34.66           C  
ATOM   1639  HA  GLU A 105      40.037  37.136 -53.079  1.00 34.66           H  
ATOM   1640  C   GLU A 105      41.596  37.225 -51.682  1.00 34.66           C  
ATOM   1641  CB  GLU A 105      41.282  38.667 -53.835  1.00 34.66           C  
ATOM   1642  HB2 GLU A 105      42.131  38.076 -54.177  1.00 34.66           H  
ATOM   1643  HB3 GLU A 105      41.718  39.608 -53.497  1.00 34.66           H  
ATOM   1644  O   GLU A 105      41.657  37.543 -50.506  1.00 34.66           O  
ATOM   1645  CG  GLU A 105      40.336  38.819 -55.055  1.00 34.66           C  
ATOM   1646  HG2 GLU A 105      39.307  38.886 -54.702  1.00 34.66           H  
ATOM   1647  HG3 GLU A 105      40.393  37.900 -55.639  1.00 34.66           H  
ATOM   1648  CD  GLU A 105      40.577  40.022 -55.992  1.00 34.66           C  
ATOM   1649  OE1 GLU A 105      39.661  40.287 -56.807  1.00 34.66           O  
ATOM   1650  OE2 GLU A 105      41.555  40.777 -55.820  1.00 34.66           O  
ATOM   1651  N   GLN A 106      42.392  36.182 -52.039  1.00 36.12           N  
ATOM   1652  H   GLN A 106      42.916  35.824 -51.253  1.00 36.12           H  
ATOM   1653  CA  GLN A 106      42.705  35.460 -53.308  1.00 36.12           C  
ATOM   1654  HA  GLN A 106      41.801  35.422 -53.915  1.00 36.12           H  
ATOM   1655  C   GLN A 106      43.204  33.986 -53.084  1.00 36.12           C  
ATOM   1656  CB  GLN A 106      43.824  36.226 -54.067  1.00 36.12           C  
ATOM   1657  HB2 GLN A 106      43.970  37.202 -53.603  1.00 36.12           H  
ATOM   1658  HB3 GLN A 106      44.780  35.716 -53.953  1.00 36.12           H  
ATOM   1659  O   GLN A 106      43.527  33.623 -51.961  1.00 36.12           O  
ATOM   1660  CG  GLN A 106      43.525  36.424 -55.572  1.00 36.12           C  
ATOM   1661  HG2 GLN A 106      43.878  35.565 -56.143  1.00 36.12           H  
ATOM   1662  HG3 GLN A 106      42.449  36.497 -55.731  1.00 36.12           H  
ATOM   1663  CD  GLN A 106      44.179  37.676 -56.157  1.00 36.12           C  
ATOM   1664  NE2 GLN A 106      43.565  38.310 -57.132  1.00 36.12           N  
ATOM   1665 HE21 GLN A 106      43.977  39.198 -57.382  1.00 36.12           H  
ATOM   1666 HE22 GLN A 106      42.662  38.016 -57.475  1.00 36.12           H  
ATOM   1667  OE1 GLN A 106      45.228  38.132 -55.741  1.00 36.12           O  
ATOM   1668  N   THR A 107      43.235  33.183 -54.171  1.00 34.11           N  
ATOM   1669  H   THR A 107      42.845  33.636 -54.984  1.00 34.11           H  
ATOM   1670  CA  THR A 107      44.119  32.027 -54.584  1.00 34.11           C  
ATOM   1671  HA  THR A 107      43.486  31.181 -54.852  1.00 34.11           H  
ATOM   1672  C   THR A 107      45.221  31.479 -53.631  1.00 34.11           C  
ATOM   1673  CB  THR A 107      44.852  32.512 -55.853  1.00 34.11           C  
ATOM   1674  HB  THR A 107      45.604  31.789 -56.169  1.00 34.11           H  
ATOM   1675  O   THR A 107      45.815  32.267 -52.911  1.00 34.11           O  
ATOM   1676  CG2 THR A 107      43.909  32.748 -57.040  1.00 34.11           C  
ATOM   1677 HG21 THR A 107      43.197  33.546 -56.832  1.00 34.11           H  
ATOM   1678 HG22 THR A 107      44.506  33.024 -57.910  1.00 34.11           H  
ATOM   1679 HG23 THR A 107      43.359  31.836 -57.273  1.00 34.11           H  
ATOM   1680  OG1 THR A 107      45.509  33.728 -55.594  1.00 34.11           O  
ATOM   1681  HG1 THR A 107      46.064  33.598 -54.821  1.00 34.11           H  
ATOM   1682  N   GLU A 108      45.714  30.219 -53.637  1.00 36.07           N  
ATOM   1683  H   GLU A 108      46.367  30.096 -52.876  1.00 36.07           H  
ATOM   1684  CA  GLU A 108      45.599  28.967 -54.457  1.00 36.07           C  
ATOM   1685  HA  GLU A 108      44.556  28.667 -54.551  1.00 36.07           H  
ATOM   1686  C   GLU A 108      46.366  27.804 -53.709  1.00 36.07           C  
ATOM   1687  CB  GLU A 108      46.200  29.247 -55.841  1.00 36.07           C  
ATOM   1688  HB2 GLU A 108      46.742  30.192 -55.844  1.00 36.07           H  
ATOM   1689  HB3 GLU A 108      46.962  28.506 -56.081  1.00 36.07           H  
ATOM   1690  O   GLU A 108      46.573  27.976 -52.512  1.00 36.07           O  
ATOM   1691  CG  GLU A 108      45.139  29.188 -56.946  1.00 36.07           C  
ATOM   1692  HG2 GLU A 108      44.669  28.205 -56.910  1.00 36.07           H  
ATOM   1693  HG3 GLU A 108      44.361  29.929 -56.758  1.00 36.07           H  
ATOM   1694  CD  GLU A 108      45.761  29.399 -58.329  1.00 36.07           C  
ATOM   1695  OE1 GLU A 108      45.368  28.681 -59.274  1.00 36.07           O  
ATOM   1696  OE2 GLU A 108      46.759  30.142 -58.464  1.00 36.07           O  
ATOM   1697  N   LYS A 109      46.838  26.619 -54.190  1.00 38.80           N  
ATOM   1698  H   LYS A 109      47.277  26.110 -53.435  1.00 38.80           H  
ATOM   1699  CA  LYS A 109      46.932  25.850 -55.476  1.00 38.80           C  
ATOM   1700  HA  LYS A 109      46.009  25.938 -56.050  1.00 38.80           H  
ATOM   1701  C   LYS A 109      47.234  24.350 -55.174  1.00 38.80           C  
ATOM   1702  CB  LYS A 109      48.167  26.325 -56.298  1.00 38.80           C  
ATOM   1703  HB2 LYS A 109      48.982  25.607 -56.212  1.00 38.80           H  
ATOM   1704  HB3 LYS A 109      48.573  27.244 -55.874  1.00 38.80           H  
ATOM   1705  O   LYS A 109      47.957  24.127 -54.214  1.00 38.80           O  
ATOM   1706  CG  LYS A 109      47.875  26.524 -57.796  1.00 38.80           C  
ATOM   1707  HG2 LYS A 109      46.969  27.119 -57.913  1.00 38.80           H  
ATOM   1708  HG3 LYS A 109      47.702  25.556 -58.265  1.00 38.80           H  
ATOM   1709  CD  LYS A 109      49.052  27.231 -58.488  1.00 38.80           C  
ATOM   1710  HD2 LYS A 109      49.941  26.614 -58.357  1.00 38.80           H  
ATOM   1711  HD3 LYS A 109      49.234  28.189 -58.001  1.00 38.80           H  
ATOM   1712  CE  LYS A 109      48.851  27.464 -59.994  1.00 38.80           C  
ATOM   1713  HE2 LYS A 109      49.810  27.774 -60.410  1.00 38.80           H  
ATOM   1714  HE3 LYS A 109      48.565  26.525 -60.467  1.00 38.80           H  
ATOM   1715  NZ  LYS A 109      47.841  28.510 -60.283  1.00 38.80           N  
ATOM   1716  HZ1 LYS A 109      46.901  28.217 -60.057  1.00 38.80           H  
ATOM   1717  HZ2 LYS A 109      47.906  29.305 -59.663  1.00 38.80           H  
ATOM   1718  HZ3 LYS A 109      47.840  28.834 -61.239  1.00 38.80           H  
ATOM   1719  N   ASN A 110      46.859  23.404 -56.064  1.00 37.39           N  
ATOM   1720  H   ASN A 110      46.269  23.731 -56.816  1.00 37.39           H  
ATOM   1721  CA  ASN A 110      47.421  22.030 -56.288  1.00 37.39           C  
ATOM   1722  HA  ASN A 110      46.759  21.540 -57.003  1.00 37.39           H  
ATOM   1723  C   ASN A 110      47.503  21.030 -55.091  1.00 37.39           C  
ATOM   1724  CB  ASN A 110      48.785  22.201 -56.991  1.00 37.39           C  
ATOM   1725  HB2 ASN A 110      49.252  21.225 -57.123  1.00 37.39           H  
ATOM   1726  HB3 ASN A 110      49.441  22.795 -56.354  1.00 37.39           H  
ATOM   1727  O   ASN A 110      47.706  21.431 -53.956  1.00 37.39           O  
ATOM   1728  CG  ASN A 110      48.697  22.851 -58.361  1.00 37.39           C  
ATOM   1729  ND2 ASN A 110      49.817  23.173 -58.962  1.00 37.39           N  
ATOM   1730 HD21 ASN A 110      50.705  22.974 -58.523  1.00 37.39           H  
ATOM   1731 HD22 ASN A 110      49.732  23.517 -59.908  1.00 37.39           H  
ATOM   1732  OD1 ASN A 110      47.639  23.082 -58.920  1.00 37.39           O  
ATOM   1733  N   LYS A 111      47.410  19.693 -55.221  1.00 41.29           N  
ATOM   1734  H   LYS A 111      47.413  19.258 -54.310  1.00 41.29           H  
ATOM   1735  CA  LYS A 111      47.202  18.691 -56.312  1.00 41.29           C  
ATOM   1736  HA  LYS A 111      46.511  19.073 -57.063  1.00 41.29           H  
ATOM   1737  C   LYS A 111      46.508  17.449 -55.633  1.00 41.29           C  
ATOM   1738  CB  LYS A 111      48.586  18.399 -56.952  1.00 41.29           C  
ATOM   1739  HB2 LYS A 111      48.929  17.404 -56.671  1.00 41.29           H  
ATOM   1740  HB3 LYS A 111      49.330  19.082 -56.541  1.00 41.29           H  
ATOM   1741  O   LYS A 111      46.127  17.586 -54.475  1.00 41.29           O  
ATOM   1742  CG  LYS A 111      48.612  18.541 -58.489  1.00 41.29           C  
ATOM   1743  HG2 LYS A 111      48.145  19.483 -58.776  1.00 41.29           H  
ATOM   1744  HG3 LYS A 111      48.039  17.730 -58.939  1.00 41.29           H  
ATOM   1745  CD  LYS A 111      50.050  18.522 -59.043  1.00 41.29           C  
ATOM   1746  HD2 LYS A 111      50.670  17.847 -58.452  1.00 41.29           H  
ATOM   1747  HD3 LYS A 111      50.471  19.521 -58.927  1.00 41.29           H  
ATOM   1748  CE  LYS A 111      50.142  18.116 -60.526  1.00 41.29           C  
ATOM   1749  HE2 LYS A 111      51.132  18.394 -60.885  1.00 41.29           H  
ATOM   1750  HE3 LYS A 111      49.401  18.669 -61.104  1.00 41.29           H  
ATOM   1751  NZ  LYS A 111      49.962  16.655 -60.720  1.00 41.29           N  
ATOM   1752  HZ1 LYS A 111      50.209  16.308 -61.636  1.00 41.29           H  
ATOM   1753  HZ2 LYS A 111      49.023  16.336 -60.526  1.00 41.29           H  
ATOM   1754  HZ3 LYS A 111      50.434  16.123 -60.004  1.00 41.29           H  
ATOM   1755  N   ASP A 112      46.251  16.249 -56.175  1.00 41.32           N  
ATOM   1756  H   ASP A 112      45.671  15.679 -55.577  1.00 41.32           H  
ATOM   1757  CA  ASP A 112      46.646  15.547 -57.412  1.00 41.32           C  
ATOM   1758  HA  ASP A 112      46.729  16.275 -58.219  1.00 41.32           H  
ATOM   1759  C   ASP A 112      45.575  14.503 -57.877  1.00 41.32           C  
ATOM   1760  CB  ASP A 112      48.017  14.859 -57.177  1.00 41.32           C  
ATOM   1761  HB2 ASP A 112      47.882  13.801 -56.954  1.00 41.32           H  
ATOM   1762  HB3 ASP A 112      48.522  15.296 -56.315  1.00 41.32           H  
ATOM   1763  O   ASP A 112      44.433  14.561 -57.426  1.00 41.32           O  
ATOM   1764  CG  ASP A 112      48.910  15.017 -58.404  1.00 41.32           C  
ATOM   1765  OD1 ASP A 112      48.378  14.936 -59.530  1.00 41.32           O  
ATOM   1766  OD2 ASP A 112      50.084  15.433 -58.283  1.00 41.32           O  
ATOM   1767  N   GLU A 113      45.937  13.578 -58.778  1.00 39.64           N  
ATOM   1768  H   GLU A 113      46.897  13.623 -59.090  1.00 39.64           H  
ATOM   1769  CA  GLU A 113      45.080  12.685 -59.602  1.00 39.64           C  
ATOM   1770  HA  GLU A 113      44.035  12.780 -59.309  1.00 39.64           H  
ATOM   1771  C   GLU A 113      45.462  11.173 -59.526  1.00 39.64           C  
ATOM   1772  CB  GLU A 113      45.275  13.196 -61.048  1.00 39.64           C  
ATOM   1773  HB2 GLU A 113      46.249  13.676 -61.150  1.00 39.64           H  
ATOM   1774  HB3 GLU A 113      45.294  12.368 -61.756  1.00 39.64           H  
ATOM   1775  O   GLU A 113      46.473  10.860 -58.891  1.00 39.64           O  
ATOM   1776  CG  GLU A 113      44.184  14.184 -61.466  1.00 39.64           C  
ATOM   1777  HG2 GLU A 113      43.211  13.749 -61.237  1.00 39.64           H  
ATOM   1778  HG3 GLU A 113      44.288  15.101 -60.885  1.00 39.64           H  
ATOM   1779  CD  GLU A 113      44.266  14.509 -62.964  1.00 39.64           C  
ATOM   1780  OE1 GLU A 113      43.210  14.412 -63.628  1.00 39.64           O  
ATOM   1781  OE2 GLU A 113      45.369  14.889 -63.424  1.00 39.64           O  
ATOM   1782  N   PRO A 114      44.802  10.223 -60.249  1.00 51.71           N  
ATOM   1783  CA  PRO A 114      43.378  10.083 -60.651  1.00 51.71           C  
ATOM   1784  HA  PRO A 114      42.736  10.794 -60.132  1.00 51.71           H  
ATOM   1785  C   PRO A 114      42.829   8.624 -60.462  1.00 51.71           C  
ATOM   1786  CB  PRO A 114      43.421  10.390 -62.152  1.00 51.71           C  
ATOM   1787  HB2 PRO A 114      42.556  10.016 -62.699  1.00 51.71           H  
ATOM   1788  HB3 PRO A 114      43.473  11.466 -62.321  1.00 51.71           H  
ATOM   1789  O   PRO A 114      43.548   7.767 -59.959  1.00 51.71           O  
ATOM   1790  CG  PRO A 114      44.722   9.703 -62.593  1.00 51.71           C  
ATOM   1791  HG2 PRO A 114      45.235  10.301 -63.346  1.00 51.71           H  
ATOM   1792  HG3 PRO A 114      44.506   8.709 -62.985  1.00 51.71           H  
ATOM   1793  CD  PRO A 114      45.568   9.577 -61.314  1.00 51.71           C  
ATOM   1794  HD2 PRO A 114      45.732   8.526 -61.073  1.00 51.71           H  
ATOM   1795  HD3 PRO A 114      46.530  10.067 -61.461  1.00 51.71           H  
ATOM   1796  N   ASP A 115      41.583   8.310 -60.884  1.00 42.40           N  
ATOM   1797  H   ASP A 115      40.902   9.054 -60.826  1.00 42.40           H  
ATOM   1798  CA  ASP A 115      41.355   7.491 -62.110  1.00 42.40           C  
ATOM   1799  HA  ASP A 115      41.922   8.009 -62.882  1.00 42.40           H  
ATOM   1800  C   ASP A 115      39.884   7.454 -62.637  1.00 42.40           C  
ATOM   1801  CB  ASP A 115      41.920   6.046 -62.056  1.00 42.40           C  
ATOM   1802  HB2 ASP A 115      41.104   5.344 -61.883  1.00 42.40           H  
ATOM   1803  HB3 ASP A 115      42.619   5.926 -61.228  1.00 42.40           H  
ATOM   1804  O   ASP A 115      38.918   7.512 -61.880  1.00 42.40           O  
ATOM   1805  CG  ASP A 115      42.652   5.664 -63.360  1.00 42.40           C  
ATOM   1806  OD1 ASP A 115      42.410   6.343 -64.387  1.00 42.40           O  
ATOM   1807  OD2 ASP A 115      43.457   4.707 -63.318  1.00 42.40           O  
ATOM   1808  N   ASP A 116      39.779   7.381 -63.969  1.00 42.71           N  
ATOM   1809  H   ASP A 116      40.689   7.272 -64.392  1.00 42.71           H  
ATOM   1810  CA  ASP A 116      38.696   7.061 -64.931  1.00 42.71           C  
ATOM   1811  HA  ASP A 116      38.890   7.780 -65.727  1.00 42.71           H  
ATOM   1812  C   ASP A 116      37.151   7.225 -64.701  1.00 42.71           C  
ATOM   1813  CB  ASP A 116      39.011   5.671 -65.526  1.00 42.71           C  
ATOM   1814  HB2 ASP A 116      38.085   5.225 -65.892  1.00 42.71           H  
ATOM   1815  HB3 ASP A 116      39.400   5.013 -64.749  1.00 42.71           H  
ATOM   1816  O   ASP A 116      36.480   6.382 -64.112  1.00 42.71           O  
ATOM   1817  CG  ASP A 116      39.979   5.696 -66.718  1.00 42.71           C  
ATOM   1818  OD1 ASP A 116      40.155   6.764 -67.355  1.00 42.71           O  
ATOM   1819  OD2 ASP A 116      40.316   4.611 -67.238  1.00 42.71           O  
ATOM   1820  N   ARG A 117      36.587   8.181 -65.483  1.00 41.43           N  
ATOM   1821  H   ARG A 117      37.261   8.892 -65.730  1.00 41.43           H  
ATOM   1822  CA  ARG A 117      35.395   8.134 -66.404  1.00 41.43           C  
ATOM   1823  HA  ARG A 117      35.376   9.124 -66.860  1.00 41.43           H  
ATOM   1824  C   ARG A 117      33.945   7.906 -65.892  1.00 41.43           C  
ATOM   1825  CB  ARG A 117      35.653   7.087 -67.517  1.00 41.43           C  
ATOM   1826  HB2 ARG A 117      35.721   6.110 -67.038  1.00 41.43           H  
ATOM   1827  HB3 ARG A 117      34.799   7.060 -68.194  1.00 41.43           H  
ATOM   1828  O   ARG A 117      33.701   7.100 -65.012  1.00 41.43           O  
ATOM   1829  CG  ARG A 117      36.918   7.310 -68.360  1.00 41.43           C  
ATOM   1830  HG2 ARG A 117      37.758   7.483 -67.688  1.00 41.43           H  
ATOM   1831  HG3 ARG A 117      36.800   8.200 -68.978  1.00 41.43           H  
ATOM   1832  CD  ARG A 117      37.246   6.101 -69.256  1.00 41.43           C  
ATOM   1833  HD2 ARG A 117      36.957   5.187 -68.738  1.00 41.43           H  
ATOM   1834  HD3 ARG A 117      36.692   6.178 -70.192  1.00 41.43           H  
ATOM   1835  NE  ARG A 117      38.693   6.042 -69.502  1.00 41.43           N  
ATOM   1836  HE  ARG A 117      39.258   6.546 -68.834  1.00 41.43           H  
ATOM   1837  NH1 ARG A 117      38.879   4.310 -70.999  1.00 41.43           N  
ATOM   1838 HH11 ARG A 117      39.460   3.594 -71.409  1.00 41.43           H  
ATOM   1839 HH12 ARG A 117      37.876   4.333 -71.120  1.00 41.43           H  
ATOM   1840  NH2 ARG A 117      40.669   5.043 -69.874  1.00 41.43           N  
ATOM   1841 HH21 ARG A 117      40.879   5.357 -68.937  1.00 41.43           H  
ATOM   1842 HH22 ARG A 117      41.224   4.262 -70.194  1.00 41.43           H  
ATOM   1843  CZ  ARG A 117      39.402   5.134 -70.135  1.00 41.43           C  
ATOM   1844  N   ASN A 118      32.882   8.407 -66.558  1.00 38.06           N  
ATOM   1845  H   ASN A 118      32.039   7.908 -66.312  1.00 38.06           H  
ATOM   1846  CA  ASN A 118      32.587   9.693 -67.246  1.00 38.06           C  
ATOM   1847  HA  ASN A 118      32.874  10.509 -66.583  1.00 38.06           H  
ATOM   1848  C   ASN A 118      31.051   9.796 -67.521  1.00 38.06           C  
ATOM   1849  CB  ASN A 118      33.309   9.846 -68.609  1.00 38.06           C  
ATOM   1850  HB2 ASN A 118      34.369   9.598 -68.547  1.00 38.06           H  
ATOM   1851  HB3 ASN A 118      32.851   9.168 -69.329  1.00 38.06           H  
ATOM   1852  O   ASN A 118      30.410   8.759 -67.654  1.00 38.06           O  
ATOM   1853  CG  ASN A 118      33.223  11.274 -69.142  1.00 38.06           C  
ATOM   1854  ND2 ASN A 118      33.380  11.473 -70.427  1.00 38.06           N  
ATOM   1855 HD21 ASN A 118      33.226  12.418 -70.748  1.00 38.06           H  
ATOM   1856 HD22 ASN A 118      33.478  10.694 -71.063  1.00 38.06           H  
ATOM   1857  OD1 ASN A 118      33.010  12.229 -68.411  1.00 38.06           O  
ATOM   1858  N   CYS A 119      30.516  11.015 -67.725  1.00 36.22           N  
ATOM   1859  H   CYS A 119      31.171  11.784 -67.700  1.00 36.22           H  
ATOM   1860  CA  CYS A 119      29.129  11.374 -68.116  1.00 36.22           C  
ATOM   1861  HA  CYS A 119      29.126  12.462 -68.177  1.00 36.22           H  
ATOM   1862  C   CYS A 119      27.996  11.009 -67.114  1.00 36.22           C  
ATOM   1863  CB  CYS A 119      28.841  10.884 -69.546  1.00 36.22           C  
ATOM   1864  HB2 CYS A 119      29.182   9.855 -69.663  1.00 36.22           H  
ATOM   1865  HB3 CYS A 119      27.769  10.910 -69.738  1.00 36.22           H  
ATOM   1866  O   CYS A 119      27.968   9.923 -66.553  1.00 36.22           O  
ATOM   1867  SG  CYS A 119      29.664  11.976 -70.743  1.00 36.22           S  
ATOM   1868  HG  CYS A 119      28.687  12.888 -70.734  1.00 36.22           H  
ATOM   1869  N   ASP A 120      27.002  11.862 -66.820  1.00 36.61           N  
ATOM   1870  H   ASP A 120      26.367  11.504 -66.121  1.00 36.61           H  
ATOM   1871  CA  ASP A 120      26.678  13.207 -67.337  1.00 36.61           C  
ATOM   1872  HA  ASP A 120      27.553  13.631 -67.830  1.00 36.61           H  
ATOM   1873  C   ASP A 120      26.337  14.229 -66.226  1.00 36.61           C  
ATOM   1874  CB  ASP A 120      25.529  13.117 -68.369  1.00 36.61           C  
ATOM   1875  HB2 ASP A 120      24.888  13.995 -68.292  1.00 36.61           H  
ATOM   1876  HB3 ASP A 120      24.906  12.249 -68.151  1.00 36.61           H  
ATOM   1877  O   ASP A 120      26.196  13.908 -65.046  1.00 36.61           O  
ATOM   1878  CG  ASP A 120      26.030  13.054 -69.815  1.00 36.61           C  
ATOM   1879  OD1 ASP A 120      27.045  13.733 -70.102  1.00 36.61           O  
ATOM   1880  OD2 ASP A 120      25.393  12.342 -70.616  1.00 36.61           O  
ATOM   1881  N   SER A 121      26.242  15.503 -66.616  1.00 32.49           N  
ATOM   1882  H   SER A 121      26.236  15.661 -67.614  1.00 32.49           H  
ATOM   1883  CA  SER A 121      26.088  16.699 -65.763  1.00 32.49           C  
ATOM   1884  HA  SER A 121      25.682  16.409 -64.794  1.00 32.49           H  
ATOM   1885  C   SER A 121      25.107  17.697 -66.440  1.00 32.49           C  
ATOM   1886  CB  SER A 121      27.501  17.287 -65.591  1.00 32.49           C  
ATOM   1887  HB2 SER A 121      27.617  18.169 -66.221  1.00 32.49           H  
ATOM   1888  HB3 SER A 121      28.249  16.561 -65.910  1.00 32.49           H  
ATOM   1889  O   SER A 121      24.589  17.348 -67.501  1.00 32.49           O  
ATOM   1890  OG  SER A 121      27.761  17.600 -64.238  1.00 32.49           O  
ATOM   1891  HG  SER A 121      27.970  16.772 -63.798  1.00 32.49           H  
ATOM   1892  N   PRO A 122      24.848  18.945 -65.964  1.00 37.00           N  
ATOM   1893  CA  PRO A 122      25.272  19.608 -64.718  1.00 37.00           C  
ATOM   1894  HA  PRO A 122      25.740  18.909 -64.026  1.00 37.00           H  
ATOM   1895  C   PRO A 122      24.164  20.394 -63.960  1.00 37.00           C  
ATOM   1896  CB  PRO A 122      26.285  20.637 -65.237  1.00 37.00           C  
ATOM   1897  HB2 PRO A 122      26.416  21.477 -64.554  1.00 37.00           H  
ATOM   1898  HB3 PRO A 122      27.251  20.161 -65.408  1.00 37.00           H  
ATOM   1899  O   PRO A 122      23.186  20.841 -64.555  1.00 37.00           O  
ATOM   1900  CG  PRO A 122      25.689  21.088 -66.582  1.00 37.00           C  
ATOM   1901  HG2 PRO A 122      25.185  22.049 -66.485  1.00 37.00           H  
ATOM   1902  HG3 PRO A 122      26.474  21.152 -67.336  1.00 37.00           H  
ATOM   1903  CD  PRO A 122      24.671  20.006 -66.955  1.00 37.00           C  
ATOM   1904  HD2 PRO A 122      23.655  20.399 -66.917  1.00 37.00           H  
ATOM   1905  HD3 PRO A 122      24.876  19.665 -67.970  1.00 37.00           H  
ATOM   1906  N   ARG A 123      24.402  20.715 -62.671  1.00 35.69           N  
ATOM   1907  H   ARG A 123      25.016  20.067 -62.199  1.00 35.69           H  
ATOM   1908  CA  ARG A 123      24.432  22.100 -62.107  1.00 35.69           C  
ATOM   1909  HA  ARG A 123      25.416  22.511 -62.331  1.00 35.69           H  
ATOM   1910  C   ARG A 123      24.315  22.155 -60.576  1.00 35.69           C  
ATOM   1911  CB  ARG A 123      23.393  23.084 -62.705  1.00 35.69           C  
ATOM   1912  HB2 ARG A 123      23.137  23.840 -61.962  1.00 35.69           H  
ATOM   1913  HB3 ARG A 123      22.469  22.571 -62.972  1.00 35.69           H  
ATOM   1914  O   ARG A 123      23.236  22.069 -59.997  1.00 35.69           O  
ATOM   1915  CG  ARG A 123      24.001  23.828 -63.905  1.00 35.69           C  
ATOM   1916  HG2 ARG A 123      24.856  24.406 -63.552  1.00 35.69           H  
ATOM   1917  HG3 ARG A 123      24.357  23.112 -64.645  1.00 35.69           H  
ATOM   1918  CD  ARG A 123      23.015  24.781 -64.582  1.00 35.69           C  
ATOM   1919  HD2 ARG A 123      22.203  24.194 -65.010  1.00 35.69           H  
ATOM   1920  HD3 ARG A 123      22.612  25.458 -63.829  1.00 35.69           H  
ATOM   1921  NE  ARG A 123      23.696  25.554 -65.641  1.00 35.69           N  
ATOM   1922  HE  ARG A 123      24.649  25.285 -65.842  1.00 35.69           H  
ATOM   1923  NH1 ARG A 123      21.950  26.921 -66.225  1.00 35.69           N  
ATOM   1924 HH11 ARG A 123      21.370  26.423 -65.565  1.00 35.69           H  
ATOM   1925 HH12 ARG A 123      21.556  27.631 -66.825  1.00 35.69           H  
ATOM   1926  NH2 ARG A 123      23.915  27.138 -67.262  1.00 35.69           N  
ATOM   1927 HH21 ARG A 123      24.865  26.837 -67.427  1.00 35.69           H  
ATOM   1928 HH22 ARG A 123      23.514  27.863 -67.840  1.00 35.69           H  
ATOM   1929  CZ  ARG A 123      23.186  26.531 -66.367  1.00 35.69           C  
ATOM   1930  N   GLU A 124      25.443  22.457 -59.942  1.00 29.83           N  
ATOM   1931  H   GLU A 124      26.293  22.457 -60.488  1.00 29.83           H  
ATOM   1932  CA  GLU A 124      25.494  23.211 -58.682  1.00 29.83           C  
ATOM   1933  HA  GLU A 124      24.741  22.824 -57.997  1.00 29.83           H  
ATOM   1934  C   GLU A 124      25.188  24.721 -58.955  1.00 29.83           C  
ATOM   1935  CB  GLU A 124      26.884  22.989 -58.069  1.00 29.83           C  
ATOM   1936  HB2 GLU A 124      27.610  23.561 -58.647  1.00 29.83           H  
ATOM   1937  HB3 GLU A 124      26.858  23.377 -57.051  1.00 29.83           H  
ATOM   1938  O   GLU A 124      24.994  25.101 -60.109  1.00 29.83           O  
ATOM   1939  CG  GLU A 124      27.379  21.541 -57.947  1.00 29.83           C  
ATOM   1940  HG2 GLU A 124      26.648  20.954 -57.391  1.00 29.83           H  
ATOM   1941  HG3 GLU A 124      27.512  21.102 -58.936  1.00 29.83           H  
ATOM   1942  CD  GLU A 124      28.719  21.571 -57.209  1.00 29.83           C  
ATOM   1943  OE1 GLU A 124      28.755  21.307 -55.988  1.00 29.83           O  
ATOM   1944  OE2 GLU A 124      29.712  22.083 -57.774  1.00 29.83           O  
ATOM   1945  N   LYS A 125      25.130  25.669 -58.001  1.00 30.91           N  
ATOM   1946  H   LYS A 125      24.802  26.559 -58.348  1.00 30.91           H  
ATOM   1947  CA  LYS A 125      25.538  25.668 -56.581  1.00 30.91           C  
ATOM   1948  HA  LYS A 125      25.342  24.680 -56.164  1.00 30.91           H  
ATOM   1949  C   LYS A 125      24.727  26.679 -55.742  1.00 30.91           C  
ATOM   1950  CB  LYS A 125      27.056  25.993 -56.505  1.00 30.91           C  
ATOM   1951  HB2 LYS A 125      27.512  25.714 -57.455  1.00 30.91           H  
ATOM   1952  HB3 LYS A 125      27.203  27.068 -56.407  1.00 30.91           H  
ATOM   1953  O   LYS A 125      23.926  27.452 -56.253  1.00 30.91           O  
ATOM   1954  CG  LYS A 125      27.815  25.267 -55.367  1.00 30.91           C  
ATOM   1955  HG2 LYS A 125      27.854  25.904 -54.484  1.00 30.91           H  
ATOM   1956  HG3 LYS A 125      27.284  24.354 -55.097  1.00 30.91           H  
ATOM   1957  CD  LYS A 125      29.246  24.886 -55.799  1.00 30.91           C  
ATOM   1958  HD2 LYS A 125      29.199  24.436 -56.791  1.00 30.91           H  
ATOM   1959  HD3 LYS A 125      29.866  25.780 -55.862  1.00 30.91           H  
ATOM   1960  CE  LYS A 125      29.886  23.869 -54.841  1.00 30.91           C  
ATOM   1961  HE2 LYS A 125      30.310  24.386 -53.980  1.00 30.91           H  
ATOM   1962  HE3 LYS A 125      29.101  23.200 -54.488  1.00 30.91           H  
ATOM   1963  NZ  LYS A 125      30.903  23.034 -55.530  1.00 30.91           N  
ATOM   1964  HZ1 LYS A 125      31.255  22.300 -54.931  1.00 30.91           H  
ATOM   1965  HZ2 LYS A 125      31.647  23.564 -55.961  1.00 30.91           H  
ATOM   1966  HZ3 LYS A 125      30.436  22.529 -56.270  1.00 30.91           H  
ATOM   1967  N   GLU A 126      24.973  26.620 -54.437  1.00 30.81           N  
ATOM   1968  H   GLU A 126      25.697  25.962 -54.185  1.00 30.81           H  
ATOM   1969  CA  GLU A 126      24.405  27.370 -53.302  1.00 30.81           C  
ATOM   1970  HA  GLU A 126      23.400  26.995 -53.113  1.00 30.81           H  
ATOM   1971  C   GLU A 126      24.286  28.911 -53.493  1.00 30.81           C  
ATOM   1972  CB  GLU A 126      25.304  27.008 -52.102  1.00 30.81           C  
ATOM   1973  HB2 GLU A 126      26.307  27.399 -52.272  1.00 30.81           H  
ATOM   1974  HB3 GLU A 126      24.912  27.457 -51.189  1.00 30.81           H  
ATOM   1975  O   GLU A 126      25.019  29.522 -54.261  1.00 30.81           O  
ATOM   1976  CG  GLU A 126      25.391  25.493 -51.847  1.00 30.81           C  
ATOM   1977  HG2 GLU A 126      25.918  25.000 -52.664  1.00 30.81           H  
ATOM   1978  HG3 GLU A 126      24.380  25.087 -51.802  1.00 30.81           H  
ATOM   1979  CD  GLU A 126      26.122  25.198 -50.535  1.00 30.81           C  
ATOM   1980  OE1 GLU A 126      25.428  24.765 -49.568  1.00 30.81           O  
ATOM   1981  OE2 GLU A 126      27.346  25.438 -50.510  1.00 30.81           O  
ATOM   1982  N   THR A 127      23.406  29.635 -52.786  1.00 30.74           N  
ATOM   1983  H   THR A 127      23.086  30.454 -53.283  1.00 30.74           H  
ATOM   1984  CA  THR A 127      23.478  29.877 -51.323  1.00 30.74           C  
ATOM   1985  HA  THR A 127      23.661  28.946 -50.787  1.00 30.74           H  
ATOM   1986  C   THR A 127      22.176  30.454 -50.739  1.00 30.74           C  
ATOM   1987  CB  THR A 127      24.607  30.884 -50.996  1.00 30.74           C  
ATOM   1988  HB  THR A 127      24.399  31.344 -50.029  1.00 30.74           H  
ATOM   1989  O   THR A 127      21.434  31.148 -51.426  1.00 30.74           O  
ATOM   1990  CG2 THR A 127      25.993  30.251 -50.906  1.00 30.74           C  
ATOM   1991 HG21 THR A 127      25.994  29.448 -50.169  1.00 30.74           H  
ATOM   1992 HG22 THR A 127      26.304  29.855 -51.873  1.00 30.74           H  
ATOM   1993 HG23 THR A 127      26.715  31.007 -50.596  1.00 30.74           H  
ATOM   1994  OG1 THR A 127      24.693  31.899 -51.966  1.00 30.74           O  
ATOM   1995  HG1 THR A 127      25.003  31.491 -52.778  1.00 30.74           H  
ATOM   1996  N   GLY A 128      21.900  30.193 -49.447  1.00 30.04           N  
ATOM   1997  H   GLY A 128      22.548  29.614 -48.932  1.00 30.04           H  
ATOM   1998  CA  GLY A 128      20.731  30.766 -48.745  1.00 30.04           C  
ATOM   1999  HA2 GLY A 128      21.013  31.745 -48.356  1.00 30.04           H  
ATOM   2000  HA3 GLY A 128      19.926  30.924 -49.462  1.00 30.04           H  
ATOM   2001  C   GLY A 128      20.143  29.949 -47.579  1.00 30.04           C  
ATOM   2002  O   GLY A 128      18.925  29.832 -47.464  1.00 30.04           O  
ATOM   2003  N   ARG A 129      20.962  29.322 -46.718  1.00 30.38           N  
ATOM   2004  H   ARG A 129      21.954  29.499 -46.776  1.00 30.38           H  
ATOM   2005  CA  ARG A 129      20.457  28.409 -45.667  1.00 30.38           C  
ATOM   2006  HA  ARG A 129      19.570  27.907 -46.053  1.00 30.38           H  
ATOM   2007  C   ARG A 129      20.017  29.129 -44.382  1.00 30.38           C  
ATOM   2008  CB  ARG A 129      21.494  27.316 -45.340  1.00 30.38           C  
ATOM   2009  HB2 ARG A 129      22.434  27.788 -45.055  1.00 30.38           H  
ATOM   2010  HB3 ARG A 129      21.131  26.746 -44.485  1.00 30.38           H  
ATOM   2011  O   ARG A 129      20.836  29.368 -43.501  1.00 30.38           O  
ATOM   2012  CG  ARG A 129      21.750  26.333 -46.493  1.00 30.38           C  
ATOM   2013  HG2 ARG A 129      20.811  25.881 -46.811  1.00 30.38           H  
ATOM   2014  HG3 ARG A 129      22.189  26.870 -47.334  1.00 30.38           H  
ATOM   2015  CD  ARG A 129      22.718  25.233 -46.033  1.00 30.38           C  
ATOM   2016  HD2 ARG A 129      23.596  25.707 -45.593  1.00 30.38           H  
ATOM   2017  HD3 ARG A 129      22.246  24.625 -45.262  1.00 30.38           H  
ATOM   2018  NE  ARG A 129      23.175  24.396 -47.157  1.00 30.38           N  
ATOM   2019  HE  ARG A 129      23.957  24.736 -47.698  1.00 30.38           H  
ATOM   2020  NH1 ARG A 129      21.713  22.613 -46.991  1.00 30.38           N  
ATOM   2021 HH11 ARG A 129      21.239  23.066 -46.223  1.00 30.38           H  
ATOM   2022 HH12 ARG A 129      21.420  21.716 -47.352  1.00 30.38           H  
ATOM   2023  NH2 ARG A 129      23.335  22.653 -48.551  1.00 30.38           N  
ATOM   2024 HH21 ARG A 129      24.102  23.149 -48.983  1.00 30.38           H  
ATOM   2025 HH22 ARG A 129      23.066  21.755 -48.926  1.00 30.38           H  
ATOM   2026  CZ  ARG A 129      22.728  23.220 -47.552  1.00 30.38           C  
ATOM   2027  N   LEU A 130      18.707  29.317 -44.205  1.00 31.56           N  
ATOM   2028  H   LEU A 130      18.109  29.220 -45.013  1.00 31.56           H  
ATOM   2029  CA  LEU A 130      18.071  29.545 -42.895  1.00 31.56           C  
ATOM   2030  HA  LEU A 130      18.852  29.647 -42.142  1.00 31.56           H  
ATOM   2031  C   LEU A 130      17.259  28.312 -42.452  1.00 31.56           C  
ATOM   2032  CB  LEU A 130      17.264  30.863 -42.892  1.00 31.56           C  
ATOM   2033  HB2 LEU A 130      16.483  30.809 -42.134  1.00 31.56           H  
ATOM   2034  HB3 LEU A 130      16.771  30.975 -43.858  1.00 31.56           H  
ATOM   2035  O   LEU A 130      16.032  28.304 -42.437  1.00 31.56           O  
ATOM   2036  CG  LEU A 130      18.111  32.116 -42.594  1.00 31.56           C  
ATOM   2037  HG  LEU A 130      18.984  32.129 -43.246  1.00 31.56           H  
ATOM   2038  CD1 LEU A 130      17.283  33.372 -42.861  1.00 31.56           C  
ATOM   2039 HD11 LEU A 130      16.965  33.389 -43.903  1.00 31.56           H  
ATOM   2040 HD12 LEU A 130      16.403  33.391 -42.219  1.00 31.56           H  
ATOM   2041 HD13 LEU A 130      17.885  34.261 -42.671  1.00 31.56           H  
ATOM   2042  CD2 LEU A 130      18.570  32.172 -41.131  1.00 31.56           C  
ATOM   2043 HD21 LEU A 130      19.256  31.354 -40.910  1.00 31.56           H  
ATOM   2044 HD22 LEU A 130      17.709  32.125 -40.464  1.00 31.56           H  
ATOM   2045 HD23 LEU A 130      19.101  33.108 -40.954  1.00 31.56           H  
ATOM   2046  N   ARG A 131      17.965  27.245 -42.061  1.00 30.67           N  
ATOM   2047  H   ARG A 131      18.971  27.315 -42.116  1.00 30.67           H  
ATOM   2048  CA  ARG A 131      17.412  26.139 -41.259  1.00 30.67           C  
ATOM   2049  HA  ARG A 131      16.447  26.441 -40.853  1.00 30.67           H  
ATOM   2050  C   ARG A 131      18.345  25.891 -40.077  1.00 30.67           C  
ATOM   2051  CB  ARG A 131      17.206  24.860 -42.099  1.00 30.67           C  
ATOM   2052  HB2 ARG A 131      18.087  24.678 -42.715  1.00 30.67           H  
ATOM   2053  HB3 ARG A 131      17.092  24.020 -41.415  1.00 30.67           H  
ATOM   2054  O   ARG A 131      19.546  25.723 -40.279  1.00 30.67           O  
ATOM   2055  CG  ARG A 131      15.949  24.924 -42.985  1.00 30.67           C  
ATOM   2056  HG2 ARG A 131      16.077  25.698 -43.743  1.00 30.67           H  
ATOM   2057  HG3 ARG A 131      15.093  25.184 -42.364  1.00 30.67           H  
ATOM   2058  CD  ARG A 131      15.672  23.576 -43.673  1.00 30.67           C  
ATOM   2059  HD2 ARG A 131      15.631  22.797 -42.911  1.00 30.67           H  
ATOM   2060  HD3 ARG A 131      16.492  23.356 -44.357  1.00 30.67           H  
ATOM   2061  NE  ARG A 131      14.394  23.591 -44.416  1.00 30.67           N  
ATOM   2062  HE  ARG A 131      13.862  24.449 -44.381  1.00 30.67           H  
ATOM   2063  NH1 ARG A 131      14.445  21.441 -45.247  1.00 30.67           N  
ATOM   2064 HH11 ARG A 131      15.334  21.281 -44.795  1.00 30.67           H  
ATOM   2065 HH12 ARG A 131      14.005  20.709 -45.786  1.00 30.67           H  
ATOM   2066  NH2 ARG A 131      12.705  22.752 -45.700  1.00 30.67           N  
ATOM   2067 HH21 ARG A 131      12.203  23.626 -45.636  1.00 30.67           H  
ATOM   2068 HH22 ARG A 131      12.296  22.000 -46.236  1.00 30.67           H  
ATOM   2069  CZ  ARG A 131      13.858  22.599 -45.113  1.00 30.67           C  
ATOM   2070  N   ARG A 132      17.804  25.881 -38.853  1.00 32.16           N  
ATOM   2071  H   ARG A 132      16.803  25.991 -38.774  1.00 32.16           H  
ATOM   2072  CA  ARG A 132      18.584  25.612 -37.633  1.00 32.16           C  
ATOM   2073  HA  ARG A 132      19.385  26.347 -37.553  1.00 32.16           H  
ATOM   2074  C   ARG A 132      19.236  24.227 -37.738  1.00 32.16           C  
ATOM   2075  CB  ARG A 132      17.696  25.698 -36.372  1.00 32.16           C  
ATOM   2076  HB2 ARG A 132      18.269  25.312 -35.530  1.00 32.16           H  
ATOM   2077  HB3 ARG A 132      16.823  25.059 -36.500  1.00 32.16           H  
ATOM   2078  O   ARG A 132      18.541  23.245 -37.993  1.00 32.16           O  
ATOM   2079  CG  ARG A 132      17.237  27.127 -36.022  1.00 32.16           C  
ATOM   2080  HG2 ARG A 132      18.116  27.766 -35.929  1.00 32.16           H  
ATOM   2081  HG3 ARG A 132      16.601  27.516 -36.817  1.00 32.16           H  
ATOM   2082  CD  ARG A 132      16.463  27.145 -34.692  1.00 32.16           C  
ATOM   2083  HD2 ARG A 132      17.080  26.659 -33.936  1.00 32.16           H  
ATOM   2084  HD3 ARG A 132      15.544  26.570 -34.807  1.00 32.16           H  
ATOM   2085  NE  ARG A 132      16.131  28.519 -34.252  1.00 32.16           N  
ATOM   2086  HE  ARG A 132      16.009  29.215 -34.974  1.00 32.16           H  
ATOM   2087  NH1 ARG A 132      16.061  28.142 -31.975  1.00 32.16           N  
ATOM   2088 HH11 ARG A 132      16.240  27.158 -32.119  1.00 32.16           H  
ATOM   2089 HH12 ARG A 132      15.918  28.493 -31.039  1.00 32.16           H  
ATOM   2090  NH2 ARG A 132      15.693  30.189 -32.756  1.00 32.16           N  
ATOM   2091 HH21 ARG A 132      15.588  30.859 -33.505  1.00 32.16           H  
ATOM   2092 HH22 ARG A 132      15.558  30.500 -31.805  1.00 32.16           H  
ATOM   2093  CZ  ARG A 132      15.965  28.939 -33.004  1.00 32.16           C  
ATOM   2094  N   ARG A 133      20.555  24.141 -37.523  1.00 27.60           N  
ATOM   2095  H   ARG A 133      21.057  24.993 -37.317  1.00 27.60           H  
ATOM   2096  CA  ARG A 133      21.234  22.854 -37.298  1.00 27.60           C  
ATOM   2097  HA  ARG A 133      21.043  22.196 -38.146  1.00 27.60           H  
ATOM   2098  C   ARG A 133      20.654  22.205 -36.030  1.00 27.60           C  
ATOM   2099  CB  ARG A 133      22.758  23.044 -37.122  1.00 27.60           C  
ATOM   2100  HB2 ARG A 133      23.123  22.270 -36.447  1.00 27.60           H  
ATOM   2101  HB3 ARG A 133      22.957  24.005 -36.648  1.00 27.60           H  
ATOM   2102  O   ARG A 133      20.504  22.912 -35.033  1.00 27.60           O  
ATOM   2103  CG  ARG A 133      23.567  22.923 -38.425  1.00 27.60           C  
ATOM   2104  HG2 ARG A 133      23.250  23.690 -39.132  1.00 27.60           H  
ATOM   2105  HG3 ARG A 133      23.387  21.940 -38.858  1.00 27.60           H  
ATOM   2106  CD  ARG A 133      25.070  23.080 -38.126  1.00 27.60           C  
ATOM   2107  HD2 ARG A 133      25.264  24.120 -37.861  1.00 27.60           H  
ATOM   2108  HD3 ARG A 133      25.321  22.455 -37.269  1.00 27.60           H  
ATOM   2109  NE  ARG A 133      25.926  22.680 -39.264  1.00 27.60           N  
ATOM   2110  HE  ARG A 133      25.474  22.221 -40.042  1.00 27.60           H  
ATOM   2111  NH1 ARG A 133      27.947  23.363 -38.391  1.00 27.60           N  
ATOM   2112 HH11 ARG A 133      28.952  23.431 -38.466  1.00 27.60           H  
ATOM   2113 HH12 ARG A 133      27.479  23.735 -37.577  1.00 27.60           H  
ATOM   2114  NH2 ARG A 133      27.904  22.318 -40.353  1.00 27.60           N  
ATOM   2115 HH21 ARG A 133      28.910  22.401 -40.389  1.00 27.60           H  
ATOM   2116 HH22 ARG A 133      27.428  21.845 -41.109  1.00 27.60           H  
ATOM   2117  CZ  ARG A 133      27.247  22.790 -39.331  1.00 27.60           C  
ATOM   2118  N   PRO A 134      20.386  20.888 -36.021  1.00 32.32           N  
ATOM   2119  CA  PRO A 134      20.282  20.137 -34.775  1.00 32.32           C  
ATOM   2120  HA  PRO A 134      19.432  20.509 -34.203  1.00 32.32           H  
ATOM   2121  C   PRO A 134      21.574  20.296 -33.964  1.00 32.32           C  
ATOM   2122  CB  PRO A 134      20.036  18.678 -35.180  1.00 32.32           C  
ATOM   2123  HB2 PRO A 134      20.977  18.128 -35.197  1.00 32.32           H  
ATOM   2124  HB3 PRO A 134      19.326  18.190 -34.514  1.00 32.32           H  
ATOM   2125  O   PRO A 134      22.665  20.329 -34.538  1.00 32.32           O  
ATOM   2126  CG  PRO A 134      19.492  18.784 -36.606  1.00 32.32           C  
ATOM   2127  HG2 PRO A 134      18.422  18.988 -36.577  1.00 32.32           H  
ATOM   2128  HG3 PRO A 134      19.697  17.885 -37.188  1.00 32.32           H  
ATOM   2129  CD  PRO A 134      20.232  20.000 -37.160  1.00 32.32           C  
ATOM   2130  HD2 PRO A 134      19.646  20.464 -37.953  1.00 32.32           H  
ATOM   2131  HD3 PRO A 134      21.214  19.704 -37.528  1.00 32.32           H  
ATOM   2132  N   VAL A 135      21.456  20.396 -32.640  1.00 31.76           N  
ATOM   2133  H   VAL A 135      20.536  20.347 -32.225  1.00 31.76           H  
ATOM   2134  CA  VAL A 135      22.616  20.470 -31.737  1.00 31.76           C  
ATOM   2135  HA  VAL A 135      23.233  21.310 -32.055  1.00 31.76           H  
ATOM   2136  C   VAL A 135      23.424  19.163 -31.843  1.00 31.76           C  
ATOM   2137  CB  VAL A 135      22.167  20.741 -30.285  1.00 31.76           C  
ATOM   2138  HB  VAL A 135      21.528  19.923 -29.952  1.00 31.76           H  
ATOM   2139  O   VAL A 135      22.809  18.093 -31.910  1.00 31.76           O  
ATOM   2140  CG1 VAL A 135      23.347  20.865 -29.314  1.00 31.76           C  
ATOM   2141 HG11 VAL A 135      23.905  19.930 -29.268  1.00 31.76           H  
ATOM   2142 HG12 VAL A 135      22.978  21.076 -28.311  1.00 31.76           H  
ATOM   2143 HG13 VAL A 135      24.011  21.674 -29.621  1.00 31.76           H  
ATOM   2144  CG2 VAL A 135      21.369  22.052 -30.195  1.00 31.76           C  
ATOM   2145 HG21 VAL A 135      21.084  22.237 -29.159  1.00 31.76           H  
ATOM   2146 HG22 VAL A 135      20.456  21.990 -30.788  1.00 31.76           H  
ATOM   2147 HG23 VAL A 135      21.975  22.886 -30.548  1.00 31.76           H  
ATOM   2148  N   PRO A 136      24.772  19.203 -31.877  1.00 27.31           N  
ATOM   2149  CA  PRO A 136      25.588  17.992 -31.904  1.00 27.31           C  
ATOM   2150  HA  PRO A 136      25.398  17.472 -32.843  1.00 27.31           H  
ATOM   2151  C   PRO A 136      25.276  17.062 -30.726  1.00 27.31           C  
ATOM   2152  CB  PRO A 136      27.047  18.464 -31.878  1.00 27.31           C  
ATOM   2153  HB2 PRO A 136      27.696  17.806 -32.455  1.00 27.31           H  
ATOM   2154  HB3 PRO A 136      27.402  18.541 -30.850  1.00 27.31           H  
ATOM   2155  O   PRO A 136      25.185  17.501 -29.580  1.00 27.31           O  
ATOM   2156  CG  PRO A 136      26.971  19.863 -32.486  1.00 27.31           C  
ATOM   2157  HG2 PRO A 136      26.947  19.790 -33.574  1.00 27.31           H  
ATOM   2158  HG3 PRO A 136      27.798  20.493 -32.159  1.00 27.31           H  
ATOM   2159  CD  PRO A 136      25.628  20.378 -31.974  1.00 27.31           C  
ATOM   2160  HD2 PRO A 136      25.758  20.819 -30.986  1.00 27.31           H  
ATOM   2161  HD3 PRO A 136      25.231  21.115 -32.673  1.00 27.31           H  
ATOM   2162  N   ARG A 137      25.144  15.759 -30.997  1.00 24.36           N  
ATOM   2163  H   ARG A 137      25.272  15.454 -31.951  1.00 24.36           H  
ATOM   2164  CA  ARG A 137      25.038  14.747 -29.939  1.00 24.36           C  
ATOM   2165  HA  ARG A 137      24.322  15.080 -29.186  1.00 24.36           H  
ATOM   2166  C   ARG A 137      26.387  14.599 -29.242  1.00 24.36           C  
ATOM   2167  CB  ARG A 137      24.585  13.392 -30.508  1.00 24.36           C  
ATOM   2168  HB2 ARG A 137      25.081  13.208 -31.461  1.00 24.36           H  
ATOM   2169  HB3 ARG A 137      24.891  12.609 -29.815  1.00 24.36           H  
ATOM   2170  O   ARG A 137      27.285  13.969 -29.790  1.00 24.36           O  
ATOM   2171  CG  ARG A 137      23.066  13.298 -30.674  1.00 24.36           C  
ATOM   2172  HG2 ARG A 137      22.595  13.448 -29.703  1.00 24.36           H  
ATOM   2173  HG3 ARG A 137      22.715  14.063 -31.366  1.00 24.36           H  
ATOM   2174  CD  ARG A 137      22.704  11.907 -31.209  1.00 24.36           C  
ATOM   2175  HD2 ARG A 137      23.048  11.839 -32.241  1.00 24.36           H  
ATOM   2176  HD3 ARG A 137      23.226  11.153 -30.620  1.00 24.36           H  
ATOM   2177  NE  ARG A 137      21.254  11.654 -31.116  1.00 24.36           N  
ATOM   2178  HE  ARG A 137      20.774  12.106 -30.351  1.00 24.36           H  
ATOM   2179  NH1 ARG A 137      21.048  10.233 -32.915  1.00 24.36           N  
ATOM   2180 HH11 ARG A 137      22.035  10.338 -33.102  1.00 24.36           H  
ATOM   2181 HH12 ARG A 137      20.489   9.622 -33.493  1.00 24.36           H  
ATOM   2182  NH2 ARG A 137      19.266  10.688 -31.652  1.00 24.36           N  
ATOM   2183 HH21 ARG A 137      18.833  11.162 -30.872  1.00 24.36           H  
ATOM   2184 HH22 ARG A 137      18.719  10.086 -32.251  1.00 24.36           H  
ATOM   2185  CZ  ARG A 137      20.535  10.863 -31.894  1.00 24.36           C  
ATOM   2186  N   VAL A 138      26.498  15.121 -28.024  1.00 25.90           N  
ATOM   2187  H   VAL A 138      25.753  15.708 -27.677  1.00 25.90           H  
ATOM   2188  CA  VAL A 138      27.596  14.770 -27.117  1.00 25.90           C  
ATOM   2189  HA  VAL A 138      28.540  14.837 -27.659  1.00 25.90           H  
ATOM   2190  C   VAL A 138      27.394  13.324 -26.668  1.00 25.90           C  
ATOM   2191  CB  VAL A 138      27.677  15.731 -25.914  1.00 25.90           C  
ATOM   2192  HB  VAL A 138      26.747  15.684 -25.347  1.00 25.90           H  
ATOM   2193  O   VAL A 138      26.447  13.007 -25.949  1.00 25.90           O  
ATOM   2194  CG1 VAL A 138      28.842  15.361 -24.987  1.00 25.90           C  
ATOM   2195 HG11 VAL A 138      29.785  15.382 -25.532  1.00 25.90           H  
ATOM   2196 HG12 VAL A 138      28.897  16.072 -24.162  1.00 25.90           H  
ATOM   2197 HG13 VAL A 138      28.695  14.368 -24.562  1.00 25.90           H  
ATOM   2198  CG2 VAL A 138      27.887  17.177 -26.383  1.00 25.90           C  
ATOM   2199 HG21 VAL A 138      28.802  17.253 -26.972  1.00 25.90           H  
ATOM   2200 HG22 VAL A 138      27.968  17.836 -25.518  1.00 25.90           H  
ATOM   2201 HG23 VAL A 138      27.043  17.512 -26.986  1.00 25.90           H  
ATOM   2202  N   THR A 139      28.268  12.428 -27.118  1.00 23.47           N  
ATOM   2203  H   THR A 139      28.993  12.717 -27.759  1.00 23.47           H  
ATOM   2204  CA  THR A 139      28.301  11.034 -26.670  1.00 23.47           C  
ATOM   2205  HA  THR A 139      27.284  10.657 -26.567  1.00 23.47           H  
ATOM   2206  C   THR A 139      28.972  10.952 -25.305  1.00 23.47           C  
ATOM   2207  CB  THR A 139      29.037  10.141 -27.682  1.00 23.47           C  
ATOM   2208  HB  THR A 139      29.241   9.170 -27.231  1.00 23.47           H  
ATOM   2209  O   THR A 139      30.186  10.788 -25.216  1.00 23.47           O  
ATOM   2210  CG2 THR A 139      28.206   9.922 -28.946  1.00 23.47           C  
ATOM   2211 HG21 THR A 139      28.012  10.876 -29.436  1.00 23.47           H  
ATOM   2212 HG22 THR A 139      28.760   9.278 -29.629  1.00 23.47           H  
ATOM   2213 HG23 THR A 139      27.262   9.441 -28.689  1.00 23.47           H  
ATOM   2214  OG1 THR A 139      30.248  10.741 -28.073  1.00 23.47           O  
ATOM   2215  HG1 THR A 139      30.816  10.748 -27.299  1.00 23.47           H  
ATOM   2216  N   PHE A 140      28.185  11.049 -24.233  1.00 24.51           N  
ATOM   2217  H   PHE A 140      27.208  11.274 -24.353  1.00 24.51           H  
ATOM   2218  CA  PHE A 140      28.670  10.690 -22.902  1.00 24.51           C  
ATOM   2219  HA  PHE A 140      29.606  11.214 -22.713  1.00 24.51           H  
ATOM   2220  C   PHE A 140      28.964   9.186 -22.856  1.00 24.51           C  
ATOM   2221  CB  PHE A 140      27.665  11.114 -21.816  1.00 24.51           C  
ATOM   2222  HB2 PHE A 140      27.576  10.316 -21.079  1.00 24.51           H  
ATOM   2223  HB3 PHE A 140      26.676  11.257 -22.249  1.00 24.51           H  
ATOM   2224  O   PHE A 140      28.046   8.363 -22.847  1.00 24.51           O  
ATOM   2225  CG  PHE A 140      28.088  12.369 -21.081  1.00 24.51           C  
ATOM   2226  CD1 PHE A 140      28.851  12.263 -19.902  1.00 24.51           C  
ATOM   2227  HD1 PHE A 140      29.129  11.292 -19.518  1.00 24.51           H  
ATOM   2228  CD2 PHE A 140      27.758  13.639 -21.591  1.00 24.51           C  
ATOM   2229  HD2 PHE A 140      27.182  13.725 -22.501  1.00 24.51           H  
ATOM   2230  CE1 PHE A 140      29.272  13.423 -19.228  1.00 24.51           C  
ATOM   2231  HE1 PHE A 140      29.862  13.341 -18.327  1.00 24.51           H  
ATOM   2232  CE2 PHE A 140      28.184  14.799 -20.918  1.00 24.51           C  
ATOM   2233  HE2 PHE A 140      27.933  15.775 -21.307  1.00 24.51           H  
ATOM   2234  CZ  PHE A 140      28.939  14.691 -19.736  1.00 24.51           C  
ATOM   2235  HZ  PHE A 140      29.268  15.581 -19.221  1.00 24.51           H  
ATOM   2236  N   GLN A 141      30.248   8.826 -22.797  1.00 23.67           N  
ATOM   2237  H   GLN A 141      30.955   9.544 -22.868  1.00 23.67           H  
ATOM   2238  CA  GLN A 141      30.639   7.546 -22.217  1.00 23.67           C  
ATOM   2239  HA  GLN A 141      30.117   6.739 -22.731  1.00 23.67           H  
ATOM   2240  C   GLN A 141      30.195   7.560 -20.750  1.00 23.67           C  
ATOM   2241  CB  GLN A 141      32.155   7.319 -22.346  1.00 23.67           C  
ATOM   2242  HB2 GLN A 141      32.443   6.476 -21.718  1.00 23.67           H  
ATOM   2243  HB3 GLN A 141      32.685   8.203 -21.993  1.00 23.67           H  
ATOM   2244  O   GLN A 141      30.441   8.529 -20.029  1.00 23.67           O  
ATOM   2245  CG  GLN A 141      32.567   7.010 -23.793  1.00 23.67           C  
ATOM   2246  HG2 GLN A 141      32.121   6.065 -24.104  1.00 23.67           H  
ATOM   2247  HG3 GLN A 141      32.202   7.795 -24.455  1.00 23.67           H  
ATOM   2248  CD  GLN A 141      34.082   6.934 -23.949  1.00 23.67           C  
ATOM   2249  NE2 GLN A 141      34.687   5.767 -23.897  1.00 23.67           N  
ATOM   2250 HE21 GLN A 141      34.185   4.917 -23.683  1.00 23.67           H  
ATOM   2251 HE22 GLN A 141      35.695   5.803 -23.955  1.00 23.67           H  
ATOM   2252  OE1 GLN A 141      34.751   7.935 -24.119  1.00 23.67           O  
ATOM   2253  N   ALA A 142      29.510   6.506 -20.310  1.00 26.66           N  
ATOM   2254  H   ALA A 142      29.363   5.721 -20.929  1.00 26.66           H  
ATOM   2255  CA  ALA A 142      29.278   6.315 -18.887  1.00 26.66           C  
ATOM   2256  HA  ALA A 142      28.850   7.226 -18.469  1.00 26.66           H  
ATOM   2257  C   ALA A 142      30.638   6.055 -18.224  1.00 26.66           C  
ATOM   2258  CB  ALA A 142      28.283   5.166 -18.683  1.00 26.66           C  
ATOM   2259  HB1 ALA A 142      28.119   5.019 -17.615  1.00 26.66           H  
ATOM   2260  HB2 ALA A 142      28.690   4.246 -19.103  1.00 26.66           H  
ATOM   2261  HB3 ALA A 142      27.336   5.404 -19.166  1.00 26.66           H  
ATOM   2262  O   ALA A 142      31.359   5.163 -18.668  1.00 26.66           O  
ATOM   2263  N   GLY A 143      30.978   6.854 -17.207  1.00 26.21           N  
ATOM   2264  H   GLY A 143      30.354   7.604 -16.945  1.00 26.21           H  
ATOM   2265  CA  GLY A 143      32.205   6.681 -16.426  1.00 26.21           C  
ATOM   2266  HA2 GLY A 143      33.066   6.786 -17.086  1.00 26.21           H  
ATOM   2267  HA3 GLY A 143      32.268   7.446 -15.652  1.00 26.21           H  
ATOM   2268  C   GLY A 143      32.277   5.307 -15.757  1.00 26.21           C  
ATOM   2269  O   GLY A 143      31.263   4.608 -15.667  1.00 26.21           O  
ATOM   2270  N   ASP A 144      33.483   4.939 -15.323  1.00 27.34           N  
ATOM   2271  H   ASP A 144      34.256   5.582 -15.415  1.00 27.34           H  
ATOM   2272  CA  ASP A 144      33.856   3.561 -15.002  1.00 27.34           C  
ATOM   2273  HA  ASP A 144      33.968   3.052 -15.960  1.00 27.34           H  
ATOM   2274  C   ASP A 144      32.839   2.782 -14.153  1.00 27.34           C  
ATOM   2275  CB  ASP A 144      35.220   3.530 -14.300  1.00 27.34           C  
ATOM   2276  HB2 ASP A 144      35.271   4.313 -13.543  1.00 27.34           H  
ATOM   2277  HB3 ASP A 144      35.352   2.570 -13.801  1.00 27.34           H  
ATOM   2278  O   ASP A 144      32.284   3.307 -13.177  1.00 27.34           O  
ATOM   2279  CG  ASP A 144      36.335   3.689 -15.323  1.00 27.34           C  
ATOM   2280  OD1 ASP A 144      36.520   2.723 -16.097  1.00 27.34           O  
ATOM   2281  OD2 ASP A 144      36.918   4.793 -15.368  1.00 27.34           O  
ATOM   2282  N   PRO A 145      32.624   1.489 -14.463  1.00 32.31           N  
ATOM   2283  CA  PRO A 145      31.929   0.611 -13.546  1.00 32.31           C  
ATOM   2284  HA  PRO A 145      30.947   1.014 -13.299  1.00 32.31           H  
ATOM   2285  C   PRO A 145      32.775   0.488 -12.276  1.00 32.31           C  
ATOM   2286  CB  PRO A 145      31.773  -0.718 -14.292  1.00 32.31           C  
ATOM   2287  HB2 PRO A 145      31.762  -1.572 -13.615  1.00 32.31           H  
ATOM   2288  HB3 PRO A 145      30.858  -0.692 -14.883  1.00 32.31           H  
ATOM   2289  O   PRO A 145      33.849  -0.111 -12.293  1.00 32.31           O  
ATOM   2290  CG  PRO A 145      32.981  -0.751 -15.231  1.00 32.31           C  
ATOM   2291  HG2 PRO A 145      33.848  -1.155 -14.709  1.00 32.31           H  
ATOM   2292  HG3 PRO A 145      32.777  -1.332 -16.131  1.00 32.31           H  
ATOM   2293  CD  PRO A 145      33.218   0.724 -15.556  1.00 32.31           C  
ATOM   2294  HD2 PRO A 145      34.289   0.909 -15.637  1.00 32.31           H  
ATOM   2295  HD3 PRO A 145      32.721   0.984 -16.490  1.00 32.31           H  
ATOM   2296  N   TYR A 146      32.270   1.015 -11.158  1.00 33.81           N  
ATOM   2297  H   TYR A 146      31.467   1.623 -11.236  1.00 33.81           H  
ATOM   2298  CA  TYR A 146      32.802   0.705  -9.832  1.00 33.81           C  
ATOM   2299  HA  TYR A 146      33.850   1.002  -9.794  1.00 33.81           H  
ATOM   2300  C   TYR A 146      32.725  -0.811  -9.625  1.00 33.81           C  
ATOM   2301  CB  TYR A 146      32.040   1.474  -8.735  1.00 33.81           C  
ATOM   2302  HB2 TYR A 146      31.066   1.791  -9.109  1.00 33.81           H  
ATOM   2303  HB3 TYR A 146      31.845   0.806  -7.896  1.00 33.81           H  
ATOM   2304  O   TYR A 146      31.684  -1.356  -9.252  1.00 33.81           O  
ATOM   2305  CG  TYR A 146      32.787   2.673  -8.185  1.00 33.81           C  
ATOM   2306  CD1 TYR A 146      33.583   2.533  -7.030  1.00 33.81           C  
ATOM   2307  HD1 TYR A 146      33.672   1.570  -6.548  1.00 33.81           H  
ATOM   2308  CD2 TYR A 146      32.685   3.925  -8.820  1.00 33.81           C  
ATOM   2309  HD2 TYR A 146      32.105   4.032  -9.725  1.00 33.81           H  
ATOM   2310  CE1 TYR A 146      34.261   3.646  -6.496  1.00 33.81           C  
ATOM   2311  HE1 TYR A 146      34.869   3.539  -5.610  1.00 33.81           H  
ATOM   2312  CE2 TYR A 146      33.356   5.042  -8.285  1.00 33.81           C  
ATOM   2313  HE2 TYR A 146      33.289   6.007  -8.764  1.00 33.81           H  
ATOM   2314  OH  TYR A 146      34.780   5.991  -6.612  1.00 33.81           O  
ATOM   2315  HH  TYR A 146      35.304   5.778  -5.836  1.00 33.81           H  
ATOM   2316  CZ  TYR A 146      34.141   4.906  -7.122  1.00 33.81           C  
ATOM   2317  N   TYR A 147      33.833  -1.500  -9.901  1.00 33.81           N  
ATOM   2318  H   TYR A 147      34.582  -1.004 -10.361  1.00 33.81           H  
ATOM   2319  CA  TYR A 147      33.962  -2.941  -9.745  1.00 33.81           C  
ATOM   2320  HA  TYR A 147      33.053  -3.411 -10.119  1.00 33.81           H  
ATOM   2321  C   TYR A 147      34.074  -3.265  -8.254  1.00 33.81           C  
ATOM   2322  CB  TYR A 147      35.131  -3.463 -10.597  1.00 33.81           C  
ATOM   2323  HB2 TYR A 147      36.066  -3.048 -10.221  1.00 33.81           H  
ATOM   2324  HB3 TYR A 147      35.006  -3.101 -11.617  1.00 33.81           H  
ATOM   2325  O   TYR A 147      35.154  -3.528  -7.727  1.00 33.81           O  
ATOM   2326  CG  TYR A 147      35.230  -4.980 -10.641  1.00 33.81           C  
ATOM   2327  CD1 TYR A 147      36.135  -5.657  -9.799  1.00 33.81           C  
ATOM   2328  HD1 TYR A 147      36.756  -5.089  -9.122  1.00 33.81           H  
ATOM   2329  CD2 TYR A 147      34.420  -5.713 -11.531  1.00 33.81           C  
ATOM   2330  HD2 TYR A 147      33.735  -5.194 -12.184  1.00 33.81           H  
ATOM   2331  CE1 TYR A 147      36.242  -7.060  -9.851  1.00 33.81           C  
ATOM   2332  HE1 TYR A 147      36.956  -7.568  -9.219  1.00 33.81           H  
ATOM   2333  CE2 TYR A 147      34.514  -7.118 -11.579  1.00 33.81           C  
ATOM   2334  HE2 TYR A 147      33.907  -7.687 -12.267  1.00 33.81           H  
ATOM   2335  OH  TYR A 147      35.533  -9.146 -10.806  1.00 33.81           O  
ATOM   2336  HH  TYR A 147      36.283  -9.465 -10.301  1.00 33.81           H  
ATOM   2337  CZ  TYR A 147      35.429  -7.792 -10.744  1.00 33.81           C  
ATOM   2338  N   ILE A 148      32.933  -3.202  -7.558  1.00 41.16           N  
ATOM   2339  H   ILE A 148      32.117  -2.851  -8.039  1.00 41.16           H  
ATOM   2340  CA  ILE A 148      32.801  -3.662  -6.177  1.00 41.16           C  
ATOM   2341  HA  ILE A 148      33.534  -3.140  -5.561  1.00 41.16           H  
ATOM   2342  C   ILE A 148      33.140  -5.147  -6.192  1.00 41.16           C  
ATOM   2343  CB  ILE A 148      31.394  -3.390  -5.595  1.00 41.16           C  
ATOM   2344  HB  ILE A 148      30.654  -3.889  -6.221  1.00 41.16           H  
ATOM   2345  O   ILE A 148      32.350  -5.982  -6.647  1.00 41.16           O  
ATOM   2346  CG1 ILE A 148      31.093  -1.874  -5.591  1.00 41.16           C  
ATOM   2347 HG12 ILE A 148      31.195  -1.484  -6.604  1.00 41.16           H  
ATOM   2348 HG13 ILE A 148      31.821  -1.362  -4.961  1.00 41.16           H  
ATOM   2349  CG2 ILE A 148      31.296  -3.963  -4.165  1.00 41.16           C  
ATOM   2350 HG21 ILE A 148      31.991  -3.441  -3.508  1.00 41.16           H  
ATOM   2351 HG22 ILE A 148      30.286  -3.844  -3.772  1.00 41.16           H  
ATOM   2352 HG23 ILE A 148      31.528  -5.028  -4.151  1.00 41.16           H  
ATOM   2353  CD1 ILE A 148      29.682  -1.512  -5.110  1.00 41.16           C  
ATOM   2354 HD11 ILE A 148      28.940  -2.075  -5.676  1.00 41.16           H  
ATOM   2355 HD12 ILE A 148      29.574  -1.724  -4.046  1.00 41.16           H  
ATOM   2356 HD13 ILE A 148      29.513  -0.447  -5.266  1.00 41.16           H  
ATOM   2357  N   SER A 149      34.345  -5.457  -5.721  1.00 50.74           N  
ATOM   2358  H   SER A 149      34.940  -4.699  -5.416  1.00 50.74           H  
ATOM   2359  CA  SER A 149      34.854  -6.818  -5.691  1.00 50.74           C  
ATOM   2360  HA  SER A 149      34.901  -7.181  -6.718  1.00 50.74           H  
ATOM   2361  C   SER A 149      33.904  -7.717  -4.899  1.00 50.74           C  
ATOM   2362  CB  SER A 149      36.269  -6.849  -5.106  1.00 50.74           C  
ATOM   2363  HB2 SER A 149      36.655  -7.868  -5.149  1.00 50.74           H  
ATOM   2364  HB3 SER A 149      36.921  -6.203  -5.694  1.00 50.74           H  
ATOM   2365  O   SER A 149      33.219  -7.277  -3.971  1.00 50.74           O  
ATOM   2366  OG  SER A 149      36.259  -6.411  -3.764  1.00 50.74           O  
ATOM   2367  HG  SER A 149      36.159  -5.457  -3.780  1.00 50.74           H  
ATOM   2368  N   ARG A 150      33.878  -9.011  -5.238  1.00 56.67           N  
ATOM   2369  H   ARG A 150      34.417  -9.308  -6.040  1.00 56.67           H  
ATOM   2370  CA  ARG A 150      33.078 -10.001  -4.502  1.00 56.67           C  
ATOM   2371  HA  ARG A 150      32.021  -9.765  -4.632  1.00 56.67           H  
ATOM   2372  C   ARG A 150      33.340  -9.925  -2.990  1.00 56.67           C  
ATOM   2373  CB  ARG A 150      33.358 -11.392  -5.085  1.00 56.67           C  
ATOM   2374  HB2 ARG A 150      33.067 -11.404  -6.136  1.00 56.67           H  
ATOM   2375  HB3 ARG A 150      34.421 -11.619  -5.009  1.00 56.67           H  
ATOM   2376  O   ARG A 150      32.391  -9.933  -2.215  1.00 56.67           O  
ATOM   2377  CG  ARG A 150      32.565 -12.456  -4.330  1.00 56.67           C  
ATOM   2378  HG2 ARG A 150      31.509 -12.187  -4.312  1.00 56.67           H  
ATOM   2379  HG3 ARG A 150      32.932 -12.507  -3.305  1.00 56.67           H  
ATOM   2380  CD  ARG A 150      32.720 -13.837  -4.956  1.00 56.67           C  
ATOM   2381  HD2 ARG A 150      32.270 -13.843  -5.949  1.00 56.67           H  
ATOM   2382  HD3 ARG A 150      33.779 -14.086  -5.025  1.00 56.67           H  
ATOM   2383  NE  ARG A 150      32.049 -14.797  -4.083  1.00 56.67           N  
ATOM   2384  HE  ARG A 150      31.785 -14.446  -3.173  1.00 56.67           H  
ATOM   2385  NH1 ARG A 150      32.193 -16.709  -5.347  1.00 56.67           N  
ATOM   2386 HH11 ARG A 150      32.714 -16.200  -6.047  1.00 56.67           H  
ATOM   2387 HH12 ARG A 150      32.050 -17.706  -5.423  1.00 56.67           H  
ATOM   2388  NH2 ARG A 150      31.236 -16.715  -3.306  1.00 56.67           N  
ATOM   2389 HH21 ARG A 150      31.109 -17.717  -3.322  1.00 56.67           H  
ATOM   2390 HH22 ARG A 150      31.048 -16.177  -2.472  1.00 56.67           H  
ATOM   2391  CZ  ARG A 150      31.831 -16.075  -4.264  1.00 56.67           C  
ATOM   2392  N   ARG A 151      34.608  -9.726  -2.616  1.00 61.96           N  
ATOM   2393  H   ARG A 151      35.301  -9.700  -3.350  1.00 61.96           H  
ATOM   2394  CA  ARG A 151      35.064  -9.499  -1.244  1.00 61.96           C  
ATOM   2395  HA  ARG A 151      34.743 -10.341  -0.632  1.00 61.96           H  
ATOM   2396  C   ARG A 151      34.432  -8.257  -0.604  1.00 61.96           C  
ATOM   2397  CB  ARG A 151      36.597  -9.455  -1.249  1.00 61.96           C  
ATOM   2398  HB2 ARG A 151      36.945  -8.651  -1.897  1.00 61.96           H  
ATOM   2399  HB3 ARG A 151      36.974 -10.404  -1.633  1.00 61.96           H  
ATOM   2400  O   ARG A 151      33.812  -8.400   0.437  1.00 61.96           O  
ATOM   2401  CG  ARG A 151      37.144  -9.235   0.159  1.00 61.96           C  
ATOM   2402  HG2 ARG A 151      36.887  -8.225   0.480  1.00 61.96           H  
ATOM   2403  HG3 ARG A 151      36.695  -9.953   0.846  1.00 61.96           H  
ATOM   2404  CD  ARG A 151      38.663  -9.384   0.198  1.00 61.96           C  
ATOM   2405  HD2 ARG A 151      38.928 -10.397  -0.104  1.00 61.96           H  
ATOM   2406  HD3 ARG A 151      39.114  -8.664  -0.485  1.00 61.96           H  
ATOM   2407  NE  ARG A 151      39.125  -9.121   1.561  1.00 61.96           N  
ATOM   2408  HE  ARG A 151      38.491  -8.579   2.132  1.00 61.96           H  
ATOM   2409  NH1 ARG A 151      41.166 -10.178   1.513  1.00 61.96           N  
ATOM   2410 HH11 ARG A 151      42.000 -10.469   2.002  1.00 61.96           H  
ATOM   2411 HH12 ARG A 151      41.045 -10.353   0.526  1.00 61.96           H  
ATOM   2412  NH2 ARG A 151      40.387  -9.266   3.410  1.00 61.96           N  
ATOM   2413 HH21 ARG A 151      41.212  -9.547   3.920  1.00 61.96           H  
ATOM   2414 HH22 ARG A 151      39.648  -8.746   3.862  1.00 61.96           H  
ATOM   2415  CZ  ARG A 151      40.228  -9.526   2.148  1.00 61.96           C  
ATOM   2416  N   GLN A 152      34.486  -7.082  -1.237  1.00 61.24           N  
ATOM   2417  H   GLN A 152      34.998  -7.014  -2.105  1.00 61.24           H  
ATOM   2418  CA  GLN A 152      33.831  -5.872  -0.705  1.00 61.24           C  
ATOM   2419  HA  GLN A 152      34.233  -5.658   0.286  1.00 61.24           H  
ATOM   2420  C   GLN A 152      32.312  -6.041  -0.560  1.00 61.24           C  
ATOM   2421  CB  GLN A 152      34.110  -4.675  -1.618  1.00 61.24           C  
ATOM   2422  HB2 GLN A 152      33.942  -4.981  -2.651  1.00 61.24           H  
ATOM   2423  HB3 GLN A 152      33.410  -3.871  -1.389  1.00 61.24           H  
ATOM   2424  O   GLN A 152      31.727  -5.548   0.400  1.00 61.24           O  
ATOM   2425  CG  GLN A 152      35.531  -4.124  -1.440  1.00 61.24           C  
ATOM   2426  HG2 GLN A 152      35.583  -3.565  -0.506  1.00 61.24           H  
ATOM   2427  HG3 GLN A 152      36.250  -4.941  -1.382  1.00 61.24           H  
ATOM   2428  CD  GLN A 152      35.923  -3.232  -2.610  1.00 61.24           C  
ATOM   2429  NE2 GLN A 152      36.481  -2.066  -2.373  1.00 61.24           N  
ATOM   2430 HE21 GLN A 152      36.667  -1.771  -1.425  1.00 61.24           H  
ATOM   2431 HE22 GLN A 152      36.759  -1.522  -3.176  1.00 61.24           H  
ATOM   2432  OE1 GLN A 152      35.753  -3.599  -3.767  1.00 61.24           O  
ATOM   2433  N   ARG A 153      31.658  -6.768  -1.477  1.00 60.37           N  
ATOM   2434  H   ARG A 153      32.191  -7.125  -2.258  1.00 60.37           H  
ATOM   2435  CA  ARG A 153      30.226  -7.096  -1.363  1.00 60.37           C  
ATOM   2436  HA  ARG A 153      29.678  -6.170  -1.187  1.00 60.37           H  
ATOM   2437  C   ARG A 153      29.946  -7.993  -0.152  1.00 60.37           C  
ATOM   2438  CB  ARG A 153      29.748  -7.729  -2.678  1.00 60.37           C  
ATOM   2439  HB2 ARG A 153      30.046  -7.081  -3.502  1.00 60.37           H  
ATOM   2440  HB3 ARG A 153      30.234  -8.695  -2.810  1.00 60.37           H  
ATOM   2441  O   ARG A 153      28.969  -7.769   0.556  1.00 60.37           O  
ATOM   2442  CG  ARG A 153      28.223  -7.928  -2.714  1.00 60.37           C  
ATOM   2443  HG2 ARG A 153      27.725  -6.960  -2.655  1.00 60.37           H  
ATOM   2444  HG3 ARG A 153      27.912  -8.525  -1.857  1.00 60.37           H  
ATOM   2445  CD  ARG A 153      27.773  -8.658  -3.986  1.00 60.37           C  
ATOM   2446  HD2 ARG A 153      28.266  -9.630  -4.023  1.00 60.37           H  
ATOM   2447  HD3 ARG A 153      26.696  -8.814  -3.922  1.00 60.37           H  
ATOM   2448  NE  ARG A 153      28.089  -7.893  -5.209  1.00 60.37           N  
ATOM   2449  HE  ARG A 153      28.610  -7.037  -5.083  1.00 60.37           H  
ATOM   2450  NH1 ARG A 153      27.111  -9.303  -6.733  1.00 60.37           N  
ATOM   2451 HH11 ARG A 153      26.823  -9.902  -5.972  1.00 60.37           H  
ATOM   2452 HH12 ARG A 153      26.857  -9.510  -7.688  1.00 60.37           H  
ATOM   2453  NH2 ARG A 153      28.111  -7.435  -7.438  1.00 60.37           N  
ATOM   2454 HH21 ARG A 153      28.658  -6.605  -7.264  1.00 60.37           H  
ATOM   2455 HH22 ARG A 153      27.845  -7.647  -8.389  1.00 60.37           H  
ATOM   2456  CZ  ARG A 153      27.769  -8.213  -6.450  1.00 60.37           C  
ATOM   2457  N   GLU A 154      30.789  -8.994   0.085  1.00 68.45           N  
ATOM   2458  H   GLU A 154      31.561  -9.128  -0.553  1.00 68.45           H  
ATOM   2459  CA  GLU A 154      30.697  -9.913   1.227  1.00 68.45           C  
ATOM   2460  HA  GLU A 154      29.661 -10.235   1.338  1.00 68.45           H  
ATOM   2461  C   GLU A 154      31.055  -9.208   2.558  1.00 68.45           C  
ATOM   2462  CB  GLU A 154      31.542 -11.175   0.922  1.00 68.45           C  
ATOM   2463  HB2 GLU A 154      32.529 -10.864   0.578  1.00 68.45           H  
ATOM   2464  HB3 GLU A 154      31.663 -11.761   1.833  1.00 68.45           H  
ATOM   2465  O   GLU A 154      30.388  -9.439   3.566  1.00 68.45           O  
ATOM   2466  CG  GLU A 154      30.856 -12.066  -0.148  1.00 68.45           C  
ATOM   2467  HG2 GLU A 154      30.460 -11.430  -0.940  1.00 68.45           H  
ATOM   2468  HG3 GLU A 154      29.998 -12.549   0.319  1.00 68.45           H  
ATOM   2469  CD  GLU A 154      31.737 -13.146  -0.820  1.00 68.45           C  
ATOM   2470  OE1 GLU A 154      31.177 -13.976  -1.590  1.00 68.45           O  
ATOM   2471  OE2 GLU A 154      32.976 -13.125  -0.670  1.00 68.45           O  
ATOM   2472  N   GLU A 155      32.002  -8.265   2.556  1.00 69.89           N  
ATOM   2473  H   GLU A 155      32.560  -8.170   1.720  1.00 69.89           H  
ATOM   2474  CA  GLU A 155      32.355  -7.395   3.691  1.00 69.89           C  
ATOM   2475  HA  GLU A 155      32.510  -8.012   4.577  1.00 69.89           H  
ATOM   2476  C   GLU A 155      31.222  -6.407   4.033  1.00 69.89           C  
ATOM   2477  CB  GLU A 155      33.676  -6.655   3.386  1.00 69.89           C  
ATOM   2478  HB2 GLU A 155      33.805  -5.841   4.100  1.00 69.89           H  
ATOM   2479  HB3 GLU A 155      33.603  -6.222   2.389  1.00 69.89           H  
ATOM   2480  O   GLU A 155      30.839  -6.303   5.198  1.00 69.89           O  
ATOM   2481  CG  GLU A 155      34.911  -7.581   3.479  1.00 69.89           C  
ATOM   2482  HG2 GLU A 155      34.689  -8.521   2.974  1.00 69.89           H  
ATOM   2483  HG3 GLU A 155      35.080  -7.815   4.530  1.00 69.89           H  
ATOM   2484  CD  GLU A 155      36.211  -7.013   2.868  1.00 69.89           C  
ATOM   2485  OE1 GLU A 155      37.271  -7.675   3.031  1.00 69.89           O  
ATOM   2486  OE2 GLU A 155      36.155  -5.979   2.163  1.00 69.89           O  
ATOM   2487  N   TRP A 156      30.610  -5.743   3.043  1.00 65.10           N  
ATOM   2488  H   TRP A 156      30.980  -5.824   2.107  1.00 65.10           H  
ATOM   2489  CA  TRP A 156      29.446  -4.865   3.256  1.00 65.10           C  
ATOM   2490  HA  TRP A 156      29.688  -4.130   4.024  1.00 65.10           H  
ATOM   2491  C   TRP A 156      28.225  -5.640   3.767  1.00 65.10           C  
ATOM   2492  CB  TRP A 156      29.093  -4.113   1.961  1.00 65.10           C  
ATOM   2493  HB2 TRP A 156      29.021  -4.833   1.146  1.00 65.10           H  
ATOM   2494  HB3 TRP A 156      28.103  -3.677   2.091  1.00 65.10           H  
ATOM   2495  O   TRP A 156      27.573  -5.196   4.710  1.00 65.10           O  
ATOM   2496  CG  TRP A 156      30.000  -2.995   1.526  1.00 65.10           C  
ATOM   2497  CD1 TRP A 156      31.227  -2.709   2.021  1.00 65.10           C  
ATOM   2498  HD1 TRP A 156      31.729  -3.269   2.796  1.00 65.10           H  
ATOM   2499  CD2 TRP A 156      29.758  -2.000   0.481  1.00 65.10           C  
ATOM   2500  CE2 TRP A 156      30.890  -1.133   0.405  1.00 65.10           C  
ATOM   2501  CE3 TRP A 156      28.695  -1.742  -0.415  1.00 65.10           C  
ATOM   2502  HE3 TRP A 156      27.816  -2.368  -0.378  1.00 65.10           H  
ATOM   2503  NE1 TRP A 156      31.752  -1.611   1.367  1.00 65.10           N  
ATOM   2504  HE1 TRP A 156      32.668  -1.235   1.567  1.00 65.10           H  
ATOM   2505  CH2 TRP A 156      29.890   0.160  -1.382  1.00 65.10           C  
ATOM   2506  HH2 TRP A 156      29.926   0.981  -2.083  1.00 65.10           H  
ATOM   2507  CZ2 TRP A 156      30.967  -0.069  -0.508  1.00 65.10           C  
ATOM   2508  HZ2 TRP A 156      31.838   0.568  -0.532  1.00 65.10           H  
ATOM   2509  CZ3 TRP A 156      28.759  -0.675  -1.335  1.00 65.10           C  
ATOM   2510  HZ3 TRP A 156      27.930  -0.487  -2.000  1.00 65.10           H  
ATOM   2511  N   LEU A 157      27.943  -6.825   3.209  1.00 63.53           N  
ATOM   2512  H   LEU A 157      28.505  -7.131   2.428  1.00 63.53           H  
ATOM   2513  CA  LEU A 157      26.887  -7.715   3.712  1.00 63.53           C  
ATOM   2514  HA  LEU A 157      25.948  -7.163   3.746  1.00 63.53           H  
ATOM   2515  C   LEU A 157      27.160  -8.193   5.144  1.00 63.53           C  
ATOM   2516  CB  LEU A 157      26.747  -8.931   2.777  1.00 63.53           C  
ATOM   2517  HB2 LEU A 157      26.239  -9.733   3.312  1.00 63.53           H  
ATOM   2518  HB3 LEU A 157      27.745  -9.292   2.527  1.00 63.53           H  
ATOM   2519  O   LEU A 157      26.216  -8.403   5.903  1.00 63.53           O  
ATOM   2520  CG  LEU A 157      25.962  -8.646   1.486  1.00 63.53           C  
ATOM   2521  HG  LEU A 157      26.322  -7.727   1.022  1.00 63.53           H  
ATOM   2522  CD1 LEU A 157      26.150  -9.800   0.498  1.00 63.53           C  
ATOM   2523 HD11 LEU A 157      25.794 -10.732   0.937  1.00 63.53           H  
ATOM   2524 HD12 LEU A 157      27.208  -9.898   0.256  1.00 63.53           H  
ATOM   2525 HD13 LEU A 157      25.597  -9.590  -0.418  1.00 63.53           H  
ATOM   2526  CD2 LEU A 157      24.460  -8.512   1.758  1.00 63.53           C  
ATOM   2527 HD21 LEU A 157      24.073  -9.418   2.224  1.00 63.53           H  
ATOM   2528 HD22 LEU A 157      24.273  -7.666   2.419  1.00 63.53           H  
ATOM   2529 HD23 LEU A 157      23.930  -8.330   0.823  1.00 63.53           H  
ATOM   2530  N   SER A 158      28.427  -8.370   5.520  1.00 71.35           N  
ATOM   2531  H   SER A 158      29.157  -8.225   4.837  1.00 71.35           H  
ATOM   2532  CA  SER A 158      28.812  -8.771   6.877  1.00 71.35           C  
ATOM   2533  HA  SER A 158      28.140  -9.560   7.215  1.00 71.35           H  
ATOM   2534  C   SER A 158      28.670  -7.614   7.866  1.00 71.35           C  
ATOM   2535  CB  SER A 158      30.229  -9.346   6.897  1.00 71.35           C  
ATOM   2536  HB2 SER A 158      30.475  -9.661   7.911  1.00 71.35           H  
ATOM   2537  HB3 SER A 158      30.947  -8.591   6.577  1.00 71.35           H  
ATOM   2538  O   SER A 158      28.082  -7.804   8.927  1.00 71.35           O  
ATOM   2539  OG  SER A 158      30.287 -10.467   6.036  1.00 71.35           O  
ATOM   2540  HG  SER A 158      30.374 -10.143   5.136  1.00 71.35           H  
ATOM   2541  N   ARG A 159      29.105  -6.399   7.505  1.00 71.20           N  
ATOM   2542  H   ARG A 159      29.593  -6.300   6.626  1.00 71.20           H  
ATOM   2543  CA  ARG A 159      28.922  -5.213   8.356  1.00 71.20           C  
ATOM   2544  HA  ARG A 159      29.296  -5.459   9.350  1.00 71.20           H  
ATOM   2545  C   ARG A 159      27.441  -4.875   8.542  1.00 71.20           C  
ATOM   2546  CB  ARG A 159      29.724  -4.023   7.809  1.00 71.20           C  
ATOM   2547  HB2 ARG A 159      29.132  -3.493   7.062  1.00 71.20           H  
ATOM   2548  HB3 ARG A 159      30.637  -4.382   7.335  1.00 71.20           H  
ATOM   2549  O   ARG A 159      27.014  -4.665   9.668  1.00 71.20           O  
ATOM   2550  CG  ARG A 159      30.119  -3.076   8.955  1.00 71.20           C  
ATOM   2551  HG2 ARG A 159      29.240  -2.805   9.540  1.00 71.20           H  
ATOM   2552  HG3 ARG A 159      30.815  -3.598   9.612  1.00 71.20           H  
ATOM   2553  CD  ARG A 159      30.798  -1.803   8.438  1.00 71.20           C  
ATOM   2554  HD2 ARG A 159      31.535  -2.065   7.679  1.00 71.20           H  
ATOM   2555  HD3 ARG A 159      31.302  -1.318   9.274  1.00 71.20           H  
ATOM   2556  NE  ARG A 159      29.787  -0.887   7.907  1.00 71.20           N  
ATOM   2557  HE  ARG A 159      28.882  -0.940   8.352  1.00 71.20           H  
ATOM   2558  NH1 ARG A 159      31.021   0.355   6.421  1.00 71.20           N  
ATOM   2559 HH11 ARG A 159      31.844  -0.155   6.710  1.00 71.20           H  
ATOM   2560 HH12 ARG A 159      31.070   1.137   5.784  1.00 71.20           H  
ATOM   2561  NH2 ARG A 159      28.826   0.758   6.755  1.00 71.20           N  
ATOM   2562 HH21 ARG A 159      28.013   0.527   7.307  1.00 71.20           H  
ATOM   2563 HH22 ARG A 159      28.819   1.553   6.132  1.00 71.20           H  
ATOM   2564  CZ  ARG A 159      29.895   0.071   7.020  1.00 71.20           C  
ATOM   2565  N   TRP A 160      26.639  -4.950   7.477  1.00 62.20           N  
ATOM   2566  H   TRP A 160      27.056  -5.099   6.570  1.00 62.20           H  
ATOM   2567  CA  TRP A 160      25.184  -4.777   7.555  1.00 62.20           C  
ATOM   2568  HA  TRP A 160      24.969  -3.802   7.992  1.00 62.20           H  
ATOM   2569  C   TRP A 160      24.509  -5.827   8.453  1.00 62.20           C  
ATOM   2570  CB  TRP A 160      24.599  -4.806   6.139  1.00 62.20           C  
ATOM   2571  HB2 TRP A 160      24.860  -5.754   5.669  1.00 62.20           H  
ATOM   2572  HB3 TRP A 160      25.060  -4.009   5.556  1.00 62.20           H  
ATOM   2573  O   TRP A 160      23.632  -5.481   9.237  1.00 62.20           O  
ATOM   2574  CG  TRP A 160      23.113  -4.639   6.069  1.00 62.20           C  
ATOM   2575  CD1 TRP A 160      22.449  -3.470   6.216  1.00 62.20           C  
ATOM   2576  HD1 TRP A 160      22.919  -2.516   6.408  1.00 62.20           H  
ATOM   2577  CD2 TRP A 160      22.082  -5.666   5.917  1.00 62.20           C  
ATOM   2578  CE2 TRP A 160      20.805  -5.029   5.939  1.00 62.20           C  
ATOM   2579  CE3 TRP A 160      22.096  -7.074   5.793  1.00 62.20           C  
ATOM   2580  HE3 TRP A 160      23.047  -7.586   5.805  1.00 62.20           H  
ATOM   2581  NE1 TRP A 160      21.089  -3.693   6.124  1.00 62.20           N  
ATOM   2582  HE1 TRP A 160      20.393  -2.977   6.274  1.00 62.20           H  
ATOM   2583  CH2 TRP A 160      19.652  -7.145   5.714  1.00 62.20           C  
ATOM   2584  HH2 TRP A 160      18.732  -7.708   5.663  1.00 62.20           H  
ATOM   2585  CZ2 TRP A 160      19.605  -5.746   5.831  1.00 62.20           C  
ATOM   2586  HZ2 TRP A 160      18.657  -5.230   5.875  1.00 62.20           H  
ATOM   2587  CZ3 TRP A 160      20.895  -7.806   5.696  1.00 62.20           C  
ATOM   2588  HZ3 TRP A 160      20.923  -8.884   5.631  1.00 62.20           H  
ATOM   2589  N   LYS A 161      24.942  -7.097   8.414  1.00 70.05           N  
ATOM   2590  H   LYS A 161      25.661  -7.342   7.749  1.00 70.05           H  
ATOM   2591  CA  LYS A 161      24.451  -8.125   9.352  1.00 70.05           C  
ATOM   2592  HA  LYS A 161      23.363  -8.174   9.292  1.00 70.05           H  
ATOM   2593  C   LYS A 161      24.762  -7.795  10.814  1.00 70.05           C  
ATOM   2594  CB  LYS A 161      25.046  -9.495   9.021  1.00 70.05           C  
ATOM   2595  HB2 LYS A 161      24.975 -10.130   9.905  1.00 70.05           H  
ATOM   2596  HB3 LYS A 161      26.103  -9.380   8.782  1.00 70.05           H  
ATOM   2597  O   LYS A 161      23.919  -8.069  11.660  1.00 70.05           O  
ATOM   2598  CG  LYS A 161      24.324 -10.210   7.877  1.00 70.05           C  
ATOM   2599  HG2 LYS A 161      23.318 -10.482   8.195  1.00 70.05           H  
ATOM   2600  HG3 LYS A 161      24.259  -9.568   6.998  1.00 70.05           H  
ATOM   2601  CD  LYS A 161      25.131 -11.469   7.552  1.00 70.05           C  
ATOM   2602  HD2 LYS A 161      26.124 -11.173   7.214  1.00 70.05           H  
ATOM   2603  HD3 LYS A 161      25.230 -12.063   8.461  1.00 70.05           H  
ATOM   2604  CE  LYS A 161      24.456 -12.307   6.472  1.00 70.05           C  
ATOM   2605  HE2 LYS A 161      23.439 -12.532   6.795  1.00 70.05           H  
ATOM   2606  HE3 LYS A 161      24.406 -11.718   5.557  1.00 70.05           H  
ATOM   2607  NZ  LYS A 161      25.224 -13.557   6.261  1.00 70.05           N  
ATOM   2608  HZ1 LYS A 161      25.269 -14.078   7.125  1.00 70.05           H  
ATOM   2609  HZ2 LYS A 161      26.172 -13.337   5.990  1.00 70.05           H  
ATOM   2610  HZ3 LYS A 161      24.796 -14.135   5.552  1.00 70.05           H  
ATOM   2611  N   MET A 162      25.932  -7.219  11.102  1.00 67.01           N  
ATOM   2612  H   MET A 162      26.585  -7.040  10.352  1.00 67.01           H  
ATOM   2613  CA  MET A 162      26.270  -6.751  12.452  1.00 67.01           C  
ATOM   2614  HA  MET A 162      26.059  -7.549  13.165  1.00 67.01           H  
ATOM   2615  C   MET A 162      25.381  -5.564  12.848  1.00 67.01           C  
ATOM   2616  CB  MET A 162      27.763  -6.399  12.568  1.00 67.01           C  
ATOM   2617  HB2 MET A 162      28.009  -5.621  11.845  1.00 67.01           H  
ATOM   2618  HB3 MET A 162      27.952  -5.993  13.562  1.00 67.01           H  
ATOM   2619  O   MET A 162      24.684  -5.656  13.848  1.00 67.01           O  
ATOM   2620  CG  MET A 162      28.700  -7.594  12.336  1.00 67.01           C  
ATOM   2621  HG2 MET A 162      28.499  -8.007  11.348  1.00 67.01           H  
ATOM   2622  HG3 MET A 162      29.725  -7.223  12.332  1.00 67.01           H  
ATOM   2623  SD  MET A 162      28.602  -8.956  13.532  1.00 67.01           S  
ATOM   2624  CE  MET A 162      29.314  -8.160  15.001  1.00 67.01           C  
ATOM   2625  HE1 MET A 162      28.679  -7.332  15.319  1.00 67.01           H  
ATOM   2626  HE2 MET A 162      29.377  -8.884  15.813  1.00 67.01           H  
ATOM   2627  HE3 MET A 162      30.312  -7.786  14.775  1.00 67.01           H  
ATOM   2628  N   GLU A 163      25.306  -4.517  12.016  1.00 66.67           N  
ATOM   2629  H   GLU A 163      25.906  -4.512  11.203  1.00 66.67           H  
ATOM   2630  CA  GLU A 163      24.480  -3.316  12.255  1.00 66.67           C  
ATOM   2631  HA  GLU A 163      24.819  -2.822  13.166  1.00 66.67           H  
ATOM   2632  C   GLU A 163      22.978  -3.642  12.443  1.00 66.67           C  
ATOM   2633  CB  GLU A 163      24.636  -2.345  11.061  1.00 66.67           C  
ATOM   2634  HB2 GLU A 163      23.892  -1.556  11.166  1.00 66.67           H  
ATOM   2635  HB3 GLU A 163      24.406  -2.893  10.147  1.00 66.67           H  
ATOM   2636  O   GLU A 163      22.285  -2.984  13.219  1.00 66.67           O  
ATOM   2637  CG  GLU A 163      26.018  -1.669  10.900  1.00 66.67           C  
ATOM   2638  HG2 GLU A 163      26.801  -2.425  10.970  1.00 66.67           H  
ATOM   2639  HG3 GLU A 163      26.162  -0.970  11.723  1.00 66.67           H  
ATOM   2640  CD  GLU A 163      26.169  -0.912   9.557  1.00 66.67           C  
ATOM   2641  OE1 GLU A 163      27.313  -0.769   9.045  1.00 66.67           O  
ATOM   2642  OE2 GLU A 163      25.144  -0.475   8.987  1.00 66.67           O  
ATOM   2643  N   VAL A 164      22.453  -4.656  11.741  1.00 60.13           N  
ATOM   2644  H   VAL A 164      23.044  -5.103  11.054  1.00 60.13           H  
ATOM   2645  CA  VAL A 164      21.069  -5.144  11.901  1.00 60.13           C  
ATOM   2646  HA  VAL A 164      20.413  -4.288  12.059  1.00 60.13           H  
ATOM   2647  C   VAL A 164      20.917  -6.029  13.139  1.00 60.13           C  
ATOM   2648  CB  VAL A 164      20.589  -5.876  10.630  1.00 60.13           C  
ATOM   2649  HB  VAL A 164      21.335  -6.615  10.337  1.00 60.13           H  
ATOM   2650  O   VAL A 164      19.932  -5.885  13.858  1.00 60.13           O  
ATOM   2651  CG1 VAL A 164      19.246  -6.601  10.806  1.00 60.13           C  
ATOM   2652 HG11 VAL A 164      19.345  -7.418  11.521  1.00 60.13           H  
ATOM   2653 HG12 VAL A 164      18.921  -7.022   9.854  1.00 60.13           H  
ATOM   2654 HG13 VAL A 164      18.489  -5.904  11.166  1.00 60.13           H  
ATOM   2655  CG2 VAL A 164      20.399  -4.876   9.484  1.00 60.13           C  
ATOM   2656 HG21 VAL A 164      20.104  -5.413   8.582  1.00 60.13           H  
ATOM   2657 HG22 VAL A 164      19.625  -4.153   9.741  1.00 60.13           H  
ATOM   2658 HG23 VAL A 164      21.329  -4.344   9.283  1.00 60.13           H  
ATOM   2659  N   GLY A 165      21.873  -6.923  13.410  1.00 64.77           N  
ATOM   2660  H   GLY A 165      22.679  -6.976  12.803  1.00 64.77           H  
ATOM   2661  CA  GLY A 165      21.856  -7.789  14.592  1.00 64.77           C  
ATOM   2662  HA2 GLY A 165      22.711  -8.463  14.546  1.00 64.77           H  
ATOM   2663  HA3 GLY A 165      20.940  -8.379  14.603  1.00 64.77           H  
ATOM   2664  C   GLY A 165      21.946  -7.000  15.900  1.00 64.77           C  
ATOM   2665  O   GLY A 165      21.207  -7.282  16.837  1.00 64.77           O  
ATOM   2666  N   GLU A 166      22.778  -5.960  15.928  1.00 67.34           N  
ATOM   2667  H   GLU A 166      23.372  -5.808  15.125  1.00 67.34           H  
ATOM   2668  CA  GLU A 166      22.935  -5.018  17.039  1.00 67.34           C  
ATOM   2669  HA  GLU A 166      23.190  -5.566  17.946  1.00 67.34           H  
ATOM   2670  C   GLU A 166      21.626  -4.257  17.308  1.00 67.34           C  
ATOM   2671  CB  GLU A 166      24.116  -4.102  16.679  1.00 67.34           C  
ATOM   2672  HB2 GLU A 166      24.958  -4.742  16.414  1.00 67.34           H  
ATOM   2673  HB3 GLU A 166      23.850  -3.512  15.802  1.00 67.34           H  
ATOM   2674  O   GLU A 166      21.119  -4.288  18.426  1.00 67.34           O  
ATOM   2675  CG  GLU A 166      24.588  -3.165  17.795  1.00 67.34           C  
ATOM   2676  HG2 GLU A 166      24.696  -3.744  18.713  1.00 67.34           H  
ATOM   2677  HG3 GLU A 166      23.834  -2.395  17.959  1.00 67.34           H  
ATOM   2678  CD  GLU A 166      25.936  -2.514  17.427  1.00 67.34           C  
ATOM   2679  OE1 GLU A 166      26.783  -2.369  18.336  1.00 67.34           O  
ATOM   2680  OE2 GLU A 166      26.130  -2.195  16.228  1.00 67.34           O  
ATOM   2681  N   LYS A 167      20.979  -3.712  16.267  1.00 62.17           N  
ATOM   2682  H   LYS A 167      21.449  -3.709  15.372  1.00 62.17           H  
ATOM   2683  CA  LYS A 167      19.646  -3.084  16.378  1.00 62.17           C  
ATOM   2684  HA  LYS A 167      19.675  -2.354  17.187  1.00 62.17           H  
ATOM   2685  C   LYS A 167      18.530  -4.068  16.749  1.00 62.17           C  
ATOM   2686  CB  LYS A 167      19.316  -2.354  15.069  1.00 62.17           C  
ATOM   2687  HB2 LYS A 167      18.259  -2.088  15.059  1.00 62.17           H  
ATOM   2688  HB3 LYS A 167      19.522  -3.010  14.224  1.00 62.17           H  
ATOM   2689  O   LYS A 167      17.549  -3.671  17.376  1.00 62.17           O  
ATOM   2690  CG  LYS A 167      20.142  -1.067  14.960  1.00 62.17           C  
ATOM   2691  HG2 LYS A 167      19.818  -0.371  15.734  1.00 62.17           H  
ATOM   2692  HG3 LYS A 167      21.196  -1.293  15.121  1.00 62.17           H  
ATOM   2693  CD  LYS A 167      19.990  -0.410  13.586  1.00 62.17           C  
ATOM   2694  HD2 LYS A 167      18.945  -0.155  13.409  1.00 62.17           H  
ATOM   2695  HD3 LYS A 167      20.338  -1.106  12.823  1.00 62.17           H  
ATOM   2696  CE  LYS A 167      20.857   0.850  13.585  1.00 62.17           C  
ATOM   2697  HE2 LYS A 167      21.841   0.579  13.967  1.00 62.17           H  
ATOM   2698  HE3 LYS A 167      20.427   1.569  14.283  1.00 62.17           H  
ATOM   2699  NZ  LYS A 167      20.988   1.435  12.230  1.00 62.17           N  
ATOM   2700  HZ1 LYS A 167      20.082   1.678  11.853  1.00 62.17           H  
ATOM   2701  HZ2 LYS A 167      21.563   2.264  12.270  1.00 62.17           H  
ATOM   2702  HZ3 LYS A 167      21.442   0.769  11.621  1.00 62.17           H  
ATOM   2703  N   GLN A 168      18.647  -5.347  16.382  1.00 58.64           N  
ATOM   2704  H   GLN A 168      19.438  -5.609  15.811  1.00 58.64           H  
ATOM   2705  CA  GLN A 168      17.726  -6.391  16.845  1.00 58.64           C  
ATOM   2706  HA  GLN A 168      16.712  -5.995  16.796  1.00 58.64           H  
ATOM   2707  C   GLN A 168      17.951  -6.761  18.315  1.00 58.64           C  
ATOM   2708  CB  GLN A 168      17.803  -7.652  15.962  1.00 58.64           C  
ATOM   2709  HB2 GLN A 168      18.752  -7.692  15.426  1.00 58.64           H  
ATOM   2710  HB3 GLN A 168      17.743  -8.535  16.598  1.00 58.64           H  
ATOM   2711  O   GLN A 168      16.974  -7.066  18.994  1.00 58.64           O  
ATOM   2712  CG  GLN A 168      16.633  -7.710  14.970  1.00 58.64           C  
ATOM   2713  HG2 GLN A 168      15.701  -7.553  15.512  1.00 58.64           H  
ATOM   2714  HG3 GLN A 168      16.742  -6.910  14.238  1.00 58.64           H  
ATOM   2715  CD  GLN A 168      16.524  -9.042  14.231  1.00 58.64           C  
ATOM   2716  NE2 GLN A 168      15.415  -9.294  13.571  1.00 58.64           N  
ATOM   2717 HE21 GLN A 168      15.361 -10.190  13.108  1.00 58.64           H  
ATOM   2718 HE22 GLN A 168      14.660  -8.623  13.555  1.00 58.64           H  
ATOM   2719  OE1 GLN A 168      17.400  -9.892  14.237  1.00 58.64           O  
ATOM   2720  N   ALA A 169      19.192  -6.731  18.806  1.00 64.04           N  
ATOM   2721  H   ALA A 169      19.958  -6.521  18.183  1.00 64.04           H  
ATOM   2722  CA  ALA A 169      19.511  -6.947  20.215  1.00 64.04           C  
ATOM   2723  HA  ALA A 169      18.973  -7.825  20.570  1.00 64.04           H  
ATOM   2724  C   ALA A 169      19.055  -5.758  21.076  1.00 64.04           C  
ATOM   2725  CB  ALA A 169      21.013  -7.225  20.345  1.00 64.04           C  
ATOM   2726  HB1 ALA A 169      21.285  -8.091  19.740  1.00 64.04           H  
ATOM   2727  HB2 ALA A 169      21.255  -7.430  21.388  1.00 64.04           H  
ATOM   2728  HB3 ALA A 169      21.590  -6.362  20.014  1.00 64.04           H  
ATOM   2729  O   ALA A 169      18.362  -5.965  22.066  1.00 64.04           O  
ATOM   2730  N   GLU A 170      19.334  -4.524  20.645  1.00 68.35           N  
ATOM   2731  H   GLU A 170      19.950  -4.429  19.850  1.00 68.35           H  
ATOM   2732  CA  GLU A 170      18.875  -3.283  21.286  1.00 68.35           C  
ATOM   2733  HA  GLU A 170      19.298  -3.217  22.288  1.00 68.35           H  
ATOM   2734  C   GLU A 170      17.342  -3.255  21.424  1.00 68.35           C  
ATOM   2735  CB  GLU A 170      19.398  -2.099  20.451  1.00 68.35           C  
ATOM   2736  HB2 GLU A 170      18.949  -2.156  19.460  1.00 68.35           H  
ATOM   2737  HB3 GLU A 170      20.478  -2.200  20.341  1.00 68.35           H  
ATOM   2738  O   GLU A 170      16.818  -3.047  22.516  1.00 68.35           O  
ATOM   2739  CG  GLU A 170      19.106  -0.720  21.062  1.00 68.35           C  
ATOM   2740  HG2 GLU A 170      18.029  -0.607  21.186  1.00 68.35           H  
ATOM   2741  HG3 GLU A 170      19.567  -0.672  22.048  1.00 68.35           H  
ATOM   2742  CD  GLU A 170      19.624   0.432  20.179  1.00 68.35           C  
ATOM   2743  OE1 GLU A 170      20.095   1.441  20.751  1.00 68.35           O  
ATOM   2744  OE2 GLU A 170      19.501   0.328  18.932  1.00 68.35           O  
ATOM   2745  N   ARG A 171      16.605  -3.582  20.349  1.00 63.39           N  
ATOM   2746  H   ARG A 171      17.090  -3.713  19.473  1.00 63.39           H  
ATOM   2747  CA  ARG A 171      15.139  -3.738  20.394  1.00 63.39           C  
ATOM   2748  HA  ARG A 171      14.694  -2.824  20.788  1.00 63.39           H  
ATOM   2749  C   ARG A 171      14.656  -4.853  21.319  1.00 63.39           C  
ATOM   2750  CB  ARG A 171      14.592  -4.032  18.994  1.00 63.39           C  
ATOM   2751  HB2 ARG A 171      13.612  -4.498  19.096  1.00 63.39           H  
ATOM   2752  HB3 ARG A 171      15.246  -4.743  18.488  1.00 63.39           H  
ATOM   2753  O   ARG A 171      13.540  -4.756  21.823  1.00 63.39           O  
ATOM   2754  CG  ARG A 171      14.418  -2.775  18.143  1.00 63.39           C  
ATOM   2755  HG2 ARG A 171      15.379  -2.290  17.973  1.00 63.39           H  
ATOM   2756  HG3 ARG A 171      13.747  -2.085  18.653  1.00 63.39           H  
ATOM   2757  CD  ARG A 171      13.797  -3.212  16.813  1.00 63.39           C  
ATOM   2758  HD2 ARG A 171      12.914  -3.815  17.025  1.00 63.39           H  
ATOM   2759  HD3 ARG A 171      14.518  -3.827  16.274  1.00 63.39           H  
ATOM   2760  NE  ARG A 171      13.413  -2.062  15.983  1.00 63.39           N  
ATOM   2761  HE  ARG A 171      13.867  -1.186  16.200  1.00 63.39           H  
ATOM   2762  NH1 ARG A 171      11.888  -3.165  14.637  1.00 63.39           N  
ATOM   2763 HH11 ARG A 171      11.993  -4.032  15.144  1.00 63.39           H  
ATOM   2764 HH12 ARG A 171      11.236  -3.195  13.867  1.00 63.39           H  
ATOM   2765  NH2 ARG A 171      12.323  -1.004  14.299  1.00 63.39           N  
ATOM   2766 HH21 ARG A 171      11.688  -1.058  13.516  1.00 63.39           H  
ATOM   2767 HH22 ARG A 171      12.800  -0.149  14.549  1.00 63.39           H  
ATOM   2768  CZ  ARG A 171      12.546  -2.089  14.985  1.00 63.39           C  
ATOM   2769  N   ARG A 172      15.432  -5.928  21.489  1.00 67.68           N  
ATOM   2770  H   ARG A 172      16.357  -5.919  21.082  1.00 67.68           H  
ATOM   2771  CA  ARG A 172      15.046  -7.056  22.345  1.00 67.68           C  
ATOM   2772  HA  ARG A 172      13.977  -7.232  22.221  1.00 67.68           H  
ATOM   2773  C   ARG A 172      15.227  -6.696  23.815  1.00 67.68           C  
ATOM   2774  CB  ARG A 172      15.802  -8.327  21.943  1.00 67.68           C  
ATOM   2775  HB2 ARG A 172      16.775  -8.356  22.433  1.00 67.68           H  
ATOM   2776  HB3 ARG A 172      15.949  -8.325  20.863  1.00 67.68           H  
ATOM   2777  O   ARG A 172      14.262  -6.805  24.554  1.00 67.68           O  
ATOM   2778  CG  ARG A 172      14.985  -9.572  22.310  1.00 67.68           C  
ATOM   2779  HG2 ARG A 172      14.757  -9.553  23.376  1.00 67.68           H  
ATOM   2780  HG3 ARG A 172      14.042  -9.563  21.765  1.00 67.68           H  
ATOM   2781  CD  ARG A 172      15.744 -10.859  21.976  1.00 67.68           C  
ATOM   2782  HD2 ARG A 172      15.136 -11.702  22.306  1.00 67.68           H  
ATOM   2783  HD3 ARG A 172      16.673 -10.867  22.545  1.00 67.68           H  
ATOM   2784  NE  ARG A 172      16.021 -10.961  20.525  1.00 67.68           N  
ATOM   2785  HE  ARG A 172      15.796 -10.142  19.978  1.00 67.68           H  
ATOM   2786  NH1 ARG A 172      16.949 -13.048  20.563  1.00 67.68           N  
ATOM   2787 HH11 ARG A 172      17.368 -13.847  20.110  1.00 67.68           H  
ATOM   2788 HH12 ARG A 172      16.795 -13.049  21.561  1.00 67.68           H  
ATOM   2789  NH2 ARG A 172      16.782 -11.948  18.619  1.00 67.68           N  
ATOM   2790 HH21 ARG A 172      16.538 -11.114  18.104  1.00 67.68           H  
ATOM   2791 HH22 ARG A 172      17.234 -12.727  18.161  1.00 67.68           H  
ATOM   2792  CZ  ARG A 172      16.580 -11.983  19.908  1.00 67.68           C  
ATOM   2793  N   ALA A 173      16.374  -6.117  24.169  1.00 69.58           N  
ATOM   2794  H   ALA A 173      17.112  -6.055  23.483  1.00 69.58           H  
ATOM   2795  CA  ALA A 173      16.639  -5.575  25.499  1.00 69.58           C  
ATOM   2796  HA  ALA A 173      16.571  -6.383  26.228  1.00 69.58           H  
ATOM   2797  C   ALA A 173      15.625  -4.487  25.904  1.00 69.58           C  
ATOM   2798  CB  ALA A 173      18.073  -5.032  25.507  1.00 69.58           C  
ATOM   2799  HB1 ALA A 173      18.177  -4.228  24.777  1.00 69.58           H  
ATOM   2800  HB2 ALA A 173      18.307  -4.648  26.500  1.00 69.58           H  
ATOM   2801  HB3 ALA A 173      18.770  -5.834  25.267  1.00 69.58           H  
ATOM   2802  O   ALA A 173      15.196  -4.447  27.052  1.00 69.58           O  
ATOM   2803  N   TYR A 174      15.183  -3.637  24.966  1.00 66.88           N  
ATOM   2804  H   TYR A 174      15.639  -3.627  24.065  1.00 66.88           H  
ATOM   2805  CA  TYR A 174      14.131  -2.648  25.245  1.00 66.88           C  
ATOM   2806  HA  TYR A 174      14.418  -2.100  26.142  1.00 66.88           H  
ATOM   2807  C   TYR A 174      12.770  -3.305  25.535  1.00 66.88           C  
ATOM   2808  CB  TYR A 174      14.027  -1.644  24.085  1.00 66.88           C  
ATOM   2809  HB2 TYR A 174      14.971  -1.620  23.541  1.00 66.88           H  
ATOM   2810  HB3 TYR A 174      13.262  -1.971  23.380  1.00 66.88           H  
ATOM   2811  O   TYR A 174      12.059  -2.864  26.431  1.00 66.88           O  
ATOM   2812  CG  TYR A 174      13.730  -0.226  24.536  1.00 66.88           C  
ATOM   2813  CD1 TYR A 174      12.411   0.183  24.819  1.00 66.88           C  
ATOM   2814  HD1 TYR A 174      11.592  -0.518  24.739  1.00 66.88           H  
ATOM   2815  CD2 TYR A 174      14.796   0.681  24.700  1.00 66.88           C  
ATOM   2816  HD2 TYR A 174      15.808   0.359  24.504  1.00 66.88           H  
ATOM   2817  CE1 TYR A 174      12.159   1.501  25.249  1.00 66.88           C  
ATOM   2818  HE1 TYR A 174      11.151   1.808  25.487  1.00 66.88           H  
ATOM   2819  CE2 TYR A 174      14.550   1.995  25.140  1.00 66.88           C  
ATOM   2820  HE2 TYR A 174      15.374   2.680  25.276  1.00 66.88           H  
ATOM   2821  OH  TYR A 174      12.994   3.678  25.839  1.00 66.88           O  
ATOM   2822  HH  TYR A 174      13.817   4.144  26.005  1.00 66.88           H  
ATOM   2823  CZ  TYR A 174      13.227   2.407  25.414  1.00 66.88           C  
ATOM   2824  N   ARG A 175      12.423  -4.384  24.816  1.00 62.83           N  
ATOM   2825  H   ARG A 175      13.076  -4.720  24.123  1.00 62.83           H  
ATOM   2826  CA  ARG A 175      11.170  -5.135  25.018  1.00 62.83           C  
ATOM   2827  HA  ARG A 175      10.366  -4.414  25.166  1.00 62.83           H  
ATOM   2828  C   ARG A 175      11.212  -5.986  26.298  1.00 62.83           C  
ATOM   2829  CB  ARG A 175      10.869  -5.964  23.753  1.00 62.83           C  
ATOM   2830  HB2 ARG A 175      11.156  -5.384  22.876  1.00 62.83           H  
ATOM   2831  HB3 ARG A 175      11.462  -6.878  23.771  1.00 62.83           H  
ATOM   2832  O   ARG A 175      10.208  -6.094  26.985  1.00 62.83           O  
ATOM   2833  CG  ARG A 175       9.376  -6.309  23.618  1.00 62.83           C  
ATOM   2834  HG2 ARG A 175       8.802  -5.389  23.507  1.00 62.83           H  
ATOM   2835  HG3 ARG A 175       9.046  -6.799  24.534  1.00 62.83           H  
ATOM   2836  CD  ARG A 175       9.067  -7.253  22.437  1.00 62.83           C  
ATOM   2837  HD2 ARG A 175       9.651  -8.164  22.569  1.00 62.83           H  
ATOM   2838  HD3 ARG A 175       8.010  -7.514  22.496  1.00 62.83           H  
ATOM   2839  NE  ARG A 175       9.350  -6.664  21.102  1.00 62.83           N  
ATOM   2840  HE  ARG A 175       9.714  -5.722  21.114  1.00 62.83           H  
ATOM   2841  NH1 ARG A 175       8.659  -8.445  19.822  1.00 62.83           N  
ATOM   2842 HH11 ARG A 175       8.498  -8.841  18.907  1.00 62.83           H  
ATOM   2843 HH12 ARG A 175       8.396  -8.929  20.668  1.00 62.83           H  
ATOM   2844  NH2 ARG A 175       9.464  -6.646  18.799  1.00 62.83           N  
ATOM   2845 HH21 ARG A 175       9.825  -5.703  18.824  1.00 62.83           H  
ATOM   2846 HH22 ARG A 175       9.349  -7.087  17.897  1.00 62.83           H  
ATOM   2847  CZ  ARG A 175       9.158  -7.247  19.921  1.00 62.83           C  
ATOM   2848  N   GLU A 176      12.373  -6.544  26.638  1.00 67.65           N  
ATOM   2849  H   GLU A 176      13.143  -6.465  25.988  1.00 67.65           H  
ATOM   2850  CA  GLU A 176      12.644  -7.221  27.917  1.00 67.65           C  
ATOM   2851  HA  GLU A 176      11.896  -7.993  28.095  1.00 67.65           H  
ATOM   2852  C   GLU A 176      12.542  -6.231  29.095  1.00 67.65           C  
ATOM   2853  CB  GLU A 176      14.036  -7.892  27.845  1.00 67.65           C  
ATOM   2854  HB2 GLU A 176      14.749  -7.151  27.483  1.00 67.65           H  
ATOM   2855  HB3 GLU A 176      14.343  -8.196  28.846  1.00 67.65           H  
ATOM   2856  O   GLU A 176      11.948  -6.554  30.118  1.00 67.65           O  
ATOM   2857  CG  GLU A 176      14.058  -9.137  26.926  1.00 67.65           C  
ATOM   2858  HG2 GLU A 176      13.605  -9.970  27.465  1.00 67.65           H  
ATOM   2859  HG3 GLU A 176      13.431  -8.945  26.056  1.00 67.65           H  
ATOM   2860  CD  GLU A 176      15.455  -9.561  26.411  1.00 67.65           C  
ATOM   2861  OE1 GLU A 176      15.501 -10.455  25.527  1.00 67.65           O  
ATOM   2862  OE2 GLU A 176      16.477  -8.959  26.812  1.00 67.65           O  
ATOM   2863  N   ALA A 177      13.021  -4.991  28.930  1.00 67.82           N  
ATOM   2864  H   ALA A 177      13.553  -4.779  28.099  1.00 67.82           H  
ATOM   2865  CA  ALA A 177      12.837  -3.930  29.922  1.00 67.82           C  
ATOM   2866  HA  ALA A 177      13.144  -4.319  30.892  1.00 67.82           H  
ATOM   2867  C   ALA A 177      11.366  -3.489  30.067  1.00 67.82           C  
ATOM   2868  CB  ALA A 177      13.757  -2.755  29.570  1.00 67.82           C  
ATOM   2869  HB1 ALA A 177      14.791  -3.097  29.522  1.00 67.82           H  
ATOM   2870  HB2 ALA A 177      13.471  -2.329  28.609  1.00 67.82           H  
ATOM   2871  HB3 ALA A 177      13.670  -1.987  30.339  1.00 67.82           H  
ATOM   2872  O   ALA A 177      10.916  -3.289  31.192  1.00 67.82           O  
ATOM   2873  N   GLU A 178      10.603  -3.369  28.971  1.00 59.45           N  
ATOM   2874  H   GLU A 178      11.033  -3.471  28.063  1.00 59.45           H  
ATOM   2875  CA  GLU A 178       9.155  -3.093  29.038  1.00 59.45           C  
ATOM   2876  HA  GLU A 178       8.996  -2.182  29.614  1.00 59.45           H  
ATOM   2877  C   GLU A 178       8.386  -4.200  29.778  1.00 59.45           C  
ATOM   2878  CB  GLU A 178       8.553  -2.888  27.631  1.00 59.45           C  
ATOM   2879  HB2 GLU A 178       8.926  -3.663  26.961  1.00 59.45           H  
ATOM   2880  HB3 GLU A 178       7.470  -2.995  27.697  1.00 59.45           H  
ATOM   2881  O   GLU A 178       7.513  -3.881  30.580  1.00 59.45           O  
ATOM   2882  CG  GLU A 178       8.844  -1.499  27.038  1.00 59.45           C  
ATOM   2883  HG2 GLU A 178       8.476  -0.745  27.733  1.00 59.45           H  
ATOM   2884  HG3 GLU A 178       9.922  -1.363  26.949  1.00 59.45           H  
ATOM   2885  CD  GLU A 178       8.194  -1.284  25.655  1.00 59.45           C  
ATOM   2886  OE1 GLU A 178       7.580  -0.208  25.454  1.00 59.45           O  
ATOM   2887  OE2 GLU A 178       8.357  -2.156  24.765  1.00 59.45           O  
ATOM   2888  N   ILE A 179       8.727  -5.477  29.555  1.00 61.15           N  
ATOM   2889  H   ILE A 179       9.448  -5.667  28.874  1.00 61.15           H  
ATOM   2890  CA  ILE A 179       8.102  -6.620  30.246  1.00 61.15           C  
ATOM   2891  HA  ILE A 179       7.019  -6.524  30.166  1.00 61.15           H  
ATOM   2892  C   ILE A 179       8.420  -6.582  31.745  1.00 61.15           C  
ATOM   2893  CB  ILE A 179       8.511  -7.951  29.570  1.00 61.15           C  
ATOM   2894  HB  ILE A 179       9.594  -7.958  29.452  1.00 61.15           H  
ATOM   2895  O   ILE A 179       7.496  -6.545  32.555  1.00 61.15           O  
ATOM   2896  CG1 ILE A 179       7.849  -8.047  28.174  1.00 61.15           C  
ATOM   2897 HG12 ILE A 179       7.918  -7.086  27.664  1.00 61.15           H  
ATOM   2898 HG13 ILE A 179       6.789  -8.273  28.292  1.00 61.15           H  
ATOM   2899  CG2 ILE A 179       8.110  -9.173  30.417  1.00 61.15           C  
ATOM   2900 HG21 ILE A 179       8.360 -10.106  29.911  1.00 61.15           H  
ATOM   2901 HG22 ILE A 179       8.643  -9.176  31.368  1.00 61.15           H  
ATOM   2902 HG23 ILE A 179       7.043  -9.157  30.638  1.00 61.15           H  
ATOM   2903  CD1 ILE A 179       8.487  -9.097  27.254  1.00 61.15           C  
ATOM   2904 HD11 ILE A 179       8.335 -10.099  27.654  1.00 61.15           H  
ATOM   2905 HD12 ILE A 179       8.024  -9.040  26.269  1.00 61.15           H  
ATOM   2906 HD13 ILE A 179       9.555  -8.902  27.156  1.00 61.15           H  
ATOM   2907  N   ASN A 180       9.699  -6.467  32.121  1.00 65.01           N  
ATOM   2908  H   ASN A 180      10.420  -6.533  31.418  1.00 65.01           H  
ATOM   2909  CA  ASN A 180      10.097  -6.396  33.531  1.00 65.01           C  
ATOM   2910  HA  ASN A 180       9.779  -7.311  34.032  1.00 65.01           H  
ATOM   2911  C   ASN A 180       9.417  -5.221  34.266  1.00 65.01           C  
ATOM   2912  CB  ASN A 180      11.629  -6.280  33.625  1.00 65.01           C  
ATOM   2913  HB2 ASN A 180      11.892  -6.112  34.669  1.00 65.01           H  
ATOM   2914  HB3 ASN A 180      11.957  -5.416  33.047  1.00 65.01           H  
ATOM   2915  O   ASN A 180       8.967  -5.381  35.395  1.00 65.01           O  
ATOM   2916  CG  ASN A 180      12.401  -7.505  33.155  1.00 65.01           C  
ATOM   2917  ND2 ASN A 180      13.710  -7.408  33.115  1.00 65.01           N  
ATOM   2918 HD21 ASN A 180      14.185  -8.243  32.802  1.00 65.01           H  
ATOM   2919 HD22 ASN A 180      14.160  -6.559  33.425  1.00 65.01           H  
ATOM   2920  OD1 ASN A 180      11.891  -8.558  32.824  1.00 65.01           O  
ATOM   2921  N   MET A 181       9.267  -4.057  33.615  1.00 53.38           N  
ATOM   2922  H   MET A 181       9.637  -3.982  32.678  1.00 53.38           H  
ATOM   2923  CA  MET A 181       8.566  -2.896  34.190  1.00 53.38           C  
ATOM   2924  HA  MET A 181       8.901  -2.781  35.221  1.00 53.38           H  
ATOM   2925  C   MET A 181       7.034  -3.046  34.268  1.00 53.38           C  
ATOM   2926  CB  MET A 181       8.926  -1.613  33.422  1.00 53.38           C  
ATOM   2927  HB2 MET A 181       8.272  -0.808  33.758  1.00 53.38           H  
ATOM   2928  HB3 MET A 181       8.759  -1.761  32.355  1.00 53.38           H  
ATOM   2929  O   MET A 181       6.380  -2.196  34.876  1.00 53.38           O  
ATOM   2930  CG  MET A 181      10.374  -1.170  33.663  1.00 53.38           C  
ATOM   2931  HG2 MET A 181      11.043  -1.884  33.183  1.00 53.38           H  
ATOM   2932  HG3 MET A 181      10.579  -1.203  34.733  1.00 53.38           H  
ATOM   2933  SD  MET A 181      10.767   0.499  33.052  1.00 53.38           S  
ATOM   2934  CE  MET A 181      10.107   1.473  34.430  1.00 53.38           C  
ATOM   2935  HE1 MET A 181       9.038   1.288  34.529  1.00 53.38           H  
ATOM   2936  HE2 MET A 181      10.607   1.181  35.353  1.00 53.38           H  
ATOM   2937  HE3 MET A 181      10.277   2.533  34.242  1.00 53.38           H  
ATOM   2938  N   MET A 182       6.448  -4.080  33.657  1.00 52.01           N  
ATOM   2939  H   MET A 182       7.032  -4.737  33.160  1.00 52.01           H  
ATOM   2940  CA  MET A 182       5.036  -4.441  33.831  1.00 52.01           C  
ATOM   2941  HA  MET A 182       4.488  -3.572  34.197  1.00 52.01           H  
ATOM   2942  C   MET A 182       4.851  -5.522  34.904  1.00 52.01           C  
ATOM   2943  CB  MET A 182       4.414  -4.846  32.485  1.00 52.01           C  
ATOM   2944  HB2 MET A 182       5.035  -5.592  31.989  1.00 52.01           H  
ATOM   2945  HB3 MET A 182       3.435  -5.284  32.679  1.00 52.01           H  
ATOM   2946  O   MET A 182       3.896  -5.427  35.675  1.00 52.01           O  
ATOM   2947  CG  MET A 182       4.242  -3.617  31.578  1.00 52.01           C  
ATOM   2948  HG2 MET A 182       5.231  -3.217  31.355  1.00 52.01           H  
ATOM   2949  HG3 MET A 182       3.701  -2.853  32.135  1.00 52.01           H  
ATOM   2950  SD  MET A 182       3.374  -3.879  29.999  1.00 52.01           S  
ATOM   2951  CE  MET A 182       1.717  -4.297  30.601  1.00 52.01           C  
ATOM   2952  HE1 MET A 182       1.753  -5.243  31.142  1.00 52.01           H  
ATOM   2953  HE2 MET A 182       1.360  -3.512  31.267  1.00 52.01           H  
ATOM   2954  HE3 MET A 182       1.038  -4.398  29.755  1.00 52.01           H  
ATOM   2955  N   ASP A 183       5.777  -6.477  35.012  1.00 46.68           N  
ATOM   2956  H   ASP A 183       6.500  -6.541  34.310  1.00 46.68           H  
ATOM   2957  CA  ASP A 183       5.750  -7.512  36.054  1.00 46.68           C  
ATOM   2958  HA  ASP A 183       4.743  -7.926  36.101  1.00 46.68           H  
ATOM   2959  C   ASP A 183       6.051  -6.926  37.452  1.00 46.68           C  
ATOM   2960  CB  ASP A 183       6.697  -8.666  35.671  1.00 46.68           C  
ATOM   2961  HB2 ASP A 183       7.693  -8.262  35.493  1.00 46.68           H  
ATOM   2962  HB3 ASP A 183       6.759  -9.354  36.514  1.00 46.68           H  
ATOM   2963  O   ASP A 183       5.308  -7.211  38.396  1.00 46.68           O  
ATOM   2964  CG  ASP A 183       6.238  -9.467  34.436  1.00 46.68           C  
ATOM   2965  OD1 ASP A 183       5.014  -9.509  34.163  1.00 46.68           O  
ATOM   2966  OD2 ASP A 183       7.120 -10.046  33.761  1.00 46.68           O  
ATOM   2967  N   ASP A 184       7.013  -5.990  37.568  1.00 45.18           N  
ATOM   2968  H   ASP A 184       7.614  -5.845  36.769  1.00 45.18           H  
ATOM   2969  CA  ASP A 184       7.334  -5.207  38.790  1.00 45.18           C  
ATOM   2970  HA  ASP A 184       7.645  -5.893  39.578  1.00 45.18           H  
ATOM   2971  C   ASP A 184       6.141  -4.388  39.348  1.00 45.18           C  
ATOM   2972  CB  ASP A 184       8.492  -4.217  38.494  1.00 45.18           C  
ATOM   2973  HB2 ASP A 184       8.383  -3.833  37.479  1.00 45.18           H  
ATOM   2974  HB3 ASP A 184       8.392  -3.352  39.150  1.00 45.18           H  
ATOM   2975  O   ASP A 184       6.215  -3.825  40.442  1.00 45.18           O  
ATOM   2976  CG  ASP A 184       9.927  -4.730  38.703  1.00 45.18           C  
ATOM   2977  OD1 ASP A 184      10.122  -5.756  39.389  1.00 45.18           O  
ATOM   2978  OD2 ASP A 184      10.852  -4.013  38.245  1.00 45.18           O  
ATOM   2979  N   LEU A 185       5.034  -4.281  38.602  1.00 44.25           N  
ATOM   2980  H   LEU A 185       5.030  -4.783  37.726  1.00 44.25           H  
ATOM   2981  CA  LEU A 185       3.796  -3.611  39.022  1.00 44.25           C  
ATOM   2982  HA  LEU A 185       3.995  -3.061  39.941  1.00 44.25           H  
ATOM   2983  C   LEU A 185       2.671  -4.594  39.402  1.00 44.25           C  
ATOM   2984  CB  LEU A 185       3.370  -2.601  37.937  1.00 44.25           C  
ATOM   2985  HB2 LEU A 185       3.287  -3.133  36.989  1.00 44.25           H  
ATOM   2986  HB3 LEU A 185       2.384  -2.208  38.185  1.00 44.25           H  
ATOM   2987  O   LEU A 185       1.536  -4.162  39.619  1.00 44.25           O  
ATOM   2988  CG  LEU A 185       4.333  -1.411  37.764  1.00 44.25           C  
ATOM   2989  HG  LEU A 185       5.338  -1.772  37.547  1.00 44.25           H  
ATOM   2990  CD1 LEU A 185       3.869  -0.543  36.591  1.00 44.25           C  
ATOM   2991 HD11 LEU A 185       2.868  -0.154  36.780  1.00 44.25           H  
ATOM   2992 HD12 LEU A 185       4.575   0.274  36.445  1.00 44.25           H  
ATOM   2993 HD13 LEU A 185       3.863  -1.152  35.688  1.00 44.25           H  
ATOM   2994  CD2 LEU A 185       4.383  -0.510  39.004  1.00 44.25           C  
ATOM   2995 HD21 LEU A 185       4.835  -1.061  39.829  1.00 44.25           H  
ATOM   2996 HD22 LEU A 185       5.008   0.359  38.800  1.00 44.25           H  
ATOM   2997 HD23 LEU A 185       3.377  -0.196  39.284  1.00 44.25           H  
ATOM   2998  N   SER A 186       2.970  -5.895  39.486  1.00 39.87           N  
ATOM   2999  H   SER A 186       3.913  -6.171  39.252  1.00 39.87           H  
ATOM   3000  CA  SER A 186       1.999  -6.960  39.784  1.00 39.87           C  
ATOM   3001  HA  SER A 186       1.014  -6.508  39.902  1.00 39.87           H  
ATOM   3002  C   SER A 186       2.258  -7.723  41.095  1.00 39.87           C  
ATOM   3003  CB  SER A 186       1.894  -7.906  38.585  1.00 39.87           C  
ATOM   3004  HB2 SER A 186       1.782  -7.325  37.670  1.00 39.87           H  
ATOM   3005  HB3 SER A 186       1.009  -8.529  38.712  1.00 39.87           H  
ATOM   3006  O   SER A 186       1.301  -8.199  41.711  1.00 39.87           O  
ATOM   3007  OG  SER A 186       3.018  -8.748  38.466  1.00 39.87           O  
ATOM   3008  HG  SER A 186       3.823  -8.231  38.383  1.00 39.87           H  
ATOM   3009  N   GLU A 187       3.501  -7.784  41.588  1.00 31.29           N  
ATOM   3010  H   GLU A 187       4.265  -7.419  41.037  1.00 31.29           H  
ATOM   3011  CA  GLU A 187       3.824  -8.405  42.884  1.00 31.29           C  
ATOM   3012  HA  GLU A 187       3.186  -9.279  43.013  1.00 31.29           H  
ATOM   3013  C   GLU A 187       3.524  -7.448  44.054  1.00 31.29           C  
ATOM   3014  CB  GLU A 187       5.276  -8.914  42.921  1.00 31.29           C  
ATOM   3015  HB2 GLU A 187       5.451  -9.297  43.927  1.00 31.29           H  
ATOM   3016  HB3 GLU A 187       5.968  -8.093  42.736  1.00 31.29           H  
ATOM   3017  O   GLU A 187       4.366  -6.644  44.454  1.00 31.29           O  
ATOM   3018  CG  GLU A 187       5.543 -10.048  41.915  1.00 31.29           C  
ATOM   3019  HG2 GLU A 187       5.729  -9.615  40.932  1.00 31.29           H  
ATOM   3020  HG3 GLU A 187       4.646 -10.664  41.846  1.00 31.29           H  
ATOM   3021  CD  GLU A 187       6.725 -10.949  42.326  1.00 31.29           C  
ATOM   3022  OE1 GLU A 187       6.662 -12.159  42.005  1.00 31.29           O  
ATOM   3023  OE2 GLU A 187       7.657 -10.458  43.005  1.00 31.29           O  
ATOM   3024  N   GLY A 188       2.291  -7.496  44.582  1.00 30.18           N  
ATOM   3025  H   GLY A 188       1.627  -8.109  44.131  1.00 30.18           H  
ATOM   3026  CA  GLY A 188       1.774  -6.390  45.403  1.00 30.18           C  
ATOM   3027  HA2 GLY A 188       1.265  -5.697  44.734  1.00 30.18           H  
ATOM   3028  HA3 GLY A 188       2.610  -5.849  45.845  1.00 30.18           H  
ATOM   3029  C   GLY A 188       0.812  -6.679  46.560  1.00 30.18           C  
ATOM   3030  O   GLY A 188       0.418  -5.707  47.196  1.00 30.18           O  
ATOM   3031  N   ASP A 189       0.441  -7.929  46.875  1.00 30.97           N  
ATOM   3032  H   ASP A 189       0.734  -8.693  46.283  1.00 30.97           H  
ATOM   3033  CA  ASP A 189      -0.065  -8.268  48.223  1.00 30.97           C  
ATOM   3034  HA  ASP A 189       0.623  -7.798  48.926  1.00 30.97           H  
ATOM   3035  C   ASP A 189      -0.047  -9.786  48.503  1.00 30.97           C  
ATOM   3036  CB  ASP A 189      -1.482  -7.693  48.486  1.00 30.97           C  
ATOM   3037  HB2 ASP A 189      -2.218  -8.496  48.466  1.00 30.97           H  
ATOM   3038  HB3 ASP A 189      -1.760  -6.997  47.694  1.00 30.97           H  
ATOM   3039  O   ASP A 189      -0.623 -10.576  47.757  1.00 30.97           O  
ATOM   3040  CG  ASP A 189      -1.584  -6.962  49.837  1.00 30.97           C  
ATOM   3041  OD1 ASP A 189      -0.810  -7.317  50.759  1.00 30.97           O  
ATOM   3042  OD2 ASP A 189      -2.468  -6.080  49.958  1.00 30.97           O  
ATOM   3043  N   PHE A 190       0.597 -10.198  49.600  1.00 30.42           N  
ATOM   3044  H   PHE A 190       0.981  -9.482  50.199  1.00 30.42           H  
ATOM   3045  CA  PHE A 190       0.632 -11.585  50.086  1.00 30.42           C  
ATOM   3046  HA  PHE A 190      -0.244 -12.119  49.717  1.00 30.42           H  
ATOM   3047  C   PHE A 190       0.579 -11.593  51.618  1.00 30.42           C  
ATOM   3048  CB  PHE A 190       1.896 -12.331  49.593  1.00 30.42           C  
ATOM   3049  HB2 PHE A 190       2.686 -11.607  49.393  1.00 30.42           H  
ATOM   3050  HB3 PHE A 190       2.267 -12.971  50.393  1.00 30.42           H  
ATOM   3051  O   PHE A 190       1.604 -11.463  52.286  1.00 30.42           O  
ATOM   3052  CG  PHE A 190       1.723 -13.245  48.393  1.00 30.42           C  
ATOM   3053  CD1 PHE A 190       1.077 -14.491  48.537  1.00 30.42           C  
ATOM   3054  HD1 PHE A 190       0.648 -14.768  49.488  1.00 30.42           H  
ATOM   3055  CD2 PHE A 190       2.288 -12.897  47.152  1.00 30.42           C  
ATOM   3056  HD2 PHE A 190       2.790 -11.948  47.032  1.00 30.42           H  
ATOM   3057  CE1 PHE A 190       0.996 -15.378  47.447  1.00 30.42           C  
ATOM   3058  HE1 PHE A 190       0.495 -16.329  47.558  1.00 30.42           H  
ATOM   3059  CE2 PHE A 190       2.210 -13.785  46.064  1.00 30.42           C  
ATOM   3060  HE2 PHE A 190       2.648 -13.510  45.116  1.00 30.42           H  
ATOM   3061  CZ  PHE A 190       1.565 -15.025  46.210  1.00 30.42           C  
ATOM   3062  HZ  PHE A 190       1.505 -15.701  45.370  1.00 30.42           H  
ATOM   3063  N   HIS A 191      -0.605 -11.819  52.188  1.00 37.88           N  
ATOM   3064  H   HIS A 191      -1.426 -11.878  51.603  1.00 37.88           H  
ATOM   3065  CA  HIS A 191      -0.752 -12.182  53.597  1.00 37.88           C  
ATOM   3066  HA  HIS A 191       0.214 -12.545  53.946  1.00 37.88           H  
ATOM   3067  C   HIS A 191      -1.713 -13.365  53.763  1.00 37.88           C  
ATOM   3068  CB  HIS A 191      -1.097 -10.956  54.459  1.00 37.88           C  
ATOM   3069  HB2 HIS A 191      -1.737 -11.266  55.285  1.00 37.88           H  
ATOM   3070  HB3 HIS A 191      -1.645 -10.221  53.870  1.00 37.88           H  
ATOM   3071  O   HIS A 191      -2.709 -13.493  53.054  1.00 37.88           O  
ATOM   3072  CG  HIS A 191       0.147 -10.326  55.043  1.00 37.88           C  
ATOM   3073  CD2 HIS A 191       0.899  -9.313  54.504  1.00 37.88           C  
ATOM   3074  HD2 HIS A 191       0.690  -8.791  53.582  1.00 37.88           H  
ATOM   3075  ND1 HIS A 191       0.791 -10.743  56.186  1.00 37.88           N  
ATOM   3076  HD1 HIS A 191       0.458 -11.449  56.827  1.00 37.88           H  
ATOM   3077  CE1 HIS A 191       1.903 -10.003  56.332  1.00 37.88           C  
ATOM   3078  HE1 HIS A 191       2.606 -10.093  57.146  1.00 37.88           H  
ATOM   3079  NE2 HIS A 191       2.006  -9.107  55.342  1.00 37.88           N  
ATOM   3080  N   LYS A 192      -1.336 -14.273  54.668  1.00 29.87           N  
ATOM   3081  H   LYS A 192      -0.556 -14.031  55.262  1.00 29.87           H  
ATOM   3082  CA  LYS A 192      -1.961 -15.582  54.893  1.00 29.87           C  
ATOM   3083  HA  LYS A 192      -2.250 -16.031  53.942  1.00 29.87           H  
ATOM   3084  C   LYS A 192      -3.196 -15.502  55.794  1.00 29.87           C  
ATOM   3085  CB  LYS A 192      -0.978 -16.487  55.646  1.00 29.87           C  
ATOM   3086  HB2 LYS A 192      -0.845 -16.068  56.643  1.00 29.87           H  
ATOM   3087  HB3 LYS A 192      -1.463 -17.456  55.764  1.00 29.87           H  
ATOM   3088  O   LYS A 192      -3.231 -14.645  56.669  1.00 29.87           O  
ATOM   3089  CG  LYS A 192       0.414 -16.744  55.051  1.00 29.87           C  
ATOM   3090  HG2 LYS A 192       0.312 -17.307  54.123  1.00 29.87           H  
ATOM   3091  HG3 LYS A 192       0.947 -15.811  54.870  1.00 29.87           H  
ATOM   3092  CD  LYS A 192       1.150 -17.573  56.116  1.00 29.87           C  
ATOM   3093  HD2 LYS A 192       0.430 -18.263  56.558  1.00 29.87           H  
ATOM   3094  HD3 LYS A 192       1.501 -16.920  56.915  1.00 29.87           H  
ATOM   3095  CE  LYS A 192       2.304 -18.416  55.585  1.00 29.87           C  
ATOM   3096  HE2 LYS A 192       3.229 -17.840  55.614  1.00 29.87           H  
ATOM   3097  HE3 LYS A 192       2.088 -18.685  54.551  1.00 29.87           H  
ATOM   3098  NZ  LYS A 192       2.393 -19.655  56.404  1.00 29.87           N  
ATOM   3099  HZ1 LYS A 192       2.557 -19.461  57.381  1.00 29.87           H  
ATOM   3100  HZ2 LYS A 192       3.070 -20.316  56.050  1.00 29.87           H  
ATOM   3101  HZ3 LYS A 192       1.510 -20.144  56.409  1.00 29.87           H  
ATOM   3102  N   GLU A 193      -4.045 -16.528  55.721  1.00 35.34           N  
ATOM   3103  H   GLU A 193      -4.131 -16.998  54.832  1.00 35.34           H  
ATOM   3104  CA  GLU A 193      -4.260 -17.452  56.853  1.00 35.34           C  
ATOM   3105  HA  GLU A 193      -3.282 -17.686  57.272  1.00 35.34           H  
ATOM   3106  C   GLU A 193      -4.778 -18.823  56.348  1.00 35.34           C  
ATOM   3107  CB  GLU A 193      -5.095 -16.806  57.987  1.00 35.34           C  
ATOM   3108  HB2 GLU A 193      -5.545 -15.878  57.633  1.00 35.34           H  
ATOM   3109  HB3 GLU A 193      -5.894 -17.479  58.299  1.00 35.34           H  
ATOM   3110  O   GLU A 193      -5.157 -18.953  55.183  1.00 35.34           O  
ATOM   3111  CG  GLU A 193      -4.170 -16.522  59.195  1.00 35.34           C  
ATOM   3112  HG2 GLU A 193      -3.210 -16.158  58.828  1.00 35.34           H  
ATOM   3113  HG3 GLU A 193      -3.973 -17.467  59.700  1.00 35.34           H  
ATOM   3114  CD  GLU A 193      -4.693 -15.499  60.221  1.00 35.34           C  
ATOM   3115  OE1 GLU A 193      -3.842 -14.980  60.985  1.00 35.34           O  
ATOM   3116  OE2 GLU A 193      -5.919 -15.248  60.271  1.00 35.34           O  
ATOM   3117  N   GLU A 194      -4.655 -19.863  57.178  1.00 32.98           N  
ATOM   3118  H   GLU A 194      -4.433 -19.662  58.143  1.00 32.98           H  
ATOM   3119  CA  GLU A 194      -4.894 -21.296  56.871  1.00 32.98           C  
ATOM   3120  HA  GLU A 194      -4.890 -21.435  55.790  1.00 32.98           H  
ATOM   3121  C   GLU A 194      -6.341 -21.702  57.345  1.00 32.98           C  
ATOM   3122  CB  GLU A 194      -3.658 -22.055  57.444  1.00 32.98           C  
ATOM   3123  HB2 GLU A 194      -3.831 -23.130  57.389  1.00 32.98           H  
ATOM   3124  HB3 GLU A 194      -3.545 -21.786  58.494  1.00 32.98           H  
ATOM   3125  O   GLU A 194      -7.036 -20.854  57.898  1.00 32.98           O  
ATOM   3126  CG  GLU A 194      -2.337 -21.741  56.656  1.00 32.98           C  
ATOM   3127  HG2 GLU A 194      -2.178 -22.553  55.946  1.00 32.98           H  
ATOM   3128  HG3 GLU A 194      -2.490 -20.849  56.048  1.00 32.98           H  
ATOM   3129  CD  GLU A 194      -1.012 -21.519  57.447  1.00 32.98           C  
ATOM   3130  OE1 GLU A 194       0.029 -21.180  56.804  1.00 32.98           O  
ATOM   3131  OE2 GLU A 194      -0.998 -21.605  58.691  1.00 32.98           O  
ATOM   3132  N   GLU A 195      -6.977 -22.869  57.116  1.00 35.77           N  
ATOM   3133  H   GLU A 195      -7.958 -22.799  57.346  1.00 35.77           H  
ATOM   3134  CA  GLU A 195      -6.539 -24.276  56.988  1.00 35.77           C  
ATOM   3135  HA  GLU A 195      -5.518 -24.327  56.607  1.00 35.77           H  
ATOM   3136  C   GLU A 195      -7.468 -25.163  56.092  1.00 35.77           C  
ATOM   3137  CB  GLU A 195      -6.600 -24.937  58.387  1.00 35.77           C  
ATOM   3138  HB2 GLU A 195      -6.335 -25.989  58.279  1.00 35.77           H  
ATOM   3139  HB3 GLU A 195      -7.630 -24.893  58.739  1.00 35.77           H  
ATOM   3140  O   GLU A 195      -8.685 -25.005  56.103  1.00 35.77           O  
ATOM   3141  CG  GLU A 195      -5.695 -24.352  59.480  1.00 35.77           C  
ATOM   3142  HG2 GLU A 195      -5.888 -23.285  59.593  1.00 35.77           H  
ATOM   3143  HG3 GLU A 195      -4.655 -24.478  59.181  1.00 35.77           H  
ATOM   3144  CD  GLU A 195      -5.947 -25.052  60.828  1.00 35.77           C  
ATOM   3145  OE1 GLU A 195      -5.129 -25.925  61.201  1.00 35.77           O  
ATOM   3146  OE2 GLU A 195      -6.962 -24.721  61.486  1.00 35.77           O  
ATOM   3147  N   GLU A 196      -6.847 -26.115  55.371  1.00 38.75           N  
ATOM   3148  H   GLU A 196      -5.852 -25.952  55.308  1.00 38.75           H  
ATOM   3149  CA  GLU A 196      -7.147 -27.555  55.084  1.00 38.75           C  
ATOM   3150  HA  GLU A 196      -6.709 -27.681  54.094  1.00 38.75           H  
ATOM   3151  C   GLU A 196      -8.584 -28.190  54.931  1.00 38.75           C  
ATOM   3152  CB  GLU A 196      -6.280 -28.387  56.055  1.00 38.75           C  
ATOM   3153  HB2 GLU A 196      -6.608 -29.426  56.066  1.00 38.75           H  
ATOM   3154  HB3 GLU A 196      -6.421 -28.004  57.066  1.00 38.75           H  
ATOM   3155  O   GLU A 196      -9.589 -27.648  55.386  1.00 38.75           O  
ATOM   3156  CG  GLU A 196      -4.776 -28.353  55.712  1.00 38.75           C  
ATOM   3157  HG2 GLU A 196      -4.469 -27.339  55.457  1.00 38.75           H  
ATOM   3158  HG3 GLU A 196      -4.218 -28.642  56.603  1.00 38.75           H  
ATOM   3159  CD  GLU A 196      -4.423 -29.326  54.576  1.00 38.75           C  
ATOM   3160  OE1 GLU A 196      -4.394 -28.877  53.406  1.00 38.75           O  
ATOM   3161  OE2 GLU A 196      -4.240 -30.528  54.873  1.00 38.75           O  
ATOM   3162  N   PRO A 197      -8.722 -29.381  54.267  1.00 35.78           N  
ATOM   3163  CA  PRO A 197      -9.964 -29.793  53.576  1.00 35.78           C  
ATOM   3164  HA  PRO A 197     -10.775 -29.090  53.768  1.00 35.78           H  
ATOM   3165  C   PRO A 197     -10.473 -31.246  53.821  1.00 35.78           C  
ATOM   3166  CB  PRO A 197      -9.513 -29.683  52.117  1.00 35.78           C  
ATOM   3167  HB2 PRO A 197     -10.187 -30.176  51.417  1.00 35.78           H  
ATOM   3168  HB3 PRO A 197      -9.398 -28.632  51.849  1.00 35.78           H  
ATOM   3169  O   PRO A 197      -9.833 -32.060  54.482  1.00 35.78           O  
ATOM   3170  CG  PRO A 197      -8.137 -30.359  52.158  1.00 35.78           C  
ATOM   3171  HG2 PRO A 197      -7.462 -29.911  51.429  1.00 35.78           H  
ATOM   3172  HG3 PRO A 197      -8.232 -31.431  51.982  1.00 35.78           H  
ATOM   3173  CD  PRO A 197      -7.650 -30.112  53.586  1.00 35.78           C  
ATOM   3174  HD2 PRO A 197      -6.717 -29.553  53.523  1.00 35.78           H  
ATOM   3175  HD3 PRO A 197      -7.457 -31.058  54.092  1.00 35.78           H  
ATOM   3176  N   ALA A 198     -11.588 -31.631  53.165  1.00 35.82           N  
ATOM   3177  H   ALA A 198     -12.114 -30.923  52.673  1.00 35.82           H  
ATOM   3178  CA  ALA A 198     -11.935 -33.039  52.882  1.00 35.82           C  
ATOM   3179  HA  ALA A 198     -11.005 -33.568  52.672  1.00 35.82           H  
ATOM   3180  C   ALA A 198     -12.866 -33.240  51.652  1.00 35.82           C  
ATOM   3181  CB  ALA A 198     -12.558 -33.687  54.128  1.00 35.82           C  
ATOM   3182  HB1 ALA A 198     -12.766 -34.740  53.938  1.00 35.82           H  
ATOM   3183  HB2 ALA A 198     -11.870 -33.616  54.971  1.00 35.82           H  
ATOM   3184  HB3 ALA A 198     -13.486 -33.176  54.384  1.00 35.82           H  
ATOM   3185  O   ALA A 198     -13.653 -32.376  51.279  1.00 35.82           O  
ATOM   3186  N   SER A 199     -12.790 -34.426  51.040  1.00 33.52           N  
ATOM   3187  H   SER A 199     -12.180 -35.098  51.484  1.00 33.52           H  
ATOM   3188  CA  SER A 199     -13.641 -35.011  49.967  1.00 33.52           C  
ATOM   3189  HA  SER A 199     -14.610 -34.513  49.933  1.00 33.52           H  
ATOM   3190  C   SER A 199     -13.873 -36.515  50.318  1.00 33.52           C  
ATOM   3191  CB  SER A 199     -12.900 -34.794  48.636  1.00 33.52           C  
ATOM   3192  HB2 SER A 199     -11.840 -35.012  48.763  1.00 33.52           H  
ATOM   3193  HB3 SER A 199     -13.287 -35.444  47.850  1.00 33.52           H  
ATOM   3194  O   SER A 199     -13.304 -36.910  51.340  1.00 33.52           O  
ATOM   3195  OG  SER A 199     -13.067 -33.461  48.207  1.00 33.52           O  
ATOM   3196  HG  SER A 199     -13.011 -32.881  48.971  1.00 33.52           H  
ATOM   3197  N   PRO A 200     -14.615 -37.402  49.583  1.00 37.83           N  
ATOM   3198  CA  PRO A 200     -15.133 -37.304  48.200  1.00 37.83           C  
ATOM   3199  HA  PRO A 200     -15.140 -36.273  47.846  1.00 37.83           H  
ATOM   3200  C   PRO A 200     -16.530 -37.942  47.867  1.00 37.83           C  
ATOM   3201  CB  PRO A 200     -14.072 -38.138  47.465  1.00 37.83           C  
ATOM   3202  HB2 PRO A 200     -14.374 -38.439  46.462  1.00 37.83           H  
ATOM   3203  HB3 PRO A 200     -13.130 -37.592  47.415  1.00 37.83           H  
ATOM   3204  O   PRO A 200     -17.151 -38.625  48.671  1.00 37.83           O  
ATOM   3205  CG  PRO A 200     -13.907 -39.349  48.396  1.00 37.83           C  
ATOM   3206  HG2 PRO A 200     -14.559 -40.164  48.081  1.00 37.83           H  
ATOM   3207  HG3 PRO A 200     -12.868 -39.677  48.416  1.00 37.83           H  
ATOM   3208  CD  PRO A 200     -14.353 -38.833  49.769  1.00 37.83           C  
ATOM   3209  HD2 PRO A 200     -13.566 -39.042  50.494  1.00 37.83           H  
ATOM   3210  HD3 PRO A 200     -15.260 -39.345  50.091  1.00 37.83           H  
ATOM   3211  N   ALA A 201     -16.955 -37.735  46.608  1.00 34.27           N  
ATOM   3212  H   ALA A 201     -16.423 -37.020  46.132  1.00 34.27           H  
ATOM   3213  CA  ALA A 201     -17.743 -38.569  45.658  1.00 34.27           C  
ATOM   3214  HA  ALA A 201     -18.236 -37.838  45.017  1.00 34.27           H  
ATOM   3215  C   ALA A 201     -18.844 -39.607  46.087  1.00 34.27           C  
ATOM   3216  CB  ALA A 201     -16.726 -39.271  44.745  1.00 34.27           C  
ATOM   3217  HB1 ALA A 201     -16.165 -40.008  45.320  1.00 34.27           H  
ATOM   3218  HB2 ALA A 201     -16.037 -38.547  44.310  1.00 34.27           H  
ATOM   3219  HB3 ALA A 201     -17.252 -39.782  43.938  1.00 34.27           H  
ATOM   3220  O   ALA A 201     -18.556 -40.552  46.820  1.00 34.27           O  
ATOM   3221  N   PRO A 202     -20.056 -39.563  45.468  1.00 44.06           N  
ATOM   3222  CA  PRO A 202     -21.090 -40.624  45.470  1.00 44.06           C  
ATOM   3223  HA  PRO A 202     -20.993 -41.273  46.340  1.00 44.06           H  
ATOM   3224  C   PRO A 202     -21.106 -41.484  44.173  1.00 44.06           C  
ATOM   3225  CB  PRO A 202     -22.395 -39.828  45.552  1.00 44.06           C  
ATOM   3226  HB2 PRO A 202     -23.264 -40.407  45.239  1.00 44.06           H  
ATOM   3227  HB3 PRO A 202     -22.534 -39.445  46.563  1.00 44.06           H  
ATOM   3228  O   PRO A 202     -20.422 -41.135  43.207  1.00 44.06           O  
ATOM   3229  CG  PRO A 202     -22.109 -38.669  44.592  1.00 44.06           C  
ATOM   3230  HG2 PRO A 202     -22.278 -38.990  43.564  1.00 44.06           H  
ATOM   3231  HG3 PRO A 202     -22.721 -37.796  44.818  1.00 44.06           H  
ATOM   3232  CD  PRO A 202     -20.617 -38.389  44.804  1.00 44.06           C  
ATOM   3233  HD2 PRO A 202     -20.132 -38.224  43.842  1.00 44.06           H  
ATOM   3234  HD3 PRO A 202     -20.500 -37.513  45.442  1.00 44.06           H  
ATOM   3235  N   PRO A 203     -21.927 -42.564  44.090  1.00 39.40           N  
ATOM   3236  CA  PRO A 203     -22.582 -42.894  42.806  1.00 39.40           C  
ATOM   3237  HA  PRO A 203     -22.549 -41.991  42.196  1.00 39.40           H  
ATOM   3238  C   PRO A 203     -24.129 -43.196  42.869  1.00 39.40           C  
ATOM   3239  CB  PRO A 203     -21.606 -43.858  42.115  1.00 39.40           C  
ATOM   3240  HB2 PRO A 203     -20.886 -43.269  41.547  1.00 39.40           H  
ATOM   3241  HB3 PRO A 203     -22.074 -44.552  41.417  1.00 39.40           H  
ATOM   3242  O   PRO A 203     -24.839 -42.219  43.099  1.00 39.40           O  
ATOM   3243  CG  PRO A 203     -20.857 -44.534  43.275  1.00 39.40           C  
ATOM   3244  HG2 PRO A 203     -19.788 -44.353  43.167  1.00 39.40           H  
ATOM   3245  HG3 PRO A 203     -21.044 -45.607  43.316  1.00 39.40           H  
ATOM   3246  CD  PRO A 203     -21.379 -43.834  44.539  1.00 39.40           C  
ATOM   3247  HD2 PRO A 203     -22.173 -44.431  44.987  1.00 39.40           H  
ATOM   3248  HD3 PRO A 203     -20.571 -43.698  45.257  1.00 39.40           H  
ATOM   3249  N   PRO A 204     -24.746 -44.383  42.574  1.00 39.56           N  
ATOM   3250  CA  PRO A 204     -25.897 -44.389  41.628  1.00 39.56           C  
ATOM   3251  HA  PRO A 204     -26.228 -43.375  41.403  1.00 39.56           H  
ATOM   3252  C   PRO A 204     -27.150 -45.264  41.950  1.00 39.56           C  
ATOM   3253  CB  PRO A 204     -25.222 -44.994  40.392  1.00 39.56           C  
ATOM   3254  HB2 PRO A 204     -24.575 -44.249  39.929  1.00 39.56           H  
ATOM   3255  HB3 PRO A 204     -25.937 -45.372  39.660  1.00 39.56           H  
ATOM   3256  O   PRO A 204     -27.061 -46.194  42.750  1.00 39.56           O  
ATOM   3257  CG  PRO A 204     -24.363 -46.124  40.986  1.00 39.56           C  
ATOM   3258  HG2 PRO A 204     -24.897 -47.073  40.942  1.00 39.56           H  
ATOM   3259  HG3 PRO A 204     -23.414 -46.204  40.456  1.00 39.56           H  
ATOM   3260  CD  PRO A 204     -24.158 -45.714  42.453  1.00 39.56           C  
ATOM   3261  HD2 PRO A 204     -24.693 -46.406  43.103  1.00 39.56           H  
ATOM   3262  HD3 PRO A 204     -23.111 -45.768  42.750  1.00 39.56           H  
ATOM   3263  N   SER A 205     -28.267 -45.084  41.200  1.00 35.21           N  
ATOM   3264  H   SER A 205     -28.394 -44.149  40.840  1.00 35.21           H  
ATOM   3265  CA  SER A 205     -28.972 -46.139  40.388  1.00 35.21           C  
ATOM   3266  HA  SER A 205     -28.464 -46.199  39.426  1.00 35.21           H  
ATOM   3267  C   SER A 205     -30.482 -45.913  40.091  1.00 35.21           C  
ATOM   3268  CB  SER A 205     -28.905 -47.542  41.017  1.00 35.21           C  
ATOM   3269  HB2 SER A 205     -29.579 -48.219  40.492  1.00 35.21           H  
ATOM   3270  HB3 SER A 205     -29.212 -47.500  42.062  1.00 35.21           H  
ATOM   3271  O   SER A 205     -31.216 -45.510  40.982  1.00 35.21           O  
ATOM   3272  OG  SER A 205     -27.595 -48.053  40.905  1.00 35.21           O  
ATOM   3273  HG  SER A 205     -27.134 -47.675  41.657  1.00 35.21           H  
ATOM   3274  N   GLN A 206     -30.931 -46.362  38.894  1.00 38.05           N  
ATOM   3275  H   GLN A 206     -30.208 -46.589  38.227  1.00 38.05           H  
ATOM   3276  CA  GLN A 206     -32.286 -46.896  38.539  1.00 38.05           C  
ATOM   3277  HA  GLN A 206     -32.217 -47.214  37.499  1.00 38.05           H  
ATOM   3278  C   GLN A 206     -33.541 -45.968  38.577  1.00 38.05           C  
ATOM   3279  CB  GLN A 206     -32.514 -48.173  39.382  1.00 38.05           C  
ATOM   3280  HB2 GLN A 206     -33.564 -48.464  39.354  1.00 38.05           H  
ATOM   3281  HB3 GLN A 206     -32.280 -47.964  40.426  1.00 38.05           H  
ATOM   3282  O   GLN A 206     -33.555 -44.971  39.283  1.00 38.05           O  
ATOM   3283  CG  GLN A 206     -31.658 -49.355  38.891  1.00 38.05           C  
ATOM   3284  HG2 GLN A 206     -30.618 -49.045  38.786  1.00 38.05           H  
ATOM   3285  HG3 GLN A 206     -32.003 -49.668  37.906  1.00 38.05           H  
ATOM   3286  CD  GLN A 206     -31.703 -50.567  39.819  1.00 38.05           C  
ATOM   3287  NE2 GLN A 206     -30.808 -51.516  39.651  1.00 38.05           N  
ATOM   3288 HE21 GLN A 206     -30.131 -51.470  38.904  1.00 38.05           H  
ATOM   3289 HE22 GLN A 206     -30.891 -52.298  40.285  1.00 38.05           H  
ATOM   3290  OE1 GLN A 206     -32.515 -50.694  40.716  1.00 38.05           O  
ATOM   3291  N   GLN A 207     -34.683 -46.263  37.915  1.00 34.75           N  
ATOM   3292  H   GLN A 207     -35.472 -45.792  38.335  1.00 34.75           H  
ATOM   3293  CA  GLN A 207     -34.998 -46.804  36.557  1.00 34.75           C  
ATOM   3294  HA  GLN A 207     -34.539 -46.160  35.808  1.00 34.75           H  
ATOM   3295  C   GLN A 207     -36.541 -46.803  36.332  1.00 34.75           C  
ATOM   3296  CB  GLN A 207     -34.532 -48.267  36.359  1.00 34.75           C  
ATOM   3297  HB2 GLN A 207     -34.025 -48.632  37.252  1.00 34.75           H  
ATOM   3298  HB3 GLN A 207     -35.393 -48.921  36.219  1.00 34.75           H  
ATOM   3299  O   GLN A 207     -37.259 -47.156  37.262  1.00 34.75           O  
ATOM   3300  CG  GLN A 207     -33.606 -48.446  35.145  1.00 34.75           C  
ATOM   3301  HG2 GLN A 207     -32.747 -47.781  35.240  1.00 34.75           H  
ATOM   3302  HG3 GLN A 207     -34.153 -48.174  34.242  1.00 34.75           H  
ATOM   3303  CD  GLN A 207     -33.088 -49.879  34.991  1.00 34.75           C  
ATOM   3304  NE2 GLN A 207     -32.507 -50.222  33.865  1.00 34.75           N  
ATOM   3305 HE21 GLN A 207     -32.227 -51.191  33.802  1.00 34.75           H  
ATOM   3306 HE22 GLN A 207     -32.469 -49.587  33.080  1.00 34.75           H  
ATOM   3307  OE1 GLN A 207     -33.159 -50.712  35.876  1.00 34.75           O  
ATOM   3308  N   HIS A 208     -37.062 -46.509  35.123  1.00 37.43           N  
ATOM   3309  H   HIS A 208     -36.459 -46.132  34.405  1.00 37.43           H  
ATOM   3310  CA  HIS A 208     -38.387 -46.993  34.644  1.00 37.43           C  
ATOM   3311  HA  HIS A 208     -38.412 -48.067  34.832  1.00 37.43           H  
ATOM   3312  C   HIS A 208     -38.588 -46.811  33.117  1.00 37.43           C  
ATOM   3313  CB  HIS A 208     -39.565 -46.358  35.413  1.00 37.43           C  
ATOM   3314  HB2 HIS A 208     -40.090 -45.645  34.778  1.00 37.43           H  
ATOM   3315  HB3 HIS A 208     -39.209 -45.812  36.286  1.00 37.43           H  
ATOM   3316  O   HIS A 208     -37.875 -46.012  32.509  1.00 37.43           O  
ATOM   3317  CG  HIS A 208     -40.528 -47.423  35.879  1.00 37.43           C  
ATOM   3318  CD2 HIS A 208     -40.420 -48.151  37.035  1.00 37.43           C  
ATOM   3319  HD2 HIS A 208     -39.661 -48.028  37.793  1.00 37.43           H  
ATOM   3320  ND1 HIS A 208     -41.588 -47.948  35.168  1.00 37.43           N  
ATOM   3321  HD1 HIS A 208     -41.925 -47.645  34.265  1.00 37.43           H  
ATOM   3322  CE1 HIS A 208     -42.107 -48.958  35.886  1.00 37.43           C  
ATOM   3323  HE1 HIS A 208     -42.947 -49.565  35.583  1.00 37.43           H  
ATOM   3324  NE2 HIS A 208     -41.431 -49.119  37.034  1.00 37.43           N  
ATOM   3325  N   THR A 209     -39.520 -47.557  32.496  1.00 33.93           N  
ATOM   3326  H   THR A 209     -40.049 -48.215  33.050  1.00 33.93           H  
ATOM   3327  CA  THR A 209     -39.574 -47.800  31.028  1.00 33.93           C  
ATOM   3328  HA  THR A 209     -39.101 -46.968  30.506  1.00 33.93           H  
ATOM   3329  C   THR A 209     -40.992 -47.986  30.418  1.00 33.93           C  
ATOM   3330  CB  THR A 209     -38.777 -49.087  30.711  1.00 33.93           C  
ATOM   3331  HB  THR A 209     -38.921 -49.349  29.662  1.00 33.93           H  
ATOM   3332  O   THR A 209     -41.891 -48.427  31.129  1.00 33.93           O  
ATOM   3333  CG2 THR A 209     -37.273 -48.954  30.949  1.00 33.93           C  
ATOM   3334 HG21 THR A 209     -36.894 -48.079  30.420  1.00 33.93           H  
ATOM   3335 HG22 THR A 209     -36.773 -49.843  30.564  1.00 33.93           H  
ATOM   3336 HG23 THR A 209     -37.061 -48.861  32.015  1.00 33.93           H  
ATOM   3337  OG1 THR A 209     -39.209 -50.157  31.525  1.00 33.93           O  
ATOM   3338  HG1 THR A 209     -39.702 -50.751  30.955  1.00 33.93           H  
ATOM   3339  N   ASP A 210     -41.112 -47.762  29.087  1.00 35.70           N  
ATOM   3340  H   ASP A 210     -40.303 -47.341  28.652  1.00 35.70           H  
ATOM   3341  CA  ASP A 210     -41.974 -48.469  28.081  1.00 35.70           C  
ATOM   3342  HA  ASP A 210     -41.715 -48.039  27.113  1.00 35.70           H  
ATOM   3343  C   ASP A 210     -43.537 -48.369  28.104  1.00 35.70           C  
ATOM   3344  CB  ASP A 210     -41.470 -49.929  28.075  1.00 35.70           C  
ATOM   3345  HB2 ASP A 210     -41.432 -50.304  29.097  1.00 35.70           H  
ATOM   3346  HB3 ASP A 210     -42.176 -50.582  27.561  1.00 35.70           H  
ATOM   3347  O   ASP A 210     -44.087 -47.936  29.116  1.00 35.70           O  
ATOM   3348  CG  ASP A 210     -40.087 -50.086  27.431  1.00 35.70           C  
ATOM   3349  OD1 ASP A 210     -39.637 -49.135  26.751  1.00 35.70           O  
ATOM   3350  OD2 ASP A 210     -39.476 -51.150  27.659  1.00 35.70           O  
ATOM   3351  N   PRO A 211     -44.318 -48.815  27.060  1.00 40.90           N  
ATOM   3352  CA  PRO A 211     -44.038 -49.049  25.607  1.00 40.90           C  
ATOM   3353  HA  PRO A 211     -43.094 -48.584  25.323  1.00 40.90           H  
ATOM   3354  C   PRO A 211     -45.147 -48.676  24.533  1.00 40.90           C  
ATOM   3355  CB  PRO A 211     -43.911 -50.577  25.513  1.00 40.90           C  
ATOM   3356  HB2 PRO A 211     -42.878 -50.894  25.651  1.00 40.90           H  
ATOM   3357  HB3 PRO A 211     -44.247 -50.966  24.551  1.00 40.90           H  
ATOM   3358  O   PRO A 211     -46.339 -48.679  24.806  1.00 40.90           O  
ATOM   3359  CG  PRO A 211     -44.821 -51.098  26.637  1.00 40.90           C  
ATOM   3360  HG2 PRO A 211     -44.260 -51.769  27.288  1.00 40.90           H  
ATOM   3361  HG3 PRO A 211     -45.689 -51.613  26.225  1.00 40.90           H  
ATOM   3362  CD  PRO A 211     -45.272 -49.857  27.415  1.00 40.90           C  
ATOM   3363  HD2 PRO A 211     -45.271 -50.071  28.484  1.00 40.90           H  
ATOM   3364  HD3 PRO A 211     -46.277 -49.563  27.114  1.00 40.90           H  
ATOM   3365  N   ALA A 212     -44.716 -48.507  23.262  1.00 33.28           N  
ATOM   3366  H   ALA A 212     -43.724 -48.322  23.227  1.00 33.28           H  
ATOM   3367  CA  ALA A 212     -45.229 -49.007  21.937  1.00 33.28           C  
ATOM   3368  HA  ALA A 212     -44.637 -48.447  21.213  1.00 33.28           H  
ATOM   3369  C   ALA A 212     -46.701 -48.931  21.354  1.00 33.28           C  
ATOM   3370  CB  ALA A 212     -44.729 -50.457  21.817  1.00 33.28           C  
ATOM   3371  HB1 ALA A 212     -43.678 -50.523  22.096  1.00 33.28           H  
ATOM   3372  HB2 ALA A 212     -44.837 -50.807  20.790  1.00 33.28           H  
ATOM   3373  HB3 ALA A 212     -45.321 -51.100  22.467  1.00 33.28           H  
ATOM   3374  O   ALA A 212     -47.604 -49.592  21.850  1.00 33.28           O  
ATOM   3375  N   SER A 213     -46.803 -48.411  20.094  1.00 31.59           N  
ATOM   3376  H   SER A 213     -46.046 -47.785  19.857  1.00 31.59           H  
ATOM   3377  CA  SER A 213     -47.477 -48.987  18.862  1.00 31.59           C  
ATOM   3378  HA  SER A 213     -47.183 -48.350  18.028  1.00 31.59           H  
ATOM   3379  C   SER A 213     -49.034 -49.119  18.720  1.00 31.59           C  
ATOM   3380  CB  SER A 213     -46.813 -50.347  18.621  1.00 31.59           C  
ATOM   3381  HB2 SER A 213     -46.870 -50.949  19.527  1.00 31.59           H  
ATOM   3382  HB3 SER A 213     -47.329 -50.894  17.832  1.00 31.59           H  
ATOM   3383  O   SER A 213     -49.712 -48.974  19.732  1.00 31.59           O  
ATOM   3384  OG  SER A 213     -45.461 -50.158  18.242  1.00 31.59           O  
ATOM   3385  HG  SER A 213     -45.022 -51.012  18.242  1.00 31.59           H  
ATOM   3386  N   PRO A 214     -49.663 -49.477  17.540  1.00 39.28           N  
ATOM   3387  CA  PRO A 214     -49.262 -49.489  16.090  1.00 39.28           C  
ATOM   3388  HA  PRO A 214     -48.324 -48.953  15.948  1.00 39.28           H  
ATOM   3389  C   PRO A 214     -50.305 -49.006  14.989  1.00 39.28           C  
ATOM   3390  CB  PRO A 214     -49.062 -50.986  15.796  1.00 39.28           C  
ATOM   3391  HB2 PRO A 214     -49.308 -51.245  14.766  1.00 39.28           H  
ATOM   3392  HB3 PRO A 214     -48.032 -51.290  15.980  1.00 39.28           H  
ATOM   3393  O   PRO A 214     -51.509 -49.006  15.205  1.00 39.28           O  
ATOM   3394  CG  PRO A 214     -50.024 -51.695  16.761  1.00 39.28           C  
ATOM   3395  HG2 PRO A 214     -50.824 -52.197  16.217  1.00 39.28           H  
ATOM   3396  HG3 PRO A 214     -49.474 -52.412  17.369  1.00 39.28           H  
ATOM   3397  CD  PRO A 214     -50.604 -50.587  17.648  1.00 39.28           C  
ATOM   3398  HD2 PRO A 214     -50.707 -50.952  18.670  1.00 39.28           H  
ATOM   3399  HD3 PRO A 214     -51.587 -50.284  17.286  1.00 39.28           H  
ATOM   3400  N   THR A 215     -49.807 -48.714  13.763  1.00 31.68           N  
ATOM   3401  H   THR A 215     -48.802 -48.617  13.783  1.00 31.68           H  
ATOM   3402  CA  THR A 215     -50.246 -49.046  12.348  1.00 31.68           C  
ATOM   3403  HA  THR A 215     -49.807 -48.271  11.720  1.00 31.68           H  
ATOM   3404  C   THR A 215     -51.722 -49.196  11.849  1.00 31.68           C  
ATOM   3405  CB  THR A 215     -49.535 -50.366  11.975  1.00 31.68           C  
ATOM   3406  HB  THR A 215     -49.989 -51.184  12.535  1.00 31.68           H  
ATOM   3407  O   THR A 215     -52.483 -49.925  12.465  1.00 31.68           O  
ATOM   3408  CG2 THR A 215     -49.544 -50.736  10.491  1.00 31.68           C  
ATOM   3409 HG21 THR A 215     -50.538 -51.077  10.202  1.00 31.68           H  
ATOM   3410 HG22 THR A 215     -49.256 -49.875   9.888  1.00 31.68           H  
ATOM   3411 HG23 THR A 215     -48.849 -51.555  10.304  1.00 31.68           H  
ATOM   3412  OG1 THR A 215     -48.170 -50.292  12.331  1.00 31.68           O  
ATOM   3413  HG1 THR A 215     -47.757 -51.117  12.066  1.00 31.68           H  
ATOM   3414  N   VAL A 216     -52.044 -48.713  10.609  1.00 35.52           N  
ATOM   3415  H   VAL A 216     -51.471 -47.954  10.268  1.00 35.52           H  
ATOM   3416  CA  VAL A 216     -52.867 -49.366   9.511  1.00 35.52           C  
ATOM   3417  HA  VAL A 216     -52.412 -50.336   9.312  1.00 35.52           H  
ATOM   3418  C   VAL A 216     -52.777 -48.604   8.136  1.00 35.52           C  
ATOM   3419  CB  VAL A 216     -54.335 -49.662   9.948  1.00 35.52           C  
ATOM   3420  HB  VAL A 216     -54.592 -49.018  10.789  1.00 35.52           H  
ATOM   3421  O   VAL A 216     -52.413 -47.433   8.120  1.00 35.52           O  
ATOM   3422  CG1 VAL A 216     -55.430 -49.485   8.880  1.00 35.52           C  
ATOM   3423 HG11 VAL A 216     -56.409 -49.649   9.333  1.00 35.52           H  
ATOM   3424 HG12 VAL A 216     -55.308 -50.190   8.058  1.00 35.52           H  
ATOM   3425 HG13 VAL A 216     -55.419 -48.466   8.494  1.00 35.52           H  
ATOM   3426  CG2 VAL A 216     -54.485 -51.137  10.374  1.00 35.52           C  
ATOM   3427 HG21 VAL A 216     -55.482 -51.298  10.784  1.00 35.52           H  
ATOM   3428 HG22 VAL A 216     -54.340 -51.798   9.520  1.00 35.52           H  
ATOM   3429 HG23 VAL A 216     -53.764 -51.409  11.144  1.00 35.52           H  
ATOM   3430  N   ALA A 217     -53.037 -49.283   6.991  1.00 29.39           N  
ATOM   3431  H   ALA A 217     -53.421 -50.209   7.111  1.00 29.39           H  
ATOM   3432  CA  ALA A 217     -52.827 -48.871   5.565  1.00 29.39           C  
ATOM   3433  HA  ALA A 217     -51.975 -48.192   5.535  1.00 29.39           H  
ATOM   3434  C   ALA A 217     -54.015 -48.117   4.868  1.00 29.39           C  
ATOM   3435  CB  ALA A 217     -52.436 -50.148   4.807  1.00 29.39           C  
ATOM   3436  HB1 ALA A 217     -52.101 -49.894   3.801  1.00 29.39           H  
ATOM   3437  HB2 ALA A 217     -51.614 -50.647   5.320  1.00 29.39           H  
ATOM   3438  HB3 ALA A 217     -53.288 -50.825   4.745  1.00 29.39           H  
ATOM   3439  O   ALA A 217     -55.020 -47.876   5.528  1.00 29.39           O  
ATOM   3440  N   VAL A 218     -53.972 -47.649   3.592  1.00 36.57           N  
ATOM   3441  H   VAL A 218     -54.428 -46.749   3.537  1.00 36.57           H  
ATOM   3442  CA  VAL A 218     -54.161 -48.369   2.277  1.00 36.57           C  
ATOM   3443  HA  VAL A 218     -53.484 -49.220   2.197  1.00 36.57           H  
ATOM   3444  C   VAL A 218     -53.885 -47.387   1.082  1.00 36.57           C  
ATOM   3445  CB  VAL A 218     -55.649 -48.846   2.219  1.00 36.57           C  
ATOM   3446  HB  VAL A 218     -56.255 -48.092   2.720  1.00 36.57           H  
ATOM   3447  O   VAL A 218     -54.444 -46.298   1.119  1.00 36.57           O  
ATOM   3448  CG1 VAL A 218     -56.316 -49.059   0.847  1.00 36.57           C  
ATOM   3449 HG11 VAL A 218     -56.184 -48.185   0.208  1.00 36.57           H  
ATOM   3450 HG12 VAL A 218     -57.388 -49.192   0.992  1.00 36.57           H  
ATOM   3451 HG13 VAL A 218     -55.933 -49.949   0.347  1.00 36.57           H  
ATOM   3452  CG2 VAL A 218     -55.830 -50.171   2.979  1.00 36.57           C  
ATOM   3453 HG21 VAL A 218     -56.873 -50.485   2.932  1.00 36.57           H  
ATOM   3454 HG22 VAL A 218     -55.572 -50.051   4.031  1.00 36.57           H  
ATOM   3455 HG23 VAL A 218     -55.201 -50.944   2.537  1.00 36.57           H  
ATOM   3456  N   THR A 219     -52.911 -47.568   0.154  1.00 32.51           N  
ATOM   3457  H   THR A 219     -52.465 -46.666   0.062  1.00 32.51           H  
ATOM   3458  CA  THR A 219     -52.899 -48.196  -1.229  1.00 32.51           C  
ATOM   3459  HA  THR A 219     -51.832 -48.183  -1.453  1.00 32.51           H  
ATOM   3460  C   THR A 219     -53.432 -47.310  -2.435  1.00 32.51           C  
ATOM   3461  CB  THR A 219     -53.235 -49.712  -1.249  1.00 32.51           C  
ATOM   3462  HB  THR A 219     -54.077 -49.894  -1.916  1.00 32.51           H  
ATOM   3463  O   THR A 219     -53.953 -46.240  -2.142  1.00 32.51           O  
ATOM   3464  CG2 THR A 219     -52.025 -50.572  -1.643  1.00 32.51           C  
ATOM   3465 HG21 THR A 219     -52.349 -51.588  -1.868  1.00 32.51           H  
ATOM   3466 HG22 THR A 219     -51.513 -50.163  -2.514  1.00 32.51           H  
ATOM   3467 HG23 THR A 219     -51.301 -50.596  -0.828  1.00 32.51           H  
ATOM   3468  OG1 THR A 219     -53.537 -50.274   0.001  1.00 32.51           O  
ATOM   3469  HG1 THR A 219     -53.778 -51.192  -0.147  1.00 32.51           H  
ATOM   3470  N   PRO A 220     -53.185 -47.569  -3.765  1.00 35.83           N  
ATOM   3471  CA  PRO A 220     -52.302 -46.677  -4.584  1.00 35.83           C  
ATOM   3472  HA  PRO A 220     -52.077 -45.756  -4.046  1.00 35.83           H  
ATOM   3473  C   PRO A 220     -52.691 -46.319  -6.071  1.00 35.83           C  
ATOM   3474  CB  PRO A 220     -51.051 -47.561  -4.664  1.00 35.83           C  
ATOM   3475  HB2 PRO A 220     -50.577 -47.622  -3.684  1.00 35.83           H  
ATOM   3476  HB3 PRO A 220     -50.327 -47.222  -5.404  1.00 35.83           H  
ATOM   3477  O   PRO A 220     -53.593 -46.934  -6.628  1.00 35.83           O  
ATOM   3478  CG  PRO A 220     -51.655 -48.921  -5.039  1.00 35.83           C  
ATOM   3479  HG2 PRO A 220     -51.052 -49.740  -4.645  1.00 35.83           H  
ATOM   3480  HG3 PRO A 220     -51.737 -49.013  -6.122  1.00 35.83           H  
ATOM   3481  CD  PRO A 220     -53.058 -48.874  -4.416  1.00 35.83           C  
ATOM   3482  HD2 PRO A 220     -53.222 -49.725  -3.754  1.00 35.83           H  
ATOM   3483  HD3 PRO A 220     -53.802 -48.947  -5.208  1.00 35.83           H  
ATOM   3484  N   GLU A 221     -51.863 -45.467  -6.734  1.00 28.50           N  
ATOM   3485  H   GLU A 221     -51.205 -44.971  -6.150  1.00 28.50           H  
ATOM   3486  CA  GLU A 221     -51.569 -45.359  -8.213  1.00 28.50           C  
ATOM   3487  HA  GLU A 221     -50.865 -44.535  -8.327  1.00 28.50           H  
ATOM   3488  C   GLU A 221     -52.735 -44.979  -9.199  1.00 28.50           C  
ATOM   3489  CB  GLU A 221     -50.791 -46.635  -8.626  1.00 28.50           C  
ATOM   3490  HB2 GLU A 221     -50.849 -46.805  -9.701  1.00 28.50           H  
ATOM   3491  HB3 GLU A 221     -51.290 -47.495  -8.180  1.00 28.50           H  
ATOM   3492  O   GLU A 221     -53.893 -45.142  -8.823  1.00 28.50           O  
ATOM   3493  CG  GLU A 221     -49.310 -46.664  -8.178  1.00 28.50           C  
ATOM   3494  HG2 GLU A 221     -49.011 -47.709  -8.102  1.00 28.50           H  
ATOM   3495  HG3 GLU A 221     -49.233 -46.237  -7.178  1.00 28.50           H  
ATOM   3496  CD  GLU A 221     -48.311 -45.960  -9.122  1.00 28.50           C  
ATOM   3497  OE1 GLU A 221     -47.360 -45.347  -8.595  1.00 28.50           O  
ATOM   3498  OE2 GLU A 221     -48.484 -46.045 -10.361  1.00 28.50           O  
ATOM   3499  N   PRO A 222     -52.508 -44.464 -10.453  1.00 34.74           N  
ATOM   3500  CA  PRO A 222     -51.291 -44.596 -11.276  1.00 34.74           C  
ATOM   3501  HA  PRO A 222     -50.466 -44.959 -10.663  1.00 34.74           H  
ATOM   3502  C   PRO A 222     -50.747 -43.392 -12.101  1.00 34.74           C  
ATOM   3503  CB  PRO A 222     -51.721 -45.666 -12.285  1.00 34.74           C  
ATOM   3504  HB2 PRO A 222     -51.078 -45.704 -13.164  1.00 34.74           H  
ATOM   3505  HB3 PRO A 222     -51.753 -46.643 -11.802  1.00 34.74           H  
ATOM   3506  O   PRO A 222     -51.462 -42.488 -12.525  1.00 34.74           O  
ATOM   3507  CG  PRO A 222     -53.147 -45.221 -12.636  1.00 34.74           C  
ATOM   3508  HG2 PRO A 222     -53.141 -44.599 -13.532  1.00 34.74           H  
ATOM   3509  HG3 PRO A 222     -53.794 -46.086 -12.778  1.00 34.74           H  
ATOM   3510  CD  PRO A 222     -53.597 -44.385 -11.430  1.00 34.74           C  
ATOM   3511  HD2 PRO A 222     -54.537 -44.784 -11.048  1.00 34.74           H  
ATOM   3512  HD3 PRO A 222     -53.750 -43.347 -11.727  1.00 34.74           H  
ATOM   3513  N   VAL A 223     -49.453 -43.508 -12.431  1.00 31.26           N  
ATOM   3514  H   VAL A 223     -48.975 -44.225 -11.904  1.00 31.26           H  
ATOM   3515  CA  VAL A 223     -48.688 -43.022 -13.614  1.00 31.26           C  
ATOM   3516  HA  VAL A 223     -47.781 -42.572 -13.212  1.00 31.26           H  
ATOM   3517  C   VAL A 223     -49.311 -41.985 -14.585  1.00 31.26           C  
ATOM   3518  CB  VAL A 223     -48.240 -44.242 -14.463  1.00 31.26           C  
ATOM   3519  HB  VAL A 223     -49.110 -44.687 -14.944  1.00 31.26           H  
ATOM   3520  O   VAL A 223     -50.155 -42.310 -15.421  1.00 31.26           O  
ATOM   3521  CG1 VAL A 223     -47.227 -43.855 -15.557  1.00 31.26           C  
ATOM   3522 HG11 VAL A 223     -46.901 -44.748 -16.089  1.00 31.26           H  
ATOM   3523 HG12 VAL A 223     -46.364 -43.367 -15.105  1.00 31.26           H  
ATOM   3524 HG13 VAL A 223     -47.690 -43.183 -16.281  1.00 31.26           H  
ATOM   3525  CG2 VAL A 223     -47.571 -45.337 -13.619  1.00 31.26           C  
ATOM   3526 HG21 VAL A 223     -47.180 -46.129 -14.258  1.00 31.26           H  
ATOM   3527 HG22 VAL A 223     -46.759 -44.918 -13.024  1.00 31.26           H  
ATOM   3528 HG23 VAL A 223     -48.296 -45.795 -12.946  1.00 31.26           H  
ATOM   3529  N   ALA A 224     -48.661 -40.816 -14.684  1.00 33.09           N  
ATOM   3530  H   ALA A 224     -48.000 -40.586 -13.956  1.00 33.09           H  
ATOM   3531  CA  ALA A 224     -48.573 -39.994 -15.904  1.00 33.09           C  
ATOM   3532  HA  ALA A 224     -48.792 -40.629 -16.763  1.00 33.09           H  
ATOM   3533  C   ALA A 224     -47.133 -39.448 -16.083  1.00 33.09           C  
ATOM   3534  CB  ALA A 224     -49.629 -38.884 -15.865  1.00 33.09           C  
ATOM   3535  HB1 ALA A 224     -49.443 -38.227 -15.015  1.00 33.09           H  
ATOM   3536  HB2 ALA A 224     -50.620 -39.325 -15.761  1.00 33.09           H  
ATOM   3537  HB3 ALA A 224     -49.594 -38.298 -16.784  1.00 33.09           H  
ATOM   3538  O   ALA A 224     -46.380 -39.355 -15.118  1.00 33.09           O  
ATOM   3539  N   ARG A 225     -46.703 -39.140 -17.318  1.00 34.44           N  
ATOM   3540  H   ARG A 225     -47.392 -39.097 -18.055  1.00 34.44           H  
ATOM   3541  CA  ARG A 225     -45.297 -38.792 -17.643  1.00 34.44           C  
ATOM   3542  HA  ARG A 225     -44.636 -39.197 -16.877  1.00 34.44           H  
ATOM   3543  C   ARG A 225     -45.054 -37.279 -17.714  1.00 34.44           C  
ATOM   3544  CB  ARG A 225     -44.909 -39.366 -19.019  1.00 34.44           C  
ATOM   3545  HB2 ARG A 225     -43.942 -38.949 -19.301  1.00 34.44           H  
ATOM   3546  HB3 ARG A 225     -45.639 -39.017 -19.749  1.00 34.44           H  
ATOM   3547  O   ARG A 225     -45.765 -36.618 -18.463  1.00 34.44           O  
ATOM   3548  CG  ARG A 225     -44.800 -40.892 -19.123  1.00 34.44           C  
ATOM   3549  HG2 ARG A 225     -45.724 -41.361 -18.782  1.00 34.44           H  
ATOM   3550  HG3 ARG A 225     -43.968 -41.237 -18.510  1.00 34.44           H  
ATOM   3551  CD  ARG A 225     -44.557 -41.241 -20.601  1.00 34.44           C  
ATOM   3552  HD2 ARG A 225     -45.453 -40.977 -21.162  1.00 34.44           H  
ATOM   3553  HD3 ARG A 225     -43.726 -40.639 -20.970  1.00 34.44           H  
ATOM   3554  NE  ARG A 225     -44.233 -42.665 -20.803  1.00 34.44           N  
ATOM   3555  HE  ARG A 225     -43.948 -43.181 -19.983  1.00 34.44           H  
ATOM   3556  NH1 ARG A 225     -44.650 -42.752 -23.064  1.00 34.44           N  
ATOM   3557 HH11 ARG A 225     -44.969 -41.794 -23.028  1.00 34.44           H  
ATOM   3558 HH12 ARG A 225     -44.679 -43.270 -23.930  1.00 34.44           H  
ATOM   3559  NH2 ARG A 225     -43.870 -44.559 -22.016  1.00 34.44           N  
ATOM   3560 HH21 ARG A 225     -43.575 -45.034 -21.175  1.00 34.44           H  
ATOM   3561 HH22 ARG A 225     -43.905 -45.062 -22.891  1.00 34.44           H  
ATOM   3562  CZ  ARG A 225     -44.253 -43.315 -21.955  1.00 34.44           C  
ATOM   3563  N   GLY A 226     -43.939 -36.797 -17.146  1.00 31.00           N  
ATOM   3564  H   GLY A 226     -43.470 -37.356 -16.448  1.00 31.00           H  
ATOM   3565  CA  GLY A 226     -43.263 -35.589 -17.657  1.00 31.00           C  
ATOM   3566  HA2 GLY A 226     -42.419 -35.907 -18.268  1.00 31.00           H  
ATOM   3567  HA3 GLY A 226     -43.940 -35.035 -18.307  1.00 31.00           H  
ATOM   3568  C   GLY A 226     -42.720 -34.583 -16.637  1.00 31.00           C  
ATOM   3569  O   GLY A 226     -43.026 -33.403 -16.761  1.00 31.00           O  
ATOM   3570  N   GLU A 227     -41.902 -34.996 -15.667  1.00 32.78           N  
ATOM   3571  H   GLU A 227     -41.661 -35.972 -15.567  1.00 32.78           H  
ATOM   3572  CA  GLU A 227     -41.287 -34.048 -14.724  1.00 32.78           C  
ATOM   3573  HA  GLU A 227     -42.056 -33.353 -14.388  1.00 32.78           H  
ATOM   3574  C   GLU A 227     -40.168 -33.209 -15.374  1.00 32.78           C  
ATOM   3575  CB  GLU A 227     -40.766 -34.776 -13.476  1.00 32.78           C  
ATOM   3576  HB2 GLU A 227     -40.069 -35.556 -13.783  1.00 32.78           H  
ATOM   3577  HB3 GLU A 227     -40.234 -34.060 -12.850  1.00 32.78           H  
ATOM   3578  O   GLU A 227     -39.226 -33.739 -15.972  1.00 32.78           O  
ATOM   3579  CG  GLU A 227     -41.911 -35.387 -12.655  1.00 32.78           C  
ATOM   3580  HG2 GLU A 227     -42.610 -34.596 -12.382  1.00 32.78           H  
ATOM   3581  HG3 GLU A 227     -42.447 -36.114 -13.265  1.00 32.78           H  
ATOM   3582  CD  GLU A 227     -41.383 -36.085 -11.397  1.00 32.78           C  
ATOM   3583  OE1 GLU A 227     -41.848 -35.726 -10.294  1.00 32.78           O  
ATOM   3584  OE2 GLU A 227     -40.525 -36.982 -11.565  1.00 32.78           O  
ATOM   3585  N   GLN A 228     -40.253 -31.885 -15.218  1.00 32.16           N  
ATOM   3586  H   GLN A 228     -41.043 -31.521 -14.705  1.00 32.16           H  
ATOM   3587  CA  GLN A 228     -39.147 -30.953 -15.452  1.00 32.16           C  
ATOM   3588  HA  GLN A 228     -38.423 -31.409 -16.127  1.00 32.16           H  
ATOM   3589  C   GLN A 228     -38.449 -30.686 -14.109  1.00 32.16           C  
ATOM   3590  CB  GLN A 228     -39.658 -29.655 -16.096  1.00 32.16           C  
ATOM   3591  HB2 GLN A 228     -38.831 -28.948 -16.162  1.00 32.16           H  
ATOM   3592  HB3 GLN A 228     -40.429 -29.220 -15.460  1.00 32.16           H  
ATOM   3593  O   GLN A 228     -39.109 -30.435 -13.104  1.00 32.16           O  
ATOM   3594  CG  GLN A 228     -40.222 -29.876 -17.509  1.00 32.16           C  
ATOM   3595  HG2 GLN A 228     -39.464 -30.354 -18.131  1.00 32.16           H  
ATOM   3596  HG3 GLN A 228     -41.085 -30.540 -17.456  1.00 32.16           H  
ATOM   3597  CD  GLN A 228     -40.647 -28.581 -18.198  1.00 32.16           C  
ATOM   3598  NE2 GLN A 228     -41.112 -28.645 -19.425  1.00 32.16           N  
ATOM   3599 HE21 GLN A 228     -41.503 -27.774 -19.755  1.00 32.16           H  
ATOM   3600 HE22 GLN A 228     -41.281 -29.541 -19.859  1.00 32.16           H  
ATOM   3601  OE1 GLN A 228     -40.555 -27.483 -17.684  1.00 32.16           O  
ATOM   3602  N   ALA A 229     -37.118 -30.769 -14.075  1.00 30.91           N  
ATOM   3603  H   ALA A 229     -36.614 -30.962 -14.929  1.00 30.91           H  
ATOM   3604  CA  ALA A 229     -36.368 -30.748 -12.819  1.00 30.91           C  
ATOM   3605  HA  ALA A 229     -36.882 -31.398 -12.112  1.00 30.91           H  
ATOM   3606  C   ALA A 229     -36.290 -29.345 -12.189  1.00 30.91           C  
ATOM   3607  CB  ALA A 229     -34.978 -31.344 -13.065  1.00 30.91           C  
ATOM   3608  HB1 ALA A 229     -34.427 -30.728 -13.776  1.00 30.91           H  
ATOM   3609  HB2 ALA A 229     -34.428 -31.376 -12.124  1.00 30.91           H  
ATOM   3610  HB3 ALA A 229     -35.071 -32.359 -13.452  1.00 30.91           H  
ATOM   3611  O   ALA A 229     -35.773 -28.407 -12.800  1.00 30.91           O  
ATOM   3612  N   THR A 230     -36.730 -29.224 -10.935  1.00 31.32           N  
ATOM   3613  H   THR A 230     -37.152 -30.023 -10.483  1.00 31.32           H  
ATOM   3614  CA  THR A 230     -36.539 -28.028 -10.102  1.00 31.32           C  
ATOM   3615  HA  THR A 230     -36.623 -27.161 -10.756  1.00 31.32           H  
ATOM   3616  C   THR A 230     -35.140 -28.023  -9.454  1.00 31.32           C  
ATOM   3617  CB  THR A 230     -37.644 -27.905  -9.041  1.00 31.32           C  
ATOM   3618  HB  THR A 230     -37.392 -27.104  -8.347  1.00 31.32           H  
ATOM   3619  O   THR A 230     -34.602 -29.083  -9.124  1.00 31.32           O  
ATOM   3620  CG2 THR A 230     -39.002 -27.596  -9.668  1.00 31.32           C  
ATOM   3621 HG21 THR A 230     -39.308 -28.405 -10.332  1.00 31.32           H  
ATOM   3622 HG22 THR A 230     -38.940 -26.672 -10.244  1.00 31.32           H  
ATOM   3623 HG23 THR A 230     -39.751 -27.468  -8.887  1.00 31.32           H  
ATOM   3624  OG1 THR A 230     -37.787 -29.111  -8.330  1.00 31.32           O  
ATOM   3625  HG1 THR A 230     -38.665 -29.117  -7.942  1.00 31.32           H  
ATOM   3626  N   PRO A 231     -34.492 -26.854  -9.275  1.00 33.11           N  
ATOM   3627  CA  PRO A 231     -33.064 -26.786  -8.953  1.00 33.11           C  
ATOM   3628  HA  PRO A 231     -32.545 -27.598  -9.461  1.00 33.11           H  
ATOM   3629  C   PRO A 231     -32.747 -26.924  -7.448  1.00 33.11           C  
ATOM   3630  CB  PRO A 231     -32.594 -25.465  -9.579  1.00 33.11           C  
ATOM   3631  HB2 PRO A 231     -32.403 -25.619 -10.641  1.00 33.11           H  
ATOM   3632  HB3 PRO A 231     -31.708 -25.049  -9.100  1.00 33.11           H  
ATOM   3633  O   PRO A 231     -32.216 -26.001  -6.833  1.00 33.11           O  
ATOM   3634  CG  PRO A 231     -33.818 -24.566  -9.413  1.00 33.11           C  
ATOM   3635  HG2 PRO A 231     -33.817 -23.741 -10.125  1.00 33.11           H  
ATOM   3636  HG3 PRO A 231     -33.867 -24.193  -8.390  1.00 33.11           H  
ATOM   3637  CD  PRO A 231     -34.974 -25.534  -9.668  1.00 33.11           C  
ATOM   3638  HD2 PRO A 231     -35.209 -25.530 -10.732  1.00 33.11           H  
ATOM   3639  HD3 PRO A 231     -35.849 -25.241  -9.087  1.00 33.11           H  
ATOM   3640  N   SER A 232     -32.995 -28.099  -6.858  1.00 35.70           N  
ATOM   3641  H   SER A 232     -33.478 -28.808  -7.393  1.00 35.70           H  
ATOM   3642  CA  SER A 232     -32.513 -28.476  -5.510  1.00 35.70           C  
ATOM   3643  HA  SER A 232     -32.291 -27.558  -4.967  1.00 35.70           H  
ATOM   3644  C   SER A 232     -31.185 -29.262  -5.534  1.00 35.70           C  
ATOM   3645  CB  SER A 232     -33.614 -29.177  -4.705  1.00 35.70           C  
ATOM   3646  HB2 SER A 232     -34.495 -28.537  -4.676  1.00 35.70           H  
ATOM   3647  HB3 SER A 232     -33.269 -29.344  -3.684  1.00 35.70           H  
ATOM   3648  O   SER A 232     -30.916 -30.100  -4.673  1.00 35.70           O  
ATOM   3649  OG  SER A 232     -33.955 -30.414  -5.292  1.00 35.70           O  
ATOM   3650  HG  SER A 232     -34.771 -30.737  -4.904  1.00 35.70           H  
ATOM   3651  N   GLU A 233     -30.328 -28.993  -6.526  1.00 50.46           N  
ATOM   3652  H   GLU A 233     -30.591 -28.281  -7.192  1.00 50.46           H  
ATOM   3653  CA  GLU A 233     -29.030 -29.661  -6.692  1.00 50.46           C  
ATOM   3654  HA  GLU A 233     -29.193 -30.731  -6.821  1.00 50.46           H  
ATOM   3655  C   GLU A 233     -28.099 -29.447  -5.485  1.00 50.46           C  
ATOM   3656  CB  GLU A 233     -28.292 -29.126  -7.926  1.00 50.46           C  
ATOM   3657  HB2 GLU A 233     -28.193 -28.046  -7.820  1.00 50.46           H  
ATOM   3658  HB3 GLU A 233     -27.291 -29.557  -7.923  1.00 50.46           H  
ATOM   3659  O   GLU A 233     -27.531 -28.365  -5.297  1.00 50.46           O  
ATOM   3660  CG  GLU A 233     -28.915 -29.425  -9.293  1.00 50.46           C  
ATOM   3661  HG2 GLU A 233     -29.070 -30.500  -9.383  1.00 50.46           H  
ATOM   3662  HG3 GLU A 233     -29.878 -28.921  -9.371  1.00 50.46           H  
ATOM   3663  CD  GLU A 233     -27.974 -28.931 -10.408  1.00 50.46           C  
ATOM   3664  OE1 GLU A 233     -27.967 -29.537 -11.498  1.00 50.46           O  
ATOM   3665  OE2 GLU A 233     -27.210 -27.954 -10.160  1.00 50.46           O  
ATOM   3666  N   VAL A 234     -27.848 -30.511  -4.718  1.00 61.19           N  
ATOM   3667  H   VAL A 234     -28.370 -31.359  -4.886  1.00 61.19           H  
ATOM   3668  CA  VAL A 234     -26.780 -30.514  -3.711  1.00 61.19           C  
ATOM   3669  HA  VAL A 234     -26.921 -29.644  -3.069  1.00 61.19           H  
ATOM   3670  C   VAL A 234     -25.433 -30.380  -4.427  1.00 61.19           C  
ATOM   3671  CB  VAL A 234     -26.822 -31.771  -2.825  1.00 61.19           C  
ATOM   3672  HB  VAL A 234     -26.640 -32.645  -3.450  1.00 61.19           H  
ATOM   3673  O   VAL A 234     -25.121 -31.123  -5.363  1.00 61.19           O  
ATOM   3674  CG1 VAL A 234     -25.743 -31.739  -1.734  1.00 61.19           C  
ATOM   3675 HG11 VAL A 234     -24.750 -31.722  -2.183  1.00 61.19           H  
ATOM   3676 HG12 VAL A 234     -25.820 -32.630  -1.111  1.00 61.19           H  
ATOM   3677 HG13 VAL A 234     -25.872 -30.858  -1.105  1.00 61.19           H  
ATOM   3678  CG2 VAL A 234     -28.183 -31.943  -2.137  1.00 61.19           C  
ATOM   3679 HG21 VAL A 234     -28.174 -32.833  -1.507  1.00 61.19           H  
ATOM   3680 HG22 VAL A 234     -28.972 -32.058  -2.879  1.00 61.19           H  
ATOM   3681 HG23 VAL A 234     -28.404 -31.069  -1.523  1.00 61.19           H  
ATOM   3682  N   GLU A 235     -24.611 -29.423  -3.994  1.00 73.18           N  
ATOM   3683  H   GLU A 235     -24.919 -28.827  -3.239  1.00 73.18           H  
ATOM   3684  CA  GLU A 235     -23.329 -29.151  -4.642  1.00 73.18           C  
ATOM   3685  HA  GLU A 235     -23.552 -28.895  -5.678  1.00 73.18           H  
ATOM   3686  C   GLU A 235     -22.424 -30.400  -4.658  1.00 73.18           C  
ATOM   3687  CB  GLU A 235     -22.652 -27.929  -3.998  1.00 73.18           C  
ATOM   3688  HB2 GLU A 235     -23.340 -27.086  -4.052  1.00 73.18           H  
ATOM   3689  HB3 GLU A 235     -22.447 -28.149  -2.951  1.00 73.18           H  
ATOM   3690  O   GLU A 235     -22.324 -31.143  -3.683  1.00 73.18           O  
ATOM   3691  CG  GLU A 235     -21.339 -27.547  -4.710  1.00 73.18           C  
ATOM   3692  HG2 GLU A 235     -21.542 -27.413  -5.772  1.00 73.18           H  
ATOM   3693  HG3 GLU A 235     -20.637 -28.373  -4.596  1.00 73.18           H  
ATOM   3694  CD  GLU A 235     -20.665 -26.283  -4.166  1.00 73.18           C  
ATOM   3695  OE1 GLU A 235     -19.631 -25.850  -4.732  1.00 73.18           O  
ATOM   3696  OE2 GLU A 235     -21.207 -25.655  -3.235  1.00 73.18           O  
ATOM   3697  N   TYR A 236     -21.735 -30.599  -5.787  1.00 79.74           N  
ATOM   3698  H   TYR A 236     -21.884 -29.931  -6.530  1.00 79.74           H  
ATOM   3699  CA  TYR A 236     -20.823 -31.717  -6.062  1.00 79.74           C  
ATOM   3700  HA  TYR A 236     -20.349 -31.471  -7.012  1.00 79.74           H  
ATOM   3701  C   TYR A 236     -21.459 -33.092  -6.341  1.00 79.74           C  
ATOM   3702  CB  TYR A 236     -19.681 -31.779  -5.030  1.00 79.74           C  
ATOM   3703  HB2 TYR A 236     -20.081 -32.158  -4.089  1.00 79.74           H  
ATOM   3704  HB3 TYR A 236     -18.952 -32.519  -5.360  1.00 79.74           H  
ATOM   3705  O   TYR A 236     -20.720 -34.069  -6.466  1.00 79.74           O  
ATOM   3706  CG  TYR A 236     -18.943 -30.478  -4.766  1.00 79.74           C  
ATOM   3707  CD1 TYR A 236     -18.585 -29.616  -5.824  1.00 79.74           C  
ATOM   3708  HD1 TYR A 236     -18.858 -29.854  -6.842  1.00 79.74           H  
ATOM   3709  CD2 TYR A 236     -18.595 -30.140  -3.444  1.00 79.74           C  
ATOM   3710  HD2 TYR A 236     -18.881 -30.793  -2.633  1.00 79.74           H  
ATOM   3711  CE1 TYR A 236     -17.864 -28.439  -5.556  1.00 79.74           C  
ATOM   3712  HE1 TYR A 236     -17.594 -27.768  -6.358  1.00 79.74           H  
ATOM   3713  CE2 TYR A 236     -17.887 -28.955  -3.175  1.00 79.74           C  
ATOM   3714  HE2 TYR A 236     -17.626 -28.697  -2.159  1.00 79.74           H  
ATOM   3715  OH  TYR A 236     -16.766 -26.999  -3.987  1.00 79.74           O  
ATOM   3716  HH  TYR A 236     -16.710 -26.846  -3.041  1.00 79.74           H  
ATOM   3717  CZ  TYR A 236     -17.514 -28.104  -4.233  1.00 79.74           C  
ATOM   3718  N   GLN A 237     -22.770 -33.182  -6.593  1.00 71.32           N  
ATOM   3719  H   GLN A 237     -23.361 -32.385  -6.402  1.00 71.32           H  
ATOM   3720  CA  GLN A 237     -23.422 -34.393  -7.135  1.00 71.32           C  
ATOM   3721  HA  GLN A 237     -23.046 -35.244  -6.568  1.00 71.32           H  
ATOM   3722  C   GLN A 237     -23.068 -34.721  -8.615  1.00 71.32           C  
ATOM   3723  CB  GLN A 237     -24.943 -34.330  -6.886  1.00 71.32           C  
ATOM   3724  HB2 GLN A 237     -25.332 -33.372  -7.230  1.00 71.32           H  
ATOM   3725  HB3 GLN A 237     -25.435 -35.120  -7.452  1.00 71.32           H  
ATOM   3726  O   GLN A 237     -23.830 -35.374  -9.318  1.00 71.32           O  
ATOM   3727  CG  GLN A 237     -25.307 -34.547  -5.407  1.00 71.32           C  
ATOM   3728  HG2 GLN A 237     -24.847 -35.473  -5.062  1.00 71.32           H  
ATOM   3729  HG3 GLN A 237     -24.916 -33.728  -4.803  1.00 71.32           H  
ATOM   3730  CD  GLN A 237     -26.816 -34.654  -5.185  1.00 71.32           C  
ATOM   3731  NE2 GLN A 237     -27.259 -35.168  -4.057  1.00 71.32           N  
ATOM   3732 HE21 GLN A 237     -26.628 -35.470  -3.329  1.00 71.32           H  
ATOM   3733 HE22 GLN A 237     -28.265 -35.201  -3.972  1.00 71.32           H  
ATOM   3734  OE1 GLN A 237     -27.636 -34.284  -6.004  1.00 71.32           O  
ATOM   3735  N   ASP A 238     -21.879 -34.350  -9.108  1.00 72.79           N  
ATOM   3736  H   ASP A 238     -21.212 -33.964  -8.454  1.00 72.79           H  
ATOM   3737  CA  ASP A 238     -21.431 -34.610 -10.494  1.00 72.79           C  
ATOM   3738  HA  ASP A 238     -22.309 -34.519 -11.133  1.00 72.79           H  
ATOM   3739  C   ASP A 238     -20.889 -36.042 -10.736  1.00 72.79           C  
ATOM   3740  CB  ASP A 238     -20.443 -33.516 -10.953  1.00 72.79           C  
ATOM   3741  HB2 ASP A 238     -20.876 -32.539 -10.740  1.00 72.79           H  
ATOM   3742  HB3 ASP A 238     -20.325 -33.589 -12.034  1.00 72.79           H  
ATOM   3743  O   ASP A 238     -20.246 -36.310 -11.755  1.00 72.79           O  
ATOM   3744  CG  ASP A 238     -19.051 -33.589 -10.315  1.00 72.79           C  
ATOM   3745  OD1 ASP A 238     -18.731 -34.564  -9.603  1.00 72.79           O  
ATOM   3746  OD2 ASP A 238     -18.241 -32.649 -10.505  1.00 72.79           O  
ATOM   3747  N   GLY A 239     -21.094 -36.949  -9.774  1.00 73.68           N  
ATOM   3748  H   GLY A 239     -21.690 -36.659  -9.011  1.00 73.68           H  
ATOM   3749  CA  GLY A 239     -20.641 -38.344  -9.802  1.00 73.68           C  
ATOM   3750  HA2 GLY A 239     -21.187 -38.905  -9.043  1.00 73.68           H  
ATOM   3751  HA3 GLY A 239     -20.891 -38.770 -10.774  1.00 73.68           H  
ATOM   3752  C   GLY A 239     -19.139 -38.568  -9.568  1.00 73.68           C  
ATOM   3753  O   GLY A 239     -18.708 -39.715  -9.493  1.00 73.68           O  
ATOM   3754  N   ARG A 240     -18.315 -37.518  -9.423  1.00 73.88           N  
ATOM   3755  H   ARG A 240     -18.715 -36.594  -9.501  1.00 73.88           H  
ATOM   3756  CA  ARG A 240     -16.837 -37.635  -9.375  1.00 73.88           C  
ATOM   3757  HA  ARG A 240     -16.562 -38.586  -9.833  1.00 73.88           H  
ATOM   3758  C   ARG A 240     -16.247 -37.712  -7.958  1.00 73.88           C  
ATOM   3759  CB  ARG A 240     -16.197 -36.523 -10.219  1.00 73.88           C  
ATOM   3760  HB2 ARG A 240     -15.115 -36.652 -10.222  1.00 73.88           H  
ATOM   3761  HB3 ARG A 240     -16.417 -35.564  -9.750  1.00 73.88           H  
ATOM   3762  O   ARG A 240     -15.052 -37.481  -7.776  1.00 73.88           O  
ATOM   3763  CG  ARG A 240     -16.673 -36.526 -11.681  1.00 73.88           C  
ATOM   3764  HG2 ARG A 240     -17.752 -36.670 -11.742  1.00 73.88           H  
ATOM   3765  HG3 ARG A 240     -16.180 -37.329 -12.228  1.00 73.88           H  
ATOM   3766  CD  ARG A 240     -16.341 -35.176 -12.306  1.00 73.88           C  
ATOM   3767  HD2 ARG A 240     -15.264 -35.013 -12.251  1.00 73.88           H  
ATOM   3768  HD3 ARG A 240     -16.837 -34.411 -11.709  1.00 73.88           H  
ATOM   3769  NE  ARG A 240     -16.844 -35.066 -13.683  1.00 73.88           N  
ATOM   3770  HE  ARG A 240     -17.851 -35.061 -13.765  1.00 73.88           H  
ATOM   3771  NH1 ARG A 240     -14.833 -34.995 -14.795  1.00 73.88           N  
ATOM   3772 HH11 ARG A 240     -14.316 -34.950 -15.662  1.00 73.88           H  
ATOM   3773 HH12 ARG A 240     -14.368 -35.201 -13.923  1.00 73.88           H  
ATOM   3774  NH2 ARG A 240     -16.744 -34.764 -15.929  1.00 73.88           N  
ATOM   3775 HH21 ARG A 240     -17.753 -34.716 -15.938  1.00 73.88           H  
ATOM   3776 HH22 ARG A 240     -16.224 -34.665 -16.789  1.00 73.88           H  
ATOM   3777  CZ  ARG A 240     -16.138 -34.940 -14.790  1.00 73.88           C  
ATOM   3778  N   GLY A 241     -17.071 -38.028  -6.958  1.00 79.65           N  
ATOM   3779  H   GLY A 241     -18.033 -38.216  -7.203  1.00 79.65           H  
ATOM   3780  CA  GLY A 241     -16.676 -38.131  -5.547  1.00 79.65           C  
ATOM   3781  HA2 GLY A 241     -15.798 -38.773  -5.472  1.00 79.65           H  
ATOM   3782  HA3 GLY A 241     -17.483 -38.598  -4.983  1.00 79.65           H  
ATOM   3783  C   GLY A 241     -16.346 -36.783  -4.888  1.00 79.65           C  
ATOM   3784  O   GLY A 241     -16.612 -35.724  -5.452  1.00 79.65           O  
ATOM   3785  N   PHE A 242     -15.757 -36.823  -3.687  1.00 86.33           N  
ATOM   3786  H   PHE A 242     -15.550 -37.731  -3.296  1.00 86.33           H  
ATOM   3787  CA  PHE A 242     -15.335 -35.642  -2.913  1.00 86.33           C  
ATOM   3788  HA  PHE A 242     -15.045 -35.986  -1.921  1.00 86.33           H  
ATOM   3789  C   PHE A 242     -16.463 -34.611  -2.693  1.00 86.33           C  
ATOM   3790  CB  PHE A 242     -14.079 -35.028  -3.559  1.00 86.33           C  
ATOM   3791  HB2 PHE A 242     -13.723 -34.212  -2.929  1.00 86.33           H  
ATOM   3792  HB3 PHE A 242     -14.348 -34.590  -4.521  1.00 86.33           H  
ATOM   3793  O   PHE A 242     -16.492 -33.558  -3.336  1.00 86.33           O  
ATOM   3794  CG  PHE A 242     -12.929 -35.993  -3.770  1.00 86.33           C  
ATOM   3795  CD1 PHE A 242     -12.178 -36.447  -2.672  1.00 86.33           C  
ATOM   3796  HD1 PHE A 242     -12.433 -36.123  -1.673  1.00 86.33           H  
ATOM   3797  CD2 PHE A 242     -12.606 -36.435  -5.067  1.00 86.33           C  
ATOM   3798  HD2 PHE A 242     -13.205 -36.122  -5.909  1.00 86.33           H  
ATOM   3799  CE1 PHE A 242     -11.094 -37.320  -2.870  1.00 86.33           C  
ATOM   3800  HE1 PHE A 242     -10.526 -37.670  -2.020  1.00 86.33           H  
ATOM   3801  CE2 PHE A 242     -11.515 -37.299  -5.266  1.00 86.33           C  
ATOM   3802  HE2 PHE A 242     -11.266 -37.634  -6.262  1.00 86.33           H  
ATOM   3803  CZ  PHE A 242     -10.755 -37.738  -4.168  1.00 86.33           C  
ATOM   3804  HZ  PHE A 242      -9.920 -38.405  -4.327  1.00 86.33           H  
ATOM   3805  N   GLY A 243     -17.397 -34.932  -1.793  1.00 86.73           N  
ATOM   3806  H   GLY A 243     -17.271 -35.776  -1.253  1.00 86.73           H  
ATOM   3807  CA  GLY A 243     -18.464 -34.022  -1.356  1.00 86.73           C  
ATOM   3808  HA2 GLY A 243     -19.264 -34.601  -0.894  1.00 86.73           H  
ATOM   3809  HA3 GLY A 243     -18.880 -33.504  -2.220  1.00 86.73           H  
ATOM   3810  C   GLY A 243     -17.982 -32.975  -0.344  1.00 86.73           C  
ATOM   3811  O   GLY A 243     -16.816 -32.967   0.056  1.00 86.73           O  
ATOM   3812  N   ILE A 244     -18.881 -32.084   0.085  1.00 89.22           N  
ATOM   3813  H   ILE A 244     -19.838 -32.162  -0.228  1.00 89.22           H  
ATOM   3814  CA  ILE A 244     -18.573 -31.063   1.100  1.00 89.22           C  
ATOM   3815  HA  ILE A 244     -17.712 -30.494   0.749  1.00 89.22           H  
ATOM   3816  C   ILE A 244     -18.155 -31.739   2.417  1.00 89.22           C  
ATOM   3817  CB  ILE A 244     -19.743 -30.063   1.272  1.00 89.22           C  
ATOM   3818  HB  ILE A 244     -20.636 -30.613   1.570  1.00 89.22           H  
ATOM   3819  O   ILE A 244     -18.700 -32.766   2.817  1.00 89.22           O  
ATOM   3820  CG1 ILE A 244     -20.011 -29.352  -0.077  1.00 89.22           C  
ATOM   3821 HG12 ILE A 244     -19.107 -28.832  -0.391  1.00 89.22           H  
ATOM   3822 HG13 ILE A 244     -20.263 -30.093  -0.836  1.00 89.22           H  
ATOM   3823  CG2 ILE A 244     -19.426 -29.016   2.359  1.00 89.22           C  
ATOM   3824 HG21 ILE A 244     -20.296 -28.385   2.540  1.00 89.22           H  
ATOM   3825 HG22 ILE A 244     -19.216 -29.502   3.312  1.00 89.22           H  
ATOM   3826 HG23 ILE A 244     -18.575 -28.400   2.067  1.00 89.22           H  
ATOM   3827  CD1 ILE A 244     -21.159 -28.340  -0.057  1.00 89.22           C  
ATOM   3828 HD11 ILE A 244     -21.289 -27.926  -1.057  1.00 89.22           H  
ATOM   3829 HD12 ILE A 244     -20.931 -27.516   0.619  1.00 89.22           H  
ATOM   3830 HD13 ILE A 244     -22.081 -28.830   0.255  1.00 89.22           H  
ATOM   3831  N   GLY A 245     -17.124 -31.187   3.059  1.00 90.62           N  
ATOM   3832  H   GLY A 245     -16.707 -30.356   2.664  1.00 90.62           H  
ATOM   3833  CA  GLY A 245     -16.550 -31.695   4.300  1.00 90.62           C  
ATOM   3834  HA2 GLY A 245     -16.057 -30.871   4.816  1.00 90.62           H  
ATOM   3835  HA3 GLY A 245     -17.360 -32.050   4.937  1.00 90.62           H  
ATOM   3836  C   GLY A 245     -15.534 -32.832   4.128  1.00 90.62           C  
ATOM   3837  O   GLY A 245     -14.805 -33.118   5.079  1.00 90.62           O  
ATOM   3838  N   THR A 246     -15.414 -33.478   2.960  1.00 92.40           N  
ATOM   3839  H   THR A 246     -16.047 -33.258   2.204  1.00 92.40           H  
ATOM   3840  CA  THR A 246     -14.423 -34.554   2.755  1.00 92.40           C  
ATOM   3841  HA  THR A 246     -14.609 -35.330   3.497  1.00 92.40           H  
ATOM   3842  C   THR A 246     -12.992 -34.032   2.962  1.00 92.40           C  
ATOM   3843  CB  THR A 246     -14.563 -35.202   1.364  1.00 92.40           C  
ATOM   3844  HB  THR A 246     -14.379 -34.450   0.597  1.00 92.40           H  
ATOM   3845  O   THR A 246     -12.624 -32.982   2.431  1.00 92.40           O  
ATOM   3846  CG2 THR A 246     -13.608 -36.376   1.151  1.00 92.40           C  
ATOM   3847 HG21 THR A 246     -13.703 -37.094   1.966  1.00 92.40           H  
ATOM   3848 HG22 THR A 246     -12.579 -36.021   1.101  1.00 92.40           H  
ATOM   3849 HG23 THR A 246     -13.845 -36.875   0.211  1.00 92.40           H  
ATOM   3850  OG1 THR A 246     -15.854 -35.735   1.174  1.00 92.40           O  
ATOM   3851  HG1 THR A 246     -15.981 -36.463   1.787  1.00 92.40           H  
ATOM   3852  N   LEU A 247     -12.172 -34.763   3.726  1.00 94.67           N  
ATOM   3853  H   LEU A 247     -12.511 -35.633   4.113  1.00 94.67           H  
ATOM   3854  CA  LEU A 247     -10.747 -34.458   3.904  1.00 94.67           C  
ATOM   3855  HA  LEU A 247     -10.608 -33.378   3.860  1.00 94.67           H  
ATOM   3856  C   LEU A 247      -9.938 -35.068   2.758  1.00 94.67           C  
ATOM   3857  CB  LEU A 247     -10.230 -34.951   5.268  1.00 94.67           C  
ATOM   3858  HB2 LEU A 247      -9.173 -34.696   5.347  1.00 94.67           H  
ATOM   3859  HB3 LEU A 247     -10.325 -36.036   5.300  1.00 94.67           H  
ATOM   3860  O   LEU A 247     -10.145 -36.223   2.379  1.00 94.67           O  
ATOM   3861  CG  LEU A 247     -10.958 -34.359   6.482  1.00 94.67           C  
ATOM   3862  HG  LEU A 247     -12.026 -34.519   6.339  1.00 94.67           H  
ATOM   3863  CD1 LEU A 247     -10.536 -35.065   7.770  1.00 94.67           C  
ATOM   3864 HD11 LEU A 247     -10.640 -36.144   7.658  1.00 94.67           H  
ATOM   3865 HD12 LEU A 247     -11.186 -34.753   8.587  1.00 94.67           H  
ATOM   3866 HD13 LEU A 247      -9.504 -34.824   8.027  1.00 94.67           H  
ATOM   3867  CD2 LEU A 247     -10.722 -32.857   6.643  1.00 94.67           C  
ATOM   3868 HD21 LEU A 247      -9.667 -32.676   6.850  1.00 94.67           H  
ATOM   3869 HD22 LEU A 247     -11.017 -32.326   5.738  1.00 94.67           H  
ATOM   3870 HD23 LEU A 247     -11.325 -32.494   7.475  1.00 94.67           H  
ATOM   3871  N   VAL A 248      -9.009 -34.292   2.209  1.00 94.13           N  
ATOM   3872  H   VAL A 248      -8.853 -33.375   2.604  1.00 94.13           H  
ATOM   3873  CA  VAL A 248      -8.276 -34.626   0.985  1.00 94.13           C  
ATOM   3874  HA  VAL A 248      -8.305 -35.706   0.842  1.00 94.13           H  
ATOM   3875  C   VAL A 248      -6.808 -34.229   1.066  1.00 94.13           C  
ATOM   3876  CB  VAL A 248      -8.914 -33.963  -0.256  1.00 94.13           C  
ATOM   3877  HB  VAL A 248      -8.286 -34.189  -1.118  1.00 94.13           H  
ATOM   3878  O   VAL A 248      -6.445 -33.263   1.729  1.00 94.13           O  
ATOM   3879  CG1 VAL A 248     -10.302 -34.536  -0.547  1.00 94.13           C  
ATOM   3880 HG11 VAL A 248     -10.242 -35.624  -0.579  1.00 94.13           H  
ATOM   3881 HG12 VAL A 248     -11.006 -34.240   0.231  1.00 94.13           H  
ATOM   3882 HG13 VAL A 248     -10.658 -34.170  -1.510  1.00 94.13           H  
ATOM   3883  CG2 VAL A 248      -9.036 -32.433  -0.151  1.00 94.13           C  
ATOM   3884 HG21 VAL A 248      -8.064 -31.989   0.062  1.00 94.13           H  
ATOM   3885 HG22 VAL A 248      -9.403 -32.023  -1.092  1.00 94.13           H  
ATOM   3886 HG23 VAL A 248      -9.730 -32.163   0.645  1.00 94.13           H  
ATOM   3887  N   PHE A 249      -5.971 -34.914   0.297  1.00 94.44           N  
ATOM   3888  H   PHE A 249      -6.351 -35.707  -0.200  1.00 94.44           H  
ATOM   3889  CA  PHE A 249      -4.719 -34.369  -0.210  1.00 94.44           C  
ATOM   3890  HA  PHE A 249      -4.395 -33.539   0.420  1.00 94.44           H  
ATOM   3891  C   PHE A 249      -4.926 -33.843  -1.631  1.00 94.44           C  
ATOM   3892  CB  PHE A 249      -3.633 -35.443  -0.180  1.00 94.44           C  
ATOM   3893  HB2 PHE A 249      -2.841 -35.152  -0.870  1.00 94.44           H  
ATOM   3894  HB3 PHE A 249      -4.040 -36.388  -0.542  1.00 94.44           H  
ATOM   3895  O   PHE A 249      -5.539 -34.514  -2.458  1.00 94.44           O  
ATOM   3896  CG  PHE A 249      -3.011 -35.638   1.183  1.00 94.44           C  
ATOM   3897  CD1 PHE A 249      -1.984 -34.775   1.612  1.00 94.44           C  
ATOM   3898  HD1 PHE A 249      -1.666 -33.956   0.984  1.00 94.44           H  
ATOM   3899  CD2 PHE A 249      -3.425 -36.699   2.007  1.00 94.44           C  
ATOM   3900  HD2 PHE A 249      -4.209 -37.368   1.683  1.00 94.44           H  
ATOM   3901  CE1 PHE A 249      -1.359 -34.982   2.853  1.00 94.44           C  
ATOM   3902  HE1 PHE A 249      -0.565 -34.327   3.179  1.00 94.44           H  
ATOM   3903  CE2 PHE A 249      -2.806 -36.899   3.252  1.00 94.44           C  
ATOM   3904  HE2 PHE A 249      -3.137 -37.708   3.887  1.00 94.44           H  
ATOM   3905  CZ  PHE A 249      -1.770 -36.047   3.673  1.00 94.44           C  
ATOM   3906  HZ  PHE A 249      -1.294 -36.208   4.629  1.00 94.44           H  
ATOM   3907  N   GLY A 250      -4.374 -32.670  -1.946  1.00 90.83           N  
ATOM   3908  H   GLY A 250      -3.916 -32.151  -1.211  1.00 90.83           H  
ATOM   3909  CA  GLY A 250      -4.443 -32.071  -3.280  1.00 90.83           C  
ATOM   3910  HA2 GLY A 250      -4.930 -32.768  -3.961  1.00 90.83           H  
ATOM   3911  HA3 GLY A 250      -5.070 -31.180  -3.239  1.00 90.83           H  
ATOM   3912  C   GLY A 250      -3.073 -31.701  -3.855  1.00 90.83           C  
ATOM   3913  O   GLY A 250      -2.179 -31.257  -3.132  1.00 90.83           O  
ATOM   3914  N   LYS A 251      -2.885 -31.881  -5.171  1.00 88.23           N  
ATOM   3915  H   LYS A 251      -3.638 -32.324  -5.678  1.00 88.23           H  
ATOM   3916  CA  LYS A 251      -1.582 -31.694  -5.842  1.00 88.23           C  
ATOM   3917  HA  LYS A 251      -0.827 -31.681  -5.056  1.00 88.23           H  
ATOM   3918  C   LYS A 251      -1.447 -30.352  -6.571  1.00 88.23           C  
ATOM   3919  CB  LYS A 251      -1.278 -32.914  -6.730  1.00 88.23           C  
ATOM   3920  HB2 LYS A 251      -1.444 -33.820  -6.148  1.00 88.23           H  
ATOM   3921  HB3 LYS A 251      -1.966 -32.938  -7.575  1.00 88.23           H  
ATOM   3922  O   LYS A 251      -1.578 -30.268  -7.795  1.00 88.23           O  
ATOM   3923  CG  LYS A 251       0.158 -32.968  -7.275  1.00 88.23           C  
ATOM   3924  HG2 LYS A 251       0.267 -33.902  -7.827  1.00 88.23           H  
ATOM   3925  HG3 LYS A 251       0.322 -32.144  -7.968  1.00 88.23           H  
ATOM   3926  CD  LYS A 251       1.220 -32.916  -6.169  1.00 88.23           C  
ATOM   3927  HD2 LYS A 251       1.248 -31.917  -5.732  1.00 88.23           H  
ATOM   3928  HD3 LYS A 251       0.971 -33.641  -5.393  1.00 88.23           H  
ATOM   3929  CE  LYS A 251       2.590 -33.246  -6.757  1.00 88.23           C  
ATOM   3930  HE2 LYS A 251       2.562 -34.261  -7.154  1.00 88.23           H  
ATOM   3931  HE3 LYS A 251       2.793 -32.558  -7.578  1.00 88.23           H  
ATOM   3932  NZ  LYS A 251       3.642 -33.127  -5.726  1.00 88.23           N  
ATOM   3933  HZ1 LYS A 251       3.691 -32.169  -5.407  1.00 88.23           H  
ATOM   3934  HZ2 LYS A 251       4.549 -33.381  -6.091  1.00 88.23           H  
ATOM   3935  HZ3 LYS A 251       3.423 -33.720  -4.939  1.00 88.23           H  
ATOM   3936  N   LEU A 252      -1.124 -29.299  -5.820  1.00 79.65           N  
ATOM   3937  H   LEU A 252      -1.053 -29.444  -4.823  1.00 79.65           H  
ATOM   3938  CA  LEU A 252      -0.774 -27.975  -6.359  1.00 79.65           C  
ATOM   3939  HA  LEU A 252      -1.589 -27.649  -7.005  1.00 79.65           H  
ATOM   3940  C   LEU A 252       0.507 -28.012  -7.222  1.00 79.65           C  
ATOM   3941  CB  LEU A 252      -0.642 -26.975  -5.192  1.00 79.65           C  
ATOM   3942  HB2 LEU A 252      -0.081 -27.456  -4.391  1.00 79.65           H  
ATOM   3943  HB3 LEU A 252      -0.072 -26.104  -5.517  1.00 79.65           H  
ATOM   3944  O   LEU A 252       1.434 -28.792  -6.985  1.00 79.65           O  
ATOM   3945  CG  LEU A 252      -1.986 -26.485  -4.623  1.00 79.65           C  
ATOM   3946  HG  LEU A 252      -2.676 -27.324  -4.534  1.00 79.65           H  
ATOM   3947  CD1 LEU A 252      -1.768 -25.868  -3.245  1.00 79.65           C  
ATOM   3948 HD11 LEU A 252      -2.706 -25.471  -2.858  1.00 79.65           H  
ATOM   3949 HD12 LEU A 252      -1.039 -25.059  -3.293  1.00 79.65           H  
ATOM   3950 HD13 LEU A 252      -1.415 -26.627  -2.546  1.00 79.65           H  
ATOM   3951  CD2 LEU A 252      -2.604 -25.412  -5.520  1.00 79.65           C  
ATOM   3952 HD21 LEU A 252      -2.669 -25.752  -6.554  1.00 79.65           H  
ATOM   3953 HD22 LEU A 252      -3.600 -25.163  -5.153  1.00 79.65           H  
ATOM   3954 HD23 LEU A 252      -1.995 -24.509  -5.485  1.00 79.65           H  
ATOM   3955  N   ARG A 253       0.589 -27.145  -8.245  1.00 74.05           N  
ATOM   3956  H   ARG A 253      -0.137 -26.449  -8.328  1.00 74.05           H  
ATOM   3957  CA  ARG A 253       1.761 -27.077  -9.140  1.00 74.05           C  
ATOM   3958  HA  ARG A 253       2.048 -28.098  -9.389  1.00 74.05           H  
ATOM   3959  C   ARG A 253       2.941 -26.425  -8.412  1.00 74.05           C  
ATOM   3960  CB  ARG A 253       1.422 -26.334 -10.449  1.00 74.05           C  
ATOM   3961  HB2 ARG A 253       1.130 -25.310 -10.216  1.00 74.05           H  
ATOM   3962  HB3 ARG A 253       0.582 -26.833 -10.933  1.00 74.05           H  
ATOM   3963  O   ARG A 253       2.890 -25.239  -8.116  1.00 74.05           O  
ATOM   3964  CG  ARG A 253       2.623 -26.314 -11.417  1.00 74.05           C  
ATOM   3965  HG2 ARG A 253       3.476 -25.840 -10.931  1.00 74.05           H  
ATOM   3966  HG3 ARG A 253       2.893 -27.340 -11.668  1.00 74.05           H  
ATOM   3967  CD  ARG A 253       2.326 -25.541 -12.708  1.00 74.05           C  
ATOM   3968  HD2 ARG A 253       2.057 -24.518 -12.445  1.00 74.05           H  
ATOM   3969  HD3 ARG A 253       1.484 -26.011 -13.215  1.00 74.05           H  
ATOM   3970  NE  ARG A 253       3.503 -25.529 -13.603  1.00 74.05           N  
ATOM   3971  HE  ARG A 253       4.323 -26.020 -13.277  1.00 74.05           H  
ATOM   3972  NH1 ARG A 253       2.627 -24.235 -15.289  1.00 74.05           N  
ATOM   3973 HH11 ARG A 253       2.733 -23.775 -16.182  1.00 74.05           H  
ATOM   3974 HH12 ARG A 253       1.770 -24.144 -14.762  1.00 74.05           H  
ATOM   3975  NH2 ARG A 253       4.712 -25.005 -15.464  1.00 74.05           N  
ATOM   3976 HH21 ARG A 253       5.501 -25.524 -15.105  1.00 74.05           H  
ATOM   3977 HH22 ARG A 253       4.795 -24.545 -16.359  1.00 74.05           H  
ATOM   3978  CZ  ARG A 253       3.608 -24.925 -14.776  1.00 74.05           C  
ATOM   3979  N   GLY A 254       4.016 -27.189  -8.217  1.00 76.66           N  
ATOM   3980  H   GLY A 254       3.940 -28.171  -8.437  1.00 76.66           H  
ATOM   3981  CA  GLY A 254       5.236 -26.742  -7.529  1.00 76.66           C  
ATOM   3982  HA2 GLY A 254       6.106 -27.157  -8.038  1.00 76.66           H  
ATOM   3983  HA3 GLY A 254       5.308 -25.655  -7.569  1.00 76.66           H  
ATOM   3984  C   GLY A 254       5.320 -27.151  -6.055  1.00 76.66           C  
ATOM   3985  O   GLY A 254       6.363 -26.957  -5.444  1.00 76.66           O  
ATOM   3986  N   PHE A 255       4.267 -27.766  -5.509  1.00 82.25           N  
ATOM   3987  H   PHE A 255       3.450 -27.942  -6.076  1.00 82.25           H  
ATOM   3988  CA  PHE A 255       4.193 -28.206  -4.114  1.00 82.25           C  
ATOM   3989  HA  PHE A 255       5.085 -27.882  -3.578  1.00 82.25           H  
ATOM   3990  C   PHE A 255       4.130 -29.740  -4.010  1.00 82.25           C  
ATOM   3991  CB  PHE A 255       2.984 -27.529  -3.448  1.00 82.25           C  
ATOM   3992  HB2 PHE A 255       2.857 -27.933  -2.443  1.00 82.25           H  
ATOM   3993  HB3 PHE A 255       2.086 -27.788  -4.010  1.00 82.25           H  
ATOM   3994  O   PHE A 255       3.914 -30.455  -5.000  1.00 82.25           O  
ATOM   3995  CG  PHE A 255       3.093 -26.016  -3.341  1.00 82.25           C  
ATOM   3996  CD1 PHE A 255       3.580 -25.428  -2.158  1.00 82.25           C  
ATOM   3997  HD1 PHE A 255       3.852 -26.042  -1.312  1.00 82.25           H  
ATOM   3998  CD2 PHE A 255       2.710 -25.190  -4.419  1.00 82.25           C  
ATOM   3999  HD2 PHE A 255       2.325 -25.628  -5.328  1.00 82.25           H  
ATOM   4000  CE1 PHE A 255       3.690 -24.030  -2.055  1.00 82.25           C  
ATOM   4001  HE1 PHE A 255       4.040 -23.583  -1.136  1.00 82.25           H  
ATOM   4002  CE2 PHE A 255       2.824 -23.792  -4.316  1.00 82.25           C  
ATOM   4003  HE2 PHE A 255       2.519 -23.161  -5.138  1.00 82.25           H  
ATOM   4004  CZ  PHE A 255       3.315 -23.211  -3.134  1.00 82.25           C  
ATOM   4005  HZ  PHE A 255       3.383 -22.138  -3.041  1.00 82.25           H  
ATOM   4006  N   SER A 256       4.305 -30.268  -2.797  1.00 88.22           N  
ATOM   4007  H   SER A 256       4.511 -29.645  -2.030  1.00 88.22           H  
ATOM   4008  CA  SER A 256       3.947 -31.655  -2.462  1.00 88.22           C  
ATOM   4009  HA  SER A 256       4.390 -32.323  -3.201  1.00 88.22           H  
ATOM   4010  C   SER A 256       2.424 -31.861  -2.503  1.00 88.22           C  
ATOM   4011  CB  SER A 256       4.544 -32.041  -1.104  1.00 88.22           C  
ATOM   4012  HB2 SER A 256       4.271 -31.308  -0.346  1.00 88.22           H  
ATOM   4013  HB3 SER A 256       4.185 -33.024  -0.797  1.00 88.22           H  
ATOM   4014  O   SER A 256       1.673 -30.945  -2.831  1.00 88.22           O  
ATOM   4015  OG  SER A 256       5.947 -32.091  -1.267  1.00 88.22           O  
ATOM   4016  HG  SER A 256       6.272 -32.943  -0.968  1.00 88.22           H  
ATOM   4017  N   TRP A 257       1.955 -33.079  -2.229  1.00 92.14           N  
ATOM   4018  H   TRP A 257       2.584 -33.801  -1.906  1.00 92.14           H  
ATOM   4019  CA  TRP A 257       0.542 -33.282  -1.908  1.00 92.14           C  
ATOM   4020  HA  TRP A 257      -0.095 -32.853  -2.682  1.00 92.14           H  
ATOM   4021  C   TRP A 257       0.244 -32.579  -0.581  1.00 92.14           C  
ATOM   4022  CB  TRP A 257       0.259 -34.779  -1.810  1.00 92.14           C  
ATOM   4023  HB2 TRP A 257      -0.717 -34.915  -1.344  1.00 92.14           H  
ATOM   4024  HB3 TRP A 257       0.994 -35.233  -1.145  1.00 92.14           H  
ATOM   4025  O   TRP A 257       0.880 -32.891   0.426  1.00 92.14           O  
ATOM   4026  CG  TRP A 257       0.248 -35.515  -3.110  1.00 92.14           C  
ATOM   4027  CD1 TRP A 257       1.238 -36.297  -3.596  1.00 92.14           C  
ATOM   4028  HD1 TRP A 257       2.159 -36.512  -3.074  1.00 92.14           H  
ATOM   4029  CD2 TRP A 257      -0.874 -35.675  -4.027  1.00 92.14           C  
ATOM   4030  CE2 TRP A 257      -0.471 -36.532  -5.093  1.00 92.14           C  
ATOM   4031  CE3 TRP A 257      -2.219 -35.251  -4.010  1.00 92.14           C  
ATOM   4032  HE3 TRP A 257      -2.578 -34.653  -3.187  1.00 92.14           H  
ATOM   4033  NE1 TRP A 257       0.829 -36.878  -4.783  1.00 92.14           N  
ATOM   4034  HE1 TRP A 257       1.321 -37.649  -5.212  1.00 92.14           H  
ATOM   4035  CH2 TRP A 257      -2.688 -36.487  -6.066  1.00 92.14           C  
ATOM   4036  HH2 TRP A 257      -3.397 -36.833  -6.803  1.00 92.14           H  
ATOM   4037  CZ2 TRP A 257      -1.351 -36.922  -6.114  1.00 92.14           C  
ATOM   4038  HZ2 TRP A 257      -1.033 -37.612  -6.881  1.00 92.14           H  
ATOM   4039  CZ3 TRP A 257      -3.119 -35.668  -5.007  1.00 92.14           C  
ATOM   4040  HZ3 TRP A 257      -4.161 -35.394  -4.929  1.00 92.14           H  
ATOM   4041  N   TRP A 258      -0.666 -31.607  -0.604  1.00 93.38           N  
ATOM   4042  H   TRP A 258      -1.158 -31.419  -1.466  1.00 93.38           H  
ATOM   4043  CA  TRP A 258      -0.990 -30.743   0.534  1.00 93.38           C  
ATOM   4044  HA  TRP A 258      -0.234 -30.874   1.308  1.00 93.38           H  
ATOM   4045  C   TRP A 258      -2.364 -31.117   1.107  1.00 93.38           C  
ATOM   4046  CB  TRP A 258      -0.942 -29.276   0.082  1.00 93.38           C  
ATOM   4047  HB2 TRP A 258      -1.872 -29.017  -0.423  1.00 93.38           H  
ATOM   4048  HB3 TRP A 258      -0.135 -29.156  -0.641  1.00 93.38           H  
ATOM   4049  O   TRP A 258      -3.278 -31.344   0.309  1.00 93.38           O  
ATOM   4050  CG  TRP A 258      -0.692 -28.304   1.190  1.00 93.38           C  
ATOM   4051  CD1 TRP A 258      -1.613 -27.847   2.068  1.00 93.38           C  
ATOM   4052  HD1 TRP A 258      -2.662 -28.102   2.065  1.00 93.38           H  
ATOM   4053  CD2 TRP A 258       0.568 -27.671   1.574  1.00 93.38           C  
ATOM   4054  CE2 TRP A 258       0.343 -26.907   2.757  1.00 93.38           C  
ATOM   4055  CE3 TRP A 258       1.879 -27.671   1.042  1.00 93.38           C  
ATOM   4056  HE3 TRP A 258       2.075 -28.226   0.136  1.00 93.38           H  
ATOM   4057  NE1 TRP A 258      -1.007 -27.028   2.999  1.00 93.38           N  
ATOM   4058  HE1 TRP A 258      -1.514 -26.571   3.744  1.00 93.38           H  
ATOM   4059  CH2 TRP A 258       2.672 -26.249   2.865  1.00 93.38           C  
ATOM   4060  HH2 TRP A 258       3.472 -25.710   3.350  1.00 93.38           H  
ATOM   4061  CZ2 TRP A 258       1.376 -26.225   3.410  1.00 93.38           C  
ATOM   4062  HZ2 TRP A 258       1.157 -25.674   4.312  1.00 93.38           H  
ATOM   4063  CZ3 TRP A 258       2.920 -26.961   1.676  1.00 93.38           C  
ATOM   4064  HZ3 TRP A 258       3.919 -26.967   1.266  1.00 93.38           H  
ATOM   4065  N   PRO A 259      -2.541 -31.222   2.435  1.00 95.22           N  
ATOM   4066  CA  PRO A 259      -3.829 -31.586   3.015  1.00 95.22           C  
ATOM   4067  HA  PRO A 259      -4.254 -32.427   2.468  1.00 95.22           H  
ATOM   4068  C   PRO A 259      -4.825 -30.415   2.984  1.00 95.22           C  
ATOM   4069  CB  PRO A 259      -3.509 -32.053   4.434  1.00 95.22           C  
ATOM   4070  HB2 PRO A 259      -3.200 -33.098   4.419  1.00 95.22           H  
ATOM   4071  HB3 PRO A 259      -4.354 -31.918   5.109  1.00 95.22           H  
ATOM   4072  O   PRO A 259      -4.461 -29.245   3.120  1.00 95.22           O  
ATOM   4073  CG  PRO A 259      -2.320 -31.170   4.802  1.00 95.22           C  
ATOM   4074  HG2 PRO A 259      -2.681 -30.180   5.083  1.00 95.22           H  
ATOM   4075  HG3 PRO A 259      -1.720 -31.599   5.604  1.00 95.22           H  
ATOM   4076  CD  PRO A 259      -1.543 -31.078   3.488  1.00 95.22           C  
ATOM   4077  HD2 PRO A 259      -1.024 -30.121   3.429  1.00 95.22           H  
ATOM   4078  HD3 PRO A 259      -0.827 -31.898   3.430  1.00 95.22           H  
ATOM   4079  N   GLY A 260      -6.108 -30.725   2.838  1.00 93.96           N  
ATOM   4080  H   GLY A 260      -6.357 -31.695   2.708  1.00 93.96           H  
ATOM   4081  CA  GLY A 260      -7.195 -29.752   2.844  1.00 93.96           C  
ATOM   4082  HA2 GLY A 260      -7.211 -29.223   1.891  1.00 93.96           H  
ATOM   4083  HA3 GLY A 260      -7.032 -29.019   3.633  1.00 93.96           H  
ATOM   4084  C   GLY A 260      -8.561 -30.395   3.070  1.00 93.96           C  
ATOM   4085  O   GLY A 260      -8.695 -31.613   3.196  1.00 93.96           O  
ATOM   4086  N   ARG A 261      -9.593 -29.556   3.102  1.00 93.93           N  
ATOM   4087  H   ARG A 261      -9.381 -28.573   3.013  1.00 93.93           H  
ATOM   4088  CA  ARG A 261     -11.001 -29.932   3.246  1.00 93.93           C  
ATOM   4089  HA  ARG A 261     -11.092 -31.018   3.288  1.00 93.93           H  
ATOM   4090  C   ARG A 261     -11.782 -29.433   2.032  1.00 93.93           C  
ATOM   4091  CB  ARG A 261     -11.516 -29.334   4.566  1.00 93.93           C  
ATOM   4092  HB2 ARG A 261     -11.495 -28.247   4.485  1.00 93.93           H  
ATOM   4093  HB3 ARG A 261     -10.849 -29.626   5.377  1.00 93.93           H  
ATOM   4094  O   ARG A 261     -11.589 -28.297   1.601  1.00 93.93           O  
ATOM   4095  CG  ARG A 261     -12.939 -29.788   4.916  1.00 93.93           C  
ATOM   4096  HG2 ARG A 261     -12.943 -30.845   5.184  1.00 93.93           H  
ATOM   4097  HG3 ARG A 261     -13.583 -29.656   4.047  1.00 93.93           H  
ATOM   4098  CD  ARG A 261     -13.538 -28.953   6.053  1.00 93.93           C  
ATOM   4099  HD2 ARG A 261     -14.613 -29.132   6.033  1.00 93.93           H  
ATOM   4100  HD3 ARG A 261     -13.374 -27.894   5.853  1.00 93.93           H  
ATOM   4101  NE  ARG A 261     -13.009 -29.300   7.392  1.00 93.93           N  
ATOM   4102  HE  ARG A 261     -12.082 -29.694   7.460  1.00 93.93           H  
ATOM   4103  NH1 ARG A 261     -14.901 -28.693   8.532  1.00 93.93           N  
ATOM   4104 HH11 ARG A 261     -15.472 -28.898   9.340  1.00 93.93           H  
ATOM   4105 HH12 ARG A 261     -15.308 -28.250   7.721  1.00 93.93           H  
ATOM   4106  NH2 ARG A 261     -13.334 -29.734   9.639  1.00 93.93           N  
ATOM   4107 HH21 ARG A 261     -14.049 -29.798  10.350  1.00 93.93           H  
ATOM   4108 HH22 ARG A 261     -12.428 -30.156   9.782  1.00 93.93           H  
ATOM   4109  CZ  ARG A 261     -13.725 -29.236   8.506  1.00 93.93           C  
ATOM   4110  N   ILE A 262     -12.673 -30.255   1.488  1.00 91.28           N  
ATOM   4111  H   ILE A 262     -12.773 -31.186   1.869  1.00 91.28           H  
ATOM   4112  CA  ILE A 262     -13.624 -29.813   0.463  1.00 91.28           C  
ATOM   4113  HA  ILE A 262     -13.083 -29.227  -0.280  1.00 91.28           H  
ATOM   4114  C   ILE A 262     -14.665 -28.900   1.108  1.00 91.28           C  
ATOM   4115  CB  ILE A 262     -14.289 -31.008  -0.247  1.00 91.28           C  
ATOM   4116  HB  ILE A 262     -14.848 -31.557   0.512  1.00 91.28           H  
ATOM   4117  O   ILE A 262     -15.260 -29.240   2.130  1.00 91.28           O  
ATOM   4118  CG1 ILE A 262     -13.261 -31.988  -0.852  1.00 91.28           C  
ATOM   4119 HG12 ILE A 262     -13.788 -32.893  -1.155  1.00 91.28           H  
ATOM   4120 HG13 ILE A 262     -12.545 -32.287  -0.086  1.00 91.28           H  
ATOM   4121  CG2 ILE A 262     -15.274 -30.524  -1.330  1.00 91.28           C  
ATOM   4122 HG21 ILE A 262     -16.128 -30.033  -0.863  1.00 91.28           H  
ATOM   4123 HG22 ILE A 262     -15.653 -31.377  -1.894  1.00 91.28           H  
ATOM   4124 HG23 ILE A 262     -14.792 -29.823  -2.010  1.00 91.28           H  
ATOM   4125  CD1 ILE A 262     -12.480 -31.446  -2.052  1.00 91.28           C  
ATOM   4126 HD11 ILE A 262     -12.351 -30.366  -1.970  1.00 91.28           H  
ATOM   4127 HD12 ILE A 262     -13.030 -31.665  -2.967  1.00 91.28           H  
ATOM   4128 HD13 ILE A 262     -11.503 -31.926  -2.105  1.00 91.28           H  
ATOM   4129  N   VAL A 263     -14.891 -27.744   0.497  1.00 89.45           N  
ATOM   4130  H   VAL A 263     -14.404 -27.563  -0.369  1.00 89.45           H  
ATOM   4131  CA  VAL A 263     -15.856 -26.730   0.939  1.00 89.45           C  
ATOM   4132  HA  VAL A 263     -16.529 -27.164   1.679  1.00 89.45           H  
ATOM   4133  C   VAL A 263     -16.710 -26.290  -0.246  1.00 89.45           C  
ATOM   4134  CB  VAL A 263     -15.149 -25.527   1.597  1.00 89.45           C  
ATOM   4135  HB  VAL A 263     -15.916 -24.824   1.921  1.00 89.45           H  
ATOM   4136  O   VAL A 263     -16.387 -26.594  -1.394  1.00 89.45           O  
ATOM   4137  CG1 VAL A 263     -14.351 -25.947   2.839  1.00 89.45           C  
ATOM   4138 HG11 VAL A 263     -15.004 -26.478   3.530  1.00 89.45           H  
ATOM   4139 HG12 VAL A 263     -13.517 -26.592   2.562  1.00 89.45           H  
ATOM   4140 HG13 VAL A 263     -13.960 -25.062   3.341  1.00 89.45           H  
ATOM   4141  CG2 VAL A 263     -14.212 -24.791   0.633  1.00 89.45           C  
ATOM   4142 HG21 VAL A 263     -13.790 -23.928   1.148  1.00 89.45           H  
ATOM   4143 HG22 VAL A 263     -14.771 -24.429  -0.230  1.00 89.45           H  
ATOM   4144 HG23 VAL A 263     -13.406 -25.448   0.306  1.00 89.45           H  
ATOM   4145  N   SER A 264     -17.789 -25.558   0.006  1.00 84.70           N  
ATOM   4146  H   SER A 264     -18.031 -25.345   0.963  1.00 84.70           H  
ATOM   4147  CA  SER A 264     -18.562 -24.922  -1.063  1.00 84.70           C  
ATOM   4148  HA  SER A 264     -18.698 -25.627  -1.883  1.00 84.70           H  
ATOM   4149  C   SER A 264     -17.889 -23.660  -1.619  1.00 84.70           C  
ATOM   4150  CB  SER A 264     -19.944 -24.561  -0.543  1.00 84.70           C  
ATOM   4151  HB2 SER A 264     -20.490 -25.464  -0.270  1.00 84.70           H  
ATOM   4152  HB3 SER A 264     -19.839 -23.917   0.330  1.00 84.70           H  
ATOM   4153  O   SER A 264     -17.095 -22.991  -0.947  1.00 84.70           O  
ATOM   4154  OG  SER A 264     -20.637 -23.870  -1.553  1.00 84.70           O  
ATOM   4155  HG  SER A 264     -20.994 -24.537  -2.145  1.00 84.70           H  
ATOM   4156  N   TRP A 265     -18.312 -23.264  -2.821  1.00 80.57           N  
ATOM   4157  H   TRP A 265     -19.001 -23.854  -3.265  1.00 80.57           H  
ATOM   4158  CA  TRP A 265     -18.187 -21.891  -3.299  1.00 80.57           C  
ATOM   4159  HA  TRP A 265     -17.126 -21.700  -3.465  1.00 80.57           H  
ATOM   4160  C   TRP A 265     -18.694 -20.816  -2.324  1.00 80.57           C  
ATOM   4161  CB  TRP A 265     -18.903 -21.754  -4.640  1.00 80.57           C  
ATOM   4162  HB2 TRP A 265     -18.535 -22.553  -5.284  1.00 80.57           H  
ATOM   4163  HB3 TRP A 265     -18.588 -20.810  -5.086  1.00 80.57           H  
ATOM   4164  O   TRP A 265     -18.031 -19.778  -2.239  1.00 80.57           O  
ATOM   4165  CG  TRP A 265     -20.410 -21.783  -4.643  1.00 80.57           C  
ATOM   4166  CD1 TRP A 265     -21.157 -22.896  -4.786  1.00 80.57           C  
ATOM   4167  HD1 TRP A 265     -20.753 -23.893  -4.876  1.00 80.57           H  
ATOM   4168  CD2 TRP A 265     -21.384 -20.694  -4.527  1.00 80.57           C  
ATOM   4169  CE2 TRP A 265     -22.700 -21.244  -4.627  1.00 80.57           C  
ATOM   4170  CE3 TRP A 265     -21.300 -19.300  -4.324  1.00 80.57           C  
ATOM   4171  HE3 TRP A 265     -20.333 -18.852  -4.150  1.00 80.57           H  
ATOM   4172  NE1 TRP A 265     -22.499 -22.598  -4.734  1.00 80.57           N  
ATOM   4173  HE1 TRP A 265     -23.208 -23.308  -4.618  1.00 80.57           H  
ATOM   4174  CH2 TRP A 265     -23.731 -19.068  -4.399  1.00 80.57           C  
ATOM   4175  HH2 TRP A 265     -24.615 -18.452  -4.312  1.00 80.57           H  
ATOM   4176  CZ2 TRP A 265     -23.857 -20.455  -4.571  1.00 80.57           C  
ATOM   4177  HZ2 TRP A 265     -24.833 -20.916  -4.615  1.00 80.57           H  
ATOM   4178  CZ3 TRP A 265     -22.454 -18.494  -4.270  1.00 80.57           C  
ATOM   4179  HZ3 TRP A 265     -22.363 -17.435  -4.078  1.00 80.57           H  
ATOM   4180  N   TRP A 266     -19.780 -21.038  -1.562  1.00 77.83           N  
ATOM   4181  H   TRP A 266     -20.270 -21.917  -1.647  1.00 77.83           H  
ATOM   4182  CA  TRP A 266     -20.311 -20.021  -0.634  1.00 77.83           C  
ATOM   4183  HA  TRP A 266     -20.492 -19.114  -1.210  1.00 77.83           H  
ATOM   4184  C   TRP A 266     -19.268 -19.648   0.426  1.00 77.83           C  
ATOM   4185  CB  TRP A 266     -21.673 -20.430  -0.020  1.00 77.83           C  
ATOM   4186  HB2 TRP A 266     -22.363 -20.619  -0.842  1.00 77.83           H  
ATOM   4187  HB3 TRP A 266     -22.065 -19.566   0.516  1.00 77.83           H  
ATOM   4188  O   TRP A 266     -18.956 -18.472   0.608  1.00 77.83           O  
ATOM   4189  CG  TRP A 266     -21.742 -21.608   0.921  1.00 77.83           C  
ATOM   4190  CD1 TRP A 266     -21.288 -21.646   2.198  1.00 77.83           C  
ATOM   4191  HD1 TRP A 266     -20.838 -20.814   2.720  1.00 77.83           H  
ATOM   4192  CD2 TRP A 266     -22.383 -22.909   0.709  1.00 77.83           C  
ATOM   4193  CE2 TRP A 266     -22.102 -23.745   1.832  1.00 77.83           C  
ATOM   4194  CE3 TRP A 266     -23.117 -23.493  -0.346  1.00 77.83           C  
ATOM   4195  HE3 TRP A 266     -23.361 -22.901  -1.215  1.00 77.83           H  
ATOM   4196  NE1 TRP A 266     -21.490 -22.905   2.734  1.00 77.83           N  
ATOM   4197  HE1 TRP A 266     -21.316 -23.142   3.700  1.00 77.83           H  
ATOM   4198  CH2 TRP A 266     -23.099 -25.672   0.764  1.00 77.83           C  
ATOM   4199  HH2 TRP A 266     -23.377 -26.715   0.771  1.00 77.83           H  
ATOM   4200  CZ2 TRP A 266     -22.438 -25.106   1.865  1.00 77.83           C  
ATOM   4201  HZ2 TRP A 266     -22.195 -25.716   2.722  1.00 77.83           H  
ATOM   4202  CZ3 TRP A 266     -23.421 -24.868  -0.341  1.00 77.83           C  
ATOM   4203  HZ3 TRP A 266     -23.914 -25.310  -1.194  1.00 77.83           H  
ATOM   4204  N   MET A 267     -18.623 -20.655   1.021  1.00 77.69           N  
ATOM   4205  H   MET A 267     -18.935 -21.590   0.802  1.00 77.69           H  
ATOM   4206  CA  MET A 267     -17.567 -20.489   2.026  1.00 77.69           C  
ATOM   4207  HA  MET A 267     -17.942 -19.840   2.818  1.00 77.69           H  
ATOM   4208  C   MET A 267     -16.301 -19.830   1.450  1.00 77.69           C  
ATOM   4209  CB  MET A 267     -17.272 -21.871   2.626  1.00 77.69           C  
ATOM   4210  HB2 MET A 267     -16.768 -22.488   1.882  1.00 77.69           H  
ATOM   4211  HB3 MET A 267     -18.219 -22.346   2.881  1.00 77.69           H  
ATOM   4212  O   MET A 267     -15.601 -19.109   2.153  1.00 77.69           O  
ATOM   4213  CG  MET A 267     -16.413 -21.803   3.892  1.00 77.69           C  
ATOM   4214  HG2 MET A 267     -16.898 -21.156   4.623  1.00 77.69           H  
ATOM   4215  HG3 MET A 267     -15.449 -21.362   3.638  1.00 77.69           H  
ATOM   4216  SD  MET A 267     -16.105 -23.418   4.661  1.00 77.69           S  
ATOM   4217  CE  MET A 267     -17.751 -23.816   5.321  1.00 77.69           C  
ATOM   4218  HE1 MET A 267     -17.699 -24.744   5.890  1.00 77.69           H  
ATOM   4219  HE2 MET A 267     -18.465 -23.941   4.507  1.00 77.69           H  
ATOM   4220  HE3 MET A 267     -18.086 -23.017   5.981  1.00 77.69           H  
ATOM   4221  N   SER A 268     -16.028 -20.018   0.154  1.00 69.71           N  
ATOM   4222  H   SER A 268     -16.631 -20.643  -0.362  1.00 69.71           H  
ATOM   4223  CA  SER A 268     -14.900 -19.373  -0.538  1.00 69.71           C  
ATOM   4224  HA  SER A 268     -14.040 -19.398   0.132  1.00 69.71           H  
ATOM   4225  C   SER A 268     -15.133 -17.897  -0.911  1.00 69.71           C  
ATOM   4226  CB  SER A 268     -14.535 -20.180  -1.788  1.00 69.71           C  
ATOM   4227  HB2 SER A 268     -14.558 -21.245  -1.557  1.00 69.71           H  
ATOM   4228  HB3 SER A 268     -13.524 -19.915  -2.096  1.00 69.71           H  
ATOM   4229  O   SER A 268     -14.198 -17.230  -1.365  1.00 69.71           O  
ATOM   4230  OG  SER A 268     -15.419 -19.901  -2.858  1.00 69.71           O  
ATOM   4231  HG  SER A 268     -16.323 -19.952  -2.541  1.00 69.71           H  
ATOM   4232  N   GLY A 269     -16.374 -17.397  -0.796  1.00 69.75           N  
ATOM   4233  H   GLY A 269     -17.081 -17.979  -0.369  1.00 69.75           H  
ATOM   4234  CA  GLY A 269     -16.782 -16.054  -1.230  1.00 69.75           C  
ATOM   4235  HA2 GLY A 269     -17.815 -15.894  -0.922  1.00 69.75           H  
ATOM   4236  HA3 GLY A 269     -16.157 -15.313  -0.731  1.00 69.75           H  
ATOM   4237  C   GLY A 269     -16.696 -15.816  -2.747  1.00 69.75           C  
ATOM   4238  O   GLY A 269     -16.524 -14.677  -3.185  1.00 69.75           O  
ATOM   4239  N   ARG A 270     -16.723 -16.878  -3.565  1.00 70.67           N  
ATOM   4240  H   ARG A 270     -16.930 -17.773  -3.146  1.00 70.67           H  
ATOM   4241  CA  ARG A 270     -16.435 -16.847  -5.016  1.00 70.67           C  
ATOM   4242  HA  ARG A 270     -16.564 -15.826  -5.377  1.00 70.67           H  
ATOM   4243  C   ARG A 270     -17.433 -17.711  -5.797  1.00 70.67           C  
ATOM   4244  CB  ARG A 270     -14.974 -17.281  -5.242  1.00 70.67           C  
ATOM   4245  HB2 ARG A 270     -14.830 -18.259  -4.783  1.00 70.67           H  
ATOM   4246  HB3 ARG A 270     -14.778 -17.374  -6.310  1.00 70.67           H  
ATOM   4247  O   ARG A 270     -18.309 -18.333  -5.222  1.00 70.67           O  
ATOM   4248  CG  ARG A 270     -13.957 -16.289  -4.649  1.00 70.67           C  
ATOM   4249  HG2 ARG A 270     -14.188 -16.094  -3.602  1.00 70.67           H  
ATOM   4250  HG3 ARG A 270     -14.010 -15.345  -5.191  1.00 70.67           H  
ATOM   4251  CD  ARG A 270     -12.537 -16.858  -4.716  1.00 70.67           C  
ATOM   4252  HD2 ARG A 270     -12.562 -17.863  -4.294  1.00 70.67           H  
ATOM   4253  HD3 ARG A 270     -12.212 -16.922  -5.755  1.00 70.67           H  
ATOM   4254  NE  ARG A 270     -11.578 -16.072  -3.920  1.00 70.67           N  
ATOM   4255  HE  ARG A 270     -11.411 -16.421  -2.987  1.00 70.67           H  
ATOM   4256  NH1 ARG A 270     -11.291 -14.279  -5.332  1.00 70.67           N  
ATOM   4257 HH11 ARG A 270     -10.917 -13.353  -5.483  1.00 70.67           H  
ATOM   4258 HH12 ARG A 270     -12.062 -14.620  -5.888  1.00 70.67           H  
ATOM   4259  NH2 ARG A 270     -10.138 -14.383  -3.426  1.00 70.67           N  
ATOM   4260 HH21 ARG A 270      -9.950 -14.817  -2.533  1.00 70.67           H  
ATOM   4261 HH22 ARG A 270      -9.749 -13.470  -3.617  1.00 70.67           H  
ATOM   4262  CZ  ARG A 270     -11.008 -14.922  -4.232  1.00 70.67           C  
ATOM   4263  N   SER A 271     -17.351 -17.729  -7.127  1.00 73.59           N  
ATOM   4264  H   SER A 271     -16.586 -17.241  -7.571  1.00 73.59           H  
ATOM   4265  CA  SER A 271     -18.314 -18.438  -7.988  1.00 73.59           C  
ATOM   4266  HA  SER A 271     -19.306 -18.027  -7.795  1.00 73.59           H  
ATOM   4267  C   SER A 271     -18.371 -19.958  -7.753  1.00 73.59           C  
ATOM   4268  CB  SER A 271     -17.959 -18.186  -9.459  1.00 73.59           C  
ATOM   4269  HB2 SER A 271     -18.077 -17.127  -9.686  1.00 73.59           H  
ATOM   4270  HB3 SER A 271     -18.627 -18.760 -10.102  1.00 73.59           H  
ATOM   4271  O   SER A 271     -17.316 -20.577  -7.577  1.00 73.59           O  
ATOM   4272  OG  SER A 271     -16.619 -18.574  -9.706  1.00 73.59           O  
ATOM   4273  HG  SER A 271     -16.524 -19.471  -9.378  1.00 73.59           H  
ATOM   4274  N   ARG A 272     -19.575 -20.555  -7.887  1.00 78.41           N  
ATOM   4275  H   ARG A 272     -20.392 -19.962  -7.870  1.00 78.41           H  
ATOM   4276  CA  ARG A 272     -19.809 -22.016  -8.004  1.00 78.41           C  
ATOM   4277  HA  ARG A 272     -19.726 -22.456  -7.010  1.00 78.41           H  
ATOM   4278  C   ARG A 272     -18.724 -22.679  -8.858  1.00 78.41           C  
ATOM   4279  CB  ARG A 272     -21.253 -22.331  -8.482  1.00 78.41           C  
ATOM   4280  HB2 ARG A 272     -21.391 -21.942  -9.491  1.00 78.41           H  
ATOM   4281  HB3 ARG A 272     -21.945 -21.813  -7.819  1.00 78.41           H  
ATOM   4282  O   ARG A 272     -18.343 -22.154  -9.909  1.00 78.41           O  
ATOM   4283  CG  ARG A 272     -21.625 -23.838  -8.474  1.00 78.41           C  
ATOM   4284  HG2 ARG A 272     -21.083 -24.329  -9.282  1.00 78.41           H  
ATOM   4285  HG3 ARG A 272     -21.306 -24.281  -7.531  1.00 78.41           H  
ATOM   4286  CD  ARG A 272     -23.141 -24.114  -8.649  1.00 78.41           C  
ATOM   4287  HD2 ARG A 272     -23.517 -23.509  -9.475  1.00 78.41           H  
ATOM   4288  HD3 ARG A 272     -23.663 -23.823  -7.738  1.00 78.41           H  
ATOM   4289  NE  ARG A 272     -23.424 -25.539  -8.954  1.00 78.41           N  
ATOM   4290  HE  ARG A 272     -22.628 -26.117  -9.181  1.00 78.41           H  
ATOM   4291  NH1 ARG A 272     -25.766 -25.640  -8.865  1.00 78.41           N  
ATOM   4292 HH11 ARG A 272     -26.554 -26.224  -9.103  1.00 78.41           H  
ATOM   4293 HH12 ARG A 272     -25.888 -24.784  -8.342  1.00 78.41           H  
ATOM   4294  NH2 ARG A 272     -24.641 -27.347  -9.619  1.00 78.41           N  
ATOM   4295 HH21 ARG A 272     -25.554 -27.725  -9.831  1.00 78.41           H  
ATOM   4296 HH22 ARG A 272     -23.837 -27.835  -9.986  1.00 78.41           H  
ATOM   4297  CZ  ARG A 272     -24.598 -26.149  -9.126  1.00 78.41           C  
ATOM   4298  N   ALA A 273     -18.188 -23.786  -8.352  1.00 71.43           N  
ATOM   4299  H   ALA A 273     -18.571 -24.164  -7.497  1.00 71.43           H  
ATOM   4300  CA  ALA A 273     -17.183 -24.581  -9.040  1.00 71.43           C  
ATOM   4301  HA  ALA A 273     -16.297 -23.969  -9.205  1.00 71.43           H  
ATOM   4302  C   ALA A 273     -17.715 -25.064 -10.404  1.00 71.43           C  
ATOM   4303  CB  ALA A 273     -16.822 -25.746  -8.116  1.00 71.43           C  
ATOM   4304  HB1 ALA A 273     -17.704 -26.375  -7.991  1.00 71.43           H  
ATOM   4305  HB2 ALA A 273     -16.498 -25.375  -7.143  1.00 71.43           H  
ATOM   4306  HB3 ALA A 273     -16.024 -26.351  -8.547  1.00 71.43           H  
ATOM   4307  O   ALA A 273     -18.914 -25.279 -10.560  1.00 71.43           O  
ATOM   4308  N   ALA A 274     -16.830 -25.235 -11.388  1.00 71.20           N  
ATOM   4309  H   ALA A 274     -15.848 -25.172 -11.162  1.00 71.20           H  
ATOM   4310  CA  ALA A 274     -17.203 -25.896 -12.640  1.00 71.20           C  
ATOM   4311  HA  ALA A 274     -18.197 -25.565 -12.941  1.00 71.20           H  
ATOM   4312  C   ALA A 274     -17.269 -27.420 -12.430  1.00 71.20           C  
ATOM   4313  CB  ALA A 274     -16.211 -25.486 -13.736  1.00 71.20           C  
ATOM   4314  HB1 ALA A 274     -16.493 -25.964 -14.675  1.00 71.20           H  
ATOM   4315  HB2 ALA A 274     -15.202 -25.798 -13.463  1.00 71.20           H  
ATOM   4316  HB3 ALA A 274     -16.243 -24.404 -13.868  1.00 71.20           H  
ATOM   4317  O   ALA A 274     -16.618 -27.942 -11.520  1.00 71.20           O  
ATOM   4318  N   ASP A 275     -17.992 -28.134 -13.285  1.00 70.84           N  
ATOM   4319  H   ASP A 275     -18.632 -27.657 -13.903  1.00 70.84           H  
ATOM   4320  CA  ASP A 275     -18.158 -29.591 -13.181  1.00 70.84           C  
ATOM   4321  HA  ASP A 275     -18.612 -29.801 -12.212  1.00 70.84           H  
ATOM   4322  C   ASP A 275     -16.809 -30.324 -13.257  1.00 70.84           C  
ATOM   4323  CB  ASP A 275     -19.128 -30.107 -14.255  1.00 70.84           C  
ATOM   4324  HB2 ASP A 275     -19.471 -31.105 -13.983  1.00 70.84           H  
ATOM   4325  HB3 ASP A 275     -18.599 -30.181 -15.205  1.00 70.84           H  
ATOM   4326  O   ASP A 275     -15.911 -29.955 -14.023  1.00 70.84           O  
ATOM   4327  CG  ASP A 275     -20.331 -29.176 -14.421  1.00 70.84           C  
ATOM   4328  OD1 ASP A 275     -20.885 -28.765 -13.379  1.00 70.84           O  
ATOM   4329  OD2 ASP A 275     -20.559 -28.763 -15.577  1.00 70.84           O  
ATOM   4330  N   GLY A 276     -16.622 -31.351 -12.424  1.00 75.72           N  
ATOM   4331  H   GLY A 276     -17.380 -31.643 -11.825  1.00 75.72           H  
ATOM   4332  CA  GLY A 276     -15.316 -31.985 -12.230  1.00 75.72           C  
ATOM   4333  HA2 GLY A 276     -15.454 -32.840 -11.568  1.00 75.72           H  
ATOM   4334  HA3 GLY A 276     -14.918 -32.320 -13.188  1.00 75.72           H  
ATOM   4335  C   GLY A 276     -14.279 -31.100 -11.540  1.00 75.72           C  
ATOM   4336  O   GLY A 276     -13.077 -31.363 -11.645  1.00 75.72           O  
ATOM   4337  N   THR A 277     -14.730 -30.069 -10.822  1.00 79.59           N  
ATOM   4338  H   THR A 277     -15.721 -29.874 -10.849  1.00 79.59           H  
ATOM   4339  CA  THR A 277     -13.905 -29.237  -9.943  1.00 79.59           C  
ATOM   4340  HA  THR A 277     -12.976 -29.781  -9.769  1.00 79.59           H  
ATOM   4341  C   THR A 277     -14.559 -29.076  -8.566  1.00 79.59           C  
ATOM   4342  CB  THR A 277     -13.517 -27.887 -10.587  1.00 79.59           C  
ATOM   4343  HB  THR A 277     -12.605 -27.531 -10.109  1.00 79.59           H  
ATOM   4344  O   THR A 277     -15.762 -29.263  -8.399  1.00 79.59           O  
ATOM   4345  CG2 THR A 277     -13.277 -27.931 -12.097  1.00 79.59           C  
ATOM   4346 HG21 THR A 277     -13.016 -26.932 -12.448  1.00 79.59           H  
ATOM   4347 HG22 THR A 277     -14.179 -28.244 -12.623  1.00 79.59           H  
ATOM   4348 HG23 THR A 277     -12.485 -28.645 -12.325  1.00 79.59           H  
ATOM   4349  OG1 THR A 277     -14.480 -26.892 -10.402  1.00 79.59           O  
ATOM   4350  HG1 THR A 277     -15.308 -27.290 -10.680  1.00 79.59           H  
ATOM   4351  N   ARG A 278     -13.740 -28.769  -7.560  1.00 84.53           N  
ATOM   4352  H   ARG A 278     -12.770 -28.602  -7.785  1.00 84.53           H  
ATOM   4353  CA  ARG A 278     -14.102 -28.571  -6.150  1.00 84.53           C  
ATOM   4354  HA  ARG A 278     -15.176 -28.415  -6.050  1.00 84.53           H  
ATOM   4355  C   ARG A 278     -13.400 -27.323  -5.633  1.00 84.53           C  
ATOM   4356  CB  ARG A 278     -13.666 -29.785  -5.298  1.00 84.53           C  
ATOM   4357  HB2 ARG A 278     -13.942 -29.599  -4.260  1.00 84.53           H  
ATOM   4358  HB3 ARG A 278     -12.579 -29.866  -5.336  1.00 84.53           H  
ATOM   4359  O   ARG A 278     -12.293 -27.031  -6.092  1.00 84.53           O  
ATOM   4360  CG  ARG A 278     -14.254 -31.142  -5.717  1.00 84.53           C  
ATOM   4361  HG2 ARG A 278     -13.988 -31.355  -6.752  1.00 84.53           H  
ATOM   4362  HG3 ARG A 278     -13.831 -31.928  -5.091  1.00 84.53           H  
ATOM   4363  CD  ARG A 278     -15.772 -31.166  -5.572  1.00 84.53           C  
ATOM   4364  HD2 ARG A 278     -16.194 -30.359  -6.171  1.00 84.53           H  
ATOM   4365  HD3 ARG A 278     -16.039 -30.998  -4.528  1.00 84.53           H  
ATOM   4366  NE  ARG A 278     -16.335 -32.450  -6.004  1.00 84.53           N  
ATOM   4367  HE  ARG A 278     -16.418 -33.158  -5.289  1.00 84.53           H  
ATOM   4368  NH1 ARG A 278     -17.007 -31.881  -8.145  1.00 84.53           N  
ATOM   4369 HH11 ARG A 278     -17.483 -32.176  -8.986  1.00 84.53           H  
ATOM   4370 HH12 ARG A 278     -16.704 -30.923  -8.036  1.00 84.53           H  
ATOM   4371  NH2 ARG A 278     -17.406 -33.904  -7.339  1.00 84.53           N  
ATOM   4372 HH21 ARG A 278     -17.343 -34.592  -6.602  1.00 84.53           H  
ATOM   4373 HH22 ARG A 278     -17.916 -34.130  -8.181  1.00 84.53           H  
ATOM   4374  CZ  ARG A 278     -16.911 -32.727  -7.158  1.00 84.53           C  
ATOM   4375  N   TRP A 279     -13.996 -26.638  -4.667  1.00 86.45           N  
ATOM   4376  H   TRP A 279     -14.923 -26.915  -4.379  1.00 86.45           H  
ATOM   4377  CA  TRP A 279     -13.277 -25.732  -3.781  1.00 86.45           C  
ATOM   4378  HA  TRP A 279     -12.487 -25.234  -4.344  1.00 86.45           H  
ATOM   4379  C   TRP A 279     -12.624 -26.537  -2.654  1.00 86.45           C  
ATOM   4380  CB  TRP A 279     -14.210 -24.637  -3.252  1.00 86.45           C  
ATOM   4381  HB2 TRP A 279     -13.719 -24.139  -2.417  1.00 86.45           H  
ATOM   4382  HB3 TRP A 279     -15.128 -25.083  -2.871  1.00 86.45           H  
ATOM   4383  O   TRP A 279     -13.277 -27.329  -1.977  1.00 86.45           O  
ATOM   4384  CG  TRP A 279     -14.562 -23.587  -4.255  1.00 86.45           C  
ATOM   4385  CD1 TRP A 279     -15.706 -23.516  -4.974  1.00 86.45           C  
ATOM   4386  HD1 TRP A 279     -16.523 -24.217  -4.892  1.00 86.45           H  
ATOM   4387  CD2 TRP A 279     -13.768 -22.429  -4.645  1.00 86.45           C  
ATOM   4388  CE2 TRP A 279     -14.502 -21.684  -5.612  1.00 86.45           C  
ATOM   4389  CE3 TRP A 279     -12.495 -21.939  -4.278  1.00 86.45           C  
ATOM   4390  HE3 TRP A 279     -11.927 -22.482  -3.537  1.00 86.45           H  
ATOM   4391  NE1 TRP A 279     -15.677 -22.385  -5.775  1.00 86.45           N  
ATOM   4392  HE1 TRP A 279     -16.453 -22.070  -6.339  1.00 86.45           H  
ATOM   4393  CH2 TRP A 279     -12.719 -20.061  -5.822  1.00 86.45           C  
ATOM   4394  HH2 TRP A 279     -12.308 -19.175  -6.282  1.00 86.45           H  
ATOM   4395  CZ2 TRP A 279     -13.994 -20.519  -6.202  1.00 86.45           C  
ATOM   4396  HZ2 TRP A 279     -14.590 -19.990  -6.932  1.00 86.45           H  
ATOM   4397  CZ3 TRP A 279     -11.976 -20.761  -4.852  1.00 86.45           C  
ATOM   4398  HZ3 TRP A 279     -11.005 -20.401  -4.546  1.00 86.45           H  
ATOM   4399  N   VAL A 280     -11.321 -26.340  -2.466  1.00 89.61           N  
ATOM   4400  H   VAL A 280     -10.841 -25.715  -3.098  1.00 89.61           H  
ATOM   4401  CA  VAL A 280     -10.548 -26.893  -1.347  1.00 89.61           C  
ATOM   4402  HA  VAL A 280     -11.183 -27.553  -0.756  1.00 89.61           H  
ATOM   4403  C   VAL A 280     -10.093 -25.741  -0.467  1.00 89.61           C  
ATOM   4404  CB  VAL A 280      -9.326 -27.704  -1.821  1.00 89.61           C  
ATOM   4405  HB  VAL A 280      -8.598 -27.035  -2.279  1.00 89.61           H  
ATOM   4406  O   VAL A 280      -9.533 -24.779  -0.989  1.00 89.61           O  
ATOM   4407  CG1 VAL A 280      -8.657 -28.438  -0.651  1.00 89.61           C  
ATOM   4408 HG11 VAL A 280      -7.825 -29.044  -1.010  1.00 89.61           H  
ATOM   4409 HG12 VAL A 280      -8.256 -27.718   0.063  1.00 89.61           H  
ATOM   4410 HG13 VAL A 280      -9.376 -29.081  -0.144  1.00 89.61           H  
ATOM   4411  CG2 VAL A 280      -9.711 -28.758  -2.863  1.00 89.61           C  
ATOM   4412 HG21 VAL A 280      -8.839 -29.376  -3.078  1.00 89.61           H  
ATOM   4413 HG22 VAL A 280     -10.074 -28.280  -3.772  1.00 89.61           H  
ATOM   4414 HG23 VAL A 280     -10.494 -29.396  -2.453  1.00 89.61           H  
ATOM   4415  N   MET A 281     -10.318 -25.853   0.838  1.00 91.85           N  
ATOM   4416  H   MET A 281     -10.804 -26.679   1.159  1.00 91.85           H  
ATOM   4417  CA  MET A 281      -9.682 -25.043   1.874  1.00 91.85           C  
ATOM   4418  HA  MET A 281      -9.384 -24.075   1.471  1.00 91.85           H  
ATOM   4419  C   MET A 281      -8.441 -25.798   2.364  1.00 91.85           C  
ATOM   4420  CB  MET A 281     -10.702 -24.821   2.998  1.00 91.85           C  
ATOM   4421  HB2 MET A 281     -11.612 -24.405   2.565  1.00 91.85           H  
ATOM   4422  HB3 MET A 281     -10.953 -25.781   3.450  1.00 91.85           H  
ATOM   4423  O   MET A 281      -8.564 -26.939   2.812  1.00 91.85           O  
ATOM   4424  CG  MET A 281     -10.208 -23.863   4.083  1.00 91.85           C  
ATOM   4425  HG2 MET A 281      -9.961 -22.910   3.615  1.00 91.85           H  
ATOM   4426  HG3 MET A 281      -9.304 -24.260   4.545  1.00 91.85           H  
ATOM   4427  SD  MET A 281     -11.442 -23.553   5.376  1.00 91.85           S  
ATOM   4428  CE  MET A 281     -11.392 -25.121   6.288  1.00 91.85           C  
ATOM   4429  HE1 MET A 281     -11.701 -25.940   5.639  1.00 91.85           H  
ATOM   4430  HE2 MET A 281     -10.379 -25.299   6.648  1.00 91.85           H  
ATOM   4431  HE3 MET A 281     -12.068 -25.061   7.140  1.00 91.85           H  
ATOM   4432  N   TRP A 282      -7.250 -25.220   2.228  1.00 92.96           N  
ATOM   4433  H   TRP A 282      -7.193 -24.285   1.851  1.00 92.96           H  
ATOM   4434  CA  TRP A 282      -6.001 -25.876   2.629  1.00 92.96           C  
ATOM   4435  HA  TRP A 282      -6.083 -26.944   2.426  1.00 92.96           H  
ATOM   4436  C   TRP A 282      -5.740 -25.709   4.127  1.00 92.96           C  
ATOM   4437  CB  TRP A 282      -4.825 -25.343   1.805  1.00 92.96           C  
ATOM   4438  HB2 TRP A 282      -3.928 -25.901   2.076  1.00 92.96           H  
ATOM   4439  HB3 TRP A 282      -4.652 -24.303   2.080  1.00 92.96           H  
ATOM   4440  O   TRP A 282      -5.945 -24.630   4.682  1.00 92.96           O  
ATOM   4441  CG  TRP A 282      -5.000 -25.425   0.318  1.00 92.96           C  
ATOM   4442  CD1 TRP A 282      -5.174 -24.359  -0.490  1.00 92.96           C  
ATOM   4443  HD1 TRP A 282      -5.193 -23.337  -0.139  1.00 92.96           H  
ATOM   4444  CD2 TRP A 282      -5.019 -26.594  -0.559  1.00 92.96           C  
ATOM   4445  CE2 TRP A 282      -5.244 -26.146  -1.897  1.00 92.96           C  
ATOM   4446  CE3 TRP A 282      -4.858 -27.984  -0.371  1.00 92.96           C  
ATOM   4447  HE3 TRP A 282      -4.691 -28.362   0.627  1.00 92.96           H  
ATOM   4448  NE1 TRP A 282      -5.332 -24.776  -1.794  1.00 92.96           N  
ATOM   4449  HE1 TRP A 282      -5.473 -24.132  -2.559  1.00 92.96           H  
ATOM   4450  CH2 TRP A 282      -5.120 -28.398  -2.768  1.00 92.96           C  
ATOM   4451  HH2 TRP A 282      -5.144 -29.083  -3.602  1.00 92.96           H  
ATOM   4452  CZ2 TRP A 282      -5.303 -27.024  -2.990  1.00 92.96           C  
ATOM   4453  HZ2 TRP A 282      -5.468 -26.636  -3.984  1.00 92.96           H  
ATOM   4454  CZ3 TRP A 282      -4.901 -28.874  -1.462  1.00 92.96           C  
ATOM   4455  HZ3 TRP A 282      -4.767 -29.930  -1.278  1.00 92.96           H  
ATOM   4456  N   PHE A 283      -5.237 -26.761   4.771  1.00 93.39           N  
ATOM   4457  H   PHE A 283      -5.042 -27.610   4.260  1.00 93.39           H  
ATOM   4458  CA  PHE A 283      -4.719 -26.648   6.134  1.00 93.39           C  
ATOM   4459  HA  PHE A 283      -5.403 -26.041   6.728  1.00 93.39           H  
ATOM   4460  C   PHE A 283      -3.361 -25.922   6.136  1.00 93.39           C  
ATOM   4461  CB  PHE A 283      -4.661 -28.034   6.784  1.00 93.39           C  
ATOM   4462  HB2 PHE A 283      -4.165 -27.939   7.750  1.00 93.39           H  
ATOM   4463  HB3 PHE A 283      -4.051 -28.693   6.165  1.00 93.39           H  
ATOM   4464  O   PHE A 283      -2.644 -25.894   5.129  1.00 93.39           O  
ATOM   4465  CG  PHE A 283      -6.016 -28.673   7.032  1.00 93.39           C  
ATOM   4466  CD1 PHE A 283      -6.837 -28.196   8.069  1.00 93.39           C  
ATOM   4467  HD1 PHE A 283      -6.509 -27.361   8.671  1.00 93.39           H  
ATOM   4468  CD2 PHE A 283      -6.447 -29.764   6.259  1.00 93.39           C  
ATOM   4469  HD2 PHE A 283      -5.803 -30.148   5.481  1.00 93.39           H  
ATOM   4470  CE1 PHE A 283      -8.067 -28.819   8.342  1.00 93.39           C  
ATOM   4471  HE1 PHE A 283      -8.669 -28.461   9.164  1.00 93.39           H  
ATOM   4472  CE2 PHE A 283      -7.682 -30.385   6.519  1.00 93.39           C  
ATOM   4473  HE2 PHE A 283      -7.990 -31.238   5.932  1.00 93.39           H  
ATOM   4474  CZ  PHE A 283      -8.490 -29.916   7.570  1.00 93.39           C  
ATOM   4475  HZ  PHE A 283      -9.422 -30.410   7.801  1.00 93.39           H  
ATOM   4476  N   GLY A 284      -2.998 -25.330   7.270  1.00 89.00           N  
ATOM   4477  H   GLY A 284      -3.619 -25.425   8.061  1.00 89.00           H  
ATOM   4478  CA  GLY A 284      -1.784 -24.544   7.479  1.00 89.00           C  
ATOM   4479  HA2 GLY A 284      -1.004 -24.877   6.795  1.00 89.00           H  
ATOM   4480  HA3 GLY A 284      -1.439 -24.709   8.500  1.00 89.00           H  
ATOM   4481  C   GLY A 284      -1.991 -23.043   7.274  1.00 89.00           C  
ATOM   4482  O   GLY A 284      -1.655 -22.270   8.175  1.00 89.00           O  
ATOM   4483  N   ASP A 285      -2.550 -22.632   6.127  1.00 81.90           N  
ATOM   4484  H   ASP A 285      -2.778 -23.327   5.430  1.00 81.90           H  
ATOM   4485  CA  ASP A 285      -2.773 -21.215   5.771  1.00 81.90           C  
ATOM   4486  HA  ASP A 285      -2.488 -20.614   6.634  1.00 81.90           H  
ATOM   4487  C   ASP A 285      -4.240 -20.819   5.502  1.00 81.90           C  
ATOM   4488  CB  ASP A 285      -1.818 -20.789   4.635  1.00 81.90           C  
ATOM   4489  HB2 ASP A 285      -1.677 -19.712   4.719  1.00 81.90           H  
ATOM   4490  HB3 ASP A 285      -0.844 -21.249   4.800  1.00 81.90           H  
ATOM   4491  O   ASP A 285      -4.524 -19.636   5.314  1.00 81.90           O  
ATOM   4492  CG  ASP A 285      -2.269 -21.080   3.195  1.00 81.90           C  
ATOM   4493  OD1 ASP A 285      -3.254 -21.826   2.985  1.00 81.90           O  
ATOM   4494  OD2 ASP A 285      -1.627 -20.491   2.288  1.00 81.90           O  
ATOM   4495  N   GLY A 286      -5.173 -21.779   5.499  1.00 84.56           N  
ATOM   4496  H   GLY A 286      -4.877 -22.740   5.593  1.00 84.56           H  
ATOM   4497  CA  GLY A 286      -6.611 -21.541   5.341  1.00 84.56           C  
ATOM   4498  HA2 GLY A 286      -7.146 -22.460   5.582  1.00 84.56           H  
ATOM   4499  HA3 GLY A 286      -6.920 -20.773   6.051  1.00 84.56           H  
ATOM   4500  C   GLY A 286      -7.057 -21.093   3.944  1.00 84.56           C  
ATOM   4501  O   GLY A 286      -8.227 -20.751   3.764  1.00 84.56           O  
ATOM   4502  N   LYS A 287      -6.173 -21.054   2.935  1.00 84.08           N  
ATOM   4503  H   LYS A 287      -5.227 -21.362   3.109  1.00 84.08           H  
ATOM   4504  CA  LYS A 287      -6.518 -20.485   1.620  1.00 84.08           C  
ATOM   4505  HA  LYS A 287      -7.114 -19.594   1.815  1.00 84.08           H  
ATOM   4506  C   LYS A 287      -7.414 -21.418   0.803  1.00 84.08           C  
ATOM   4507  CB  LYS A 287      -5.254 -20.040   0.861  1.00 84.08           C  
ATOM   4508  HB2 LYS A 287      -4.558 -20.876   0.792  1.00 84.08           H  
ATOM   4509  HB3 LYS A 287      -5.526 -19.725  -0.147  1.00 84.08           H  
ATOM   4510  O   LYS A 287      -7.334 -22.641   0.891  1.00 84.08           O  
ATOM   4511  CG  LYS A 287      -4.584 -18.860   1.585  1.00 84.08           C  
ATOM   4512  HG2 LYS A 287      -5.291 -18.035   1.669  1.00 84.08           H  
ATOM   4513  HG3 LYS A 287      -4.327 -19.185   2.593  1.00 84.08           H  
ATOM   4514  CD  LYS A 287      -3.311 -18.353   0.891  1.00 84.08           C  
ATOM   4515  HD2 LYS A 287      -2.741 -19.209   0.528  1.00 84.08           H  
ATOM   4516  HD3 LYS A 287      -3.564 -17.714   0.045  1.00 84.08           H  
ATOM   4517  CE  LYS A 287      -2.489 -17.572   1.929  1.00 84.08           C  
ATOM   4518  HE2 LYS A 287      -2.859 -16.550   2.012  1.00 84.08           H  
ATOM   4519  HE3 LYS A 287      -2.636 -18.060   2.893  1.00 84.08           H  
ATOM   4520  NZ  LYS A 287      -1.040 -17.588   1.640  1.00 84.08           N  
ATOM   4521  HZ1 LYS A 287      -0.532 -17.252   2.446  1.00 84.08           H  
ATOM   4522  HZ2 LYS A 287      -0.757 -18.544   1.477  1.00 84.08           H  
ATOM   4523  HZ3 LYS A 287      -0.782 -16.955   0.897  1.00 84.08           H  
ATOM   4524  N   PHE A 288      -8.245 -20.825  -0.055  1.00 82.23           N  
ATOM   4525  H   PHE A 288      -8.268 -19.815  -0.053  1.00 82.23           H  
ATOM   4526  CA  PHE A 288      -9.183 -21.543  -0.925  1.00 82.23           C  
ATOM   4527  HA  PHE A 288      -9.354 -22.526  -0.488  1.00 82.23           H  
ATOM   4528  C   PHE A 288      -8.631 -21.737  -2.350  1.00 82.23           C  
ATOM   4529  CB  PHE A 288     -10.539 -20.824  -0.936  1.00 82.23           C  
ATOM   4530  HB2 PHE A 288     -11.223 -21.378  -1.577  1.00 82.23           H  
ATOM   4531  HB3 PHE A 288     -10.414 -19.832  -1.370  1.00 82.23           H  
ATOM   4532  O   PHE A 288      -7.932 -20.872  -2.882  1.00 82.23           O  
ATOM   4533  CG  PHE A 288     -11.181 -20.692   0.433  1.00 82.23           C  
ATOM   4534  CD1 PHE A 288     -11.904 -21.770   0.980  1.00 82.23           C  
ATOM   4535  HD1 PHE A 288     -11.994 -22.695   0.430  1.00 82.23           H  
ATOM   4536  CD2 PHE A 288     -11.042 -19.500   1.171  1.00 82.23           C  
ATOM   4537  HD2 PHE A 288     -10.480 -18.669   0.772  1.00 82.23           H  
ATOM   4538  CE1 PHE A 288     -12.493 -21.649   2.252  1.00 82.23           C  
ATOM   4539  HE1 PHE A 288     -13.042 -22.469   2.692  1.00 82.23           H  
ATOM   4540  CE2 PHE A 288     -11.623 -19.388   2.446  1.00 82.23           C  
ATOM   4541  HE2 PHE A 288     -11.507 -18.482   3.023  1.00 82.23           H  
ATOM   4542  CZ  PHE A 288     -12.351 -20.461   2.985  1.00 82.23           C  
ATOM   4543  HZ  PHE A 288     -12.791 -20.377   3.967  1.00 82.23           H  
ATOM   4544  N   SER A 289      -8.954 -22.847  -3.022  1.00 73.65           N  
ATOM   4545  H   SER A 289      -9.413 -23.584  -2.506  1.00 73.65           H  
ATOM   4546  CA  SER A 289      -8.544 -23.111  -4.418  1.00 73.65           C  
ATOM   4547  HA  SER A 289      -8.446 -22.163  -4.947  1.00 73.65           H  
ATOM   4548  C   SER A 289      -9.530 -23.977  -5.208  1.00 73.65           C  
ATOM   4549  CB  SER A 289      -7.182 -23.807  -4.435  1.00 73.65           C  
ATOM   4550  HB2 SER A 289      -6.935 -24.111  -5.452  1.00 73.65           H  
ATOM   4551  HB3 SER A 289      -7.226 -24.695  -3.805  1.00 73.65           H  
ATOM   4552  O   SER A 289     -10.094 -24.924  -4.667  1.00 73.65           O  
ATOM   4553  OG  SER A 289      -6.181 -22.926  -3.965  1.00 73.65           O  
ATOM   4554  HG  SER A 289      -6.608 -22.207  -3.496  1.00 73.65           H  
ATOM   4555  N   VAL A 290      -9.677 -23.696  -6.512  1.00 58.65           N  
ATOM   4556  H   VAL A 290      -9.131 -22.931  -6.883  1.00 58.65           H  
ATOM   4557  CA  VAL A 290     -10.454 -24.511  -7.475  1.00 58.65           C  
ATOM   4558  HA  VAL A 290     -11.246 -25.015  -6.920  1.00 58.65           H  
ATOM   4559  C   VAL A 290      -9.573 -25.606  -8.094  1.00 58.65           C  
ATOM   4560  CB  VAL A 290     -11.149 -23.631  -8.543  1.00 58.65           C  
ATOM   4561  HB  VAL A 290     -10.392 -23.040  -9.058  1.00 58.65           H  
ATOM   4562  O   VAL A 290      -8.345 -25.553  -8.065  1.00 58.65           O  
ATOM   4563  CG1 VAL A 290     -11.965 -24.393  -9.603  1.00 58.65           C  
ATOM   4564 HG11 VAL A 290     -11.309 -24.946 -10.275  1.00 58.65           H  
ATOM   4565 HG12 VAL A 290     -12.537 -23.693 -10.211  1.00 58.65           H  
ATOM   4566 HG13 VAL A 290     -12.666 -25.071  -9.116  1.00 58.65           H  
ATOM   4567  CG2 VAL A 290     -12.135 -22.677  -7.878  1.00 58.65           C  
ATOM   4568 HG21 VAL A 290     -12.631 -22.047  -8.616  1.00 58.65           H  
ATOM   4569 HG22 VAL A 290     -12.887 -23.242  -7.325  1.00 58.65           H  
ATOM   4570 HG23 VAL A 290     -11.596 -22.029  -7.187  1.00 58.65           H  
ATOM   4571  N   GLN A 291     -10.183 -26.628  -8.688  1.00 45.30           N  
ATOM   4572  H   GLN A 291     -11.192 -26.608  -8.654  1.00 45.30           H  
ATOM   4573  CA  GLN A 291      -9.568 -27.942  -8.882  1.00 45.30           C  
ATOM   4574  HA  GLN A 291      -8.488 -27.885  -8.745  1.00 45.30           H  
ATOM   4575  C   GLN A 291      -9.863 -28.469 -10.322  1.00 45.30           C  
ATOM   4576  CB  GLN A 291     -10.141 -28.747  -7.680  1.00 45.30           C  
ATOM   4577  HB2 GLN A 291     -11.189 -28.950  -7.899  1.00 45.30           H  
ATOM   4578  HB3 GLN A 291     -10.118 -28.094  -6.808  1.00 45.30           H  
ATOM   4579  O   GLN A 291     -10.705 -29.341 -10.464  1.00 45.30           O  
ATOM   4580  CG  GLN A 291      -9.556 -30.062  -7.159  1.00 45.30           C  
ATOM   4581  HG2 GLN A 291     -10.186 -30.387  -6.332  1.00 45.30           H  
ATOM   4582  HG3 GLN A 291      -9.653 -30.826  -7.931  1.00 45.30           H  
ATOM   4583  CD  GLN A 291      -8.128 -29.987  -6.630  1.00 45.30           C  
ATOM   4584  NE2 GLN A 291      -7.880 -29.329  -5.524  1.00 45.30           N  
ATOM   4585 HE21 GLN A 291      -6.939 -29.386  -5.161  1.00 45.30           H  
ATOM   4586 HE22 GLN A 291      -8.633 -28.945  -4.971  1.00 45.30           H  
ATOM   4587  OE1 GLN A 291      -7.187 -30.464  -7.233  1.00 45.30           O  
ATOM   4588  N   SER A 292      -9.203 -27.977 -11.405  1.00 38.12           N  
ATOM   4589  H   SER A 292      -8.491 -27.277 -11.250  1.00 38.12           H  
ATOM   4590  CA  SER A 292      -9.489 -28.345 -12.833  1.00 38.12           C  
ATOM   4591  HA  SER A 292     -10.160 -29.204 -12.832  1.00 38.12           H  
ATOM   4592  C   SER A 292      -8.288 -28.712 -13.745  1.00 38.12           C  
ATOM   4593  CB  SER A 292     -10.240 -27.203 -13.540  1.00 38.12           C  
ATOM   4594  HB2 SER A 292     -10.987 -26.792 -12.861  1.00 38.12           H  
ATOM   4595  HB3 SER A 292     -10.742 -27.601 -14.421  1.00 38.12           H  
ATOM   4596  O   SER A 292      -7.310 -27.966 -13.797  1.00 38.12           O  
ATOM   4597  OG  SER A 292      -9.382 -26.144 -13.940  1.00 38.12           O  
ATOM   4598  HG  SER A 292      -8.523 -26.526 -14.137  1.00 38.12           H  
ATOM   4599  N   HIS A 293      -8.417 -29.743 -14.597  1.00 32.54           N  
ATOM   4600  H   HIS A 293      -9.290 -30.250 -14.607  1.00 32.54           H  
ATOM   4601  CA  HIS A 293      -7.431 -30.147 -15.628  1.00 32.54           C  
ATOM   4602  HA  HIS A 293      -6.468 -29.686 -15.407  1.00 32.54           H  
ATOM   4603  C   HIS A 293      -7.840 -29.724 -17.044  1.00 32.54           C  
ATOM   4604  CB  HIS A 293      -7.252 -31.675 -15.565  1.00 32.54           C  
ATOM   4605  HB2 HIS A 293      -8.244 -32.129 -15.571  1.00 32.54           H  
ATOM   4606  HB3 HIS A 293      -6.785 -31.905 -14.607  1.00 32.54           H  
ATOM   4607  O   HIS A 293      -8.996 -29.861 -17.435  1.00 32.54           O  
ATOM   4608  CG  HIS A 293      -6.458 -32.411 -16.628  1.00 32.54           C  
ATOM   4609  CD2 HIS A 293      -5.691 -33.479 -16.271  1.00 32.54           C  
ATOM   4610  HD2 HIS A 293      -5.524 -33.768 -15.244  1.00 32.54           H  
ATOM   4611  ND1 HIS A 293      -6.883 -32.614 -17.944  1.00 32.54           N  
ATOM   4612  CE1 HIS A 293      -6.483 -33.848 -18.280  1.00 32.54           C  
ATOM   4613  HE1 HIS A 293      -6.880 -34.391 -19.124  1.00 32.54           H  
ATOM   4614  NE2 HIS A 293      -5.779 -34.404 -17.282  1.00 32.54           N  
ATOM   4615  HE2 HIS A 293      -5.975 -35.356 -17.006  1.00 32.54           H  
ATOM   4616  N   ARG A 294      -6.861 -29.281 -17.845  1.00 31.66           N  
ATOM   4617  H   ARG A 294      -5.960 -29.090 -17.431  1.00 31.66           H  
ATOM   4618  CA  ARG A 294      -6.858 -29.557 -19.288  1.00 31.66           C  
ATOM   4619  HA  ARG A 294      -7.335 -30.531 -19.399  1.00 31.66           H  
ATOM   4620  C   ARG A 294      -5.431 -29.713 -19.805  1.00 31.66           C  
ATOM   4621  CB  ARG A 294      -7.676 -28.528 -20.096  1.00 31.66           C  
ATOM   4622  HB2 ARG A 294      -8.208 -27.857 -19.422  1.00 31.66           H  
ATOM   4623  HB3 ARG A 294      -7.018 -27.934 -20.731  1.00 31.66           H  
ATOM   4624  O   ARG A 294      -4.532 -28.963 -19.422  1.00 31.66           O  
ATOM   4625  CG  ARG A 294      -8.705 -29.278 -20.960  1.00 31.66           C  
ATOM   4626  HG2 ARG A 294      -9.365 -29.833 -20.294  1.00 31.66           H  
ATOM   4627  HG3 ARG A 294      -8.189 -29.988 -21.607  1.00 31.66           H  
ATOM   4628  CD  ARG A 294      -9.558 -28.351 -21.834  1.00 31.66           C  
ATOM   4629  HD2 ARG A 294      -8.936 -27.958 -22.638  1.00 31.66           H  
ATOM   4630  HD3 ARG A 294      -9.915 -27.522 -21.224  1.00 31.66           H  
ATOM   4631  NE  ARG A 294     -10.724 -29.079 -22.378  1.00 31.66           N  
ATOM   4632  HE  ARG A 294     -11.032 -29.883 -21.850  1.00 31.66           H  
ATOM   4633  NH1 ARG A 294     -11.176 -27.750 -24.203  1.00 31.66           N  
ATOM   4634 HH11 ARG A 294     -10.351 -27.200 -24.009  1.00 31.66           H  
ATOM   4635 HH12 ARG A 294     -11.739 -27.553 -25.018  1.00 31.66           H  
ATOM   4636  NH2 ARG A 294     -12.503 -29.479 -23.741  1.00 31.66           N  
ATOM   4637 HH21 ARG A 294     -12.772 -30.270 -23.174  1.00 31.66           H  
ATOM   4638 HH22 ARG A 294     -13.065 -29.246 -24.548  1.00 31.66           H  
ATOM   4639  CZ  ARG A 294     -11.456 -28.765 -23.435  1.00 31.66           C  
ATOM   4640  N   ARG A 295      -5.238 -30.719 -20.658  1.00 34.09           N  
ATOM   4641  H   ARG A 295      -6.053 -31.266 -20.897  1.00 34.09           H  
ATOM   4642  CA  ARG A 295      -3.976 -31.045 -21.338  1.00 34.09           C  
ATOM   4643  HA  ARG A 295      -3.158 -30.793 -20.662  1.00 34.09           H  
ATOM   4644  C   ARG A 295      -3.802 -30.173 -22.595  1.00 34.09           C  
ATOM   4645  CB  ARG A 295      -3.966 -32.567 -21.599  1.00 34.09           C  
ATOM   4646  HB2 ARG A 295      -4.464 -32.779 -22.544  1.00 34.09           H  
ATOM   4647  HB3 ARG A 295      -4.547 -33.047 -20.811  1.00 34.09           H  
ATOM   4648  O   ARG A 295      -4.729 -29.482 -23.008  1.00 34.09           O  
ATOM   4649  CG  ARG A 295      -2.566 -33.209 -21.598  1.00 34.09           C  
ATOM   4650  HG2 ARG A 295      -2.023 -32.883 -22.485  1.00 34.09           H  
ATOM   4651  HG3 ARG A 295      -2.015 -32.887 -20.714  1.00 34.09           H  
ATOM   4652  CD  ARG A 295      -2.645 -34.748 -21.602  1.00 34.09           C  
ATOM   4653  HD2 ARG A 295      -3.243 -35.064 -22.457  1.00 34.09           H  
ATOM   4654  HD3 ARG A 295      -1.638 -35.145 -21.725  1.00 34.09           H  
ATOM   4655  NE  ARG A 295      -3.227 -35.290 -20.351  1.00 34.09           N  
ATOM   4656  HE  ARG A 295      -3.359 -34.644 -19.586  1.00 34.09           H  
ATOM   4657  NH1 ARG A 295      -3.488 -37.482 -21.015  1.00 34.09           N  
ATOM   4658 HH11 ARG A 295      -3.788 -38.424 -20.808  1.00 34.09           H  
ATOM   4659 HH12 ARG A 295      -3.081 -37.274 -21.915  1.00 34.09           H  
ATOM   4660  NH2 ARG A 295      -4.132 -36.864 -18.973  1.00 34.09           N  
ATOM   4661 HH21 ARG A 295      -4.440 -37.811 -18.803  1.00 34.09           H  
ATOM   4662 HH22 ARG A 295      -4.231 -36.190 -18.228  1.00 34.09           H  
ATOM   4663  CZ  ARG A 295      -3.609 -36.538 -20.122  1.00 34.09           C  
ATOM   4664  N   CYS A 296      -2.603 -30.178 -23.167  1.00 26.07           N  
ATOM   4665  H   CYS A 296      -1.893 -30.782 -22.776  1.00 26.07           H  
ATOM   4666  CA  CYS A 296      -2.154 -29.275 -24.229  1.00 26.07           C  
ATOM   4667  HA  CYS A 296      -2.038 -28.274 -23.814  1.00 26.07           H  
ATOM   4668  C   CYS A 296      -3.084 -29.189 -25.458  1.00 26.07           C  
ATOM   4669  CB  CYS A 296      -0.775 -29.781 -24.697  1.00 26.07           C  
ATOM   4670  HB2 CYS A 296      -0.351 -29.070 -25.407  1.00 26.07           H  
ATOM   4671  HB3 CYS A 296      -0.899 -30.733 -25.213  1.00 26.07           H  
ATOM   4672  O   CYS A 296      -3.168 -30.155 -26.208  1.00 26.07           O  
ATOM   4673  SG  CYS A 296       0.370 -30.007 -23.303  1.00 26.07           S  
ATOM   4674  HG  CYS A 296       1.410 -30.448 -24.017  1.00 26.07           H  
ATOM   4675  N   SER A 297      -3.654 -28.006 -25.730  1.00 26.50           N  
ATOM   4676  H   SER A 297      -3.815 -27.377 -24.957  1.00 26.50           H  
ATOM   4677  CA  SER A 297      -3.576 -27.333 -27.044  1.00 26.50           C  
ATOM   4678  HA  SER A 297      -2.524 -27.290 -27.328  1.00 26.50           H  
ATOM   4679  C   SER A 297      -4.103 -25.882 -26.976  1.00 26.50           C  
ATOM   4680  CB  SER A 297      -4.321 -28.085 -28.162  1.00 26.50           C  
ATOM   4681  HB2 SER A 297      -4.235 -29.165 -28.047  1.00 26.50           H  
ATOM   4682  HB3 SER A 297      -5.377 -27.815 -28.157  1.00 26.50           H  
ATOM   4683  O   SER A 297      -4.695 -25.474 -25.983  1.00 26.50           O  
ATOM   4684  OG  SER A 297      -3.717 -27.724 -29.392  1.00 26.50           O  
ATOM   4685  HG  SER A 297      -4.171 -28.189 -30.098  1.00 26.50           H  
ATOM   4686  N   GLU A 298      -3.888 -25.126 -28.057  1.00 30.54           N  
ATOM   4687  H   GLU A 298      -3.465 -25.643 -28.816  1.00 30.54           H  
ATOM   4688  CA  GLU A 298      -4.635 -23.920 -28.473  1.00 30.54           C  
ATOM   4689  HA  GLU A 298      -4.160 -23.615 -29.406  1.00 30.54           H  
ATOM   4690  C   GLU A 298      -4.593 -22.641 -27.588  1.00 30.54           C  
ATOM   4691  CB  GLU A 298      -6.050 -24.313 -28.925  1.00 30.54           C  
ATOM   4692  HB2 GLU A 298      -6.591 -24.737 -28.079  1.00 30.54           H  
ATOM   4693  HB3 GLU A 298      -6.577 -23.412 -29.241  1.00 30.54           H  
ATOM   4694  O   GLU A 298      -5.505 -22.293 -26.846  1.00 30.54           O  
ATOM   4695  CG  GLU A 298      -6.033 -25.338 -30.081  1.00 30.54           C  
ATOM   4696  HG2 GLU A 298      -5.017 -25.677 -30.284  1.00 30.54           H  
ATOM   4697  HG3 GLU A 298      -6.617 -26.211 -29.791  1.00 30.54           H  
ATOM   4698  CD  GLU A 298      -6.599 -24.741 -31.365  1.00 30.54           C  
ATOM   4699  OE1 GLU A 298      -5.767 -24.364 -32.229  1.00 30.54           O  
ATOM   4700  OE2 GLU A 298      -7.835 -24.584 -31.417  1.00 30.54           O  
ATOM   4701  N   ARG A 299      -3.544 -21.835 -27.822  1.00 31.83           N  
ATOM   4702  H   ARG A 299      -2.782 -22.307 -28.287  1.00 31.83           H  
ATOM   4703  CA  ARG A 299      -3.589 -20.357 -27.988  1.00 31.83           C  
ATOM   4704  HA  ARG A 299      -2.567 -19.998 -27.867  1.00 31.83           H  
ATOM   4705  C   ARG A 299      -4.434 -19.500 -26.999  1.00 31.83           C  
ATOM   4706  CB  ARG A 299      -4.041 -20.033 -29.439  1.00 31.83           C  
ATOM   4707  HB2 ARG A 299      -3.935 -18.960 -29.602  1.00 31.83           H  
ATOM   4708  HB3 ARG A 299      -5.104 -20.266 -29.512  1.00 31.83           H  
ATOM   4709  O   ARG A 299      -5.365 -18.824 -27.428  1.00 31.83           O  
ATOM   4710  CG  ARG A 299      -3.345 -20.762 -30.602  1.00 31.83           C  
ATOM   4711  HG2 ARG A 299      -3.498 -21.836 -30.496  1.00 31.83           H  
ATOM   4712  HG3 ARG A 299      -2.274 -20.557 -30.597  1.00 31.83           H  
ATOM   4713  CD  ARG A 299      -3.962 -20.313 -31.939  1.00 31.83           C  
ATOM   4714  HD2 ARG A 299      -5.041 -20.216 -31.815  1.00 31.83           H  
ATOM   4715  HD3 ARG A 299      -3.567 -19.335 -32.213  1.00 31.83           H  
ATOM   4716  NE  ARG A 299      -3.733 -21.305 -33.006  1.00 31.83           N  
ATOM   4717  HE  ARG A 299      -4.064 -22.240 -32.814  1.00 31.83           H  
ATOM   4718  NH1 ARG A 299      -3.136 -19.903 -34.752  1.00 31.83           N  
ATOM   4719 HH11 ARG A 299      -3.418 -19.087 -34.227  1.00 31.83           H  
ATOM   4720 HH12 ARG A 299      -2.922 -19.800 -35.733  1.00 31.83           H  
ATOM   4721  NH2 ARG A 299      -3.245 -22.109 -35.066  1.00 31.83           N  
ATOM   4722 HH21 ARG A 299      -3.542 -23.023 -34.755  1.00 31.83           H  
ATOM   4723 HH22 ARG A 299      -3.024 -21.977 -36.042  1.00 31.83           H  
ATOM   4724  CZ  ARG A 299      -3.369 -21.093 -34.262  1.00 31.83           C  
ATOM   4725  N   GLY A 300      -3.996 -19.295 -25.750  1.00 38.50           N  
ATOM   4726  H   GLY A 300      -3.333 -19.938 -25.341  1.00 38.50           H  
ATOM   4727  CA  GLY A 300      -4.559 -18.189 -24.942  1.00 38.50           C  
ATOM   4728  HA2 GLY A 300      -4.608 -17.288 -25.553  1.00 38.50           H  
ATOM   4729  HA3 GLY A 300      -5.590 -18.449 -24.703  1.00 38.50           H  
ATOM   4730  C   GLY A 300      -3.865 -17.864 -23.610  1.00 38.50           C  
ATOM   4731  O   GLY A 300      -4.024 -18.622 -22.658  1.00 38.50           O  
ATOM   4732  N   PRO A 301      -3.160 -16.720 -23.468  1.00 33.61           N  
ATOM   4733  CA  PRO A 301      -2.613 -16.284 -22.183  1.00 33.61           C  
ATOM   4734  HA  PRO A 301      -2.261 -17.141 -21.609  1.00 33.61           H  
ATOM   4735  C   PRO A 301      -3.676 -15.548 -21.346  1.00 33.61           C  
ATOM   4736  CB  PRO A 301      -1.404 -15.416 -22.552  1.00 33.61           C  
ATOM   4737  HB2 PRO A 301      -1.150 -14.692 -21.777  1.00 33.61           H  
ATOM   4738  HB3 PRO A 301      -0.548 -16.058 -22.759  1.00 33.61           H  
ATOM   4739  O   PRO A 301      -3.671 -14.322 -21.263  1.00 33.61           O  
ATOM   4740  CG  PRO A 301      -1.857 -14.741 -23.847  1.00 33.61           C  
ATOM   4741  HG2 PRO A 301      -2.458 -13.861 -23.616  1.00 33.61           H  
ATOM   4742  HG3 PRO A 301      -1.008 -14.464 -24.473  1.00 33.61           H  
ATOM   4743  CD  PRO A 301      -2.736 -15.803 -24.520  1.00 33.61           C  
ATOM   4744  HD2 PRO A 301      -3.594 -15.329 -24.997  1.00 33.61           H  
ATOM   4745  HD3 PRO A 301      -2.148 -16.348 -25.259  1.00 33.61           H  
ATOM   4746  N   ARG A 302      -4.590 -16.289 -20.703  1.00 37.77           N  
ATOM   4747  H   ARG A 302      -4.568 -17.289 -20.847  1.00 37.77           H  
ATOM   4748  CA  ARG A 302      -5.389 -15.763 -19.581  1.00 37.77           C  
ATOM   4749  HA  ARG A 302      -5.349 -14.674 -19.583  1.00 37.77           H  
ATOM   4750  C   ARG A 302      -4.762 -16.217 -18.265  1.00 37.77           C  
ATOM   4751  CB  ARG A 302      -6.877 -16.160 -19.678  1.00 37.77           C  
ATOM   4752  HB2 ARG A 302      -6.966 -17.227 -19.880  1.00 37.77           H  
ATOM   4753  HB3 ARG A 302      -7.340 -15.959 -18.712  1.00 37.77           H  
ATOM   4754  O   ARG A 302      -4.817 -17.396 -17.927  1.00 37.77           O  
ATOM   4755  CG  ARG A 302      -7.642 -15.357 -20.748  1.00 37.77           C  
ATOM   4756  HG2 ARG A 302      -7.405 -14.299 -20.637  1.00 37.77           H  
ATOM   4757  HG3 ARG A 302      -7.326 -15.684 -21.738  1.00 37.77           H  
ATOM   4758  CD  ARG A 302      -9.165 -15.532 -20.604  1.00 37.77           C  
ATOM   4759  HD2 ARG A 302      -9.451 -15.207 -19.604  1.00 37.77           H  
ATOM   4760  HD3 ARG A 302      -9.412 -16.589 -20.707  1.00 37.77           H  
ATOM   4761  NE  ARG A 302      -9.913 -14.754 -21.620  1.00 37.77           N  
ATOM   4762  HE  ARG A 302      -9.454 -14.612 -22.508  1.00 37.77           H  
ATOM   4763  NH1 ARG A 302     -11.839 -14.312 -20.419  1.00 37.77           N  
ATOM   4764 HH11 ARG A 302     -11.474 -14.802 -19.615  1.00 37.77           H  
ATOM   4765 HH12 ARG A 302     -12.727 -13.836 -20.354  1.00 37.77           H  
ATOM   4766  NH2 ARG A 302     -11.640 -13.533 -22.486  1.00 37.77           N  
ATOM   4767 HH21 ARG A 302     -11.138 -13.383 -23.349  1.00 37.77           H  
ATOM   4768 HH22 ARG A 302     -12.532 -13.074 -22.364  1.00 37.77           H  
ATOM   4769  CZ  ARG A 302     -11.119 -14.211 -21.502  1.00 37.77           C  
ATOM   4770  N   VAL A 303      -4.177 -15.277 -17.522  1.00 34.92           N  
ATOM   4771  H   VAL A 303      -4.165 -14.327 -17.866  1.00 34.92           H  
ATOM   4772  CA  VAL A 303      -3.715 -15.513 -16.147  1.00 34.92           C  
ATOM   4773  HA  VAL A 303      -3.225 -16.486 -16.097  1.00 34.92           H  
ATOM   4774  C   VAL A 303      -4.945 -15.555 -15.241  1.00 34.92           C  
ATOM   4775  CB  VAL A 303      -2.686 -14.455 -15.693  1.00 34.92           C  
ATOM   4776  HB  VAL A 303      -3.140 -13.464 -15.727  1.00 34.92           H  
ATOM   4777  O   VAL A 303      -5.458 -14.523 -14.822  1.00 34.92           O  
ATOM   4778  CG1 VAL A 303      -2.192 -14.729 -14.266  1.00 34.92           C  
ATOM   4779 HG11 VAL A 303      -1.444 -13.988 -13.984  1.00 34.92           H  
ATOM   4780 HG12 VAL A 303      -1.754 -15.726 -14.199  1.00 34.92           H  
ATOM   4781 HG13 VAL A 303      -3.018 -14.652 -13.559  1.00 34.92           H  
ATOM   4782  CG2 VAL A 303      -1.457 -14.455 -16.613  1.00 34.92           C  
ATOM   4783 HG21 VAL A 303      -1.743 -14.182 -17.629  1.00 34.92           H  
ATOM   4784 HG22 VAL A 303      -0.993 -15.442 -16.620  1.00 34.92           H  
ATOM   4785 HG23 VAL A 303      -0.733 -13.723 -16.257  1.00 34.92           H  
ATOM   4786  N   LEU A 304      -5.446 -16.762 -14.991  1.00 34.33           N  
ATOM   4787  H   LEU A 304      -4.987 -17.557 -15.413  1.00 34.33           H  
ATOM   4788  CA  LEU A 304      -6.466 -17.041 -13.980  1.00 34.33           C  
ATOM   4789  HA  LEU A 304      -6.941 -16.104 -13.693  1.00 34.33           H  
ATOM   4790  C   LEU A 304      -5.794 -17.619 -12.721  1.00 34.33           C  
ATOM   4791  CB  LEU A 304      -7.529 -17.989 -14.573  1.00 34.33           C  
ATOM   4792  HB2 LEU A 304      -7.018 -18.792 -15.103  1.00 34.33           H  
ATOM   4793  HB3 LEU A 304      -8.097 -18.445 -13.762  1.00 34.33           H  
ATOM   4794  O   LEU A 304      -4.759 -18.282 -12.849  1.00 34.33           O  
ATOM   4795  CG  LEU A 304      -8.513 -17.287 -15.530  1.00 34.33           C  
ATOM   4796  HG  LEU A 304      -7.960 -16.682 -16.249  1.00 34.33           H  
ATOM   4797  CD1 LEU A 304      -9.325 -18.326 -16.304  1.00 34.33           C  
ATOM   4798 HD11 LEU A 304      -9.897 -18.946 -15.615  1.00 34.33           H  
ATOM   4799 HD12 LEU A 304      -8.650 -18.957 -16.883  1.00 34.33           H  
ATOM   4800 HD13 LEU A 304     -10.008 -17.824 -16.991  1.00 34.33           H  
ATOM   4801  CD2 LEU A 304      -9.504 -16.395 -14.775  1.00 34.33           C  
ATOM   4802 HD21 LEU A 304      -8.976 -15.577 -14.286  1.00 34.33           H  
ATOM   4803 HD22 LEU A 304     -10.215 -15.957 -15.475  1.00 34.33           H  
ATOM   4804 HD23 LEU A 304     -10.047 -16.972 -14.026  1.00 34.33           H  
ATOM   4805  N   PRO A 305      -6.360 -17.398 -11.518  1.00 40.20           N  
ATOM   4806  CA  PRO A 305      -5.850 -17.999 -10.286  1.00 40.20           C  
ATOM   4807  HA  PRO A 305      -4.831 -17.653 -10.108  1.00 40.20           H  
ATOM   4808  C   PRO A 305      -5.836 -19.530 -10.387  1.00 40.20           C  
ATOM   4809  CB  PRO A 305      -6.756 -17.488  -9.161  1.00 40.20           C  
ATOM   4810  HB2 PRO A 305      -6.338 -16.571  -8.746  1.00 40.20           H  
ATOM   4811  HB3 PRO A 305      -6.898 -18.228  -8.373  1.00 40.20           H  
ATOM   4812  O   PRO A 305      -6.627 -20.117 -11.132  1.00 40.20           O  
ATOM   4813  CG  PRO A 305      -8.066 -17.169  -9.880  1.00 40.20           C  
ATOM   4814  HG2 PRO A 305      -8.648 -18.083 -10.004  1.00 40.20           H  
ATOM   4815  HG3 PRO A 305      -8.646 -16.412  -9.351  1.00 40.20           H  
ATOM   4816  CD  PRO A 305      -7.592 -16.671 -11.244  1.00 40.20           C  
ATOM   4817  HD2 PRO A 305      -7.378 -15.604 -11.194  1.00 40.20           H  
ATOM   4818  HD3 PRO A 305      -8.359 -16.867 -11.994  1.00 40.20           H  
ATOM   4819  N   GLN A 306      -4.906 -20.167  -9.668  1.00 37.80           N  
ATOM   4820  H   GLN A 306      -4.356 -19.637  -9.007  1.00 37.80           H  
ATOM   4821  CA  GLN A 306      -4.580 -21.582  -9.857  1.00 37.80           C  
ATOM   4822  HA  GLN A 306      -4.175 -21.692 -10.863  1.00 37.80           H  
ATOM   4823  C   GLN A 306      -5.817 -22.487  -9.762  1.00 37.80           C  
ATOM   4824  CB  GLN A 306      -3.506 -22.050  -8.860  1.00 37.80           C  
ATOM   4825  HB2 GLN A 306      -3.802 -21.779  -7.847  1.00 37.80           H  
ATOM   4826  HB3 GLN A 306      -3.450 -23.137  -8.914  1.00 37.80           H  
ATOM   4827  O   GLN A 306      -6.575 -22.442  -8.794  1.00 37.80           O  
ATOM   4828  CG  GLN A 306      -2.103 -21.488  -9.160  1.00 37.80           C  
ATOM   4829  HG2 GLN A 306      -1.866 -21.662 -10.210  1.00 37.80           H  
ATOM   4830  HG3 GLN A 306      -2.094 -20.413  -8.978  1.00 37.80           H  
ATOM   4831  CD  GLN A 306      -1.010 -22.138  -8.309  1.00 37.80           C  
ATOM   4832  NE2 GLN A 306       0.251 -21.890  -8.582  1.00 37.80           N  
ATOM   4833 HE21 GLN A 306       0.511 -21.156  -9.225  1.00 37.80           H  
ATOM   4834 HE22 GLN A 306       0.907 -22.307  -7.937  1.00 37.80           H  
ATOM   4835  OE1 GLN A 306      -1.250 -22.920  -7.413  1.00 37.80           O  
ATOM   4836  N   ARG A 307      -5.979 -23.344 -10.778  1.00 41.25           N  
ATOM   4837  H   ARG A 307      -5.309 -23.312 -11.533  1.00 41.25           H  
ATOM   4838  CA  ARG A 307      -6.947 -24.442 -10.792  1.00 41.25           C  
ATOM   4839  HA  ARG A 307      -7.484 -24.416  -9.843  1.00 41.25           H  
ATOM   4840  C   ARG A 307      -6.205 -25.778 -10.883  1.00 41.25           C  
ATOM   4841  CB  ARG A 307      -7.984 -24.278 -11.911  1.00 41.25           C  
ATOM   4842  HB2 ARG A 307      -8.745 -25.040 -11.748  1.00 41.25           H  
ATOM   4843  HB3 ARG A 307      -7.498 -24.461 -12.870  1.00 41.25           H  
ATOM   4844  O   ARG A 307      -5.243 -25.891 -11.642  1.00 41.25           O  
ATOM   4845  CG  ARG A 307      -8.687 -22.911 -11.969  1.00 41.25           C  
ATOM   4846  HG2 ARG A 307      -7.962 -22.139 -12.228  1.00 41.25           H  
ATOM   4847  HG3 ARG A 307      -9.119 -22.681 -10.995  1.00 41.25           H  
ATOM   4848  CD  ARG A 307      -9.793 -22.935 -13.035  1.00 41.25           C  
ATOM   4849  HD2 ARG A 307     -10.511 -23.711 -12.766  1.00 41.25           H  
ATOM   4850  HD3 ARG A 307      -9.350 -23.193 -13.996  1.00 41.25           H  
ATOM   4851  NE  ARG A 307     -10.486 -21.635 -13.145  1.00 41.25           N  
ATOM   4852  HE  ARG A 307     -10.102 -20.877 -12.600  1.00 41.25           H  
ATOM   4853  NH1 ARG A 307     -12.171 -22.316 -14.553  1.00 41.25           N  
ATOM   4854 HH11 ARG A 307     -13.054 -22.141 -15.010  1.00 41.25           H  
ATOM   4855 HH12 ARG A 307     -11.780 -23.247 -14.555  1.00 41.25           H  
ATOM   4856  NH2 ARG A 307     -12.152 -20.218 -13.801  1.00 41.25           N  
ATOM   4857 HH21 ARG A 307     -11.795 -19.503 -13.183  1.00 41.25           H  
ATOM   4858 HH22 ARG A 307     -13.036 -20.071 -14.267  1.00 41.25           H  
ATOM   4859  CZ  ARG A 307     -11.592 -21.396 -13.832  1.00 41.25           C  
ATOM   4860  N   VAL A 308      -6.630 -26.768 -10.097  1.00 51.54           N  
ATOM   4861  H   VAL A 308      -7.322 -26.504  -9.410  1.00 51.54           H  
ATOM   4862  CA  VAL A 308      -5.844 -27.990  -9.816  1.00 51.54           C  
ATOM   4863  HA  VAL A 308      -4.856 -27.819 -10.242  1.00 51.54           H  
ATOM   4864  C   VAL A 308      -6.342 -29.248 -10.584  1.00 51.54           C  
ATOM   4865  CB  VAL A 308      -5.558 -28.092  -8.305  1.00 51.54           C  
ATOM   4866  HB  VAL A 308      -6.495 -28.265  -7.775  1.00 51.54           H  
ATOM   4867  O   VAL A 308      -5.933 -29.359 -11.737  1.00 51.54           O  
ATOM   4868  CG1 VAL A 308      -4.525 -29.175  -7.997  1.00 51.54           C  
ATOM   4869 HG11 VAL A 308      -3.600 -28.972  -8.537  1.00 51.54           H  
ATOM   4870 HG12 VAL A 308      -4.906 -30.158  -8.272  1.00 51.54           H  
ATOM   4871 HG13 VAL A 308      -4.321 -29.198  -6.926  1.00 51.54           H  
ATOM   4872  CG2 VAL A 308      -4.979 -26.787  -7.742  1.00 51.54           C  
ATOM   4873 HG21 VAL A 308      -4.074 -26.506  -8.281  1.00 51.54           H  
ATOM   4874 HG22 VAL A 308      -5.705 -25.977  -7.804  1.00 51.54           H  
ATOM   4875 HG23 VAL A 308      -4.750 -26.922  -6.685  1.00 51.54           H  
ATOM   4876  N   CYS A 309      -7.128 -30.201 -10.043  1.00 59.10           N  
ATOM   4877  H   CYS A 309      -7.187 -30.233  -9.035  1.00 59.10           H  
ATOM   4878  CA  CYS A 309      -8.064 -31.147 -10.736  1.00 59.10           C  
ATOM   4879  HA  CYS A 309      -8.865 -30.593 -11.226  1.00 59.10           H  
ATOM   4880  C   CYS A 309      -8.713 -32.146  -9.751  1.00 59.10           C  
ATOM   4881  CB  CYS A 309      -7.387 -31.988 -11.823  1.00 59.10           C  
ATOM   4882  HB2 CYS A 309      -6.792 -31.366 -12.492  1.00 59.10           H  
ATOM   4883  HB3 CYS A 309      -6.755 -32.749 -11.365  1.00 59.10           H  
ATOM   4884  O   CYS A 309      -8.035 -32.550  -8.820  1.00 59.10           O  
ATOM   4885  SG  CYS A 309      -8.689 -32.795 -12.802  1.00 59.10           S  
ATOM   4886  HG  CYS A 309      -9.482 -31.748 -13.046  1.00 59.10           H  
ATOM   4887  N   VAL A 310      -9.948 -32.638  -9.948  1.00 70.08           N  
ATOM   4888  H   VAL A 310     -10.540 -32.268 -10.678  1.00 70.08           H  
ATOM   4889  CA  VAL A 310     -10.418 -33.827  -9.190  1.00 70.08           C  
ATOM   4890  HA  VAL A 310     -10.362 -33.598  -8.126  1.00 70.08           H  
ATOM   4891  C   VAL A 310      -9.477 -35.034  -9.393  1.00 70.08           C  
ATOM   4892  CB  VAL A 310     -11.896 -34.157  -9.497  1.00 70.08           C  
ATOM   4893  HB  VAL A 310     -12.047 -34.165 -10.577  1.00 70.08           H  
ATOM   4894  O   VAL A 310      -9.159 -35.716  -8.429  1.00 70.08           O  
ATOM   4895  CG1 VAL A 310     -12.332 -35.510  -8.929  1.00 70.08           C  
ATOM   4896 HG11 VAL A 310     -11.851 -36.326  -9.468  1.00 70.08           H  
ATOM   4897 HG12 VAL A 310     -12.063 -35.578  -7.875  1.00 70.08           H  
ATOM   4898 HG13 VAL A 310     -13.411 -35.630  -9.022  1.00 70.08           H  
ATOM   4899  CG2 VAL A 310     -12.806 -33.092  -8.869  1.00 70.08           C  
ATOM   4900 HG21 VAL A 310     -13.843 -33.282  -9.144  1.00 70.08           H  
ATOM   4901 HG22 VAL A 310     -12.526 -32.098  -9.217  1.00 70.08           H  
ATOM   4902 HG23 VAL A 310     -12.719 -33.127  -7.783  1.00 70.08           H  
ATOM   4903  N   GLU A 311      -8.869 -35.193 -10.578  1.00 76.64           N  
ATOM   4904  H   GLU A 311      -9.186 -34.621 -11.348  1.00 76.64           H  
ATOM   4905  CA  GLU A 311      -7.746 -36.125 -10.858  1.00 76.64           C  
ATOM   4906  HA  GLU A 311      -8.058 -37.144 -10.629  1.00 76.64           H  
ATOM   4907  C   GLU A 311      -6.454 -35.841 -10.048  1.00 76.64           C  
ATOM   4908  CB  GLU A 311      -7.354 -36.038 -12.350  1.00 76.64           C  
ATOM   4909  HB2 GLU A 311      -6.950 -35.043 -12.531  1.00 76.64           H  
ATOM   4910  HB3 GLU A 311      -6.551 -36.751 -12.536  1.00 76.64           H  
ATOM   4911  O   GLU A 311      -5.461 -36.554 -10.162  1.00 76.64           O  
ATOM   4912  CG  GLU A 311      -8.460 -36.314 -13.382  1.00 76.64           C  
ATOM   4913  HG2 GLU A 311      -8.723 -37.371 -13.346  1.00 76.64           H  
ATOM   4914  HG3 GLU A 311      -9.348 -35.738 -13.122  1.00 76.64           H  
ATOM   4915  CD  GLU A 311      -8.019 -35.935 -14.814  1.00 76.64           C  
ATOM   4916  OE1 GLU A 311      -8.898 -35.544 -15.613  1.00 76.64           O  
ATOM   4917  OE2 GLU A 311      -6.801 -35.978 -15.128  1.00 76.64           O  
ATOM   4918  N   LYS A 312      -6.421 -34.744  -9.287  1.00 83.18           N  
ATOM   4919  H   LYS A 312      -7.288 -34.232  -9.210  1.00 83.18           H  
ATOM   4920  CA  LYS A 312      -5.331 -34.298  -8.407  1.00 83.18           C  
ATOM   4921  HA  LYS A 312      -4.551 -35.059  -8.391  1.00 83.18           H  
ATOM   4922  C   LYS A 312      -5.806 -34.156  -6.956  1.00 83.18           C  
ATOM   4923  CB  LYS A 312      -4.742 -32.976  -8.912  1.00 83.18           C  
ATOM   4924  HB2 LYS A 312      -4.031 -32.591  -8.181  1.00 83.18           H  
ATOM   4925  HB3 LYS A 312      -5.554 -32.252  -8.982  1.00 83.18           H  
ATOM   4926  O   LYS A 312      -5.150 -33.461  -6.179  1.00 83.18           O  
ATOM   4927  CG  LYS A 312      -4.022 -33.065 -10.260  1.00 83.18           C  
ATOM   4928  HG2 LYS A 312      -4.713 -33.421 -11.025  1.00 83.18           H  
ATOM   4929  HG3 LYS A 312      -3.178 -33.751 -10.193  1.00 83.18           H  
ATOM   4930  CD  LYS A 312      -3.528 -31.657 -10.608  1.00 83.18           C  
ATOM   4931  HD2 LYS A 312      -4.310 -30.947 -10.338  1.00 83.18           H  
ATOM   4932  HD3 LYS A 312      -2.638 -31.425 -10.022  1.00 83.18           H  
ATOM   4933  CE  LYS A 312      -3.240 -31.507 -12.098  1.00 83.18           C  
ATOM   4934  HE2 LYS A 312      -2.252 -31.915 -12.312  1.00 83.18           H  
ATOM   4935  HE3 LYS A 312      -3.976 -32.094 -12.648  1.00 83.18           H  
ATOM   4936  NZ  LYS A 312      -3.345 -30.082 -12.494  1.00 83.18           N  
ATOM   4937  HZ1 LYS A 312      -4.288 -29.761 -12.328  1.00 83.18           H  
ATOM   4938  HZ2 LYS A 312      -2.729 -29.511 -11.934  1.00 83.18           H
[truncated: 719,289 more chars]
