# Supplementary material for: Hypermethylated genome of a fish vertebrate iridovirus ISKNV plays important roles in viral infection
Source: Commun Biol. 2024 Feb 28;7:237. doi: 10.1038/s42003-024-05919-x (PMC10899263; doi:10.1038/s42003-024-05919-x)
Supplement: Supplementary file 6 — Supplementary Data 4 [file 42003_2024_5919_MOESM6_ESM.zip › AlphaFold models/scDNMT3AB.pdb]

ATOM      1  N   MET A   1      29.179  12.374 -38.827  1.00 35.75           N  
ATOM      2  H   MET A   1      29.221  13.197 -38.243  1.00 35.75           H  
ATOM      3  H2  MET A   1      28.409  12.454 -39.476  1.00 35.75           H  
ATOM      4  H3  MET A   1      29.044  11.582 -38.214  1.00 35.75           H  
ATOM      5  CA  MET A   1      30.470  12.243 -39.543  1.00 35.75           C  
ATOM      6  HA  MET A   1      30.460  11.311 -40.109  1.00 35.75           H  
ATOM      7  C   MET A   1      31.578  12.095 -38.492  1.00 35.75           C  
ATOM      8  CB  MET A   1      30.648  13.394 -40.549  1.00 35.75           C  
ATOM      9  HB2 MET A   1      31.635  13.352 -41.010  1.00 35.75           H  
ATOM     10  HB3 MET A   1      30.539  14.356 -40.050  1.00 35.75           H  
ATOM     11  O   MET A   1      31.289  12.447 -37.352  1.00 35.75           O  
ATOM     12  CG  MET A   1      29.573  13.243 -41.640  1.00 35.75           C  
ATOM     13  HG2 MET A   1      28.601  13.464 -41.200  1.00 35.75           H  
ATOM     14  HG3 MET A   1      29.557  12.210 -41.990  1.00 35.75           H  
ATOM     15  SD  MET A   1      29.752  14.310 -43.083  1.00 35.75           S  
ATOM     16  CE  MET A   1      30.886  13.324 -44.101  1.00 35.75           C  
ATOM     17  HE1 MET A   1      31.102  13.866 -45.022  1.00 35.75           H  
ATOM     18  HE2 MET A   1      30.425  12.369 -44.352  1.00 35.75           H  
ATOM     19  HE3 MET A   1      31.818  13.156 -43.562  1.00 35.75           H  
ATOM     20  N   PRO A   2      32.692  11.390 -38.775  1.00 39.65           N  
ATOM     21  CA  PRO A   2      33.025  10.231 -37.926  1.00 39.65           C  
ATOM     22  HA  PRO A   2      32.368  10.166 -37.058  1.00 39.65           H  
ATOM     23  C   PRO A   2      34.488  10.139 -37.429  1.00 39.65           C  
ATOM     24  CB  PRO A   2      32.729   9.071 -38.887  1.00 39.65           C  
ATOM     25  HB2 PRO A   2      33.162   8.122 -38.572  1.00 39.65           H  
ATOM     26  HB3 PRO A   2      31.652   8.962 -39.010  1.00 39.65           H  
ATOM     27  O   PRO A   2      35.309  10.966 -37.803  1.00 39.65           O  
ATOM     28  CG  PRO A   2      33.349   9.568 -40.196  1.00 39.65           C  
ATOM     29  HG2 PRO A   2      34.409   9.317 -40.228  1.00 39.65           H  
ATOM     30  HG3 PRO A   2      32.835   9.149 -41.061  1.00 39.65           H  
ATOM     31  CD  PRO A   2      33.183  11.087 -40.122  1.00 39.65           C  
ATOM     32  HD2 PRO A   2      32.492  11.399 -40.906  1.00 39.65           H  
ATOM     33  HD3 PRO A   2      34.147  11.570 -40.280  1.00 39.65           H  
ATOM     34  N   SER A   3      34.789   9.025 -36.728  1.00 35.35           N  
ATOM     35  H   SER A   3      34.010   8.444 -36.455  1.00 35.35           H  
ATOM     36  CA  SER A   3      36.121   8.375 -36.607  1.00 35.35           C  
ATOM     37  HA  SER A   3      35.959   7.395 -36.159  1.00 35.35           H  
ATOM     38  C   SER A   3      37.169   9.072 -35.711  1.00 35.35           C  
ATOM     39  CB  SER A   3      36.643   8.127 -38.029  1.00 35.35           C  
ATOM     40  HB2 SER A   3      37.713   7.918 -38.014  1.00 35.35           H  
ATOM     41  HB3 SER A   3      36.514   9.011 -38.653  1.00 35.35           H  
ATOM     42  O   SER A   3      37.234  10.290 -35.689  1.00 35.35           O  
ATOM     43  OG  SER A   3      35.945   7.036 -38.602  1.00 35.35           O  
ATOM     44  HG  SER A   3      36.510   6.268 -38.489  1.00 35.35           H  
ATOM     45  N   ASN A   4      38.039   8.408 -34.926  1.00 43.05           N  
ATOM     46  H   ASN A   4      38.572   9.057 -34.364  1.00 43.05           H  
ATOM     47  CA  ASN A   4      38.312   6.990 -34.554  1.00 43.05           C  
ATOM     48  HA  ASN A   4      37.480   6.340 -34.822  1.00 43.05           H  
ATOM     49  C   ASN A   4      38.509   6.943 -33.000  1.00 43.05           C  
ATOM     50  CB  ASN A   4      39.590   6.549 -35.296  1.00 43.05           C  
ATOM     51  HB2 ASN A   4      40.401   7.233 -35.046  1.00 43.05           H  
ATOM     52  HB3 ASN A   4      39.901   5.558 -34.965  1.00 43.05           H  
ATOM     53  O   ASN A   4      38.619   8.007 -32.401  1.00 43.05           O  
ATOM     54  CG  ASN A   4      39.424   6.480 -36.800  1.00 43.05           C  
ATOM     55  ND2 ASN A   4      40.187   7.246 -37.545  1.00 43.05           N  
ATOM     56 HD21 ASN A   4      40.086   7.168 -38.547  1.00 43.05           H  
ATOM     57 HD22 ASN A   4      40.879   7.846 -37.118  1.00 43.05           H  
ATOM     58  OD1 ASN A   4      38.581   5.768 -37.324  1.00 43.05           O  
ATOM     59  N   THR A   5      38.487   5.861 -32.200  1.00 36.06           N  
ATOM     60  H   THR A   5      38.482   6.188 -31.245  1.00 36.06           H  
ATOM     61  CA  THR A   5      38.890   4.432 -32.304  1.00 36.06           C  
ATOM     62  HA  THR A   5      38.483   3.983 -31.398  1.00 36.06           H  
ATOM     63  C   THR A   5      40.412   4.184 -32.203  1.00 36.06           C  
ATOM     64  CB  THR A   5      38.224   3.655 -33.459  1.00 36.06           C  
ATOM     65  HB  THR A   5      38.707   3.903 -34.404  1.00 36.06           H  
ATOM     66  O   THR A   5      41.165   4.916 -32.829  1.00 36.06           O  
ATOM     67  CG2 THR A   5      38.281   2.137 -33.266  1.00 36.06           C  
ATOM     68 HG21 THR A   5      37.877   1.856 -32.293  1.00 36.06           H  
ATOM     69 HG22 THR A   5      39.310   1.789 -33.353  1.00 36.06           H  
ATOM     70 HG23 THR A   5      37.698   1.653 -34.050  1.00 36.06           H  
ATOM     71  OG1 THR A   5      36.857   3.982 -33.556  1.00 36.06           O  
ATOM     72  HG1 THR A   5      36.417   3.685 -32.756  1.00 36.06           H  
ATOM     73  N   VAL A   6      40.809   3.104 -31.484  1.00 41.33           N  
ATOM     74  H   VAL A   6      40.061   2.605 -31.025  1.00 41.33           H  
ATOM     75  CA  VAL A   6      42.172   2.554 -31.172  1.00 41.33           C  
ATOM     76  HA  VAL A   6      42.014   1.476 -31.144  1.00 41.33           H  
ATOM     77  C   VAL A   6      42.738   2.941 -29.782  1.00 41.33           C  
ATOM     78  CB  VAL A   6      43.211   2.819 -32.302  1.00 41.33           C  
ATOM     79  HB  VAL A   6      43.315   3.894 -32.446  1.00 41.33           H  
ATOM     80  O   VAL A   6      42.594   4.096 -29.408  1.00 41.33           O  
ATOM     81  CG1 VAL A   6      44.636   2.309 -32.046  1.00 41.33           C  
ATOM     82 HG11 VAL A   6      45.288   2.655 -32.848  1.00 41.33           H  
ATOM     83 HG12 VAL A   6      44.661   1.219 -32.035  1.00 41.33           H  
ATOM     84 HG13 VAL A   6      45.033   2.710 -31.113  1.00 41.33           H  
ATOM     85  CG2 VAL A   6      42.769   2.171 -33.625  1.00 41.33           C  
ATOM     86 HG21 VAL A   6      41.818   2.586 -33.959  1.00 41.33           H  
ATOM     87 HG22 VAL A   6      42.666   1.093 -33.501  1.00 41.33           H  
ATOM     88 HG23 VAL A   6      43.508   2.375 -34.400  1.00 41.33           H  
ATOM     89  N   THR A   7      43.453   2.124 -28.973  1.00 36.78           N  
ATOM     90  H   THR A   7      43.959   2.674 -28.294  1.00 36.78           H  
ATOM     91  CA  THR A   7      43.493   0.666 -28.610  1.00 36.78           C  
ATOM     92  HA  THR A   7      42.486   0.331 -28.357  1.00 36.78           H  
ATOM     93  C   THR A   7      44.385   0.534 -27.335  1.00 36.78           C  
ATOM     94  CB  THR A   7      44.055  -0.264 -29.718  1.00 36.78           C  
ATOM     95  HB  THR A   7      44.966   0.171 -30.130  1.00 36.78           H  
ATOM     96  O   THR A   7      45.160   1.437 -27.040  1.00 36.78           O  
ATOM     97  CG2 THR A   7      44.341  -1.718 -29.327  1.00 36.78           C  
ATOM     98 HG21 THR A   7      43.483  -2.151 -28.812  1.00 36.78           H  
ATOM     99 HG22 THR A   7      44.560  -2.310 -30.216  1.00 36.78           H  
ATOM    100 HG23 THR A   7      45.227  -1.766 -28.694  1.00 36.78           H  
ATOM    101  OG1 THR A   7      43.099  -0.450 -30.729  1.00 36.78           O  
ATOM    102  HG1 THR A   7      43.539  -0.908 -31.449  1.00 36.78           H  
ATOM    103  N   ASN A   8      44.295  -0.559 -26.557  1.00 34.61           N  
ATOM    104  H   ASN A   8      43.637  -1.272 -26.837  1.00 34.61           H  
ATOM    105  CA  ASN A   8      45.146  -0.857 -25.376  1.00 34.61           C  
ATOM    106  HA  ASN A   8      44.964  -0.109 -24.603  1.00 34.61           H  
ATOM    107  C   ASN A   8      46.667  -0.935 -25.670  1.00 34.61           C  
ATOM    108  CB  ASN A   8      44.783  -2.268 -24.851  1.00 34.61           C  
ATOM    109  HB2 ASN A   8      45.337  -2.461 -23.933  1.00 34.61           H  
ATOM    110  HB3 ASN A   8      45.110  -3.001 -25.589  1.00 34.61           H  
ATOM    111  O   ASN A   8      47.003  -1.460 -26.725  1.00 34.61           O  
ATOM    112  CG  ASN A   8      43.322  -2.514 -24.549  1.00 34.61           C  
ATOM    113  ND2 ASN A   8      42.807  -3.668 -24.907  1.00 34.61           N  
ATOM    114 HD21 ASN A   8      43.375  -4.370 -25.357  1.00 34.61           H  
ATOM    115 HD22 ASN A   8      41.833  -3.804 -24.674  1.00 34.61           H  
ATOM    116  OD1 ASN A   8      42.623  -1.695 -23.990  1.00 34.61           O  
ATOM    117  N   THR A   9      47.540  -0.655 -24.672  1.00 36.84           N  
ATOM    118  H   THR A   9      47.248   0.052 -24.013  1.00 36.84           H  
ATOM    119  CA  THR A   9      48.544  -1.633 -24.131  1.00 36.84           C  
ATOM    120  HA  THR A   9      47.981  -2.514 -23.822  1.00 36.84           H  
ATOM    121  C   THR A   9      49.351  -1.172 -22.888  1.00 36.84           C  
ATOM    122  CB  THR A   9      49.616  -2.128 -25.135  1.00 36.84           C  
ATOM    123  HB  THR A   9      50.554  -2.273 -24.600  1.00 36.84           H  
ATOM    124  O   THR A   9      50.042  -0.167 -22.925  1.00 36.84           O  
ATOM    125  CG2 THR A   9      49.266  -3.496 -25.728  1.00 36.84           C  
ATOM    126 HG21 THR A   9      49.178  -4.234 -24.931  1.00 36.84           H  
ATOM    127 HG22 THR A   9      50.065  -3.801 -26.404  1.00 36.84           H  
ATOM    128 HG23 THR A   9      48.333  -3.455 -26.290  1.00 36.84           H  
ATOM    129  OG1 THR A   9      49.890  -1.225 -26.173  1.00 36.84           O  
ATOM    130  HG1 THR A   9      50.084  -0.371 -25.779  1.00 36.84           H  
ATOM    131  N   ASN A  10      49.332  -2.012 -21.841  1.00 37.14           N  
ATOM    132  H   ASN A  10      48.569  -2.673 -21.869  1.00 37.14           H  
ATOM    133  CA  ASN A  10      50.450  -2.557 -21.031  1.00 37.14           C  
ATOM    134  HA  ASN A  10      49.952  -3.019 -20.179  1.00 37.14           H  
ATOM    135  C   ASN A  10      51.592  -1.714 -20.374  1.00 37.14           C  
ATOM    136  CB  ASN A  10      51.045  -3.737 -21.828  1.00 37.14           C  
ATOM    137  HB2 ASN A  10      51.377  -3.393 -22.808  1.00 37.14           H  
ATOM    138  HB3 ASN A  10      51.930  -4.116 -21.316  1.00 37.14           H  
ATOM    139  O   ASN A  10      52.622  -1.462 -20.983  1.00 37.14           O  
ATOM    140  CG  ASN A  10      50.103  -4.911 -21.993  1.00 37.14           C  
ATOM    141  ND2 ASN A  10      50.566  -5.976 -22.600  1.00 37.14           N  
ATOM    142 HD21 ASN A  10      51.525  -5.999 -22.916  1.00 37.14           H  
ATOM    143 HD22 ASN A  10      49.936  -6.759 -22.703  1.00 37.14           H  
ATOM    144  OD1 ASN A  10      48.947  -4.891 -21.599  1.00 37.14           O  
ATOM    145  N   THR A  11      51.523  -1.658 -19.028  1.00 33.82           N  
ATOM    146  H   THR A  11      50.578  -1.675 -18.671  1.00 33.82           H  
ATOM    147  CA  THR A  11      52.553  -2.070 -18.017  1.00 33.82           C  
ATOM    148  HA  THR A  11      52.026  -1.974 -17.068  1.00 33.82           H  
ATOM    149  C   THR A  11      53.878  -1.312 -17.763  1.00 33.82           C  
ATOM    150  CB  THR A  11      52.910  -3.568 -18.127  1.00 33.82           C  
ATOM    151  HB  THR A  11      53.665  -3.809 -17.379  1.00 33.82           H  
ATOM    152  O   THR A  11      54.516  -0.778 -18.656  1.00 33.82           O  
ATOM    153  CG2 THR A  11      51.727  -4.498 -17.863  1.00 33.82           C  
ATOM    154 HG21 THR A  11      50.960  -4.371 -18.628  1.00 33.82           H  
ATOM    155 HG22 THR A  11      51.303  -4.292 -16.881  1.00 33.82           H  
ATOM    156 HG23 THR A  11      52.076  -5.531 -17.888  1.00 33.82           H  
ATOM    157  OG1 THR A  11      53.437  -3.883 -19.389  1.00 33.82           O  
ATOM    158  HG1 THR A  11      53.769  -3.077 -19.791  1.00 33.82           H  
ATOM    159  N   THR A  12      54.360  -1.498 -16.516  1.00 38.25           N  
ATOM    160  H   THR A  12      53.719  -1.946 -15.877  1.00 38.25           H  
ATOM    161  CA  THR A  12      55.681  -1.169 -15.909  1.00 38.25           C  
ATOM    162  HA  THR A  12      55.666  -1.712 -14.964  1.00 38.25           H  
ATOM    163  C   THR A  12      55.932   0.298 -15.517  1.00 38.25           C  
ATOM    164  CB  THR A  12      56.884  -1.732 -16.700  1.00 38.25           C  
ATOM    165  HB  THR A  12      57.784  -1.586 -16.102  1.00 38.25           H  
ATOM    166  O   THR A  12      55.384   1.184 -16.153  1.00 38.25           O  
ATOM    167  CG2 THR A  12      56.779  -3.227 -17.000  1.00 38.25           C  
ATOM    168 HG21 THR A  12      56.588  -3.782 -16.081  1.00 38.25           H  
ATOM    169 HG22 THR A  12      55.982  -3.414 -17.721  1.00 38.25           H  
ATOM    170 HG23 THR A  12      57.720  -3.567 -17.431  1.00 38.25           H  
ATOM    171  OG1 THR A  12      57.089  -1.071 -17.919  1.00 38.25           O  
ATOM    172  HG1 THR A  12      56.238  -0.830 -18.291  1.00 38.25           H  
ATOM    173  N   ALA A  13      56.775   0.646 -14.526  1.00 37.01           N  
ATOM    174  H   ALA A  13      57.053   1.614 -14.608  1.00 37.01           H  
ATOM    175  CA  ALA A  13      57.160   0.081 -13.204  1.00 37.01           C  
ATOM    176  HA  ALA A  13      56.284   0.046 -12.557  1.00 37.01           H  
ATOM    177  C   ALA A  13      58.202   1.047 -12.548  1.00 37.01           C  
ATOM    178  CB  ALA A  13      57.777  -1.330 -13.313  1.00 37.01           C  
ATOM    179  HB1 ALA A  13      58.238  -1.614 -12.367  1.00 37.01           H  
ATOM    180  HB2 ALA A  13      57.019  -2.085 -13.524  1.00 37.01           H  
ATOM    181  HB3 ALA A  13      58.546  -1.343 -14.085  1.00 37.01           H  
ATOM    182  O   ALA A  13      58.659   1.958 -13.225  1.00 37.01           O  
ATOM    183  N   PHE A  14      58.649   0.779 -11.302  1.00 37.00           N  
ATOM    184  H   PHE A  14      58.206   0.006 -10.827  1.00 37.00           H  
ATOM    185  CA  PHE A  14      59.730   1.478 -10.543  1.00 37.00           C  
ATOM    186  HA  PHE A  14      59.889   0.873  -9.651  1.00 37.00           H  
ATOM    187  C   PHE A  14      59.426   2.912 -10.020  1.00 37.00           C  
ATOM    188  CB  PHE A  14      61.062   1.473 -11.345  1.00 37.00           C  
ATOM    189  HB2 PHE A  14      61.777   2.126 -10.843  1.00 37.00           H  
ATOM    190  HB3 PHE A  14      60.915   1.938 -12.320  1.00 37.00           H  
ATOM    191  O   PHE A  14      58.606   3.603 -10.606  1.00 37.00           O  
ATOM    192  CG  PHE A  14      61.728   0.122 -11.553  1.00 37.00           C  
ATOM    193  CD1 PHE A  14      62.862  -0.235 -10.798  1.00 37.00           C  
ATOM    194  HD1 PHE A  14      63.282   0.464 -10.090  1.00 37.00           H  
ATOM    195  CD2 PHE A  14      61.268  -0.749 -12.557  1.00 37.00           C  
ATOM    196  HD2 PHE A  14      60.460  -0.439 -13.203  1.00 37.00           H  
ATOM    197  CE1 PHE A  14      63.491  -1.477 -11.004  1.00 37.00           C  
ATOM    198  HE1 PHE A  14      64.381  -1.733 -10.448  1.00 37.00           H  
ATOM    199  CE2 PHE A  14      61.888  -1.995 -12.759  1.00 37.00           C  
ATOM    200  HE2 PHE A  14      61.537  -2.651 -13.542  1.00 37.00           H  
ATOM    201  CZ  PHE A  14      62.995  -2.363 -11.976  1.00 37.00           C  
ATOM    202  HZ  PHE A  14      63.492  -3.305 -12.155  1.00 37.00           H  
ATOM    203  N   LYS A  15      60.089   3.452  -8.968  1.00 37.28           N  
ATOM    204  H   LYS A  15      60.015   4.460  -8.968  1.00 37.28           H  
ATOM    205  CA  LYS A  15      60.580   2.916  -7.656  1.00 37.28           C  
ATOM    206  HA  LYS A  15      59.740   2.449  -7.142  1.00 37.28           H  
ATOM    207  C   LYS A  15      61.086   4.091  -6.762  1.00 37.28           C  
ATOM    208  CB  LYS A  15      61.745   1.910  -7.808  1.00 37.28           C  
ATOM    209  HB2 LYS A  15      62.695   2.443  -7.778  1.00 37.28           H  
ATOM    210  HB3 LYS A  15      61.695   1.409  -8.774  1.00 37.28           H  
ATOM    211  O   LYS A  15      61.447   5.122  -7.313  1.00 37.28           O  
ATOM    212  CG  LYS A  15      61.730   0.806  -6.739  1.00 37.28           C  
ATOM    213  HG2 LYS A  15      60.780   0.272  -6.786  1.00 37.28           H  
ATOM    214  HG3 LYS A  15      61.836   1.252  -5.750  1.00 37.28           H  
ATOM    215  CD  LYS A  15      62.879  -0.189  -6.966  1.00 37.28           C  
ATOM    216  HD2 LYS A  15      62.764  -0.660  -7.942  1.00 37.28           H  
ATOM    217  HD3 LYS A  15      63.821   0.359  -6.942  1.00 37.28           H  
ATOM    218  CE  LYS A  15      62.885  -1.268  -5.875  1.00 37.28           C  
ATOM    219  HE2 LYS A  15      61.981  -1.869  -5.968  1.00 37.28           H  
ATOM    220  HE3 LYS A  15      62.859  -0.772  -4.905  1.00 37.28           H  
ATOM    221  NZ  LYS A  15      64.095  -2.126  -5.962  1.00 37.28           N  
ATOM    222  HZ1 LYS A  15      64.145  -2.597  -6.854  1.00 37.28           H  
ATOM    223  HZ2 LYS A  15      64.926  -1.564  -5.846  1.00 37.28           H  
ATOM    224  HZ3 LYS A  15      64.091  -2.816  -5.225  1.00 37.28           H  
ATOM    225  N   GLY A  16      61.203   3.896  -5.436  1.00 39.09           N  
ATOM    226  H   GLY A  16      60.844   3.031  -5.059  1.00 39.09           H  
ATOM    227  CA  GLY A  16      61.741   4.865  -4.440  1.00 39.09           C  
ATOM    228  HA2 GLY A  16      62.454   4.353  -3.793  1.00 39.09           H  
ATOM    229  HA3 GLY A  16      62.282   5.666  -4.943  1.00 39.09           H  
ATOM    230  C   GLY A  16      60.625   5.517  -3.595  1.00 39.09           C  
ATOM    231  O   GLY A  16      59.642   5.941  -4.193  1.00 39.09           O  
ATOM    232  N   SER A  17      60.578   5.539  -2.249  1.00 39.40           N  
ATOM    233  H   SER A  17      59.717   5.963  -1.935  1.00 39.40           H  
ATOM    234  CA  SER A  17      61.583   5.399  -1.158  1.00 39.40           C  
ATOM    235  HA  SER A  17      60.993   5.334  -0.244  1.00 39.40           H  
ATOM    236  C   SER A  17      62.448   6.665  -0.957  1.00 39.40           C  
ATOM    237  CB  SER A  17      62.330   4.053  -1.218  1.00 39.40           C  
ATOM    238  HB2 SER A  17      62.342   3.607  -0.223  1.00 39.40           H  
ATOM    239  HB3 SER A  17      61.773   3.364  -1.852  1.00 39.40           H  
ATOM    240  O   SER A  17      62.798   7.293  -1.953  1.00 39.40           O  
ATOM    241  OG  SER A  17      63.659   4.146  -1.688  1.00 39.40           O  
ATOM    242  HG  SER A  17      64.192   4.276  -0.901  1.00 39.40           H  
ATOM    243  N   ASP A  18      62.762   7.176   0.249  1.00 39.73           N  
ATOM    244  H   ASP A  18      63.224   8.069   0.160  1.00 39.73           H  
ATOM    245  CA  ASP A  18      62.547   6.794   1.680  1.00 39.73           C  
ATOM    246  HA  ASP A  18      61.706   6.108   1.785  1.00 39.73           H  
ATOM    247  C   ASP A  18      62.230   8.081   2.518  1.00 39.73           C  
ATOM    248  CB  ASP A  18      63.829   6.101   2.163  1.00 39.73           C  
ATOM    249  HB2 ASP A  18      64.704   6.673   1.853  1.00 39.73           H  
ATOM    250  HB3 ASP A  18      63.832   6.057   3.252  1.00 39.73           H  
ATOM    251  O   ASP A  18      62.157   9.147   1.911  1.00 39.73           O  
ATOM    252  CG  ASP A  18      63.902   4.677   1.624  1.00 39.73           C  
ATOM    253  OD1 ASP A  18      63.065   3.862   2.070  1.00 39.73           O  
ATOM    254  OD2 ASP A  18      64.694   4.428   0.684  1.00 39.73           O  
ATOM    255  N   TYR A  19      61.993   8.191   3.845  1.00 41.62           N  
ATOM    256  H   TYR A  19      61.665   9.126   4.037  1.00 41.62           H  
ATOM    257  CA  TYR A  19      62.039   7.385   5.107  1.00 41.62           C  
ATOM    258  HA  TYR A  19      61.757   6.352   4.904  1.00 41.62           H  
ATOM    259  C   TYR A  19      60.972   8.028   6.079  1.00 41.62           C  
ATOM    260  CB  TYR A  19      63.485   7.488   5.648  1.00 41.62           C  
ATOM    261  HB2 TYR A  19      64.137   7.832   4.844  1.00 41.62           H  
ATOM    262  HB3 TYR A  19      63.517   8.282   6.394  1.00 41.62           H  
ATOM    263  O   TYR A  19      60.148   8.781   5.563  1.00 41.62           O  
ATOM    264  CG  TYR A  19      64.168   6.243   6.202  1.00 41.62           C  
ATOM    265  CD1 TYR A  19      65.208   6.414   7.140  1.00 41.62           C  
ATOM    266  HD1 TYR A  19      65.443   7.402   7.507  1.00 41.62           H  
ATOM    267  CD2 TYR A  19      63.905   4.950   5.695  1.00 41.62           C  
ATOM    268  HD2 TYR A  19      63.148   4.781   4.943  1.00 41.62           H  
ATOM    269  CE1 TYR A  19      65.971   5.313   7.575  1.00 41.62           C  
ATOM    270  HE1 TYR A  19      66.770   5.458   8.287  1.00 41.62           H  
ATOM    271  CE2 TYR A  19      64.673   3.850   6.119  1.00 41.62           C  
ATOM    272  HE2 TYR A  19      64.489   2.866   5.713  1.00 41.62           H  
ATOM    273  OH  TYR A  19      66.469   2.967   7.438  1.00 41.62           O  
ATOM    274  HH  TYR A  19      67.096   3.215   8.121  1.00 41.62           H  
ATOM    275  CZ  TYR A  19      65.708   4.027   7.058  1.00 41.62           C  
ATOM    276  N   ALA A  20      60.793   7.916   7.415  1.00 42.03           N  
ATOM    277  H   ALA A  20      59.974   8.455   7.658  1.00 42.03           H  
ATOM    278  CA  ALA A  20      61.300   7.261   8.656  1.00 42.03           C  
ATOM    279  HA  ALA A  20      61.656   6.249   8.461  1.00 42.03           H  
ATOM    280  C   ALA A  20      60.070   7.203   9.649  1.00 42.03           C  
ATOM    281  CB  ALA A  20      62.431   8.130   9.229  1.00 42.03           C  
ATOM    282  HB1 ALA A  20      62.667   7.833  10.251  1.00 42.03           H  
ATOM    283  HB2 ALA A  20      63.331   8.024   8.624  1.00 42.03           H  
ATOM    284  HB3 ALA A  20      62.127   9.177   9.247  1.00 42.03           H  
ATOM    285  O   ALA A  20      59.049   7.818   9.338  1.00 42.03           O  
ATOM    286  N   ASP A  21      59.920   6.433  10.744  1.00 38.24           N  
ATOM    287  H   ASP A  21      58.928   6.323  10.897  1.00 38.24           H  
ATOM    288  CA  ASP A  21      60.658   6.198  12.021  1.00 38.24           C  
ATOM    289  HA  ASP A  21      60.020   5.487  12.546  1.00 38.24           H  
ATOM    290  C   ASP A  21      60.714   7.390  13.024  1.00 38.24           C  
ATOM    291  CB  ASP A  21      62.008   5.479  11.817  1.00 38.24           C  
ATOM    292  HB2 ASP A  21      62.704   5.801  12.591  1.00 38.24           H  
ATOM    293  HB3 ASP A  21      62.439   5.749  10.853  1.00 38.24           H  
ATOM    294  O   ASP A  21      61.065   8.494  12.622  1.00 38.24           O  
ATOM    295  CG  ASP A  21      61.888   3.954  11.897  1.00 38.24           C  
ATOM    296  OD1 ASP A  21      61.141   3.482  12.786  1.00 38.24           O  
ATOM    297  OD2 ASP A  21      62.569   3.274  11.105  1.00 38.24           O  
ATOM    298  N   SER A  22      60.415   7.277  14.344  1.00 38.12           N  
ATOM    299  H   SER A  22      60.438   8.167  14.821  1.00 38.12           H  
ATOM    300  CA  SER A  22      60.017   6.132  15.222  1.00 38.12           C  
ATOM    301  HA  SER A  22      59.304   5.509  14.683  1.00 38.12           H  
ATOM    302  C   SER A  22      59.303   6.619  16.553  1.00 38.12           C  
ATOM    303  CB  SER A  22      61.278   5.291  15.497  1.00 38.12           C  
ATOM    304  HB2 SER A  22      62.082   5.576  14.819  1.00 38.12           H  
ATOM    305  HB3 SER A  22      61.625   5.469  16.515  1.00 38.12           H  
ATOM    306  O   SER A  22      59.019   7.815  16.641  1.00 38.12           O  
ATOM    307  OG  SER A  22      61.013   3.914  15.304  1.00 38.12           O  
ATOM    308  HG  SER A  22      61.068   3.703  14.369  1.00 38.12           H  
ATOM    309  N   PRO A  23      58.927   5.780  17.569  1.00 46.75           N  
ATOM    310  CA  PRO A  23      57.807   6.048  18.520  1.00 46.75           C  
ATOM    311  HA  PRO A  23      57.135   6.796  18.099  1.00 46.75           H  
ATOM    312  C   PRO A  23      58.146   6.471  19.983  1.00 46.75           C  
ATOM    313  CB  PRO A  23      57.082   4.696  18.566  1.00 46.75           C  
ATOM    314  HB2 PRO A  23      56.416   4.584  19.422  1.00 46.75           H  
ATOM    315  HB3 PRO A  23      56.528   4.540  17.640  1.00 46.75           H  
ATOM    316  O   PRO A  23      59.302   6.478  20.397  1.00 46.75           O  
ATOM    317  CG  PRO A  23      58.258   3.726  18.635  1.00 46.75           C  
ATOM    318  HG2 PRO A  23      58.703   3.732  19.630  1.00 46.75           H  
ATOM    319  HG3 PRO A  23      57.969   2.716  18.345  1.00 46.75           H  
ATOM    320  CD  PRO A  23      59.215   4.349  17.623  1.00 46.75           C  
ATOM    321  HD2 PRO A  23      58.997   3.904  16.652  1.00 46.75           H  
ATOM    322  HD3 PRO A  23      60.248   4.161  17.913  1.00 46.75           H  
ATOM    323  N   GLY A  24      57.110   6.707  20.821  1.00 39.51           N  
ATOM    324  H   GLY A  24      56.178   6.732  20.432  1.00 39.51           H  
ATOM    325  CA  GLY A  24      57.225   6.852  22.291  1.00 39.51           C  
ATOM    326  HA2 GLY A  24      57.954   6.126  22.651  1.00 39.51           H  
ATOM    327  HA3 GLY A  24      57.619   7.843  22.512  1.00 39.51           H  
ATOM    328  C   GLY A  24      55.914   6.672  23.100  1.00 39.51           C  
ATOM    329  O   GLY A  24      54.867   7.182  22.715  1.00 39.51           O  
ATOM    330  N   ASN A  25      55.979   5.962  24.239  1.00 33.42           N  
ATOM    331  H   ASN A  25      56.894   5.630  24.510  1.00 33.42           H  
ATOM    332  CA  ASN A  25      54.876   5.717  25.200  1.00 33.42           C  
ATOM    333  HA  ASN A  25      53.919   5.701  24.679  1.00 33.42           H  
ATOM    334  C   ASN A  25      54.816   6.770  26.330  1.00 33.42           C  
ATOM    335  CB  ASN A  25      55.128   4.361  25.913  1.00 33.42           C  
ATOM    336  HB2 ASN A  25      56.185   4.278  26.165  1.00 33.42           H  
ATOM    337  HB3 ASN A  25      54.572   4.340  26.850  1.00 33.42           H  
ATOM    338  O   ASN A  25      55.882   7.180  26.792  1.00 33.42           O  
ATOM    339  CG  ASN A  25      54.692   3.120  25.167  1.00 33.42           C  
ATOM    340  ND2 ASN A  25      55.356   2.007  25.383  1.00 33.42           N  
ATOM    341 HD21 ASN A  25      55.026   1.200  24.874  1.00 33.42           H  
ATOM    342 HD22 ASN A  25      56.159   1.980  25.995  1.00 33.42           H  
ATOM    343  OD1 ASN A  25      53.726   3.106  24.435  1.00 33.42           O  
ATOM    344  N   ARG A  26      53.627   7.014  26.926  1.00 39.80           N  
ATOM    345  H   ARG A  26      52.798   6.855  26.370  1.00 39.80           H  
ATOM    346  CA  ARG A  26      53.399   6.962  28.402  1.00 39.80           C  
ATOM    347  HA  ARG A  26      53.667   5.952  28.713  1.00 39.80           H  
ATOM    348  C   ARG A  26      51.918   7.075  28.828  1.00 39.80           C  
ATOM    349  CB  ARG A  26      54.296   7.961  29.173  1.00 39.80           C  
ATOM    350  HB2 ARG A  26      53.725   8.498  29.931  1.00 39.80           H  
ATOM    351  HB3 ARG A  26      54.715   8.702  28.493  1.00 39.80           H  
ATOM    352  O   ARG A  26      51.052   7.349  28.010  1.00 39.80           O  
ATOM    353  CG  ARG A  26      55.417   7.161  29.866  1.00 39.80           C  
ATOM    354  HG2 ARG A  26      55.841   6.441  29.167  1.00 39.80           H  
ATOM    355  HG3 ARG A  26      54.989   6.603  30.699  1.00 39.80           H  
ATOM    356  CD  ARG A  26      56.559   8.033  30.388  1.00 39.80           C  
ATOM    357  HD2 ARG A  26      56.918   8.665  29.576  1.00 39.80           H  
ATOM    358  HD3 ARG A  26      56.175   8.666  31.188  1.00 39.80           H  
ATOM    359  NE  ARG A  26      57.669   7.182  30.869  1.00 39.80           N  
ATOM    360  HE  ARG A  26      57.767   6.287  30.411  1.00 39.80           H  
ATOM    361  NH1 ARG A  26      58.564   8.620  32.417  1.00 39.80           N  
ATOM    362 HH11 ARG A  26      57.862   9.304  32.173  1.00 39.80           H  
ATOM    363 HH12 ARG A  26      59.248   8.830  33.130  1.00 39.80           H  
ATOM    364  NH2 ARG A  26      59.486   6.614  32.117  1.00 39.80           N  
ATOM    365 HH21 ARG A  26      59.523   5.712  31.664  1.00 39.80           H  
ATOM    366 HH22 ARG A  26      60.163   6.843  32.831  1.00 39.80           H  
ATOM    367  CZ  ARG A  26      58.562   7.476  31.795  1.00 39.80           C  
ATOM    368  N   MET A  27      51.662   6.753  30.103  1.00 33.78           N  
ATOM    369  H   MET A  27      52.461   6.633  30.709  1.00 33.78           H  
ATOM    370  CA  MET A  27      50.344   6.570  30.743  1.00 33.78           C  
ATOM    371  HA  MET A  27      49.647   6.137  30.025  1.00 33.78           H  
ATOM    372  C   MET A  27      49.726   7.872  31.290  1.00 33.78           C  
ATOM    373  CB  MET A  27      50.510   5.608  31.935  1.00 33.78           C  
ATOM    374  HB2 MET A  27      49.560   5.508  32.460  1.00 33.78           H  
ATOM    375  HB3 MET A  27      51.224   6.047  32.632  1.00 33.78           H  
ATOM    376  O   MET A  27      50.431   8.866  31.454  1.00 33.78           O  
ATOM    377  CG  MET A  27      50.983   4.196  31.582  1.00 33.78           C  
ATOM    378  HG2 MET A  27      51.851   4.245  30.924  1.00 33.78           H  
ATOM    379  HG3 MET A  27      50.179   3.672  31.067  1.00 33.78           H  
ATOM    380  SD  MET A  27      51.446   3.272  33.070  1.00 33.78           S  
ATOM    381  CE  MET A  27      51.679   1.611  32.391  1.00 33.78           C  
ATOM    382  HE1 MET A  27      52.462   1.628  31.633  1.00 33.78           H  
ATOM    383  HE2 MET A  27      51.964   0.932  33.194  1.00 33.78           H  
ATOM    384  HE3 MET A  27      50.745   1.266  31.947  1.00 33.78           H  
ATOM    385  N   GLY A  28      48.439   7.813  31.665  1.00 42.66           N  
ATOM    386  H   GLY A  28      47.928   6.958  31.499  1.00 42.66           H  
ATOM    387  CA  GLY A  28      47.722   8.873  32.386  1.00 42.66           C  
ATOM    388  HA2 GLY A  28      47.508   9.693  31.700  1.00 42.66           H  
ATOM    389  HA3 GLY A  28      48.353   9.262  33.186  1.00 42.66           H  
ATOM    390  C   GLY A  28      46.392   8.411  33.008  1.00 42.66           C  
ATOM    391  O   GLY A  28      45.326   8.717  32.486  1.00 42.66           O  
ATOM    392  N   GLU A  29      46.460   7.677  34.119  1.00 33.77           N  
ATOM    393  H   GLU A  29      47.382   7.450  34.465  1.00 33.77           H  
ATOM    394  CA  GLU A  29      45.390   7.609  35.138  1.00 33.77           C  
ATOM    395  HA  GLU A  29      44.424   7.416  34.670  1.00 33.77           H  
ATOM    396  C   GLU A  29      45.324   8.964  35.895  1.00 33.77           C  
ATOM    397  CB  GLU A  29      45.750   6.462  36.099  1.00 33.77           C  
ATOM    398  HB2 GLU A  29      46.751   6.643  36.491  1.00 33.77           H  
ATOM    399  HB3 GLU A  29      45.065   6.463  36.946  1.00 33.77           H  
ATOM    400  O   GLU A  29      46.284   9.728  35.822  1.00 33.77           O  
ATOM    401  CG  GLU A  29      45.703   5.068  35.460  1.00 33.77           C  
ATOM    402  HG2 GLU A  29      46.356   5.038  34.588  1.00 33.77           H  
ATOM    403  HG3 GLU A  29      44.685   4.865  35.126  1.00 33.77           H  
ATOM    404  CD  GLU A  29      46.160   4.007  36.470  1.00 33.77           C  
ATOM    405  OE1 GLU A  29      45.289   3.250  36.952  1.00 33.77           O  
ATOM    406  OE2 GLU A  29      47.379   3.978  36.750  1.00 33.77           O  
ATOM    407  N   SER A  30      44.300   9.381  36.652  1.00 34.86           N  
ATOM    408  H   SER A  30      44.483  10.295  37.040  1.00 34.86           H  
ATOM    409  CA  SER A  30      42.982   8.849  37.077  1.00 34.86           C  
ATOM    410  HA  SER A  30      42.530   8.264  36.276  1.00 34.86           H  
ATOM    411  C   SER A  30      42.051  10.052  37.399  1.00 34.86           C  
ATOM    412  CB  SER A  30      43.134   7.969  38.332  1.00 34.86           C  
ATOM    413  HB2 SER A  30      42.163   7.815  38.804  1.00 34.86           H  
ATOM    414  HB3 SER A  30      43.489   6.978  38.050  1.00 34.86           H  
ATOM    415  O   SER A  30      42.479  11.203  37.320  1.00 34.86           O  
ATOM    416  OG  SER A  30      44.029   8.542  39.266  1.00 34.86           O  
ATOM    417  HG  SER A  30      44.530   7.841  39.690  1.00 34.86           H  
ATOM    418  N   THR A  31      40.768   9.888  37.755  1.00 37.85           N  
ATOM    419  H   THR A  31      40.118  10.357  37.140  1.00 37.85           H  
ATOM    420  CA  THR A  31      40.290   9.933  39.166  1.00 37.85           C  
ATOM    421  HA  THR A  31      40.773   9.143  39.742  1.00 37.85           H  
ATOM    422  C   THR A  31      38.766   9.705  39.224  1.00 37.85           C  
ATOM    423  CB  THR A  31      40.623  11.281  39.851  1.00 37.85           C  
ATOM    424  HB  THR A  31      40.272  12.107  39.231  1.00 37.85           H  
ATOM    425  O   THR A  31      38.048  10.033  38.282  1.00 37.85           O  
ATOM    426  CG2 THR A  31      40.072  11.456  41.270  1.00 37.85           C  
ATOM    427 HG21 THR A  31      40.327  10.593  41.885  1.00 37.85           H  
ATOM    428 HG22 THR A  31      40.507  12.348  41.720  1.00 37.85           H  
ATOM    429 HG23 THR A  31      38.991  11.593  41.243  1.00 37.85           H  
ATOM    430  OG1 THR A  31      42.014  11.385  40.018  1.00 37.85           O  
ATOM    431  HG1 THR A  31      42.398  11.502  39.146  1.00 37.85           H  
ATOM    432  N   ILE A  32      38.280   9.140  40.335  1.00 33.54           N  
ATOM    433  H   ILE A  32      38.929   9.009  41.098  1.00 33.54           H  
ATOM    434  CA  ILE A  32      36.886   8.738  40.610  1.00 33.54           C  
ATOM    435  HA  ILE A  32      36.363   8.542  39.674  1.00 33.54           H  
ATOM    436  C   ILE A  32      36.131   9.831  41.388  1.00 33.54           C  
ATOM    437  CB  ILE A  32      36.923   7.441  41.466  1.00 33.54           C  
ATOM    438  HB  ILE A  32      37.523   7.661  42.349  1.00 33.54           H  
ATOM    439  O   ILE A  32      36.712  10.419  42.296  1.00 33.54           O  
ATOM    440  CG1 ILE A  32      37.598   6.265  40.720  1.00 33.54           C  
ATOM    441 HG12 ILE A  32      38.415   6.625  40.094  1.00 33.54           H  
ATOM    442 HG13 ILE A  32      36.875   5.780  40.065  1.00 33.54           H  
ATOM    443  CG2 ILE A  32      35.530   7.001  41.964  1.00 33.54           C  
ATOM    444 HG21 ILE A  32      35.587   6.037  42.468  1.00 33.54           H  
ATOM    445 HG22 ILE A  32      34.837   6.915  41.127  1.00 33.54           H  
ATOM    446 HG23 ILE A  32      35.139   7.716  42.688  1.00 33.54           H  
ATOM    447  CD1 ILE A  32      38.201   5.226  41.678  1.00 33.54           C  
ATOM    448 HD11 ILE A  32      37.421   4.753  42.275  1.00 33.54           H  
ATOM    449 HD12 ILE A  32      38.709   4.456  41.098  1.00 33.54           H  
ATOM    450 HD13 ILE A  32      38.924   5.704  42.339  1.00 33.54           H  
ATOM    451  N   LEU A  33      34.819   9.986  41.156  1.00 39.70           N  
ATOM    452  H   LEU A  33      34.420   9.523  40.352  1.00 39.70           H  
ATOM    453  CA  LEU A  33      33.849  10.381  42.194  1.00 39.70           C  
ATOM    454  HA  LEU A  33      34.255  10.100  43.166  1.00 39.70           H  
ATOM    455  C   LEU A  33      32.536   9.589  42.033  1.00 39.70           C  
ATOM    456  CB  LEU A  33      33.580  11.902  42.193  1.00 39.70           C  
ATOM    457  HB2 LEU A  33      32.649  12.077  42.733  1.00 39.70           H  
ATOM    458  HB3 LEU A  33      33.424  12.228  41.165  1.00 39.70           H  
ATOM    459  O   LEU A  33      32.049   9.425  40.918  1.00 39.70           O  
ATOM    460  CG  LEU A  33      34.664  12.786  42.846  1.00 39.70           C  
ATOM    461  HG  LEU A  33      35.590  12.717  42.275  1.00 39.70           H  
ATOM    462  CD1 LEU A  33      34.208  14.247  42.822  1.00 39.70           C  
ATOM    463 HD11 LEU A  33      34.991  14.884  43.233  1.00 39.70           H  
ATOM    464 HD12 LEU A  33      34.015  14.551  41.793  1.00 39.70           H  
ATOM    465 HD13 LEU A  33      33.298  14.367  43.410  1.00 39.70           H  
ATOM    466  CD2 LEU A  33      34.936  12.425  44.312  1.00 39.70           C  
ATOM    467 HD21 LEU A  33      35.418  11.449  44.377  1.00 39.70           H  
ATOM    468 HD22 LEU A  33      35.617  13.155  44.749  1.00 39.70           H  
ATOM    469 HD23 LEU A  33      34.005  12.416  44.878  1.00 39.70           H  
ATOM    470  N   ASN A  34      31.975   9.118  43.153  1.00 33.95           N  
ATOM    471  H   ASN A  34      32.390   9.385  44.034  1.00 33.95           H  
ATOM    472  CA  ASN A  34      30.717   8.362  43.249  1.00 33.95           C  
ATOM    473  HA  ASN A  34      30.298   8.179  42.260  1.00 33.95           H  
ATOM    474  C   ASN A  34      29.694   9.127  44.104  1.00 33.95           C  
ATOM    475  CB  ASN A  34      30.965   7.018  43.972  1.00 33.95           C  
ATOM    476  HB2 ASN A  34      30.003   6.588  44.253  1.00 33.95           H  
ATOM    477  HB3 ASN A  34      31.511   7.210  44.896  1.00 33.95           H  
ATOM    478  O   ASN A  34      30.079   9.608  45.165  1.00 33.95           O  
ATOM    479  CG  ASN A  34      31.683   5.954  43.173  1.00 33.95           C  
ATOM    480  ND2 ASN A  34      32.522   5.172  43.813  1.00 33.95           N  
ATOM    481 HD21 ASN A  34      32.653   5.271  44.810  1.00 33.95           H  
ATOM    482 HD22 ASN A  34      32.941   4.436  43.263  1.00 33.95           H  
ATOM    483  OD1 ASN A  34      31.479   5.767  41.990  1.00 33.95           O  
ATOM    484  N   MET A  35      28.419   9.125  43.697  1.00 41.47           N  
ATOM    485  H   MET A  35      28.244   8.827  42.747  1.00 41.47           H  
ATOM    486  CA  MET A  35      27.192   9.213  44.520  1.00 41.47           C  
ATOM    487  HA  MET A  35      27.268   8.551  45.383  1.00 41.47           H  
ATOM    488  C   MET A  35      26.011   8.762  43.624  1.00 41.47           C  
ATOM    489  CB  MET A  35      26.899  10.653  45.004  1.00 41.47           C  
ATOM    490  HB2 MET A  35      25.868  10.689  45.355  1.00 41.47           H  
ATOM    491  HB3 MET A  35      26.977  11.344  44.165  1.00 41.47           H  
ATOM    492  O   MET A  35      25.987   9.135  42.455  1.00 41.47           O  
ATOM    493  CG  MET A  35      27.790  11.156  46.149  1.00 41.47           C  
ATOM    494  HG2 MET A  35      27.997  10.332  46.832  1.00 41.47           H  
ATOM    495  HG3 MET A  35      28.733  11.495  45.720  1.00 41.47           H  
ATOM    496  SD  MET A  35      27.120  12.543  47.111  1.00 41.47           S  
ATOM    497  CE  MET A  35      26.044  11.626  48.248  1.00 41.47           C  
ATOM    498  HE1 MET A  35      26.636  10.914  48.823  1.00 41.47           H  
ATOM    499  HE2 MET A  35      25.288  11.077  47.687  1.00 41.47           H  
ATOM    500  HE3 MET A  35      25.552  12.318  48.932  1.00 41.47           H  
ATOM    501  N   ASP A  36      25.009   7.991  44.057  1.00 40.00           N  
ATOM    502  H   ASP A  36      24.289   7.810  43.372  1.00 40.00           H  
ATOM    503  CA  ASP A  36      24.901   7.150  45.261  1.00 40.00           C  
ATOM    504  HA  ASP A  36      25.875   6.698  45.447  1.00 40.00           H  
ATOM    505  C   ASP A  36      23.894   5.990  45.019  1.00 40.00           C  
ATOM    506  CB  ASP A  36      24.495   7.998  46.484  1.00 40.00           C  
ATOM    507  HB2 ASP A  36      24.664   9.055  46.280  1.00 40.00           H  
ATOM    508  HB3 ASP A  36      23.431   7.875  46.687  1.00 40.00           H  
ATOM    509  O   ASP A  36      23.280   5.922  43.950  1.00 40.00           O  
ATOM    510  CG  ASP A  36      25.301   7.609  47.725  1.00 40.00           C  
ATOM    511  OD1 ASP A  36      25.641   6.409  47.832  1.00 40.00           O  
ATOM    512  OD2 ASP A  36      25.606   8.520  48.524  1.00 40.00           O  
ATOM    513  N   LEU A  37      23.740   5.053  45.964  1.00 36.47           N  
ATOM    514  H   LEU A  37      24.235   5.194  46.833  1.00 36.47           H  
ATOM    515  CA  LEU A  37      22.917   3.834  45.795  1.00 36.47           C  
ATOM    516  HA  LEU A  37      23.079   3.457  44.785  1.00 36.47           H  
ATOM    517  C   LEU A  37      21.392   4.037  45.963  1.00 36.47           C  
ATOM    518  CB  LEU A  37      23.359   2.745  46.795  1.00 36.47           C  
ATOM    519  HB2 LEU A  37      22.676   1.903  46.680  1.00 36.47           H  
ATOM    520  HB3 LEU A  37      23.225   3.117  47.811  1.00 36.47           H  
ATOM    521  O   LEU A  37      20.963   4.888  46.733  1.00 36.47           O  
ATOM    522  CG  LEU A  37      24.795   2.217  46.617  1.00 36.47           C  
ATOM    523  HG  LEU A  37      25.151   2.443  45.612  1.00 36.47           H  
ATOM    524  CD1 LEU A  37      25.756   2.817  47.642  1.00 36.47           C  
ATOM    525 HD11 LEU A  37      26.762   2.427  47.487  1.00 36.47           H  
ATOM    526 HD12 LEU A  37      25.788   3.900  47.527  1.00 36.47           H  
ATOM    527 HD13 LEU A  37      25.427   2.584  48.655  1.00 36.47           H  
ATOM    528  CD2 LEU A  37      24.828   0.697  46.803  1.00 36.47           C  
ATOM    529 HD21 LEU A  37      25.849   0.333  46.681  1.00 36.47           H  
ATOM    530 HD22 LEU A  37      24.196   0.221  46.054  1.00 36.47           H  
ATOM    531 HD23 LEU A  37      24.467   0.435  47.798  1.00 36.47           H  
ATOM    532  N   MET A  38      20.588   3.143  45.359  1.00 38.86           N  
ATOM    533  H   MET A  38      20.936   2.763  44.490  1.00 38.86           H  
ATOM    534  CA  MET A  38      19.720   2.182  46.086  1.00 38.86           C  
ATOM    535  HA  MET A  38      20.338   1.706  46.848  1.00 38.86           H  
ATOM    536  C   MET A  38      19.233   1.026  45.176  1.00 38.86           C  
ATOM    537  CB  MET A  38      18.513   2.847  46.788  1.00 38.86           C  
ATOM    538  HB2 MET A  38      18.193   3.723  46.223  1.00 38.86           H  
ATOM    539  HB3 MET A  38      17.680   2.144  46.801  1.00 38.86           H  
ATOM    540  O   MET A  38      19.147   1.175  43.958  1.00 38.86           O  
ATOM    541  CG  MET A  38      18.778   3.245  48.252  1.00 38.86           C  
ATOM    542  HG2 MET A  38      17.834   3.567  48.692  1.00 38.86           H  
ATOM    543  HG3 MET A  38      19.440   4.111  48.277  1.00 38.86           H  
ATOM    544  SD  MET A  38      19.493   1.961  49.326  1.00 38.86           S  
ATOM    545  CE  MET A  38      20.156   3.013  50.646  1.00 38.86           C  
ATOM    546  HE1 MET A  38      20.649   2.391  51.393  1.00 38.86           H  
ATOM    547  HE2 MET A  38      19.344   3.569  51.114  1.00 38.86           H  
ATOM    548  HE3 MET A  38      20.878   3.712  50.225  1.00 38.86           H  
ATOM    549  N   THR A  39      18.957  -0.137  45.779  1.00 34.99           N  
ATOM    550  H   THR A  39      19.089  -0.186  46.779  1.00 34.99           H  
ATOM    551  CA  THR A  39      18.554  -1.423  45.152  1.00 34.99           C  
ATOM    552  HA  THR A  39      18.973  -1.453  44.146  1.00 34.99           H  
ATOM    553  C   THR A  39      17.014  -1.542  44.980  1.00 34.99           C  
ATOM    554  CB  THR A  39      19.153  -2.598  45.959  1.00 34.99           C  
ATOM    555  HB  THR A  39      18.335  -3.209  46.340  1.00 34.99           H  
ATOM    556  O   THR A  39      16.285  -0.708  45.506  1.00 34.99           O  
ATOM    557  CG2 THR A  39      20.078  -3.467  45.110  1.00 34.99           C  
ATOM    558 HG21 THR A  39      19.547  -3.822  44.228  1.00 34.99           H  
ATOM    559 HG22 THR A  39      20.949  -2.888  44.802  1.00 34.99           H  
ATOM    560 HG23 THR A  39      20.396  -4.332  45.693  1.00 34.99           H  
ATOM    561  OG1 THR A  39      19.931  -2.197  47.072  1.00 34.99           O  
ATOM    562  HG1 THR A  39      19.985  -2.973  47.635  1.00 34.99           H  
ATOM    563  N   GLU A  40      16.423  -2.455  44.189  1.00 37.30           N  
ATOM    564  H   GLU A  40      15.551  -2.113  43.811  1.00 37.30           H  
ATOM    565  CA  GLU A  40      16.385  -3.927  44.367  1.00 37.30           C  
ATOM    566  HA  GLU A  40      17.367  -4.288  44.674  1.00 37.30           H  
ATOM    567  C   GLU A  40      16.021  -4.739  43.085  1.00 37.30           C  
ATOM    568  CB  GLU A  40      15.342  -4.260  45.473  1.00 37.30           C  
ATOM    569  HB2 GLU A  40      14.815  -5.185  45.242  1.00 37.30           H  
ATOM    570  HB3 GLU A  40      14.580  -3.481  45.490  1.00 37.30           H  
ATOM    571  O   GLU A  40      15.727  -4.195  42.023  1.00 37.30           O  
ATOM    572  CG  GLU A  40      15.911  -4.420  46.890  1.00 37.30           C  
ATOM    573  HG2 GLU A  40      16.444  -3.515  47.182  1.00 37.30           H  
ATOM    574  HG3 GLU A  40      15.072  -4.524  47.578  1.00 37.30           H  
ATOM    575  CD  GLU A  40      16.819  -5.656  47.007  1.00 37.30           C  
ATOM    576  OE1 GLU A  40      17.984  -5.568  46.554  1.00 37.30           O  
ATOM    577  OE2 GLU A  40      16.331  -6.691  47.502  1.00 37.30           O  
ATOM    578  N   GLU A  41      16.075  -6.068  43.239  1.00 35.17           N  
ATOM    579  H   GLU A  41      16.299  -6.349  44.183  1.00 35.17           H  
ATOM    580  CA  GLU A  41      15.866  -7.221  42.333  1.00 35.17           C  
ATOM    581  HA  GLU A  41      16.762  -7.308  41.719  1.00 35.17           H  
ATOM    582  C   GLU A  41      14.626  -7.303  41.389  1.00 35.17           C  
ATOM    583  CB  GLU A  41      15.739  -8.416  43.305  1.00 35.17           C  
ATOM    584  HB2 GLU A  41      14.934  -8.219  44.014  1.00 35.17           H  
ATOM    585  HB3 GLU A  41      15.435  -9.310  42.759  1.00 35.17           H  
ATOM    586  O   GLU A  41      13.684  -6.529  41.506  1.00 35.17           O  
ATOM    587  CG  GLU A  41      17.020  -8.730  44.092  1.00 35.17           C  
ATOM    588  HG2 GLU A  41      17.871  -8.264  43.594  1.00 35.17           H  
ATOM    589  HG3 GLU A  41      16.945  -8.307  45.094  1.00 35.17           H  
ATOM    590  CD  GLU A  41      17.260 -10.243  44.171  1.00 35.17           C  
ATOM    591  OE1 GLU A  41      18.293 -10.685  43.601  1.00 35.17           O  
ATOM    592  OE2 GLU A  41      16.392 -10.981  44.677  1.00 35.17           O  
ATOM    593  N   LYS A  42      14.434  -8.332  40.524  1.00 36.30           N  
ATOM    594  H   LYS A  42      13.448  -8.387  40.310  1.00 36.30           H  
ATOM    595  CA  LYS A  42      15.292  -9.194  39.644  1.00 36.30           C  
ATOM    596  HA  LYS A  42      15.670  -8.581  38.826  1.00 36.30           H  
ATOM    597  C   LYS A  42      14.433 -10.349  39.057  1.00 36.30           C  
ATOM    598  CB  LYS A  42      16.486  -9.860  40.381  1.00 36.30           C  
ATOM    599  HB2 LYS A  42      17.093  -9.103  40.877  1.00 36.30           H  
ATOM    600  HB3 LYS A  42      16.091 -10.541  41.134  1.00 36.30           H  
ATOM    601  O   LYS A  42      13.794 -11.074  39.808  1.00 36.30           O  
ATOM    602  CG  LYS A  42      17.456 -10.652  39.483  1.00 36.30           C  
ATOM    603  HG2 LYS A  42      16.889 -11.384  38.908  1.00 36.30           H  
ATOM    604  HG3 LYS A  42      17.957  -9.982  38.784  1.00 36.30           H  
ATOM    605  CD  LYS A  42      18.494 -11.429  40.313  1.00 36.30           C  
ATOM    606  HD2 LYS A  42      18.000 -11.822  41.202  1.00 36.30           H  
ATOM    607  HD3 LYS A  42      18.836 -12.283  39.729  1.00 36.30           H  
ATOM    608  CE  LYS A  42      19.720 -10.600  40.710  1.00 36.30           C  
ATOM    609  HE2 LYS A  42      20.433 -10.569  39.887  1.00 36.30           H  
ATOM    610  HE3 LYS A  42      19.380  -9.585  40.916  1.00 36.30           H  
ATOM    611  NZ  LYS A  42      20.335 -11.134  41.949  1.00 36.30           N  
ATOM    612  HZ1 LYS A  42      21.077 -10.541  42.293  1.00 36.30           H  
ATOM    613  HZ2 LYS A  42      19.629 -11.103  42.670  1.00 36.30           H  
ATOM    614  HZ3 LYS A  42      20.629 -12.097  41.868  1.00 36.30           H  
ATOM    615  N   SER A  43      14.489 -10.616  37.744  1.00 37.40           N  
ATOM    616  H   SER A  43      14.923  -9.933  37.140  1.00 37.40           H  
ATOM    617  CA  SER A  43      14.271 -11.961  37.146  1.00 37.40           C  
ATOM    618  HA  SER A  43      14.861 -12.681  37.713  1.00 37.40           H  
ATOM    619  C   SER A  43      14.758 -11.986  35.686  1.00 37.40           C  
ATOM    620  CB  SER A  43      12.808 -12.418  37.207  1.00 37.40           C  
ATOM    621  HB2 SER A  43      12.211 -11.860  36.486  1.00 37.40           H  
ATOM    622  HB3 SER A  43      12.401 -12.252  38.205  1.00 37.40           H  
ATOM    623  O   SER A  43      14.865 -10.926  35.070  1.00 37.40           O  
ATOM    624  OG  SER A  43      12.750 -13.807  36.925  1.00 37.40           O  
ATOM    625  HG  SER A  43      11.902 -14.128  37.241  1.00 37.40           H  
ATOM    626  N   ALA A  44      15.116 -13.152  35.129  1.00 36.50           N  
ATOM    627  H   ALA A  44      14.901 -14.007  35.622  1.00 36.50           H  
ATOM    628  CA  ALA A  44      15.903 -13.227  33.888  1.00 36.50           C  
ATOM    629  HA  ALA A  44      15.687 -12.344  33.286  1.00 36.50           H  
ATOM    630  C   ALA A  44      15.647 -14.460  32.996  1.00 36.50           C  
ATOM    631  CB  ALA A  44      17.389 -13.185  34.279  1.00 36.50           C  
ATOM    632  HB1 ALA A  44      17.596 -12.278  34.848  1.00 36.50           H  
ATOM    633  HB2 ALA A  44      17.640 -14.054  34.887  1.00 36.50           H  
ATOM    634  HB3 ALA A  44      18.010 -13.183  33.384  1.00 36.50           H  
ATOM    635  O   ALA A  44      15.357 -15.547  33.496  1.00 36.50           O  
ATOM    636  N   LYS A  45      15.854 -14.266  31.678  1.00 39.88           N  
ATOM    637  H   LYS A  45      15.892 -13.296  31.401  1.00 39.88           H  
ATOM    638  CA  LYS A  45      16.314 -15.227  30.639  1.00 39.88           C  
ATOM    639  HA  LYS A  45      17.311 -15.587  30.894  1.00 39.88           H  
ATOM    640  C   LYS A  45      16.416 -14.476  29.294  1.00 39.88           C  
ATOM    641  CB  LYS A  45      15.357 -16.432  30.522  1.00 39.88           C  
ATOM    642  HB2 LYS A  45      15.269 -16.741  29.481  1.00 39.88           H  
ATOM    643  HB3 LYS A  45      14.364 -16.138  30.864  1.00 39.88           H  
ATOM    644  O   LYS A  45      15.403 -14.165  28.686  1.00 39.88           O  
ATOM    645  CG  LYS A  45      15.880 -17.639  31.325  1.00 39.88           C  
ATOM    646  HG2 LYS A  45      16.476 -17.304  32.174  1.00 39.88           H  
ATOM    647  HG3 LYS A  45      16.532 -18.236  30.687  1.00 39.88           H  
ATOM    648  CD  LYS A  45      14.733 -18.512  31.844  1.00 39.88           C  
ATOM    649  HD2 LYS A  45      14.204 -18.951  30.998  1.00 39.88           H  
ATOM    650  HD3 LYS A  45      14.045 -17.887  32.414  1.00 39.88           H  
ATOM    651  CE  LYS A  45      15.290 -19.611  32.756  1.00 39.88           C  
ATOM    652  HE2 LYS A  45      15.989 -20.218  32.182  1.00 39.88           H  
ATOM    653  HE3 LYS A  45      15.844 -19.132  33.564  1.00 39.88           H  
ATOM    654  NZ  LYS A  45      14.203 -20.455  33.311  1.00 39.88           N  
ATOM    655  HZ1 LYS A  45      14.581 -21.170  33.915  1.00 39.88           H  
ATOM    656  HZ2 LYS A  45      13.686 -20.899  32.566  1.00 39.88           H  
ATOM    657  HZ3 LYS A  45      13.565 -19.886  33.849  1.00 39.88           H  
ATOM    658  N   SER A  46      17.570 -13.903  28.944  1.00 34.71           N  
ATOM    659  H   SER A  46      17.364 -13.023  28.493  1.00 34.71           H  
ATOM    660  CA  SER A  46      18.743 -14.549  28.312  1.00 34.71           C  
ATOM    661  HA  SER A  46      19.550 -13.820  28.382  1.00 34.71           H  
ATOM    662  C   SER A  46      18.560 -14.836  26.813  1.00 34.71           C  
ATOM    663  CB  SER A  46      19.270 -15.786  29.055  1.00 34.71           C  
ATOM    664  HB2 SER A  46      20.225 -16.077  28.618  1.00 34.71           H  
ATOM    665  HB3 SER A  46      19.433 -15.545  30.106  1.00 34.71           H  
ATOM    666  O   SER A  46      17.948 -15.832  26.432  1.00 34.71           O  
ATOM    667  OG  SER A  46      18.371 -16.871  28.943  1.00 34.71           O  
ATOM    668  HG  SER A  46      18.124 -16.947  28.019  1.00 34.71           H  
ATOM    669  N   SER A  47      19.148 -13.986  25.971  1.00 30.33           N  
ATOM    670  H   SER A  47      19.666 -13.203  26.345  1.00 30.33           H  
ATOM    671  CA  SER A  47      19.303 -14.193  24.527  1.00 30.33           C  
ATOM    672  HA  SER A  47      18.524 -14.870  24.175  1.00 30.33           H  
ATOM    673  C   SER A  47      20.663 -14.825  24.191  1.00 30.33           C  
ATOM    674  CB  SER A  47      19.126 -12.851  23.802  1.00 30.33           C  
ATOM    675  HB2 SER A  47      19.313 -12.979  22.736  1.00 30.33           H  
ATOM    676  HB3 SER A  47      18.099 -12.513  23.938  1.00 30.33           H  
ATOM    677  O   SER A  47      21.606 -14.751  24.978  1.00 30.33           O  
ATOM    678  OG  SER A  47      20.006 -11.873  24.330  1.00 30.33           O  
ATOM    679  HG  SER A  47      19.792 -11.022  23.942  1.00 30.33           H  
ATOM    680  N   ALA A  48      20.783 -15.414  22.999  1.00 36.90           N  
ATOM    681  H   ALA A  48      19.975 -15.471  22.396  1.00 36.90           H  
ATOM    682  CA  ALA A  48      22.052 -15.868  22.429  1.00 36.90           C  
ATOM    683  HA  ALA A  48      22.875 -15.399  22.968  1.00 36.90           H  
ATOM    684  C   ALA A  48      22.143 -15.437  20.957  1.00 36.90           C  
ATOM    685  CB  ALA A  48      22.177 -17.387  22.604  1.00 36.90           C  
ATOM    686  HB1 ALA A  48      23.126 -17.731  22.193  1.00 36.90           H  
ATOM    687  HB2 ALA A  48      22.137 -17.641  23.663  1.00 36.90           H  
ATOM    688  HB3 ALA A  48      21.362 -17.890  22.084  1.00 36.90           H  
ATOM    689  O   ALA A  48      21.151 -15.477  20.233  1.00 36.90           O  
ATOM    690  N   SER A  49      23.325 -15.002  20.510  1.00 34.23           N  
ATOM    691  H   SER A  49      24.119 -15.038  21.133  1.00 34.23           H  
ATOM    692  CA  SER A  49      23.554 -14.499  19.149  1.00 34.23           C  
ATOM    693  HA  SER A  49      22.730 -14.807  18.506  1.00 34.23           H  
ATOM    694  C   SER A  49      24.851 -15.068  18.577  1.00 34.23           C  
ATOM    695  CB  SER A  49      23.608 -12.967  19.163  1.00 34.23           C  
ATOM    696  HB2 SER A  49      22.714 -12.575  19.649  1.00 34.23           H  
ATOM    697  HB3 SER A  49      24.484 -12.643  19.725  1.00 34.23           H  
ATOM    698  O   SER A  49      25.894 -15.006  19.229  1.00 34.23           O  
ATOM    699  OG  SER A  49      23.682 -12.462  17.843  1.00 34.23           O  
ATOM    700  HG  SER A  49      22.788 -12.399  17.498  1.00 34.23           H  
ATOM    701  N   CYS A  50      24.807 -15.596  17.351  1.00 35.17           N  
ATOM    702  H   CYS A  50      23.923 -15.606  16.861  1.00 35.17           H  
ATOM    703  CA  CYS A  50      25.959 -16.210  16.686  1.00 35.17           C  
ATOM    704  HA  CYS A  50      26.837 -16.103  17.323  1.00 35.17           H  
ATOM    705  C   CYS A  50      26.281 -15.518  15.352  1.00 35.17           C  
ATOM    706  CB  CYS A  50      25.715 -17.715  16.511  1.00 35.17           C  
ATOM    707  HB2 CYS A  50      24.763 -17.883  16.007  1.00 35.17           H  
ATOM    708  HB3 CYS A  50      26.509 -18.149  15.904  1.00 35.17           H  
ATOM    709  O   CYS A  50      25.433 -15.402  14.470  1.00 35.17           O  
ATOM    710  SG  CYS A  50      25.702 -18.536  18.133  1.00 35.17           S  
ATOM    711  HG  CYS A  50      26.866 -18.077  18.604  1.00 35.17           H  
ATOM    712  N   LYS A  51      27.538 -15.085  15.188  1.00 31.28           N  
ATOM    713  H   LYS A  51      28.189 -15.253  15.942  1.00 31.28           H  
ATOM    714  CA  LYS A  51      28.049 -14.418  13.977  1.00 31.28           C  
ATOM    715  HA  LYS A  51      27.216 -13.981  13.427  1.00 31.28           H  
ATOM    716  C   LYS A  51      28.757 -15.409  13.042  1.00 31.28           C  
ATOM    717  CB  LYS A  51      29.023 -13.289  14.372  1.00 31.28           C  
ATOM    718  HB2 LYS A  51      29.783 -13.702  15.036  1.00 31.28           H  
ATOM    719  HB3 LYS A  51      29.526 -12.941  13.470  1.00 31.28           H  
ATOM    720  O   LYS A  51      29.922 -15.725  13.265  1.00 31.28           O  
ATOM    721  CG  LYS A  51      28.377 -12.070  15.047  1.00 31.28           C  
ATOM    722  HG2 LYS A  51      27.700 -11.584  14.345  1.00 31.28           H  
ATOM    723  HG3 LYS A  51      27.812 -12.391  15.923  1.00 31.28           H  
ATOM    724  CD  LYS A  51      29.474 -11.085  15.486  1.00 31.28           C  
ATOM    725  HD2 LYS A  51      30.118 -11.582  16.211  1.00 31.28           H  
ATOM    726  HD3 LYS A  51      30.072 -10.800  14.620  1.00 31.28           H  
ATOM    727  CE  LYS A  51      28.865  -9.829  16.122  1.00 31.28           C  
ATOM    728  HE2 LYS A  51      28.299  -9.289  15.362  1.00 31.28           H  
ATOM    729  HE3 LYS A  51      28.161 -10.143  16.892  1.00 31.28           H  
ATOM    730  NZ  LYS A  51      29.903  -8.950  16.722  1.00 31.28           N  
ATOM    731  HZ1 LYS A  51      29.471  -8.139  17.142  1.00 31.28           H  
ATOM    732  HZ2 LYS A  51      30.402  -9.440  17.451  1.00 31.28           H  
ATOM    733  HZ3 LYS A  51      30.564  -8.636  16.026  1.00 31.28           H  
ATOM    734  N   VAL A  52      28.094 -15.816  11.956  1.00 38.96           N  
ATOM    735  H   VAL A  52      27.116 -15.575  11.892  1.00 38.96           H  
ATOM    736  CA  VAL A  52      28.672 -16.514  10.782  1.00 38.96           C  
ATOM    737  HA  VAL A  52      29.721 -16.236  10.678  1.00 38.96           H  
ATOM    738  C   VAL A  52      27.890 -16.053   9.535  1.00 38.96           C  
ATOM    739  CB  VAL A  52      28.575 -18.055  10.932  1.00 38.96           C  
ATOM    740  HB  VAL A  52      27.525 -18.347  10.929  1.00 38.96           H  
ATOM    741  O   VAL A  52      26.680 -15.901   9.617  1.00 38.96           O  
ATOM    742  CG1 VAL A  52      29.282 -18.782   9.779  1.00 38.96           C  
ATOM    743 HG11 VAL A  52      28.797 -18.551   8.830  1.00 38.96           H  
ATOM    744 HG12 VAL A  52      29.213 -19.859   9.930  1.00 38.96           H  
ATOM    745 HG13 VAL A  52      30.334 -18.500   9.746  1.00 38.96           H  
ATOM    746  CG2 VAL A  52      29.209 -18.584  12.227  1.00 38.96           C  
ATOM    747 HG21 VAL A  52      30.248 -18.264  12.301  1.00 38.96           H  
ATOM    748 HG22 VAL A  52      29.168 -19.673  12.251  1.00 38.96           H  
ATOM    749 HG23 VAL A  52      28.658 -18.218  13.094  1.00 38.96           H  
ATOM    750  N   GLY A  53      28.464 -15.786   8.356  1.00 34.61           N  
ATOM    751  H   GLY A  53      27.799 -15.503   7.650  1.00 34.61           H  
ATOM    752  CA  GLY A  53      29.868 -15.782   7.921  1.00 34.61           C  
ATOM    753  HA2 GLY A  53      30.435 -15.061   8.508  1.00 34.61           H  
ATOM    754  HA3 GLY A  53      30.301 -16.772   8.065  1.00 34.61           H  
ATOM    755  C   GLY A  53      29.974 -15.407   6.425  1.00 34.61           C  
ATOM    756  O   GLY A  53      29.000 -14.945   5.830  1.00 34.61           O  
ATOM    757  N   LYS A  54      31.135 -15.617   5.783  1.00 34.33           N  
ATOM    758  H   LYS A  54      31.913 -15.978   6.317  1.00 34.33           H  
ATOM    759  CA  LYS A  54      31.311 -15.515   4.313  1.00 34.33           C  
ATOM    760  HA  LYS A  54      30.356 -15.681   3.815  1.00 34.33           H  
ATOM    761  C   LYS A  54      32.319 -16.554   3.794  1.00 34.33           C  
ATOM    762  CB  LYS A  54      31.858 -14.129   3.900  1.00 34.33           C  
ATOM    763  HB2 LYS A  54      32.211 -14.202   2.872  1.00 34.33           H  
ATOM    764  HB3 LYS A  54      32.719 -13.895   4.525  1.00 34.33           H  
ATOM    765  O   LYS A  54      33.447 -16.558   4.277  1.00 34.33           O  
ATOM    766  CG  LYS A  54      30.870 -12.953   3.956  1.00 34.33           C  
ATOM    767  HG2 LYS A  54      30.011 -13.170   3.322  1.00 34.33           H  
ATOM    768  HG3 LYS A  54      30.532 -12.811   4.983  1.00 34.33           H  
ATOM    769  CD  LYS A  54      31.565 -11.668   3.468  1.00 34.33           C  
ATOM    770  HD2 LYS A  54      32.425 -11.474   4.110  1.00 34.33           H  
ATOM    771  HD3 LYS A  54      31.912 -11.810   2.444  1.00 34.33           H  
ATOM    772  CE  LYS A  54      30.609 -10.469   3.523  1.00 34.33           C  
ATOM    773  HE2 LYS A  54      29.791 -10.641   2.824  1.00 34.33           H  
ATOM    774  HE3 LYS A  54      30.178 -10.423   4.524  1.00 34.33           H  
ATOM    775  NZ  LYS A  54      31.298  -9.187   3.215  1.00 34.33           N  
ATOM    776  HZ1 LYS A  54      32.035  -9.014   3.883  1.00 34.33           H  
ATOM    777  HZ2 LYS A  54      31.696  -9.200   2.286  1.00 34.33           H  
ATOM    778  HZ3 LYS A  54      30.646  -8.418   3.274  1.00 34.33           H  
ATOM    779  N   PRO A  55      31.986 -17.319   2.738  1.00 42.97           N  
ATOM    780  CA  PRO A  55      32.976 -17.937   1.854  1.00 42.97           C  
ATOM    781  HA  PRO A  55      33.985 -17.792   2.241  1.00 42.97           H  
ATOM    782  C   PRO A  55      32.916 -17.364   0.422  1.00 42.97           C  
ATOM    783  CB  PRO A  55      32.649 -19.427   1.911  1.00 42.97           C  
ATOM    784  HB2 PRO A  55      32.990 -19.960   1.023  1.00 42.97           H  
ATOM    785  HB3 PRO A  55      33.089 -19.860   2.809  1.00 42.97           H  
ATOM    786  O   PRO A  55      31.846 -17.077  -0.115  1.00 42.97           O  
ATOM    787  CG  PRO A  55      31.122 -19.439   2.035  1.00 42.97           C  
ATOM    788  HG2 PRO A  55      30.675 -19.482   1.042  1.00 42.97           H  
ATOM    789  HG3 PRO A  55      30.783 -20.284   2.635  1.00 42.97           H  
ATOM    790  CD  PRO A  55      30.757 -18.101   2.696  1.00 42.97           C  
ATOM    791  HD2 PRO A  55      30.388 -18.281   3.705  1.00 42.97           H  
ATOM    792  HD3 PRO A  55      29.997 -17.586   2.108  1.00 42.97           H  
ATOM    793  N   GLY A  56      34.079 -17.190  -0.214  1.00 39.68           N  
ATOM    794  H   GLY A  56      34.920 -17.501   0.251  1.00 39.68           H  
ATOM    795  CA  GLY A  56      34.211 -16.645  -1.574  1.00 39.68           C  
ATOM    796  HA2 GLY A  56      33.351 -16.011  -1.794  1.00 39.68           H  
ATOM    797  HA3 GLY A  56      35.101 -16.018  -1.617  1.00 39.68           H  
ATOM    798  C   GLY A  56      34.328 -17.708  -2.679  1.00 39.68           C  
ATOM    799  O   GLY A  56      34.701 -18.851  -2.432  1.00 39.68           O  
ATOM    800  N   ARG A  57      34.059 -17.317  -3.934  1.00 35.55           N  
ATOM    801  H   ARG A  57      33.799 -16.350  -4.067  1.00 35.55           H  
ATOM    802  CA  ARG A  57      34.251 -18.167  -5.129  1.00 35.55           C  
ATOM    803  HA  ARG A  57      33.742 -19.119  -4.980  1.00 35.55           H  
ATOM    804  C   ARG A  57      35.734 -18.458  -5.414  1.00 35.55           C  
ATOM    805  CB  ARG A  57      33.703 -17.453  -6.382  1.00 35.55           C  
ATOM    806  HB2 ARG A  57      34.035 -16.415  -6.358  1.00 35.55           H  
ATOM    807  HB3 ARG A  57      34.161 -17.914  -7.258  1.00 35.55           H  
ATOM    808  O   ARG A  57      36.508 -17.517  -5.562  1.00 35.55           O  
ATOM    809  CG  ARG A  57      32.186 -17.489  -6.611  1.00 35.55           C  
ATOM    810  HG2 ARG A  57      31.877 -18.519  -6.791  1.00 35.55           H  
ATOM    811  HG3 ARG A  57      31.659 -17.095  -5.742  1.00 35.55           H  
ATOM    812  CD  ARG A  57      31.889 -16.617  -7.845  1.00 35.55           C  
ATOM    813  HD2 ARG A  57      31.975 -15.571  -7.551  1.00 35.55           H  
ATOM    814  HD3 ARG A  57      32.638 -16.821  -8.610  1.00 35.55           H  
ATOM    815  NE  ARG A  57      30.558 -16.865  -8.433  1.00 35.55           N  
ATOM    816  HE  ARG A  57      30.014 -17.616  -8.033  1.00 35.55           H  
ATOM    817  NH1 ARG A  57      30.599 -15.149  -9.969  1.00 35.55           N  
ATOM    818 HH11 ARG A  57      30.143 -14.617 -10.697  1.00 35.55           H  
ATOM    819 HH12 ARG A  57      31.459 -14.806  -9.567  1.00 35.55           H  
ATOM    820  NH2 ARG A  57      28.870 -16.550  -9.934  1.00 35.55           N  
ATOM    821 HH21 ARG A  57      28.442 -16.005 -10.669  1.00 35.55           H  
ATOM    822 HH22 ARG A  57      28.355 -17.319  -9.527  1.00 35.55           H  
ATOM    823  CZ  ARG A  57      30.019 -16.190  -9.436  1.00 35.55           C  
ATOM    824  N   LYS A  58      36.059 -19.718  -5.733  1.00 43.10           N  
ATOM    825  H   LYS A  58      35.394 -20.434  -5.478  1.00 43.10           H  
ATOM    826  CA  LYS A  58      37.075 -20.128  -6.737  1.00 43.10           C  
ATOM    827  HA  LYS A  58      37.106 -19.360  -7.509  1.00 43.10           H  
ATOM    828  C   LYS A  58      36.595 -21.408  -7.460  1.00 43.10           C  
ATOM    829  CB  LYS A  58      38.488 -20.223  -6.108  1.00 43.10           C  
ATOM    830  HB2 LYS A  58      38.407 -20.299  -5.024  1.00 43.10           H  
ATOM    831  HB3 LYS A  58      38.999 -21.115  -6.470  1.00 43.10           H  
ATOM    832  O   LYS A  58      35.554 -21.949  -7.097  1.00 43.10           O  
ATOM    833  CG  LYS A  58      39.337 -18.986  -6.485  1.00 43.10           C  
ATOM    834  HG2 LYS A  58      39.493 -18.983  -7.563  1.00 43.10           H  
ATOM    835  HG3 LYS A  58      38.795 -18.079  -6.220  1.00 43.10           H  
ATOM    836  CD  LYS A  58      40.704 -18.927  -5.786  1.00 43.10           C  
ATOM    837  HD2 LYS A  58      40.553 -18.972  -4.708  1.00 43.10           H  
ATOM    838  HD3 LYS A  58      41.305 -19.782  -6.096  1.00 43.10           H  
ATOM    839  CE  LYS A  58      41.424 -17.615  -6.151  1.00 43.10           C  
ATOM    840  HE2 LYS A  58      41.559 -17.581  -7.232  1.00 43.10           H  
ATOM    841  HE3 LYS A  58      40.782 -16.781  -5.869  1.00 43.10           H  
ATOM    842  NZ  LYS A  58      42.741 -17.488  -5.471  1.00 43.10           N  
ATOM    843  HZ1 LYS A  58      43.357 -18.247  -5.726  1.00 43.10           H  
ATOM    844  HZ2 LYS A  58      42.631 -17.504  -4.467  1.00 43.10           H  
ATOM    845  HZ3 LYS A  58      43.196 -16.621  -5.718  1.00 43.10           H  
ATOM    846  N   ARG A  59      37.241 -21.810  -8.567  1.00 34.09           N  
ATOM    847  H   ARG A  59      38.147 -21.408  -8.760  1.00 34.09           H  
ATOM    848  CA  ARG A  59      36.698 -22.761  -9.572  1.00 34.09           C  
ATOM    849  HA  ARG A  59      35.987 -23.423  -9.078  1.00 34.09           H  
ATOM    850  C   ARG A  59      37.804 -23.633 -10.197  1.00 34.09           C  
ATOM    851  CB  ARG A  59      35.975 -21.928 -10.660  1.00 34.09           C  
ATOM    852  HB2 ARG A  59      36.716 -21.295 -11.147  1.00 34.09           H  
ATOM    853  HB3 ARG A  59      35.253 -21.274 -10.171  1.00 34.09           H  
ATOM    854  O   ARG A  59      38.885 -23.107 -10.434  1.00 34.09           O  
ATOM    855  CG  ARG A  59      35.225 -22.729 -11.745  1.00 34.09           C  
ATOM    856  HG2 ARG A  59      35.893 -23.463 -12.197  1.00 34.09           H  
ATOM    857  HG3 ARG A  59      34.384 -23.251 -11.290  1.00 34.09           H  
ATOM    858  CD  ARG A  59      34.717 -21.807 -12.868  1.00 34.09           C  
ATOM    859  HD2 ARG A  59      35.569 -21.267 -13.282  1.00 34.09           H  
ATOM    860  HD3 ARG A  59      34.021 -21.085 -12.441  1.00 34.09           H  
ATOM    861  NE  ARG A  59      34.041 -22.563 -13.947  1.00 34.09           N  
ATOM    862  HE  ARG A  59      33.803 -23.524 -13.744  1.00 34.09           H  
ATOM    863  NH1 ARG A  59      33.869 -20.867 -15.498  1.00 34.09           N  
ATOM    864 HH11 ARG A  59      33.556 -20.537 -16.400  1.00 34.09           H  
ATOM    865 HH12 ARG A  59      34.327 -20.230 -14.862  1.00 34.09           H  
ATOM    866  NH2 ARG A  59      33.058 -22.881 -15.983  1.00 34.09           N  
ATOM    867 HH21 ARG A  59      32.831 -23.835 -15.743  1.00 34.09           H  
ATOM    868 HH22 ARG A  59      32.759 -22.525 -16.880  1.00 34.09           H  
ATOM    869  CZ  ARG A  59      33.661 -22.101 -15.130  1.00 34.09           C  
ATOM    870  N   LYS A  60      37.438 -24.863 -10.613  1.00 38.27           N  
ATOM    871  H   LYS A  60      36.524 -25.152 -10.295  1.00 38.27           H  
ATOM    872  CA  LYS A  60      38.270 -25.953 -11.199  1.00 38.27           C  
ATOM    873  HA  LYS A  60      37.576 -26.690 -11.604  1.00 38.27           H  
ATOM    874  C   LYS A  60      39.097 -26.720 -10.134  1.00 38.27           C  
ATOM    875  CB  LYS A  60      39.139 -25.457 -12.377  1.00 38.27           C  
ATOM    876  HB2 LYS A  60      39.646 -26.327 -12.794  1.00 38.27           H  
ATOM    877  HB3 LYS A  60      39.919 -24.797 -11.998  1.00 38.27           H  
ATOM    878  O   LYS A  60      39.428 -26.119  -9.124  1.00 38.27           O  
ATOM    879  CG  LYS A  60      38.401 -24.758 -13.538  1.00 38.27           C  
ATOM    880  HG2 LYS A  60      37.981 -23.812 -13.198  1.00 38.27           H  
ATOM    881  HG3 LYS A  60      37.601 -25.404 -13.900  1.00 38.27           H  
ATOM    882  CD  LYS A  60      39.400 -24.488 -14.676  1.00 38.27           C  
ATOM    883  HD2 LYS A  60      40.193 -23.840 -14.303  1.00 38.27           H  
ATOM    884  HD3 LYS A  60      39.847 -25.441 -14.962  1.00 38.27           H  
ATOM    885  CE  LYS A  60      38.787 -23.876 -15.941  1.00 38.27           C  
ATOM    886  HE2 LYS A  60      38.384 -22.892 -15.698  1.00 38.27           H  
ATOM    887  HE3 LYS A  60      37.973 -24.518 -16.277  1.00 38.27           H  
ATOM    888  NZ  LYS A  60      39.818 -23.766 -17.009  1.00 38.27           N  
ATOM    889  HZ1 LYS A  60      40.581 -23.173 -16.714  1.00 38.27           H  
ATOM    890  HZ2 LYS A  60      39.438 -23.398 -17.870  1.00 38.27           H  
ATOM    891  HZ3 LYS A  60      40.219 -24.672 -17.205  1.00 38.27           H  
ATOM    892  N   GLN A  61      39.408 -28.020 -10.276  1.00 36.02           N  
ATOM    893  H   GLN A  61      39.859 -28.424  -9.468  1.00 36.02           H  
ATOM    894  CA  GLN A  61      39.213 -28.961 -11.407  1.00 36.02           C  
ATOM    895  HA  GLN A  61      38.352 -28.633 -11.989  1.00 36.02           H  
ATOM    896  C   GLN A  61      38.895 -30.413 -10.926  1.00 36.02           C  
ATOM    897  CB  GLN A  61      40.479 -28.906 -12.301  1.00 36.02           C  
ATOM    898  HB2 GLN A  61      41.014 -27.979 -12.097  1.00 36.02           H  
ATOM    899  HB3 GLN A  61      41.158 -29.715 -12.032  1.00 36.02           H  
ATOM    900  O   GLN A  61      38.940 -30.685  -9.735  1.00 36.02           O  
ATOM    901  CG  GLN A  61      40.179 -28.971 -13.815  1.00 36.02           C  
ATOM    902  HG2 GLN A  61      39.206 -28.526 -14.021  1.00 36.02           H  
ATOM    903  HG3 GLN A  61      40.139 -30.017 -14.118  1.00 36.02           H  
ATOM    904  CD  GLN A  61      41.203 -28.221 -14.676  1.00 36.02           C  
ATOM    905  NE2 GLN A  61      41.636 -28.776 -15.784  1.00 36.02           N  
ATOM    906 HE21 GLN A  61      41.446 -29.750 -15.968  1.00 36.02           H  
ATOM    907 HE22 GLN A  61      42.407 -28.312 -16.243  1.00 36.02           H  
ATOM    908  OE1 GLN A  61      41.556 -27.079 -14.429  1.00 36.02           O  
ATOM    909  N   PHE A  62      38.526 -31.307 -11.855  1.00 34.04           N  
ATOM    910  H   PHE A  62      38.627 -31.012 -12.816  1.00 34.04           H  
ATOM    911  CA  PHE A  62      38.201 -32.755 -11.706  1.00 34.04           C  
ATOM    912  HA  PHE A  62      37.819 -32.983 -10.711  1.00 34.04           H  
ATOM    913  C   PHE A  62      39.439 -33.659 -12.007  1.00 34.04           C  
ATOM    914  CB  PHE A  62      37.135 -33.024 -12.792  1.00 34.04           C  
ATOM    915  HB2 PHE A  62      37.118 -34.088 -13.025  1.00 34.04           H  
ATOM    916  HB3 PHE A  62      37.454 -32.552 -13.721  1.00 34.04           H  
ATOM    917  O   PHE A  62      40.409 -33.075 -12.501  1.00 34.04           O  
ATOM    918  CG  PHE A  62      35.694 -32.643 -12.519  1.00 34.04           C  
ATOM    919  CD1 PHE A  62      34.876 -33.507 -11.767  1.00 34.04           C  
ATOM    920  HD1 PHE A  62      35.298 -34.384 -11.300  1.00 34.04           H  
ATOM    921  CD2 PHE A  62      35.125 -31.520 -13.151  1.00 34.04           C  
ATOM    922  HD2 PHE A  62      35.740 -30.878 -13.764  1.00 34.04           H  
ATOM    923  CE1 PHE A  62      33.498 -33.253 -11.650  1.00 34.04           C  
ATOM    924  HE1 PHE A  62      32.875 -33.927 -11.081  1.00 34.04           H  
ATOM    925  CE2 PHE A  62      33.746 -31.264 -13.031  1.00 34.04           C  
ATOM    926  HE2 PHE A  62      33.306 -30.416 -13.534  1.00 34.04           H  
ATOM    927  CZ  PHE A  62      32.932 -32.134 -12.284  1.00 34.04           C  
ATOM    928  HZ  PHE A  62      31.871 -31.950 -12.200  1.00 34.04           H  
ATOM    929  N   PRO A  63      39.404 -35.028 -11.963  1.00 39.86           N  
ATOM    930  CA  PRO A  63      38.542 -36.035 -11.269  1.00 39.86           C  
ATOM    931  HA  PRO A  63      37.906 -35.568 -10.516  1.00 39.86           H  
ATOM    932  C   PRO A  63      39.349 -37.220 -10.604  1.00 39.86           C  
ATOM    933  CB  PRO A  63      37.685 -36.605 -12.426  1.00 39.86           C  
ATOM    934  HB2 PRO A  63      37.448 -37.664 -12.325  1.00 39.86           H  
ATOM    935  HB3 PRO A  63      36.736 -36.075 -12.501  1.00 39.86           H  
ATOM    936  O   PRO A  63      40.561 -37.112 -10.471  1.00 39.86           O  
ATOM    937  CG  PRO A  63      38.531 -36.384 -13.691  1.00 39.86           C  
ATOM    938  HG2 PRO A  63      38.755 -37.322 -14.199  1.00 39.86           H  
ATOM    939  HG3 PRO A  63      38.006 -35.719 -14.377  1.00 39.86           H  
ATOM    940  CD  PRO A  63      39.810 -35.713 -13.185  1.00 39.86           C  
ATOM    941  HD2 PRO A  63      40.198 -35.035 -13.946  1.00 39.86           H  
ATOM    942  HD3 PRO A  63      40.570 -36.460 -12.960  1.00 39.86           H  
ATOM    943  N   VAL A  64      38.673 -38.365 -10.321  1.00 35.06           N  
ATOM    944  H   VAL A  64      37.667 -38.277 -10.342  1.00 35.06           H  
ATOM    945  CA  VAL A  64      39.144 -39.798 -10.283  1.00 35.06           C  
ATOM    946  HA  VAL A  64      38.336 -40.349 -10.764  1.00 35.06           H  
ATOM    947  C   VAL A  64      39.295 -40.510  -8.905  1.00 35.06           C  
ATOM    948  CB  VAL A  64      40.349 -40.081 -11.228  1.00 35.06           C  
ATOM    949  HB  VAL A  64      41.216 -39.503 -10.907  1.00 35.06           H  
ATOM    950  O   VAL A  64      40.190 -40.176  -8.147  1.00 35.06           O  
ATOM    951  CG1 VAL A  64      40.774 -41.552 -11.267  1.00 35.06           C  
ATOM    952 HG11 VAL A  64      41.605 -41.686 -11.960  1.00 35.06           H  
ATOM    953 HG12 VAL A  64      41.125 -41.863 -10.283  1.00 35.06           H  
ATOM    954 HG13 VAL A  64      39.946 -42.183 -11.590  1.00 35.06           H  
ATOM    955  CG2 VAL A  64      40.020 -39.726 -12.688  1.00 35.06           C  
ATOM    956 HG21 VAL A  64      39.884 -38.649 -12.784  1.00 35.06           H  
ATOM    957 HG22 VAL A  64      39.124 -40.253 -13.015  1.00 35.06           H  
ATOM    958 HG23 VAL A  64      40.853 -40.007 -13.333  1.00 35.06           H  
ATOM    959  N   GLU A  65      38.400 -41.501  -8.664  1.00 35.85           N  
ATOM    960  H   GLU A  65      37.644 -41.483  -9.333  1.00 35.85           H  
ATOM    961  CA  GLU A  65      38.517 -42.884  -8.074  1.00 35.85           C  
ATOM    962  HA  GLU A  65      37.508 -43.156  -7.764  1.00 35.85           H  
ATOM    963  C   GLU A  65      39.383 -43.175  -6.796  1.00 35.85           C  
ATOM    964  CB  GLU A  65      38.856 -43.833  -9.246  1.00 35.85           C  
ATOM    965  HB2 GLU A  65      38.871 -44.863  -8.890  1.00 35.85           H  
ATOM    966  HB3 GLU A  65      39.853 -43.596  -9.617  1.00 35.85           H  
ATOM    967  O   GLU A  65      40.338 -42.468  -6.521  1.00 35.85           O  
ATOM    968  CG  GLU A  65      37.828 -43.780 -10.398  1.00 35.85           C  
ATOM    969  HG2 GLU A  65      37.621 -42.745 -10.671  1.00 35.85           H  
ATOM    970  HG3 GLU A  65      36.892 -44.211 -10.043  1.00 35.85           H  
ATOM    971  CD  GLU A  65      38.278 -44.514 -11.670  1.00 35.85           C  
ATOM    972  OE1 GLU A  65      37.724 -44.156 -12.734  1.00 35.85           O  
ATOM    973  OE2 GLU A  65      39.148 -45.405 -11.569  1.00 35.85           O  
ATOM    974  N   SER A  66      39.163 -44.204  -5.939  1.00 34.26           N  
ATOM    975  H   SER A  66      39.823 -44.204  -5.174  1.00 34.26           H  
ATOM    976  CA  SER A  66      38.200 -45.338  -5.895  1.00 34.26           C  
ATOM    977  HA  SER A  66      37.235 -45.006  -6.279  1.00 34.26           H  
ATOM    978  C   SER A  66      38.005 -45.968  -4.480  1.00 34.26           C  
ATOM    979  CB  SER A  66      38.725 -46.502  -6.753  1.00 34.26           C  
ATOM    980  HB2 SER A  66      39.458 -46.154  -7.480  1.00 34.26           H  
ATOM    981  HB3 SER A  66      39.235 -47.236  -6.129  1.00 34.26           H  
ATOM    982  O   SER A  66      38.907 -45.898  -3.660  1.00 34.26           O  
ATOM    983  OG  SER A  66      37.635 -47.117  -7.414  1.00 34.26           O  
ATOM    984  HG  SER A  66      37.939 -47.387  -8.283  1.00 34.26           H  
ATOM    985  N   CYS A  67      36.875 -46.678  -4.283  1.00 31.18           N  
ATOM    986  H   CYS A  67      36.219 -46.569  -5.043  1.00 31.18           H  
ATOM    987  CA  CYS A  67      36.613 -47.906  -3.470  1.00 31.18           C  
ATOM    988  HA  CYS A  67      35.528 -48.010  -3.496  1.00 31.18           H  
ATOM    989  C   CYS A  67      36.986 -48.082  -1.954  1.00 31.18           C  
ATOM    990  CB  CYS A  67      37.163 -49.090  -4.283  1.00 31.18           C  
ATOM    991  HB2 CYS A  67      37.038 -48.905  -5.350  1.00 31.18           H  
ATOM    992  HB3 CYS A  67      38.226 -49.196  -4.071  1.00 31.18           H  
ATOM    993  O   CYS A  67      38.111 -47.846  -1.540  1.00 31.18           O  
ATOM    994  SG  CYS A  67      36.285 -50.622  -3.851  1.00 31.18           S  
ATOM    995  HG  CYS A  67      37.046 -51.448  -4.574  1.00 31.18           H  
ATOM    996  N   GLY A  68      36.065 -48.713  -1.182  1.00 33.36           N  
ATOM    997  H   GLY A  68      35.180 -48.899  -1.631  1.00 33.36           H  
ATOM    998  CA  GLY A  68      36.303 -49.450   0.095  1.00 33.36           C  
ATOM    999  HA2 GLY A  68      35.609 -50.288   0.161  1.00 33.36           H  
ATOM   1000  HA3 GLY A  68      37.302 -49.885   0.049  1.00 33.36           H  
ATOM   1001  C   GLY A  68      36.251 -48.625   1.403  1.00 33.36           C  
ATOM   1002  O   GLY A  68      37.036 -47.703   1.549  1.00 33.36           O  
ATOM   1003  N   SER A  69      35.382 -48.798   2.421  1.00 33.86           N  
ATOM   1004  H   SER A  69      35.565 -48.088   3.115  1.00 33.86           H  
ATOM   1005  CA  SER A  69      34.363 -49.794   2.852  1.00 33.86           C  
ATOM   1006  HA  SER A  69      33.712 -49.231   3.521  1.00 33.86           H  
ATOM   1007  C   SER A  69      34.829 -51.010   3.684  1.00 33.86           C  
ATOM   1008  CB  SER A  69      33.433 -50.237   1.714  1.00 33.86           C  
ATOM   1009  HB2 SER A  69      33.916 -51.010   1.117  1.00 33.86           H  
ATOM   1010  HB3 SER A  69      33.201 -49.382   1.078  1.00 33.86           H  
ATOM   1011  O   SER A  69      35.334 -51.962   3.096  1.00 33.86           O  
ATOM   1012  OG  SER A  69      32.229 -50.755   2.250  1.00 33.86           O  
ATOM   1013  HG  SER A  69      31.731 -51.157   1.534  1.00 33.86           H  
ATOM   1014  N   LEU A  70      34.559 -51.012   5.015  1.00 35.05           N  
ATOM   1015  H   LEU A  70      34.502 -50.093   5.430  1.00 35.05           H  
ATOM   1016  CA  LEU A  70      33.841 -52.061   5.808  1.00 35.05           C  
ATOM   1017  HA  LEU A  70      32.773 -51.867   5.705  1.00 35.05           H  
ATOM   1018  C   LEU A  70      34.155 -52.076   7.334  1.00 35.05           C  
ATOM   1019  CB  LEU A  70      34.131 -53.496   5.301  1.00 35.05           C  
ATOM   1020  HB2 LEU A  70      35.178 -53.562   5.002  1.00 35.05           H  
ATOM   1021  HB3 LEU A  70      34.013 -54.205   6.120  1.00 35.05           H  
ATOM   1022  O   LEU A  70      35.311 -52.266   7.680  1.00 35.05           O  
ATOM   1023  CG  LEU A  70      33.214 -53.961   4.155  1.00 35.05           C  
ATOM   1024  HG  LEU A  70      33.089 -53.172   3.413  1.00 35.05           H  
ATOM   1025  CD1 LEU A  70      33.810 -55.189   3.470  1.00 35.05           C  
ATOM   1026 HD11 LEU A  70      33.157 -55.524   2.665  1.00 35.05           H  
ATOM   1027 HD12 LEU A  70      33.963 -55.994   4.188  1.00 35.05           H  
ATOM   1028 HD13 LEU A  70      34.772 -54.915   3.036  1.00 35.05           H  
ATOM   1029  CD2 LEU A  70      31.827 -54.351   4.679  1.00 35.05           C  
ATOM   1030 HD21 LEU A  70      31.205 -54.666   3.842  1.00 35.05           H  
ATOM   1031 HD22 LEU A  70      31.924 -55.171   5.391  1.00 35.05           H  
ATOM   1032 HD23 LEU A  70      31.353 -53.493   5.156  1.00 35.05           H  
ATOM   1033  N   LYS A  71      33.097 -52.099   8.186  1.00 35.58           N  
ATOM   1034  H   LYS A  71      32.220 -51.822   7.768  1.00 35.58           H  
ATOM   1035  CA  LYS A  71      32.988 -52.665   9.580  1.00 35.58           C  
ATOM   1036  HA  LYS A  71      32.011 -52.382   9.972  1.00 35.58           H  
ATOM   1037  C   LYS A  71      33.989 -52.138  10.649  1.00 35.58           C  
ATOM   1038  CB  LYS A  71      33.012 -54.206   9.476  1.00 35.58           C  
ATOM   1039  HB2 LYS A  71      32.991 -54.635  10.478  1.00 35.58           H  
ATOM   1040  HB3 LYS A  71      33.948 -54.505   9.005  1.00 35.58           H  
ATOM   1041  O   LYS A  71      35.040 -51.630  10.312  1.00 35.58           O  
ATOM   1042  CG  LYS A  71      31.823 -54.776   8.674  1.00 35.58           C  
ATOM   1043  HG2 LYS A  71      31.715 -54.239   7.731  1.00 35.58           H  
ATOM   1044  HG3 LYS A  71      30.909 -54.638   9.253  1.00 35.58           H  
ATOM   1045  CD  LYS A  71      32.007 -56.266   8.352  1.00 35.58           C  
ATOM   1046  HD2 LYS A  71      32.906 -56.383   7.746  1.00 35.58           H  
ATOM   1047  HD3 LYS A  71      32.132 -56.821   9.282  1.00 35.58           H  
ATOM   1048  CE  LYS A  71      30.789 -56.804   7.585  1.00 35.58           C  
ATOM   1049  HE2 LYS A  71      30.611 -56.165   6.720  1.00 35.58           H  
ATOM   1050  HE3 LYS A  71      29.915 -56.734   8.233  1.00 35.58           H  
ATOM   1051  NZ  LYS A  71      30.991 -58.209   7.146  1.00 35.58           N  
ATOM   1052  HZ1 LYS A  71      30.182 -58.549   6.647  1.00 35.58           H  
ATOM   1053  HZ2 LYS A  71      31.148 -58.809   7.942  1.00 35.58           H  
ATOM   1054  HZ3 LYS A  71      31.795 -58.279   6.538  1.00 35.58           H  
ATOM   1055  N   GLY A  72      33.779 -52.191  11.970  1.00 34.13           N  
ATOM   1056  H   GLY A  72      34.576 -51.808  12.458  1.00 34.13           H  
ATOM   1057  CA  GLY A  72      32.755 -52.689  12.921  1.00 34.13           C  
ATOM   1058  HA2 GLY A  72      32.551 -53.745  12.745  1.00 34.13           H  
ATOM   1059  HA3 GLY A  72      31.836 -52.109  12.836  1.00 34.13           H  
ATOM   1060  C   GLY A  72      33.347 -52.511  14.354  1.00 34.13           C  
ATOM   1061  O   GLY A  72      34.494 -52.093  14.454  1.00 34.13           O  
ATOM   1062  N   SER A  73      32.719 -52.774  15.507  1.00 35.23           N  
ATOM   1063  H   SER A  73      33.297 -52.579  16.312  1.00 35.23           H  
ATOM   1064  CA  SER A  73      31.391 -53.300  15.859  1.00 35.23           C  
ATOM   1065  HA  SER A  73      30.619 -52.879  15.215  1.00 35.23           H  
ATOM   1066  C   SER A  73      31.067 -52.998  17.342  1.00 35.23           C  
ATOM   1067  CB  SER A  73      31.399 -54.832  15.754  1.00 35.23           C  
ATOM   1068  HB2 SER A  73      30.562 -55.246  16.316  1.00 35.23           H  
ATOM   1069  HB3 SER A  73      32.321 -55.220  16.187  1.00 35.23           H  
ATOM   1070  O   SER A  73      31.968 -53.020  18.166  1.00 35.23           O  
ATOM   1071  OG  SER A  73      31.282 -55.258  14.411  1.00 35.23           O  
ATOM   1072  HG  SER A  73      31.420 -56.208  14.405  1.00 35.23           H  
ATOM   1073  N   VAL A  74      29.774 -52.827  17.656  1.00 31.87           N  
ATOM   1074  H   VAL A  74      29.167 -52.654  16.868  1.00 31.87           H  
ATOM   1075  CA  VAL A  74      29.046 -53.262  18.881  1.00 31.87           C  
ATOM   1076  HA  VAL A  74      28.114 -52.697  18.884  1.00 31.87           H  
ATOM   1077  C   VAL A  74      29.665 -53.041  20.283  1.00 31.87           C  
ATOM   1078  CB  VAL A  74      28.635 -54.748  18.732  1.00 31.87           C  
ATOM   1079  HB  VAL A  74      29.532 -55.365  18.677  1.00 31.87           H  
ATOM   1080  O   VAL A  74      30.621 -53.700  20.675  1.00 31.87           O  
ATOM   1081  CG1 VAL A  74      27.763 -55.254  19.889  1.00 31.87           C  
ATOM   1082 HG11 VAL A  74      26.868 -54.638  19.976  1.00 31.87           H  
ATOM   1083 HG12 VAL A  74      28.317 -55.232  20.827  1.00 31.87           H  
ATOM   1084 HG13 VAL A  74      27.468 -56.289  19.710  1.00 31.87           H  
ATOM   1085  CG2 VAL A  74      27.812 -54.979  17.451  1.00 31.87           C  
ATOM   1086 HG21 VAL A  74      26.905 -54.374  17.477  1.00 31.87           H  
ATOM   1087 HG22 VAL A  74      27.531 -56.030  17.381  1.00 31.87           H  
ATOM   1088 HG23 VAL A  74      28.385 -54.729  16.559  1.00 31.87           H  
ATOM   1089  N   GLY A  75      28.933 -52.296  21.124  1.00 35.21           N  
ATOM   1090  H   GLY A  75      28.188 -51.733  20.741  1.00 35.21           H  
ATOM   1091  CA  GLY A  75      28.925 -52.415  22.592  1.00 35.21           C  
ATOM   1092  HA2 GLY A  75      29.628 -51.705  23.027  1.00 35.21           H  
ATOM   1093  HA3 GLY A  75      29.215 -53.424  22.886  1.00 35.21           H  
ATOM   1094  C   GLY A  75      27.514 -52.108  23.120  1.00 35.21           C  
ATOM   1095  O   GLY A  75      26.917 -51.129  22.683  1.00 35.21           O  
ATOM   1096  N   VAL A  76      26.941 -52.959  23.982  1.00 32.31           N  
ATOM   1097  H   VAL A  76      27.504 -53.696  24.383  1.00 32.31           H  
ATOM   1098  CA  VAL A  76      25.507 -52.928  24.365  1.00 32.31           C  
ATOM   1099  HA  VAL A  76      25.028 -52.064  23.906  1.00 32.31           H  
ATOM   1100  C   VAL A  76      25.334 -52.792  25.881  1.00 32.31           C  
ATOM   1101  CB  VAL A  76      24.776 -54.197  23.858  1.00 32.31           C  
ATOM   1102  HB  VAL A  76      25.320 -55.076  24.205  1.00 32.31           H  
ATOM   1103  O   VAL A  76      26.055 -53.437  26.636  1.00 32.31           O  
ATOM   1104  CG1 VAL A  76      23.322 -54.322  24.341  1.00 32.31           C  
ATOM   1105 HG11 VAL A  76      22.851 -55.192  23.882  1.00 32.31           H  
ATOM   1106 HG12 VAL A  76      23.290 -54.463  25.421  1.00 32.31           H  
ATOM   1107 HG13 VAL A  76      22.755 -53.431  24.073  1.00 32.31           H  
ATOM   1108  CG2 VAL A  76      24.741 -54.231  22.325  1.00 32.31           C  
ATOM   1109 HG21 VAL A  76      24.246 -55.139  21.981  1.00 32.31           H  
ATOM   1110 HG22 VAL A  76      24.207 -53.360  21.945  1.00 32.31           H  
ATOM   1111 HG23 VAL A  76      25.759 -54.225  21.934  1.00 32.31           H  
ATOM   1112  N   GLY A  77      24.327 -52.025  26.318  1.00 36.11           N  
ATOM   1113  H   GLY A  77      23.798 -51.489  25.644  1.00 36.11           H  
ATOM   1114  CA  GLY A  77      23.878 -51.959  27.714  1.00 36.11           C  
ATOM   1115  HA2 GLY A  77      23.995 -52.935  28.186  1.00 36.11           H  
ATOM   1116  HA3 GLY A  77      24.497 -51.244  28.257  1.00 36.11           H  
ATOM   1117  C   GLY A  77      22.415 -51.511  27.828  1.00 36.11           C  
ATOM   1118  O   GLY A  77      22.115 -50.340  27.630  1.00 36.11           O  
ATOM   1119  N   ASN A  78      21.508 -52.441  28.146  1.00 32.72           N  
ATOM   1120  H   ASN A  78      21.839 -53.369  28.364  1.00 32.72           H  
ATOM   1121  CA  ASN A  78      20.070 -52.180  28.324  1.00 32.72           C  
ATOM   1122  HA  ASN A  78      19.775 -51.304  27.746  1.00 32.72           H  
ATOM   1123  C   ASN A  78      19.710 -51.945  29.800  1.00 32.72           C  
ATOM   1124  CB  ASN A  78      19.252 -53.404  27.854  1.00 32.72           C  
ATOM   1125  HB2 ASN A  78      19.677 -54.310  28.286  1.00 32.72           H  
ATOM   1126  HB3 ASN A  78      18.237 -53.308  28.239  1.00 32.72           H  
ATOM   1127  O   ASN A  78      20.142 -52.734  30.636  1.00 32.72           O  
ATOM   1128  CG  ASN A  78      19.122 -53.589  26.358  1.00 32.72           C  
ATOM   1129  ND2 ASN A  78      18.466 -54.648  25.941  1.00 32.72           N  
ATOM   1130 HD21 ASN A  78      18.060 -55.298  26.598  1.00 32.72           H  
ATOM   1131 HD22 ASN A  78      18.367 -54.735  24.940  1.00 32.72           H  
ATOM   1132  OD1 ASN A  78      19.570 -52.807  25.544  1.00 32.72           O  
ATOM   1133  N   SER A  79      18.791 -51.007  30.078  1.00 36.64           N  
ATOM   1134  H   SER A  79      18.547 -50.346  29.354  1.00 36.64           H  
ATOM   1135  CA  SER A  79      17.977 -50.985  31.311  1.00 36.64           C  
ATOM   1136  HA  SER A  79      17.822 -52.012  31.641  1.00 36.64           H  
ATOM   1137  C   SER A  79      16.589 -50.348  31.107  1.00 36.64           C  
ATOM   1138  CB  SER A  79      18.698 -50.259  32.455  1.00 36.64           C  
ATOM   1139  HB2 SER A  79      17.968 -49.922  33.190  1.00 36.64           H  
ATOM   1140  HB3 SER A  79      19.230 -49.392  32.064  1.00 36.64           H  
ATOM   1141  O   SER A  79      16.447 -49.131  31.095  1.00 36.64           O  
ATOM   1142  OG  SER A  79      19.596 -51.139  33.102  1.00 36.64           O  
ATOM   1143  HG  SER A  79      20.177 -50.627  33.669  1.00 36.64           H  
ATOM   1144  N   TYR A  80      15.580 -51.210  30.950  1.00 35.00           N  
ATOM   1145  H   TYR A  80      15.875 -52.160  30.777  1.00 35.00           H  
ATOM   1146  CA  TYR A  80      14.228 -51.159  31.549  1.00 35.00           C  
ATOM   1147  HA  TYR A  80      13.542 -51.558  30.802  1.00 35.00           H  
ATOM   1148  C   TYR A  80      13.645 -49.788  31.981  1.00 35.00           C  
ATOM   1149  CB  TYR A  80      14.263 -52.181  32.696  1.00 35.00           C  
ATOM   1150  HB2 TYR A  80      15.053 -51.915  33.399  1.00 35.00           H  
ATOM   1151  HB3 TYR A  80      13.323 -52.160  33.247  1.00 35.00           H  
ATOM   1152  O   TYR A  80      14.042 -49.226  32.994  1.00 35.00           O  
ATOM   1153  CG  TYR A  80      14.491 -53.586  32.162  1.00 35.00           C  
ATOM   1154  CD1 TYR A  80      13.435 -54.254  31.513  1.00 35.00           C  
ATOM   1155  HD1 TYR A  80      12.457 -53.797  31.466  1.00 35.00           H  
ATOM   1156  CD2 TYR A  80      15.768 -54.182  32.219  1.00 35.00           C  
ATOM   1157  HD2 TYR A  80      16.578 -53.678  32.725  1.00 35.00           H  
ATOM   1158  CE1 TYR A  80      13.648 -55.512  30.921  1.00 35.00           C  
ATOM   1159  HE1 TYR A  80      12.841 -56.031  30.426  1.00 35.00           H  
ATOM   1160  CE2 TYR A  80      15.986 -55.442  31.627  1.00 35.00           C  
ATOM   1161  HE2 TYR A  80      16.964 -55.898  31.680  1.00 35.00           H  
ATOM   1162  OH  TYR A  80      15.121 -57.325  30.405  1.00 35.00           O  
ATOM   1163  HH  TYR A  80      16.008 -57.655  30.568  1.00 35.00           H  
ATOM   1164  CZ  TYR A  80      14.923 -56.109  30.977  1.00 35.00           C  
ATOM   1165  N   THR A  81      12.740 -49.182  31.197  1.00 32.82           N  
ATOM   1166  H   THR A  81      12.989 -48.205  31.130  1.00 32.82           H  
ATOM   1167  CA  THR A  81      11.254 -49.351  31.189  1.00 32.82           C  
ATOM   1168  HA  THR A  81      10.917 -48.810  30.304  1.00 32.82           H  
ATOM   1169  C   THR A  81      10.476 -48.746  32.369  1.00 32.82           C  
ATOM   1170  CB  THR A  81      10.717 -50.784  30.999  1.00 32.82           C  
ATOM   1171  HB  THR A  81       9.631 -50.739  31.083  1.00 32.82           H  
ATOM   1172  O   THR A  81      10.537 -49.253  33.484  1.00 32.82           O  
ATOM   1173  CG2 THR A  81      11.011 -51.403  29.634  1.00 32.82           C  
ATOM   1174 HG21 THR A  81      12.056 -51.265  29.356  1.00 32.82           H  
ATOM   1175 HG22 THR A  81      10.776 -52.468  29.656  1.00 32.82           H  
ATOM   1176 HG23 THR A  81      10.388 -50.922  28.880  1.00 32.82           H  
ATOM   1177  OG1 THR A  81      11.161 -51.638  32.019  1.00 32.82           O  
ATOM   1178  HG1 THR A  81      11.023 -51.178  32.850  1.00 32.82           H  
ATOM   1179  N   GLY A  82       9.589 -47.790  32.063  1.00 37.40           N  
ATOM   1180  H   GLY A  82       9.620 -47.378  31.141  1.00 37.40           H  
ATOM   1181  CA  GLY A  82       8.456 -47.370  32.900  1.00 37.40           C  
ATOM   1182  HA2 GLY A  82       8.759 -46.548  33.548  1.00 37.40           H  
ATOM   1183  HA3 GLY A  82       8.124 -48.202  33.521  1.00 37.40           H  
ATOM   1184  C   GLY A  82       7.301 -46.899  32.006  1.00 37.40           C  
ATOM   1185  O   GLY A  82       7.522 -46.094  31.106  1.00 37.40           O  
ATOM   1186  N   VAL A  83       6.091 -47.440  32.190  1.00 36.80           N  
ATOM   1187  H   VAL A  83       5.945 -48.036  32.992  1.00 36.80           H  
ATOM   1188  CA  VAL A  83       4.949 -47.257  31.267  1.00 36.80           C  
ATOM   1189  HA  VAL A  83       5.263 -46.648  30.420  1.00 36.80           H  
ATOM   1190  C   VAL A  83       3.797 -46.527  31.963  1.00 36.80           C  
ATOM   1191  CB  VAL A  83       4.469 -48.620  30.709  1.00 36.80           C  
ATOM   1192  HB  VAL A  83       4.192 -49.266  31.542  1.00 36.80           H  
ATOM   1193  O   VAL A  83       3.382 -46.933  33.043  1.00 36.80           O  
ATOM   1194  CG1 VAL A  83       3.252 -48.486  29.780  1.00 36.80           C  
ATOM   1195 HG11 VAL A  83       2.392 -48.112  30.336  1.00 36.80           H  
ATOM   1196 HG12 VAL A  83       2.988 -49.463  29.376  1.00 36.80           H  
ATOM   1197 HG13 VAL A  83       3.481 -47.808  28.958  1.00 36.80           H  
ATOM   1198  CG2 VAL A  83       5.576 -49.320  29.907  1.00 36.80           C  
ATOM   1199 HG21 VAL A  83       6.433 -49.526  30.549  1.00 36.80           H  
ATOM   1200 HG22 VAL A  83       5.895 -48.689  29.077  1.00 36.80           H  
ATOM   1201 HG23 VAL A  83       5.210 -50.270  29.517  1.00 36.80           H  
ATOM   1202  N   GLY A  84       3.229 -45.505  31.313  1.00 33.54           N  
ATOM   1203  H   GLY A  84       3.661 -45.172  30.463  1.00 33.54           H  
ATOM   1204  CA  GLY A  84       2.019 -44.806  31.764  1.00 33.54           C  
ATOM   1205  HA2 GLY A  84       2.287 -44.063  32.516  1.00 33.54           H  
ATOM   1206  HA3 GLY A  84       1.333 -45.519  32.220  1.00 33.54           H  
ATOM   1207  C   GLY A  84       1.315 -44.089  30.606  1.00 33.54           C  
ATOM   1208  O   GLY A  84       1.933 -43.294  29.904  1.00 33.54           O  
ATOM   1209  N   ARG A  85       0.033 -44.400  30.370  1.00 30.72           N  
ATOM   1210  H   ARG A  85      -0.431 -44.981  31.054  1.00 30.72           H  
ATOM   1211  CA  ARG A  85      -0.799 -43.841  29.279  1.00 30.72           C  
ATOM   1212  HA  ARG A  85      -0.133 -43.487  28.492  1.00 30.72           H  
ATOM   1213  C   ARG A  85      -1.624 -42.628  29.767  1.00 30.72           C  
ATOM   1214  CB  ARG A  85      -1.731 -44.942  28.723  1.00 30.72           C  
ATOM   1215  HB2 ARG A  85      -2.761 -44.593  28.801  1.00 30.72           H  
ATOM   1216  HB3 ARG A  85      -1.656 -45.839  29.337  1.00 30.72           H  
ATOM   1217  O   ARG A  85      -1.959 -42.592  30.949  1.00 30.72           O  
ATOM   1218  CG  ARG A  85      -1.467 -45.330  27.257  1.00 30.72           C  
ATOM   1219  HG2 ARG A  85      -1.503 -44.439  26.630  1.00 30.72           H  
ATOM   1220  HG3 ARG A  85      -0.483 -45.788  27.163  1.00 30.72           H  
ATOM   1221  CD  ARG A  85      -2.552 -46.315  26.795  1.00 30.72           C  
ATOM   1222  HD2 ARG A  85      -2.343 -47.294  27.225  1.00 30.72           H  
ATOM   1223  HD3 ARG A  85      -3.515 -45.970  27.171  1.00 30.72           H  
ATOM   1224  NE  ARG A  85      -2.642 -46.416  25.324  1.00 30.72           N  
ATOM   1225  HE  ARG A  85      -1.972 -45.885  24.786  1.00 30.72           H  
ATOM   1226  NH1 ARG A  85      -4.479 -47.796  25.251  1.00 30.72           N  
ATOM   1227 HH11 ARG A  85      -4.470 -47.848  26.260  1.00 30.72           H  
ATOM   1228 HH12 ARG A  85      -5.205 -48.262  24.727  1.00 30.72           H  
ATOM   1229  NH2 ARG A  85      -3.636 -46.995  23.352  1.00 30.72           N  
ATOM   1230 HH21 ARG A  85      -4.368 -47.475  22.848  1.00 30.72           H  
ATOM   1231 HH22 ARG A  85      -2.978 -46.422  22.844  1.00 30.72           H  
ATOM   1232  CZ  ARG A  85      -3.578 -47.067  24.652  1.00 30.72           C  
ATOM   1233  N   PRO A  86      -2.014 -41.683  28.887  1.00 35.89           N  
ATOM   1234  CA  PRO A  86      -2.883 -40.554  29.236  1.00 35.89           C  
ATOM   1235  HA  PRO A  86      -2.663 -40.199  30.243  1.00 35.89           H  
ATOM   1236  C   PRO A  86      -4.384 -40.904  29.151  1.00 35.89           C  
ATOM   1237  CB  PRO A  86      -2.507 -39.469  28.224  1.00 35.89           C  
ATOM   1238  HB2 PRO A  86      -3.304 -38.741  28.074  1.00 35.89           H  
ATOM   1239  HB3 PRO A  86      -1.593 -38.970  28.548  1.00 35.89           H  
ATOM   1240  O   PRO A  86      -4.758 -41.885  28.505  1.00 35.89           O  
ATOM   1241  CG  PRO A  86      -2.229 -40.278  26.957  1.00 35.89           C  
ATOM   1242  HG2 PRO A  86      -1.552 -39.752  26.284  1.00 35.89           H  
ATOM   1243  HG3 PRO A  86      -3.169 -40.505  26.453  1.00 35.89           H  
ATOM   1244  CD  PRO A  86      -1.605 -41.569  27.491  1.00 35.89           C  
ATOM   1245  HD2 PRO A  86      -1.976 -42.410  26.905  1.00 35.89           H  
ATOM   1246  HD3 PRO A  86      -0.519 -41.502  27.430  1.00 35.89           H  
ATOM   1247  N   SER A  87      -5.244 -40.068  29.747  1.00 30.90           N  
ATOM   1248  H   SER A  87      -4.879 -39.272  30.249  1.00 30.90           H  
ATOM   1249  CA  SER A  87      -6.708 -40.082  29.556  1.00 30.90           C  
ATOM   1250  HA  SER A  87      -6.917 -40.348  28.520  1.00 30.90           H  
ATOM   1251  C   SER A  87      -7.338 -38.699  29.822  1.00 30.90           C  
ATOM   1252  CB  SER A  87      -7.364 -41.138  30.451  1.00 30.90           C  
ATOM   1253  HB2 SER A  87      -6.796 -42.067  30.402  1.00 30.90           H  
ATOM   1254  HB3 SER A  87      -7.384 -40.784  31.482  1.00 30.90           H  
ATOM   1255  O   SER A  87      -6.665 -37.797  30.317  1.00 30.90           O  
ATOM   1256  OG  SER A  87      -8.681 -41.383  29.992  1.00 30.90           O  
ATOM   1257  HG  SER A  87      -9.186 -41.791  30.699  1.00 30.90           H  
ATOM   1258  N   MET A  88      -8.615 -38.537  29.464  1.00 30.23           N  
ATOM   1259  H   MET A  88      -9.116 -39.377  29.215  1.00 30.23           H  
ATOM   1260  CA  MET A  88      -9.382 -37.279  29.461  1.00 30.23           C  
ATOM   1261  HA  MET A  88      -8.694 -36.442  29.335  1.00 30.23           H  
ATOM   1262  C   MET A  88     -10.212 -37.057  30.743  1.00 30.23           C  
ATOM   1263  CB  MET A  88     -10.387 -37.285  28.290  1.00 30.23           C  
ATOM   1264  HB2 MET A  88     -11.224 -37.925  28.570  1.00 30.23           H  
ATOM   1265  HB3 MET A  88     -10.779 -36.276  28.161  1.00 30.23           H  
ATOM   1266  O   MET A  88     -10.702 -38.019  31.328  1.00 30.23           O  
ATOM   1267  CG  MET A  88      -9.886 -37.787  26.931  1.00 30.23           C  
ATOM   1268  HG2 MET A  88      -9.119 -37.113  26.550  1.00 30.23           H  
ATOM   1269  HG3 MET A  88      -9.455 -38.781  27.051  1.00 30.23           H  
ATOM   1270  SD  MET A  88     -11.242 -37.910  25.733  1.00 30.23           S  
ATOM   1271  CE  MET A  88     -10.476 -38.935  24.452  1.00 30.23           C  
ATOM   1272  HE1 MET A  88     -10.200 -39.902  24.871  1.00 30.23           H  
ATOM   1273  HE2 MET A  88      -9.587 -38.435  24.067  1.00 30.23           H  
ATOM   1274  HE3 MET A  88     -11.185 -39.083  23.638  1.00 30.23           H  
ATOM   1275  N   ALA A  89     -10.489 -35.789  31.072  1.00 34.66           N  
ATOM   1276  H   ALA A  89      -9.933 -35.064  30.641  1.00 34.66           H  
ATOM   1277  CA  ALA A  89     -11.693 -35.294  31.767  1.00 34.66           C  
ATOM   1278  HA  ALA A  89     -12.567 -35.821  31.385  1.00 34.66           H  
ATOM   1279  C   ALA A  89     -11.809 -33.783  31.440  1.00 34.66           C  
ATOM   1280  CB  ALA A  89     -11.568 -35.542  33.276  1.00 34.66           C  
ATOM   1281  HB1 ALA A  89     -11.513 -36.612  33.475  1.00 34.66           H  
ATOM   1282  HB2 ALA A  89     -10.671 -35.057  33.660  1.00 34.66           H  
ATOM   1283  HB3 ALA A  89     -12.438 -35.132  33.790  1.00 34.66           H  
ATOM   1284  O   ALA A  89     -10.796 -33.092  31.482  1.00 34.66           O  
ATOM   1285  N   GLN A  90     -12.889 -33.242  30.866  1.00 33.31           N  
ATOM   1286  H   GLN A  90     -12.597 -32.402  30.387  1.00 33.31           H  
ATOM   1287  CA  GLN A  90     -14.302 -33.138  31.287  1.00 33.31           C  
ATOM   1288  HA  GLN A  90     -14.802 -32.814  30.374  1.00 33.31           H  
ATOM   1289  C   GLN A  90     -14.606 -31.995  32.278  1.00 33.31           C  
ATOM   1290  CB  GLN A  90     -15.010 -34.454  31.658  1.00 33.31           C  
ATOM   1291  HB2 GLN A  90     -14.405 -35.040  32.350  1.00 33.31           H  
ATOM   1292  HB3 GLN A  90     -15.934 -34.202  32.177  1.00 33.31           H  
ATOM   1293  O   GLN A  90     -13.921 -31.788  33.272  1.00 33.31           O  
ATOM   1294  CG  GLN A  90     -15.396 -35.286  30.424  1.00 33.31           C  
ATOM   1295  HG2 GLN A  90     -15.904 -34.645  29.705  1.00 33.31           H  
ATOM   1296  HG3 GLN A  90     -14.499 -35.688  29.952  1.00 33.31           H  
ATOM   1297  CD  GLN A  90     -16.326 -36.443  30.783  1.00 33.31           C  
ATOM   1298  NE2 GLN A  90     -17.319 -36.739  29.973  1.00 33.31           N  
ATOM   1299 HE21 GLN A  90     -17.474 -36.227  29.116  1.00 33.31           H  
ATOM   1300 HE22 GLN A  90     -17.903 -37.509  30.267  1.00 33.31           H  
ATOM   1301  OE1 GLN A  90     -16.185 -37.103  31.794  1.00 33.31           O  
ATOM   1302  N   VAL A  91     -15.671 -31.257  31.946  1.00 30.92           N  
ATOM   1303  H   VAL A  91     -16.191 -31.566  31.137  1.00 30.92           H  
ATOM   1304  CA  VAL A  91     -16.232 -30.078  32.631  1.00 30.92           C  
ATOM   1305  HA  VAL A  91     -15.440 -29.361  32.845  1.00 30.92           H  
ATOM   1306  C   VAL A  91     -16.929 -30.471  33.938  1.00 30.92           C  
ATOM   1307  CB  VAL A  91     -17.290 -29.436  31.693  1.00 30.92           C  
ATOM   1308  HB  VAL A  91     -18.070 -30.171  31.499  1.00 30.92           H  
ATOM   1309  O   VAL A  91     -17.566 -31.520  33.958  1.00 30.92           O  
ATOM   1310  CG1 VAL A  91     -17.969 -28.187  32.273  1.00 30.92           C  
ATOM   1311 HG11 VAL A  91     -18.636 -27.747  31.532  1.00 30.92           H  
ATOM   1312 HG12 VAL A  91     -18.576 -28.447  33.140  1.00 30.92           H  
ATOM   1313 HG13 VAL A  91     -17.220 -27.448  32.558  1.00 30.92           H  
ATOM   1314  CG2 VAL A  91     -16.690 -29.039  30.336  1.00 30.92           C  
ATOM   1315 HG21 VAL A  91     -15.879 -28.326  30.484  1.00 30.92           H  
ATOM   1316 HG22 VAL A  91     -16.307 -29.912  29.807  1.00 30.92           H  
ATOM   1317 HG23 VAL A  91     -17.454 -28.580  29.710  1.00 30.92           H  
ATOM   1318  N   HIS A  92     -16.923 -29.599  34.957  1.00 35.39           N  
ATOM   1319  H   HIS A  92     -16.278 -28.823  34.918  1.00 35.39           H  
ATOM   1320  CA  HIS A  92     -18.027 -29.438  35.927  1.00 35.39           C  
ATOM   1321  HA  HIS A  92     -18.963 -29.512  35.374  1.00 35.39           H  
ATOM   1322  C   HIS A  92     -18.015 -28.036  36.579  1.00 35.39           C  
ATOM   1323  CB  HIS A  92     -18.028 -30.551  36.998  1.00 35.39           C  
ATOM   1324  HB2 HIS A  92     -17.094 -31.112  36.958  1.00 35.39           H  
ATOM   1325  HB3 HIS A  92     -18.099 -30.108  37.991  1.00 35.39           H  
ATOM   1326  O   HIS A  92     -16.961 -27.418  36.700  1.00 35.39           O  
ATOM   1327  CG  HIS A  92     -19.185 -31.508  36.820  1.00 35.39           C  
ATOM   1328  CD2 HIS A  92     -20.329 -31.580  37.569  1.00 35.39           C  
ATOM   1329  HD2 HIS A  92     -20.558 -30.979  38.437  1.00 35.39           H  
ATOM   1330  ND1 HIS A  92     -19.323 -32.417  35.800  1.00 35.39           N  
ATOM   1331  HD1 HIS A  92     -18.671 -32.515  35.035  1.00 35.39           H  
ATOM   1332  CE1 HIS A  92     -20.514 -33.018  35.916  1.00 35.39           C  
ATOM   1333  HE1 HIS A  92     -20.907 -33.760  35.237  1.00 35.39           H  
ATOM   1334  NE2 HIS A  92     -21.169 -32.537  36.984  1.00 35.39           N  
ATOM   1335  N   ASN A  93     -19.191 -27.548  36.997  1.00 32.57           N  
ATOM   1336  H   ASN A  93     -19.994 -28.156  36.929  1.00 32.57           H  
ATOM   1337  CA  ASN A  93     -19.380 -26.287  37.738  1.00 32.57           C  
ATOM   1338  HA  ASN A  93     -18.566 -25.600  37.508  1.00 32.57           H  
ATOM   1339  C   ASN A  93     -19.389 -26.523  39.264  1.00 32.57           C  
ATOM   1340  CB  ASN A  93     -20.723 -25.649  37.315  1.00 32.57           C  
ATOM   1341  HB2 ASN A  93     -20.974 -24.849  38.011  1.00 32.57           H  
ATOM   1342  HB3 ASN A  93     -21.511 -26.398  37.379  1.00 32.57           H  
ATOM   1343  O   ASN A  93     -19.736 -27.617  39.707  1.00 32.57           O  
ATOM   1344  CG  ASN A  93     -20.721 -25.025  35.932  1.00 32.57           C  
ATOM   1345  ND2 ASN A  93     -21.838 -25.048  35.241  1.00 32.57           N  
ATOM   1346 HD21 ASN A  93     -22.678 -25.461  35.621  1.00 32.57           H  
ATOM   1347 HD22 ASN A  93     -21.802 -24.594  34.340  1.00 32.57           H  
ATOM   1348  OD1 ASN A  93     -19.743 -24.481  35.462  1.00 32.57           O  
ATOM   1349  N   GLY A  94     -19.124 -25.483  40.067  1.00 34.05           N  
ATOM   1350  H   GLY A  94     -18.789 -24.620  39.663  1.00 34.05           H  
ATOM   1351  CA  GLY A  94     -19.346 -25.505  41.522  1.00 34.05           C  
ATOM   1352  HA2 GLY A  94     -20.379 -25.789  41.720  1.00 34.05           H  
ATOM   1353  HA3 GLY A  94     -18.702 -26.262  41.969  1.00 34.05           H  
ATOM   1354  C   GLY A  94     -19.050 -24.168  42.217  1.00 34.05           C  
ATOM   1355  O   GLY A  94     -17.922 -23.691  42.170  1.00 34.05           O  
ATOM   1356  N   ASP A  95     -20.060 -23.583  42.867  1.00 33.86           N  
ATOM   1357  H   ASP A  95     -20.940 -24.076  42.922  1.00 33.86           H  
ATOM   1358  CA  ASP A  95     -19.999 -22.341  43.661  1.00 33.86           C  
ATOM   1359  HA  ASP A  95     -19.066 -21.811  43.466  1.00 33.86           H  
ATOM   1360  C   ASP A  95     -20.078 -22.639  45.171  1.00 33.86           C  
ATOM   1361  CB  ASP A  95     -21.171 -21.428  43.237  1.00 33.86           C  
ATOM   1362  HB2 ASP A  95     -22.069 -22.038  43.135  1.00 33.86           H  
ATOM   1363  HB3 ASP A  95     -20.948 -20.997  42.261  1.00 33.86           H  
ATOM   1364  O   ASP A  95     -20.891 -23.473  45.569  1.00 33.86           O  
ATOM   1365  CG  ASP A  95     -21.463 -20.297  44.236  1.00 33.86           C  
ATOM   1366  OD1 ASP A  95     -20.495 -19.612  44.637  1.00 33.86           O  
ATOM   1367  OD2 ASP A  95     -22.648 -20.134  44.604  1.00 33.86           O  
ATOM   1368  N   VAL A  96     -19.288 -21.925  45.992  1.00 38.12           N  
ATOM   1369  H   VAL A  96     -18.686 -21.253  45.538  1.00 38.12           H  
ATOM   1370  CA  VAL A  96     -19.575 -21.627  47.415  1.00 38.12           C  
ATOM   1371  HA  VAL A  96     -20.655 -21.510  47.514  1.00 38.12           H  
ATOM   1372  C   VAL A  96     -18.892 -20.301  47.818  1.00 38.12           C  
ATOM   1373  CB  VAL A  96     -19.109 -22.727  48.406  1.00 38.12           C  
ATOM   1374  HB  VAL A  96     -18.020 -22.711  48.469  1.00 38.12           H  
ATOM   1375  O   VAL A  96     -17.671 -20.178  47.718  1.00 38.12           O  
ATOM   1376  CG1 VAL A  96     -19.682 -22.443  49.805  1.00 38.12           C  
ATOM   1377 HG11 VAL A  96     -20.771 -22.428  49.767  1.00 38.12           H  
ATOM   1378 HG12 VAL A  96     -19.358 -23.214  50.503  1.00 38.12           H  
ATOM   1379 HG13 VAL A  96     -19.319 -21.485  50.178  1.00 38.12           H  
ATOM   1380  CG2 VAL A  96     -19.520 -24.168  48.077  1.00 38.12           C  
ATOM   1381 HG21 VAL A  96     -20.605 -24.241  48.005  1.00 38.12           H  
ATOM   1382 HG22 VAL A  96     -19.161 -24.848  48.849  1.00 38.12           H  
ATOM   1383 HG23 VAL A  96     -19.072 -24.469  47.129  1.00 38.12           H  
ATOM   1384  N   GLY A  97     -19.650 -19.323  48.334  1.00 30.88           N  
ATOM   1385  H   GLY A  97     -20.649 -19.472  48.334  1.00 30.88           H  
ATOM   1386  CA  GLY A  97     -19.139 -18.029  48.840  1.00 30.88           C  
ATOM   1387  HA2 GLY A  97     -19.877 -17.258  48.618  1.00 30.88           H  
ATOM   1388  HA3 GLY A  97     -18.230 -17.774  48.296  1.00 30.88           H  
ATOM   1389  C   GLY A  97     -18.824 -17.971  50.353  1.00 30.88           C  
ATOM   1390  O   GLY A  97     -19.120 -18.904  51.095  1.00 30.88           O  
ATOM   1391  N   GLY A  98     -18.246 -16.851  50.837  1.00 37.34           N  
ATOM   1392  H   GLY A  98     -17.994 -16.131  50.175  1.00 37.34           H  
ATOM   1393  CA  GLY A  98     -17.695 -16.761  52.212  1.00 37.34           C  
ATOM   1394  HA2 GLY A  98     -16.749 -17.300  52.232  1.00 37.34           H  
ATOM   1395  HA3 GLY A  98     -18.373 -17.284  52.887  1.00 37.34           H  
ATOM   1396  C   GLY A  98     -17.446 -15.364  52.830  1.00 37.34           C  
ATOM   1397  O   GLY A  98     -16.365 -15.112  53.342  1.00 37.34           O  
ATOM   1398  N   HIS A  99     -18.436 -14.466  52.775  1.00 36.64           N  
ATOM   1399  H   HIS A  99     -19.220 -14.759  52.210  1.00 36.64           H  
ATOM   1400  CA  HIS A  99     -18.744 -13.351  53.710  1.00 36.64           C  
ATOM   1401  HA  HIS A  99     -18.978 -12.478  53.100  1.00 36.64           H  
ATOM   1402  C   HIS A  99     -17.702 -12.914  54.791  1.00 36.64           C  
ATOM   1403  CB  HIS A  99     -20.045 -13.803  54.419  1.00 36.64           C  
ATOM   1404  HB2 HIS A  99     -19.803 -14.434  55.274  1.00 36.64           H  
ATOM   1405  HB3 HIS A  99     -20.605 -14.441  53.734  1.00 36.64           H  
ATOM   1406  O   HIS A  99     -17.478 -13.658  55.746  1.00 36.64           O  
ATOM   1407  CG  HIS A  99     -21.035 -12.753  54.863  1.00 36.64           C  
ATOM   1408  CD2 HIS A  99     -22.381 -12.975  54.978  1.00 36.64           C  
ATOM   1409  HD2 HIS A  99     -22.890 -13.906  54.776  1.00 36.64           H  
ATOM   1410  ND1 HIS A  99     -20.823 -11.432  55.201  1.00 36.64           N  
ATOM   1411  HD1 HIS A  99     -19.965 -10.904  55.125  1.00 36.64           H  
ATOM   1412  CE1 HIS A  99     -22.009 -10.879  55.509  1.00 36.64           C  
ATOM   1413  HE1 HIS A  99     -22.153  -9.843  55.779  1.00 36.64           H  
ATOM   1414  NE2 HIS A  99     -22.988 -11.790  55.397  1.00 36.64           N  
ATOM   1415  N   ARG A 100     -17.254 -11.634  54.783  1.00 35.43           N  
ATOM   1416  H   ARG A 100     -17.159 -11.203  53.874  1.00 35.43           H  
ATOM   1417  CA  ARG A 100     -17.414 -10.664  55.913  1.00 35.43           C  
ATOM   1418  HA  ARG A 100     -18.481 -10.464  56.006  1.00 35.43           H  
ATOM   1419  C   ARG A 100     -16.830  -9.257  55.699  1.00 35.43           C  
ATOM   1420  CB  ARG A 100     -16.922 -11.207  57.274  1.00 35.43           C  
ATOM   1421  HB2 ARG A 100     -16.403 -10.429  57.834  1.00 35.43           H  
ATOM   1422  HB3 ARG A 100     -16.225 -12.035  57.143  1.00 35.43           H  
ATOM   1423  O   ARG A 100     -15.884  -9.047  54.953  1.00 35.43           O  
ATOM   1424  CG  ARG A 100     -18.158 -11.636  58.080  1.00 35.43           C  
ATOM   1425  HG2 ARG A 100     -18.784 -10.759  58.249  1.00 35.43           H  
ATOM   1426  HG3 ARG A 100     -18.740 -12.362  57.513  1.00 35.43           H  
ATOM   1427  CD  ARG A 100     -17.804 -12.246  59.433  1.00 35.43           C  
ATOM   1428  HD2 ARG A 100     -17.226 -11.518  60.003  1.00 35.43           H  
ATOM   1429  HD3 ARG A 100     -17.199 -13.138  59.266  1.00 35.43           H  
ATOM   1430  NE  ARG A 100     -19.041 -12.605  60.151  1.00 35.43           N  
ATOM   1431  HE  ARG A 100     -19.876 -12.644  59.584  1.00 35.43           H  
ATOM   1432  NH1 ARG A 100     -18.145 -12.891  62.239  1.00 35.43           N  
ATOM   1433 HH11 ARG A 100     -18.244 -13.157  63.208  1.00 35.43           H  
ATOM   1434 HH12 ARG A 100     -17.235 -12.699  61.845  1.00 35.43           H  
ATOM   1435  NH2 ARG A 100     -20.337 -13.181  61.925  1.00 35.43           N  
ATOM   1436 HH21 ARG A 100     -21.144 -13.195  61.318  1.00 35.43           H  
ATOM   1437 HH22 ARG A 100     -20.440 -13.415  62.902  1.00 35.43           H  
ATOM   1438  CZ  ARG A 100     -19.168 -12.889  61.431  1.00 35.43           C  
ATOM   1439  N   ASP A 101     -17.445  -8.314  56.406  1.00 33.76           N  
ATOM   1440  H   ASP A 101     -18.271  -8.602  56.910  1.00 33.76           H  
ATOM   1441  CA  ASP A 101     -17.286  -6.859  56.338  1.00 33.76           C  
ATOM   1442  HA  ASP A 101     -17.032  -6.572  55.318  1.00 33.76           H  
ATOM   1443  C   ASP A 101     -16.233  -6.307  57.318  1.00 33.76           C  
ATOM   1444  CB  ASP A 101     -18.638  -6.215  56.732  1.00 33.76           C  
ATOM   1445  HB2 ASP A 101     -18.709  -6.177  57.819  1.00 33.76           H  
ATOM   1446  HB3 ASP A 101     -18.653  -5.186  56.372  1.00 33.76           H  
ATOM   1447  O   ASP A 101     -16.061  -6.863  58.408  1.00 33.76           O  
ATOM   1448  CG  ASP A 101     -19.877  -6.962  56.222  1.00 33.76           C  
ATOM   1449  OD1 ASP A 101     -20.523  -6.434  55.299  1.00 33.76           O  
ATOM   1450  OD2 ASP A 101     -20.147  -8.071  56.757  1.00 33.76           O  
ATOM   1451  N   ARG A 102     -15.684  -5.111  57.029  1.00 36.88           N  
ATOM   1452  H   ARG A 102     -15.592  -4.895  56.047  1.00 36.88           H  
ATOM   1453  CA  ARG A 102     -15.890  -3.920  57.892  1.00 36.88           C  
ATOM   1454  HA  ARG A 102     -16.970  -3.789  57.970  1.00 36.88           H  
ATOM   1455  C   ARG A 102     -15.381  -2.597  57.297  1.00 36.88           C  
ATOM   1456  CB  ARG A 102     -15.314  -4.113  59.312  1.00 36.88           C  
ATOM   1457  HB2 ARG A 102     -14.767  -3.225  59.627  1.00 36.88           H  
ATOM   1458  HB3 ARG A 102     -14.621  -4.954  59.335  1.00 36.88           H  
ATOM   1459  O   ARG A 102     -14.414  -2.556  56.549  1.00 36.88           O  
ATOM   1460  CG  ARG A 102     -16.480  -4.340  60.287  1.00 36.88           C  
ATOM   1461  HG2 ARG A 102     -17.057  -3.418  60.360  1.00 36.88           H  
ATOM   1462  HG3 ARG A 102     -17.135  -5.125  59.910  1.00 36.88           H  
ATOM   1463  CD  ARG A 102     -16.000  -4.738  61.681  1.00 36.88           C  
ATOM   1464  HD2 ARG A 102     -15.439  -5.670  61.604  1.00 36.88           H  
ATOM   1465  HD3 ARG A 102     -15.346  -3.953  62.061  1.00 36.88           H  
ATOM   1466  NE  ARG A 102     -17.154  -4.919  62.583  1.00 36.88           N  
ATOM   1467  HE  ARG A 102     -18.063  -4.897  62.144  1.00 36.88           H  
ATOM   1468  NH1 ARG A 102     -15.988  -5.139  64.543  1.00 36.88           N  
ATOM   1469 HH11 ARG A 102     -15.965  -5.226  65.549  1.00 36.88           H  
ATOM   1470 HH12 ARG A 102     -15.131  -5.045  64.017  1.00 36.88           H  
ATOM   1471  NH2 ARG A 102     -18.220  -5.176  64.575  1.00 36.88           N  
ATOM   1472 HH21 ARG A 102     -18.189  -5.260  65.581  1.00 36.88           H  
ATOM   1473 HH22 ARG A 102     -19.109  -5.094  64.102  1.00 36.88           H  
ATOM   1474  CZ  ARG A 102     -17.115  -5.078  63.891  1.00 36.88           C  
ATOM   1475  N   THR A 103     -16.062  -1.520  57.683  1.00 32.64           N  
ATOM   1476  H   THR A 103     -16.840  -1.664  58.311  1.00 32.64           H  
ATOM   1477  CA  THR A 103     -15.819  -0.102  57.356  1.00 32.64           C  
ATOM   1478  HA  THR A 103     -15.360  -0.009  56.372  1.00 32.64           H  
ATOM   1479  C   THR A 103     -14.945   0.605  58.397  1.00 32.64           C  
ATOM   1480  CB  THR A 103     -17.171   0.636  57.380  1.00 32.64           C  
ATOM   1481  HB  THR A 103     -17.003   1.713  57.357  1.00 32.64           H  
ATOM   1482  O   THR A 103     -15.069   0.258  59.569  1.00 32.64           O  
ATOM   1483  CG2 THR A 103     -18.071   0.263  56.204  1.00 32.64           C  
ATOM   1484 HG21 THR A 103     -18.285  -0.805  56.210  1.00 32.64           H  
ATOM   1485 HG22 THR A 103     -17.580   0.530  55.268  1.00 32.64           H  
ATOM   1486 HG23 THR A 103     -19.008   0.815  56.280  1.00 32.64           H  
ATOM   1487  OG1 THR A 103     -17.870   0.294  58.565  1.00 32.64           O  
ATOM   1488  HG1 THR A 103     -17.370   0.661  59.298  1.00 32.64           H  
ATOM   1489  N   SER A 104     -14.168   1.621  57.979  1.00 36.49           N  
ATOM   1490  H   SER A 104     -13.991   1.684  56.987  1.00 36.49           H  
ATOM   1491  CA  SER A 104     -13.733   2.830  58.733  1.00 36.49           C  
ATOM   1492  HA  SER A 104     -14.608   3.424  58.996  1.00 36.49           H  
ATOM   1493  C   SER A 104     -12.764   3.679  57.873  1.00 36.49           C  
ATOM   1494  CB  SER A 104     -12.938   2.474  60.002  1.00 36.49           C  
ATOM   1495  HB2 SER A 104     -12.311   1.603  59.812  1.00 36.49           H  
ATOM   1496  HB3 SER A 104     -12.291   3.310  60.268  1.00 36.49           H  
ATOM   1497  O   SER A 104     -12.122   3.115  56.993  1.00 36.49           O  
ATOM   1498  OG  SER A 104     -13.784   2.231  61.107  1.00 36.49           O  
ATOM   1499  HG  SER A 104     -13.245   2.174  61.900  1.00 36.49           H  
ATOM   1500  N   ASP A 105     -12.469   4.960  58.144  1.00 33.49           N  
ATOM   1501  H   ASP A 105     -11.558   5.234  57.805  1.00 33.49           H  
ATOM   1502  CA  ASP A 105     -13.354   6.140  58.280  1.00 33.49           C  
ATOM   1503  HA  ASP A 105     -14.067   6.120  57.456  1.00 33.49           H  
ATOM   1504  C   ASP A 105     -12.515   7.451  58.161  1.00 33.49           C  
ATOM   1505  CB  ASP A 105     -14.130   6.172  59.615  1.00 33.49           C  
ATOM   1506  HB2 ASP A 105     -13.591   6.781  60.340  1.00 33.49           H  
ATOM   1507  HB3 ASP A 105     -14.207   5.174  60.045  1.00 33.49           H  
ATOM   1508  O   ASP A 105     -11.317   7.418  58.443  1.00 33.49           O  
ATOM   1509  CG  ASP A 105     -15.543   6.743  59.426  1.00 33.49           C  
ATOM   1510  OD1 ASP A 105     -15.695   7.643  58.566  1.00 33.49           O  
ATOM   1511  OD2 ASP A 105     -16.458   6.251  60.118  1.00 33.49           O  
ATOM   1512  N   ALA A 106     -13.152   8.591  57.839  1.00 36.16           N  
ATOM   1513  H   ALA A 106     -14.154   8.494  57.762  1.00 36.16           H  
ATOM   1514  CA  ALA A 106     -12.627   9.980  57.902  1.00 36.16           C  
ATOM   1515  HA  ALA A 106     -13.425  10.607  57.504  1.00 36.16           H  
ATOM   1516  C   ALA A 106     -11.356  10.331  57.047  1.00 36.16           C  
ATOM   1517  CB  ALA A 106     -12.507  10.333  59.395  1.00 36.16           C  
ATOM   1518  HB1 ALA A 106     -13.325   9.875  59.953  1.00 36.16           H  
ATOM   1519  HB2 ALA A 106     -12.584  11.410  59.541  1.00 36.16           H  
ATOM   1520  HB3 ALA A 106     -11.562   9.960  59.789  1.00 36.16           H  
ATOM   1521  O   ALA A 106     -10.694   9.456  56.504  1.00 36.16           O  
ATOM   1522  N   CYS A 107     -10.942  11.593  56.812  1.00 32.66           N  
ATOM   1523  H   CYS A 107     -10.109  11.623  56.241  1.00 32.66           H  
ATOM   1524  CA  CYS A 107     -11.522  12.918  57.105  1.00 32.66           C  
ATOM   1525  HA  CYS A 107     -12.609  12.842  57.096  1.00 32.66           H  
ATOM   1526  C   CYS A 107     -11.082  13.987  56.060  1.00 32.66           C  
ATOM   1527  CB  CYS A 107     -11.044  13.395  58.487  1.00 32.66           C  
ATOM   1528  HB2 CYS A 107     -10.859  12.548  59.149  1.00 32.66           H  
ATOM   1529  HB3 CYS A 107     -10.106  13.941  58.382  1.00 32.66           H  
ATOM   1530  O   CYS A 107     -10.057  13.825  55.401  1.00 32.66           O  
ATOM   1531  SG  CYS A 107     -12.315  14.478  59.205  1.00 32.66           S  
ATOM   1532  HG  CYS A 107     -11.614  14.860  60.276  1.00 32.66           H  
ATOM   1533  N   PHE A 108     -11.800  15.117  55.967  1.00 33.47           N  
ATOM   1534  H   PHE A 108     -12.558  15.217  56.626  1.00 33.47           H  
ATOM   1535  CA  PHE A 108     -11.356  16.356  55.283  1.00 33.47           C  
ATOM   1536  HA  PHE A 108     -10.641  16.107  54.498  1.00 33.47           H  
ATOM   1537  C   PHE A 108     -10.634  17.312  56.265  1.00 33.47           C  
ATOM   1538  CB  PHE A 108     -12.567  17.058  54.634  1.00 33.47           C  
ATOM   1539  HB2 PHE A 108     -12.354  18.122  54.534  1.00 33.47           H  
ATOM   1540  HB3 PHE A 108     -13.426  16.981  55.301  1.00 33.47           H  
ATOM   1541  O   PHE A 108     -10.714  17.118  57.479  1.00 33.47           O  
ATOM   1542  CG  PHE A 108     -12.956  16.573  53.250  1.00 33.47           C  
ATOM   1543  CD1 PHE A 108     -12.377  17.167  52.110  1.00 33.47           C  
ATOM   1544  HD1 PHE A 108     -11.617  17.927  52.223  1.00 33.47           H  
ATOM   1545  CD2 PHE A 108     -13.936  15.575  53.093  1.00 33.47           C  
ATOM   1546  HD2 PHE A 108     -14.379  15.110  53.961  1.00 33.47           H  
ATOM   1547  CE1 PHE A 108     -12.780  16.770  50.822  1.00 33.47           C  
ATOM   1548  HE1 PHE A 108     -12.323  17.217  49.952  1.00 33.47           H  
ATOM   1549  CE2 PHE A 108     -14.338  15.177  51.804  1.00 33.47           C  
ATOM   1550  HE2 PHE A 108     -15.080  14.401  51.688  1.00 33.47           H  
ATOM   1551  CZ  PHE A 108     -13.763  15.776  50.669  1.00 33.47           C  
ATOM   1552  HZ  PHE A 108     -14.062  15.458  49.681  1.00 33.47           H  
ATOM   1553  N   PRO A 109      -9.994  18.394  55.774  1.00 37.74           N  
ATOM   1554  CA  PRO A 109     -10.614  19.707  56.028  1.00 37.74           C  
ATOM   1555  HA  PRO A 109     -11.663  19.575  56.294  1.00 37.74           H  
ATOM   1556  C   PRO A 109     -10.545  20.713  54.856  1.00 37.74           C  
ATOM   1557  CB  PRO A 109      -9.880  20.256  57.253  1.00 37.74           C  
ATOM   1558  HB2 PRO A 109     -10.266  19.782  58.156  1.00 37.74           H  
ATOM   1559  HB3 PRO A 109      -9.949  21.340  57.337  1.00 37.74           H  
ATOM   1560  O   PRO A 109      -9.708  20.620  53.962  1.00 37.74           O  
ATOM   1561  CG  PRO A 109      -8.445  19.797  57.011  1.00 37.74           C  
ATOM   1562  HG2 PRO A 109      -7.898  20.566  56.465  1.00 37.74           H  
ATOM   1563  HG3 PRO A 109      -7.941  19.568  57.950  1.00 37.74           H  
ATOM   1564  CD  PRO A 109      -8.582  18.548  56.131  1.00 37.74           C  
ATOM   1565  HD2 PRO A 109      -7.986  18.668  55.226  1.00 37.74           H  
ATOM   1566  HD3 PRO A 109      -8.225  17.676  56.678  1.00 37.74           H  
ATOM   1567  N   LYS A 110     -11.422  21.728  54.902  1.00 30.02           N  
ATOM   1568  H   LYS A 110     -12.016  21.760  55.718  1.00 30.02           H  
ATOM   1569  CA  LYS A 110     -11.326  22.982  54.124  1.00 30.02           C  
ATOM   1570  HA  LYS A 110     -10.744  22.825  53.216  1.00 30.02           H  
ATOM   1571  C   LYS A 110     -10.648  24.068  54.968  1.00 30.02           C  
ATOM   1572  CB  LYS A 110     -12.727  23.528  53.787  1.00 30.02           C  
ATOM   1573  HB2 LYS A 110     -13.261  23.679  54.725  1.00 30.02           H  
ATOM   1574  HB3 LYS A 110     -12.602  24.507  53.326  1.00 30.02           H  
ATOM   1575  O   LYS A 110     -10.835  24.066  56.182  1.00 30.02           O  
ATOM   1576  CG  LYS A 110     -13.613  22.691  52.855  1.00 30.02           C  
ATOM   1577  HG2 LYS A 110     -13.770  21.699  53.277  1.00 30.02           H  
ATOM   1578  HG3 LYS A 110     -13.137  22.604  51.878  1.00 30.02           H  
ATOM   1579  CD  LYS A 110     -14.962  23.421  52.724  1.00 30.02           C  
ATOM   1580  HD2 LYS A 110     -15.428  23.475  53.707  1.00 30.02           H  
ATOM   1581  HD3 LYS A 110     -14.781  24.437  52.370  1.00 30.02           H  
ATOM   1582  CE  LYS A 110     -15.915  22.722  51.752  1.00 30.02           C  
ATOM   1583  HE2 LYS A 110     -15.441  22.679  50.771  1.00 30.02           H  
ATOM   1584  HE3 LYS A 110     -16.075  21.699  52.093  1.00 30.02           H  
ATOM   1585  NZ  LYS A 110     -17.209  23.449  51.669  1.00 30.02           N  
ATOM   1586  HZ1 LYS A 110     -17.833  22.994  51.017  1.00 30.02           H  
ATOM   1587  HZ2 LYS A 110     -17.655  23.481  52.575  1.00 30.02           H  
ATOM   1588  HZ3 LYS A 110     -17.059  24.399  51.360  1.00 30.02           H  
ATOM   1589  N   GLN A 111     -10.041  25.077  54.337  1.00 38.09           N  
ATOM   1590  H   GLN A 111      -9.877  25.021  53.342  1.00 38.09           H  
ATOM   1591  CA  GLN A 111      -9.876  26.397  54.963  1.00 38.09           C  
ATOM   1592  HA  GLN A 111     -10.753  26.562  55.588  1.00 38.09           H  
ATOM   1593  C   GLN A 111      -9.849  27.533  53.923  1.00 38.09           C  
ATOM   1594  CB  GLN A 111      -8.638  26.401  55.880  1.00 38.09           C  
ATOM   1595  HB2 GLN A 111      -8.570  25.437  56.384  1.00 38.09           H  
ATOM   1596  HB3 GLN A 111      -7.732  26.544  55.291  1.00 38.09           H  
ATOM   1597  O   GLN A 111      -9.405  27.338  52.795  1.00 38.09           O  
ATOM   1598  CG  GLN A 111      -8.747  27.494  56.958  1.00 38.09           C  
ATOM   1599  HG2 GLN A 111      -8.588  28.471  56.502  1.00 38.09           H  
ATOM   1600  HG3 GLN A 111      -9.748  27.476  57.389  1.00 38.09           H  
ATOM   1601  CD  GLN A 111      -7.754  27.326  58.106  1.00 38.09           C  
ATOM   1602  NE2 GLN A 111      -7.802  28.188  59.098  1.00 38.09           N  
ATOM   1603 HE21 GLN A 111      -8.468  28.947  59.093  1.00 38.09           H  
ATOM   1604 HE22 GLN A 111      -7.128  28.032  59.833  1.00 38.09           H  
ATOM   1605  OE1 GLN A 111      -6.930  26.434  58.159  1.00 38.09           O  
ATOM   1606  N   GLU A 112     -10.348  28.711  54.304  1.00 29.16           N  
ATOM   1607  H   GLU A 112     -10.681  28.805  55.253  1.00 29.16           H  
ATOM   1608  CA  GLU A 112     -10.437  29.927  53.479  1.00 29.16           C  
ATOM   1609  HA  GLU A 112     -10.191  29.708  52.441  1.00 29.16           H  
ATOM   1610  C   GLU A 112      -9.503  31.026  54.019  1.00 29.16           C  
ATOM   1611  CB  GLU A 112     -11.863  30.514  53.561  1.00 29.16           C  
ATOM   1612  HB2 GLU A 112     -12.013  30.862  54.584  1.00 29.16           H  
ATOM   1613  HB3 GLU A 112     -11.915  31.388  52.913  1.00 29.16           H  
ATOM   1614  O   GLU A 112      -9.417  31.173  55.241  1.00 29.16           O  
ATOM   1615  CG  GLU A 112     -13.032  29.585  53.210  1.00 29.16           C  
ATOM   1616  HG2 GLU A 112     -12.909  28.622  53.705  1.00 29.16           H  
ATOM   1617  HG3 GLU A 112     -13.044  29.412  52.134  1.00 29.16           H  
ATOM   1618  CD  GLU A 112     -14.349  30.220  53.682  1.00 29.16           C  
ATOM   1619  OE1 GLU A 112     -15.101  30.722  52.818  1.00 29.16           O  
ATOM   1620  OE2 GLU A 112     -14.579  30.208  54.912  1.00 29.16           O  
ATOM   1621  N   LYS A 113      -8.923  31.874  53.145  1.00 35.25           N  
ATOM   1622  H   LYS A 113      -8.847  31.562  52.187  1.00 35.25           H  
ATOM   1623  CA  LYS A 113      -8.902  33.350  53.312  1.00 35.25           C  
ATOM   1624  HA  LYS A 113      -9.949  33.650  53.352  1.00 35.25           H  
ATOM   1625  C   LYS A 113      -8.355  34.116  52.088  1.00 35.25           C  
ATOM   1626  CB  LYS A 113      -8.221  33.796  54.631  1.00 35.25           C  
ATOM   1627  HB2 LYS A 113      -7.713  32.963  55.117  1.00 35.25           H  
ATOM   1628  HB3 LYS A 113      -7.469  34.563  54.451  1.00 35.25           H  
ATOM   1629  O   LYS A 113      -8.038  33.517  51.068  1.00 35.25           O  
ATOM   1630  CG  LYS A 113      -9.323  34.368  55.544  1.00 35.25           C  
ATOM   1631  HG2 LYS A 113      -9.771  35.230  55.051  1.00 35.25           H  
ATOM   1632  HG3 LYS A 113     -10.101  33.619  55.694  1.00 35.25           H  
ATOM   1633  CD  LYS A 113      -8.803  34.809  56.911  1.00 35.25           C  
ATOM   1634  HD2 LYS A 113      -8.043  35.577  56.770  1.00 35.25           H  
ATOM   1635  HD3 LYS A 113      -8.363  33.953  57.423  1.00 35.25           H  
ATOM   1636  CE  LYS A 113      -9.977  35.367  57.726  1.00 35.25           C  
ATOM   1637  HE2 LYS A 113     -10.476  36.133  57.133  1.00 35.25           H  
ATOM   1638  HE3 LYS A 113     -10.689  34.561  57.905  1.00 35.25           H  
ATOM   1639  NZ  LYS A 113      -9.511  35.946  59.009  1.00 35.25           N  
ATOM   1640  HZ1 LYS A 113     -10.287  36.313  59.541  1.00 35.25           H  
ATOM   1641  HZ2 LYS A 113      -8.857  36.696  58.834  1.00 35.25           H  
ATOM   1642  HZ3 LYS A 113      -9.040  35.243  59.560  1.00 35.25           H  
ATOM   1643  N   ARG A 114      -8.370  35.455  52.184  1.00 30.24           N  
ATOM   1644  H   ARG A 114      -8.481  35.826  53.117  1.00 30.24           H  
ATOM   1645  CA  ARG A 114      -8.143  36.465  51.127  1.00 30.24           C  
ATOM   1646  HA  ARG A 114      -8.275  36.024  50.139  1.00 30.24           H  
ATOM   1647  C   ARG A 114      -6.750  37.109  51.214  1.00 30.24           C  
ATOM   1648  CB  ARG A 114      -9.113  37.641  51.350  1.00 30.24           C  
ATOM   1649  HB2 ARG A 114      -8.783  38.148  52.257  1.00 30.24           H  
ATOM   1650  HB3 ARG A 114      -8.988  38.342  50.525  1.00 30.24           H  
ATOM   1651  O   ARG A 114      -6.239  37.200  52.321  1.00 30.24           O  
ATOM   1652  CG  ARG A 114     -10.615  37.373  51.509  1.00 30.24           C  
ATOM   1653  HG2 ARG A 114     -11.046  37.094  50.547  1.00 30.24           H  
ATOM   1654  HG3 ARG A 114     -10.798  36.590  52.244  1.00 30.24           H  
ATOM   1655  CD  ARG A 114     -11.212  38.697  52.014  1.00 30.24           C  
ATOM   1656  HD2 ARG A 114     -10.895  39.497  51.344  1.00 30.24           H  
ATOM   1657  HD3 ARG A 114     -10.803  38.905  53.003  1.00 30.24           H  
ATOM   1658  NE  ARG A 114     -12.684  38.696  52.082  1.00 30.24           N  
ATOM   1659  HE  ARG A 114     -13.165  37.887  51.714  1.00 30.24           H  
ATOM   1660  NH1 ARG A 114     -12.867  40.786  53.015  1.00 30.24           N  
ATOM   1661 HH11 ARG A 114     -11.860  40.838  53.073  1.00 30.24           H  
ATOM   1662 HH12 ARG A 114     -13.423  41.570  53.324  1.00 30.24           H  
ATOM   1663  NH2 ARG A 114     -14.713  39.669  52.440  1.00 30.24           N  
ATOM   1664 HH21 ARG A 114     -15.262  40.454  52.761  1.00 30.24           H  
ATOM   1665 HH22 ARG A 114     -15.172  38.858  52.050  1.00 30.24           H  
ATOM   1666  CZ  ARG A 114     -13.412  39.712  52.511  1.00 30.24           C  
ATOM   1667  N   GLU A 115      -6.255  37.660  50.097  1.00 34.55           N  
ATOM   1668  H   GLU A 115      -6.437  37.140  49.251  1.00 34.55           H  
ATOM   1669  CA  GLU A 115      -5.959  39.103  49.828  1.00 34.55           C  
ATOM   1670  HA  GLU A 115      -6.900  39.567  49.535  1.00 34.55           H  
ATOM   1671  C   GLU A 115      -5.056  39.226  48.566  1.00 34.55           C  
ATOM   1672  CB  GLU A 115      -5.439  39.872  51.072  1.00 34.55           C  
ATOM   1673  HB2 GLU A 115      -4.737  40.646  50.762  1.00 34.55           H  
ATOM   1674  HB3 GLU A 115      -4.908  39.205  51.751  1.00 34.55           H  
ATOM   1675  O   GLU A 115      -4.118  38.455  48.419  1.00 34.55           O  
ATOM   1676  CG  GLU A 115      -6.647  40.555  51.766  1.00 34.55           C  
ATOM   1677  HG2 GLU A 115      -6.774  41.547  51.332  1.00 34.55           H  
ATOM   1678  HG3 GLU A 115      -7.555  40.007  51.518  1.00 34.55           H  
ATOM   1679  CD  GLU A 115      -6.600  40.687  53.297  1.00 34.55           C  
ATOM   1680  OE1 GLU A 115      -7.704  40.549  53.891  1.00 34.55           O  
ATOM   1681  OE2 GLU A 115      -5.520  40.968  53.856  1.00 34.55           O  
ATOM   1682  N   VAL A 116      -5.476  39.882  47.466  1.00 35.98           N  
ATOM   1683  H   VAL A 116      -5.078  39.395  46.676  1.00 35.98           H  
ATOM   1684  CA  VAL A 116      -5.570  41.335  47.136  1.00 35.98           C  
ATOM   1685  HA  VAL A 116      -6.264  41.399  46.299  1.00 35.98           H  
ATOM   1686  C   VAL A 116      -4.257  41.937  46.597  1.00 35.98           C  
ATOM   1687  CB  VAL A 116      -6.196  42.230  48.237  1.00 35.98           C  
ATOM   1688  HB  VAL A 116      -5.734  41.997  49.197  1.00 35.98           H  
ATOM   1689  O   VAL A 116      -3.345  42.195  47.367  1.00 35.98           O  
ATOM   1690  CG1 VAL A 116      -6.038  43.743  47.993  1.00 35.98           C  
ATOM   1691 HG11 VAL A 116      -4.990  44.032  48.073  1.00 35.98           H  
ATOM   1692 HG12 VAL A 116      -6.584  44.300  48.754  1.00 35.98           H  
ATOM   1693 HG13 VAL A 116      -6.417  44.012  47.007  1.00 35.98           H  
ATOM   1694  CG2 VAL A 116      -7.712  41.998  48.332  1.00 35.98           C  
ATOM   1695 HG21 VAL A 116      -7.943  40.934  48.375  1.00 35.98           H  
ATOM   1696 HG22 VAL A 116      -8.209  42.416  47.457  1.00 35.98           H  
ATOM   1697 HG23 VAL A 116      -8.099  42.482  49.229  1.00 35.98           H  
ATOM   1698  N   GLU A 117      -4.236  42.278  45.296  1.00 36.13           N  
ATOM   1699  H   GLU A 117      -4.889  41.812  44.683  1.00 36.13           H  
ATOM   1700  CA  GLU A 117      -3.928  43.646  44.823  1.00 36.13           C  
ATOM   1701  HA  GLU A 117      -4.477  44.308  45.492  1.00 36.13           H  
ATOM   1702  C   GLU A 117      -4.532  43.926  43.418  1.00 36.13           C  
ATOM   1703  CB  GLU A 117      -2.433  44.033  44.932  1.00 36.13           C  
ATOM   1704  HB2 GLU A 117      -1.879  43.308  45.529  1.00 36.13           H  
ATOM   1705  HB3 GLU A 117      -1.983  44.089  43.941  1.00 36.13           H  
ATOM   1706  O   GLU A 117      -5.297  43.107  42.907  1.00 36.13           O  
ATOM   1707  CG  GLU A 117      -2.388  45.412  45.624  1.00 36.13           C  
ATOM   1708  HG2 GLU A 117      -3.090  46.071  45.114  1.00 36.13           H  
ATOM   1709  HG3 GLU A 117      -2.742  45.300  46.649  1.00 36.13           H  
ATOM   1710  CD  GLU A 117      -1.021  46.101  45.645  1.00 36.13           C  
ATOM   1711  OE1 GLU A 117      -1.049  47.349  45.535  1.00 36.13           O  
ATOM   1712  OE2 GLU A 117       0.007  45.403  45.767  1.00 36.13           O  
ATOM   1713  N   ASN A 118      -4.299  45.120  42.847  1.00 37.20           N  
ATOM   1714  H   ASN A 118      -3.526  45.657  43.214  1.00 37.20           H  
ATOM   1715  CA  ASN A 118      -5.169  45.802  41.862  1.00 37.20           C  
ATOM   1716  HA  ASN A 118      -6.058  45.193  41.699  1.00 37.20           H  
ATOM   1717  C   ASN A 118      -4.494  46.000  40.468  1.00 37.20           C  
ATOM   1718  CB  ASN A 118      -5.602  47.129  42.521  1.00 37.20           C  
ATOM   1719  HB2 ASN A 118      -6.289  47.674  41.874  1.00 37.20           H  
ATOM   1720  HB3 ASN A 118      -4.725  47.755  42.681  1.00 37.20           H  
ATOM   1721  O   ASN A 118      -3.310  45.725  40.324  1.00 37.20           O  
ATOM   1722  CG  ASN A 118      -6.325  46.926  43.842  1.00 37.20           C  
ATOM   1723  ND2 ASN A 118      -5.676  47.164  44.959  1.00 37.20           N  
ATOM   1724 HD21 ASN A 118      -6.179  47.011  45.821  1.00 37.20           H  
ATOM   1725 HD22 ASN A 118      -4.704  47.440  44.950  1.00 37.20           H  
ATOM   1726  OD1 ASN A 118      -7.485  46.553  43.882  1.00 37.20           O  
ATOM   1727  N   GLY A 119      -5.150  46.478  39.393  1.00 35.27           N  
ATOM   1728  H   GLY A 119      -4.601  46.461  38.545  1.00 35.27           H  
ATOM   1729  CA  GLY A 119      -6.493  47.076  39.266  1.00 35.27           C  
ATOM   1730  HA2 GLY A 119      -7.224  46.437  39.762  1.00 35.27           H  
ATOM   1731  HA3 GLY A 119      -6.485  48.045  39.765  1.00 35.27           H  
ATOM   1732  C   GLY A 119      -6.970  47.321  37.813  1.00 35.27           C  
ATOM   1733  O   GLY A 119      -6.432  46.756  36.867  1.00 35.27           O  
ATOM   1734  N   ILE A 120      -8.014  48.152  37.648  1.00 36.26           N  
ATOM   1735  H   ILE A 120      -8.325  48.670  38.457  1.00 36.26           H  
ATOM   1736  CA  ILE A 120      -8.817  48.376  36.413  1.00 36.26           C  
ATOM   1737  HA  ILE A 120      -8.186  48.172  35.548  1.00 36.26           H  
ATOM   1738  C   ILE A 120      -9.272  49.854  36.346  1.00 36.26           C  
ATOM   1739  CB  ILE A 120     -10.080  47.461  36.379  1.00 36.26           C  
ATOM   1740  HB  ILE A 120     -10.954  48.093  36.535  1.00 36.26           H  
ATOM   1741  O   ILE A 120      -9.358  50.453  37.425  1.00 36.26           O  
ATOM   1742  CG1 ILE A 120     -10.162  46.371  37.478  1.00 36.26           C  
ATOM   1743 HG12 ILE A 120      -9.359  45.646  37.340  1.00 36.26           H  
ATOM   1744 HG13 ILE A 120     -10.041  46.841  38.454  1.00 36.26           H  
ATOM   1745  CG2 ILE A 120     -10.200  46.852  34.972  1.00 36.26           C  
ATOM   1746 HG21 ILE A 120     -10.123  47.630  34.213  1.00 36.26           H  
ATOM   1747 HG22 ILE A 120      -9.397  46.131  34.817  1.00 36.26           H  
ATOM   1748 HG23 ILE A 120     -11.159  46.349  34.850  1.00 36.26           H  
ATOM   1749  CD1 ILE A 120     -11.503  45.626  37.528  1.00 36.26           C  
ATOM   1750 HD11 ILE A 120     -11.521  44.980  38.405  1.00 36.26           H  
ATOM   1751 HD12 ILE A 120     -12.322  46.341  37.603  1.00 36.26           H  
ATOM   1752 HD13 ILE A 120     -11.632  45.009  36.639  1.00 36.26           H  
ATOM   1753  N   PRO A 121      -9.619  50.462  35.175  1.00 36.79           N  
ATOM   1754  CA  PRO A 121     -11.063  50.591  34.840  1.00 36.79           C  
ATOM   1755  HA  PRO A 121     -11.611  49.720  35.201  1.00 36.79           H  
ATOM   1756  C   PRO A 121     -11.513  50.871  33.358  1.00 36.79           C  
ATOM   1757  CB  PRO A 121     -11.463  51.818  35.671  1.00 36.79           C  
ATOM   1758  HB2 PRO A 121     -12.393  52.280  35.341  1.00 36.79           H  
ATOM   1759  HB3 PRO A 121     -11.556  51.545  36.722  1.00 36.79           H  
ATOM   1760  O   PRO A 121     -10.855  51.581  32.612  1.00 36.79           O  
ATOM   1761  CG  PRO A 121     -10.277  52.765  35.473  1.00 36.79           C  
ATOM   1762  HG2 PRO A 121     -10.488  53.478  34.675  1.00 36.79           H  
ATOM   1763  HG3 PRO A 121     -10.048  53.287  36.402  1.00 36.79           H  
ATOM   1764  CD  PRO A 121      -9.127  51.838  35.055  1.00 36.79           C  
ATOM   1765  HD2 PRO A 121      -8.261  52.013  35.694  1.00 36.79           H  
ATOM   1766  HD3 PRO A 121      -8.841  52.043  34.024  1.00 36.79           H  
ATOM   1767  N   ARG A 122     -12.770  50.473  33.055  1.00 34.38           N  
ATOM   1768  H   ARG A 122     -13.096  49.696  33.612  1.00 34.38           H  
ATOM   1769  CA  ARG A 122     -13.874  51.242  32.384  1.00 34.38           C  
ATOM   1770  HA  ARG A 122     -14.762  50.623  32.515  1.00 34.38           H  
ATOM   1771  C   ARG A 122     -13.945  51.557  30.860  1.00 34.38           C  
ATOM   1772  CB  ARG A 122     -14.175  52.511  33.203  1.00 34.38           C  
ATOM   1773  HB2 ARG A 122     -14.773  53.212  32.619  1.00 34.38           H  
ATOM   1774  HB3 ARG A 122     -13.246  53.029  33.441  1.00 34.38           H  
ATOM   1775  O   ARG A 122     -13.398  52.537  30.373  1.00 34.38           O  
ATOM   1776  CG  ARG A 122     -14.963  52.155  34.471  1.00 34.38           C  
ATOM   1777  HG2 ARG A 122     -14.464  51.343  34.999  1.00 34.38           H  
ATOM   1778  HG3 ARG A 122     -15.960  51.817  34.190  1.00 34.38           H  
ATOM   1779  CD  ARG A 122     -15.086  53.359  35.405  1.00 34.38           C  
ATOM   1780  HD2 ARG A 122     -15.746  54.088  34.935  1.00 34.38           H  
ATOM   1781  HD3 ARG A 122     -14.105  53.815  35.538  1.00 34.38           H  
ATOM   1782  NE  ARG A 122     -15.613  52.937  36.718  1.00 34.38           N  
ATOM   1783  HE  ARG A 122     -15.483  51.965  36.960  1.00 34.38           H  
ATOM   1784  NH1 ARG A 122     -16.472  54.957  37.381  1.00 34.38           N  
ATOM   1785 HH11 ARG A 122     -16.953  55.530  38.060  1.00 34.38           H  
ATOM   1786 HH12 ARG A 122     -16.167  55.357  36.505  1.00 34.38           H  
ATOM   1787  NH2 ARG A 122     -16.650  53.185  38.727  1.00 34.38           N  
ATOM   1788 HH21 ARG A 122     -16.498  52.207  38.929  1.00 34.38           H  
ATOM   1789 HH22 ARG A 122     -17.120  53.769  39.404  1.00 34.38           H  
ATOM   1790  CZ  ARG A 122     -16.240  53.693  37.598  1.00 34.38           C  
ATOM   1791  N   ASP A 123     -14.852  50.811  30.208  1.00 33.05           N  
ATOM   1792  H   ASP A 123     -14.948  49.879  30.584  1.00 33.05           H  
ATOM   1793  CA  ASP A 123     -16.067  51.200  29.420  1.00 33.05           C  
ATOM   1794  HA  ASP A 123     -15.827  51.260  28.359  1.00 33.05           H  
ATOM   1795  C   ASP A 123     -16.819  52.516  29.838  1.00 33.05           C  
ATOM   1796  CB  ASP A 123     -17.017  50.007  29.685  1.00 33.05           C  
ATOM   1797  HB2 ASP A 123     -18.034  50.359  29.862  1.00 33.05           H  
ATOM   1798  HB3 ASP A 123     -16.755  49.507  30.618  1.00 33.05           H  
ATOM   1799  O   ASP A 123     -16.483  53.018  30.915  1.00 33.05           O  
ATOM   1800  CG  ASP A 123     -17.069  48.981  28.560  1.00 33.05           C  
ATOM   1801  OD1 ASP A 123     -17.346  49.401  27.415  1.00 33.05           O  
ATOM   1802  OD2 ASP A 123     -16.884  47.791  28.886  1.00 33.05           O  
ATOM   1803  N   PRO A 124     -17.887  53.053  29.150  1.00 39.20           N  
ATOM   1804  CA  PRO A 124     -18.781  52.432  28.131  1.00 39.20           C  
ATOM   1805  HA  PRO A 124     -18.338  51.526  27.717  1.00 39.20           H  
ATOM   1806  C   PRO A 124     -19.341  53.302  26.940  1.00 39.20           C  
ATOM   1807  CB  PRO A 124     -20.008  52.081  29.002  1.00 39.20           C  
ATOM   1808  HB2 PRO A 124     -20.928  51.953  28.431  1.00 39.20           H  
ATOM   1809  HB3 PRO A 124     -19.860  51.165  29.573  1.00 39.20           H  
ATOM   1810  O   PRO A 124     -19.256  54.525  26.903  1.00 39.20           O  
ATOM   1811  CG  PRO A 124     -20.117  53.261  29.974  1.00 39.20           C  
ATOM   1812  HG2 PRO A 124     -20.930  53.931  29.694  1.00 39.20           H  
ATOM   1813  HG3 PRO A 124     -20.264  52.895  30.991  1.00 39.20           H  
ATOM   1814  CD  PRO A 124     -18.773  53.985  29.853  1.00 39.20           C  
ATOM   1815  HD2 PRO A 124     -18.423  54.264  30.846  1.00 39.20           H  
ATOM   1816  HD3 PRO A 124     -18.890  54.900  29.271  1.00 39.20           H  
ATOM   1817  N   SER A 125     -20.130  52.640  26.067  1.00 36.27           N  
ATOM   1818  H   SER A 125     -19.982  51.641  26.085  1.00 36.27           H  
ATOM   1819  CA  SER A 125     -21.450  53.063  25.493  1.00 36.27           C  
ATOM   1820  HA  SER A 125     -21.849  52.118  25.124  1.00 36.27           H  
ATOM   1821  C   SER A 125     -21.645  54.028  24.280  1.00 36.27           C  
ATOM   1822  CB  SER A 125     -22.454  53.438  26.602  1.00 36.27           C  
ATOM   1823  HB2 SER A 125     -23.424  53.653  26.155  1.00 36.27           H  
ATOM   1824  HB3 SER A 125     -22.593  52.589  27.271  1.00 36.27           H  
ATOM   1825  O   SER A 125     -21.784  55.235  24.430  1.00 36.27           O  
ATOM   1826  OG  SER A 125     -22.043  54.557  27.358  1.00 36.27           O  
ATOM   1827  HG  SER A 125     -21.276  54.948  26.933  1.00 36.27           H  
ATOM   1828  N   SER A 126     -22.067  53.412  23.158  1.00 31.61           N  
ATOM   1829  H   SER A 126     -21.690  52.483  23.034  1.00 31.61           H  
ATOM   1830  CA  SER A 126     -23.359  53.645  22.440  1.00 31.61           C  
ATOM   1831  HA  SER A 126     -23.508  52.710  21.900  1.00 31.61           H  
ATOM   1832  C   SER A 126     -23.564  54.734  21.346  1.00 31.61           C  
ATOM   1833  CB  SER A 126     -24.519  53.687  23.450  1.00 31.61           C  
ATOM   1834  HB2 SER A 126     -25.472  53.536  22.944  1.00 31.61           H  
ATOM   1835  HB3 SER A 126     -24.387  52.886  24.178  1.00 31.61           H  
ATOM   1836  O   SER A 126     -23.038  55.834  21.402  1.00 31.61           O  
ATOM   1837  OG  SER A 126     -24.572  54.934  24.104  1.00 31.61           O  
ATOM   1838  HG  SER A 126     -23.701  55.337  24.088  1.00 31.61           H  
ATOM   1839  N   CYS A 127     -24.487  54.388  20.422  1.00 30.57           N  
ATOM   1840  H   CYS A 127     -24.827  53.443  20.524  1.00 30.57           H  
ATOM   1841  CA  CYS A 127     -25.339  55.229  19.546  1.00 30.57           C  
ATOM   1842  HA  CYS A 127     -26.096  54.537  19.177  1.00 30.57           H  
ATOM   1843  C   CYS A 127     -24.818  55.878  18.231  1.00 30.57           C  
ATOM   1844  CB  CYS A 127     -26.153  56.198  20.414  1.00 30.57           C  
ATOM   1845  HB2 CYS A 127     -26.664  56.924  19.781  1.00 30.57           H  
ATOM   1846  HB3 CYS A 127     -25.483  56.745  21.077  1.00 30.57           H  
ATOM   1847  O   CYS A 127     -24.431  57.035  18.211  1.00 30.57           O  
ATOM   1848  SG  CYS A 127     -27.370  55.238  21.368  1.00 30.57           S  
ATOM   1849  HG  CYS A 127     -27.596  56.175  22.294  1.00 30.57           H  
ATOM   1850  N   ARG A 128     -25.050  55.143  17.119  1.00 31.31           N  
ATOM   1851  H   ARG A 128     -25.069  54.149  17.296  1.00 31.31           H  
ATOM   1852  CA  ARG A 128     -25.702  55.534  15.828  1.00 31.31           C  
ATOM   1853  HA  ARG A 128     -25.482  54.753  15.100  1.00 31.31           H  
ATOM   1854  C   ARG A 128     -25.356  56.863  15.113  1.00 31.31           C  
ATOM   1855  CB  ARG A 128     -27.234  55.578  16.027  1.00 31.31           C  
ATOM   1856  HB2 ARG A 128     -27.461  56.275  16.834  1.00 31.31           H  
ATOM   1857  HB3 ARG A 128     -27.679  55.982  15.118  1.00 31.31           H  
ATOM   1858  O   ARG A 128     -25.586  57.920  15.679  1.00 31.31           O  
ATOM   1859  CG  ARG A 128     -27.926  54.242  16.315  1.00 31.31           C  
ATOM   1860  HG2 ARG A 128     -27.575  53.831  17.262  1.00 31.31           H  
ATOM   1861  HG3 ARG A 128     -27.708  53.542  15.508  1.00 31.31           H  
ATOM   1862  CD  ARG A 128     -29.441  54.491  16.385  1.00 31.31           C  
ATOM   1863  HD2 ARG A 128     -29.748  54.998  15.470  1.00 31.31           H  
ATOM   1864  HD3 ARG A 128     -29.649  55.145  17.232  1.00 31.31           H  
ATOM   1865  NE  ARG A 128     -30.206  53.238  16.524  1.00 31.31           N  
ATOM   1866  HE  ARG A 128     -29.671  52.390  16.651  1.00 31.31           H  
ATOM   1867  NH1 ARG A 128     -32.298  54.152  16.274  1.00 31.31           N  
ATOM   1868 HH11 ARG A 128     -31.875  55.061  16.155  1.00 31.31           H  
ATOM   1869 HH12 ARG A 128     -33.299  54.046  16.181  1.00 31.31           H  
ATOM   1870  NH2 ARG A 128     -32.085  51.950  16.546  1.00 31.31           N  
ATOM   1871 HH21 ARG A 128     -31.519  51.119  16.643  1.00 31.31           H  
ATOM   1872 HH22 ARG A 128     -33.089  51.868  16.475  1.00 31.31           H  
ATOM   1873  CZ  ARG A 128     -31.520  53.120  16.449  1.00 31.31           C  
ATOM   1874  N   ALA A 129     -25.111  56.774  13.795  1.00 32.70           N  
ATOM   1875  H   ALA A 129     -24.581  55.970  13.489  1.00 32.70           H  
ATOM   1876  CA  ALA A 129     -25.829  57.449  12.681  1.00 32.70           C  
ATOM   1877  HA  ALA A 129     -26.710  56.858  12.434  1.00 32.70           H  
ATOM   1878  C   ALA A 129     -24.965  57.511  11.395  1.00 32.70           C  
ATOM   1879  CB  ALA A 129     -26.313  58.865  13.040  1.00 32.70           C  
ATOM   1880  HB1 ALA A 129     -27.064  58.827  13.829  1.00 32.70           H  
ATOM   1881  HB2 ALA A 129     -26.761  59.339  12.167  1.00 32.70           H  
ATOM   1882  HB3 ALA A 129     -25.468  59.472  13.364  1.00 32.70           H  
ATOM   1883  O   ALA A 129     -23.749  57.337  11.459  1.00 32.70           O  
ATOM   1884  N   GLU A 130     -25.612  57.735  10.245  1.00 29.89           N  
ATOM   1885  H   GLU A 130     -26.619  57.813  10.273  1.00 29.89           H  
ATOM   1886  CA  GLU A 130     -25.006  58.103   8.948  1.00 29.89           C  
ATOM   1887  HA  GLU A 130     -24.263  57.354   8.670  1.00 29.89           H  
ATOM   1888  C   GLU A 130     -24.253  59.468   9.034  1.00 29.89           C  
ATOM   1889  CB  GLU A 130     -26.157  58.063   7.914  1.00 29.89           C  
ATOM   1890  HB2 GLU A 130     -26.945  58.747   8.229  1.00 29.89           H  
ATOM   1891  HB3 GLU A 130     -25.805  58.416   6.945  1.00 29.89           H  
ATOM   1892  O   GLU A 130     -24.371  60.173  10.034  1.00 29.89           O  
ATOM   1893  CG  GLU A 130     -26.718  56.635   7.700  1.00 29.89           C  
ATOM   1894  HG2 GLU A 130     -26.539  56.362   6.660  1.00 29.89           H  
ATOM   1895  HG3 GLU A 130     -26.158  55.919   8.302  1.00 29.89           H  
ATOM   1896  CD  GLU A 130     -28.217  56.472   8.011  1.00 29.89           C  
ATOM   1897  OE1 GLU A 130     -28.876  55.692   7.285  1.00 29.89           O  
ATOM   1898  OE2 GLU A 130     -28.676  57.042   9.031  1.00 29.89           O  
ATOM   1899  N   ASP A 131     -23.424  59.930   8.086  1.00 32.47           N  
ATOM   1900  H   ASP A 131     -22.841  60.688   8.410  1.00 32.47           H  
ATOM   1901  CA  ASP A 131     -23.536  59.851   6.618  1.00 32.47           C  
ATOM   1902  HA  ASP A 131     -23.880  58.863   6.314  1.00 32.47           H  
ATOM   1903  C   ASP A 131     -22.171  60.100   5.901  1.00 32.47           C  
ATOM   1904  CB  ASP A 131     -24.595  60.919   6.217  1.00 32.47           C  
ATOM   1905  HB2 ASP A 131     -24.124  61.902   6.238  1.00 32.47           H  
ATOM   1906  HB3 ASP A 131     -25.380  60.933   6.973  1.00 32.47           H  
ATOM   1907  O   ASP A 131     -21.091  60.081   6.492  1.00 32.47           O  
ATOM   1908  CG  ASP A 131     -25.310  60.742   4.862  1.00 32.47           C  
ATOM   1909  OD1 ASP A 131     -24.831  59.957   4.005  1.00 32.47           O  
ATOM   1910  OD2 ASP A 131     -26.320  61.448   4.666  1.00 32.47           O  
ATOM   1911  N   SER A 132     -22.239  60.303   4.591  1.00 31.62           N  
ATOM   1912  H   SER A 132     -23.181  60.312   4.227  1.00 31.62           H  
ATOM   1913  CA  SER A 132     -21.197  60.429   3.575  1.00 31.62           C  
ATOM   1914  HA  SER A 132     -20.507  59.588   3.652  1.00 31.62           H  
ATOM   1915  C   SER A 132     -20.424  61.757   3.612  1.00 31.62           C  
ATOM   1916  CB  SER A 132     -21.916  60.399   2.210  1.00 31.62           C  
ATOM   1917  HB2 SER A 132     -22.453  61.337   2.067  1.00 31.62           H  
ATOM   1918  HB3 SER A 132     -21.172  60.310   1.418  1.00 31.62           H  
ATOM   1919  O   SER A 132     -21.056  62.803   3.701  1.00 31.62           O  
ATOM   1920  OG  SER A 132     -22.855  59.343   2.086  1.00 31.62           O  
ATOM   1921  HG  SER A 132     -23.600  59.510   2.669  1.00 31.62           H  
ATOM   1922  N   SER A 133     -19.110  61.749   3.312  1.00 37.19           N  
ATOM   1923  H   SER A 133     -18.607  60.897   3.518  1.00 37.19           H  
ATOM   1924  CA  SER A 133     -18.549  62.594   2.224  1.00 37.19           C  
ATOM   1925  HA  SER A 133     -19.072  62.294   1.316  1.00 37.19           H  
ATOM   1926  C   SER A 133     -17.034  62.448   1.950  1.00 37.19           C  
ATOM   1927  CB  SER A 133     -18.824  64.100   2.377  1.00 37.19           C  
ATOM   1928  HB2 SER A 133     -19.888  64.308   2.257  1.00 37.19           H  
ATOM   1929  HB3 SER A 133     -18.302  64.640   1.587  1.00 37.19           H  
ATOM   1930  O   SER A 133     -16.196  62.495   2.840  1.00 37.19           O  
ATOM   1931  OG  SER A 133     -18.392  64.593   3.621  1.00 37.19           O  
ATOM   1932  HG  SER A 133     -17.610  64.106   3.893  1.00 37.19           H  
ATOM   1933  N   GLN A 134     -16.748  62.350   0.650  1.00 32.31           N  
ATOM   1934  H   GLN A 134     -17.578  62.238   0.085  1.00 32.31           H  
ATOM   1935  CA  GLN A 134     -15.545  62.620  -0.161  1.00 32.31           C  
ATOM   1936  HA  GLN A 134     -15.244  61.672  -0.607  1.00 32.31           H  
ATOM   1937  C   GLN A 134     -14.265  63.278   0.423  1.00 32.31           C  
ATOM   1938  CB  GLN A 134     -16.018  63.550  -1.296  1.00 32.31           C  
ATOM   1939  HB2 GLN A 134     -16.404  64.468  -0.853  1.00 32.31           H  
ATOM   1940  HB3 GLN A 134     -15.166  63.814  -1.923  1.00 32.31           H  
ATOM   1941  O   GLN A 134     -14.284  64.375   0.967  1.00 32.31           O  
ATOM   1942  CG  GLN A 134     -17.101  62.935  -2.202  1.00 32.31           C  
ATOM   1943  HG2 GLN A 134     -17.949  62.589  -1.611  1.00 32.31           H  
ATOM   1944  HG3 GLN A 134     -16.678  62.077  -2.725  1.00 32.31           H  
ATOM   1945  CD  GLN A 134     -17.652  63.918  -3.229  1.00 32.31           C  
ATOM   1946  NE2 GLN A 134     -18.429  63.453  -4.181  1.00 32.31           N  
ATOM   1947 HE21 GLN A 134     -18.701  62.481  -4.209  1.00 32.31           H  
ATOM   1948 HE22 GLN A 134     -18.810  64.154  -4.801  1.00 32.31           H  
ATOM   1949  OE1 GLN A 134     -17.421  65.111  -3.209  1.00 32.31           O  
ATOM   1950  N   GLY A 135     -13.130  62.697   0.008  1.00 36.86           N  
ATOM   1951  H   GLY A 135     -13.196  61.725  -0.261  1.00 36.86           H  
ATOM   1952  CA  GLY A 135     -11.836  63.331  -0.310  1.00 36.86           C  
ATOM   1953  HA2 GLY A 135     -11.985  64.190  -0.965  1.00 36.86           H  
ATOM   1954  HA3 GLY A 135     -11.346  63.666   0.604  1.00 36.86           H  
ATOM   1955  C   GLY A 135     -10.960  62.258  -0.987  1.00 36.86           C  
ATOM   1956  O   GLY A 135     -10.807  61.188  -0.413  1.00 36.86           O  
ATOM   1957  N   GLN A 136     -10.474  62.316  -2.236  1.00 33.33           N  
ATOM   1958  H   GLN A 136     -10.133  61.403  -2.501  1.00 33.33           H  
ATOM   1959  CA  GLN A 136      -9.947  63.404  -3.081  1.00 33.33           C  
ATOM   1960  HA  GLN A 136      -9.478  62.890  -3.920  1.00 33.33           H  
ATOM   1961  C   GLN A 136      -8.836  64.227  -2.411  1.00 33.33           C  
ATOM   1962  CB  GLN A 136     -11.008  64.334  -3.702  1.00 33.33           C  
ATOM   1963  HB2 GLN A 136     -11.587  64.832  -2.924  1.00 33.33           H  
ATOM   1964  HB3 GLN A 136     -10.461  65.112  -4.235  1.00 33.33           H  
ATOM   1965  O   GLN A 136      -9.045  64.742  -1.323  1.00 33.33           O  
ATOM   1966  CG  GLN A 136     -11.964  63.665  -4.704  1.00 33.33           C  
ATOM   1967  HG2 GLN A 136     -11.393  63.033  -5.384  1.00 33.33           H  
ATOM   1968  HG3 GLN A 136     -12.671  63.038  -4.161  1.00 33.33           H  
ATOM   1969  CD  GLN A 136     -12.737  64.684  -5.548  1.00 33.33           C  
ATOM   1970  NE2 GLN A 136     -13.805  64.283  -6.202  1.00 33.33           N  
ATOM   1971 HE21 GLN A 136     -14.295  65.012  -6.700  1.00 33.33           H  
ATOM   1972 HE22 GLN A 136     -14.143  63.334  -6.131  1.00 33.33           H  
ATOM   1973  OE1 GLN A 136     -12.396  65.845  -5.672  1.00 33.33           O  
ATOM   1974  N   SER A 137      -7.672  64.459  -3.030  1.00 31.89           N  
ATOM   1975  H   SER A 137      -7.067  65.085  -2.518  1.00 31.89           H  
ATOM   1976  CA  SER A 137      -6.996  63.791  -4.167  1.00 31.89           C  
ATOM   1977  HA  SER A 137      -7.040  62.709  -4.042  1.00 31.89           H  
ATOM   1978  C   SER A 137      -5.516  64.232  -4.175  1.00 31.89           C  
ATOM   1979  CB  SER A 137      -7.621  64.182  -5.521  1.00 31.89           C  
ATOM   1980  HB2 SER A 137      -7.170  63.578  -6.308  1.00 31.89           H  
ATOM   1981  HB3 SER A 137      -8.693  63.985  -5.522  1.00 31.89           H  
ATOM   1982  O   SER A 137      -5.190  65.153  -3.431  1.00 31.89           O  
ATOM   1983  OG  SER A 137      -7.407  65.543  -5.827  1.00 31.89           O  
ATOM   1984  HG  SER A 137      -7.680  66.084  -5.082  1.00 31.89           H  
ATOM   1985  N   LEU A 138      -4.648  63.630  -5.006  1.00 38.40           N  
ATOM   1986  H   LEU A 138      -4.906  62.712  -5.340  1.00 38.40           H  
ATOM   1987  CA  LEU A 138      -3.682  64.335  -5.883  1.00 38.40           C  
ATOM   1988  HA  LEU A 138      -4.266  64.805  -6.674  1.00 38.40           H  
ATOM   1989  C   LEU A 138      -2.707  63.360  -6.580  1.00 38.40           C  
ATOM   1990  CB  LEU A 138      -2.877  65.449  -5.166  1.00 38.40           C  
ATOM   1991  HB2 LEU A 138      -2.755  65.187  -4.115  1.00 38.40           H  
ATOM   1992  HB3 LEU A 138      -1.874  65.508  -5.587  1.00 38.40           H  
ATOM   1993  O   LEU A 138      -2.199  62.412  -5.989  1.00 38.40           O  
ATOM   1994  CG  LEU A 138      -3.532  66.846  -5.305  1.00 38.40           C  
ATOM   1995  HG  LEU A 138      -4.613  66.776  -5.184  1.00 38.40           H  
ATOM   1996  CD1 LEU A 138      -2.995  67.804  -4.243  1.00 38.40           C  
ATOM   1997 HD11 LEU A 138      -3.471  68.779  -4.349  1.00 38.40           H  
ATOM   1998 HD12 LEU A 138      -3.227  67.409  -3.254  1.00 38.40           H  
ATOM   1999 HD13 LEU A 138      -1.916  67.910  -4.347  1.00 38.40           H  
ATOM   2000  CD2 LEU A 138      -3.271  67.459  -6.683  1.00 38.40           C  
ATOM   2001 HD21 LEU A 138      -3.709  66.837  -7.463  1.00 38.40           H  
ATOM   2002 HD22 LEU A 138      -3.723  68.449  -6.735  1.00 38.40           H  
ATOM   2003 HD23 LEU A 138      -2.198  67.546  -6.855  1.00 38.40           H  
ATOM   2004  N   SER A 139      -2.443  63.632  -7.857  1.00 34.23           N  
ATOM   2005  H   SER A 139      -2.881  64.465  -8.222  1.00 34.23           H  
ATOM   2006  CA  SER A 139      -1.302  63.133  -8.659  1.00 34.23           C  
ATOM   2007  HA  SER A 139      -0.691  62.465  -8.051  1.00 34.23           H  
ATOM   2008  C   SER A 139      -0.424  64.378  -9.005  1.00 34.23           C  
ATOM   2009  CB  SER A 139      -1.863  62.326  -9.846  1.00 34.23           C  
ATOM   2010  HB2 SER A 139      -1.097  61.642 -10.211  1.00 34.23           H  
ATOM   2011  HB3 SER A 139      -2.170  63.004 -10.642  1.00 34.23           H  
ATOM   2012  O   SER A 139      -0.605  65.358  -8.276  1.00 34.23           O  
ATOM   2013  OG  SER A 139      -2.973  61.530  -9.475  1.00 34.23           O  
ATOM   2014  HG  SER A 139      -2.817  61.206  -8.585  1.00 34.23           H  
ATOM   2015  N   PRO A 140       0.464  64.480 -10.035  1.00 38.69           N  
ATOM   2016  CA  PRO A 140       0.744  63.616 -11.203  1.00 38.69           C  
ATOM   2017  HA  PRO A 140       0.309  62.621 -11.122  1.00 38.69           H  
ATOM   2018  C   PRO A 140       2.253  63.419 -11.553  1.00 38.69           C  
ATOM   2019  CB  PRO A 140       0.044  64.414 -12.315  1.00 38.69           C  
ATOM   2020  HB2 PRO A 140      -1.029  64.224 -12.276  1.00 38.69           H  
ATOM   2021  HB3 PRO A 140       0.411  64.181 -13.315  1.00 38.69           H  
ATOM   2022  O   PRO A 140       3.111  63.854 -10.803  1.00 38.69           O  
ATOM   2023  CG  PRO A 140       0.306  65.882 -11.944  1.00 38.69           C  
ATOM   2024  HG2 PRO A 140       1.057  66.334 -12.592  1.00 38.69           H  
ATOM   2025  HG3 PRO A 140      -0.623  66.449 -11.995  1.00 38.69           H  
ATOM   2026  CD  PRO A 140       0.820  65.823 -10.506  1.00 38.69           C  
ATOM   2027  HD2 PRO A 140       0.368  66.633  -9.933  1.00 38.69           H  
ATOM   2028  HD3 PRO A 140       1.901  65.958 -10.488  1.00 38.69           H  
ATOM   2029  N   SER A 141       2.524  62.755 -12.699  1.00 32.77           N  
ATOM   2030  H   SER A 141       1.719  62.282 -13.083  1.00 32.77           H  
ATOM   2031  CA  SER A 141       3.599  62.979 -13.718  1.00 32.77           C  
ATOM   2032  HA  SER A 141       3.678  62.050 -14.283  1.00 32.77           H  
ATOM   2033  C   SER A 141       5.053  63.323 -13.296  1.00 32.77           C  
ATOM   2034  CB  SER A 141       3.086  64.043 -14.690  1.00 32.77           C  
ATOM   2035  HB2 SER A 141       2.113  63.744 -15.079  1.00 32.77           H  
ATOM   2036  HB3 SER A 141       3.768  64.130 -15.536  1.00 32.77           H  
ATOM   2037  O   SER A 141       5.276  64.103 -12.386  1.00 32.77           O  
ATOM   2038  OG  SER A 141       2.958  65.287 -14.032  1.00 32.77           O  
ATOM   2039  HG  SER A 141       3.665  65.376 -13.389  1.00 32.77           H  
ATOM   2040  N   GLN A 142       6.130  62.912 -13.981  1.00 38.84           N  
ATOM   2041  H   GLN A 142       6.980  63.047 -13.453  1.00 38.84           H  
ATOM   2042  CA  GLN A 142       6.364  62.622 -15.417  1.00 38.84           C  
ATOM   2043  HA  GLN A 142       5.426  62.398 -15.926  1.00 38.84           H  
ATOM   2044  C   GLN A 142       7.309  61.369 -15.564  1.00 38.84           C  
ATOM   2045  CB  GLN A 142       6.972  63.917 -16.009  1.00 38.84           C  
ATOM   2046  HB2 GLN A 142       7.935  64.098 -15.531  1.00 38.84           H  
ATOM   2047  HB3 GLN A 142       7.112  63.746 -17.076  1.00 38.84           H  
ATOM   2048  O   GLN A 142       7.447  60.641 -14.589  1.00 38.84           O  
ATOM   2049  CG  GLN A 142       6.145  65.214 -15.957  1.00 38.84           C  
ATOM   2050  HG2 GLN A 142       5.761  65.365 -14.948  1.00 38.84           H  
ATOM   2051  HG3 GLN A 142       5.308  65.120 -16.648  1.00 38.84           H  
ATOM   2052  CD  GLN A 142       6.903  66.493 -16.331  1.00 38.84           C  
ATOM   2053  NE2 GLN A 142       7.966  66.474 -17.108  1.00 38.84           N  
ATOM   2054 HE21 GLN A 142       8.402  67.364 -17.301  1.00 38.84           H  
ATOM   2055 HE22 GLN A 142       8.419  65.645 -17.465  1.00 38.84           H  
ATOM   2056  OE1 GLN A 142       6.506  67.575 -15.938  1.00 38.84           O  
ATOM   2057  N   GLU A 143       7.988  60.981 -16.666  1.00 38.32           N  
ATOM   2058  H   GLU A 143       8.492  60.120 -16.507  1.00 38.32           H  
ATOM   2059  CA  GLU A 143       8.143  61.534 -18.033  1.00 38.32           C  
ATOM   2060  HA  GLU A 143       7.195  61.995 -18.308  1.00 38.32           H  
ATOM   2061  C   GLU A 143       8.396  60.461 -19.151  1.00 38.32           C  
ATOM   2062  CB  GLU A 143       9.240  62.630 -18.041  1.00 38.32           C  
ATOM   2063  HB2 GLU A 143      10.229  62.192 -18.177  1.00 38.32           H  
ATOM   2064  HB3 GLU A 143       9.280  63.164 -17.092  1.00 38.32           H  
ATOM   2065  O   GLU A 143       7.577  59.563 -19.326  1.00 38.32           O  
ATOM   2066  CG  GLU A 143       8.920  63.627 -19.163  1.00 38.32           C  
ATOM   2067  HG2 GLU A 143       8.601  63.081 -20.050  1.00 38.32           H  
ATOM   2068  HG3 GLU A 143       8.075  64.256 -18.881  1.00 38.32           H  
ATOM   2069  CD  GLU A 143      10.110  64.514 -19.491  1.00 38.32           C  
ATOM   2070  OE1 GLU A 143      10.800  64.191 -20.486  1.00 38.32           O  
ATOM   2071  OE2 GLU A 143      10.274  65.503 -18.749  1.00 38.32           O  
ATOM   2072  N   ASN A 144       9.479  60.588 -19.942  1.00 34.43           N  
ATOM   2073  H   ASN A 144      10.150  61.291 -19.668  1.00 34.43           H  
ATOM   2074  CA  ASN A 144       9.741  59.999 -21.268  1.00 34.43           C  
ATOM   2075  HA  ASN A 144       8.844  59.493 -21.624  1.00 34.43           H  
ATOM   2076  C   ASN A 144      10.924  58.998 -21.305  1.00 34.43           C  
ATOM   2077  CB  ASN A 144      10.093  61.170 -22.213  1.00 34.43           C  
ATOM   2078  HB2 ASN A 144      10.463  60.780 -23.161  1.00 34.43           H  
ATOM   2079  HB3 ASN A 144      10.895  61.761 -21.772  1.00 34.43           H  
ATOM   2080  O   ASN A 144      11.799  59.026 -20.443  1.00 34.43           O  
ATOM   2081  CG  ASN A 144       8.933  62.080 -22.558  1.00 34.43           C  
ATOM   2082  ND2 ASN A 144       9.129  63.374 -22.531  1.00 34.43           N  
ATOM   2083 HD21 ASN A 144       8.325  63.960 -22.704  1.00 34.43           H  
ATOM   2084 HD22 ASN A 144       9.928  63.732 -22.027  1.00 34.43           H  
ATOM   2085  OD1 ASN A 144       7.851  61.631 -22.896  1.00 34.43           O  
ATOM   2086  N   GLY A 145      11.016  58.184 -22.374  1.00 33.76           N  
ATOM   2087  H   GLY A 145      10.256  58.192 -23.039  1.00 33.76           H  
ATOM   2088  CA  GLY A 145      12.164  57.287 -22.622  1.00 33.76           C  
ATOM   2089  HA2 GLY A 145      12.285  56.632 -21.759  1.00 33.76           H  
ATOM   2090  HA3 GLY A 145      13.066  57.893 -22.700  1.00 33.76           H  
ATOM   2091  C   GLY A 145      12.083  56.397 -23.879  1.00 33.76           C  
ATOM   2092  O   GLY A 145      12.200  55.181 -23.773  1.00 33.76           O  
ATOM   2093  N   PHE A 146      11.857  56.967 -25.070  1.00 28.76           N  
ATOM   2094  H   PHE A 146      11.843  57.975 -25.118  1.00 28.76           H  
ATOM   2095  CA  PHE A 146      11.805  56.224 -26.350  1.00 28.76           C  
ATOM   2096  HA  PHE A 146      11.244  55.300 -26.211  1.00 28.76           H  
ATOM   2097  C   PHE A 146      13.204  55.867 -26.897  1.00 28.76           C  
ATOM   2098  CB  PHE A 146      11.097  57.093 -27.416  1.00 28.76           C  
ATOM   2099  HB2 PHE A 146      11.099  58.136 -27.098  1.00 28.76           H  
ATOM   2100  HB3 PHE A 146      11.680  57.076 -28.337  1.00 28.76           H  
ATOM   2101  O   PHE A 146      14.020  56.769 -27.046  1.00 28.76           O  
ATOM   2102  CG  PHE A 146       9.678  56.711 -27.788  1.00 28.76           C  
ATOM   2103  CD1 PHE A 146       9.421  56.049 -29.006  1.00 28.76           C  
ATOM   2104  HD1 PHE A 146      10.240  55.762 -29.650  1.00 28.76           H  
ATOM   2105  CD2 PHE A 146       8.603  57.104 -26.969  1.00 28.76           C  
ATOM   2106  HD2 PHE A 146       8.790  57.628 -26.044  1.00 28.76           H  
ATOM   2107  CE1 PHE A 146       8.098  55.788 -29.405  1.00 28.76           C  
ATOM   2108  HE1 PHE A 146       7.904  55.290 -30.343  1.00 28.76           H  
ATOM   2109  CE2 PHE A 146       7.280  56.841 -27.368  1.00 28.76           C  
ATOM   2110  HE2 PHE A 146       6.457  57.153 -26.741  1.00 28.76           H  
ATOM   2111  CZ  PHE A 146       7.027  56.187 -28.586  1.00 28.76           C  
ATOM   2112  HZ  PHE A 146       6.009  55.993 -28.893  1.00 28.76           H  
ATOM   2113  N   LEU A 147      13.418  54.622 -27.356  1.00 34.33           N  
ATOM   2114  H   LEU A 147      12.768  53.900 -27.079  1.00 34.33           H  
ATOM   2115  CA  LEU A 147      14.339  54.291 -28.465  1.00 34.33           C  
ATOM   2116  HA  LEU A 147      14.274  55.087 -29.208  1.00 34.33           H  
ATOM   2117  C   LEU A 147      13.953  52.964 -29.164  1.00 34.33           C  
ATOM   2118  CB  LEU A 147      15.814  54.178 -28.004  1.00 34.33           C  
ATOM   2119  HB2 LEU A 147      16.316  53.500 -28.695  1.00 34.33           H  
ATOM   2120  HB3 LEU A 147      15.843  53.705 -27.022  1.00 34.33           H  
ATOM   2121  O   LEU A 147      14.006  51.910 -28.529  1.00 34.33           O  
ATOM   2122  CG  LEU A 147      16.666  55.465 -27.967  1.00 34.33           C  
ATOM   2123  HG  LEU A 147      16.379  56.078 -27.113  1.00 34.33           H  
ATOM   2124  CD1 LEU A 147      18.137  55.083 -27.779  1.00 34.33           C  
ATOM   2125 HD11 LEU A 147      18.739  55.985 -27.669  1.00 34.33           H  
ATOM   2126 HD12 LEU A 147      18.243  54.481 -26.877  1.00 34.33           H  
ATOM   2127 HD13 LEU A 147      18.492  54.514 -28.638  1.00 34.33           H  
ATOM   2128  CD2 LEU A 147      16.579  56.302 -29.250  1.00 34.33           C  
ATOM   2129 HD21 LEU A 147      16.764  55.675 -30.122  1.00 34.33           H  
ATOM   2130 HD22 LEU A 147      17.316  57.104 -29.217  1.00 34.33           H  
ATOM   2131 HD23 LEU A 147      15.595  56.765 -29.324  1.00 34.33           H  
ATOM   2132  N   PRO A 148      13.619  52.980 -30.469  1.00 33.60           N  
ATOM   2133  CA  PRO A 148      13.574  51.797 -31.326  1.00 33.60           C  
ATOM   2134  HA  PRO A 148      13.475  50.886 -30.736  1.00 33.60           H  
ATOM   2135  C   PRO A 148      14.822  51.679 -32.228  1.00 33.60           C  
ATOM   2136  CB  PRO A 148      12.306  52.009 -32.157  1.00 33.60           C  
ATOM   2137  HB2 PRO A 148      12.309  51.438 -33.085  1.00 33.60           H  
ATOM   2138  HB3 PRO A 148      11.432  51.757 -31.556  1.00 33.60           H  
ATOM   2139  O   PRO A 148      15.566  52.639 -32.401  1.00 33.60           O  
ATOM   2140  CG  PRO A 148      12.335  53.518 -32.416  1.00 33.60           C  
ATOM   2141  HG2 PRO A 148      12.946  53.727 -33.294  1.00 33.60           H  
ATOM   2142  HG3 PRO A 148      11.330  53.919 -32.551  1.00 33.60           H  
ATOM   2143  CD  PRO A 148      13.013  54.104 -31.171  1.00 33.60           C  
ATOM   2144  HD2 PRO A 148      12.266  54.578 -30.535  1.00 33.60           H  
ATOM   2145  HD3 PRO A 148      13.773  54.829 -31.465  1.00 33.60           H  
ATOM   2146  N   SER A 149      14.960  50.520 -32.880  1.00 28.11           N  
ATOM   2147  H   SER A 149      14.270  49.811 -32.676  1.00 28.11           H  
ATOM   2148  CA  SER A 149      15.816  50.256 -34.054  1.00 28.11           C  
ATOM   2149  HA  SER A 149      15.641  49.216 -34.329  1.00 28.11           H  
ATOM   2150  C   SER A 149      17.338  50.423 -33.918  1.00 28.11           C  
ATOM   2151  CB  SER A 149      15.345  51.083 -35.259  1.00 28.11           C  
ATOM   2152  HB2 SER A 149      15.954  50.829 -36.126  1.00 28.11           H  
ATOM   2153  HB3 SER A 149      15.465  52.145 -35.046  1.00 28.11           H  
ATOM   2154  O   SER A 149      17.872  51.529 -33.902  1.00 28.11           O  
ATOM   2155  OG  SER A 149      13.987  50.809 -35.554  1.00 28.11           O  
ATOM   2156  HG  SER A 149      13.765  51.267 -36.368  1.00 28.11           H  
ATOM   2157  N   ARG A 150      18.059  49.310 -34.109  1.00 34.30           N  
ATOM   2158  H   ARG A 150      17.602  48.416 -33.995  1.00 34.30           H  
ATOM   2159  CA  ARG A 150      19.208  49.314 -35.026  1.00 34.30           C  
ATOM   2160  HA  ARG A 150      19.003  50.077 -35.777  1.00 34.30           H  
ATOM   2161  C   ARG A 150      19.317  47.984 -35.766  1.00 34.30           C  
ATOM   2162  CB  ARG A 150      20.516  49.694 -34.310  1.00 34.30           C  
ATOM   2163  HB2 ARG A 150      20.942  48.824 -33.810  1.00 34.30           H  
ATOM   2164  HB3 ARG A 150      20.313  50.464 -33.566  1.00 34.30           H  
ATOM   2165  O   ARG A 150      19.129  46.926 -35.177  1.00 34.30           O  
ATOM   2166  CG  ARG A 150      21.504  50.259 -35.342  1.00 34.30           C  
ATOM   2167  HG2 ARG A 150      21.800  49.473 -36.036  1.00 34.30           H  
ATOM   2168  HG3 ARG A 150      21.011  51.055 -35.901  1.00 34.30           H  
ATOM   2169  CD  ARG A 150      22.759  50.839 -34.690  1.00 34.30           C  
ATOM   2170  HD2 ARG A 150      23.328  50.023 -34.244  1.00 34.30           H  
ATOM   2171  HD3 ARG A 150      22.461  51.542 -33.912  1.00 34.30           H  
ATOM   2172  NE  ARG A 150      23.575  51.537 -35.700  1.00 34.30           N  
ATOM   2173  HE  ARG A 150      23.227  51.505 -36.648  1.00 34.30           H  
ATOM   2174  NH1 ARG A 150      25.327  52.119 -34.345  1.00 34.30           N  
ATOM   2175 HH11 ARG A 150      26.251  52.510 -34.226  1.00 34.30           H  
ATOM   2176 HH12 ARG A 150      24.892  51.594 -33.599  1.00 34.30           H  
ATOM   2177  NH2 ARG A 150      25.345  52.718 -36.496  1.00 34.30           N  
ATOM   2178 HH21 ARG A 150      26.263  53.118 -36.363  1.00 34.30           H  
ATOM   2179 HH22 ARG A 150      24.940  52.678 -37.421  1.00 34.30           H  
ATOM   2180  CZ  ARG A 150      24.740  52.121 -35.509  1.00 34.30           C  
ATOM   2181  N   GLU A 151      19.587  48.069 -37.060  1.00 30.22           N  
ATOM   2182  H   GLU A 151      19.716  48.980 -37.475  1.00 30.22           H  
ATOM   2183  CA  GLU A 151      19.862  46.927 -37.927  1.00 30.22           C  
ATOM   2184  HA  GLU A 151      19.262  46.068 -37.627  1.00 30.22           H  
ATOM   2185  C   GLU A 151      21.348  46.558 -37.859  1.00 30.22           C  
ATOM   2186  CB  GLU A 151      19.528  47.300 -39.381  1.00 30.22           C  
ATOM   2187  HB2 GLU A 151      20.164  48.140 -39.663  1.00 30.22           H  
ATOM   2188  HB3 GLU A 151      19.779  46.462 -40.031  1.00 30.22           H  
ATOM   2189  O   GLU A 151      22.200  47.445 -37.887  1.00 30.22           O  
ATOM   2190  CG  GLU A 151      18.065  47.689 -39.630  1.00 30.22           C  
ATOM   2191  HG2 GLU A 151      17.677  48.274 -38.797  1.00 30.22           H  
ATOM   2192  HG3 GLU A 151      17.461  46.786 -39.713  1.00 30.22           H  
ATOM   2193  CD  GLU A 151      17.977  48.527 -40.909  1.00 30.22           C  
ATOM   2194  OE1 GLU A 151      17.799  47.919 -41.993  1.00 30.22           O  
ATOM   2195  OE2 GLU A 151      18.132  49.763 -40.781  1.00 30.22           O  
ATOM   2196  N   GLU A 152      21.651  45.262 -37.894  1.00 36.52           N  
ATOM   2197  H   GLU A 152      20.916  44.582 -37.762  1.00 36.52           H  
ATOM   2198  CA  GLU A 152      22.880  44.757 -38.512  1.00 36.52           C  
ATOM   2199  HA  GLU A 152      23.402  45.577 -39.005  1.00 36.52           H  
ATOM   2200  C   GLU A 152      22.472  43.781 -39.619  1.00 36.52           C  
ATOM   2201  CB  GLU A 152      23.868  44.167 -37.489  1.00 36.52           C  
ATOM   2202  HB2 GLU A 152      24.599  43.559 -38.022  1.00 36.52           H  
ATOM   2203  HB3 GLU A 152      23.336  43.538 -36.774  1.00 36.52           H  
ATOM   2204  O   GLU A 152      22.192  42.604 -39.393  1.00 36.52           O  
ATOM   2205  CG  GLU A 152      24.619  45.298 -36.764  1.00 36.52           C  
ATOM   2206  HG2 GLU A 152      25.032  45.976 -37.511  1.00 36.52           H  
ATOM   2207  HG3 GLU A 152      23.908  45.863 -36.161  1.00 36.52           H  
ATOM   2208  CD  GLU A 152      25.756  44.807 -35.854  1.00 36.52           C  
ATOM   2209  OE1 GLU A 152      26.811  45.485 -35.837  1.00 36.52           O  
ATOM   2210  OE2 GLU A 152      25.542  43.813 -35.123  1.00 36.52           O  
ATOM   2211  N   GLN A 153      22.373  44.318 -40.836  1.00 29.73           N  
ATOM   2212  H   GLN A 153      22.617  45.293 -40.935  1.00 29.73           H  
ATOM   2213  CA  GLN A 153      22.448  43.514 -42.048  1.00 29.73           C  
ATOM   2214  HA  GLN A 153      21.898  42.581 -41.924  1.00 29.73           H  
ATOM   2215  C   GLN A 153      23.930  43.224 -42.284  1.00 29.73           C  
ATOM   2216  CB  GLN A 153      21.902  44.294 -43.262  1.00 29.73           C  
ATOM   2217  HB2 GLN A 153      21.955  43.642 -44.133  1.00 29.73           H  
ATOM   2218  HB3 GLN A 153      22.550  45.150 -43.449  1.00 29.73           H  
ATOM   2219  O   GLN A 153      24.702  44.178 -42.358  1.00 29.73           O  
ATOM   2220  CG  GLN A 153      20.465  44.826 -43.131  1.00 29.73           C  
ATOM   2221  HG2 GLN A 153      19.773  43.993 -43.011  1.00 29.73           H  
ATOM   2222  HG3 GLN A 153      20.393  45.462 -42.248  1.00 29.73           H  
ATOM   2223  CD  GLN A 153      20.040  45.654 -44.347  1.00 29.73           C  
ATOM   2224  NE2 GLN A 153      19.064  46.528 -44.221  1.00 29.73           N  
ATOM   2225 HE21 GLN A 153      18.669  46.795 -43.331  1.00 29.73           H  
ATOM   2226 HE22 GLN A 153      18.862  47.092 -45.034  1.00 29.73           H  
ATOM   2227  OE1 GLN A 153      20.569  45.529 -45.443  1.00 29.73           O  
ATOM   2228  N   ASP A 154      24.327  41.964 -42.478  1.00 36.09           N  
ATOM   2229  H   ASP A 154      23.702  41.189 -42.307  1.00 36.09           H  
ATOM   2230  CA  ASP A 154      25.627  41.704 -43.099  1.00 36.09           C  
ATOM   2231  HA  ASP A 154      25.810  42.579 -43.723  1.00 36.09           H  
ATOM   2232  C   ASP A 154      25.610  40.512 -44.073  1.00 36.09           C  
ATOM   2233  CB  ASP A 154      26.775  41.672 -42.064  1.00 36.09           C  
ATOM   2234  HB2 ASP A 154      27.088  40.641 -41.894  1.00 36.09           H  
ATOM   2235  HB3 ASP A 154      26.415  42.065 -41.113  1.00 36.09           H  
ATOM   2236  O   ASP A 154      25.494  39.343 -43.710  1.00 36.09           O  
ATOM   2237  CG  ASP A 154      27.994  42.514 -42.490  1.00 36.09           C  
ATOM   2238  OD1 ASP A 154      28.066  42.912 -43.677  1.00 36.09           O  
ATOM   2239  OD2 ASP A 154      28.889  42.713 -41.640  1.00 36.09           O  
ATOM   2240  N   LEU A 155      25.705  40.888 -45.348  1.00 33.42           N  
ATOM   2241  H   LEU A 155      25.724  41.893 -45.450  1.00 33.42           H  
ATOM   2242  CA  LEU A 155      26.307  40.171 -46.473  1.00 33.42           C  
ATOM   2243  HA  LEU A 155      25.929  40.676 -47.361  1.00 33.42           H  
ATOM   2244  C   LEU A 155      25.944  38.693 -46.718  1.00 33.42           C  
ATOM   2245  CB  LEU A 155      27.818  40.449 -46.451  1.00 33.42           C  
ATOM   2246  HB2 LEU A 155      28.210  40.158 -45.477  1.00 33.42           H  
ATOM   2247  HB3 LEU A 155      28.308  39.835 -47.208  1.00 33.42           H  
ATOM   2248  O   LEU A 155      26.674  37.750 -46.409  1.00 33.42           O  
ATOM   2249  CG  LEU A 155      28.152  41.933 -46.718  1.00 33.42           C  
ATOM   2250  HG  LEU A 155      27.552  42.584 -46.083  1.00 33.42           H  
ATOM   2251  CD1 LEU A 155      29.630  42.189 -46.434  1.00 33.42           C  
ATOM   2252 HD11 LEU A 155      30.260  41.576 -47.078  1.00 33.42           H  
ATOM   2253 HD12 LEU A 155      29.831  41.953 -45.388  1.00 33.42           H  
ATOM   2254 HD13 LEU A 155      29.851  43.247 -46.577  1.00 33.42           H  
ATOM   2255  CD2 LEU A 155      27.880  42.338 -48.173  1.00 33.42           C  
ATOM   2256 HD21 LEU A 155      26.810  42.322 -48.377  1.00 33.42           H  
ATOM   2257 HD22 LEU A 155      28.232  43.357 -48.334  1.00 33.42           H  
ATOM   2258 HD23 LEU A 155      28.396  41.661 -48.855  1.00 33.42           H  
ATOM   2259  N   VAL A 156      24.893  38.555 -47.531  1.00 30.47           N  
ATOM   2260  H   VAL A 156      24.321  39.381 -47.628  1.00 30.47           H  
ATOM   2261  CA  VAL A 156      24.738  37.539 -48.588  1.00 30.47           C  
ATOM   2262  HA  VAL A 156      24.207  36.678 -48.183  1.00 30.47           H  
ATOM   2263  C   VAL A 156      26.078  37.079 -49.185  1.00 30.47           C  
ATOM   2264  CB  VAL A 156      23.915  38.156 -49.749  1.00 30.47           C  
ATOM   2265  HB  VAL A 156      24.426  39.049 -50.107  1.00 30.47           H  
ATOM   2266  O   VAL A 156      26.889  37.900 -49.623  1.00 30.47           O  
ATOM   2267  CG1 VAL A 156      23.733  37.210 -50.945  1.00 30.47           C  
ATOM   2268 HG11 VAL A 156      23.077  37.666 -51.687  1.00 30.47           H  
ATOM   2269 HG12 VAL A 156      23.293  36.266 -50.621  1.00 30.47           H  
ATOM   2270 HG13 VAL A 156      24.687  37.017 -51.436  1.00 30.47           H  
ATOM   2271  CG2 VAL A 156      22.514  38.582 -49.285  1.00 30.47           C  
ATOM   2272 HG21 VAL A 156      22.578  39.346 -48.510  1.00 30.47           H  
ATOM   2273 HG22 VAL A 156      21.958  39.002 -50.123  1.00 30.47           H  
ATOM   2274 HG23 VAL A 156      21.973  37.720 -48.895  1.00 30.47           H  
ATOM   2275  N   LYS A 157      26.243  35.760 -49.354  1.00 34.80           N  
ATOM   2276  H   LYS A 157      25.592  35.132 -48.906  1.00 34.80           H  
ATOM   2277  CA  LYS A 157      27.111  35.206 -50.403  1.00 34.80           C  
ATOM   2278  HA  LYS A 157      27.024  35.872 -51.262  1.00 34.80           H  
ATOM   2279  C   LYS A 157      26.635  33.838 -50.880  1.00 34.80           C  
ATOM   2280  CB  LYS A 157      28.580  35.179 -49.935  1.00 34.80           C  
ATOM   2281  HB2 LYS A 157      28.954  34.157 -49.890  1.00 34.80           H  
ATOM   2282  HB3 LYS A 157      28.652  35.611 -48.937  1.00 34.80           H  
ATOM   2283  O   LYS A 157      26.511  32.908 -50.088  1.00 34.80           O  
ATOM   2284  CG  LYS A 157      29.437  36.002 -50.908  1.00 34.80           C  
ATOM   2285  HG2 LYS A 157      28.921  36.935 -51.135  1.00 34.80           H  
ATOM   2286  HG3 LYS A 157      29.575  35.445 -51.835  1.00 34.80           H  
ATOM   2287  CD  LYS A 157      30.796  36.359 -50.303  1.00 34.80           C  
ATOM   2288  HD2 LYS A 157      31.399  35.460 -50.181  1.00 34.80           H  
ATOM   2289  HD3 LYS A 157      30.628  36.819 -49.329  1.00 34.80           H  
ATOM   2290  CE  LYS A 157      31.491  37.362 -51.229  1.00 34.80           C  
ATOM   2291  HE2 LYS A 157      30.754  38.107 -51.531  1.00 34.80           H  
ATOM   2292  HE3 LYS A 157      31.828  36.843 -52.126  1.00 34.80           H  
ATOM   2293  NZ  LYS A 157      32.618  38.036 -50.540  1.00 34.80           N  
ATOM   2294  HZ1 LYS A 157      33.052  38.716 -51.148  1.00 34.80           H  
ATOM   2295  HZ2 LYS A 157      32.269  38.523 -49.727  1.00 34.80           H  
ATOM   2296  HZ3 LYS A 157      33.307  37.364 -50.235  1.00 34.80           H  
ATOM   2297  N   ASP A 158      26.398  33.735 -52.183  1.00 31.80           N  
ATOM   2298  H   ASP A 158      26.424  34.564 -52.759  1.00 31.80           H  
ATOM   2299  CA  ASP A 158      26.036  32.491 -52.855  1.00 31.80           C  
ATOM   2300  HA  ASP A 158      25.099  32.120 -52.441  1.00 31.80           H  
ATOM   2301  C   ASP A 158      27.108  31.407 -52.723  1.00 31.80           C  
ATOM   2302  CB  ASP A 158      25.839  32.753 -54.355  1.00 31.80           C  
ATOM   2303  HB2 ASP A 158      25.678  31.806 -54.869  1.00 31.80           H  
ATOM   2304  HB3 ASP A 158      26.739  33.210 -54.769  1.00 31.80           H  
ATOM   2305  O   ASP A 158      28.312  31.685 -52.775  1.00 31.80           O  
ATOM   2306  CG  ASP A 158      24.637  33.647 -54.608  1.00 31.80           C  
ATOM   2307  OD1 ASP A 158      23.514  33.118 -54.478  1.00 31.80           O  
ATOM   2308  OD2 ASP A 158      24.872  34.849 -54.863  1.00 31.80           O  
ATOM   2309  N   LYS A 159      26.646  30.152 -52.734  1.00 38.99           N  
ATOM   2310  H   LYS A 159      25.673  30.040 -52.490  1.00 38.99           H  
ATOM   2311  CA  LYS A 159      27.155  29.174 -53.703  1.00 38.99           C  
ATOM   2312  HA  LYS A 159      27.250  29.698 -54.654  1.00 38.99           H  
ATOM   2313  C   LYS A 159      26.143  28.061 -53.968  1.00 38.99           C  
ATOM   2314  CB  LYS A 159      28.549  28.647 -53.309  1.00 38.99           C  
ATOM   2315  HB2 LYS A 159      28.834  29.018 -52.325  1.00 38.99           H  
ATOM   2316  HB3 LYS A 159      28.564  27.557 -53.289  1.00 38.99           H  
ATOM   2317  O   LYS A 159      26.027  27.107 -53.205  1.00 38.99           O  
ATOM   2318  CG  LYS A 159      29.540  29.142 -54.370  1.00 38.99           C  
ATOM   2319  HG2 LYS A 159      29.423  30.217 -54.509  1.00 38.99           H  
ATOM   2320  HG3 LYS A 159      29.313  28.651 -55.316  1.00 38.99           H  
ATOM   2321  CD  LYS A 159      30.993  28.867 -54.001  1.00 38.99           C  
ATOM   2322  HD2 LYS A 159      31.220  29.328 -53.040  1.00 38.99           H  
ATOM   2323  HD3 LYS A 159      31.150  27.790 -53.949  1.00 38.99           H  
ATOM   2324  CE  LYS A 159      31.845  29.490 -55.109  1.00 38.99           C  
ATOM   2325  HE2 LYS A 159      31.688  30.569 -55.101  1.00 38.99           H  
ATOM   2326  HE3 LYS A 159      31.486  29.110 -56.065  1.00 38.99           H  
ATOM   2327  NZ  LYS A 159      33.277  29.162 -54.938  1.00 38.99           N  
ATOM   2328  HZ1 LYS A 159      33.609  29.504 -54.047  1.00 38.99           H  
ATOM   2329  HZ2 LYS A 159      33.394  28.160 -54.973  1.00 38.99           H  
ATOM   2330  HZ3 LYS A 159      33.817  29.575 -55.685  1.00 38.99           H  
ATOM   2331  N   ASP A 160      25.419  28.235 -55.067  1.00 31.67           N  
ATOM   2332  H   ASP A 160      25.568  29.079 -55.601  1.00 31.67           H  
ATOM   2333  CA  ASP A 160      24.704  27.174 -55.773  1.00 31.67           C  
ATOM   2334  HA  ASP A 160      24.074  26.623 -55.074  1.00 31.67           H  
ATOM   2335  C   ASP A 160      25.713  26.204 -56.417  1.00 31.67           C  
ATOM   2336  CB  ASP A 160      23.813  27.850 -56.834  1.00 31.67           C  
ATOM   2337  HB2 ASP A 160      24.450  28.362 -57.555  1.00 31.67           H  
ATOM   2338  HB3 ASP A 160      23.200  28.604 -56.340  1.00 31.67           H  
ATOM   2339  O   ASP A 160      26.757  26.645 -56.903  1.00 31.67           O  
ATOM   2340  CG  ASP A 160      22.870  26.904 -57.587  1.00 31.67           C  
ATOM   2341  OD1 ASP A 160      22.634  25.778 -57.091  1.00 31.67           O  
ATOM   2342  OD2 ASP A 160      22.349  27.333 -58.641  1.00 31.67           O  
ATOM   2343  N   ASP A 161      25.404  24.906 -56.417  1.00 35.92           N  
ATOM   2344  H   ASP A 161      24.504  24.662 -56.029  1.00 35.92           H  
ATOM   2345  CA  ASP A 161      25.931  23.939 -57.387  1.00 35.92           C  
ATOM   2346  HA  ASP A 161      25.810  24.411 -58.362  1.00 35.92           H  
ATOM   2347  C   ASP A 161      25.068  22.657 -57.397  1.00 35.92           C  
ATOM   2348  CB  ASP A 161      27.429  23.629 -57.177  1.00 35.92           C  
ATOM   2349  HB2 ASP A 161      27.545  22.614 -56.798  1.00 35.92           H  
ATOM   2350  HB3 ASP A 161      27.856  24.301 -56.433  1.00 35.92           H  
ATOM   2351  O   ASP A 161      24.426  22.311 -56.399  1.00 35.92           O  
ATOM   2352  CG  ASP A 161      28.219  23.769 -58.488  1.00 35.92           C  
ATOM   2353  OD1 ASP A 161      27.629  23.456 -59.554  1.00 35.92           O  
ATOM   2354  OD2 ASP A 161      29.421  24.122 -58.413  1.00 35.92           O  
ATOM   2355  N   SER A 162      24.980  21.974 -58.545  1.00 31.35           N  
ATOM   2356  H   SER A 162      25.657  22.204 -59.259  1.00 31.35           H  
ATOM   2357  CA  SER A 162      23.731  21.280 -58.938  1.00 31.35           C  
ATOM   2358  HA  SER A 162      23.109  21.164 -58.050  1.00 31.35           H  
ATOM   2359  C   SER A 162      23.890  19.845 -59.515  1.00 31.35           C  
ATOM   2360  CB  SER A 162      22.972  22.239 -59.872  1.00 31.35           C  
ATOM   2361  HB2 SER A 162      22.880  23.214 -59.393  1.00 31.35           H  
ATOM   2362  HB3 SER A 162      21.966  21.859 -60.049  1.00 31.35           H  
ATOM   2363  O   SER A 162      24.902  19.191 -59.287  1.00 31.35           O  
ATOM   2364  OG  SER A 162      23.640  22.388 -61.110  1.00 31.35           O  
ATOM   2365  HG  SER A 162      24.383  22.979 -60.969  1.00 31.35           H  
ATOM   2366  N   LEU A 163      22.879  19.366 -60.278  1.00 36.69           N  
ATOM   2367  H   LEU A 163      22.134  20.030 -60.433  1.00 36.69           H  
ATOM   2368  CA  LEU A 163      22.788  18.098 -61.061  1.00 36.69           C  
ATOM   2369  HA  LEU A 163      22.062  18.313 -61.845  1.00 36.69           H  
ATOM   2370  C   LEU A 163      22.290  16.807 -60.331  1.00 36.69           C  
ATOM   2371  CB  LEU A 163      24.103  17.826 -61.832  1.00 36.69           C  
ATOM   2372  HB2 LEU A 163      24.861  17.523 -61.110  1.00 36.69           H  
ATOM   2373  HB3 LEU A 163      23.949  16.971 -62.492  1.00 36.69           H  
ATOM   2374  O   LEU A 163      22.666  16.542 -59.198  1.00 36.69           O  
ATOM   2375  CG  LEU A 163      24.658  18.997 -62.673  1.00 36.69           C  
ATOM   2376  HG  LEU A 163      24.648  19.927 -62.105  1.00 36.69           H  
ATOM   2377  CD1 LEU A 163      26.109  18.721 -63.065  1.00 36.69           C  
ATOM   2378 HD11 LEU A 163      26.711  18.627 -62.161  1.00 36.69           H  
ATOM   2379 HD12 LEU A 163      26.179  17.804 -63.650  1.00 36.69           H  
ATOM   2380 HD13 LEU A 163      26.497  19.559 -63.644  1.00 36.69           H  
ATOM   2381  CD2 LEU A 163      23.844  19.200 -63.953  1.00 36.69           C  
ATOM   2382 HD21 LEU A 163      22.816  19.454 -63.695  1.00 36.69           H  
ATOM   2383 HD22 LEU A 163      23.856  18.293 -64.557  1.00 36.69           H  
ATOM   2384 HD23 LEU A 163      24.268  20.026 -64.522  1.00 36.69           H  
ATOM   2385  N   THR A 164      21.579  15.837 -60.956  1.00 34.65           N  
ATOM   2386  H   THR A 164      21.811  14.945 -60.544  1.00 34.65           H  
ATOM   2387  CA  THR A 164      20.202  15.862 -61.548  1.00 34.65           C  
ATOM   2388  HA  THR A 164      19.511  16.228 -60.788  1.00 34.65           H  
ATOM   2389  C   THR A 164      19.692  14.464 -62.019  1.00 34.65           C  
ATOM   2390  CB  THR A 164      20.065  16.763 -62.803  1.00 34.65           C  
ATOM   2391  HB  THR A 164      19.290  16.350 -63.448  1.00 34.65           H  
ATOM   2392  O   THR A 164      20.093  14.012 -63.087  1.00 34.65           O  
ATOM   2393  CG2 THR A 164      19.593  18.185 -62.493  1.00 34.65           C  
ATOM   2394 HG21 THR A 164      18.505  18.198 -62.430  1.00 34.65           H  
ATOM   2395 HG22 THR A 164      19.906  18.861 -63.288  1.00 34.65           H  
ATOM   2396 HG23 THR A 164      19.992  18.535 -61.541  1.00 34.65           H  
ATOM   2397  OG1 THR A 164      21.245  16.786 -63.567  1.00 34.65           O  
ATOM   2398  HG1 THR A 164      21.518  15.877 -63.712  1.00 34.65           H  
ATOM   2399  N   THR A 165      18.649  13.885 -61.384  1.00 33.78           N  
ATOM   2400  H   THR A 165      18.397  14.290 -60.494  1.00 33.78           H  
ATOM   2401  CA  THR A 165      17.608  12.983 -62.004  1.00 33.78           C  
ATOM   2402  HA  THR A 165      16.960  12.667 -61.186  1.00 33.78           H  
ATOM   2403  C   THR A 165      18.069  11.647 -62.699  1.00 33.78           C  
ATOM   2404  CB  THR A 165      16.734  13.850 -62.932  1.00 33.78           C  
ATOM   2405  HB  THR A 165      15.815  13.308 -63.157  1.00 33.78           H  
ATOM   2406  O   THR A 165      19.245  11.323 -62.583  1.00 33.78           O  
ATOM   2407  CG2 THR A 165      16.264  15.182 -62.341  1.00 33.78           C  
ATOM   2408 HG21 THR A 165      17.104  15.858 -62.179  1.00 33.78           H  
ATOM   2409 HG22 THR A 165      15.750  15.008 -61.396  1.00 33.78           H  
ATOM   2410 HG23 THR A 165      15.574  15.658 -63.037  1.00 33.78           H  
ATOM   2411  OG1 THR A 165      17.394  14.107 -64.144  1.00 33.78           O  
ATOM   2412  HG1 THR A 165      18.338  14.154 -63.976  1.00 33.78           H  
ATOM   2413  N   PRO A 166      17.236  10.802 -63.396  1.00 37.88           N  
ATOM   2414  CA  PRO A 166      15.763  10.724 -63.533  1.00 37.88           C  
ATOM   2415  HA  PRO A 166      15.285  11.397 -62.821  1.00 37.88           H  
ATOM   2416  C   PRO A 166      15.050   9.328 -63.425  1.00 37.88           C  
ATOM   2417  CB  PRO A 166      15.536  11.210 -64.970  1.00 37.88           C  
ATOM   2418  HB2 PRO A 166      14.581  10.881 -65.380  1.00 37.88           H  
ATOM   2419  HB3 PRO A 166      15.604  12.296 -65.034  1.00 37.88           H  
ATOM   2420  O   PRO A 166      15.551   8.271 -63.795  1.00 37.88           O  
ATOM   2421  CG  PRO A 166      16.715  10.587 -65.728  1.00 37.88           C  
ATOM   2422  HG2 PRO A 166      17.121  11.298 -66.447  1.00 37.88           H  
ATOM   2423  HG3 PRO A 166      16.404   9.673 -66.235  1.00 37.88           H  
ATOM   2424  CD  PRO A 166      17.753  10.249 -64.647  1.00 37.88           C  
ATOM   2425  HD2 PRO A 166      18.711  10.693 -64.918  1.00 37.88           H  
ATOM   2426  HD3 PRO A 166      17.871   9.169 -64.557  1.00 37.88           H  
ATOM   2427  N   ARG A 167      13.762   9.410 -63.040  1.00 33.68           N  
ATOM   2428  H   ARG A 167      13.551  10.322 -62.660  1.00 33.68           H  
ATOM   2429  CA  ARG A 167      12.556   8.548 -63.253  1.00 33.68           C  
ATOM   2430  HA  ARG A 167      12.213   8.212 -62.275  1.00 33.68           H  
ATOM   2431  C   ARG A 167      12.559   7.300 -64.181  1.00 33.68           C  
ATOM   2432  CB  ARG A 167      11.493   9.470 -63.887  1.00 33.68           C  
ATOM   2433  HB2 ARG A 167      10.641   8.871 -64.210  1.00 33.68           H  
ATOM   2434  HB3 ARG A 167      11.925   9.925 -64.778  1.00 33.68           H  
ATOM   2435  O   ARG A 167      13.089   7.313 -65.287  1.00 33.68           O  
ATOM   2436  CG  ARG A 167      10.940  10.573 -62.977  1.00 33.68           C  
ATOM   2437  HG2 ARG A 167      10.347  10.112 -62.187  1.00 33.68           H  
ATOM   2438  HG3 ARG A 167      11.747  11.152 -62.529  1.00 33.68           H  
ATOM   2439  CD  ARG A 167      10.060  11.505 -63.823  1.00 33.68           C  
ATOM   2440  HD2 ARG A 167       9.449  10.905 -64.498  1.00 33.68           H  
ATOM   2441  HD3 ARG A 167      10.710  12.146 -64.418  1.00 33.68           H  
ATOM   2442  NE  ARG A 167       9.162  12.324 -62.989  1.00 33.68           N  
ATOM   2443  HE  ARG A 167       9.111  12.094 -62.006  1.00 33.68           H  
ATOM   2444  NH1 ARG A 167       8.477  13.807 -64.610  1.00 33.68           N  
ATOM   2445 HH11 ARG A 167       7.991  14.662 -64.841  1.00 33.68           H  
ATOM   2446 HH12 ARG A 167       9.211  13.480 -65.222  1.00 33.68           H  
ATOM   2447  NH2 ARG A 167       7.601  13.921 -62.562  1.00 33.68           N  
ATOM   2448 HH21 ARG A 167       7.091  14.749 -62.835  1.00 33.68           H  
ATOM   2449 HH22 ARG A 167       7.581  13.654 -61.588  1.00 33.68           H  
ATOM   2450  CZ  ARG A 167       8.421  13.342 -63.391  1.00 33.68           C  
ATOM   2451  N   LYS A 168      11.630   6.370 -63.869  1.00 36.76           N  
ATOM   2452  H   LYS A 168      11.270   6.415 -62.927  1.00 36.76           H  
ATOM   2453  CA  LYS A 168      10.782   5.589 -64.823  1.00 36.76           C  
ATOM   2454  HA  LYS A 168      10.628   6.213 -65.703  1.00 36.76           H  
ATOM   2455  C   LYS A 168       9.343   5.381 -64.258  1.00 36.76           C  
ATOM   2456  CB  LYS A 168      11.529   4.307 -65.274  1.00 36.76           C  
ATOM   2457  HB2 LYS A 168      12.260   4.028 -64.515  1.00 36.76           H  
ATOM   2458  HB3 LYS A 168      10.828   3.477 -65.367  1.00 36.76           H  
ATOM   2459  O   LYS A 168       9.057   5.908 -63.188  1.00 36.76           O  
ATOM   2460  CG  LYS A 168      12.231   4.506 -66.644  1.00 36.76           C  
ATOM   2461  HG2 LYS A 168      11.648   3.999 -67.412  1.00 36.76           H  
ATOM   2462  HG3 LYS A 168      12.243   5.564 -66.908  1.00 36.76           H  
ATOM   2463  CD  LYS A 168      13.685   4.003 -66.700  1.00 36.76           C  
ATOM   2464  HD2 LYS A 168      13.697   2.916 -66.619  1.00 36.76           H  
ATOM   2465  HD3 LYS A 168      14.240   4.434 -65.867  1.00 36.76           H  
ATOM   2466  CE  LYS A 168      14.342   4.445 -68.022  1.00 36.76           C  
ATOM   2467  HE2 LYS A 168      13.798   3.996 -68.853  1.00 36.76           H  
ATOM   2468  HE3 LYS A 168      14.238   5.527 -68.105  1.00 36.76           H  
ATOM   2469  NZ  LYS A 168      15.783   4.083 -68.098  1.00 36.76           N  
ATOM   2470  HZ1 LYS A 168      16.188   4.403 -68.966  1.00 36.76           H  
ATOM   2471  HZ2 LYS A 168      16.301   4.515 -67.346  1.00 36.76           H  
ATOM   2472  HZ3 LYS A 168      15.916   3.083 -68.044  1.00 36.76           H  
ATOM   2473  N   LYS A 169       8.385   4.798 -65.019  1.00 32.96           N  
ATOM   2474  H   LYS A 169       8.689   4.327 -65.859  1.00 32.96           H  
ATOM   2475  CA  LYS A 169       6.926   5.131 -64.908  1.00 32.96           C  
ATOM   2476  HA  LYS A 169       6.681   5.349 -63.869  1.00 32.96           H  
ATOM   2477  C   LYS A 169       5.926   4.047 -65.420  1.00 32.96           C  
ATOM   2478  CB  LYS A 169       6.788   6.432 -65.745  1.00 32.96           C  
ATOM   2479  HB2 LYS A 169       7.200   6.227 -66.733  1.00 32.96           H  
ATOM   2480  HB3 LYS A 169       7.420   7.193 -65.288  1.00 32.96           H  
ATOM   2481  O   LYS A 169       5.890   3.835 -66.629  1.00 32.96           O  
ATOM   2482  CG  LYS A 169       5.395   7.058 -65.953  1.00 32.96           C  
ATOM   2483  HG2 LYS A 169       4.714   6.322 -66.380  1.00 32.96           H  
ATOM   2484  HG3 LYS A 169       5.000   7.402 -64.997  1.00 32.96           H  
ATOM   2485  CD  LYS A 169       5.528   8.247 -66.930  1.00 32.96           C  
ATOM   2486  HD2 LYS A 169       6.195   8.990 -66.493  1.00 32.96           H  
ATOM   2487  HD3 LYS A 169       5.975   7.886 -67.856  1.00 32.96           H  
ATOM   2488  CE  LYS A 169       4.183   8.912 -67.264  1.00 32.96           C  
ATOM   2489  HE2 LYS A 169       3.501   8.146 -67.633  1.00 32.96           H  
ATOM   2490  HE3 LYS A 169       3.760   9.323 -66.347  1.00 32.96           H  
ATOM   2491  NZ  LYS A 169       4.333   9.987 -68.287  1.00 32.96           N  
ATOM   2492  HZ1 LYS A 169       4.953  10.716 -67.964  1.00 32.96           H  
ATOM   2493  HZ2 LYS A 169       3.443  10.415 -68.497  1.00 32.96           H  
ATOM   2494  HZ3 LYS A 169       4.708   9.620 -69.150  1.00 32.96           H  
ATOM   2495  N   ARG A 170       5.067   3.447 -64.557  1.00 36.41           N  
ATOM   2496  H   ARG A 170       5.257   3.590 -63.575  1.00 36.41           H  
ATOM   2497  CA  ARG A 170       3.807   2.655 -64.831  1.00 36.41           C  
ATOM   2498  HA  ARG A 170       3.109   3.260 -65.409  1.00 36.41           H  
ATOM   2499  C   ARG A 170       3.103   2.297 -63.489  1.00 36.41           C  
ATOM   2500  CB  ARG A 170       4.140   1.352 -65.604  1.00 36.41           C  
ATOM   2501  HB2 ARG A 170       5.188   1.100 -65.442  1.00 36.41           H  
ATOM   2502  HB3 ARG A 170       3.548   0.524 -65.213  1.00 36.41           H  
ATOM   2503  O   ARG A 170       3.798   2.269 -62.486  1.00 36.41           O  
ATOM   2504  CG  ARG A 170       3.855   1.456 -67.118  1.00 36.41           C  
ATOM   2505  HG2 ARG A 170       2.783   1.361 -67.287  1.00 36.41           H  
ATOM   2506  HG3 ARG A 170       4.156   2.435 -67.491  1.00 36.41           H  
ATOM   2507  CD  ARG A 170       4.594   0.377 -67.928  1.00 36.41           C  
ATOM   2508  HD2 ARG A 170       5.630   0.331 -67.594  1.00 36.41           H  
ATOM   2509  HD3 ARG A 170       4.124  -0.587 -67.731  1.00 36.41           H  
ATOM   2510  NE  ARG A 170       4.585   0.683 -69.378  1.00 36.41           N  
ATOM   2511  HE  ARG A 170       4.617   1.662 -69.627  1.00 36.41           H  
ATOM   2512  NH1 ARG A 170       4.644  -1.466 -70.210  1.00 36.41           N  
ATOM   2513 HH11 ARG A 170       4.699  -2.096 -70.997  1.00 36.41           H  
ATOM   2514 HH12 ARG A 170       4.655  -1.844 -69.273  1.00 36.41           H  
ATOM   2515  NH2 ARG A 170       4.677   0.253 -71.617  1.00 36.41           N  
ATOM   2516 HH21 ARG A 170       4.697   1.240 -71.830  1.00 36.41           H  
ATOM   2517 HH22 ARG A 170       4.729  -0.409 -72.378  1.00 36.41           H  
ATOM   2518  CZ  ARG A 170       4.634  -0.175 -70.386  1.00 36.41           C  
ATOM   2519  N   GLY A 171       1.791   2.031 -63.358  1.00 34.75           N  
ATOM   2520  H   GLY A 171       1.532   1.866 -62.396  1.00 34.75           H  
ATOM   2521  CA  GLY A 171       0.653   1.975 -64.302  1.00 34.75           C  
ATOM   2522  HA2 GLY A 171       0.649   1.007 -64.803  1.00 34.75           H  
ATOM   2523  HA3 GLY A 171       0.756   2.759 -65.053  1.00 34.75           H  
ATOM   2524  C   GLY A 171      -0.716   2.161 -63.582  1.00 34.75           C  
ATOM   2525  O   GLY A 171      -0.743   2.365 -62.374  1.00 34.75           O  
ATOM   2526  N   ARG A 172      -1.851   2.153 -64.309  1.00 30.93           N  
ATOM   2527  H   ARG A 172      -1.791   1.840 -65.267  1.00 30.93           H  
ATOM   2528  CA  ARG A 172      -3.169   2.699 -63.873  1.00 30.93           C  
ATOM   2529  HA  ARG A 172      -3.157   2.885 -62.799  1.00 30.93           H  
ATOM   2530  C   ARG A 172      -4.343   1.759 -64.191  1.00 30.93           C  
ATOM   2531  CB  ARG A 172      -3.365   4.034 -64.637  1.00 30.93           C  
ATOM   2532  HB2 ARG A 172      -3.236   3.812 -65.697  1.00 30.93           H  
ATOM   2533  HB3 ARG A 172      -2.560   4.711 -64.353  1.00 30.93           H  
ATOM   2534  O   ARG A 172      -4.382   1.241 -65.303  1.00 30.93           O  
ATOM   2535  CG  ARG A 172      -4.704   4.796 -64.485  1.00 30.93           C  
ATOM   2536  HG2 ARG A 172      -4.731   5.287 -63.512  1.00 30.93           H  
ATOM   2537  HG3 ARG A 172      -5.552   4.117 -64.570  1.00 30.93           H  
ATOM   2538  CD  ARG A 172      -4.813   5.839 -65.617  1.00 30.93           C  
ATOM   2539  HD2 ARG A 172      -3.901   6.436 -65.628  1.00 30.93           H  
ATOM   2540  HD3 ARG A 172      -4.880   5.301 -66.563  1.00 30.93           H  
ATOM   2541  NE  ARG A 172      -5.967   6.755 -65.476  1.00 30.93           N  
ATOM   2542  HE  ARG A 172      -6.277   6.950 -64.534  1.00 30.93           H  
ATOM   2543  NH1 ARG A 172      -6.256   7.285 -67.707  1.00 30.93           N  
ATOM   2544 HH11 ARG A 172      -5.579   6.586 -67.976  1.00 30.93           H  
ATOM   2545 HH12 ARG A 172      -6.720   7.830 -68.419  1.00 30.93           H  
ATOM   2546  NH2 ARG A 172      -7.441   8.359 -66.170  1.00 30.93           N  
ATOM   2547 HH21 ARG A 172      -7.678   8.579 -65.213  1.00 30.93           H  
ATOM   2548 HH22 ARG A 172      -7.870   8.890 -66.914  1.00 30.93           H  
ATOM   2549  CZ  ARG A 172      -6.547   7.452 -66.446  1.00 30.93           C  
ATOM   2550  N   ARG A 173      -5.366   1.693 -63.323  1.00 34.80           N  
ATOM   2551  H   ARG A 173      -5.215   2.045 -62.389  1.00 34.80           H  
ATOM   2552  CA  ARG A 173      -6.784   1.444 -63.692  1.00 34.80           C  
ATOM   2553  HA  ARG A 173      -6.979   1.976 -64.623  1.00 34.80           H  
ATOM   2554  C   ARG A 173      -7.742   2.075 -62.662  1.00 34.80           C  
ATOM   2555  CB  ARG A 173      -7.050  -0.064 -63.937  1.00 34.80           C  
ATOM   2556  HB2 ARG A 173      -7.944  -0.384 -63.402  1.00 34.80           H  
ATOM   2557  HB3 ARG A 173      -6.209  -0.650 -63.567  1.00 34.80           H  
ATOM   2558  O   ARG A 173      -7.345   2.316 -61.529  1.00 34.80           O  
ATOM   2559  CG  ARG A 173      -7.249  -0.335 -65.445  1.00 34.80           C  
ATOM   2560  HG2 ARG A 173      -8.230   0.032 -65.745  1.00 34.80           H  
ATOM   2561  HG3 ARG A 173      -6.502   0.221 -66.012  1.00 34.80           H  
ATOM   2562  CD  ARG A 173      -7.122  -1.811 -65.847  1.00 34.80           C  
ATOM   2563  HD2 ARG A 173      -7.982  -2.358 -65.461  1.00 34.80           H  
ATOM   2564  HD3 ARG A 173      -6.214  -2.221 -65.404  1.00 34.80           H  
ATOM   2565  NE  ARG A 173      -7.044  -1.946 -67.320  1.00 34.80           N  
ATOM   2566  HE  ARG A 173      -6.980  -1.089 -67.850  1.00 34.80           H  
ATOM   2567  NH1 ARG A 173      -7.137  -4.240 -67.468  1.00 34.80           N  
ATOM   2568 HH11 ARG A 173      -7.164  -5.081 -68.026  1.00 34.80           H  
ATOM   2569 HH12 ARG A 173      -7.251  -4.306 -66.466  1.00 34.80           H  
ATOM   2570  NH2 ARG A 173      -6.934  -3.031 -69.325  1.00 34.80           N  
ATOM   2571 HH21 ARG A 173      -6.905  -2.152 -69.822  1.00 34.80           H  
ATOM   2572 HH22 ARG A 173      -6.963  -3.892 -69.852  1.00 34.80           H  
ATOM   2573  CZ  ARG A 173      -7.038  -3.067 -68.025  1.00 34.80           C  
ATOM   2574  N   LYS A 174      -8.956   2.424 -63.103  1.00 30.17           N  
ATOM   2575  H   LYS A 174      -9.218   2.119 -64.030  1.00 30.17           H  
ATOM   2576  CA  LYS A 174     -10.025   3.129 -62.363  1.00 30.17           C  
ATOM   2577  HA  LYS A 174      -9.925   2.944 -61.294  1.00 30.17           H  
ATOM   2578  C   LYS A 174     -11.366   2.565 -62.853  1.00 30.17           C  
ATOM   2579  CB  LYS A 174      -9.946   4.652 -62.655  1.00 30.17           C  
ATOM   2580  HB2 LYS A 174      -8.916   4.983 -62.526  1.00 30.17           H  
ATOM   2581  HB3 LYS A 174     -10.223   4.817 -63.697  1.00 30.17           H  
ATOM   2582  O   LYS A 174     -11.467   2.292 -64.048  1.00 30.17           O  
ATOM   2583  CG  LYS A 174     -10.842   5.531 -61.753  1.00 30.17           C  
ATOM   2584  HG2 LYS A 174     -10.383   5.590 -60.767  1.00 30.17           H  
ATOM   2585  HG3 LYS A 174     -11.821   5.066 -61.643  1.00 30.17           H  
ATOM   2586  CD  LYS A 174     -11.064   6.956 -62.305  1.00 30.17           C  
ATOM   2587  HD2 LYS A 174     -11.676   6.887 -63.204  1.00 30.17           H  
ATOM   2588  HD3 LYS A 174     -10.106   7.414 -62.552  1.00 30.17           H  
ATOM   2589  CE  LYS A 174     -11.788   7.819 -61.254  1.00 30.17           C  
ATOM   2590  HE2 LYS A 174     -11.087   8.073 -60.459  1.00 30.17           H  
ATOM   2591  HE3 LYS A 174     -12.579   7.215 -60.808  1.00 30.17           H  
ATOM   2592  NZ  LYS A 174     -12.409   9.048 -61.814  1.00 30.17           N  
ATOM   2593  HZ1 LYS A 174     -11.783   9.624 -62.358  1.00 30.17           H  
ATOM   2594  HZ2 LYS A 174     -13.217   8.813 -62.373  1.00 30.17           H  
ATOM   2595  HZ3 LYS A 174     -12.834   9.602 -61.084  1.00 30.17           H  
ATOM   2596  N   LEU A 175     -12.368   2.444 -61.984  1.00 34.54           N  
ATOM   2597  H   LEU A 175     -12.219   2.694 -61.017  1.00 34.54           H  
ATOM   2598  CA  LEU A 175     -13.768   2.231 -62.372  1.00 34.54           C  
ATOM   2599  HA  LEU A 175     -13.883   2.564 -63.403  1.00 34.54           H  
ATOM   2600  C   LEU A 175     -14.678   3.139 -61.524  1.00 34.54           C  
ATOM   2601  CB  LEU A 175     -14.129   0.732 -62.291  1.00 34.54           C  
ATOM   2602  HB2 LEU A 175     -13.236   0.129 -62.455  1.00 34.54           H  
ATOM   2603  HB3 LEU A 175     -14.494   0.516 -61.287  1.00 34.54           H  
ATOM   2604  O   LEU A 175     -14.255   3.621 -60.474  1.00 34.54           O  
ATOM   2605  CG  LEU A 175     -15.188   0.304 -63.329  1.00 34.54           C  
ATOM   2606  HG  LEU A 175     -16.034   0.991 -63.292  1.00 34.54           H  
ATOM   2607  CD1 LEU A 175     -14.619   0.283 -64.753  1.00 34.54           C  
ATOM   2608 HD11 LEU A 175     -13.771  -0.400 -64.809  1.00 34.54           H  
ATOM   2609 HD12 LEU A 175     -14.303   1.279 -65.062  1.00 34.54           H  
ATOM   2610 HD13 LEU A 175     -15.392  -0.055 -65.444  1.00 34.54           H  
ATOM   2611  CD2 LEU A 175     -15.692  -1.102 -63.015  1.00 34.54           C  
ATOM   2612 HD21 LEU A 175     -16.457  -1.391 -63.736  1.00 34.54           H  
ATOM   2613 HD22 LEU A 175     -16.141  -1.120 -62.022  1.00 34.54           H  
ATOM   2614 HD23 LEU A 175     -14.873  -1.821 -63.051  1.00 34.54           H  
ATOM   2615  N   GLU A 176     -15.862   3.471 -62.036  1.00 30.57           N  
ATOM   2616  H   GLU A 176     -16.198   2.998 -62.863  1.00 30.57           H  
ATOM   2617  CA  GLU A 176     -16.687   4.603 -61.590  1.00 30.57           C  
ATOM   2618  HA  GLU A 176     -16.673   4.675 -60.502  1.00 30.57           H  
ATOM   2619  C   GLU A 176     -18.140   4.424 -62.090  1.00 30.57           C  
ATOM   2620  CB  GLU A 176     -16.066   5.875 -62.223  1.00 30.57           C  
ATOM   2621  HB2 GLU A 176     -16.192   5.806 -63.303  1.00 30.57           H  
ATOM   2622  HB3 GLU A 176     -14.994   5.878 -62.028  1.00 30.57           H  
ATOM   2623  O   GLU A 176     -18.306   3.875 -63.179  1.00 30.57           O  
ATOM   2624  CG  GLU A 176     -16.606   7.237 -61.759  1.00 30.57           C  
ATOM   2625  HG2 GLU A 176     -17.696   7.234 -61.753  1.00 30.57           H  
ATOM   2626  HG3 GLU A 176     -16.269   7.423 -60.739  1.00 30.57           H  
ATOM   2627  CD  GLU A 176     -16.097   8.348 -62.696  1.00 30.57           C  
ATOM   2628  OE1 GLU A 176     -14.903   8.714 -62.555  1.00 30.57           O  
ATOM   2629  OE2 GLU A 176     -16.867   8.793 -63.585  1.00 30.57           O  
ATOM   2630  N   ARG A 177     -19.123   5.000 -61.364  1.00 34.42           N  
ATOM   2631  H   ARG A 177     -18.859   5.250 -60.421  1.00 34.42           H  
ATOM   2632  CA  ARG A 177     -20.479   5.484 -61.776  1.00 34.42           C  
ATOM   2633  HA  ARG A 177     -20.486   6.488 -61.353  1.00 34.42           H  
ATOM   2634  C   ARG A 177     -21.726   4.856 -61.089  1.00 34.42           C  
ATOM   2635  CB  ARG A 177     -20.634   5.681 -63.306  1.00 34.42           C  
ATOM   2636  HB2 ARG A 177     -21.654   5.984 -63.540  1.00 34.42           H  
ATOM   2637  HB3 ARG A 177     -20.456   4.753 -63.850  1.00 34.42           H  
ATOM   2638  O   ARG A 177     -21.610   3.758 -60.557  1.00 34.42           O  
ATOM   2639  CG  ARG A 177     -19.679   6.793 -63.764  1.00 34.42           C  
ATOM   2640  HG2 ARG A 177     -19.771   7.633 -63.076  1.00 34.42           H  
ATOM   2641  HG3 ARG A 177     -18.650   6.435 -63.736  1.00 34.42           H  
ATOM   2642  CD  ARG A 177     -19.941   7.320 -65.166  1.00 34.42           C  
ATOM   2643  HD2 ARG A 177     -19.694   6.550 -65.897  1.00 34.42           H  
ATOM   2644  HD3 ARG A 177     -20.996   7.581 -65.252  1.00 34.42           H  
ATOM   2645  NE  ARG A 177     -19.100   8.512 -65.364  1.00 34.42           N  
ATOM   2646  HE  ARG A 177     -18.309   8.606 -64.743  1.00 34.42           H  
ATOM   2647  NH1 ARG A 177     -20.270   9.503 -67.076  1.00 34.42           N  
ATOM   2648 HH11 ARG A 177     -20.422  10.294 -67.684  1.00 34.42           H  
ATOM   2649 HH12 ARG A 177     -20.830   8.667 -67.168  1.00 34.42           H  
ATOM   2650  NH2 ARG A 177     -18.574  10.576 -66.070  1.00 34.42           N  
ATOM   2651 HH21 ARG A 177     -17.859  10.563 -65.357  1.00 34.42           H  
ATOM   2652 HH22 ARG A 177     -18.725  11.391 -66.647  1.00 34.42           H  
ATOM   2653  CZ  ARG A 177     -19.323   9.521 -66.175  1.00 34.42           C  
ATOM   2654  N   PRO A 178     -22.864   5.606 -60.988  1.00 38.67           N  
ATOM   2655  CA  PRO A 178     -23.826   5.495 -59.869  1.00 38.67           C  
ATOM   2656  HA  PRO A 178     -23.634   4.617 -59.253  1.00 38.67           H  
ATOM   2657  C   PRO A 178     -25.325   5.480 -60.318  1.00 38.67           C  
ATOM   2658  CB  PRO A 178     -23.464   6.771 -59.093  1.00 38.67           C  
ATOM   2659  HB2 PRO A 178     -22.492   6.637 -58.618  1.00 38.67           H  
ATOM   2660  HB3 PRO A 178     -24.192   7.054 -58.333  1.00 38.67           H  
ATOM   2661  O   PRO A 178     -25.607   4.959 -61.391  1.00 38.67           O  
ATOM   2662  CG  PRO A 178     -23.348   7.816 -60.211  1.00 38.67           C  
ATOM   2663  HG2 PRO A 178     -22.545   8.521 -59.994  1.00 38.67           H  
ATOM   2664  HG3 PRO A 178     -24.292   8.344 -60.343  1.00 38.67           H  
ATOM   2665  CD  PRO A 178     -23.037   6.985 -61.460  1.00 38.67           C  
ATOM   2666  HD2 PRO A 178     -22.167   7.411 -61.961  1.00 38.67           H  
ATOM   2667  HD3 PRO A 178     -23.882   7.027 -62.147  1.00 38.67           H  
ATOM   2668  N   THR A 179     -26.233   6.138 -59.552  1.00 34.21           N  
ATOM   2669  H   THR A 179     -25.870   6.427 -58.655  1.00 34.21           H  
ATOM   2670  CA  THR A 179     -27.707   6.411 -59.708  1.00 34.21           C  
ATOM   2671  HA  THR A 179     -27.846   7.434 -59.357  1.00 34.21           H  
ATOM   2672  C   THR A 179     -28.627   5.578 -58.775  1.00 34.21           C  
ATOM   2673  CB  THR A 179     -28.218   6.425 -61.167  1.00 34.21           C  
ATOM   2674  HB  THR A 179     -29.275   6.691 -61.141  1.00 34.21           H  
ATOM   2675  O   THR A 179     -28.219   4.488 -58.401  1.00 34.21           O  
ATOM   2676  CG2 THR A 179     -27.539   7.469 -62.056  1.00 34.21           C  
ATOM   2677 HG21 THR A 179     -28.055   7.509 -63.015  1.00 34.21           H  
ATOM   2678 HG22 THR A 179     -26.495   7.207 -62.232  1.00 34.21           H  
ATOM   2679 HG23 THR A 179     -27.588   8.448 -61.580  1.00 34.21           H  
ATOM   2680  OG1 THR A 179     -28.169   5.188 -61.815  1.00 34.21           O  
ATOM   2681  HG1 THR A 179     -27.266   4.870 -61.738  1.00 34.21           H  
ATOM   2682  N   LYS A 180     -29.829   6.008 -58.310  1.00 33.76           N  
ATOM   2683  H   LYS A 180     -30.273   5.318 -57.721  1.00 33.76           H  
ATOM   2684  CA  LYS A 180     -30.606   7.286 -58.402  1.00 33.76           C  
ATOM   2685  HA  LYS A 180     -29.927   8.134 -58.306  1.00 33.76           H  
ATOM   2686  C   LYS A 180     -31.667   7.412 -57.257  1.00 33.76           C  
ATOM   2687  CB  LYS A 180     -31.367   7.342 -59.751  1.00 33.76           C  
ATOM   2688  HB2 LYS A 180     -32.442   7.359 -59.572  1.00 33.76           H  
ATOM   2689  HB3 LYS A 180     -31.186   6.421 -60.305  1.00 33.76           H  
ATOM   2690  O   LYS A 180     -31.987   6.421 -56.621  1.00 33.76           O  
ATOM   2691  CG  LYS A 180     -31.012   8.559 -60.629  1.00 33.76           C  
ATOM   2692  HG2 LYS A 180     -29.932   8.697 -60.670  1.00 33.76           H  
ATOM   2693  HG3 LYS A 180     -31.457   9.456 -60.197  1.00 33.76           H  
ATOM   2694  CD  LYS A 180     -31.561   8.352 -62.051  1.00 33.76           C  
ATOM   2695  HD2 LYS A 180     -32.646   8.269 -61.990  1.00 33.76           H  
ATOM   2696  HD3 LYS A 180     -31.167   7.419 -62.455  1.00 33.76           H  
ATOM   2697  CE  LYS A 180     -31.188   9.503 -62.994  1.00 33.76           C  
ATOM   2698  HE2 LYS A 180     -31.515  10.439 -62.541  1.00 33.76           H  
ATOM   2699  HE3 LYS A 180     -30.103   9.537 -63.097  1.00 33.76           H  
ATOM   2700  NZ  LYS A 180     -31.833   9.334 -64.322  1.00 33.76           N  
ATOM   2701  HZ1 LYS A 180     -32.838   9.309 -64.221  1.00 33.76           H  
ATOM   2702  HZ2 LYS A 180     -31.545   8.469 -64.757  1.00 33.76           H  
ATOM   2703  HZ3 LYS A 180     -31.605  10.102 -64.937  1.00 33.76           H  
ATOM   2704  N   TYR A 181     -32.195   8.634 -57.076  1.00 27.28           N  
ATOM   2705  H   TYR A 181     -31.771   9.353 -57.645  1.00 27.28           H  
ATOM   2706  CA  TYR A 181     -33.365   9.141 -56.302  1.00 27.28           C  
ATOM   2707  HA  TYR A 181     -33.021   9.576 -55.364  1.00 27.28           H  
ATOM   2708  C   TYR A 181     -34.576   8.223 -55.986  1.00 27.28           C  
ATOM   2709  CB  TYR A 181     -33.966  10.256 -57.187  1.00 27.28           C  
ATOM   2710  HB2 TYR A 181     -34.044   9.900 -58.214  1.00 27.28           H  
ATOM   2711  HB3 TYR A 181     -34.990  10.455 -56.871  1.00 27.28           H  
ATOM   2712  O   TYR A 181     -34.928   7.396 -56.822  1.00 27.28           O  
ATOM   2713  CG  TYR A 181     -33.255  11.590 -57.183  1.00 27.28           C  
ATOM   2714  CD1 TYR A 181     -33.824  12.655 -56.459  1.00 27.28           C  
ATOM   2715  HD1 TYR A 181     -34.726  12.509 -55.884  1.00 27.28           H  
ATOM   2716  CD2 TYR A 181     -32.083  11.797 -57.939  1.00 27.28           C  
ATOM   2717  HD2 TYR A 181     -31.657  10.996 -58.524  1.00 27.28           H  
ATOM   2718  CE1 TYR A 181     -33.226  13.926 -56.482  1.00 27.28           C  
ATOM   2719  HE1 TYR A 181     -33.670  14.737 -55.923  1.00 27.28           H  
ATOM   2720  CE2 TYR A 181     -31.475  13.067 -57.953  1.00 27.28           C  
ATOM   2721  HE2 TYR A 181     -30.576  13.251 -58.523  1.00 27.28           H  
ATOM   2722  OH  TYR A 181     -31.463  15.355 -57.261  1.00 27.28           O  
ATOM   2723  HH  TYR A 181     -31.943  15.989 -56.723  1.00 27.28           H  
ATOM   2724  CZ  TYR A 181     -32.049  14.132 -57.228  1.00 27.28           C  
ATOM   2725  N   VAL A 182     -35.324   8.533 -54.899  1.00 34.82           N  
ATOM   2726  H   VAL A 182     -34.800   8.745 -54.062  1.00 34.82           H  
ATOM   2727  CA  VAL A 182     -36.670   9.207 -54.882  1.00 34.82           C  
ATOM   2728  HA  VAL A 182     -36.551  10.221 -55.262  1.00 34.82           H  
ATOM   2729  C   VAL A 182     -37.202   9.376 -53.429  1.00 34.82           C  
ATOM   2730  CB  VAL A 182     -37.719   8.493 -55.784  1.00 34.82           C  
ATOM   2731  HB  VAL A 182     -37.516   7.422 -55.794  1.00 34.82           H  
ATOM   2732  O   VAL A 182     -36.953   8.521 -52.586  1.00 34.82           O  
ATOM   2733  CG1 VAL A 182     -39.194   8.682 -55.391  1.00 34.82           C  
ATOM   2734 HG11 VAL A 182     -39.380   8.264 -54.402  1.00 34.82           H  
ATOM   2735 HG12 VAL A 182     -39.465   9.738 -55.396  1.00 34.82           H  
ATOM   2736 HG13 VAL A 182     -39.838   8.152 -56.092  1.00 34.82           H  
ATOM   2737  CG2 VAL A 182     -37.649   9.040 -57.224  1.00 34.82           C  
ATOM   2738 HG21 VAL A 182     -38.349   8.493 -57.857  1.00 34.82           H  
ATOM   2739 HG22 VAL A 182     -36.654   8.916 -57.650  1.00 34.82           H  
ATOM   2740 HG23 VAL A 182     -37.913  10.098 -57.238  1.00 34.82           H  
ATOM   2741  N   GLU A 183     -37.944  10.459 -53.145  1.00 30.10           N  
ATOM   2742  H   GLU A 183     -38.153  11.101 -53.896  1.00 30.10           H  
ATOM   2743  CA  GLU A 183     -38.756  10.689 -51.921  1.00 30.10           C  
ATOM   2744  HA  GLU A 183     -38.527   9.944 -51.159  1.00 30.10           H  
ATOM   2745  C   GLU A 183     -40.261  10.635 -52.263  1.00 30.10           C  
ATOM   2746  CB  GLU A 183     -38.512  12.104 -51.355  1.00 30.10           C  
ATOM   2747  HB2 GLU A 183     -39.150  12.238 -50.481  1.00 30.10           H  
ATOM   2748  HB3 GLU A 183     -38.832  12.822 -52.110  1.00 30.10           H  
ATOM   2749  O   GLU A 183     -40.608  11.003 -53.381  1.00 30.10           O  
ATOM   2750  CG  GLU A 183     -37.074  12.444 -50.944  1.00 30.10           C  
ATOM   2751  HG2 GLU A 183     -36.407  12.279 -51.790  1.00 30.10           H  
ATOM   2752  HG3 GLU A 183     -36.772  11.773 -50.139  1.00 30.10           H  
ATOM   2753  CD  GLU A 183     -36.961  13.913 -50.496  1.00 30.10           C  
ATOM   2754  OE1 GLU A 183     -36.453  14.143 -49.376  1.00 30.10           O  
ATOM   2755  OE2 GLU A 183     -37.345  14.795 -51.298  1.00 30.10           O  
ATOM   2756  N   HIS A 184     -41.162  10.278 -51.330  1.00 36.05           N  
ATOM   2757  H   HIS A 184     -40.838   9.966 -50.426  1.00 36.05           H  
ATOM   2758  CA  HIS A 184     -42.597  10.636 -51.413  1.00 36.05           C  
ATOM   2759  HA  HIS A 184     -42.634  11.681 -51.722  1.00 36.05           H  
ATOM   2760  C   HIS A 184     -43.319  10.580 -50.042  1.00 36.05           C  
ATOM   2761  CB  HIS A 184     -43.335   9.815 -52.495  1.00 36.05           C  
ATOM   2762  HB2 HIS A 184     -42.649   9.111 -52.966  1.00 36.05           H  
ATOM   2763  HB3 HIS A 184     -44.136   9.231 -52.042  1.00 36.05           H  
ATOM   2764  O   HIS A 184     -42.776  10.051 -49.072  1.00 36.05           O  
ATOM   2765  CG  HIS A 184     -43.921  10.707 -53.571  1.00 36.05           C  
ATOM   2766  CD2 HIS A 184     -43.294  11.129 -54.716  1.00 36.05           C  
ATOM   2767  HD2 HIS A 184     -42.303  10.847 -55.041  1.00 36.05           H  
ATOM   2768  ND1 HIS A 184     -45.165  11.302 -53.558  1.00 36.05           N  
ATOM   2769  HD1 HIS A 184     -45.919  11.103 -52.916  1.00 36.05           H  
ATOM   2770  CE1 HIS A 184     -45.271  12.068 -54.659  1.00 36.05           C  
ATOM   2771  HE1 HIS A 184     -46.150  12.631 -54.939  1.00 36.05           H  
ATOM   2772  NE2 HIS A 184     -44.155  11.995 -55.398  1.00 36.05           N  
ATOM   2773  N   LYS A 185     -44.516  11.185 -49.967  1.00 32.28           N  
ATOM   2774  H   LYS A 185     -44.911  11.505 -50.839  1.00 32.28           H  
ATOM   2775  CA  LYS A 185     -45.281  11.524 -48.743  1.00 32.28           C  
ATOM   2776  HA  LYS A 185     -44.578  11.639 -47.919  1.00 32.28           H  
ATOM   2777  C   LYS A 185     -46.326  10.486 -48.281  1.00 32.28           C  
ATOM   2778  CB  LYS A 185     -46.006  12.869 -48.974  1.00 32.28           C  
ATOM   2779  HB2 LYS A 185     -46.946  12.874 -48.421  1.00 32.28           H  
ATOM   2780  HB3 LYS A 185     -46.271  12.957 -50.028  1.00 32.28           H  
ATOM   2781  O   LYS A 185     -46.842   9.718 -49.080  1.00 32.28           O  
ATOM   2782  CG  LYS A 185     -45.213  14.108 -48.533  1.00 32.28           C  
ATOM   2783  HG2 LYS A 185     -45.140  14.108 -47.446  1.00 32.28           H  
ATOM   2784  HG3 LYS A 185     -44.207  14.078 -48.952  1.00 32.28           H  
ATOM   2785  CD  LYS A 185     -45.936  15.380 -49.018  1.00 32.28           C  
ATOM   2786  HD2 LYS A 185     -47.014  15.224 -48.999  1.00 32.28           H  
ATOM   2787  HD3 LYS A 185     -45.645  15.561 -50.052  1.00 32.28           H  
ATOM   2788  CE  LYS A 185     -45.594  16.623 -48.182  1.00 32.28           C  
ATOM   2789  HE2 LYS A 185     -44.572  16.529 -47.814  1.00 32.28           H  
ATOM   2790  HE3 LYS A 185     -45.650  17.499 -48.828  1.00 32.28           H  
ATOM   2791  NZ  LYS A 185     -46.542  16.782 -47.051  1.00 32.28           N  
ATOM   2792  HZ1 LYS A 185     -46.308  17.531 -46.415  1.00 32.28           H  
ATOM   2793  HZ2 LYS A 185     -47.502  16.860 -47.354  1.00 32.28           H  
ATOM   2794  HZ3 LYS A 185     -46.575  15.939 -46.494  1.00 32.28           H  
ATOM   2795  N   GLU A 186     -46.607  10.575 -46.976  1.00 31.49           N  
ATOM   2796  H   GLU A 186     -45.954  11.165 -46.480  1.00 31.49           H  
ATOM   2797  CA  GLU A 186     -47.881  10.434 -46.230  1.00 31.49           C  
ATOM   2798  HA  GLU A 186     -47.716   9.761 -45.389  1.00 31.49           H  
ATOM   2799  C   GLU A 186     -49.154   9.955 -46.966  1.00 31.49           C  
ATOM   2800  CB  GLU A 186     -48.233  11.833 -45.663  1.00 31.49           C  
ATOM   2801  HB2 GLU A 186     -48.431  12.484 -46.514  1.00 31.49           H  
ATOM   2802  HB3 GLU A 186     -49.157  11.764 -45.088  1.00 31.49           H  
ATOM   2803  O   GLU A 186     -49.564  10.581 -47.937  1.00 31.49           O  
ATOM   2804  CG  GLU A 186     -47.161  12.488 -44.764  1.00 31.49           C  
ATOM   2805  HG2 GLU A 186     -47.280  12.111 -43.748  1.00 31.49           H  
ATOM   2806  HG3 GLU A 186     -46.162  12.203 -45.094  1.00 31.49           H  
ATOM   2807  CD  GLU A 186     -47.220  14.026 -44.779  1.00 31.49           C  
ATOM   2808  OE1 GLU A 186     -46.958  14.659 -43.736  1.00 31.49           O  
ATOM   2809  OE2 GLU A 186     -47.365  14.610 -45.878  1.00 31.49           O  
ATOM   2810  N   GLU A 187     -49.874   8.993 -46.365  1.00 35.74           N  
ATOM   2811  H   GLU A 187     -49.410   8.392 -45.699  1.00 35.74           H  
ATOM   2812  CA  GLU A 187     -51.329   9.088 -46.108  1.00 35.74           C  
ATOM   2813  HA  GLU A 187     -51.500  10.076 -45.678  1.00 35.74           H  
ATOM   2814  C   GLU A 187     -51.773   8.098 -44.997  1.00 35.74           C  
ATOM   2815  CB  GLU A 187     -52.178   8.989 -47.400  1.00 35.74           C  
ATOM   2816  HB2 GLU A 187     -51.533   8.875 -48.271  1.00 35.74           H  
ATOM   2817  HB3 GLU A 187     -52.842   8.126 -47.353  1.00 35.74           H  
ATOM   2818  O   GLU A 187     -50.952   7.321 -44.501  1.00 35.74           O  
ATOM   2819  CG  GLU A 187     -53.010  10.283 -47.541  1.00 35.74           C  
ATOM   2820  HG2 GLU A 187     -52.353  11.138 -47.382  1.00 35.74           H  
ATOM   2821  HG3 GLU A 187     -53.759  10.297 -46.750  1.00 35.74           H  
ATOM   2822  CD  GLU A 187     -53.705  10.463 -48.901  1.00 35.74           C  
ATOM   2823  OE1 GLU A 187     -53.938  11.640 -49.269  1.00 35.74           O  
ATOM   2824  OE2 GLU A 187     -54.028   9.444 -49.553  1.00 35.74           O  
ATOM   2825  N   ASP A 188     -53.029   8.193 -44.539  1.00 32.30           N  
ATOM   2826  H   ASP A 188     -53.676   8.759 -45.069  1.00 32.30           H  
ATOM   2827  CA  ASP A 188     -53.565   7.582 -43.301  1.00 32.30           C  
ATOM   2828  HA  ASP A 188     -52.736   7.174 -42.722  1.00 32.30           H  
ATOM   2829  C   ASP A 188     -54.553   6.416 -43.569  1.00 32.30           C  
ATOM   2830  CB  ASP A 188     -54.206   8.716 -42.465  1.00 32.30           C  
ATOM   2831  HB2 ASP A 188     -55.074   9.094 -43.005  1.00 32.30           H  
ATOM   2832  HB3 ASP A 188     -53.487   9.531 -42.384  1.00 32.30           H  
ATOM   2833  O   ASP A 188     -55.037   6.239 -44.687  1.00 32.30           O  
ATOM   2834  CG  ASP A 188     -54.634   8.335 -41.037  1.00 32.30           C  
ATOM   2835  OD1 ASP A 188     -54.124   7.318 -40.507  1.00 32.30           O  
ATOM   2836  OD2 ASP A 188     -55.478   9.066 -40.475  1.00 32.30           O  
ATOM   2837  N   GLY A 189     -54.884   5.627 -42.539  1.00 36.13           N  
ATOM   2838  H   GLY A 189     -54.508   5.900 -41.642  1.00 36.13           H  
ATOM   2839  CA  GLY A 189     -55.942   4.608 -42.573  1.00 36.13           C  
ATOM   2840  HA2 GLY A 189     -56.220   4.396 -43.605  1.00 36.13           H  
ATOM   2841  HA3 GLY A 189     -56.823   5.009 -42.071  1.00 36.13           H  
ATOM   2842  C   GLY A 189     -55.549   3.277 -41.924  1.00 36.13           C  
ATOM   2843  O   GLY A 189     -54.764   2.505 -42.471  1.00 36.13           O  
ATOM   2844  N   GLY A 190     -56.133   2.964 -40.763  1.00 29.36           N  
ATOM   2845  H   GLY A 190     -56.795   3.619 -40.373  1.00 29.36           H  
ATOM   2846  CA  GLY A 190     -55.863   1.721 -40.030  1.00 29.36           C  
ATOM   2847  HA2 GLY A 190     -55.658   1.971 -38.989  1.00 29.36           H  
ATOM   2848  HA3 GLY A 190     -54.970   1.241 -40.429  1.00 29.36           H  
ATOM   2849  C   GLY A 190     -57.014   0.711 -40.051  1.00 29.36           C  
ATOM   2850  O   GLY A 190     -58.181   1.085 -40.010  1.00 29.36           O  
ATOM   2851  N   HIS A 191     -56.685  -0.583 -39.998  1.00 34.92           N  
ATOM   2852  H   HIS A 191     -55.720  -0.839 -40.149  1.00 34.92           H  
ATOM   2853  CA  HIS A 191     -57.562  -1.618 -39.436  1.00 34.92           C  
ATOM   2854  HA  HIS A 191     -58.065  -1.179 -38.574  1.00 34.92           H  
ATOM   2855  C   HIS A 191     -56.731  -2.807 -38.927  1.00 34.92           C  
ATOM   2856  CB  HIS A 191     -58.645  -2.059 -40.440  1.00 34.92           C  
ATOM   2857  HB2 HIS A 191     -58.557  -1.484 -41.362  1.00 34.92           H  
ATOM   2858  HB3 HIS A 191     -58.514  -3.110 -40.698  1.00 34.92           H  
ATOM   2859  O   HIS A 191     -55.704  -3.153 -39.507  1.00 34.92           O  
ATOM   2860  CG  HIS A 191     -60.035  -1.853 -39.887  1.00 34.92           C  
ATOM   2861  CD2 HIS A 191     -60.791  -0.715 -39.996  1.00 34.92           C  
ATOM   2862  HD2 HIS A 191     -60.508   0.190 -40.513  1.00 34.92           H  
ATOM   2863  ND1 HIS A 191     -60.756  -2.746 -39.122  1.00 34.92           N  
ATOM   2864  HD1 HIS A 191     -60.498  -3.701 -38.916  1.00 34.92           H  
ATOM   2865  CE1 HIS A 191     -61.919  -2.159 -38.787  1.00 34.92           C  
ATOM   2866  HE1 HIS A 191     -62.708  -2.619 -38.210  1.00 34.92           H  
ATOM   2867  NE2 HIS A 191     -61.983  -0.923 -39.294  1.00 34.92           N  
ATOM   2868  N   ALA A 192     -57.151  -3.435 -37.825  1.00 31.36           N  
ATOM   2869  H   ALA A 192     -58.017  -3.138 -37.400  1.00 31.36           H  
ATOM   2870  CA  ALA A 192     -56.375  -4.483 -37.157  1.00 31.36           C  
ATOM   2871  HA  ALA A 192     -55.346  -4.457 -37.517  1.00 31.36           H  
ATOM   2872  C   ALA A 192     -56.928  -5.895 -37.413  1.00 31.36           C  
ATOM   2873  CB  ALA A 192     -56.345  -4.170 -35.654  1.00 31.36           C  
ATOM   2874  HB1 ALA A 192     -55.913  -3.183 -35.492  1.00 31.36           H  
ATOM   2875  HB2 ALA A 192     -57.357  -4.190 -35.248  1.00 31.36           H  
ATOM   2876  HB3 ALA A 192     -55.737  -4.911 -35.135  1.00 31.36           H  
ATOM   2877  O   ALA A 192     -58.120  -6.117 -37.213  1.00 31.36           O  
ATOM   2878  N   VAL A 193     -56.055  -6.873 -37.710  1.00 38.02           N  
ATOM   2879  H   VAL A 193     -55.128  -6.609 -38.012  1.00 38.02           H  
ATOM   2880  CA  VAL A 193     -56.284  -8.299 -37.391  1.00 38.02           C  
ATOM   2881  HA  VAL A 193     -56.750  -8.301 -36.405  1.00 38.02           H  
ATOM   2882  C   VAL A 193     -54.964  -9.091 -37.236  1.00 38.02           C  
ATOM   2883  CB  VAL A 193     -57.321  -8.966 -38.348  1.00 38.02           C  
ATOM   2884  HB  VAL A 193     -57.577  -8.262 -39.140  1.00 38.02           H  
ATOM   2885  O   VAL A 193     -54.194  -9.285 -38.163  1.00 38.02           O  
ATOM   2886  CG1 VAL A 193     -56.905 -10.282 -39.019  1.00 38.02           C  
ATOM   2887 HG11 VAL A 193     -57.720 -10.661 -39.635  1.00 38.02           H  
ATOM   2888 HG12 VAL A 193     -56.634 -11.036 -38.280  1.00 38.02           H  
ATOM   2889 HG13 VAL A 193     -56.056 -10.105 -39.680  1.00 38.02           H  
ATOM   2890  CG2 VAL A 193     -58.610  -9.300 -37.576  1.00 38.02           C  
ATOM   2891 HG21 VAL A 193     -59.017  -8.407 -37.101  1.00 38.02           H  
ATOM   2892 HG22 VAL A 193     -58.411 -10.055 -36.815  1.00 38.02           H  
ATOM   2893 HG23 VAL A 193     -59.363  -9.677 -38.268  1.00 38.02           H  
ATOM   2894  N   LYS A 194     -54.722  -9.527 -35.995  1.00 33.47           N  
ATOM   2895  H   LYS A 194     -55.302  -9.072 -35.304  1.00 33.47           H  
ATOM   2896  CA  LYS A 194     -54.142 -10.808 -35.533  1.00 33.47           C  
ATOM   2897  HA  LYS A 194     -53.623 -10.594 -34.599  1.00 33.47           H  
ATOM   2898  C   LYS A 194     -53.104 -11.608 -36.381  1.00 33.47           C  
ATOM   2899  CB  LYS A 194     -55.348 -11.701 -35.168  1.00 33.47           C  
ATOM   2900  HB2 LYS A 194     -55.036 -12.740 -35.063  1.00 33.47           H  
ATOM   2901  HB3 LYS A 194     -56.083 -11.672 -35.971  1.00 33.47           H  
ATOM   2902  O   LYS A 194     -53.476 -12.462 -37.178  1.00 33.47           O  
ATOM   2903  CG  LYS A 194     -55.998 -11.279 -33.843  1.00 33.47           C  
ATOM   2904  HG2 LYS A 194     -56.378 -10.261 -33.924  1.00 33.47           H  
ATOM   2905  HG3 LYS A 194     -55.253 -11.320 -33.048  1.00 33.47           H  
ATOM   2906  CD  LYS A 194     -57.155 -12.223 -33.498  1.00 33.47           C  
ATOM   2907  HD2 LYS A 194     -56.783 -13.247 -33.457  1.00 33.47           H  
ATOM   2908  HD3 LYS A 194     -57.914 -12.151 -34.277  1.00 33.47           H  
ATOM   2909  CE  LYS A 194     -57.758 -11.839 -32.142  1.00 33.47           C  
ATOM   2910  HE2 LYS A 194     -58.050 -10.790 -32.177  1.00 33.47           H  
ATOM   2911  HE3 LYS A 194     -56.990 -11.950 -31.376  1.00 33.47           H  
ATOM   2912  NZ  LYS A 194     -58.935 -12.684 -31.820  1.00 33.47           N  
ATOM   2913  HZ1 LYS A 194     -59.327 -12.425 -30.926  1.00 33.47           H  
ATOM   2914  HZ2 LYS A 194     -58.673 -13.660 -31.788  1.00 33.47           H  
ATOM   2915  HZ3 LYS A 194     -59.650 -12.572 -32.523  1.00 33.47           H  
ATOM   2916  N   THR A 195     -51.878 -11.616 -35.829  1.00 30.49           N  
ATOM   2917  H   THR A 195     -51.658 -10.778 -35.308  1.00 30.49           H  
ATOM   2918  CA  THR A 195     -50.941 -12.761 -35.588  1.00 30.49           C  
ATOM   2919  HA  THR A 195     -50.359 -12.373 -34.752  1.00 30.49           H  
ATOM   2920  C   THR A 195     -49.845 -13.166 -36.600  1.00 30.49           C  
ATOM   2921  CB  THR A 195     -51.586 -14.059 -35.023  1.00 30.49           C  
ATOM   2922  HB  THR A 195     -51.386 -14.883 -35.707  1.00 30.49           H  
ATOM   2923  O   THR A 195     -50.072 -13.286 -37.791  1.00 30.49           O  
ATOM   2924  CG2 THR A 195     -51.038 -14.420 -33.640  1.00 30.49           C  
ATOM   2925 HG21 THR A 195     -51.468 -15.370 -33.322  1.00 30.49           H  
ATOM   2926 HG22 THR A 195     -51.300 -13.646 -32.919  1.00 30.49           H  
ATOM   2927 HG23 THR A 195     -49.954 -14.532 -33.678  1.00 30.49           H  
ATOM   2928  OG1 THR A 195     -52.976 -13.992 -34.852  1.00 30.49           O  
ATOM   2929  HG1 THR A 195     -53.322 -13.910 -35.743  1.00 30.49           H  
ATOM   2930  N   GLU A 196     -48.691 -13.506 -35.997  1.00 29.86           N  
ATOM   2931  H   GLU A 196     -48.681 -13.331 -35.003  1.00 29.86           H  
ATOM   2932  CA  GLU A 196     -47.519 -14.289 -36.458  1.00 29.86           C  
ATOM   2933  HA  GLU A 196     -46.888 -14.323 -35.570  1.00 29.86           H  
ATOM   2934  C   GLU A 196     -46.562 -13.729 -37.538  1.00 29.86           C  
ATOM   2935  CB  GLU A 196     -47.863 -15.775 -36.689  1.00 29.86           C  
ATOM   2936  HB2 GLU A 196     -48.498 -15.880 -37.569  1.00 29.86           H  
ATOM   2937  HB3 GLU A 196     -46.926 -16.300 -36.871  1.00 29.86           H  
ATOM   2938  O   GLU A 196     -46.944 -13.397 -38.652  1.00 29.86           O  
ATOM   2939  CG  GLU A 196     -48.560 -16.400 -35.465  1.00 29.86           C  
ATOM   2940  HG2 GLU A 196     -48.198 -15.896 -34.569  1.00 29.86           H  
ATOM   2941  HG3 GLU A 196     -49.632 -16.220 -35.537  1.00 29.86           H  
ATOM   2942  CD  GLU A 196     -48.315 -17.905 -35.291  1.00 29.86           C  
ATOM   2943  OE1 GLU A 196     -48.277 -18.323 -34.111  1.00 29.86           O  
ATOM   2944  OE2 GLU A 196     -48.128 -18.609 -36.306  1.00 29.86           O  
ATOM   2945  N   GLY A 197     -45.256 -13.727 -37.209  1.00 31.51           N  
ATOM   2946  H   GLY A 197     -45.021 -13.999 -36.265  1.00 31.51           H  
ATOM   2947  CA  GLY A 197     -44.137 -13.513 -38.145  1.00 31.51           C  
ATOM   2948  HA2 GLY A 197     -43.563 -14.438 -38.205  1.00 31.51           H  
ATOM   2949  HA3 GLY A 197     -44.531 -13.319 -39.142  1.00 31.51           H  
ATOM   2950  C   GLY A 197     -43.182 -12.351 -37.801  1.00 31.51           C  
ATOM   2951  O   GLY A 197     -43.616 -11.247 -37.507  1.00 31.51           O  
ATOM   2952  N   GLY A 198     -41.861 -12.587 -37.885  1.00 32.39           N  
ATOM   2953  H   GLY A 198     -41.589 -13.522 -38.152  1.00 32.39           H  
ATOM   2954  CA  GLY A 198     -40.830 -11.527 -37.981  1.00 32.39           C  
ATOM   2955  HA2 GLY A 198     -41.253 -10.697 -38.548  1.00 32.39           H  
ATOM   2956  HA3 GLY A 198     -39.995 -11.911 -38.567  1.00 32.39           H  
ATOM   2957  C   GLY A 198     -40.268 -10.930 -36.673  1.00 32.39           C  
ATOM   2958  O   GLY A 198     -40.708  -9.884 -36.207  1.00 32.39           O  
ATOM   2959  N   ARG A 199     -39.195 -11.514 -36.110  1.00 29.56           N  
ATOM   2960  H   ARG A 199     -38.815 -12.333 -36.564  1.00 29.56           H  
ATOM   2961  CA  ARG A 199     -38.465 -10.939 -34.953  1.00 29.56           C  
ATOM   2962  HA  ARG A 199     -39.174 -10.384 -34.338  1.00 29.56           H  
ATOM   2963  C   ARG A 199     -37.378  -9.927 -35.366  1.00 29.56           C  
ATOM   2964  CB  ARG A 199     -37.846 -12.049 -34.079  1.00 29.56           C  
ATOM   2965  HB2 ARG A 199     -37.286 -12.736 -34.713  1.00 29.56           H  
ATOM   2966  HB3 ARG A 199     -37.142 -11.580 -33.392  1.00 29.56           H  
ATOM   2967  O   ARG A 199     -36.218 -10.303 -35.512  1.00 29.56           O  
ATOM   2968  CG  ARG A 199     -38.855 -12.839 -33.235  1.00 29.56           C  
ATOM   2969  HG2 ARG A 199     -39.448 -12.147 -32.637  1.00 29.56           H  
ATOM   2970  HG3 ARG A 199     -39.516 -13.410 -33.887  1.00 29.56           H  
ATOM   2971  CD  ARG A 199     -38.089 -13.789 -32.299  1.00 29.56           C  
ATOM   2972  HD2 ARG A 199     -37.530 -14.503 -32.902  1.00 29.56           H  
ATOM   2973  HD3 ARG A 199     -37.385 -13.196 -31.715  1.00 29.56           H  
ATOM   2974  NE  ARG A 199     -38.991 -14.517 -31.384  1.00 29.56           N  
ATOM   2975  HE  ARG A 199     -39.963 -14.563 -31.653  1.00 29.56           H  
ATOM   2976  NH1 ARG A 199     -37.427 -15.157 -29.821  1.00 29.56           N  
ATOM   2977 HH11 ARG A 199     -37.198 -15.670 -28.982  1.00 29.56           H  
ATOM   2978 HH12 ARG A 199     -36.698 -14.767 -30.401  1.00 29.56           H  
ATOM   2979  NH2 ARG A 199     -39.562 -15.725 -29.540  1.00 29.56           N  
ATOM   2980 HH21 ARG A 199     -40.523 -15.748 -29.850  1.00 29.56           H  
ATOM   2981 HH22 ARG A 199     -39.314 -16.205 -28.687  1.00 29.56           H  
ATOM   2982  CZ  ARG A 199     -38.657 -15.125 -30.258  1.00 29.56           C  
ATOM   2983  N   GLY A 200     -37.714  -8.639 -35.446  1.00 32.69           N  
ATOM   2984  H   GLY A 200     -38.694  -8.402 -35.394  1.00 32.69           H  
ATOM   2985  CA  GLY A 200     -36.735  -7.540 -35.544  1.00 32.69           C  
ATOM   2986  HA2 GLY A 200     -37.179  -6.723 -36.112  1.00 32.69           H  
ATOM   2987  HA3 GLY A 200     -35.845  -7.870 -36.079  1.00 32.69           H  
ATOM   2988  C   GLY A 200     -36.327  -6.992 -34.167  1.00 32.69           C  
ATOM   2989  O   GLY A 200     -37.003  -6.122 -33.626  1.00 32.69           O  
ATOM   2990  N   ARG A 201     -35.240  -7.493 -33.559  1.00 32.09           N  
ATOM   2991  H   ARG A 201     -34.700  -8.188 -34.054  1.00 32.09           H  
ATOM   2992  CA  ARG A 201     -34.862  -7.132 -32.173  1.00 32.09           C  
ATOM   2993  HA  ARG A 201     -35.776  -6.860 -31.645  1.00 32.09           H  
ATOM   2994  C   ARG A 201     -33.957  -5.890 -32.101  1.00 32.09           C  
ATOM   2995  CB  ARG A 201     -34.270  -8.360 -31.443  1.00 32.09           C  
ATOM   2996  HB2 ARG A 201     -33.262  -8.558 -31.809  1.00 32.09           H  
ATOM   2997  HB3 ARG A 201     -34.887  -9.230 -31.667  1.00 32.09           H  
ATOM   2998  O   ARG A 201     -32.740  -6.030 -31.997  1.00 32.09           O  
ATOM   2999  CG  ARG A 201     -34.246  -8.170 -29.912  1.00 32.09           C  
ATOM   3000  HG2 ARG A 201     -33.686  -7.270 -29.656  1.00 32.09           H  
ATOM   3001  HG3 ARG A 201     -35.273  -8.048 -29.568  1.00 32.09           H  
ATOM   3002  CD  ARG A 201     -33.611  -9.371 -29.189  1.00 32.09           C  
ATOM   3003  HD2 ARG A 201     -33.999 -10.290 -29.630  1.00 32.09           H  
ATOM   3004  HD3 ARG A 201     -32.532  -9.337 -29.346  1.00 32.09           H  
ATOM   3005  NE  ARG A 201     -33.925  -9.371 -27.741  1.00 32.09           N  
ATOM   3006  HE  ARG A 201     -34.680  -8.768 -27.449  1.00 32.09           H  
ATOM   3007  NH1 ARG A 201     -32.340 -10.880 -27.021  1.00 32.09           N  
ATOM   3008 HH11 ARG A 201     -31.944 -11.436 -26.276  1.00 32.09           H  
ATOM   3009 HH12 ARG A 201     -31.970 -10.943 -27.958  1.00 32.09           H  
ATOM   3010  NH2 ARG A 201     -33.806 -10.053 -25.565  1.00 32.09           N  
ATOM   3011 HH21 ARG A 201     -33.363 -10.584 -24.830  1.00 32.09           H  
ATOM   3012 HH22 ARG A 201     -34.573  -9.445 -25.316  1.00 32.09           H  
ATOM   3013  CZ  ARG A 201     -33.358 -10.097 -26.789  1.00 32.09           C  
ATOM   3014  N   LEU A 202     -34.540  -4.686 -32.061  1.00 35.06           N  
ATOM   3015  H   LEU A 202     -35.536  -4.626 -32.214  1.00 35.06           H  
ATOM   3016  CA  LEU A 202     -33.806  -3.478 -31.643  1.00 35.06           C  
ATOM   3017  HA  LEU A 202     -32.938  -3.358 -32.292  1.00 35.06           H  
ATOM   3018  C   LEU A 202     -33.290  -3.660 -30.204  1.00 35.06           C  
ATOM   3019  CB  LEU A 202     -34.676  -2.204 -31.747  1.00 35.06           C  
ATOM   3020  HB2 LEU A 202     -35.733  -2.455 -31.660  1.00 35.06           H  
ATOM   3021  HB3 LEU A 202     -34.431  -1.561 -30.901  1.00 35.06           H  
ATOM   3022  O   LEU A 202     -34.067  -3.722 -29.251  1.00 35.06           O  
ATOM   3023  CG  LEU A 202     -34.428  -1.378 -33.022  1.00 35.06           C  
ATOM   3024  HG  LEU A 202     -33.354  -1.277 -33.179  1.00 35.06           H  
ATOM   3025  CD1 LEU A 202     -35.050  -2.035 -34.252  1.00 35.06           C  
ATOM   3026 HD11 LEU A 202     -34.860  -1.421 -35.133  1.00 35.06           H  
ATOM   3027 HD12 LEU A 202     -36.127  -2.139 -34.121  1.00 35.06           H  
ATOM   3028 HD13 LEU A 202     -34.609  -3.018 -34.417  1.00 35.06           H  
ATOM   3029  CD2 LEU A 202     -35.014   0.025 -32.864  1.00 35.06           C  
ATOM   3030 HD21 LEU A 202     -34.826   0.606 -33.767  1.00 35.06           H  
ATOM   3031 HD22 LEU A 202     -34.546   0.535 -32.021  1.00 35.06           H  
ATOM   3032 HD23 LEU A 202     -36.090  -0.034 -32.700  1.00 35.06           H  
ATOM   3033  N   ARG A 203     -31.969  -3.761 -30.036  1.00 33.00           N  
ATOM   3034  H   ARG A 203     -31.385  -3.734 -30.860  1.00 33.00           H  
ATOM   3035  CA  ARG A 203     -31.334  -4.025 -28.738  1.00 33.00           C  
ATOM   3036  HA  ARG A 203     -32.063  -4.523 -28.099  1.00 33.00           H  
ATOM   3037  C   ARG A 203     -30.973  -2.712 -28.035  1.00 33.00           C  
ATOM   3038  CB  ARG A 203     -30.158  -5.003 -28.939  1.00 33.00           C  
ATOM   3039  HB2 ARG A 203     -30.456  -5.759 -29.666  1.00 33.00           H  
ATOM   3040  HB3 ARG A 203     -29.294  -4.474 -29.339  1.00 33.00           H  
ATOM   3041  O   ARG A 203     -29.827  -2.278 -28.071  1.00 33.00           O  
ATOM   3042  CG  ARG A 203     -29.777  -5.728 -27.637  1.00 33.00           C  
ATOM   3043  HG2 ARG A 203     -30.650  -6.258 -27.256  1.00 33.00           H  
ATOM   3044  HG3 ARG A 203     -29.450  -5.001 -26.893  1.00 33.00           H  
ATOM   3045  CD  ARG A 203     -28.647  -6.736 -27.893  1.00 33.00           C  
ATOM   3046  HD2 ARG A 203     -28.920  -7.362 -28.743  1.00 33.00           H  
ATOM   3047  HD3 ARG A 203     -27.741  -6.184 -28.143  1.00 33.00           H  
ATOM   3048  NE  ARG A 203     -28.396  -7.598 -26.719  1.00 33.00           N  
ATOM   3049  HE  ARG A 203     -28.881  -7.359 -25.866  1.00 33.00           H  
ATOM   3050  NH1 ARG A 203     -26.680  -8.846 -27.611  1.00 33.00           N  
ATOM   3051 HH11 ARG A 203     -25.947  -9.529 -27.487  1.00 33.00           H  
ATOM   3052 HH12 ARG A 203     -26.671  -8.251 -28.428  1.00 33.00           H  
ATOM   3053  NH2 ARG A 203     -27.381  -9.265 -25.540  1.00 33.00           N  
ATOM   3054 HH21 ARG A 203     -26.633  -9.937 -25.447  1.00 33.00           H  
ATOM   3055 HH22 ARG A 203     -27.868  -8.981 -24.702  1.00 33.00           H  
ATOM   3056  CZ  ARG A 203     -27.493  -8.562 -26.631  1.00 33.00           C  
ATOM   3057  N   ARG A 204     -31.963  -2.081 -27.395  1.00 32.50           N  
ATOM   3058  H   ARG A 204     -32.889  -2.479 -27.465  1.00 32.50           H  
ATOM   3059  CA  ARG A 204     -31.776  -0.908 -26.522  1.00 32.50           C  
ATOM   3060  HA  ARG A 204     -30.728  -0.610 -26.554  1.00 32.50           H  
ATOM   3061  C   ARG A 204     -32.105  -1.299 -25.076  1.00 32.50           C  
ATOM   3062  CB  ARG A 204     -32.622   0.273 -27.054  1.00 32.50           C  
ATOM   3063  HB2 ARG A 204     -33.651   0.185 -26.705  1.00 32.50           H  
ATOM   3064  HB3 ARG A 204     -32.637   0.227 -28.143  1.00 32.50           H  
ATOM   3065  O   ARG A 204     -33.273  -1.458 -24.745  1.00 32.50           O  
ATOM   3066  CG  ARG A 204     -32.049   1.647 -26.659  1.00 32.50           C  
ATOM   3067  HG2 ARG A 204     -31.960   1.718 -25.575  1.00 32.50           H  
ATOM   3068  HG3 ARG A 204     -31.055   1.737 -27.097  1.00 32.50           H  
ATOM   3069  CD  ARG A 204     -32.938   2.796 -27.172  1.00 32.50           C  
ATOM   3070  HD2 ARG A 204     -33.744   2.960 -26.457  1.00 32.50           H  
ATOM   3071  HD3 ARG A 204     -33.391   2.494 -28.116  1.00 32.50           H  
ATOM   3072  NE  ARG A 204     -32.164   4.035 -27.421  1.00 32.50           N  
ATOM   3073  HE  ARG A 204     -31.364   3.937 -28.030  1.00 32.50           H  
ATOM   3074  NH1 ARG A 204     -33.404   5.557 -26.208  1.00 32.50           N  
ATOM   3075 HH11 ARG A 204     -33.996   4.814 -25.864  1.00 32.50           H  
ATOM   3076 HH12 ARG A 204     -33.583   6.512 -25.932  1.00 32.50           H  
ATOM   3077  NH2 ARG A 204     -31.697   6.263 -27.444  1.00 32.50           N  
ATOM   3078 HH21 ARG A 204     -31.894   7.205 -27.138  1.00 32.50           H  
ATOM   3079 HH22 ARG A 204     -30.932   6.107 -28.085  1.00 32.50           H  
ATOM   3080  CZ  ARG A 204     -32.427   5.269 -27.021  1.00 32.50           C  
ATOM   3081  N   GLY A 205     -31.081  -1.473 -24.238  1.00 30.76           N  
ATOM   3082  H   GLY A 205     -30.145  -1.433 -24.614  1.00 30.76           H  
ATOM   3083  CA  GLY A 205     -31.220  -1.832 -22.819  1.00 30.76           C  
ATOM   3084  HA2 GLY A 205     -30.895  -0.983 -22.217  1.00 30.76           H  
ATOM   3085  HA3 GLY A 205     -32.266  -2.024 -22.577  1.00 30.76           H  
ATOM   3086  C   GLY A 205     -30.412  -3.063 -22.385  1.00 30.76           C  
ATOM   3087  O   GLY A 205     -29.916  -3.813 -23.222  1.00 30.76           O  
ATOM   3088  N   VAL A 206     -30.319  -3.230 -21.058  1.00 32.43           N  
ATOM   3089  H   VAL A 206     -30.817  -2.551 -20.499  1.00 32.43           H  
ATOM   3090  CA  VAL A 206     -29.689  -4.328 -20.289  1.00 32.43           C  
ATOM   3091  HA  VAL A 206     -29.586  -3.939 -19.276  1.00 32.43           H  
ATOM   3092  C   VAL A 206     -28.245  -4.712 -20.663  1.00 32.43           C  
ATOM   3093  CB  VAL A 206     -30.613  -5.556 -20.111  1.00 32.43           C  
ATOM   3094  HB  VAL A 206     -30.035  -6.331 -19.607  1.00 32.43           H  
ATOM   3095  O   VAL A 206     -27.991  -5.683 -21.369  1.00 32.43           O  
ATOM   3096  CG1 VAL A 206     -31.789  -5.179 -19.200  1.00 32.43           C  
ATOM   3097 HG11 VAL A 206     -32.400  -4.397 -19.650  1.00 32.43           H  
ATOM   3098 HG12 VAL A 206     -32.411  -6.059 -19.036  1.00 32.43           H  
ATOM   3099 HG13 VAL A 206     -31.422  -4.855 -18.226  1.00 32.43           H  
ATOM   3100  CG2 VAL A 206     -31.188  -6.146 -21.405  1.00 32.43           C  
ATOM   3101 HG21 VAL A 206     -31.882  -5.448 -21.873  1.00 32.43           H  
ATOM   3102 HG22 VAL A 206     -31.713  -7.069 -21.161  1.00 32.43           H  
ATOM   3103 HG23 VAL A 206     -30.376  -6.378 -22.095  1.00 32.43           H  
ATOM   3104  N   GLY A 207     -27.287  -3.970 -20.089  1.00 33.02           N  
ATOM   3105  H   GLY A 207     -27.561  -3.114 -19.628  1.00 33.02           H  
ATOM   3106  CA  GLY A 207     -25.890  -4.407 -19.916  1.00 33.02           C  
ATOM   3107  HA2 GLY A 207     -25.664  -5.233 -20.591  1.00 33.02           H  
ATOM   3108  HA3 GLY A 207     -25.228  -3.579 -20.171  1.00 33.02           H  
ATOM   3109  C   GLY A 207     -25.543  -4.858 -18.484  1.00 33.02           C  
ATOM   3110  O   GLY A 207     -24.578  -5.581 -18.281  1.00 33.02           O  
ATOM   3111  N   TRP A 208     -26.339  -4.469 -17.480  1.00 35.25           N  
ATOM   3112  H   TRP A 208     -27.118  -3.862 -17.695  1.00 35.25           H  
ATOM   3113  CA  TRP A 208     -25.997  -4.632 -16.056  1.00 35.25           C  
ATOM   3114  HA  TRP A 208     -24.930  -4.440 -15.944  1.00 35.25           H  
ATOM   3115  C   TRP A 208     -26.253  -6.039 -15.484  1.00 35.25           C  
ATOM   3116  CB  TRP A 208     -26.761  -3.585 -15.219  1.00 35.25           C  
ATOM   3117  HB2 TRP A 208     -26.130  -3.293 -14.380  1.00 35.25           H  
ATOM   3118  HB3 TRP A 208     -27.642  -4.065 -14.794  1.00 35.25           H  
ATOM   3119  O   TRP A 208     -25.746  -6.366 -14.415  1.00 35.25           O  
ATOM   3120  CG  TRP A 208     -27.231  -2.341 -15.924  1.00 35.25           C  
ATOM   3121  CD1 TRP A 208     -28.523  -2.060 -16.209  1.00 35.25           C  
ATOM   3122  HD1 TRP A 208     -29.359  -2.690 -15.944  1.00 35.25           H  
ATOM   3123  CD2 TRP A 208     -26.453  -1.214 -16.443  1.00 35.25           C  
ATOM   3124  CE2 TRP A 208     -27.358  -0.280 -17.036  1.00 35.25           C  
ATOM   3125  CE3 TRP A 208     -25.079  -0.888 -16.488  1.00 35.25           C  
ATOM   3126  HE3 TRP A 208     -24.354  -1.581 -16.088  1.00 35.25           H  
ATOM   3127  NE1 TRP A 208     -28.603  -0.845 -16.861  1.00 35.25           N  
ATOM   3128  HE1 TRP A 208     -29.476  -0.414 -17.129  1.00 35.25           H  
ATOM   3129  CH2 TRP A 208     -25.552   1.202 -17.670  1.00 35.25           C  
ATOM   3130  HH2 TRP A 208     -25.188   2.095 -18.157  1.00 35.25           H  
ATOM   3131  CZ2 TRP A 208     -26.927   0.915 -17.634  1.00 35.25           C  
ATOM   3132  HZ2 TRP A 208     -27.636   1.592 -18.087  1.00 35.25           H  
ATOM   3133  CZ3 TRP A 208     -24.634   0.303 -17.097  1.00 35.25           C  
ATOM   3134  HZ3 TRP A 208     -23.577   0.512 -17.160  1.00 35.25           H  
ATOM   3135  N   GLU A 209     -27.051  -6.866 -16.165  1.00 33.76           N  
ATOM   3136  H   GLU A 209     -27.392  -6.559 -17.065  1.00 33.76           H  
ATOM   3137  CA  GLU A 209     -27.616  -8.124 -15.631  1.00 33.76           C  
ATOM   3138  HA  GLU A 209     -27.984  -7.935 -14.622  1.00 33.76           H  
ATOM   3139  C   GLU A 209     -26.600  -9.275 -15.489  1.00 33.76           C  
ATOM   3140  CB  GLU A 209     -28.820  -8.555 -16.493  1.00 33.76           C  
ATOM   3141  HB2 GLU A 209     -29.219  -9.493 -16.107  1.00 33.76           H  
ATOM   3142  HB3 GLU A 209     -28.481  -8.717 -17.516  1.00 33.76           H  
ATOM   3143  O   GLU A 209     -26.949 -10.350 -15.011  1.00 33.76           O  
ATOM   3144  CG  GLU A 209     -29.950  -7.512 -16.482  1.00 33.76           C  
ATOM   3145  HG2 GLU A 209     -29.585  -6.581 -16.916  1.00 33.76           H  
ATOM   3146  HG3 GLU A 209     -30.225  -7.310 -15.447  1.00 33.76           H  
ATOM   3147  CD  GLU A 209     -31.190  -7.963 -17.270  1.00 33.76           C  
ATOM   3148  OE1 GLU A 209     -32.308  -7.689 -16.782  1.00 33.76           O  
ATOM   3149  OE2 GLU A 209     -31.019  -8.483 -18.397  1.00 33.76           O  
ATOM   3150  N   ILE A 210     -25.343  -9.055 -15.886  1.00 36.84           N  
ATOM   3151  H   ILE A 210     -25.132  -8.144 -16.267  1.00 36.84           H  
ATOM   3152  CA  ILE A 210     -24.249 -10.041 -15.809  1.00 36.84           C  
ATOM   3153  HA  ILE A 210     -24.698 -11.030 -15.719  1.00 36.84           H  
ATOM   3154  C   ILE A 210     -23.409  -9.845 -14.521  1.00 36.84           C  
ATOM   3155  CB  ILE A 210     -23.433 -10.039 -17.135  1.00 36.84           C  
ATOM   3156  HB  ILE A 210     -22.827  -9.133 -17.163  1.00 36.84           H  
ATOM   3157  O   ILE A 210     -22.588 -10.690 -14.171  1.00 36.84           O  
ATOM   3158  CG1 ILE A 210     -24.373 -10.030 -18.375  1.00 36.84           C  
ATOM   3159 HG12 ILE A 210     -24.976  -9.121 -18.363  1.00 36.84           H  
ATOM   3160 HG13 ILE A 210     -25.049 -10.883 -18.317  1.00 36.84           H  
ATOM   3161  CG2 ILE A 210     -22.493 -11.258 -17.217  1.00 36.84           C  
ATOM   3162 HG21 ILE A 210     -21.893 -11.224 -18.127  1.00 36.84           H  
ATOM   3163 HG22 ILE A 210     -23.070 -12.183 -17.193  1.00 36.84           H  
ATOM   3164 HG23 ILE A 210     -21.786 -11.257 -16.388  1.00 36.84           H  
ATOM   3165  CD1 ILE A 210     -23.679 -10.050 -19.743  1.00 36.84           C  
ATOM   3166 HD11 ILE A 210     -22.921  -9.268 -19.785  1.00 36.84           H  
ATOM   3167 HD12 ILE A 210     -24.419  -9.868 -20.523  1.00 36.84           H  
ATOM   3168 HD13 ILE A 210     -23.219 -11.021 -19.927  1.00 36.84           H  
ATOM   3169  N   SER A 211     -23.637  -8.765 -13.759  1.00 31.32           N  
ATOM   3170  H   SER A 211     -24.378  -8.136 -14.032  1.00 31.32           H  
ATOM   3171  CA  SER A 211     -23.016  -8.566 -12.442  1.00 31.32           C  
ATOM   3172  HA  SER A 211     -22.014  -8.995 -12.454  1.00 31.32           H  
ATOM   3173  C   SER A 211     -23.824  -9.240 -11.328  1.00 31.32           C  
ATOM   3174  CB  SER A 211     -22.868  -7.077 -12.129  1.00 31.32           C  
ATOM   3175  HB2 SER A 211     -22.253  -6.600 -12.892  1.00 31.32           H  
ATOM   3176  HB3 SER A 211     -23.853  -6.611 -12.123  1.00 31.32           H  
ATOM   3177  O   SER A 211     -25.002  -8.946 -11.135  1.00 31.32           O  
ATOM   3178  OG  SER A 211     -22.262  -6.913 -10.856  1.00 31.32           O  
ATOM   3179  HG  SER A 211     -22.575  -6.079 -10.497  1.00 31.32           H  
ATOM   3180  N   LEU A 212     -23.166 -10.072 -10.513  1.00 30.62           N  
ATOM   3181  H   LEU A 212     -22.208 -10.293 -10.744  1.00 30.62           H  
ATOM   3182  CA  LEU A 212     -23.753 -10.664  -9.300  1.00 30.62           C  
ATOM   3183  HA  LEU A 212     -24.759 -11.006  -9.543  1.00 30.62           H  
ATOM   3184  C   LEU A 212     -23.938  -9.656  -8.144  1.00 30.62           C  
ATOM   3185  CB  LEU A 212     -22.904 -11.876  -8.865  1.00 30.62           C  
ATOM   3186  HB2 LEU A 212     -21.858 -11.572  -8.832  1.00 30.62           H  
ATOM   3187  HB3 LEU A 212     -23.190 -12.169  -7.854  1.00 30.62           H  
ATOM   3188  O   LEU A 212     -24.508 -10.006  -7.108  1.00 30.62           O  
ATOM   3189  CG  LEU A 212     -23.050 -13.112  -9.775  1.00 30.62           C  
ATOM   3190  HG  LEU A 212     -22.882 -12.826 -10.813  1.00 30.62           H  
ATOM   3191  CD1 LEU A 212     -22.003 -14.157  -9.389  1.00 30.62           C  
ATOM   3192 HD11 LEU A 212     -22.090 -15.025 -10.043  1.00 30.62           H  
ATOM   3193 HD12 LEU A 212     -22.147 -14.472  -8.355  1.00 30.62           H  
ATOM   3194 HD13 LEU A 212     -21.003 -13.739  -9.503  1.00 30.62           H  
ATOM   3195  CD2 LEU A 212     -24.431 -13.763  -9.647  1.00 30.62           C  
ATOM   3196 HD21 LEU A 212     -25.202 -13.086 -10.016  1.00 30.62           H  
ATOM   3197 HD22 LEU A 212     -24.632 -14.018  -8.606  1.00 30.62           H  
ATOM   3198 HD23 LEU A 212     -24.462 -14.670 -10.250  1.00 30.62           H  
ATOM   3199  N   ARG A 213     -23.479  -8.406  -8.301  1.00 36.18           N  
ATOM   3200  H   ARG A 213     -23.082  -8.169  -9.199  1.00 36.18           H  
ATOM   3201  CA  ARG A 213     -23.656  -7.320  -7.325  1.00 36.18           C  
ATOM   3202  HA  ARG A 213     -23.992  -7.741  -6.378  1.00 36.18           H  
ATOM   3203  C   ARG A 213     -24.732  -6.343  -7.801  1.00 36.18           C  
ATOM   3204  CB  ARG A 213     -22.318  -6.602  -7.069  1.00 36.18           C  
ATOM   3205  HB2 ARG A 213     -22.508  -5.734  -6.438  1.00 36.18           H  
ATOM   3206  HB3 ARG A 213     -21.910  -6.250  -8.016  1.00 36.18           H  
ATOM   3207  O   ARG A 213     -24.637  -5.795  -8.898  1.00 36.18           O  
ATOM   3208  CG  ARG A 213     -21.281  -7.498  -6.368  1.00 36.18           C  
ATOM   3209  HG2 ARG A 213     -21.054  -8.362  -6.993  1.00 36.18           H  
ATOM   3210  HG3 ARG A 213     -21.690  -7.845  -5.419  1.00 36.18           H  
ATOM   3211  CD  ARG A 213     -19.988  -6.715  -6.104  1.00 36.18           C  
ATOM   3212  HD2 ARG A 213     -20.237  -5.810  -5.550  1.00 36.18           H  
ATOM   3213  HD3 ARG A 213     -19.557  -6.411  -7.058  1.00 36.18           H  
ATOM   3214  NE  ARG A 213     -18.992  -7.518  -5.363  1.00 36.18           N  
ATOM   3215  HE  ARG A 213     -18.682  -8.380  -5.789  1.00 36.18           H  
ATOM   3216  NH1 ARG A 213     -18.653  -6.114  -3.560  1.00 36.18           N  
ATOM   3217 HH11 ARG A 213     -18.157  -5.920  -2.702  1.00 36.18           H  
ATOM   3218 HH12 ARG A 213     -19.298  -5.412  -3.895  1.00 36.18           H  
ATOM   3219  NH2 ARG A 213     -17.473  -7.964  -3.726  1.00 36.18           N  
ATOM   3220 HH21 ARG A 213     -16.982  -7.582  -2.930  1.00 36.18           H  
ATOM   3221 HH22 ARG A 213     -17.125  -8.797  -4.179  1.00 36.18           H  
ATOM   3222  CZ  ARG A 213     -18.385  -7.194  -4.227  1.00 36.18           C  
ATOM   3223  N   GLN A 214     -25.726  -6.085  -6.949  1.00 32.20           N  
ATOM   3224  H   GLN A 214     -25.693  -6.527  -6.042  1.00 32.20           H  
ATOM   3225  CA  GLN A 214     -26.645  -4.956  -7.128  1.00 32.20           C  
ATOM   3226  HA  GLN A 214     -27.098  -5.020  -8.117  1.00 32.20           H  
ATOM   3227  C   GLN A 214     -25.861  -3.636  -7.050  1.00 32.20           C  
ATOM   3228  CB  GLN A 214     -27.757  -4.995  -6.059  1.00 32.20           C  
ATOM   3229  HB2 GLN A 214     -27.303  -5.124  -5.076  1.00 32.20           H  
ATOM   3230  HB3 GLN A 214     -28.289  -4.044  -6.065  1.00 32.20           H  
ATOM   3231  O   GLN A 214     -24.875  -3.549  -6.317  1.00 32.20           O  
ATOM   3232  CG  GLN A 214     -28.778  -6.119  -6.318  1.00 32.20           C  
ATOM   3233  HG2 GLN A 214     -28.262  -7.077  -6.382  1.00 32.20           H  
ATOM   3234  HG3 GLN A 214     -29.263  -5.933  -7.276  1.00 32.20           H  
ATOM   3235  CD  GLN A 214     -29.849  -6.232  -5.233  1.00 32.20           C  
ATOM   3236  NE2 GLN A 214     -31.027  -6.723  -5.553  1.00 32.20           N  
ATOM   3237 HE21 GLN A 214     -31.254  -6.952  -6.510  1.00 32.20           H  
ATOM   3238 HE22 GLN A 214     -31.712  -6.724  -4.811  1.00 32.20           H  
ATOM   3239  OE1 GLN A 214     -29.651  -5.940  -4.070  1.00 32.20           O  
ATOM   3240  N   ARG A 215     -26.303  -2.601  -7.779  1.00 32.21           N  
ATOM   3241  H   ARG A 215     -27.138  -2.723  -8.335  1.00 32.21           H  
ATOM   3242  CA  ARG A 215     -25.763  -1.243  -7.594  1.00 32.21           C  
ATOM   3243  HA  ARG A 215     -24.693  -1.266  -7.799  1.00 32.21           H  
ATOM   3244  C   ARG A 215     -25.966  -0.807  -6.132  1.00 32.21           C  
ATOM   3245  CB  ARG A 215     -26.442  -0.218  -8.522  1.00 32.21           C  
ATOM   3246  HB2 ARG A 215     -26.216   0.779  -8.146  1.00 32.21           H  
ATOM   3247  HB3 ARG A 215     -27.524  -0.351  -8.485  1.00 32.21           H  
ATOM   3248  O   ARG A 215     -27.054  -1.060  -5.606  1.00 32.21           O  
ATOM   3249  CG  ARG A 215     -25.953  -0.293  -9.976  1.00 32.21           C  
ATOM   3250  HG2 ARG A 215     -26.233  -1.254 -10.409  1.00 32.21           H  
ATOM   3251  HG3 ARG A 215     -24.867  -0.200  -9.990  1.00 32.21           H  
ATOM   3252  CD  ARG A 215     -26.567   0.848 -10.802  1.00 32.21           C  
ATOM   3253  HD2 ARG A 215     -26.339   1.793 -10.309  1.00 32.21           H  
ATOM   3254  HD3 ARG A 215     -27.649   0.718 -10.831  1.00 32.21           H  
ATOM   3255  NE  ARG A 215     -26.030   0.882 -12.179  1.00 32.21           N  
ATOM   3256  HE  ARG A 215     -25.297   0.223 -12.399  1.00 32.21           H  
ATOM   3257  NH1 ARG A 215     -27.238   2.681 -12.943  1.00 32.21           N  
ATOM   3258 HH11 ARG A 215     -27.633   2.791 -12.021  1.00 32.21           H  
ATOM   3259 HH12 ARG A 215     -27.385   3.386 -13.651  1.00 32.21           H  
ATOM   3260  NH2 ARG A 215     -25.772   1.689 -14.296  1.00 32.21           N  
ATOM   3261 HH21 ARG A 215     -25.987   2.357 -15.023  1.00 32.21           H  
ATOM   3262 HH22 ARG A 215     -25.077   0.986 -14.506  1.00 32.21           H  
ATOM   3263  CZ  ARG A 215     -26.347   1.745 -13.129  1.00 32.21           C  
ATOM   3264  N   PRO A 216     -24.991  -0.121  -5.507  1.00 38.95           N  
ATOM   3265  CA  PRO A 216     -25.219   0.576  -4.247  1.00 38.95           C  
ATOM   3266  HA  PRO A 216     -25.363  -0.162  -3.459  1.00 38.95           H  
ATOM   3267  C   PRO A 216     -26.453   1.479  -4.350  1.00 38.95           C  
ATOM   3268  CB  PRO A 216     -23.942   1.376  -3.967  1.00 38.95           C  
ATOM   3269  HB2 PRO A 216     -23.730   1.426  -2.899  1.00 38.95           H  
ATOM   3270  HB3 PRO A 216     -24.020   2.378  -4.388  1.00 38.95           H  
ATOM   3271  O   PRO A 216     -26.686   2.115  -5.381  1.00 38.95           O  
ATOM   3272  CG  PRO A 216     -22.867   0.594  -4.720  1.00 38.95           C  
ATOM   3273  HG2 PRO A 216     -22.022   1.225  -4.991  1.00 38.95           H  
ATOM   3274  HG3 PRO A 216     -22.537  -0.251  -4.115  1.00 38.95           H  
ATOM   3275  CD  PRO A 216     -23.619   0.087  -5.950  1.00 38.95           C  
ATOM   3276  HD2 PRO A 216     -23.166  -0.840  -6.301  1.00 38.95           H  
ATOM   3277  HD3 PRO A 216     -23.599   0.846  -6.732  1.00 38.95           H  
ATOM   3278  N   VAL A 217     -27.272   1.502  -3.299  1.00 42.17           N  
ATOM   3279  H   VAL A 217     -27.000   1.010  -2.460  1.00 42.17           H  
ATOM   3280  CA  VAL A 217     -28.467   2.352  -3.260  1.00 42.17           C  
ATOM   3281  HA  VAL A 217     -29.001   2.233  -4.203  1.00 42.17           H  
ATOM   3282  C   VAL A 217     -28.010   3.805  -3.096  1.00 42.17           C  
ATOM   3283  CB  VAL A 217     -29.425   1.938  -2.126  1.00 42.17           C  
ATOM   3284  HB  VAL A 217     -28.924   2.042  -1.163  1.00 42.17           H  
ATOM   3285  O   VAL A 217     -27.286   4.070  -2.137  1.00 42.17           O  
ATOM   3286  CG1 VAL A 217     -30.695   2.801  -2.118  1.00 42.17           C  
ATOM   3287 HG11 VAL A 217     -30.436   3.835  -1.891  1.00 42.17           H  
ATOM   3288 HG12 VAL A 217     -31.186   2.760  -3.090  1.00 42.17           H  
ATOM   3289 HG13 VAL A 217     -31.378   2.447  -1.345  1.00 42.17           H  
ATOM   3290  CG2 VAL A 217     -29.873   0.476  -2.282  1.00 42.17           C  
ATOM   3291 HG21 VAL A 217     -30.358   0.333  -3.248  1.00 42.17           H  
ATOM   3292 HG22 VAL A 217     -30.564   0.211  -1.482  1.00 42.17           H  
ATOM   3293 HG23 VAL A 217     -29.012  -0.189  -2.218  1.00 42.17           H  
ATOM   3294  N   PRO A 218     -28.414   4.745  -3.975  1.00 42.88           N  
ATOM   3295  CA  PRO A 218     -28.084   6.156  -3.806  1.00 42.88           C  
ATOM   3296  HA  PRO A 218     -27.003   6.273  -3.882  1.00 42.88           H  
ATOM   3297  C   PRO A 218     -28.566   6.664  -2.447  1.00 42.88           C  
ATOM   3298  CB  PRO A 218     -28.758   6.897  -4.966  1.00 42.88           C  
ATOM   3299  HB2 PRO A 218     -29.756   7.228  -4.679  1.00 42.88           H  
ATOM   3300  HB3 PRO A 218     -28.158   7.742  -5.304  1.00 42.88           H  
ATOM   3301  O   PRO A 218     -29.729   6.457  -2.084  1.00 42.88           O  
ATOM   3302  CG  PRO A 218     -28.873   5.817  -6.039  1.00 42.88           C  
ATOM   3303  HG2 PRO A 218     -27.924   5.721  -6.566  1.00 42.88           H  
ATOM   3304  HG3 PRO A 218     -29.685   6.024  -6.737  1.00 42.88           H  
ATOM   3305  CD  PRO A 218     -29.135   4.552  -5.223  1.00 42.88           C  
ATOM   3306  HD2 PRO A 218     -30.201   4.458  -5.014  1.00 42.88           H  
ATOM   3307  HD3 PRO A 218     -28.773   3.682  -5.770  1.00 42.88           H  
ATOM   3308  N   ARG A 219     -27.665   7.302  -1.701  1.00 53.18           N  
ATOM   3309  H   ARG A 219     -26.733   7.431  -2.069  1.00 53.18           H  
ATOM   3310  CA  ARG A 219     -27.960   7.837  -0.372  1.00 53.18           C  
ATOM   3311  HA  ARG A 219     -28.605   7.120   0.135  1.00 53.18           H  
ATOM   3312  C   ARG A 219     -28.729   9.152  -0.451  1.00 53.18           C  
ATOM   3313  CB  ARG A 219     -26.666   7.956   0.449  1.00 53.18           C  
ATOM   3314  HB2 ARG A 219     -26.104   7.027   0.354  1.00 53.18           H  
ATOM   3315  HB3 ARG A 219     -26.935   8.073   1.499  1.00 53.18           H  
ATOM   3316  O   ARG A 219     -28.588   9.908  -1.409  1.00 53.18           O  
ATOM   3317  CG  ARG A 219     -25.768   9.142   0.046  1.00 53.18           C  
ATOM   3318  HG2 ARG A 219     -25.586   9.142  -1.029  1.00 53.18           H  
ATOM   3319  HG3 ARG A 219     -26.253  10.075   0.331  1.00 53.18           H  
ATOM   3320  CD  ARG A 219     -24.436   9.007   0.781  1.00 53.18           C  
ATOM   3321  HD2 ARG A 219     -23.850   8.227   0.295  1.00 53.18           H  
ATOM   3322  HD3 ARG A 219     -24.645   8.700   1.805  1.00 53.18           H  
ATOM   3323  NE  ARG A 219     -23.641  10.250   0.803  1.00 53.18           N  
ATOM   3324  HE  ARG A 219     -23.602  10.809  -0.037  1.00 53.18           H  
ATOM   3325  NH1 ARG A 219     -22.341   9.566   2.521  1.00 53.18           N  
ATOM   3326 HH11 ARG A 219     -21.515   9.662   3.094  1.00 53.18           H  
ATOM   3327 HH12 ARG A 219     -22.747   8.649   2.400  1.00 53.18           H  
ATOM   3328  NH2 ARG A 219     -21.890  11.518   1.561  1.00 53.18           N  
ATOM   3329 HH21 ARG A 219     -22.082  12.282   0.928  1.00 53.18           H  
ATOM   3330 HH22 ARG A 219     -21.000  11.616   2.029  1.00 53.18           H  
ATOM   3331  CZ  ARG A 219     -22.626  10.454   1.618  1.00 53.18           C  
ATOM   3332  N   ILE A 220     -29.483   9.444   0.601  1.00 54.15           N  
ATOM   3333  H   ILE A 220     -29.593   8.732   1.308  1.00 54.15           H  
ATOM   3334  CA  ILE A 220     -29.961  10.791   0.913  1.00 54.15           C  
ATOM   3335  HA  ILE A 220     -29.750  11.457   0.077  1.00 54.15           H  
ATOM   3336  C   ILE A 220     -29.153  11.269   2.122  1.00 54.15           C  
ATOM   3337  CB  ILE A 220     -31.487  10.811   1.154  1.00 54.15           C  
ATOM   3338  HB  ILE A 220     -31.694  10.252   2.066  1.00 54.15           H  
ATOM   3339  O   ILE A 220     -29.193  10.645   3.188  1.00 54.15           O  
ATOM   3340  CG1 ILE A 220     -32.260  10.145  -0.014  1.00 54.15           C  
ATOM   3341 HG12 ILE A 220     -32.070  10.698  -0.934  1.00 54.15           H  
ATOM   3342 HG13 ILE A 220     -31.895   9.127  -0.153  1.00 54.15           H  
ATOM   3343  CG2 ILE A 220     -31.951  12.265   1.360  1.00 54.15           C  
ATOM   3344 HG21 ILE A 220     -31.777  12.852   0.458  1.00 54.15           H  
ATOM   3345 HG22 ILE A 220     -33.009  12.297   1.620  1.00 54.15           H  
ATOM   3346 HG23 ILE A 220     -31.406  12.726   2.184  1.00 54.15           H  
ATOM   3347  CD1 ILE A 220     -33.775  10.039   0.203  1.00 54.15           C  
ATOM   3348 HD11 ILE A 220     -33.981   9.556   1.158  1.00 54.15           H  
ATOM   3349 HD12 ILE A 220     -34.234  11.027   0.186  1.00 54.15           H  
ATOM   3350 HD13 ILE A 220     -34.212   9.441  -0.597  1.00 54.15           H  
ATOM   3351  N   THR A 221     -28.378  12.333   1.934  1.00 53.78           N  
ATOM   3352  H   THR A 221     -28.381  12.808   1.043  1.00 53.78           H  
ATOM   3353  CA  THR A 221     -27.623  13.003   2.997  1.00 53.78           C  
ATOM   3354  HA  THR A 221     -27.284  12.263   3.721  1.00 53.78           H  
ATOM   3355  C   THR A 221     -28.506  13.999   3.735  1.00 53.78           C  
ATOM   3356  CB  THR A 221     -26.387  13.732   2.441  1.00 53.78           C  
ATOM   3357  HB  THR A 221     -26.024  14.448   3.179  1.00 53.78           H  
ATOM   3358  O   THR A 221     -29.362  14.651   3.139  1.00 53.78           O  
ATOM   3359  CG2 THR A 221     -25.265  12.757   2.114  1.00 53.78           C  
ATOM   3360 HG21 THR A 221     -24.396  13.307   1.753  1.00 53.78           H  
ATOM   3361 HG22 THR A 221     -24.975  12.208   3.010  1.00 53.78           H  
ATOM   3362 HG23 THR A 221     -25.597  12.062   1.343  1.00 53.78           H  
ATOM   3363  OG1 THR A 221     -26.682  14.402   1.237  1.00 53.78           O  
ATOM   3364  HG1 THR A 221     -25.880  14.854   0.966  1.00 53.78           H  
ATOM   3365  N   PHE A 222     -28.269  14.135   5.038  1.00 54.64           N  
ATOM   3366  H   PHE A 222     -27.637  13.492   5.493  1.00 54.64           H  
ATOM   3367  CA  PHE A 222     -28.855  15.184   5.863  1.00 54.64           C  
ATOM   3368  HA  PHE A 222     -29.330  15.928   5.224  1.00 54.64           H  
ATOM   3369  C   PHE A 222     -27.751  15.878   6.659  1.00 54.64           C  
ATOM   3370  CB  PHE A 222     -29.939  14.599   6.780  1.00 54.64           C  
ATOM   3371  HB2 PHE A 222     -30.320  15.396   7.418  1.00 54.64           H  
ATOM   3372  HB3 PHE A 222     -29.489  13.848   7.429  1.00 54.64           H  
ATOM   3373  O   PHE A 222     -26.989  15.232   7.387  1.00 54.64           O  
ATOM   3374  CG  PHE A 222     -31.105  13.978   6.033  1.00 54.64           C  
ATOM   3375  CD1 PHE A 222     -32.179  14.781   5.601  1.00 54.64           C  
ATOM   3376  HD1 PHE A 222     -32.171  15.842   5.799  1.00 54.64           H  
ATOM   3377  CD2 PHE A 222     -31.099  12.602   5.734  1.00 54.64           C  
ATOM   3378  HD2 PHE A 222     -30.261  11.990   6.033  1.00 54.64           H  
ATOM   3379  CE1 PHE A 222     -33.253  14.207   4.896  1.00 54.64           C  
ATOM   3380  HE1 PHE A 222     -34.068  14.830   4.561  1.00 54.64           H  
ATOM   3381  CE2 PHE A 222     -32.168  12.033   5.020  1.00 54.64           C  
ATOM   3382  HE2 PHE A 222     -32.153  10.983   4.769  1.00 54.64           H  
ATOM   3383  CZ  PHE A 222     -33.251  12.830   4.612  1.00 54.64           C  
ATOM   3384  HZ  PHE A 222     -34.071  12.385   4.067  1.00 54.64           H  
ATOM   3385  N   GLN A 223     -27.686  17.200   6.518  1.00 53.50           N  
ATOM   3386  H   GLN A 223     -28.357  17.644   5.908  1.00 53.50           H  
ATOM   3387  CA  GLN A 223     -26.998  18.085   7.449  1.00 53.50           C  
ATOM   3388  HA  GLN A 223     -26.194  17.539   7.943  1.00 53.50           H  
ATOM   3389  C   GLN A 223     -28.016  18.524   8.510  1.00 53.50           C  
ATOM   3390  CB  GLN A 223     -26.378  19.249   6.659  1.00 53.50           C  
ATOM   3391  HB2 GLN A 223     -27.168  19.856   6.217  1.00 53.50           H  
ATOM   3392  HB3 GLN A 223     -25.782  18.823   5.851  1.00 53.50           H  
ATOM   3393  O   GLN A 223     -29.196  18.702   8.198  1.00 53.50           O  
ATOM   3394  CG  GLN A 223     -25.469  20.146   7.513  1.00 53.50           C  
ATOM   3395  HG2 GLN A 223     -26.081  20.711   8.216  1.00 53.50           H  
ATOM   3396  HG3 GLN A 223     -24.777  19.526   8.083  1.00 53.50           H  
ATOM   3397  CD  GLN A 223     -24.641  21.129   6.684  1.00 53.50           C  
ATOM   3398  NE2 GLN A 223     -24.026  22.105   7.312  1.00 53.50           N  
ATOM   3399 HE21 GLN A 223     -24.170  22.251   8.301  1.00 53.50           H  
ATOM   3400 HE22 GLN A 223     -23.487  22.737   6.738  1.00 53.50           H  
ATOM   3401  OE1 GLN A 223     -24.505  21.032   5.475  1.00 53.50           O  
ATOM   3402  N   ALA A 224     -27.589  18.648   9.767  1.00 47.13           N  
ATOM   3403  H   ALA A 224     -26.608  18.537   9.982  1.00 47.13           H  
ATOM   3404  CA  ALA A 224     -28.474  19.131  10.821  1.00 47.13           C  
ATOM   3405  HA  ALA A 224     -29.367  18.506  10.828  1.00 47.13           H  
ATOM   3406  C   ALA A 224     -28.917  20.579  10.540  1.00 47.13           C  
ATOM   3407  CB  ALA A 224     -27.785  18.981  12.178  1.00 47.13           C  
ATOM   3408  HB1 ALA A 224     -27.504  17.942  12.349  1.00 47.13           H  
ATOM   3409  HB2 ALA A 224     -26.902  19.617  12.223  1.00 47.13           H  
ATOM   3410  HB3 ALA A 224     -28.479  19.286  12.962  1.00 47.13           H  
ATOM   3411  O   ALA A 224     -28.191  21.344   9.908  1.00 47.13           O  
ATOM   3412  N   GLY A 225     -30.122  20.937  10.985  1.00 40.32           N  
ATOM   3413  H   GLY A 225     -30.671  20.246  11.477  1.00 40.32           H  
ATOM   3414  CA  GLY A 225     -30.654  22.298  10.845  1.00 40.32           C  
ATOM   3415  HA2 GLY A 225     -29.836  23.009  10.957  1.00 40.32           H  
ATOM   3416  HA3 GLY A 225     -31.358  22.479  11.657  1.00 40.32           H  
ATOM   3417  C   GLY A 225     -31.371  22.627   9.525  1.00 40.32           C  
ATOM   3418  O   GLY A 225     -31.926  23.719   9.428  1.00 40.32           O  
ATOM   3419  N   ASP A 226     -31.437  21.718   8.539  1.00 44.81           N  
ATOM   3420  H   ASP A 226     -30.928  20.852   8.641  1.00 44.81           H  
ATOM   3421  CA  ASP A 226     -32.207  21.941   7.296  1.00 44.81           C  
ATOM   3422  HA  ASP A 226     -31.777  22.810   6.799  1.00 44.81           H  
ATOM   3423  C   ASP A 226     -33.709  22.193   7.598  1.00 44.81           C  
ATOM   3424  CB  ASP A 226     -32.025  20.770   6.310  1.00 44.81           C  
ATOM   3425  HB2 ASP A 226     -32.421  19.860   6.760  1.00 44.81           H  
ATOM   3426  HB3 ASP A 226     -30.957  20.622   6.145  1.00 44.81           H  
ATOM   3427  O   ASP A 226     -34.398  21.287   8.092  1.00 44.81           O  
ATOM   3428  CG  ASP A 226     -32.706  20.982   4.939  1.00 44.81           C  
ATOM   3429  OD1 ASP A 226     -33.579  21.877   4.810  1.00 44.81           O  
ATOM   3430  OD2 ASP A 226     -32.381  20.209   4.013  1.00 44.81           O  
ATOM   3431  N   PRO A 227     -34.261  23.388   7.283  1.00 43.33           N  
ATOM   3432  CA  PRO A 227     -35.655  23.729   7.578  1.00 43.33           C  
ATOM   3433  HA  PRO A 227     -35.806  23.633   8.653  1.00 43.33           H  
ATOM   3434  C   PRO A 227     -36.704  22.867   6.859  1.00 43.33           C  
ATOM   3435  CB  PRO A 227     -35.813  25.201   7.174  1.00 43.33           C  
ATOM   3436  HB2 PRO A 227     -36.484  25.731   7.850  1.00 43.33           H  
ATOM   3437  HB3 PRO A 227     -36.175  25.271   6.148  1.00 43.33           H  
ATOM   3438  O   PRO A 227     -37.877  22.907   7.238  1.00 43.33           O  
ATOM   3439  CG  PRO A 227     -34.393  25.755   7.240  1.00 43.33           C  
ATOM   3440  HG2 PRO A 227     -34.262  26.620   6.590  1.00 43.33           H  
ATOM   3441  HG3 PRO A 227     -34.136  25.997   8.271  1.00 43.33           H  
ATOM   3442  CD  PRO A 227     -33.567  24.564   6.772  1.00 43.33           C  
ATOM   3443  HD2 PRO A 227     -32.556  24.660   7.168  1.00 43.33           H  
ATOM   3444  HD3 PRO A 227     -33.543  24.525   5.683  1.00 43.33           H  
ATOM   3445  N   TYR A 228     -36.323  22.113   5.823  1.00 46.63           N  
ATOM   3446  H   TYR A 228     -35.347  22.112   5.565  1.00 46.63           H  
ATOM   3447  CA  TYR A 228     -37.252  21.385   4.951  1.00 46.63           C  
ATOM   3448  HA  TYR A 228     -38.251  21.789   5.113  1.00 46.63           H  
ATOM   3449  C   TYR A 228     -37.379  19.886   5.267  1.00 46.63           C  
ATOM   3450  CB  TYR A 228     -36.902  21.676   3.485  1.00 46.63           C  
ATOM   3451  HB2 TYR A 228     -35.867  21.391   3.297  1.00 46.63           H  
ATOM   3452  HB3 TYR A 228     -37.533  21.071   2.833  1.00 46.63           H  
ATOM   3453  O   TYR A 228     -37.942  19.136   4.463  1.00 46.63           O  
ATOM   3454  CG  TYR A 228     -37.111  23.132   3.114  1.00 46.63           C  
ATOM   3455  CD1 TYR A 228     -38.403  23.595   2.792  1.00 46.63           C  
ATOM   3456  HD1 TYR A 228     -39.234  22.906   2.794  1.00 46.63           H  
ATOM   3457  CD2 TYR A 228     -36.026  24.029   3.143  1.00 46.63           C  
ATOM   3458  HD2 TYR A 228     -35.044  23.667   3.411  1.00 46.63           H  
ATOM   3459  CE1 TYR A 228     -38.609  24.954   2.487  1.00 46.63           C  
ATOM   3460  HE1 TYR A 228     -39.595  25.324   2.246  1.00 46.63           H  
ATOM   3461  CE2 TYR A 228     -36.229  25.390   2.842  1.00 46.63           C  
ATOM   3462  HE2 TYR A 228     -35.392  26.072   2.872  1.00 46.63           H  
ATOM   3463  OH  TYR A 228     -37.727  27.164   2.222  1.00 46.63           O  
ATOM   3464  HH  TYR A 228     -36.912  27.664   2.299  1.00 46.63           H  
ATOM   3465  CZ  TYR A 228     -37.523  25.852   2.513  1.00 46.63           C  
ATOM   3466  N   TYR A 229     -36.904  19.425   6.433  1.00 46.18           N  
ATOM   3467  H   TYR A 229     -36.399  20.064   7.032  1.00 46.18           H  
ATOM   3468  CA  TYR A 229     -36.993  18.010   6.803  1.00 46.18           C  
ATOM   3469  HA  TYR A 229     -36.474  17.451   6.025  1.00 46.18           H  
ATOM   3470  C   TYR A 229     -38.443  17.488   6.861  1.00 46.18           C  
ATOM   3471  CB  TYR A 229     -36.259  17.705   8.116  1.00 46.18           C  
ATOM   3472  HB2 TYR A 229     -36.687  18.305   8.919  1.00 46.18           H  
ATOM   3473  HB3 TYR A 229     -35.210  17.984   8.013  1.00 46.18           H  
ATOM   3474  O   TYR A 229     -39.216  17.770   7.780  1.00 46.18           O  
ATOM   3475  CG  TYR A 229     -36.355  16.227   8.472  1.00 46.18           C  
ATOM   3476  CD1 TYR A 229     -37.373  15.769   9.334  1.00 46.18           C  
ATOM   3477  HD1 TYR A 229     -38.055  16.487   9.766  1.00 46.18           H  
ATOM   3478  CD2 TYR A 229     -35.505  15.297   7.843  1.00 46.18           C  
ATOM   3479  HD2 TYR A 229     -34.731  15.642   7.174  1.00 46.18           H  
ATOM   3480  CE1 TYR A 229     -37.531  14.391   9.582  1.00 46.18           C  
ATOM   3481  HE1 TYR A 229     -38.329  14.041  10.220  1.00 46.18           H  
ATOM   3482  CE2 TYR A 229     -35.662  13.919   8.083  1.00 46.18           C  
ATOM   3483  HE2 TYR A 229     -35.005  13.205   7.607  1.00 46.18           H  
ATOM   3484  OH  TYR A 229     -36.797  12.136   9.218  1.00 46.18           O  
ATOM   3485  HH  TYR A 229     -37.436  11.940   9.907  1.00 46.18           H  
ATOM   3486  CZ  TYR A 229     -36.662  13.464   8.966  1.00 46.18           C  
ATOM   3487  N   ILE A 230     -38.768  16.618   5.905  1.00 54.30           N  
ATOM   3488  H   ILE A 230     -38.102  16.498   5.156  1.00 54.30           H  
ATOM   3489  CA  ILE A 230     -39.959  15.768   5.880  1.00 54.30           C  
ATOM   3490  HA  ILE A 230     -40.442  15.781   6.857  1.00 54.30           H  
ATOM   3491  C   ILE A 230     -39.456  14.355   5.581  1.00 54.30           C  
ATOM   3492  CB  ILE A 230     -40.969  16.267   4.815  1.00 54.30           C  
ATOM   3493  HB  ILE A 230     -40.472  16.260   3.845  1.00 54.30           H  
ATOM   3494  O   ILE A 230     -38.849  14.137   4.532  1.00 54.30           O  
ATOM   3495  CG1 ILE A 230     -41.446  17.710   5.105  1.00 54.30           C  
ATOM   3496 HG12 ILE A 230     -40.584  18.356   5.275  1.00 54.30           H  
ATOM   3497 HG13 ILE A 230     -42.052  17.721   6.011  1.00 54.30           H  
ATOM   3498  CG2 ILE A 230     -42.180  15.314   4.746  1.00 54.30           C  
ATOM   3499 HG21 ILE A 230     -42.865  15.619   3.955  1.00 54.30           H  
ATOM   3500 HG22 ILE A 230     -42.710  15.323   5.698  1.00 54.30           H  
ATOM   3501 HG23 ILE A 230     -41.850  14.300   4.517  1.00 54.30           H  
ATOM   3502  CD1 ILE A 230     -42.240  18.343   3.956  1.00 54.30           C  
ATOM   3503 HD11 ILE A 230     -41.644  18.331   3.044  1.00 54.30           H  
ATOM   3504 HD12 ILE A 230     -42.478  19.376   4.210  1.00 54.30           H  
ATOM   3505 HD13 ILE A 230     -43.173  17.803   3.789  1.00 54.30           H  
ATOM   3506  N   SER A 231     -39.697  13.396   6.486  1.00 53.94           N  
ATOM   3507  H   SER A 231     -40.185  13.643   7.336  1.00 53.94           H  
ATOM   3508  CA  SER A 231     -39.212  12.017   6.304  1.00 53.94           C  
ATOM   3509  HA  SER A 231     -38.123  12.053   6.277  1.00 53.94           H  
ATOM   3510  C   SER A 231     -39.698  11.438   4.973  1.00 53.94           C  
ATOM   3511  CB  SER A 231     -39.617  11.096   7.466  1.00 53.94           C  
ATOM   3512  HB2 SER A 231     -38.906  10.270   7.501  1.00 53.94           H  
ATOM   3513  HB3 SER A 231     -39.550  11.637   8.411  1.00 53.94           H  
ATOM   3514  O   SER A 231     -40.808  11.758   4.534  1.00 53.94           O  
ATOM   3515  OG  SER A 231     -40.919  10.546   7.311  1.00 53.94           O  
ATOM   3516  HG  SER A 231     -41.585  11.163   7.622  1.00 53.94           H  
ATOM   3517  N   LYS A 232     -38.924  10.551   4.335  1.00 52.95           N  
ATOM   3518  H   LYS A 232     -38.008  10.338   4.703  1.00 52.95           H  
ATOM   3519  CA  LYS A 232     -39.326   9.951   3.053  1.00 52.95           C  
ATOM   3520  HA  LYS A 232     -39.403  10.747   2.312  1.00 52.95           H  
ATOM   3521  C   LYS A 232     -40.708   9.290   3.129  1.00 52.95           C  
ATOM   3522  CB  LYS A 232     -38.231   8.979   2.604  1.00 52.95           C  
ATOM   3523  HB2 LYS A 232     -38.084   8.215   3.368  1.00 52.95           H  
ATOM   3524  HB3 LYS A 232     -37.303   9.537   2.482  1.00 52.95           H  
ATOM   3525  O   LYS A 232     -41.507   9.466   2.215  1.00 52.95           O  
ATOM   3526  CG  LYS A 232     -38.573   8.304   1.274  1.00 52.95           C  
ATOM   3527  HG2 LYS A 232     -39.496   7.738   1.400  1.00 52.95           H  
ATOM   3528  HG3 LYS A 232     -38.726   9.064   0.508  1.00 52.95           H  
ATOM   3529  CD  LYS A 232     -37.457   7.350   0.832  1.00 52.95           C  
ATOM   3530  HD2 LYS A 232     -36.550   7.925   0.643  1.00 52.95           H  
ATOM   3531  HD3 LYS A 232     -37.247   6.629   1.622  1.00 52.95           H  
ATOM   3532  CE  LYS A 232     -37.884   6.625  -0.450  1.00 52.95           C  
ATOM   3533  HE2 LYS A 232     -38.165   7.383  -1.181  1.00 52.95           H  
ATOM   3534  HE3 LYS A 232     -37.038   6.065  -0.848  1.00 52.95           H  
ATOM   3535  NZ  LYS A 232     -39.042   5.724  -0.215  1.00 52.95           N  
ATOM   3536  HZ1 LYS A 232     -39.747   6.154   0.367  1.00 52.95           H  
ATOM   3537  HZ2 LYS A 232     -38.808   4.833   0.199  1.00 52.95           H  
ATOM   3538  HZ3 LYS A 232     -39.611   5.619  -1.043  1.00 52.95           H  
ATOM   3539  N   ARG A 233     -41.023   8.636   4.254  1.00 63.20           N  
ATOM   3540  H   ARG A 233     -40.309   8.590   4.967  1.00 63.20           H  
ATOM   3541  CA  ARG A 233     -42.347   8.063   4.537  1.00 63.20           C  
ATOM   3542  HA  ARG A 233     -42.601   7.368   3.736  1.00 63.20           H  
ATOM   3543  C   ARG A 233     -43.439   9.136   4.551  1.00 63.20           C  
ATOM   3544  CB  ARG A 233     -42.294   7.311   5.873  1.00 63.20           C  
ATOM   3545  HB2 ARG A 233     -41.372   6.732   5.928  1.00 63.20           H  
ATOM   3546  HB3 ARG A 233     -42.295   8.027   6.694  1.00 63.20           H  
ATOM   3547  O   ARG A 233     -44.410   9.017   3.818  1.00 63.20           O  
ATOM   3548  CG  ARG A 233     -43.473   6.345   6.023  1.00 63.20           C  
ATOM   3549  HG2 ARG A 233     -44.405   6.838   5.745  1.00 63.20           H  
ATOM   3550  HG3 ARG A 233     -43.314   5.497   5.356  1.00 63.20           H  
ATOM   3551  CD  ARG A 233     -43.567   5.863   7.474  1.00 63.20           C  
ATOM   3552  HD2 ARG A 233     -42.557   5.717   7.856  1.00 63.20           H  
ATOM   3553  HD3 ARG A 233     -44.052   6.639   8.066  1.00 63.20           H  
ATOM   3554  NE  ARG A 233     -44.345   4.616   7.566  1.00 63.20           N  
ATOM   3555  HE  ARG A 233     -45.270   4.674   7.163  1.00 63.20           H  
ATOM   3556  NH1 ARG A 233     -42.859   3.377   8.820  1.00 63.20           N  
ATOM   3557 HH11 ARG A 233     -42.289   4.201   8.947  1.00 63.20           H  
ATOM   3558 HH12 ARG A 233     -42.572   2.501   9.234  1.00 63.20           H  
ATOM   3559  NH2 ARG A 233     -44.692   2.411   8.015  1.00 63.20           N  
ATOM   3560 HH21 ARG A 233     -44.398   1.550   8.454  1.00 63.20           H  
ATOM   3561 HH22 ARG A 233     -45.558   2.465   7.497  1.00 63.20           H  
ATOM   3562  CZ  ARG A 233     -43.963   3.483   8.131  1.00 63.20           C  
ATOM   3563  N   THR A 234     -43.238  10.217   5.304  1.00 69.13           N  
ATOM   3564  H   THR A 234     -42.394  10.261   5.856  1.00 69.13           H  
ATOM   3565  CA  THR A 234     -44.179  11.349   5.378  1.00 69.13           C  
ATOM   3566  HA  THR A 234     -45.158  10.968   5.669  1.00 69.13           H  
ATOM   3567  C   THR A 234     -44.335  12.047   4.025  1.00 69.13           C  
ATOM   3568  CB  THR A 234     -43.719  12.365   6.434  1.00 69.13           C  
ATOM   3569  HB  THR A 234     -42.808  12.854   6.089  1.00 69.13           H  
ATOM   3570  O   THR A 234     -45.439  12.436   3.658  1.00 69.13           O  
ATOM   3571  CG2 THR A 234     -44.770  13.427   6.746  1.00 69.13           C  
ATOM   3572 HG21 THR A 234     -45.707  12.952   7.037  1.00 69.13           H  
ATOM   3573 HG22 THR A 234     -44.417  14.065   7.557  1.00 69.13           H  
ATOM   3574 HG23 THR A 234     -44.940  14.047   5.866  1.00 69.13           H  
ATOM   3575  OG1 THR A 234     -43.429  11.710   7.650  1.00 69.13           O  
ATOM   3576  HG1 THR A 234     -44.219  11.221   7.892  1.00 69.13           H  
ATOM   3577  N   ARG A 235     -43.260  12.158   3.235  1.00 68.68           N  
ATOM   3578  H   ARG A 235     -42.375  11.844   3.608  1.00 68.68           H  
ATOM   3579  CA  ARG A 235     -43.287  12.699   1.869  1.00 68.68           C  
ATOM   3580  HA  ARG A 235     -43.812  13.654   1.889  1.00 68.68           H  
ATOM   3581  C   ARG A 235     -44.072  11.794   0.919  1.00 68.68           C  
ATOM   3582  CB  ARG A 235     -41.840  12.936   1.403  1.00 68.68           C  
ATOM   3583  HB2 ARG A 235     -41.343  13.582   2.127  1.00 68.68           H  
ATOM   3584  HB3 ARG A 235     -41.309  11.985   1.375  1.00 68.68           H  
ATOM   3585  O   ARG A 235     -44.846  12.302   0.114  1.00 68.68           O  
ATOM   3586  CG  ARG A 235     -41.760  13.593   0.017  1.00 68.68           C  
ATOM   3587  HG2 ARG A 235     -42.182  12.922  -0.731  1.00 68.68           H  
ATOM   3588  HG3 ARG A 235     -42.328  14.523   0.026  1.00 68.68           H  
ATOM   3589  CD  ARG A 235     -40.300  13.891  -0.346  1.00 68.68           C  
ATOM   3590  HD2 ARG A 235     -39.733  12.961  -0.322  1.00 68.68           H  
ATOM   3591  HD3 ARG A 235     -39.890  14.568   0.404  1.00 68.68           H  
ATOM   3592  NE  ARG A 235     -40.185  14.500  -1.687  1.00 68.68           N  
ATOM   3593  HE  ARG A 235     -41.009  14.468  -2.271  1.00 68.68           H  
ATOM   3594  NH1 ARG A 235     -38.008  15.218  -1.506  1.00 68.68           N  
ATOM   3595 HH11 ARG A 235     -37.967  14.863  -0.562  1.00 68.68           H  
ATOM   3596 HH12 ARG A 235     -37.212  15.721  -1.871  1.00 68.68           H  
ATOM   3597  NH2 ARG A 235     -39.146  15.625  -3.376  1.00 68.68           N  
ATOM   3598 HH21 ARG A 235     -39.990  15.593  -3.930  1.00 68.68           H  
ATOM   3599 HH22 ARG A 235     -38.332  16.110  -3.723  1.00 68.68           H  
ATOM   3600  CZ  ARG A 235     -39.118  15.106  -2.180  1.00 68.68           C  
ATOM   3601  N   GLU A 236     -43.914  10.477   1.017  1.00 74.33           N  
ATOM   3602  H   GLU A 236     -43.230  10.124   1.671  1.00 74.33           H  
ATOM   3603  CA  GLU A 236     -44.682   9.496   0.239  1.00 74.33           C  
ATOM   3604  HA  GLU A 236     -44.685   9.803  -0.807  1.00 74.33           H  
ATOM   3605  C   GLU A 236     -46.160   9.459   0.667  1.00 74.33           C  
ATOM   3606  CB  GLU A 236     -43.997   8.115   0.317  1.00 74.33           C  
ATOM   3607  HB2 GLU A 236     -43.740   7.887   1.352  1.00 74.33           H  
ATOM   3608  HB3 GLU A 236     -44.682   7.351  -0.050  1.00 74.33           H  
ATOM   3609  O   GLU A 236     -47.036   9.433  -0.194  1.00 74.33           O  
ATOM   3610  CG  GLU A 236     -42.737   8.109  -0.570  1.00 74.33           C  
ATOM   3611  HG2 GLU A 236     -43.060   8.230  -1.604  1.00 74.33           H  
ATOM   3612  HG3 GLU A 236     -42.117   8.973  -0.331  1.00 74.33           H  
ATOM   3613  CD  GLU A 236     -41.853   6.854  -0.467  1.00 74.33           C  
ATOM   3614  OE1 GLU A 236     -41.223   6.492  -1.489  1.00 74.33           O  
ATOM   3615  OE2 GLU A 236     -41.612   6.308   0.634  1.00 74.33           O  
ATOM   3616  N   GLU A 237     -46.458   9.573   1.963  1.00 75.81           N  
ATOM   3617  H   GLU A 237     -45.696   9.531   2.625  1.00 75.81           H  
ATOM   3618  CA  GLU A 237     -47.816   9.716   2.512  1.00 75.81           C  
ATOM   3619  HA  GLU A 237     -48.438   8.896   2.153  1.00 75.81           H  
ATOM   3620  C   GLU A 237     -48.485  11.027   2.057  1.00 75.81           C  
ATOM   3621  CB  GLU A 237     -47.752   9.647   4.051  1.00 75.81           C  
ATOM   3622  HB2 GLU A 237     -46.973  10.331   4.387  1.00 75.81           H  
ATOM   3623  HB3 GLU A 237     -48.701   9.984   4.466  1.00 75.81           H  
ATOM   3624  O   GLU A 237     -49.648  11.020   1.649  1.00 75.81           O  
ATOM   3625  CG  GLU A 237     -47.474   8.221   4.576  1.00 75.81           C  
ATOM   3626  HG2 GLU A 237     -46.726   7.744   3.942  1.00 75.81           H  
ATOM   3627  HG3 GLU A 237     -48.391   7.640   4.478  1.00 75.81           H  
ATOM   3628  CD  GLU A 237     -46.978   8.156   6.036  1.00 75.81           C  
ATOM   3629  OE1 GLU A 237     -46.791   7.013   6.525  1.00 75.81           O  
ATOM   3630  OE2 GLU A 237     -46.743   9.223   6.652  1.00 75.81           O  
ATOM   3631  N   TRP A 238     -47.756  12.150   2.057  1.00 74.50           N  
ATOM   3632  H   TRP A 238     -46.826  12.115   2.451  1.00 74.50           H  
ATOM   3633  CA  TRP A 238     -48.244  13.441   1.557  1.00 74.50           C  
ATOM   3634  HA  TRP A 238     -49.212  13.655   2.010  1.00 74.50           H  
ATOM   3635  C   TRP A 238     -48.467  13.415   0.042  1.00 74.50           C  
ATOM   3636  CB  TRP A 238     -47.279  14.575   1.940  1.00 74.50           C  
ATOM   3637  HB2 TRP A 238     -46.260  14.278   1.691  1.00 74.50           H  
ATOM   3638  HB3 TRP A 238     -47.519  15.438   1.318  1.00 74.50           H  
ATOM   3639  O   TRP A 238     -49.506  13.882  -0.419  1.00 74.50           O  
ATOM   3640  CG  TRP A 238     -47.302  15.057   3.364  1.00 74.50           C  
ATOM   3641  CD1 TRP A 238     -47.747  14.372   4.445  1.00 74.50           C  
ATOM   3642  HD1 TRP A 238     -48.128  13.362   4.423  1.00 74.50           H  
ATOM   3643  CD2 TRP A 238     -46.810  16.332   3.887  1.00 74.50           C  
ATOM   3644  CE2 TRP A 238     -46.994  16.348   5.302  1.00 74.50           C  
ATOM   3645  CE3 TRP A 238     -46.208  17.472   3.309  1.00 74.50           C  
ATOM   3646  HE3 TRP A 238     -46.044  17.498   2.242  1.00 74.50           H  
ATOM   3647  NE1 TRP A 238     -47.581  15.134   5.585  1.00 74.50           N  
ATOM   3648  HE1 TRP A 238     -47.785  14.794   6.514  1.00 74.50           H  
ATOM   3649  CH2 TRP A 238     -45.997  18.544   5.497  1.00 74.50           C  
ATOM   3650  HH2 TRP A 238     -45.675  19.382   6.097  1.00 74.50           H  
ATOM   3651  CZ2 TRP A 238     -46.596  17.427   6.104  1.00 74.50           C  
ATOM   3652  HZ2 TRP A 238     -46.737  17.397   7.174  1.00 74.50           H  
ATOM   3653  CZ3 TRP A 238     -45.812  18.567   4.103  1.00 74.50           C  
ATOM   3654  HZ3 TRP A 238     -45.347  19.427   3.643  1.00 74.50           H  
ATOM   3655  N   LEU A 239     -47.552  12.825  -0.735  1.00 74.80           N  
ATOM   3656  H   LEU A 239     -46.710  12.476  -0.301  1.00 74.80           H  
ATOM   3657  CA  LEU A 239     -47.719  12.643  -2.182  1.00 74.80           C  
ATOM   3658  HA  LEU A 239     -47.964  13.606  -2.629  1.00 74.80           H  
ATOM   3659  C   LEU A 239     -48.892  11.706  -2.505  1.00 74.80           C  
ATOM   3660  CB  LEU A 239     -46.409  12.114  -2.796  1.00 74.80           C  
ATOM   3661  HB2 LEU A 239     -46.620  11.710  -3.786  1.00 74.80           H  
ATOM   3662  HB3 LEU A 239     -46.047  11.292  -2.180  1.00 74.80           H  
ATOM   3663  O   LEU A 239     -49.660  11.996  -3.421  1.00 74.80           O  
ATOM   3664  CG  LEU A 239     -45.300  13.175  -2.936  1.00 74.80           C  
ATOM   3665  HG  LEU A 239     -45.189  13.730  -2.005  1.00 74.80           H  
ATOM   3666  CD1 LEU A 239     -43.969  12.494  -3.262  1.00 74.80           C  
ATOM   3667 HD11 LEU A 239     -43.182  13.243  -3.356  1.00 74.80           H  
ATOM   3668 HD12 LEU A 239     -43.709  11.808  -2.456  1.00 74.80           H  
ATOM   3669 HD13 LEU A 239     -44.053  11.934  -4.194  1.00 74.80           H  
ATOM   3670  CD2 LEU A 239     -45.598  14.172  -4.060  1.00 74.80           C  
ATOM   3671 HD21 LEU A 239     -46.508  14.730  -3.835  1.00 74.80           H  
ATOM   3672 HD22 LEU A 239     -45.724  13.648  -5.007  1.00 74.80           H  
ATOM   3673 HD23 LEU A 239     -44.779  14.885  -4.148  1.00 74.80           H  
ATOM   3674  N   ALA A 240     -49.082  10.627  -1.741  1.00 82.34           N  
ATOM   3675  H   ALA A 240     -48.394  10.404  -1.036  1.00 82.34           H  
ATOM   3676  CA  ALA A 240     -50.223   9.726  -1.892  1.00 82.34           C  
ATOM   3677  HA  ALA A 240     -50.278   9.406  -2.932  1.00 82.34           H  
ATOM   3678  C   ALA A 240     -51.548  10.428  -1.556  1.00 82.34           C  
ATOM   3679  CB  ALA A 240     -49.998   8.485  -1.020  1.00 82.34           C  
ATOM   3680  HB1 ALA A 240     -50.836   7.798  -1.134  1.00 82.34           H  
ATOM   3681  HB2 ALA A 240     -49.910   8.770   0.028  1.00 82.34           H  
ATOM   3682  HB3 ALA A 240     -49.082   7.979  -1.327  1.00 82.34           H  
ATOM   3683  O   ALA A 240     -52.501  10.335  -2.331  1.00 82.34           O  
ATOM   3684  N   LYS A 241     -51.602  11.190  -0.454  1.00 82.83           N  
ATOM   3685  H   LYS A 241     -50.799  11.200   0.158  1.00 82.83           H  
ATOM   3686  CA  LYS A 241     -52.775  11.999  -0.087  1.00 82.83           C  
ATOM   3687  HA  LYS A 241     -53.645  11.344  -0.044  1.00 82.83           H  
ATOM   3688  C   LYS A 241     -53.081  13.056  -1.152  1.00 82.83           C  
ATOM   3689  CB  LYS A 241     -52.563  12.621   1.304  1.00 82.83           C  
ATOM   3690  HB2 LYS A 241     -51.698  13.285   1.280  1.00 82.83           H  
ATOM   3691  HB3 LYS A 241     -52.373  11.828   2.027  1.00 82.83           H  
ATOM   3692  O   LYS A 241     -54.223  13.153  -1.591  1.00 82.83           O  
ATOM   3693  CG  LYS A 241     -53.805  13.413   1.738  1.00 82.83           C  
ATOM   3694  HG2 LYS A 241     -54.670  12.749   1.749  1.00 82.83           H  
ATOM   3695  HG3 LYS A 241     -53.990  14.208   1.016  1.00 82.83           H  
ATOM   3696  CD  LYS A 241     -53.647  14.056   3.119  1.00 82.83           C  
ATOM   3697  HD2 LYS A 241     -53.605  13.283   3.887  1.00 82.83           H  
ATOM   3698  HD3 LYS A 241     -52.734  14.651   3.138  1.00 82.83           H  
ATOM   3699  CE  LYS A 241     -54.865  14.963   3.323  1.00 82.83           C  
ATOM   3700  HE2 LYS A 241     -54.909  15.652   2.480  1.00 82.83           H  
ATOM   3701  HE3 LYS A 241     -55.775  14.365   3.283  1.00 82.83           H  
ATOM   3702  NZ  LYS A 241     -54.800  15.745   4.577  1.00 82.83           N  
ATOM   3703  HZ1 LYS A 241     -55.602  16.358   4.612  1.00 82.83           H  
ATOM   3704  HZ2 LYS A 241     -54.799  15.139   5.384  1.00 82.83           H  
ATOM   3705  HZ3 LYS A 241     -53.970  16.321   4.578  1.00 82.83           H  
ATOM   3706  N   TRP A 242     -52.072  13.795  -1.613  1.00 82.93           N  
ATOM   3707  H   TRP A 242     -51.160  13.675  -1.195  1.00 82.93           H  
ATOM   3708  CA  TRP A 242     -52.226  14.813  -2.655  1.00 82.93           C  
ATOM   3709  HA  TRP A 242     -52.994  15.520  -2.342  1.00 82.93           H  
ATOM   3710  C   TRP A 242     -52.685  14.202  -3.983  1.00 82.93           C  
ATOM   3711  CB  TRP A 242     -50.910  15.580  -2.818  1.00 82.93           C  
ATOM   3712  HB2 TRP A 242     -50.149  14.911  -3.222  1.00 82.93           H  
ATOM   3713  HB3 TRP A 242     -50.572  15.905  -1.834  1.00 82.93           H  
ATOM   3714  O   TRP A 242     -53.582  14.742  -4.624  1.00 82.93           O  
ATOM   3715  CG  TRP A 242     -51.001  16.794  -3.689  1.00 82.93           C  
ATOM   3716  CD1 TRP A 242     -51.376  18.022  -3.265  1.00 82.93           C  
ATOM   3717  HD1 TRP A 242     -51.649  18.265  -2.249  1.00 82.93           H  
ATOM   3718  CD2 TRP A 242     -50.731  16.930  -5.121  1.00 82.93           C  
ATOM   3719  CE2 TRP A 242     -50.955  18.291  -5.492  1.00 82.93           C  
ATOM   3720  CE3 TRP A 242     -50.318  16.047  -6.144  1.00 82.93           C  
ATOM   3721  HE3 TRP A 242     -50.140  15.010  -5.900  1.00 82.93           H  
ATOM   3722  NE1 TRP A 242     -51.340  18.910  -4.322  1.00 82.93           N  
ATOM   3723  HE1 TRP A 242     -51.541  19.895  -4.228  1.00 82.93           H  
ATOM   3724  CH2 TRP A 242     -50.359  17.852  -7.796  1.00 82.93           C  
ATOM   3725  HH2 TRP A 242     -50.211  18.192  -8.810  1.00 82.93           H  
ATOM   3726  CZ2 TRP A 242     -50.774  18.756  -6.803  1.00 82.93           C  
ATOM   3727  HZ2 TRP A 242     -50.943  19.795  -7.044  1.00 82.93           H  
ATOM   3728  CZ3 TRP A 242     -50.134  16.502  -7.465  1.00 82.93           C  
ATOM   3729  HZ3 TRP A 242     -49.815  15.812  -8.232  1.00 82.93           H  
ATOM   3730  N   LYS A 243     -52.158  13.029  -4.362  1.00 83.42           N  
ATOM   3731  H   LYS A 243     -51.397  12.646  -3.819  1.00 83.42           H  
ATOM   3732  CA  LYS A 243     -52.618  12.292  -5.546  1.00 83.42           C  
ATOM   3733  HA  LYS A 243     -52.595  12.978  -6.392  1.00 83.42           H  
ATOM   3734  C   LYS A 243     -54.072  11.828  -5.404  1.00 83.42           C  
ATOM   3735  CB  LYS A 243     -51.669  11.120  -5.839  1.00 83.42           C  
ATOM   3736  HB2 LYS A 243     -51.817  10.331  -5.101  1.00 83.42           H  
ATOM   3737  HB3 LYS A 243     -50.635  11.463  -5.790  1.00 83.42           H  
ATOM   3738  O   LYS A 243     -54.843  11.992  -6.342  1.00 83.42           O  
ATOM   3739  CG  LYS A 243     -51.932  10.585  -7.251  1.00 83.42           C  
ATOM   3740  HG2 LYS A 243     -51.652  11.352  -7.973  1.00 83.42           H  
ATOM   3741  HG3 LYS A 243     -52.994  10.370  -7.370  1.00 83.42           H  
ATOM   3742  CD  LYS A 243     -51.158   9.301  -7.549  1.00 83.42           C  
ATOM   3743  HD2 LYS A 243     -51.501   8.525  -6.864  1.00 83.42           H  
ATOM   3744  HD3 LYS A 243     -50.087   9.461  -7.419  1.00 83.42           H  
ATOM   3745  CE  LYS A 243     -51.465   8.925  -9.004  1.00 83.42           C  
ATOM   3746  HE2 LYS A 243     -50.633   9.221  -9.642  1.00 83.42           H  
ATOM   3747  HE3 LYS A 243     -52.345   9.485  -9.318  1.00 83.42           H  
ATOM   3748  NZ  LYS A 243     -51.790   7.493  -9.151  1.00 83.42           N  
ATOM   3749  HZ1 LYS A 243     -51.106   6.895  -8.711  1.00 83.42           H  
ATOM   3750  HZ2 LYS A 243     -52.704   7.367  -8.738  1.00 83.42           H  
ATOM   3751  HZ3 LYS A 243     -51.912   7.259 -10.125  1.00 83.42           H  
ATOM   3752  N   MET A 244     -54.474  11.316  -4.239  1.00 82.31           N  
ATOM   3753  H   MET A 244     -53.784  11.183  -3.514  1.00 82.31           H  
ATOM   3754  CA  MET A 244     -55.869  10.938  -3.963  1.00 82.31           C  
ATOM   3755  HA  MET A 244     -56.209  10.252  -4.739  1.00 82.31           H  
ATOM   3756  C   MET A 244     -56.816  12.149  -3.992  1.00 82.31           C  
ATOM   3757  CB  MET A 244     -55.953  10.223  -2.604  1.00 82.31           C  
ATOM   3758  HB2 MET A 244     -56.994  10.176  -2.285  1.00 82.31           H  
ATOM   3759  HB3 MET A 244     -55.401  10.795  -1.858  1.00 82.31           H  
ATOM   3760  O   MET A 244     -57.919  12.054  -4.530  1.00 82.31           O  
ATOM   3761  CG  MET A 244     -55.390   8.796  -2.658  1.00 82.31           C  
ATOM   3762  HG2 MET A 244     -55.251   8.440  -1.637  1.00 82.31           H  
ATOM   3763  HG3 MET A 244     -54.409   8.823  -3.132  1.00 82.31           H  
ATOM   3764  SD  MET A 244     -56.414   7.589  -3.547  1.00 82.31           S  
ATOM   3765  CE  MET A 244     -57.747   7.328  -2.346  1.00 82.31           C  
ATOM   3766  HE1 MET A 244     -58.430   6.569  -2.727  1.00 82.31           H  
ATOM   3767  HE2 MET A 244     -58.293   8.258  -2.189  1.00 82.31           H  
ATOM   3768  HE3 MET A 244     -57.324   6.988  -1.400  1.00 82.31           H  
ATOM   3769  N   GLU A 245     -56.396  13.303  -3.467  1.00 82.49           N  
ATOM   3770  H   GLU A 245     -55.511  13.321  -2.982  1.00 82.49           H  
ATOM   3771  CA  GLU A 245     -57.161  14.555  -3.557  1.00 82.49           C  
ATOM   3772  HA  GLU A 245     -58.190  14.358  -3.257  1.00 82.49           H  
ATOM   3773  C   GLU A 245     -57.230  15.091  -4.997  1.00 82.49           C  
ATOM   3774  CB  GLU A 245     -56.582  15.609  -2.596  1.00 82.49           C  
ATOM   3775  HB2 GLU A 245     -56.996  16.581  -2.861  1.00 82.49           H  
ATOM   3776  HB3 GLU A 245     -55.498  15.649  -2.707  1.00 82.49           H  
ATOM   3777  O   GLU A 245     -58.290  15.558  -5.417  1.00 82.49           O  
ATOM   3778  CG  GLU A 245     -56.955  15.306  -1.132  1.00 82.49           C  
ATOM   3779  HG2 GLU A 245     -58.041  15.297  -1.050  1.00 82.49           H  
ATOM   3780  HG3 GLU A 245     -56.598  14.310  -0.871  1.00 82.49           H  
ATOM   3781  CD  GLU A 245     -56.390  16.319  -0.120  1.00 82.49           C  
ATOM   3782  OE1 GLU A 245     -56.521  16.044   1.098  1.00 82.49           O  
ATOM   3783  OE2 GLU A 245     -55.849  17.364  -0.546  1.00 82.49           O  
ATOM   3784  N   ALA A 246     -56.154  14.967  -5.779  1.00 82.45           N  
ATOM   3785  H   ALA A 246     -55.296  14.631  -5.364  1.00 82.45           H  
ATOM   3786  CA  ALA A 246     -56.123  15.324  -7.196  1.00 82.45           C  
ATOM   3787  HA  ALA A 246     -56.504  16.340  -7.303  1.00 82.45           H  
ATOM   3788  C   ALA A 246     -57.026  14.408  -8.042  1.00 82.45           C  
ATOM   3789  CB  ALA A 246     -54.669  15.312  -7.683  1.00 82.45           C  
ATOM   3790  HB1 ALA A 246     -54.629  15.627  -8.726  1.00 82.45           H  
ATOM   3791  HB2 ALA A 246     -54.250  14.309  -7.599  1.00 82.45           H  
ATOM   3792  HB3 ALA A 246     -54.070  15.999  -7.084  1.00 82.45           H  
ATOM   3793  O   ALA A 246     -57.843  14.909  -8.811  1.00 82.45           O  
ATOM   3794  N   GLU A 247     -56.966  13.085  -7.855  1.00 83.14           N  
ATOM   3795  H   GLU A 247     -56.254  12.722  -7.236  1.00 83.14           H  
ATOM   3796  CA  GLU A 247     -57.859  12.125  -8.522  1.00 83.14           C  
ATOM   3797  HA  GLU A 247     -57.807  12.285  -9.599  1.00 83.14           H  
ATOM   3798  C   GLU A 247     -59.331  12.338  -8.114  1.00 83.14           C  
ATOM   3799  CB  GLU A 247     -57.417  10.673  -8.231  1.00 83.14           C  
ATOM   3800  HB2 GLU A 247     -58.229  10.014  -8.536  1.00 83.14           H  
ATOM   3801  HB3 GLU A 247     -57.266  10.549  -7.159  1.00 83.14           H  
ATOM   3802  O   GLU A 247     -60.228  12.225  -8.955  1.00 83.14           O  
ATOM   3803  CG  GLU A 247     -56.139  10.245  -8.990  1.00 83.14           C  
ATOM   3804  HG2 GLU A 247     -56.315  10.379 -10.057  1.00 83.14           H  
ATOM   3805  HG3 GLU A 247     -55.317  10.904  -8.710  1.00 83.14           H  
ATOM   3806  CD  GLU A 247     -55.727   8.775  -8.740  1.00 83.14           C  
ATOM   3807  OE1 GLU A 247     -54.511   8.454  -8.868  1.00 83.14           O  
ATOM   3808  OE2 GLU A 247     -56.636   7.955  -8.469  1.00 83.14           O  
ATOM   3809  N   LYS A 248     -59.604  12.707  -6.852  1.00 86.33           N  
ATOM   3810  H   LYS A 248     -58.840  12.730  -6.192  1.00 86.33           H  
ATOM   3811  CA  LYS A 248     -60.958  13.058  -6.386  1.00 86.33           C  
ATOM   3812  HA  LYS A 248     -61.641  12.282  -6.732  1.00 86.33           H  
ATOM   3813  C   LYS A 248     -61.462  14.365  -7.010  1.00 86.33           C  
ATOM   3814  CB  LYS A 248     -60.990  13.080  -4.847  1.00 86.33           C  
ATOM   3815  HB2 LYS A 248     -60.572  12.143  -4.479  1.00 86.33           H  
ATOM   3816  HB3 LYS A 248     -60.375  13.901  -4.481  1.00 86.33           H  
ATOM   3817  O   LYS A 248     -62.613  14.409  -7.440  1.00 86.33           O  
ATOM   3818  CG  LYS A 248     -62.420  13.220  -4.298  1.00 86.33           C  
ATOM   3819  HG2 LYS A 248     -63.037  12.420  -4.708  1.00 86.33           H  
ATOM   3820  HG3 LYS A 248     -62.837  14.178  -4.609  1.00 86.33           H  
ATOM   3821  CD  LYS A 248     -62.452  13.140  -2.764  1.00 86.33           C  
ATOM   3822  HD2 LYS A 248     -62.028  12.187  -2.446  1.00 86.33           H  
ATOM   3823  HD3 LYS A 248     -61.853  13.953  -2.353  1.00 86.33           H  
ATOM   3824  CE  LYS A 248     -63.902  13.256  -2.271  1.00 86.33           C  
ATOM   3825  HE2 LYS A 248     -64.318  14.192  -2.643  1.00 86.33           H  
ATOM   3826  HE3 LYS A 248     -64.484  12.443  -2.707  1.00 86.33           H  
ATOM   3827  NZ  LYS A 248     -63.995  13.213  -0.789  1.00 86.33           N  
ATOM   3828  HZ1 LYS A 248     -63.632  12.341  -0.432  1.00 86.33           H  
ATOM   3829  HZ2 LYS A 248     -64.958  13.300  -0.495  1.00 86.33           H  
ATOM   3830  HZ3 LYS A 248     -63.473  13.974  -0.378  1.00 86.33           H  
ATOM   3831  N   LYS A 249     -60.619  15.402  -7.110  1.00 83.72           N  
ATOM   3832  H   LYS A 249     -59.696  15.299  -6.713  1.00 83.72           H  
ATOM   3833  CA  LYS A 249     -60.951  16.661  -7.807  1.00 83.72           C  
ATOM   3834  HA  LYS A 249     -61.900  17.042  -7.431  1.00 83.72           H  
ATOM   3835  C   LYS A 249     -61.170  16.444  -9.305  1.00 83.72           C  
ATOM   3836  CB  LYS A 249     -59.861  17.720  -7.571  1.00 83.72           C  
ATOM   3837  HB2 LYS A 249     -59.956  18.494  -8.333  1.00 83.72           H  
ATOM   3838  HB3 LYS A 249     -58.876  17.266  -7.671  1.00 83.72           H  
ATOM   3839  O   LYS A 249     -62.155  16.947  -9.833  1.00 83.72           O  
ATOM   3840  CG  LYS A 249     -59.997  18.391  -6.196  1.00 83.72           C  
ATOM   3841  HG2 LYS A 249     -59.930  17.641  -5.409  1.00 83.72           H  
ATOM   3842  HG3 LYS A 249     -60.971  18.876  -6.134  1.00 83.72           H  
ATOM   3843  CD  LYS A 249     -58.898  19.444  -5.994  1.00 83.72           C  
ATOM   3844  HD2 LYS A 249     -58.938  20.165  -6.810  1.00 83.72           H  
ATOM   3845  HD3 LYS A 249     -57.928  18.947  -6.002  1.00 83.72           H  
ATOM   3846  CE  LYS A 249     -59.101  20.169  -4.657  1.00 83.72           C  
ATOM   3847  HE2 LYS A 249     -59.084  19.428  -3.858  1.00 83.72           H  
ATOM   3848  HE3 LYS A 249     -60.086  20.636  -4.662  1.00 83.72           H  
ATOM   3849  NZ  LYS A 249     -58.051  21.192  -4.422  1.00 83.72           N  
ATOM   3850  HZ1 LYS A 249     -58.202  21.659  -3.540  1.00 83.72           H  
ATOM   3851  HZ2 LYS A 249     -57.140  20.757  -4.392  1.00 83.72           H  
ATOM   3852  HZ3 LYS A 249     -58.056  21.885  -5.158  1.00 83.72           H  
ATOM   3853  N   ALA A 250     -60.321  15.654  -9.963  1.00 83.28           N  
ATOM   3854  H   ALA A 250     -59.508  15.308  -9.474  1.00 83.28           H  
ATOM   3855  CA  ALA A 250     -60.457  15.329 -11.381  1.00 83.28           C  
ATOM   3856  HA  ALA A 250     -60.456  16.257 -11.954  1.00 83.28           H  
ATOM   3857  C   ALA A 250     -61.784  14.613 -11.675  1.00 83.28           C  
ATOM   3858  CB  ALA A 250     -59.245  14.496 -11.816  1.00 83.28           C  
ATOM   3859  HB1 ALA A 250     -59.322  14.272 -12.880  1.00 83.28           H  
ATOM   3860  HB2 ALA A 250     -58.328  15.058 -11.640  1.00 83.28           H  
ATOM   3861  HB3 ALA A 250     -59.207  13.561 -11.256  1.00 83.28           H  
ATOM   3862  O   ALA A 250     -62.522  15.045 -12.553  1.00 83.28           O  
ATOM   3863  N   LYS A 251     -62.149  13.592 -10.883  1.00 85.45           N  
ATOM   3864  H   LYS A 251     -61.493  13.270 -10.186  1.00 85.45           H  
ATOM   3865  CA  LYS A 251     -63.451  12.907 -11.009  1.00 85.45           C  
ATOM   3866  HA  LYS A 251     -63.559  12.543 -12.031  1.00 85.45           H  
ATOM   3867  C   LYS A 251     -64.641  13.846 -10.790  1.00 85.45           C  
ATOM   3868  CB  LYS A 251     -63.514  11.718 -10.037  1.00 85.45           C  
ATOM   3869  HB2 LYS A 251     -63.168  12.035  -9.053  1.00 85.45           H  
ATOM   3870  HB3 LYS A 251     -64.547  11.380  -9.948  1.00 85.45           H  
ATOM   3871  O   LYS A 251     -65.643  13.713 -11.483  1.00 85.45           O  
ATOM   3872  CG  LYS A 251     -62.665  10.546 -10.547  1.00 85.45           C  
ATOM   3873  HG2 LYS A 251     -63.123  10.145 -11.451  1.00 85.45           H  
ATOM   3874  HG3 LYS A 251     -61.665  10.901 -10.799  1.00 85.45           H  
ATOM   3875  CD  LYS A 251     -62.539   9.433  -9.500  1.00 85.45           C  
ATOM   3876  HD2 LYS A 251     -63.528   9.052  -9.244  1.00 85.45           H  
ATOM   3877  HD3 LYS A 251     -62.060   9.842  -8.611  1.00 85.45           H  
ATOM   3878  CE  LYS A 251     -61.675   8.311 -10.090  1.00 85.45           C  
ATOM   3879  HE2 LYS A 251     -60.779   8.763 -10.515  1.00 85.45           H  
ATOM   3880  HE3 LYS A 251     -62.224   7.839 -10.905  1.00 85.45           H  
ATOM   3881  NZ  LYS A 251     -61.281   7.305  -9.072  1.00 85.45           N  
ATOM   3882  HZ1 LYS A 251     -60.721   7.741  -8.353  1.00 85.45           H  
ATOM   3883  HZ2 LYS A 251     -62.093   6.872  -8.655  1.00 85.45           H  
ATOM   3884  HZ3 LYS A 251     -60.706   6.591  -9.496  1.00 85.45           H  
ATOM   3885  N   LEU A 252     -64.532  14.794  -9.856  1.00 82.77           N  
ATOM   3886  H   LEU A 252     -63.685  14.836  -9.309  1.00 82.77           H  
ATOM   3887  CA  LEU A 252     -65.595  15.764  -9.579  1.00 82.77           C  
ATOM   3888  HA  LEU A 252     -66.538  15.218  -9.549  1.00 82.77           H  
ATOM   3889  C   LEU A 252     -65.733  16.797 -10.715  1.00 82.77           C  
ATOM   3890  CB  LEU A 252     -65.353  16.357  -8.178  1.00 82.77           C  
ATOM   3891  HB2 LEU A 252     -64.521  17.061  -8.207  1.00 82.77           H  
ATOM   3892  HB3 LEU A 252     -65.061  15.531  -7.529  1.00 82.77           H  
ATOM   3893  O   LEU A 252     -66.853  17.083 -11.123  1.00 82.77           O  
ATOM   3894  CG  LEU A 252     -66.595  17.023  -7.551  1.00 82.77           C  
ATOM   3895  HG  LEU A 252     -67.496  16.507  -7.881  1.00 82.77           H  
ATOM   3896  CD1 LEU A 252     -66.520  16.917  -6.024  1.00 82.77           C  
ATOM   3897 HD11 LEU A 252     -66.516  15.868  -5.729  1.00 82.77           H  
ATOM   3898 HD12 LEU A 252     -67.397  17.395  -5.587  1.00 82.77           H  
ATOM   3899 HD13 LEU A 252     -65.620  17.412  -5.659  1.00 82.77           H  
ATOM   3900  CD2 LEU A 252     -66.702  18.506  -7.904  1.00 82.77           C  
ATOM   3901 HD21 LEU A 252     -67.588  18.936  -7.436  1.00 82.77           H  
ATOM   3902 HD22 LEU A 252     -65.818  19.049  -7.570  1.00 82.77           H  
ATOM   3903 HD23 LEU A 252     -66.810  18.630  -8.981  1.00 82.77           H  
ATOM   3904  N   MET A 253     -64.623  17.262 -11.303  1.00 78.79           N  
ATOM   3905  H   MET A 253     -63.726  17.005 -10.917  1.00 78.79           H  
ATOM   3906  CA  MET A 253     -64.644  18.055 -12.543  1.00 78.79           C  
ATOM   3907  HA  MET A 253     -65.272  18.934 -12.394  1.00 78.79           H  
ATOM   3908  C   MET A 253     -65.251  17.278 -13.716  1.00 78.79           C  
ATOM   3909  CB  MET A 253     -63.231  18.518 -12.925  1.00 78.79           C  
ATOM   3910  HB2 MET A 253     -62.516  17.713 -12.756  1.00 78.79           H  
ATOM   3911  HB3 MET A 253     -63.226  18.761 -13.988  1.00 78.79           H  
ATOM   3912  O   MET A 253     -66.106  17.815 -14.409  1.00 78.79           O  
ATOM   3913  CG  MET A 253     -62.793  19.768 -12.157  1.00 78.79           C  
ATOM   3914  HG2 MET A 253     -63.458  20.590 -12.421  1.00 78.79           H  
ATOM   3915  HG3 MET A 253     -62.901  19.574 -11.090  1.00 78.79           H  
ATOM   3916  SD  MET A 253     -61.076  20.285 -12.464  1.00 78.79           S  
ATOM   3917  CE  MET A 253     -61.091  20.526 -14.265  1.00 78.79           C  
ATOM   3918  HE1 MET A 253     -61.232  19.571 -14.770  1.00 78.79           H  
ATOM   3919  HE2 MET A 253     -60.141  20.957 -14.582  1.00 78.79           H  
ATOM   3920  HE3 MET A 253     -61.900  21.204 -14.538  1.00 78.79           H  
ATOM   3921  N   SER A 254     -64.871  16.012 -13.928  1.00 82.09           N  
ATOM   3922  H   SER A 254     -64.113  15.624 -13.385  1.00 82.09           H  
ATOM   3923  CA  SER A 254     -65.462  15.186 -14.991  1.00 82.09           C  
ATOM   3924  HA  SER A 254     -65.319  15.690 -15.947  1.00 82.09           H  
ATOM   3925  C   SER A 254     -66.970  14.990 -14.812  1.00 82.09           C  
ATOM   3926  CB  SER A 254     -64.788  13.813 -15.061  1.00 82.09           C  
ATOM   3927  HB2 SER A 254     -65.267  13.220 -15.841  1.00 82.09           H  
ATOM   3928  HB3 SER A 254     -64.909  13.299 -14.108  1.00 82.09           H  
ATOM   3929  O   SER A 254     -67.693  15.003 -15.800  1.00 82.09           O  
ATOM   3930  OG  SER A 254     -63.410  13.937 -15.356  1.00 82.09           O  
ATOM   3931  HG  SER A 254     -63.325  14.408 -16.188  1.00 82.09           H  
ATOM   3932  N   ALA A 255     -67.454  14.854 -13.573  1.00 82.12           N  
ATOM   3933  H   ALA A 255     -66.809  14.809 -12.798  1.00 82.12           H  
ATOM   3934  CA  ALA A 255     -68.886  14.771 -13.286  1.00 82.12           C  
ATOM   3935  HA  ALA A 255     -69.334  14.036 -13.955  1.00 82.12           H  
ATOM   3936  C   ALA A 255     -69.619  16.104 -13.534  1.00 82.12           C  
ATOM   3937  CB  ALA A 255     -69.066  14.281 -11.845  1.00 82.12           C  
ATOM   3938  HB1 ALA A 255     -70.129  14.170 -11.634  1.00 82.12           H  
ATOM   3939  HB2 ALA A 255     -68.575  13.316 -11.719  1.00 82.12           H  
ATOM   3940  HB3 ALA A 255     -68.638  15.001 -11.148  1.00 82.12           H  
ATOM   3941  O   ALA A 255     -70.718  16.093 -14.078  1.00 82.12           O  
ATOM   3942  N   MET A 256     -69.015  17.246 -13.181  1.00 78.68           N  
ATOM   3943  H   MET A 256     -68.118  17.203 -12.718  1.00 78.68           H  
ATOM   3944  CA  MET A 256     -69.584  18.566 -13.493  1.00 78.68           C  
ATOM   3945  HA  MET A 256     -70.614  18.601 -13.139  1.00 78.68           H  
ATOM   3946  C   MET A 256     -69.642  18.823 -15.002  1.00 78.68           C  
ATOM   3947  CB  MET A 256     -68.795  19.683 -12.797  1.00 78.68           C  
ATOM   3948  HB2 MET A 256     -69.105  20.636 -13.225  1.00 78.68           H  
ATOM   3949  HB3 MET A 256     -67.727  19.557 -12.976  1.00 78.68           H  
ATOM   3950  O   MET A 256     -70.674  19.273 -15.493  1.00 78.68           O  
ATOM   3951  CG  MET A 256     -69.068  19.716 -11.289  1.00 78.68           C  
ATOM   3952  HG2 MET A 256     -68.741  18.772 -10.853  1.00 78.68           H  
ATOM   3953  HG3 MET A 256     -70.143  19.800 -11.130  1.00 78.68           H  
ATOM   3954  SD  MET A 256     -68.251  21.069 -10.392  1.00 78.68           S  
ATOM   3955  CE  MET A 256     -69.134  22.496 -11.085  1.00 78.68           C  
ATOM   3956  HE1 MET A 256     -70.210  22.336 -11.011  1.00 78.68           H  
ATOM   3957  HE2 MET A 256     -68.860  22.632 -12.131  1.00 78.68           H  
ATOM   3958  HE3 MET A 256     -68.867  23.395 -10.529  1.00 78.68           H  
ATOM   3959  N   ASN A 257     -68.579  18.488 -15.739  1.00 76.53           N  
ATOM   3960  H   ASN A 257     -67.736  18.182 -15.274  1.00 76.53           H  
ATOM   3961  CA  ASN A 257     -68.565  18.609 -17.195  1.00 76.53           C  
ATOM   3962  HA  ASN A 257     -68.833  19.629 -17.470  1.00 76.53           H  
ATOM   3963  C   ASN A 257     -69.628  17.701 -17.829  1.00 76.53           C  
ATOM   3964  CB  ASN A 257     -67.163  18.314 -17.748  1.00 76.53           C  
ATOM   3965  HB2 ASN A 257     -66.804  17.361 -17.360  1.00 76.53           H  
ATOM   3966  HB3 ASN A 257     -67.251  18.223 -18.831  1.00 76.53           H  
ATOM   3967  O   ASN A 257     -70.440  18.198 -18.588  1.00 76.53           O  
ATOM   3968  CG  ASN A 257     -66.131  19.391 -17.458  1.00 76.53           C  
ATOM   3969  ND2 ASN A 257     -65.018  19.347 -18.153  1.00 76.53           N  
ATOM   3970 HD21 ASN A 257     -64.411  20.146 -18.044  1.00 76.53           H  
ATOM   3971 HD22 ASN A 257     -64.977  18.726 -18.948  1.00 76.53           H  
ATOM   3972  OD1 ASN A 257     -66.267  20.275 -16.628  1.00 76.53           O  
ATOM   3973  N   ALA A 258     -69.722  16.427 -17.434  1.00 76.77           N  
ATOM   3974  H   ALA A 258     -69.031  16.054 -16.798  1.00 76.77           H  
ATOM   3975  CA  ALA A 258     -70.707  15.501 -18.001  1.00 76.77           C  
ATOM   3976  HA  ALA A 258     -70.556  15.467 -19.080  1.00 76.77           H  
ATOM   3977  C   ALA A 258     -72.177  15.918 -17.770  1.00 76.77           C  
ATOM   3978  CB  ALA A 258     -70.436  14.105 -17.427  1.00 76.77           C  
ATOM   3979  HB1 ALA A 258     -69.419  13.799 -17.672  1.00 76.77           H  
ATOM   3980  HB2 ALA A 258     -70.567  14.116 -16.345  1.00 76.77           H  
ATOM   3981  HB3 ALA A 258     -71.135  13.394 -17.868  1.00 76.77           H  
ATOM   3982  O   ALA A 258     -73.038  15.562 -18.570  1.00 76.77           O  
ATOM   3983  N   MET A 259     -72.483  16.669 -16.703  1.00 73.65           N  
ATOM   3984  H   MET A 259     -71.747  16.910 -16.054  1.00 73.65           H  
ATOM   3985  CA  MET A 259     -73.814  17.272 -16.523  1.00 73.65           C  
ATOM   3986  HA  MET A 259     -74.574  16.549 -16.819  1.00 73.65           H  
ATOM   3987  C   MET A 259     -74.010  18.496 -17.431  1.00 73.65           C  
ATOM   3988  CB  MET A 259     -74.055  17.630 -15.049  1.00 73.65           C  
ATOM   3989  HB2 MET A 259     -73.240  18.260 -14.693  1.00 73.65           H  
ATOM   3990  HB3 MET A 259     -74.988  18.188 -14.970  1.00 73.65           H  
ATOM   3991  O   MET A 259     -75.064  18.633 -18.045  1.00 73.65           O  
ATOM   3992  CG  MET A 259     -74.169  16.370 -14.178  1.00 73.65           C  
ATOM   3993  HG2 MET A 259     -73.226  15.825 -14.219  1.00 73.65           H  
ATOM   3994  HG3 MET A 259     -74.937  15.729 -14.612  1.00 73.65           H  
ATOM   3995  SD  MET A 259     -74.602  16.636 -12.431  1.00 73.65           S  
ATOM   3996  CE  MET A 259     -73.234  17.696 -11.897  1.00 73.65           C  
ATOM   3997  HE1 MET A 259     -73.282  18.648 -12.425  1.00 73.65           H  
ATOM   3998  HE2 MET A 259     -72.287  17.204 -12.116  1.00 73.65           H  
ATOM   3999  HE3 MET A 259     -73.315  17.879 -10.826  1.00 73.65           H  
ATOM   4000  N   LYS A 260     -72.983  19.339 -17.584  1.00 71.31           N  
ATOM   4001  H   LYS A 260     -72.125  19.145 -17.087  1.00 71.31           H  
ATOM   4002  CA  LYS A 260     -73.017  20.514 -18.468  1.00 71.31           C  
ATOM   4003  HA  LYS A 260     -73.926  21.076 -18.254  1.00 71.31           H  
ATOM   4004  C   LYS A 260     -73.080  20.138 -19.953  1.00 71.31           C  
ATOM   4005  CB  LYS A 260     -71.806  21.393 -18.136  1.00 71.31           C  
ATOM   4006  HB2 LYS A 260     -70.889  20.899 -18.456  1.00 71.31           H  
ATOM   4007  HB3 LYS A 260     -71.773  21.526 -17.055  1.00 71.31           H  
ATOM   4008  O   LYS A 260     -73.801  20.776 -20.709  1.00 71.31           O  
ATOM   4009  CG  LYS A 260     -71.905  22.772 -18.799  1.00 71.31           C  
ATOM   4010  HG2 LYS A 260     -72.896  23.188 -18.619  1.00 71.31           H  
ATOM   4011  HG3 LYS A 260     -71.748  22.676 -19.873  1.00 71.31           H  
ATOM   4012  CD  LYS A 260     -70.854  23.713 -18.194  1.00 71.31           C  
ATOM   4013  HD2 LYS A 260     -69.854  23.324 -18.386  1.00 71.31           H  
ATOM   4014  HD3 LYS A 260     -71.011  23.757 -17.116  1.00 71.31           H  
ATOM   4015  CE  LYS A 260     -70.994  25.131 -18.751  1.00 71.31           C  
ATOM   4016  HE2 LYS A 260     -70.413  25.811 -18.129  1.00 71.31           H  
ATOM   4017  HE3 LYS A 260     -72.043  25.421 -18.693  1.00 71.31           H  
ATOM   4018  NZ  LYS A 260     -70.531  25.205 -20.152  1.00 71.31           N  
ATOM   4019  HZ1 LYS A 260     -69.596  24.855 -20.303  1.00 71.31           H  
ATOM   4020  HZ2 LYS A 260     -71.113  24.642 -20.755  1.00 71.31           H  
ATOM   4021  HZ3 LYS A 260     -70.656  26.114 -20.576  1.00 71.31           H  
ATOM   4022  N   ASP A 261     -72.404  19.063 -20.352  1.00 62.06           N  
ATOM   4023  H   ASP A 261     -71.749  18.655 -19.700  1.00 62.06           H  
ATOM   4024  CA  ASP A 261     -72.473  18.486 -21.698  1.00 62.06           C  
ATOM   4025  HA  ASP A 261     -72.237  19.261 -22.428  1.00 62.06           H  
ATOM   4026  C   ASP A 261     -73.891  17.953 -22.005  1.00 62.06           C  
ATOM   4027  CB  ASP A 261     -71.438  17.347 -21.839  1.00 62.06           C  
ATOM   4028  HB2 ASP A 261     -71.691  16.565 -21.123  1.00 62.06           H  
ATOM   4029  HB3 ASP A 261     -71.537  16.919 -22.837  1.00 62.06           H  
ATOM   4030  O   ASP A 261     -74.301  17.915 -23.164  1.00 62.06           O  
ATOM   4031  CG  ASP A 261     -69.958  17.734 -21.639  1.00 62.06           C  
ATOM   4032  OD1 ASP A 261     -69.592  18.910 -21.857  1.00 62.06           O  
ATOM   4033  OD2 ASP A 261     -69.172  16.826 -21.271  1.00 62.06           O  
ATOM   4034  N   HIS A 262     -74.669  17.571 -20.983  1.00 61.81           N  
ATOM   4035  H   HIS A 262     -74.294  17.641 -20.047  1.00 61.81           H  
ATOM   4036  CA  HIS A 262     -76.086  17.225 -21.126  1.00 61.81           C  
ATOM   4037  HA  HIS A 262     -76.210  16.660 -22.050  1.00 61.81           H  
ATOM   4038  C   HIS A 262     -76.974  18.473 -21.280  1.00 61.81           C  
ATOM   4039  CB  HIS A 262     -76.535  16.323 -19.962  1.00 61.81           C  
ATOM   4040  HB2 HIS A 262     -77.523  16.639 -19.626  1.00 61.81           H  
ATOM   4041  HB3 HIS A 262     -75.855  16.423 -19.116  1.00 61.81           H  
ATOM   4042  O   HIS A 262     -77.790  18.508 -22.200  1.00 61.81           O  
ATOM   4043  CG  HIS A 262     -76.626  14.869 -20.351  1.00 61.81           C  
ATOM   4044  CD2 HIS A 262     -75.690  13.892 -20.140  1.00 61.81           C  
ATOM   4045  HD2 HIS A 262     -74.733  14.030 -19.659  1.00 61.81           H  
ATOM   4046  ND1 HIS A 262     -77.682  14.286 -21.010  1.00 61.81           N  
ATOM   4047  HD1 HIS A 262     -78.517  14.763 -21.317  1.00 61.81           H  
ATOM   4048  CE1 HIS A 262     -77.392  12.987 -21.189  1.00 61.81           C  
ATOM   4049  HE1 HIS A 262     -78.035  12.278 -21.689  1.00 61.81           H  
ATOM   4050  NE2 HIS A 262     -76.189  12.691 -20.667  1.00 61.81           N  
ATOM   4051  N   GLU A 263     -76.779  19.510 -20.456  1.00 56.94           N  
ATOM   4052  H   GLU A 263     -76.113  19.417 -19.702  1.00 56.94           H  
ATOM   4053  CA  GLU A 263     -77.501  20.790 -20.591  1.00 56.94           C  
ATOM   4054  HA  GLU A 263     -78.573  20.603 -20.531  1.00 56.94           H  
ATOM   4055  C   GLU A 263     -77.236  21.458 -21.957  1.00 56.94           C  
ATOM   4056  CB  GLU A 263     -77.110  21.755 -19.450  1.00 56.94           C  
ATOM   4057  HB2 GLU A 263     -77.532  22.736 -19.668  1.00 56.94           H  
ATOM   4058  HB3 GLU A 263     -76.024  21.852 -19.427  1.00 56.94           H  
ATOM   4059  O   GLU A 263     -78.164  21.941 -22.610  1.00 56.94           O  
ATOM   4060  CG  GLU A 263     -77.615  21.317 -18.062  1.00 56.94           C  
ATOM   4061  HG2 GLU A 263     -77.209  20.333 -17.827  1.00 56.94           H  
ATOM   4062  HG3 GLU A 263     -78.701  21.226 -18.105  1.00 56.94           H  
ATOM   4063  CD  GLU A 263     -77.222  22.296 -16.937  1.00 56.94           C  
ATOM   4064  OE1 GLU A 263     -78.081  22.571 -16.066  1.00 56.94           O  
ATOM   4065  OE2 GLU A 263     -76.045  22.735 -16.907  1.00 56.94           O  
ATOM   4066  N   GLU A 264     -75.989  21.450 -22.442  1.00 54.43           N  
ATOM   4067  H   GLU A 264     -75.248  21.090 -21.859  1.00 54.43           H  
ATOM   4068  CA  GLU A 264     -75.639  22.038 -23.743  1.00 54.43           C  
ATOM   4069  HA  GLU A 264     -76.094  23.027 -23.800  1.00 54.43           H  
ATOM   4070  C   GLU A 264     -76.223  21.251 -24.927  1.00 54.43           C  
ATOM   4071  CB  GLU A 264     -74.115  22.220 -23.877  1.00 54.43           C  
ATOM   4072  HB2 GLU A 264     -73.599  21.307 -23.578  1.00 54.43           H  
ATOM   4073  HB3 GLU A 264     -73.881  22.431 -24.921  1.00 54.43           H  
ATOM   4074  O   GLU A 264     -76.659  21.869 -25.899  1.00 54.43           O  
ATOM   4075  CG  GLU A 264     -73.642  23.407 -23.021  1.00 54.43           C  
ATOM   4076  HG2 GLU A 264     -74.226  24.285 -23.298  1.00 54.43           H  
ATOM   4077  HG3 GLU A 264     -73.852  23.194 -21.972  1.00 54.43           H  
ATOM   4078  CD  GLU A 264     -72.155  23.764 -23.161  1.00 54.43           C  
ATOM   4079  OE1 GLU A 264     -71.700  24.594 -22.336  1.00 54.43           O  
ATOM   4080  OE2 GLU A 264     -71.450  23.274 -24.066  1.00 54.43           O  
ATOM   4081  N   ASN A 265     -76.319  19.917 -24.843  1.00 53.94           N  
ATOM   4082  H   ASN A 265     -75.987  19.459 -24.006  1.00 53.94           H  
ATOM   4083  CA  ASN A 265     -76.986  19.119 -25.880  1.00 53.94           C  
ATOM   4084  HA  ASN A 265     -76.613  19.441 -26.853  1.00 53.94           H  
ATOM   4085  C   ASN A 265     -78.504  19.361 -25.925  1.00 53.94           C  
ATOM   4086  CB  ASN A 265     -76.655  17.626 -25.718  1.00 53.94           C  
ATOM   4087  HB2 ASN A 265     -77.457  17.035 -26.159  1.00 53.94           H  
ATOM   4088  HB3 ASN A 265     -76.589  17.365 -24.661  1.00 53.94           H  
ATOM   4089  O   ASN A 265     -79.057  19.455 -27.021  1.00 53.94           O  
ATOM   4090  CG  ASN A 265     -75.382  17.241 -26.448  1.00 53.94           C  
ATOM   4091  ND2 ASN A 265     -74.328  16.917 -25.744  1.00 53.94           N  
ATOM   4092 HD21 ASN A 265     -74.334  17.121 -24.755  1.00 53.94           H  
ATOM   4093 HD22 ASN A 265     -73.469  16.775 -26.255  1.00 53.94           H  
ATOM   4094  OD1 ASN A 265     -75.311  17.213 -27.665  1.00 53.94           O  
ATOM   4095  N   GLU A 266     -79.185  19.517 -24.783  1.00 52.62           N  
ATOM   4096  H   GLU A 266     -78.716  19.401 -23.896  1.00 52.62           H  
ATOM   4097  CA  GLU A 266     -80.608  19.898 -24.799  1.00 52.62           C  
ATOM   4098  HA  GLU A 266     -81.124  19.243 -25.501  1.00 52.62           H  
ATOM   4099  C   GLU A 266     -80.791  21.323 -25.355  1.00 52.62           C  
ATOM   4100  CB  GLU A 266     -81.280  19.685 -23.427  1.00 52.62           C  
ATOM   4101  HB2 GLU A 266     -80.714  20.193 -22.646  1.00 52.62           H  
ATOM   4102  HB3 GLU A 266     -82.282  20.112 -23.472  1.00 52.62           H  
ATOM   4103  O   GLU A 266     -81.619  21.524 -26.247  1.00 52.62           O  
ATOM   4104  CG  GLU A 266     -81.400  18.179 -23.108  1.00 52.62           C  
ATOM   4105  HG2 GLU A 266     -80.409  17.786 -22.880  1.00 52.62           H  
ATOM   4106  HG3 GLU A 266     -81.753  17.671 -24.005  1.00 52.62           H  
ATOM   4107  CD  GLU A 266     -82.360  17.825 -21.955  1.00 52.62           C  
ATOM   4108  OE1 GLU A 266     -82.745  16.632 -21.892  1.00 52.62           O  
ATOM   4109  OE2 GLU A 266     -82.698  18.712 -21.141  1.00 52.62           O  
ATOM   4110  N   THR A 267     -79.931  22.274 -24.968  1.00 49.23           N  
ATOM   4111  H   THR A 267     -79.259  22.026 -24.256  1.00 49.23           H  
ATOM   4112  CA  THR A 267     -79.950  23.670 -25.465  1.00 49.23           C  
ATOM   4113  HA  THR A 267     -80.920  24.108 -25.230  1.00 49.23           H  
ATOM   4114  C   THR A 267     -79.755  23.772 -26.988  1.00 49.23           C  
ATOM   4115  CB  THR A 267     -78.865  24.509 -24.764  1.00 49.23           C  
ATOM   4116  HB  THR A 267     -77.881  24.162 -25.079  1.00 49.23           H  
ATOM   4117  O   THR A 267     -80.394  24.602 -27.648  1.00 49.23           O  
ATOM   4118  CG2 THR A 267     -78.979  26.000 -25.081  1.00 49.23           C  
ATOM   4119 HG21 THR A 267     -78.760  26.180 -26.133  1.00 49.23           H  
ATOM   4120 HG22 THR A 267     -79.985  26.352 -24.850  1.00 49.23           H  
ATOM   4121 HG23 THR A 267     -78.256  26.550 -24.479  1.00 49.23           H  
ATOM   4122  OG1 THR A 267     -78.954  24.424 -23.359  1.00 49.23           O  
ATOM   4123  HG1 THR A 267     -78.759  23.528 -23.077  1.00 49.23           H  
ATOM   4124  N   PHE A 268     -78.919  22.912 -27.584  1.00 47.92           N  
ATOM   4125  H   PHE A 268     -78.384  22.281 -27.005  1.00 47.92           H  
ATOM   4126  CA  PHE A 268     -78.714  22.858 -29.040  1.00 47.92           C  
ATOM   4127  HA  PHE A 268     -78.503  23.870 -29.386  1.00 47.92           H  
ATOM   4128  C   PHE A 268     -79.958  22.402 -29.830  1.00 47.92           C  
ATOM   4129  CB  PHE A 268     -77.488  21.982 -29.362  1.00 47.92           C  
ATOM   4130  HB2 PHE A 268     -77.734  21.302 -30.178  1.00 47.92           H  
ATOM   4131  HB3 PHE A 268     -77.237  21.354 -28.507  1.00 47.92           H  
ATOM   4132  O   PHE A 268     -80.022  22.622 -31.042  1.00 47.92           O  
ATOM   4133  CG  PHE A 268     -76.268  22.784 -29.779  1.00 47.92           C  
ATOM   4134  CD1 PHE A 268     -76.145  23.226 -31.109  1.00 47.92           C  
ATOM   4135  HD1 PHE A 268     -76.921  22.992 -31.823  1.00 47.92           H  
ATOM   4136  CD2 PHE A 268     -75.271  23.113 -28.842  1.00 47.92           C  
ATOM   4137  HD2 PHE A 268     -75.361  22.783 -27.817  1.00 47.92           H  
ATOM   4138  CE1 PHE A 268     -75.030  23.988 -31.503  1.00 47.92           C  
ATOM   4139  HE1 PHE A 268     -74.948  24.336 -32.522  1.00 47.92           H  
ATOM   4140  CE2 PHE A 268     -74.157  23.877 -29.232  1.00 47.92           C  
ATOM   4141  HE2 PHE A 268     -73.400  24.127 -28.503  1.00 47.92           H  
ATOM   4142  CZ  PHE A 268     -74.035  24.314 -30.563  1.00 47.92           C  
ATOM   4143  HZ  PHE A 268     -73.182  24.907 -30.859  1.00 47.92           H  
ATOM   4144  N   SER A 269     -80.960  21.814 -29.166  1.00 43.96           N  
ATOM   4145  H   SER A 269     -80.846  21.654 -28.175  1.00 43.96           H  
ATOM   4146  CA  SER A 269     -82.237  21.422 -29.786  1.00 43.96           C  
ATOM   4147  HA  SER A 269     -82.030  20.923 -30.732  1.00 43.96           H  
ATOM   4148  C   SER A 269     -83.154  22.617 -30.064  1.00 43.96           C  
ATOM   4149  CB  SER A 269     -83.028  20.457 -28.891  1.00 43.96           C  
ATOM   4150  HB2 SER A 269     -83.770  19.939 -29.499  1.00 43.96           H  
ATOM   4151  HB3 SER A 269     -83.552  21.024 -28.122  1.00 43.96           H  
ATOM   4152  O   SER A 269     -83.918  22.596 -31.028  1.00 43.96           O  
ATOM   4153  OG  SER A 269     -82.208  19.510 -28.243  1.00 43.96           O  
ATOM   4154  HG  SER A 269     -81.784  19.959 -27.508  1.00 43.96           H  
ATOM   4155  N   GLU A 270     -83.111  23.651 -29.217  1.00 47.59           N  
ATOM   4156  H   GLU A 270     -82.475  23.606 -28.434  1.00 47.59           H  
ATOM   4157  CA  GLU A 270     -84.075  24.763 -29.261  1.00 47.59           C  
ATOM   4158  HA  GLU A 270     -84.995  24.416 -29.730  1.00 47.59           H  
ATOM   4159  C   GLU A 270     -83.598  25.953 -30.107  1.00 47.59           C  
ATOM   4160  CB  GLU A 270     -84.444  25.205 -27.834  1.00 47.59           C  
ATOM   4161  HB2 GLU A 270     -83.545  25.497 -27.291  1.00 47.59           H  
ATOM   4162  HB3 GLU A 270     -85.098  26.073 -27.911  1.00 47.59           H  
ATOM   4163  O   GLU A 270     -84.414  26.673 -30.683  1.00 47.59           O  
ATOM   4164  CG  GLU A 270     -85.189  24.101 -27.064  1.00 47.59           C  
ATOM   4165  HG2 GLU A 270     -85.894  23.617 -27.740  1.00 47.59           H  
ATOM   4166  HG3 GLU A 270     -84.475  23.347 -26.733  1.00 47.59           H  
ATOM   4167  CD  GLU A 270     -85.952  24.671 -25.860  1.00 47.59           C  
ATOM   4168  OE1 GLU A 270     -87.204  24.580 -25.879  1.00 47.59           O  
ATOM   4169  OE2 GLU A 270     -85.289  25.226 -24.957  1.00 47.59           O  
ATOM   4170  N   THR A 271     -82.282  26.135 -30.252  1.00 38.79           N  
ATOM   4171  H   THR A 271     -81.666  25.474 -29.801  1.00 38.79           H  
ATOM   4172  CA  THR A 271     -81.667  27.324 -30.879  1.00 38.79           C  
ATOM   4173  HA  THR A 271     -82.381  28.140 -30.776  1.00 38.79           H  
ATOM   4174  C   THR A 271     -81.456  27.233 -32.400  1.00 38.79           C  
ATOM   4175  CB  THR A 271     -80.406  27.782 -30.118  1.00 38.79           C  
ATOM   4176  HB  THR A 271     -79.790  28.411 -30.760  1.00 38.79           H  
ATOM   4177  O   THR A 271     -80.765  28.063 -32.982  1.00 38.79           O  
ATOM   4178  CG2 THR A 271     -80.778  28.600 -28.883  1.00 38.79           C  
ATOM   4179 HG21 THR A 271     -81.426  28.019 -28.226  1.00 38.79           H  
ATOM   4180 HG22 THR A 271     -81.297  29.508 -29.188  1.00 38.79           H  
ATOM   4181 HG23 THR A 271     -79.872  28.877 -28.344  1.00 38.79           H  
ATOM   4182  OG1 THR A 271     -79.632  26.685 -29.676  1.00 38.79           O  
ATOM   4183  HG1 THR A 271     -80.021  26.326 -28.876  1.00 38.79           H  
ATOM   4184  N   GLN A 272     -82.140  26.315 -33.098  1.00 40.01           N  
ATOM   4185  H   GLN A 272     -82.707  25.664 -32.574  1.00 40.01           H  
ATOM   4186  CA  GLN A 272     -82.335  26.407 -34.564  1.00 40.01           C  
ATOM   4187  HA  GLN A 272     -81.425  26.825 -34.994  1.00 40.01           H  
ATOM   4188  C   GLN A 272     -83.451  27.401 -34.962  1.00 40.01           C  
ATOM   4189  CB  GLN A 272     -82.534  25.023 -35.207  1.00 40.01           C  
ATOM   4190  HB2 GLN A 272     -82.780  25.172 -36.258  1.00 40.01           H  
ATOM   4191  HB3 GLN A 272     -83.363  24.502 -34.728  1.00 40.01           H  
ATOM   4192  O   GLN A 272     -84.072  27.283 -36.021  1.00 40.01           O  
ATOM   4193  CG  GLN A 272     -81.268  24.157 -35.148  1.00 40.01           C  
ATOM   4194  HG2 GLN A 272     -80.400  24.768 -35.395  1.00 40.01           H  
ATOM   4195  HG3 GLN A 272     -81.138  23.780 -34.133  1.00 40.01           H  
ATOM   4196  CD  GLN A 272     -81.297  22.978 -36.122  1.00 40.01           C  
ATOM   4197  NE2 GLN A 272     -80.307  22.116 -36.071  1.00 40.01           N  
ATOM   4198 HE21 GLN A 272     -80.380  21.325 -36.695  1.00 40.01           H  
ATOM   4199 HE22 GLN A 272     -79.613  22.190 -35.341  1.00 40.01           H  
ATOM   4200  OE1 GLN A 272     -82.171  22.799 -36.956  1.00 40.01           O  
ATOM   4201  N   ARG A 273     -83.734  28.380 -34.099  1.00 41.50           N  
ATOM   4202  H   ARG A 273     -83.129  28.479 -33.297  1.00 41.50           H  
ATOM   4203  CA  ARG A 273     -84.685  29.471 -34.318  1.00 41.50           C  
ATOM   4204  HA  ARG A 273     -84.920  29.534 -35.381  1.00 41.50           H  
ATOM   4205  C   ARG A 273     -84.032  30.792 -33.919  1.00 41.50           C  
ATOM   4206  CB  ARG A 273     -85.976  29.227 -33.519  1.00 41.50           C  
ATOM   4207  HB2 ARG A 273     -85.724  29.072 -32.470  1.00 41.50           H  
ATOM   4208  HB3 ARG A 273     -86.607  30.113 -33.590  1.00 41.50           H  
ATOM   4209  O   ARG A 273     -83.232  30.826 -32.993  1.00 41.50           O  
ATOM   4210  CG  ARG A 273     -86.761  28.017 -34.046  1.00 41.50           C  
ATOM   4211  HG2 ARG A 273     -87.011  28.181 -35.094  1.00 41.50           H  
ATOM   4212  HG3 ARG A 273     -86.149  27.118 -33.962  1.00 41.50           H  
ATOM   4213  CD  ARG A 273     -88.044  27.811 -33.237  1.00 41.50           C  
ATOM   4214  HD2 ARG A 273     -87.764  27.615 -32.202  1.00 41.50           H  
ATOM   4215  HD3 ARG A 273     -88.638  28.724 -33.276  1.00 41.50           H  
ATOM   4216  NE  ARG A 273     -88.832  26.683 -33.771  1.00 41.50           N  
ATOM   4217  HE  ARG A 273     -88.493  26.275 -34.631  1.00 41.50           H  
ATOM   4218  NH1 ARG A 273     -90.348  26.552 -32.057  1.00 41.50           N  
ATOM   4219 HH11 ARG A 273     -89.838  27.286 -31.586  1.00 41.50           H  
ATOM   4220 HH12 ARG A 273     -91.091  26.071 -31.571  1.00 41.50           H  
ATOM   4221  NH2 ARG A 273     -90.471  25.105 -33.752  1.00 41.50           N  
ATOM   4222 HH21 ARG A 273     -91.233  24.648 -33.272  1.00 41.50           H  
ATOM   4223 HH22 ARG A 273     -90.086  24.709 -34.598  1.00 41.50           H  
ATOM   4224  CZ  ARG A 273     -89.878  26.124 -33.195  1.00 41.50           C  
ATOM   4225  N   GLU A 274     -84.471  31.844 -34.603  1.00 37.36           N  
ATOM   4226  H   GLU A 274     -85.153  31.650 -35.323  1.00 37.36           H  
ATOM   4227  CA  GLU A 274     -84.043  33.246 -34.491  1.00 37.36           C  
ATOM   4228  HA  GLU A 274     -84.784  33.789 -35.078  1.00 37.36           H  
ATOM   4229  C   GLU A 274     -82.713  33.601 -35.184  1.00 37.36           C  
ATOM   4230  CB  GLU A 274     -84.229  33.819 -33.073  1.00 37.36           C  
ATOM   4231  HB2 GLU A 274     -83.493  33.399 -32.388  1.00 37.36           H  
ATOM   4232  HB3 GLU A 274     -84.083  34.898 -33.124  1.00 37.36           H  
ATOM   4233  O   GLU A 274     -81.734  32.857 -35.197  1.00 37.36           O  
ATOM   4234  CG  GLU A 274     -85.656  33.524 -32.567  1.00 37.36           C  
ATOM   4235  HG2 GLU A 274     -86.351  33.671 -33.394  1.00 37.36           H  
ATOM   4236  HG3 GLU A 274     -85.725  32.480 -32.264  1.00 37.36           H  
ATOM   4237  CD  GLU A 274     -86.105  34.409 -31.399  1.00 37.36           C  
ATOM   4238  OE1 GLU A 274     -87.322  34.705 -31.361  1.00 37.36           O  
ATOM   4239  OE2 GLU A 274     -85.254  34.780 -30.560  1.00 37.36           O  
ATOM   4240  N   GLU A 275     -82.740  34.737 -35.885  1.00 32.45           N  
ATOM   4241  H   GLU A 275     -83.527  35.357 -35.758  1.00 32.45           H  
ATOM   4242  CA  GLU A 275     -81.847  35.047 -37.002  1.00 32.45           C  
ATOM   4243  HA  GLU A 275     -81.335  34.133 -37.302  1.00 32.45           H  
ATOM   4244  C   GLU A 275     -80.785  36.109 -36.673  1.00 32.45           C  
ATOM   4245  CB  GLU A 275     -82.670  35.545 -38.207  1.00 32.45           C  
ATOM   4246  HB2 GLU A 275     -83.239  36.420 -37.893  1.00 32.45           H  
ATOM   4247  HB3 GLU A 275     -81.985  35.861 -38.994  1.00 32.45           H  
ATOM   4248  O   GLU A 275     -81.028  37.103 -35.992  1.00 32.45           O  
ATOM   4249  CG  GLU A 275     -83.632  34.514 -38.812  1.00 32.45           C  
ATOM   4250  HG2 GLU A 275     -84.249  34.080 -38.026  1.00 32.45           H  
ATOM   4251  HG3 GLU A 275     -83.052  33.711 -39.268  1.00 32.45           H  
ATOM   4252  CD  GLU A 275     -84.541  35.184 -39.856  1.00 32.45           C  
ATOM   4253  OE1 GLU A 275     -84.235  35.063 -41.065  1.00 32.45           O  
ATOM   4254  OE2 GLU A 275     -85.530  35.821 -39.430  1.00 32.45           O  
ATOM   4255  N   VAL A 276     -79.616  35.931 -37.292  1.00 34.28           N  
ATOM   4256  H   VAL A 276     -79.481  34.996 -37.648  1.00 34.28           H  
ATOM   4257  CA  VAL A 276     -78.826  36.965 -37.990  1.00 34.28           C  
ATOM   4258  HA  VAL A 276     -77.779  36.758 -37.769  1.00 34.28           H  
ATOM   4259  C   VAL A 276     -79.082  38.438 -37.594  1.00 34.28           C  
ATOM   4260  CB  VAL A 276     -79.008  36.796 -39.521  1.00 34.28           C  
ATOM   4261  HB  VAL A 276     -80.018  37.090 -39.807  1.00 34.28           H  
ATOM   4262  O   VAL A 276     -79.885  39.145 -38.199  1.00 34.28           O  
ATOM   4263  CG1 VAL A 276     -78.005  37.656 -40.307  1.00 34.28           C  
ATOM   4264 HG11 VAL A 276     -76.985  37.384 -40.038  1.00 34.28           H  
ATOM   4265 HG12 VAL A 276     -78.168  38.714 -40.102  1.00 34.28           H  
ATOM   4266 HG13 VAL A 276     -78.151  37.501 -41.376  1.00 34.28           H  
ATOM   4267  CG2 VAL A 276     -78.793  35.342 -39.977  1.00 34.28           C  
ATOM   4268 HG21 VAL A 276     -79.590  34.704 -39.596  1.00 34.28           H  
ATOM   4269 HG22 VAL A 276     -77.828  34.973 -39.630  1.00 34.28           H  
ATOM   4270 HG23 VAL A 276     -78.833  35.286 -41.065  1.00 34.28           H  
ATOM   4271  N   SER A 277     -78.250  38.968 -36.695  1.00 38.90           N  
ATOM   4272  H   SER A 277     -77.702  38.346 -36.119  1.00 38.90           H  
ATOM   4273  CA  SER A 277     -77.955  40.410 -36.582  1.00 38.90           C  
ATOM   4274  HA  SER A 277     -78.039  40.844 -37.579  1.00 38.90           H  
ATOM   4275  C   SER A 277     -76.490  40.593 -36.121  1.00 38.90           C  
ATOM   4276  CB  SER A 277     -78.996  41.124 -35.699  1.00 38.90           C  
ATOM   4277  HB2 SER A 277     -79.845  41.401 -36.324  1.00 38.90           H  
ATOM   4278  HB3 SER A 277     -78.564  42.033 -35.282  1.00 38.90           H  
ATOM   4279  O   SER A 277     -76.021  39.876 -35.248  1.00 38.90           O  
ATOM   4280  OG  SER A 277     -79.481  40.324 -34.642  1.00 38.90           O  
ATOM   4281  HG  SER A 277     -79.938  39.563 -35.009  1.00 38.90           H  
ATOM   4282  N   ILE A 278     -75.611  41.293 -36.858  1.00 37.52           N  
ATOM   4283  H   ILE A 278     -74.715  40.834 -36.770  1.00 37.52           H  
ATOM   4284  CA  ILE A 278     -75.444  42.763 -36.977  1.00 37.52           C  
ATOM   4285  HA  ILE A 278     -74.659  42.884 -37.724  1.00 37.52           H  
ATOM   4286  C   ILE A 278     -74.930  43.401 -35.656  1.00 37.52           C  
ATOM   4287  CB  ILE A 278     -76.731  43.455 -37.529  1.00 37.52           C  
ATOM   4288  HB  ILE A 278     -77.570  43.095 -36.933  1.00 37.52           H  
ATOM   4289  O   ILE A 278     -75.579  43.229 -34.640  1.00 37.52           O  
ATOM   4290  CG1 ILE A 278     -76.982  43.060 -39.004  1.00 37.52           C  
ATOM   4291 HG12 ILE A 278     -76.214  43.508 -39.634  1.00 37.52           H  
ATOM   4292 HG13 ILE A 278     -76.901  41.978 -39.111  1.00 37.52           H  
ATOM   4293  CG2 ILE A 278     -76.782  44.994 -37.399  1.00 37.52           C  
ATOM   4294 HG21 ILE A 278     -76.464  45.321 -36.409  1.00 37.52           H  
ATOM   4295 HG22 ILE A 278     -77.815  45.326 -37.512  1.00 37.52           H  
ATOM   4296 HG23 ILE A 278     -76.188  45.483 -38.170  1.00 37.52           H  
ATOM   4297  CD1 ILE A 278     -78.364  43.473 -39.532  1.00 37.52           C  
ATOM   4298 HD11 ILE A 278     -78.502  43.063 -40.532  1.00 37.52           H  
ATOM   4299 HD12 ILE A 278     -78.447  44.559 -39.590  1.00 37.52           H  
ATOM   4300 HD13 ILE A 278     -79.144  43.079 -38.881  1.00 37.52           H  
ATOM   4301  N   ILE A 279     -73.870  44.235 -35.561  1.00 34.81           N  
ATOM   4302  H   ILE A 279     -73.833  44.667 -34.649  1.00 34.81           H  
ATOM   4303  CA  ILE A 279     -72.690  44.552 -36.410  1.00 34.81           C  
ATOM   4304  HA  ILE A 279     -72.152  43.622 -36.590  1.00 34.81           H  
ATOM   4305  C   ILE A 279     -71.745  45.538 -35.632  1.00 34.81           C  
ATOM   4306  CB  ILE A 279     -73.160  45.160 -37.770  1.00 34.81           C  
ATOM   4307  HB  ILE A 279     -74.179  44.815 -37.946  1.00 34.81           H  
ATOM   4308  O   ILE A 279     -72.250  46.359 -34.881  1.00 34.81           O  
ATOM   4309  CG1 ILE A 279     -72.378  44.592 -38.971  1.00 34.81           C  
ATOM   4310 HG12 ILE A 279     -71.347  44.945 -38.946  1.00 34.81           H  
ATOM   4311 HG13 ILE A 279     -72.362  43.505 -38.889  1.00 34.81           H  
ATOM   4312  CG2 ILE A 279     -73.306  46.689 -37.795  1.00 34.81           C  
ATOM   4313 HG21 ILE A 279     -73.885  47.002 -38.663  1.00 34.81           H  
ATOM   4314 HG22 ILE A 279     -72.326  47.167 -37.812  1.00 34.81           H  
ATOM   4315 HG23 ILE A 279     -73.848  47.013 -36.907  1.00 34.81           H  
ATOM   4316  CD1 ILE A 279     -73.008  44.943 -40.329  1.00 34.81           C  
ATOM   4317 HD11 ILE A 279     -72.475  44.414 -41.119  1.00 34.81           H  
ATOM   4318 HD12 ILE A 279     -72.934  46.014 -40.519  1.00 34.81           H  
ATOM   4319 HD13 ILE A 279     -74.054  44.639 -40.347  1.00 34.81           H  
ATOM   4320  N   LYS A 280     -70.415  45.546 -35.886  1.00 33.65           N  
ATOM   4321  H   LYS A 280     -70.085  44.751 -36.414  1.00 33.65           H  
ATOM   4322  CA  LYS A 280     -69.419  46.661 -35.682  1.00 33.65           C  
ATOM   4323  HA  LYS A 280     -68.465  46.280 -36.046  1.00 33.65           H  
ATOM   4324  C   LYS A 280     -69.089  47.307 -34.292  1.00 33.65           C  
ATOM   4325  CB  LYS A 280     -69.810  47.830 -36.606  1.00 33.65           C  
ATOM   4326  HB2 LYS A 280     -70.851  48.093 -36.417  1.00 33.65           H  
ATOM   4327  HB3 LYS A 280     -69.231  48.708 -36.322  1.00 33.65           H  
ATOM   4328  O   LYS A 280     -69.946  47.903 -33.662  1.00 33.65           O  
ATOM   4329  CG  LYS A 280     -69.583  47.589 -38.102  1.00 33.65           C  
ATOM   4330  HG2 LYS A 280     -70.092  46.674 -38.403  1.00 33.65           H  
ATOM   4331  HG3 LYS A 280     -68.517  47.476 -38.299  1.00 33.65           H  
ATOM   4332  CD  LYS A 280     -70.136  48.771 -38.914  1.00 33.65           C  
ATOM   4333  HD2 LYS A 280     -71.147  48.998 -38.578  1.00 33.65           H  
ATOM   4334  HD3 LYS A 280     -69.508  49.646 -38.748  1.00 33.65           H  
ATOM   4335  CE  LYS A 280     -70.167  48.423 -40.405  1.00 33.65           C  
ATOM   4336  HE2 LYS A 280     -70.696  47.478 -40.529  1.00 33.65           H  
ATOM   4337  HE3 LYS A 280     -69.143  48.285 -40.752  1.00 33.65           H  
ATOM   4338  NZ  LYS A 280     -70.843  49.487 -41.190  1.00 33.65           N  
ATOM   4339  HZ1 LYS A 280     -71.794  49.609 -40.872  1.00 33.65           H  
ATOM   4340  HZ2 LYS A 280     -70.356  50.365 -41.084  1.00 33.65           H  
ATOM   4341  HZ3 LYS A 280     -70.865  49.246 -42.171  1.00 33.65           H  
ATOM   4342  N   HIS A 281     -67.765  47.486 -34.064  1.00 34.20           N  
ATOM   4343  H   HIS A 281     -67.165  46.876 -34.600  1.00 34.20           H  
ATOM   4344  CA  HIS A 281     -67.057  48.618 -33.378  1.00 34.20           C  
ATOM   4345  HA  HIS A 281     -65.991  48.408 -33.467  1.00 34.20           H  
ATOM   4346  C   HIS A 281     -67.285  48.877 -31.855  1.00 34.20           C  
ATOM   4347  CB  HIS A 281     -67.333  49.912 -34.177  1.00 34.20           C  
ATOM   4348  HB2 HIS A 281     -66.859  50.758 -33.680  1.00 34.20           H  
ATOM   4349  HB3 HIS A 281     -68.405  50.109 -34.151  1.00 34.20           H  
ATOM   4350  O   HIS A 281     -68.269  48.393 -31.310  1.00 34.20           O  
ATOM   4351  CG  HIS A 281     -66.874  49.937 -35.617  1.00 34.20           C  
ATOM   4352  CD2 HIS A 281     -67.542  50.527 -36.656  1.00 34.20           C  
ATOM   4353  HD2 HIS A 281     -68.487  51.045 -36.581  1.00 34.20           H  
ATOM   4354  ND1 HIS A 281     -65.705  49.423 -36.135  1.00 34.20           N  
ATOM   4355  HD1 HIS A 281     -64.960  48.981 -35.616  1.00 34.20           H  
ATOM   4356  CE1 HIS A 281     -65.695  49.665 -37.458  1.00 34.20           C  
ATOM   4357  HE1 HIS A 281     -64.903  49.380 -38.135  1.00 34.20           H  
ATOM   4358  NE2 HIS A 281     -66.811  50.312 -37.828  1.00 34.20           N  
ATOM   4359  N   PRO A 282     -66.461  49.711 -31.153  1.00 37.77           N  
ATOM   4360  CA  PRO A 282     -65.071  50.173 -31.378  1.00 37.77           C  
ATOM   4361  HA  PRO A 282     -64.638  49.743 -32.280  1.00 37.77           H  
ATOM   4362  C   PRO A 282     -64.115  49.909 -30.170  1.00 37.77           C  
ATOM   4363  CB  PRO A 282     -65.230  51.693 -31.534  1.00 37.77           C  
ATOM   4364  HB2 PRO A 282     -64.319  52.248 -31.313  1.00 37.77           H  
ATOM   4365  HB3 PRO A 282     -65.556  51.951 -32.542  1.00 37.77           H  
ATOM   4366  O   PRO A 282     -64.505  49.351 -29.150  1.00 37.77           O  
ATOM   4367  CG  PRO A 282     -66.337  52.024 -30.527  1.00 37.77           C  
ATOM   4368  HG2 PRO A 282     -67.019  52.767 -30.939  1.00 37.77           H  
ATOM   4369  HG3 PRO A 282     -65.900  52.389 -29.598  1.00 37.77           H  
ATOM   4370  CD  PRO A 282     -67.065  50.697 -30.262  1.00 37.77           C  
ATOM   4371  HD2 PRO A 282     -68.129  50.814 -30.469  1.00 37.77           H  
ATOM   4372  HD3 PRO A 282     -66.931  50.392 -29.224  1.00 37.77           H  
ATOM   4373  N   SER A 283     -62.861  50.377 -30.251  1.00 31.99           N  
ATOM   4374  H   SER A 283     -62.584  50.863 -31.092  1.00 31.99           H  
ATOM   4375  CA  SER A 283     -61.926  50.527 -29.114  1.00 31.99           C  
ATOM   4376  HA  SER A 283     -62.171  49.796 -28.343  1.00 31.99           H  
ATOM   4377  C   SER A 283     -61.990  51.928 -28.472  1.00 31.99           C  
ATOM   4378  CB  SER A 283     -60.497  50.251 -29.597  1.00 31.99           C  
ATOM   4379  HB2 SER A 283     -60.425  49.209 -29.910  1.00 31.99           H  
ATOM   4380  HB3 SER A 283     -59.796  50.418 -28.779  1.00 31.99           H  
ATOM   4381  O   SER A 283     -62.458  52.875 -29.109  1.00 31.99           O  
ATOM   4382  OG  SER A 283     -60.167  51.089 -30.694  1.00 31.99           O  
ATOM   4383  HG  SER A 283     -59.263  50.906 -30.959  1.00 31.99           H  
ATOM   4384  N   PRO A 284     -61.504  52.093 -27.223  1.00 39.91           N  
ATOM   4385  CA  PRO A 284     -60.629  53.247 -26.943  1.00 39.91           C  
ATOM   4386  HA  PRO A 284     -60.173  53.599 -27.867  1.00 39.91           H  
ATOM   4387  C   PRO A 284     -59.503  52.996 -25.909  1.00 39.91           C  
ATOM   4388  CB  PRO A 284     -61.579  54.322 -26.414  1.00 39.91           C  
ATOM   4389  HB2 PRO A 284     -61.067  55.077 -25.816  1.00 39.91           H  
ATOM   4390  HB3 PRO A 284     -62.104  54.792 -27.246  1.00 39.91           H  
ATOM   4391  O   PRO A 284     -59.621  52.163 -25.014  1.00 39.91           O  
ATOM   4392  CG  PRO A 284     -62.566  53.507 -25.577  1.00 39.91           C  
ATOM   4393  HG2 PRO A 284     -62.247  53.491 -24.535  1.00 39.91           H  
ATOM   4394  HG3 PRO A 284     -63.573  53.916 -25.658  1.00 39.91           H  
ATOM   4395  CD  PRO A 284     -62.499  52.084 -26.152  1.00 39.91           C  
ATOM   4396  HD2 PRO A 284     -63.478  51.794 -26.532  1.00 39.91           H  
ATOM   4397  HD3 PRO A 284     -62.196  51.383 -25.374  1.00 39.91           H  
ATOM   4398  N   SER A 285     -58.444  53.815 -25.973  1.00 29.64           N  
ATOM   4399  H   SER A 285     -58.424  54.500 -26.715  1.00 29.64           H  
ATOM   4400  CA  SER A 285     -57.312  53.832 -25.024  1.00 29.64           C  
ATOM   4401  HA  SER A 285     -57.409  53.001 -24.325  1.00 29.64           H  
ATOM   4402  C   SER A 285     -57.238  55.144 -24.227  1.00 29.64           C  
ATOM   4403  CB  SER A 285     -55.976  53.676 -25.768  1.00 29.64           C  
ATOM   4404  HB2 SER A 285     -55.169  53.597 -25.040  1.00 29.64           H  
ATOM   4405  HB3 SER A 285     -55.805  54.557 -26.386  1.00 29.64           H  
ATOM   4406  O   SER A 285     -57.491  56.209 -24.788  1.00 29.64           O  
ATOM   4407  OG  SER A 285     -55.967  52.531 -26.595  1.00 29.64           O  
ATOM   4408  HG  SER A 285     -55.100  52.427 -26.994  1.00 29.64           H  
ATOM   4409  N   LYS A 286     -56.793  55.084 -22.961  1.00 38.81           N  
ATOM   4410  H   LYS A 286     -56.678  54.166 -22.558  1.00 38.81           H  
ATOM   4411  CA  LYS A 286     -56.284  56.204 -22.126  1.00 38.81           C  
ATOM   4412  HA  LYS A 286     -55.828  56.953 -22.774  1.00 38.81           H  
ATOM   4413  C   LYS A 286     -55.210  55.616 -21.176  1.00 38.81           C  
ATOM   4414  CB  LYS A 286     -57.448  56.848 -21.337  1.00 38.81           C  
ATOM   4415  HB2 LYS A 286     -57.038  57.594 -20.656  1.00 38.81           H  
ATOM   4416  HB3 LYS A 286     -57.944  56.086 -20.737  1.00 38.81           H  
ATOM   4417  O   LYS A 286     -55.442  54.515 -20.694  1.00 38.81           O  
ATOM   4418  CG  LYS A 286     -58.489  57.553 -22.226  1.00 38.81           C  
ATOM   4419  HG2 LYS A 286     -59.048  56.803 -22.787  1.00 38.81           H  
ATOM   4420  HG3 LYS A 286     -57.971  58.211 -22.924  1.00 38.81           H  
ATOM   4421  CD  LYS A 286     -59.487  58.387 -21.412  1.00 38.81           C  
ATOM   4422  HD2 LYS A 286     -60.019  57.733 -20.721  1.00 38.81           H  
ATOM   4423  HD3 LYS A 286     -58.943  59.143 -20.846  1.00 38.81           H  
ATOM   4424  CE  LYS A 286     -60.481  59.063 -22.368  1.00 38.81           C  
ATOM   4425  HE2 LYS A 286     -60.991  58.288 -22.939  1.00 38.81           H  
ATOM   4426  HE3 LYS A 286     -59.917  59.675 -23.072  1.00 38.81           H  
ATOM   4427  NZ  LYS A 286     -61.468  59.898 -21.638  1.00 38.81           N  
ATOM   4428  HZ1 LYS A 286     -60.999  60.623 -21.115  1.00 38.81           H  
ATOM   4429  HZ2 LYS A 286     -61.998  59.330 -20.991  1.00 38.81           H  
ATOM   4430  HZ3 LYS A 286     -62.112  60.332 -22.283  1.00 38.81           H  
ATOM   4431  N   GLN A 287     -53.990  56.124 -20.930  1.00 32.36           N  
ATOM   4432  H   GLN A 287     -53.462  55.445 -20.401  1.00 32.36           H  
ATOM   4433  CA  GLN A 287     -53.379  57.477 -20.903  1.00 32.36           C  
ATOM   4434  HA  GLN A 287     -52.334  57.292 -20.654  1.00 32.36           H  
ATOM   4435  C   GLN A 287     -53.891  58.376 -19.744  1.00 32.36           C  
ATOM   4436  CB  GLN A 287     -53.340  58.162 -22.284  1.00 32.36           C  
ATOM   4437  HB2 GLN A 287     -54.348  58.358 -22.648  1.00 32.36           H  
ATOM   4438  HB3 GLN A 287     -52.867  59.136 -22.156  1.00 32.36           H  
ATOM   4439  O   GLN A 287     -55.078  58.341 -19.455  1.00 32.36           O  
ATOM   4440  CG  GLN A 287     -52.525  57.393 -23.344  1.00 32.36           C  
ATOM   4441  HG2 GLN A 287     -51.567  57.102 -22.912  1.00 32.36           H  
ATOM   4442  HG3 GLN A 287     -53.061  56.489 -23.632  1.00 32.36           H  
ATOM   4443  CD  GLN A 287     -52.249  58.225 -24.599  1.00 32.36           C  
ATOM   4444  NE2 GLN A 287     -51.337  57.811 -25.451  1.00 32.36           N  
ATOM   4445 HE21 GLN A 287     -50.826  56.952 -25.306  1.00 32.36           H  
ATOM   4446 HE22 GLN A 287     -51.200  58.403 -26.257  1.00 32.36           H  
ATOM   4447  OE1 GLN A 287     -52.831  59.266 -24.838  1.00 32.36           O  
ATOM   4448  N   LEU A 288     -53.081  59.183 -19.029  1.00 33.95           N  
ATOM   4449  H   LEU A 288     -53.533  59.629 -18.244  1.00 33.95           H  
ATOM   4450  CA  LEU A 288     -51.682  59.609 -19.250  1.00 33.95           C  
ATOM   4451  HA  LEU A 288     -51.139  58.807 -19.750  1.00 33.95           H  
ATOM   4452  C   LEU A 288     -50.917  59.968 -17.934  1.00 33.95           C  
ATOM   4453  CB  LEU A 288     -51.721  60.866 -20.155  1.00 33.95           C  
ATOM   4454  HB2 LEU A 288     -51.934  61.723 -19.517  1.00 33.95           H  
ATOM   4455  HB3 LEU A 288     -52.550  60.807 -20.860  1.00 33.95           H  
ATOM   4456  O   LEU A 288     -51.525  60.349 -16.944  1.00 33.95           O  
ATOM   4457  CG  LEU A 288     -50.436  61.162 -20.953  1.00 33.95           C  
ATOM   4458  HG  LEU A 288     -49.581  61.140 -20.278  1.00 33.95           H  
ATOM   4459  CD1 LEU A 288     -50.181  60.157 -22.080  1.00 33.95           C  
ATOM   4460 HD11 LEU A 288     -49.228  60.391 -22.555  1.00 33.95           H  
ATOM   4461 HD12 LEU A 288     -50.139  59.139 -21.694  1.00 33.95           H  
ATOM   4462 HD13 LEU A 288     -50.965  60.240 -22.832  1.00 33.95           H  
ATOM   4463  CD2 LEU A 288     -50.505  62.555 -21.567  1.00 33.95           C  
ATOM   4464 HD21 LEU A 288     -51.338  62.622 -22.267  1.00 33.95           H  
ATOM   4465 HD22 LEU A 288     -50.634  63.298 -20.780  1.00 33.95           H  
ATOM   4466 HD23 LEU A 288     -49.574  62.774 -22.089  1.00 33.95           H  
ATOM   4467  N   GLN A 289     -49.581  59.865 -18.001  1.00 31.84           N  
ATOM   4468  H   GLN A 289     -49.268  59.449 -18.867  1.00 31.84           H  
ATOM   4469  CA  GLN A 289     -48.457  60.459 -17.225  1.00 31.84           C  
ATOM   4470  HA  GLN A 289     -47.849  59.638 -16.844  1.00 31.84           H  
ATOM   4471  C   GLN A 289     -48.668  61.457 -16.056  1.00 31.84           C  
ATOM   4472  CB  GLN A 289     -47.611  61.266 -18.231  1.00 31.84           C  
ATOM   4473  HB2 GLN A 289     -46.794  61.761 -17.707  1.00 31.84           H  
ATOM   4474  HB3 GLN A 289     -48.252  62.049 -18.636  1.00 31.84           H  
ATOM   4475  O   GLN A 289     -49.417  62.425 -16.179  1.00 31.84           O  
ATOM   4476  CG  GLN A 289     -46.987  60.461 -19.384  1.00 31.84           C  
ATOM   4477  HG2 GLN A 289     -46.120  59.919 -19.007  1.00 31.84           H  
ATOM   4478  HG3 GLN A 289     -47.693  59.728 -19.776  1.00 31.84           H  
ATOM   4479  CD  GLN A 289     -46.560  61.347 -20.554  1.00 31.84           C  
ATOM   4480  NE2 GLN A 289     -45.784  60.831 -21.479  1.00 31.84           N  
ATOM   4481 HE21 GLN A 289     -45.433  59.886 -21.411  1.00 31.84           H  
ATOM   4482 HE22 GLN A 289     -45.534  61.458 -22.230  1.00 31.84           H  
ATOM   4483  OE1 GLN A 289     -46.930  62.497 -20.691  1.00 31.84           O  
ATOM   4484  N   GLN A 290     -47.770  61.347 -15.053  1.00 36.01           N  
ATOM   4485  H   GLN A 290     -47.538  60.401 -14.783  1.00 36.01           H  
ATOM   4486  CA  GLN A 290     -46.747  62.331 -14.572  1.00 36.01           C  
ATOM   4487  HA  GLN A 290     -45.950  62.419 -15.311  1.00 36.01           H  
ATOM   4488  C   GLN A 290     -46.093  61.797 -13.262  1.00 36.01           C  
ATOM   4489  CB  GLN A 290     -47.386  63.710 -14.351  1.00 36.01           C  
ATOM   4490  HB2 GLN A 290     -48.431  63.598 -14.064  1.00 36.01           H  
ATOM   4491  HB3 GLN A 290     -46.888  64.237 -13.537  1.00 36.01           H  
ATOM   4492  O   GLN A 290     -46.649  60.862 -12.698  1.00 36.01           O  
ATOM   4493  CG  GLN A 290     -47.257  64.569 -15.620  1.00 36.01           C  
ATOM   4494  HG2 GLN A 290     -46.208  64.795 -15.812  1.00 36.01           H  
ATOM   4495  HG3 GLN A 290     -47.629  64.041 -16.498  1.00 36.01           H  
ATOM   4496  CD  GLN A 290     -48.025  65.865 -15.472  1.00 36.01           C  
ATOM   4497  NE2 GLN A 290     -49.320  65.842 -15.685  1.00 36.01           N  
ATOM   4498 HE21 GLN A 290     -49.827  66.706 -15.558  1.00 36.01           H  
ATOM   4499 HE22 GLN A 290     -49.769  64.966 -15.912  1.00 36.01           H  
ATOM   4500  OE1 GLN A 290     -47.463  66.895 -15.135  1.00 36.01           O  
ATOM   4501  N   GLN A 291     -44.961  62.242 -12.680  1.00 37.37           N  
ATOM   4502  H   GLN A 291     -44.809  61.745 -11.814  1.00 37.37           H  
ATOM   4503  CA  GLN A 291     -43.801  63.141 -12.963  1.00 37.37           C  
ATOM   4504  HA  GLN A 291     -43.483  63.053 -14.002  1.00 37.37           H  
ATOM   4505  C   GLN A 291     -42.650  62.649 -12.011  1.00 37.37           C  
ATOM   4506  CB  GLN A 291     -44.164  64.603 -12.600  1.00 37.37           C  
ATOM   4507  HB2 GLN A 291     -43.599  64.904 -11.717  1.00 37.37           H  
ATOM   4508  HB3 GLN A 291     -45.212  64.679 -12.308  1.00 37.37           H  
ATOM   4509  O   GLN A 291     -42.969  61.950 -11.055  1.00 37.37           O  
ATOM   4510  CG  GLN A 291     -43.893  65.618 -13.721  1.00 37.37           C  
ATOM   4511  HG2 GLN A 291     -44.548  65.411 -14.568  1.00 37.37           H  
ATOM   4512  HG3 GLN A 291     -42.864  65.517 -14.067  1.00 37.37           H  
ATOM   4513  CD  GLN A 291     -44.108  67.058 -13.252  1.00 37.37           C  
ATOM   4514  NE2 GLN A 291     -45.207  67.701 -13.576  1.00 37.37           N  
ATOM   4515 HE21 GLN A 291     -45.942  67.295 -14.137  1.00 37.37           H  
ATOM   4516 HE22 GLN A 291     -45.297  68.642 -13.221  1.00 37.37           H  
ATOM   4517  OE1 GLN A 291     -43.272  67.635 -12.574  1.00 37.37           O  
ATOM   4518  N   GLN A 292     -41.336  62.927 -12.081  1.00 36.90           N  
ATOM   4519  H   GLN A 292     -40.853  62.458 -11.328  1.00 36.90           H  
ATOM   4520  CA  GLN A 292     -40.413  63.692 -12.954  1.00 36.90           C  
ATOM   4521  HA  GLN A 292     -40.982  64.198 -13.734  1.00 36.90           H  
ATOM   4522  C   GLN A 292     -39.468  62.693 -13.711  1.00 36.90           C  
ATOM   4523  CB  GLN A 292     -39.764  64.765 -12.046  1.00 36.90           C  
ATOM   4524  HB2 GLN A 292     -38.816  65.112 -12.456  1.00 36.90           H  
ATOM   4525  HB3 GLN A 292     -39.557  64.356 -11.057  1.00 36.90           H  
ATOM   4526  O   GLN A 292     -39.970  61.628 -14.052  1.00 36.90           O  
ATOM   4527  CG  GLN A 292     -40.688  65.985 -11.916  1.00 36.90           C  
ATOM   4528  HG2 GLN A 292     -41.020  66.278 -12.912  1.00 36.90           H  
ATOM   4529  HG3 GLN A 292     -41.558  65.710 -11.319  1.00 36.90           H  
ATOM   4530  CD  GLN A 292     -40.060  67.225 -11.292  1.00 36.90           C  
ATOM   4531  NE2 GLN A 292     -40.842  68.267 -11.125  1.00 36.90           N  
ATOM   4532 HE21 GLN A 292     -40.435  69.084 -10.691  1.00 36.90           H  
ATOM   4533 HE22 GLN A 292     -41.800  68.222 -11.440  1.00 36.90           H  
ATOM   4534  OE1 GLN A 292     -38.880  67.306 -10.998  1.00 36.90           O  
ATOM   4535  N   GLN A 293     -38.213  62.855 -14.190  1.00 36.77           N  
ATOM   4536  H   GLN A 293     -37.974  62.007 -14.685  1.00 36.77           H  
ATOM   4537  CA  GLN A 293     -37.030  63.746 -14.024  1.00 36.77           C  
ATOM   4538  HA  GLN A 293     -36.269  63.280 -14.651  1.00 36.77           H  
ATOM   4539  C   GLN A 293     -36.345  63.719 -12.633  1.00 36.77           C  
ATOM   4540  CB  GLN A 293     -37.240  65.141 -14.648  1.00 36.77           C  
ATOM   4541  HB2 GLN A 293     -36.417  65.786 -14.341  1.00 36.77           H  
ATOM   4542  HB3 GLN A 293     -38.166  65.608 -14.312  1.00 36.77           H  
ATOM   4543  O   GLN A 293     -37.028  63.515 -11.641  1.00 36.77           O  
ATOM   4544  CG  GLN A 293     -37.292  65.081 -16.181  1.00 36.77           C  
ATOM   4545  HG2 GLN A 293     -36.440  64.518 -16.560  1.00 36.77           H  
ATOM   4546  HG3 GLN A 293     -38.206  64.574 -16.490  1.00 36.77           H  
ATOM   4547  CD  GLN A 293     -37.244  66.478 -16.786  1.00 36.77           C  
ATOM   4548  NE2 GLN A 293     -38.313  66.963 -17.378  1.00 36.77           N  
ATOM   4549 HE21 GLN A 293     -38.237  67.898 -17.751  1.00 36.77           H  
ATOM   4550 HE22 GLN A 293     -39.168  66.427 -17.435  1.00 36.77           H  
ATOM   4551  OE1 GLN A 293     -36.236  67.163 -16.724  1.00 36.77           O  
ATOM   4552  N   GLN A 294     -35.015  63.852 -12.459  1.00 38.79           N  
ATOM   4553  H   GLN A 294     -34.768  63.697 -11.492  1.00 38.79           H  
ATOM   4554  CA  GLN A 294     -33.822  64.020 -13.346  1.00 38.79           C  
ATOM   4555  HA  GLN A 294     -34.069  63.716 -14.363  1.00 38.79           H  
ATOM   4556  C   GLN A 294     -32.680  63.066 -12.832  1.00 38.79           C  
ATOM   4557  CB  GLN A 294     -33.438  65.521 -13.326  1.00 38.79           C  
ATOM   4558  HB2 GLN A 294     -32.459  65.653 -12.866  1.00 38.79           H  
ATOM   4559  HB3 GLN A 294     -34.145  66.073 -12.707  1.00 38.79           H  
ATOM   4560  O   GLN A 294     -32.965  62.288 -11.931  1.00 38.79           O  
ATOM   4561  CG  GLN A 294     -33.441  66.170 -14.720  1.00 38.79           C  
ATOM   4562  HG2 GLN A 294     -34.379  65.931 -15.223  1.00 38.79           H  
ATOM   4563  HG3 GLN A 294     -32.638  65.757 -15.329  1.00 38.79           H  
ATOM   4564  CD  GLN A 294     -33.288  67.692 -14.651  1.00 38.79           C  
ATOM   4565  NE2 GLN A 294     -34.165  68.443 -15.275  1.00 38.79           N  
ATOM   4566 HE21 GLN A 294     -34.086  69.444 -15.171  1.00 38.79           H  
ATOM   4567 HE22 GLN A 294     -34.934  68.027 -15.781  1.00 38.79           H  
ATOM   4568  OE1 GLN A 294     -32.366  68.234 -14.053  1.00 38.79           O  
ATOM   4569  N   LYS A 295     -31.405  62.968 -13.275  1.00 36.06           N  
ATOM   4570  H   LYS A 295     -30.941  62.207 -12.800  1.00 36.06           H  
ATOM   4571  CA  LYS A 295     -30.467  63.713 -14.165  1.00 36.06           C  
ATOM   4572  HA  LYS A 295     -30.999  64.141 -15.014  1.00 36.06           H  
ATOM   4573  C   LYS A 295     -29.386  62.707 -14.683  1.00 36.06           C  
ATOM   4574  CB  LYS A 295     -29.789  64.811 -13.301  1.00 36.06           C  
ATOM   4575  HB2 LYS A 295     -30.341  64.921 -12.368  1.00 36.06           H  
ATOM   4576  HB3 LYS A 295     -28.784  64.495 -13.020  1.00 36.06           H  
ATOM   4577  O   LYS A 295     -29.063  61.781 -13.957  1.00 36.06           O  
ATOM   4578  CG  LYS A 295     -29.706  66.197 -13.957  1.00 36.06           C  
ATOM   4579  HG2 LYS A 295     -30.626  66.399 -14.505  1.00 36.06           H  
ATOM   4580  HG3 LYS A 295     -28.880  66.231 -14.667  1.00 36.06           H  
ATOM   4581  CD  LYS A 295     -29.485  67.305 -12.922  1.00 36.06           C  
ATOM   4582  HD2 LYS A 295     -30.345  67.335 -12.253  1.00 36.06           H  
ATOM   4583  HD3 LYS A 295     -28.585  67.094 -12.344  1.00 36.06           H  
ATOM   4584  CE  LYS A 295     -29.338  68.651 -13.641  1.00 36.06           C  
ATOM   4585  HE2 LYS A 295     -28.385  68.668 -14.171  1.00 36.06           H  
ATOM   4586  HE3 LYS A 295     -30.135  68.731 -14.381  1.00 36.06           H  
ATOM   4587  NZ  LYS A 295     -29.438  69.781 -12.688  1.00 36.06           N  
ATOM   4588  HZ1 LYS A 295     -30.351  69.772 -12.254  1.00 36.06           H  
ATOM   4589  HZ2 LYS A 295     -28.733  69.706 -11.969  1.00 36.06           H  
ATOM   4590  HZ3 LYS A 295     -29.324  70.662 -13.169  1.00 36.06           H  
ATOM   4591  N   GLN A 296     -29.001  62.706 -15.970  1.00 37.93           N  
ATOM   4592  H   GLN A 296     -29.270  61.816 -16.364  1.00 37.93           H  
ATOM   4593  CA  GLN A 296     -27.689  63.112 -16.565  1.00 37.93           C  
ATOM   4594  HA  GLN A 296     -27.771  62.834 -17.616  1.00 37.93           H  
ATOM   4595  C   GLN A 296     -26.400  62.398 -16.061  1.00 37.93           C  
ATOM   4596  CB  GLN A 296     -27.520  64.634 -16.540  1.00 37.93           C  
ATOM   4597  HB2 GLN A 296     -26.555  64.890 -16.978  1.00 37.93           H  
ATOM   4598  HB3 GLN A 296     -27.483  64.962 -15.501  1.00 37.93           H  
ATOM   4599  O   GLN A 296     -26.233  62.238 -14.863  1.00 37.93           O  
ATOM   4600  CG  GLN A 296     -28.633  65.352 -17.330  1.00 37.93           C  
ATOM   4601  HG2 GLN A 296     -28.651  64.965 -18.349  1.00 37.93           H  
ATOM   4602  HG3 GLN A 296     -29.602  65.146 -16.875  1.00 37.93           H  
ATOM   4603  CD  GLN A 296     -28.460  66.865 -17.403  1.00 37.93           C  
ATOM   4604  NE2 GLN A 296     -29.368  67.571 -18.039  1.00 37.93           N  
ATOM   4605 HE21 GLN A 296     -30.146  67.128 -18.507  1.00 37.93           H  
ATOM   4606 HE22 GLN A 296     -29.183  68.560 -18.127  1.00 37.93           H  
ATOM   4607  OE1 GLN A 296     -27.513  67.445 -16.903  1.00 37.93           O  
ATOM   4608  N   GLN A 297     -25.421  62.015 -16.905  1.00 36.83           N  
ATOM   4609  H   GLN A 297     -24.699  61.462 -16.464  1.00 36.83           H  
ATOM   4610  CA  GLN A 297     -25.150  62.383 -18.318  1.00 36.83           C  
ATOM   4611  HA  GLN A 297     -26.095  62.597 -18.817  1.00 36.83           H  
ATOM   4612  C   GLN A 297     -24.489  61.233 -19.148  1.00 36.83           C  
ATOM   4613  CB  GLN A 297     -24.293  63.674 -18.312  1.00 36.83           C  
ATOM   4614  HB2 GLN A 297     -24.241  64.070 -17.298  1.00 36.83           H  
ATOM   4615  HB3 GLN A 297     -23.269  63.447 -18.611  1.00 36.83           H  
ATOM   4616  O   GLN A 297     -24.290  60.135 -18.641  1.00 36.83           O  
ATOM   4617  CG  GLN A 297     -24.850  64.793 -19.212  1.00 36.83           C  
ATOM   4618  HG2 GLN A 297     -25.932  64.872 -19.101  1.00 36.83           H  
ATOM   4619  HG3 GLN A 297     -24.638  64.555 -20.255  1.00 36.83           H  
ATOM   4620  CD  GLN A 297     -24.214  66.143 -18.877  1.00 36.83           C  
ATOM   4621  NE2 GLN A 297     -24.884  67.061 -18.210  1.00 36.83           N  
ATOM   4622 HE21 GLN A 297     -25.816  66.935 -17.842  1.00 36.83           H  
ATOM   4623 HE22 GLN A 297     -24.357  67.902 -18.024  1.00 36.83           H  
ATOM   4624  OE1 GLN A 297     -23.073  66.399 -19.197  1.00 36.83           O  
ATOM   4625  N   GLN A 298     -24.229  61.473 -20.443  1.00 29.97           N  
ATOM   4626  H   GLN A 298     -24.250  62.441 -20.731  1.00 29.97           H  
ATOM   4627  CA  GLN A 298     -23.871  60.511 -21.524  1.00 29.97           C  
ATOM   4628  HA  GLN A 298     -23.822  59.504 -21.107  1.00 29.97           H  
ATOM   4629  C   GLN A 298     -22.450  60.827 -22.113  1.00 29.97           C  
ATOM   4630  CB  GLN A 298     -25.042  60.595 -22.533  1.00 29.97           C  
ATOM   4631  HB2 GLN A 298     -25.739  61.380 -22.242  1.00 29.97           H  
ATOM   4632  HB3 GLN A 298     -24.680  60.895 -23.517  1.00 29.97           H  
ATOM   4633  O   GLN A 298     -21.811  61.677 -21.492  1.00 29.97           O  
ATOM   4634  CG  GLN A 298     -25.845  59.286 -22.627  1.00 29.97           C  
ATOM   4635  HG2 GLN A 298     -25.182  58.457 -22.876  1.00 29.97           H  
ATOM   4636  HG3 GLN A 298     -26.293  59.077 -21.655  1.00 29.97           H  
ATOM   4637  CD  GLN A 298     -26.955  59.352 -23.676  1.00 29.97           C  
ATOM   4638  NE2 GLN A 298     -27.848  58.389 -23.713  1.00 29.97           N  
ATOM   4639 HE21 GLN A 298     -27.796  57.604 -23.079  1.00 29.97           H  
ATOM   4640 HE22 GLN A 298     -28.548  58.466 -24.436  1.00 29.97           H  
ATOM   4641  OE1 GLN A 298     -27.040  60.253 -24.490  1.00 29.97           O  
ATOM   4642  N   PRO A 299     -21.902  60.255 -23.237  1.00 36.97           N  
ATOM   4643  CA  PRO A 299     -22.536  59.548 -24.376  1.00 36.97           C  
ATOM   4644  HA  PRO A 299     -23.568  59.265 -24.166  1.00 36.97           H  
ATOM   4645  C   PRO A 299     -21.832  58.275 -24.942  1.00 36.97           C  
ATOM   4646  CB  PRO A 299     -22.496  60.640 -25.453  1.00 36.97           C  
ATOM   4647  HB2 PRO A 299     -22.649  60.263 -26.464  1.00 36.97           H  
ATOM   4648  HB3 PRO A 299     -23.236  61.409 -25.232  1.00 36.97           H  
ATOM   4649  O   PRO A 299     -20.764  57.860 -24.505  1.00 36.97           O  
ATOM   4650  CG  PRO A 299     -21.090  61.225 -25.276  1.00 36.97           C  
ATOM   4651  HG2 PRO A 299     -21.102  62.305 -25.424  1.00 36.97           H  
ATOM   4652  HG3 PRO A 299     -20.392  60.755 -25.969  1.00 36.97           H  
ATOM   4653  CD  PRO A 299     -20.708  60.868 -23.835  1.00 36.97           C  
ATOM   4654  HD2 PRO A 299     -20.383  61.773 -23.320  1.00 36.97           H  
ATOM   4655  HD3 PRO A 299     -19.884  60.154 -23.832  1.00 36.97           H  
ATOM   4656  N   HIS A 300     -22.447  57.679 -25.977  1.00 31.70           N  
ATOM   4657  H   HIS A 300     -23.290  58.118 -26.318  1.00 31.70           H  
ATOM   4658  CA  HIS A 300     -21.914  56.583 -26.812  1.00 31.70           C  
ATOM   4659  HA  HIS A 300     -21.245  55.961 -26.217  1.00 31.70           H  
ATOM   4660  C   HIS A 300     -21.148  57.077 -28.059  1.00 31.70           C  
ATOM   4661  CB  HIS A 300     -23.087  55.723 -27.326  1.00 31.70           C  
ATOM   4662  HB2 HIS A 300     -23.830  56.375 -27.786  1.00 31.70           H  
ATOM   4663  HB3 HIS A 300     -22.730  55.055 -28.110  1.00 31.70           H  
ATOM   4664  O   HIS A 300     -21.331  58.207 -28.505  1.00 31.70           O  
ATOM   4665  CG  HIS A 300     -23.766  54.853 -26.306  1.00 31.70           C  
ATOM   4666  CD2 HIS A 300     -24.945  55.118 -25.667  1.00 31.70           C  
ATOM   4667  HD2 HIS A 300     -25.532  56.020 -25.765  1.00 31.70           H  
ATOM   4668  ND1 HIS A 300     -23.395  53.572 -25.961  1.00 31.70           N  
ATOM   4669  HD1 HIS A 300     -22.580  53.075 -26.288  1.00 31.70           H  
ATOM   4670  CE1 HIS A 300     -24.324  53.085 -25.122  1.00 31.70           C  
ATOM   4671  HE1 HIS A 300     -24.305  52.101 -24.676  1.00 31.70           H  
ATOM   4672  NE2 HIS A 300     -25.289  53.994 -24.912  1.00 31.70           N  
ATOM   4673  N   SER A 301     -20.420  56.164 -28.719  1.00 34.53           N  
ATOM   4674  H   SER A 301     -20.293  55.256 -28.296  1.00 34.53           H  
ATOM   4675  CA  SER A 301     -20.168  56.208 -30.172  1.00 34.53           C  
ATOM   4676  HA  SER A 301     -20.950  56.815 -30.629  1.00 34.53           H  
ATOM   4677  C   SER A 301     -20.284  54.803 -30.804  1.00 34.53           C  
ATOM   4678  CB  SER A 301     -18.836  56.900 -30.493  1.00 34.53           C  
ATOM   4679  HB2 SER A 301     -18.875  57.934 -30.151  1.00 34.53           H  
ATOM   4680  HB3 SER A 301     -18.681  56.899 -31.572  1.00 34.53           H  
ATOM   4681  O   SER A 301     -20.229  53.794 -30.101  1.00 34.53           O  
ATOM   4682  OG  SER A 301     -17.749  56.253 -29.871  1.00 34.53           O  
ATOM   4683  HG  SER A 301     -17.793  56.413 -28.926  1.00 34.53           H  
ATOM   4684  N   HIS A 302     -20.538  54.744 -32.117  1.00 35.77           N  
ATOM   4685  H   HIS A 302     -20.504  55.612 -32.632  1.00 35.77           H  
ATOM   4686  CA  HIS A 302     -20.773  53.521 -32.912  1.00 35.77           C  
ATOM   4687  HA  HIS A 302     -21.314  52.798 -32.301  1.00 35.77           H  
ATOM   4688  C   HIS A 302     -19.430  52.853 -33.325  1.00 35.77           C  
ATOM   4689  CB  HIS A 302     -21.671  53.928 -34.099  1.00 35.77           C  
ATOM   4690  HB2 HIS A 302     -21.208  54.758 -34.633  1.00 35.77           H  
ATOM   4691  HB3 HIS A 302     -21.754  53.105 -34.809  1.00 35.77           H  
ATOM   4692  O   HIS A 302     -18.390  53.500 -33.283  1.00 35.77           O  
ATOM   4693  CG  HIS A 302     -23.084  54.310 -33.720  1.00 35.77           C  
ATOM   4694  CD2 HIS A 302     -23.521  55.537 -33.296  1.00 35.77           C  
ATOM   4695  HD2 HIS A 302     -22.910  56.416 -33.151  1.00 35.77           H  
ATOM   4696  ND1 HIS A 302     -24.195  53.498 -33.804  1.00 35.77           N  
ATOM   4697  HD1 HIS A 302     -24.211  52.533 -34.100  1.00 35.77           H  
ATOM   4698  CE1 HIS A 302     -25.269  54.217 -33.435  1.00 35.77           C  
ATOM   4699  HE1 HIS A 302     -26.285  53.851 -33.400  1.00 35.77           H  
ATOM   4700  NE2 HIS A 302     -24.905  55.465 -33.111  1.00 35.77           N  
ATOM   4701  N   THR A 303     -19.340  51.594 -33.787  1.00 32.75           N  
ATOM   4702  H   THR A 303     -18.480  51.142 -33.512  1.00 32.75           H  
ATOM   4703  CA  THR A 303     -19.816  51.117 -35.114  1.00 32.75           C  
ATOM   4704  HA  THR A 303     -20.870  51.362 -35.247  1.00 32.75           H  
ATOM   4705  C   THR A 303     -19.720  49.578 -35.248  1.00 32.75           C  
ATOM   4706  CB  THR A 303     -19.005  51.807 -36.245  1.00 32.75           C  
ATOM   4707  HB  THR A 303     -17.955  51.525 -36.168  1.00 32.75           H  
ATOM   4708  O   THR A 303     -19.128  48.899 -34.418  1.00 32.75           O  
ATOM   4709  CG2 THR A 303     -19.490  51.542 -37.675  1.00 32.75           C  
ATOM   4710 HG21 THR A 303     -19.177  50.551 -38.007  1.00 32.75           H  
ATOM   4711 HG22 THR A 303     -19.032  52.262 -38.353  1.00 32.75           H  
ATOM   4712 HG23 THR A 303     -20.573  51.645 -37.737  1.00 32.75           H  
ATOM   4713  OG1 THR A 303     -19.109  53.206 -36.120  1.00 32.75           O  
ATOM   4714  HG1 THR A 303     -18.526  53.481 -35.408  1.00 32.75           H  
ATOM   4715  N   GLN A 304     -20.356  49.026 -36.287  1.00 33.59           N  
ATOM   4716  H   GLN A 304     -20.729  49.668 -36.972  1.00 33.59           H  
ATOM   4717  CA  GLN A 304     -20.514  47.599 -36.613  1.00 33.59           C  
ATOM   4718  HA  GLN A 304     -21.022  47.093 -35.791  1.00 33.59           H  
ATOM   4719  C   GLN A 304     -19.203  46.851 -36.941  1.00 33.59           C  
ATOM   4720  CB  GLN A 304     -21.368  47.511 -37.897  1.00 33.59           C  
ATOM   4721  HB2 GLN A 304     -21.512  46.463 -38.159  1.00 33.59           H  
ATOM   4722  HB3 GLN A 304     -20.779  47.963 -38.695  1.00 33.59           H  
ATOM   4723  O   GLN A 304     -18.321  47.403 -37.593  1.00 33.59           O  
ATOM   4724  CG  GLN A 304     -22.754  48.187 -37.865  1.00 33.59           C  
ATOM   4725  HG2 GLN A 304     -22.721  49.118 -37.299  1.00 33.59           H  
ATOM   4726  HG3 GLN A 304     -23.461  47.520 -37.372  1.00 33.59           H  
ATOM   4727  CD  GLN A 304     -23.254  48.537 -39.268  1.00 33.59           C  
ATOM   4728  NE2 GLN A 304     -24.523  48.367 -39.563  1.00 33.59           N  
ATOM   4729 HE21 GLN A 304     -24.786  48.639 -40.500  1.00 33.59           H  
ATOM   4730 HE22 GLN A 304     -25.182  48.001 -38.890  1.00 33.59           H  
ATOM   4731  OE1 GLN A 304     -22.524  49.001 -40.123  1.00 33.59           O  
ATOM   4732  N   SER A 305     -19.164  45.536 -36.680  1.00 32.17           N  
ATOM   4733  H   SER A 305     -19.711  45.203 -35.899  1.00 32.17           H  
ATOM   4734  CA  SER A 305     -18.881  44.508 -37.714  1.00 32.17           C  
ATOM   4735  HA  SER A 305     -19.620  44.632 -38.506  1.00 32.17           H  
ATOM   4736  C   SER A 305     -19.041  43.072 -37.179  1.00 32.17           C  
ATOM   4737  CB  SER A 305     -17.499  44.654 -38.379  1.00 32.17           C  
ATOM   4738  HB2 SER A 305     -17.548  45.446 -39.127  1.00 32.17           H  
ATOM   4739  HB3 SER A 305     -17.234  43.728 -38.889  1.00 32.17           H  
ATOM   4740  O   SER A 305     -18.759  42.788 -36.019  1.00 32.17           O  
ATOM   4741  OG  SER A 305     -16.493  44.984 -37.453  1.00 32.17           O  
ATOM   4742  HG  SER A 305     -16.674  45.878 -37.153  1.00 32.17           H  
ATOM   4743  N   GLN A 306     -19.507  42.154 -38.035  1.00 31.00           N  
ATOM   4744  H   GLN A 306     -19.676  42.442 -38.988  1.00 31.00           H  
ATOM   4745  CA  GLN A 306     -19.439  40.702 -37.810  1.00 31.00           C  
ATOM   4746  HA  GLN A 306     -19.413  40.481 -36.743  1.00 31.00           H  
ATOM   4747  C   GLN A 306     -18.195  40.127 -38.505  1.00 31.00           C  
ATOM   4748  CB  GLN A 306     -20.639  39.984 -38.455  1.00 31.00           C  
ATOM   4749  HB2 GLN A 306     -20.444  38.912 -38.428  1.00 31.00           H  
ATOM   4750  HB3 GLN A 306     -20.689  40.280 -39.503  1.00 31.00           H  
ATOM   4751  O   GLN A 306     -17.900  40.551 -39.623  1.00 31.00           O  
ATOM   4752  CG  GLN A 306     -22.016  40.210 -37.820  1.00 31.00           C  
ATOM   4753  HG2 GLN A 306     -21.990  39.880 -36.782  1.00 31.00           H  
ATOM   4754  HG3 GLN A 306     -22.262  41.272 -37.843  1.00 31.00           H  
ATOM   4755  CD  GLN A 306     -23.108  39.435 -38.566  1.00 31.00           C  
ATOM   4756  NE2 GLN A 306     -24.298  39.332 -38.018  1.00 31.00           N  
ATOM   4757 HE21 GLN A 306     -24.498  39.749 -37.120  1.00 31.00           H  
ATOM   4758 HE22 GLN A 306     -24.985  38.823 -38.556  1.00 31.00           H  
ATOM   4759  OE1 GLN A 306     -22.929  38.904 -39.649  1.00 31.00           O  
ATOM   4760  N   PRO A 307     -17.569  39.066 -37.967  1.00 37.86           N  
ATOM   4761  CA  PRO A 307     -16.731  38.164 -38.741  1.00 37.86           C  
ATOM   4762  HA  PRO A 307     -16.424  38.622 -39.682  1.00 37.86           H  
ATOM   4763  C   PRO A 307     -17.487  36.861 -39.060  1.00 37.86           C  
ATOM   4764  CB  PRO A 307     -15.480  37.960 -37.881  1.00 37.86           C  
ATOM   4765  HB2 PRO A 307     -14.695  38.638 -38.218  1.00 37.86           H  
ATOM   4766  HB3 PRO A 307     -15.119  36.933 -37.932  1.00 37.86           H  
ATOM   4767  O   PRO A 307     -17.479  35.907 -38.281  1.00 37.86           O  
ATOM   4768  CG  PRO A 307     -15.895  38.340 -36.453  1.00 37.86           C  
ATOM   4769  HG2 PRO A 307     -15.827  37.481 -35.786  1.00 37.86           H  
ATOM   4770  HG3 PRO A 307     -15.260  39.148 -36.089  1.00 37.86           H  
ATOM   4771  CD  PRO A 307     -17.346  38.823 -36.553  1.00 37.86           C  
ATOM   4772  HD2 PRO A 307     -17.478  39.729 -35.962  1.00 37.86           H  
ATOM   4773  HD3 PRO A 307     -18.023  38.041 -36.206  1.00 37.86           H  
ATOM   4774  N   GLN A 308     -18.110  36.785 -40.242  1.00 33.59           N  
ATOM   4775  H   GLN A 308     -18.105  37.600 -40.838  1.00 33.59           H  
ATOM   4776  CA  GLN A 308     -18.390  35.486 -40.862  1.00 33.59           C  
ATOM   4777  HA  GLN A 308     -18.822  34.805 -40.129  1.00 33.59           H  
ATOM   4778  C   GLN A 308     -17.066  34.894 -41.360  1.00 33.59           C  
ATOM   4779  CB  GLN A 308     -19.355  35.613 -42.056  1.00 33.59           C  
ATOM   4780  HB2 GLN A 308     -19.088  36.488 -42.649  1.00 33.59           H  
ATOM   4781  HB3 GLN A 308     -19.217  34.734 -42.685  1.00 33.59           H  
ATOM   4782  O   GLN A 308     -16.539  35.334 -42.382  1.00 33.59           O  
ATOM   4783  CG  GLN A 308     -20.847  35.672 -41.700  1.00 33.59           C  
ATOM   4784  HG2 GLN A 308     -21.085  34.854 -41.020  1.00 33.59           H  
ATOM   4785  HG3 GLN A 308     -21.074  36.616 -41.204  1.00 33.59           H  
ATOM   4786  CD  GLN A 308     -21.718  35.540 -42.953  1.00 33.59           C  
ATOM   4787  NE2 GLN A 308     -22.940  35.073 -42.837  1.00 33.59           N  
ATOM   4788 HE21 GLN A 308     -23.340  34.891 -41.927  1.00 33.59           H  
ATOM   4789 HE22 GLN A 308     -23.480  35.047 -43.691  1.00 33.59           H  
ATOM   4790  OE1 GLN A 308     -21.314  35.809 -44.070  1.00 33.59           O  
ATOM   4791  N   TYR A 309     -16.540  33.867 -40.690  1.00 31.91           N  
ATOM   4792  H   TYR A 309     -16.951  33.588 -39.811  1.00 31.91           H  
ATOM   4793  CA  TYR A 309     -15.395  33.116 -41.212  1.00 31.91           C  
ATOM   4794  HA  TYR A 309     -14.710  33.827 -41.675  1.00 31.91           H  
ATOM   4795  C   TYR A 309     -15.835  32.171 -42.336  1.00 31.91           C  
ATOM   4796  CB  TYR A 309     -14.605  32.450 -40.080  1.00 31.91           C  
ATOM   4797  HB2 TYR A 309     -13.958  31.684 -40.506  1.00 31.91           H  
ATOM   4798  HB3 TYR A 309     -15.288  31.963 -39.384  1.00 31.91           H  
ATOM   4799  O   TYR A 309     -16.160  31.003 -42.125  1.00 31.91           O  
ATOM   4800  CG  TYR A 309     -13.729  33.456 -39.357  1.00 31.91           C  
ATOM   4801  CD1 TYR A 309     -12.573  33.951 -39.996  1.00 31.91           C  
ATOM   4802  HD1 TYR A 309     -12.295  33.580 -40.972  1.00 31.91           H  
ATOM   4803  CD2 TYR A 309     -14.096  33.949 -38.090  1.00 31.91           C  
ATOM   4804  HD2 TYR A 309     -14.991  33.590 -37.603  1.00 31.91           H  
ATOM   4805  CE1 TYR A 309     -11.792  34.948 -39.380  1.00 31.91           C  
ATOM   4806  HE1 TYR A 309     -10.916  35.336 -39.879  1.00 31.91           H  
ATOM   4807  CE2 TYR A 309     -13.306  34.933 -37.464  1.00 31.91           C  
ATOM   4808  HE2 TYR A 309     -13.580  35.322 -36.494  1.00 31.91           H  
ATOM   4809  OH  TYR A 309     -11.427  36.415 -37.514  1.00 31.91           O  
ATOM   4810  HH  TYR A 309     -10.680  36.691 -38.050  1.00 31.91           H  
ATOM   4811  CZ  TYR A 309     -12.162  35.443 -38.111  1.00 31.91           C  
ATOM   4812  N   HIS A 310     -15.877  32.724 -43.548  1.00 33.89           N  
ATOM   4813  H   HIS A 310     -15.676  33.712 -43.610  1.00 33.89           H  
ATOM   4814  CA  HIS A 310     -16.148  31.999 -44.784  1.00 33.89           C  
ATOM   4815  HA  HIS A 310     -17.062  31.422 -44.640  1.00 33.89           H  
ATOM   4816  C   HIS A 310     -15.027  31.004 -45.123  1.00 33.89           C  
ATOM   4817  CB  HIS A 310     -16.372  33.003 -45.932  1.00 33.89           C  
ATOM   4818  HB2 HIS A 310     -15.655  32.810 -46.731  1.00 33.89           H  
ATOM   4819  HB3 HIS A 310     -16.192  34.021 -45.586  1.00 33.89           H  
ATOM   4820  O   HIS A 310     -13.851  31.232 -44.840  1.00 33.89           O  
ATOM   4821  CG  HIS A 310     -17.761  32.949 -46.514  1.00 33.89           C  
ATOM   4822  CD2 HIS A 310     -18.083  32.803 -47.837  1.00 33.89           C  
ATOM   4823  HD2 HIS A 310     -17.385  32.684 -48.652  1.00 33.89           H  
ATOM   4824  ND1 HIS A 310     -18.945  33.089 -45.824  1.00 33.89           N  
ATOM   4825  HD1 HIS A 310     -19.044  33.349 -44.853  1.00 33.89           H  
ATOM   4826  CE1 HIS A 310     -19.953  33.028 -46.710  1.00 33.89           C  
ATOM   4827  HE1 HIS A 310     -20.997  33.164 -46.471  1.00 33.89           H  
ATOM   4828  NE2 HIS A 310     -19.475  32.844 -47.949  1.00 33.89           N  
ATOM   4829  N   GLN A 311     -15.390  29.915 -45.801  1.00 29.72           N  
ATOM   4830  H   GLN A 311     -16.361  29.808 -46.056  1.00 29.72           H  
ATOM   4831  CA  GLN A 311     -14.427  28.971 -46.366  1.00 29.72           C  
ATOM   4832  HA  GLN A 311     -13.716  28.668 -45.597  1.00 29.72           H  
ATOM   4833  C   GLN A 311     -13.664  29.639 -47.519  1.00 29.72           C  
ATOM   4834  CB  GLN A 311     -15.169  27.730 -46.892  1.00 29.72           C  
ATOM   4835  HB2 GLN A 311     -15.918  28.052 -47.615  1.00 29.72           H  
ATOM   4836  HB3 GLN A 311     -14.456  27.088 -47.409  1.00 29.72           H  
ATOM   4837  O   GLN A 311     -14.257  29.924 -48.558  1.00 29.72           O  
ATOM   4838  CG  GLN A 311     -15.862  26.901 -45.798  1.00 29.72           C  
ATOM   4839  HG2 GLN A 311     -15.106  26.478 -45.136  1.00 29.72           H  
ATOM   4840  HG3 GLN A 311     -16.514  27.542 -45.205  1.00 29.72           H  
ATOM   4841  CD  GLN A 311     -16.713  25.767 -46.369  1.00 29.72           C  
ATOM   4842  NE2 GLN A 311     -17.301  24.943 -45.530  1.00 29.72           N  
ATOM   4843 HE21 GLN A 311     -17.884  24.236 -45.954  1.00 29.72           H  
ATOM   4844 HE22 GLN A 311     -17.228  25.077 -44.532  1.00 29.72           H  
ATOM   4845  OE1 GLN A 311     -16.882  25.589 -47.561  1.00 29.72           O  
ATOM   4846  N   GLN A 312     -12.353  29.851 -47.373  1.00 34.24           N  
ATOM   4847  H   GLN A 312     -11.928  29.704 -46.469  1.00 34.24           H  
ATOM   4848  CA  GLN A 312     -11.480  30.230 -48.488  1.00 34.24           C  
ATOM   4849  HA  GLN A 312     -11.985  29.976 -49.421  1.00 34.24           H  
ATOM   4850  C   GLN A 312     -10.180  29.422 -48.471  1.00 34.24           C  
ATOM   4851  CB  GLN A 312     -11.219  31.745 -48.524  1.00 34.24           C  
ATOM   4852  HB2 GLN A 312     -10.452  31.937 -49.274  1.00 34.24           H  
ATOM   4853  HB3 GLN A 312     -10.853  32.087 -47.556  1.00 34.24           H  
ATOM   4854  O   GLN A 312      -9.442  29.400 -47.488  1.00 34.24           O  
ATOM   4855  CG  GLN A 312     -12.490  32.523 -48.912  1.00 34.24           C  
ATOM   4856  HG2 GLN A 312     -13.197  32.497 -48.084  1.00 34.24           H  
ATOM   4857  HG3 GLN A 312     -12.955  32.042 -49.773  1.00 34.24           H  
ATOM   4858  CD  GLN A 312     -12.236  33.980 -49.283  1.00 34.24           C  
ATOM   4859  NE2 GLN A 312     -13.244  34.689 -49.741  1.00 34.24           N  
ATOM   4860 HE21 GLN A 312     -13.035  35.653 -49.961  1.00 34.24           H  
ATOM   4861 HE22 GLN A 312     -14.167  34.288 -49.830  1.00 34.24           H  
ATOM   4862  OE1 GLN A 312     -11.145  34.511 -49.189  1.00 34.24           O  
ATOM   4863  N   SER A 313      -9.918  28.738 -49.583  1.00 29.36           N  
ATOM   4864  H   SER A 313     -10.576  28.797 -50.346  1.00 29.36           H  
ATOM   4865  CA  SER A 313      -8.738  27.906 -49.817  1.00 29.36           C  
ATOM   4866  HA  SER A 313      -8.376  27.510 -48.868  1.00 29.36           H  
ATOM   4867  C   SER A 313      -7.624  28.699 -50.518  1.00 29.36           C  
ATOM   4868  CB  SER A 313      -9.141  26.715 -50.695  1.00 29.36           C  
ATOM   4869  HB2 SER A 313      -8.250  26.157 -50.985  1.00 29.36           H  
ATOM   4870  HB3 SER A 313      -9.801  26.057 -50.131  1.00 29.36           H  
ATOM   4871  O   SER A 313      -7.858  29.175 -51.633  1.00 29.36           O  
ATOM   4872  OG  SER A 313      -9.819  27.171 -51.853  1.00 29.36           O  
ATOM   4873  HG  SER A 313      -9.274  27.856 -52.246  1.00 29.36           H  
ATOM   4874  N   PRO A 314      -6.408  28.796 -49.947  1.00 40.58           N  
ATOM   4875  CA  PRO A 314      -5.239  29.322 -50.654  1.00 40.58           C  
ATOM   4876  HA  PRO A 314      -5.523  30.293 -51.060  1.00 40.58           H  
ATOM   4877  C   PRO A 314      -4.769  28.403 -51.807  1.00 40.58           C  
ATOM   4878  CB  PRO A 314      -4.159  29.529 -49.583  1.00 40.58           C  
ATOM   4879  HB2 PRO A 314      -3.586  30.440 -49.754  1.00 40.58           H  
ATOM   4880  HB3 PRO A 314      -3.496  28.664 -49.552  1.00 40.58           H  
ATOM   4881  O   PRO A 314      -5.152  27.229 -51.846  1.00 40.58           O  
ATOM   4882  CG  PRO A 314      -4.952  29.601 -48.278  1.00 40.58           C  
ATOM   4883  HG2 PRO A 314      -5.352  30.606 -48.143  1.00 40.58           H  
ATOM   4884  HG3 PRO A 314      -4.351  29.304 -47.419  1.00 40.58           H  
ATOM   4885  CD  PRO A 314      -6.094  28.623 -48.539  1.00 40.58           C  
ATOM   4886  HD2 PRO A 314      -6.939  28.869 -47.897  1.00 40.58           H  
ATOM   4887  HD3 PRO A 314      -5.761  27.601 -48.360  1.00 40.58           H  
ATOM   4888  N   PRO A 315      -3.963  28.904 -52.768  1.00 36.64           N  
ATOM   4889  CA  PRO A 315      -3.886  28.298 -54.102  1.00 36.64           C  
ATOM   4890  HA  PRO A 315      -4.891  27.977 -54.375  1.00 36.64           H  
ATOM   4891  C   PRO A 315      -2.942  27.098 -54.253  1.00 36.64           C  
ATOM   4892  CB  PRO A 315      -3.472  29.423 -55.063  1.00 36.64           C  
ATOM   4893  HB2 PRO A 315      -2.410  29.348 -55.295  1.00 36.64           H  
ATOM   4894  HB3 PRO A 315      -4.059  29.404 -55.981  1.00 36.64           H  
ATOM   4895  O   PRO A 315      -1.912  26.976 -53.593  1.00 36.64           O  
ATOM   4896  CG  PRO A 315      -3.716  30.705 -54.271  1.00 36.64           C  
ATOM   4897  HG2 PRO A 315      -3.052  31.511 -54.586  1.00 36.64           H  
ATOM   4898  HG3 PRO A 315      -4.760  31.004 -54.358  1.00 36.64           H  
ATOM   4899  CD  PRO A 315      -3.425  30.255 -52.845  1.00 36.64           C  
ATOM   4900  HD2 PRO A 315      -2.348  30.221 -52.681  1.00 36.64           H  
ATOM   4901  HD3 PRO A 315      -3.881  30.952 -52.142  1.00 36.64           H  
ATOM   4902  N   SER A 316      -3.244  26.264 -55.248  1.00 27.70           N  
ATOM   4903  H   SER A 316      -4.103  26.422 -55.755  1.00 27.70           H  
ATOM   4904  CA  SER A 316      -2.351  25.232 -55.780  1.00 27.70           C  
ATOM   4905  HA  SER A 316      -1.835  24.737 -54.957  1.00 27.70           H  
ATOM   4906  C   SER A 316      -1.313  25.811 -56.752  1.00 27.70           C  
ATOM   4907  CB  SER A 316      -3.201  24.200 -56.532  1.00 27.70           C  
ATOM   4908  HB2 SER A 316      -2.549  23.456 -56.989  1.00 27.70           H  
ATOM   4909  HB3 SER A 316      -3.867  23.698 -55.829  1.00 27.70           H  
ATOM   4910  O   SER A 316      -1.713  26.356 -57.777  1.00 27.70           O  
ATOM   4911  OG  SER A 316      -3.975  24.834 -57.538  1.00 27.70           O  
ATOM   4912  HG  SER A 316      -3.408  25.477 -57.970  1.00 27.70           H  
ATOM   4913  N   LEU A 317      -0.015  25.607 -56.496  1.00 33.13           N  
ATOM   4914  H   LEU A 317       0.223  25.218 -55.595  1.00 33.13           H  
ATOM   4915  CA  LEU A 317       1.128  25.745 -57.429  1.00 33.13           C  
ATOM   4916  HA  LEU A 317       0.849  25.287 -58.377  1.00 33.13           H  
ATOM   4917  C   LEU A 317       2.313  24.890 -56.871  1.00 33.13           C  
ATOM   4918  CB  LEU A 317       1.394  27.253 -57.689  1.00 33.13           C  
ATOM   4919  HB2 LEU A 317       2.457  27.486 -57.620  1.00 33.13           H  
ATOM   4920  HB3 LEU A 317       0.917  27.829 -56.896  1.00 33.13           H  
ATOM   4921  O   LEU A 317       2.150  24.291 -55.806  1.00 33.13           O  
ATOM   4922  CG  LEU A 317       0.837  27.739 -59.058  1.00 33.13           C  
ATOM   4923  HG  LEU A 317      -0.136  27.288 -59.254  1.00 33.13           H  
ATOM   4924  CD1 LEU A 317       0.634  29.251 -59.056  1.00 33.13           C  
ATOM   4925 HD11 LEU A 317       1.584  29.758 -58.888  1.00 33.13           H  
ATOM   4926 HD12 LEU A 317      -0.063  29.525 -58.265  1.00 33.13           H  
ATOM   4927 HD13 LEU A 317       0.215  29.573 -60.009  1.00 33.13           H  
ATOM   4928  CD2 LEU A 317       1.716  27.385 -60.259  1.00 33.13           C  
ATOM   4929 HD21 LEU A 317       1.829  26.303 -60.335  1.00 33.13           H  
ATOM   4930 HD22 LEU A 317       1.238  27.741 -61.172  1.00 33.13           H  
ATOM   4931 HD23 LEU A 317       2.689  27.867 -60.167  1.00 33.13           H  
ATOM   4932  N   PRO A 318       3.383  24.580 -57.634  1.00 31.60           N  
ATOM   4933  CA  PRO A 318       3.514  23.212 -58.140  1.00 31.60           C  
ATOM   4934  HA  PRO A 318       2.563  22.693 -58.018  1.00 31.60           H  
ATOM   4935  C   PRO A 318       4.600  22.339 -57.482  1.00 31.60           C  
ATOM   4936  CB  PRO A 318       3.772  23.394 -59.637  1.00 31.60           C  
ATOM   4937  HB2 PRO A 318       4.243  22.526 -60.099  1.00 31.60           H  
ATOM   4938  HB3 PRO A 318       2.838  23.639 -60.143  1.00 31.60           H
[truncated: 874,404 more chars]
