# Supplementary material for: Hypermethylated genome of a fish vertebrate iridovirus ISKNV plays important roles in viral infection
Source: Commun Biol. 2024 Feb 28;7:237. doi: 10.1038/s42003-024-05919-x (PMC10899263; doi:10.1038/s42003-024-05919-x)
Supplement: Supplementary file 6 — Supplementary Data 4 [file 42003_2024_5919_MOESM6_ESM.zip › AlphaFold models/scDNMT3BA.pdb]

ATOM      1  N   MET A   1      -3.046 -53.257 -26.951  1.00 38.77           N  
ATOM      2  H   MET A   1      -3.985 -53.384 -27.303  1.00 38.77           H  
ATOM      3  H2  MET A   1      -2.632 -54.155 -26.745  1.00 38.77           H  
ATOM      4  H3  MET A   1      -2.508 -52.794 -27.669  1.00 38.77           H  
ATOM      5  CA  MET A   1      -3.064 -52.396 -25.746  1.00 38.77           C  
ATOM      6  HA  MET A   1      -3.720 -52.829 -24.991  1.00 38.77           H  
ATOM      7  C   MET A   1      -3.614 -51.032 -26.132  1.00 38.77           C  
ATOM      8  CB  MET A   1      -1.657 -52.246 -25.149  1.00 38.77           C  
ATOM      9  HB2 MET A   1      -1.676 -51.489 -24.365  1.00 38.77           H  
ATOM     10  HB3 MET A   1      -0.966 -51.919 -25.925  1.00 38.77           H  
ATOM     11  O   MET A   1      -3.414 -50.638 -27.274  1.00 38.77           O  
ATOM     12  CG  MET A   1      -1.154 -53.559 -24.538  1.00 38.77           C  
ATOM     13  HG2 MET A   1      -1.782 -53.816 -23.685  1.00 38.77           H  
ATOM     14  HG3 MET A   1      -1.218 -54.360 -25.274  1.00 38.77           H  
ATOM     15  SD  MET A   1       0.560 -53.452 -23.982  1.00 38.77           S  
ATOM     16  CE  MET A   1       0.753 -55.063 -23.171  1.00 38.77           C  
ATOM     17  HE1 MET A   1       0.038 -55.154 -22.353  1.00 38.77           H  
ATOM     18  HE2 MET A   1       0.592 -55.865 -23.891  1.00 38.77           H  
ATOM     19  HE3 MET A   1       1.763 -55.143 -22.768  1.00 38.77           H  
ATOM     20  N   ALA A   2      -4.322 -50.354 -25.223  1.00 36.84           N  
ATOM     21  H   ALA A   2      -4.436 -50.743 -24.298  1.00 36.84           H  
ATOM     22  CA  ALA A   2      -4.779 -48.968 -25.380  1.00 36.84           C  
ATOM     23  HA  ALA A   2      -5.160 -48.662 -24.406  1.00 36.84           H  
ATOM     24  C   ALA A   2      -3.627 -47.984 -25.659  1.00 36.84           C  
ATOM     25  CB  ALA A   2      -5.985 -48.876 -26.330  1.00 36.84           C  
ATOM     26  HB1 ALA A   2      -5.709 -49.189 -27.337  1.00 36.84           H  
ATOM     27  HB2 ALA A   2      -6.792 -49.513 -25.967  1.00 36.84           H  
ATOM     28  HB3 ALA A   2      -6.344 -47.847 -26.365  1.00 36.84           H  
ATOM     29  O   ALA A   2      -2.975 -47.564 -24.705  1.00 36.84           O  
ATOM     30  N   SER A   3      -3.370 -47.609 -26.918  1.00 51.41           N  
ATOM     31  H   SER A   3      -3.921 -48.006 -27.666  1.00 51.41           H  
ATOM     32  CA  SER A   3      -2.487 -46.473 -27.217  1.00 51.41           C  
ATOM     33  HA  SER A   3      -1.491 -46.674 -26.822  1.00 51.41           H  
ATOM     34  C   SER A   3      -3.057 -45.229 -26.533  1.00 51.41           C  
ATOM     35  CB  SER A   3      -2.366 -46.237 -28.726  1.00 51.41           C  
ATOM     36  HB2 SER A   3      -3.336 -45.962 -29.138  1.00 51.41           H  
ATOM     37  HB3 SER A   3      -2.010 -47.146 -29.211  1.00 51.41           H  
ATOM     38  O   SER A   3      -4.169 -44.805 -26.850  1.00 51.41           O  
ATOM     39  OG  SER A   3      -1.439 -45.196 -28.945  1.00 51.41           O  
ATOM     40  HG  SER A   3      -1.408 -44.969 -29.877  1.00 51.41           H  
ATOM     41  N   THR A   4      -2.350 -44.694 -25.535  1.00 56.85           N  
ATOM     42  H   THR A   4      -1.417 -45.038 -25.359  1.00 56.85           H  
ATOM     43  CA  THR A   4      -2.808 -43.495 -24.825  1.00 56.85           C  
ATOM     44  HA  THR A   4      -3.885 -43.567 -24.668  1.00 56.85           H  
ATOM     45  C   THR A   4      -2.523 -42.290 -25.712  1.00 56.85           C  
ATOM     46  CB  THR A   4      -2.132 -43.312 -23.457  1.00 56.85           C  
ATOM     47  HB  THR A   4      -1.143 -42.874 -23.591  1.00 56.85           H  
ATOM     48  O   THR A   4      -1.367 -42.051 -26.050  1.00 56.85           O  
ATOM     49  CG2 THR A   4      -2.969 -42.406 -22.556  1.00 56.85           C  
ATOM     50 HG21 THR A   4      -3.092 -41.430 -23.026  1.00 56.85           H  
ATOM     51 HG22 THR A   4      -2.464 -42.259 -21.601  1.00 56.85           H  
ATOM     52 HG23 THR A   4      -3.950 -42.846 -22.379  1.00 56.85           H  
ATOM     53  OG1 THR A   4      -1.979 -44.538 -22.766  1.00 56.85           O  
ATOM     54  HG1 THR A   4      -2.427 -45.210 -23.285  1.00 56.85           H  
ATOM     55  N   ALA A   5      -3.559 -41.554 -26.112  1.00 68.36           N  
ATOM     56  H   ALA A   5      -4.493 -41.802 -25.819  1.00 68.36           H  
ATOM     57  CA  ALA A   5      -3.395 -40.403 -26.993  1.00 68.36           C  
ATOM     58  HA  ALA A   5      -2.881 -40.734 -27.896  1.00 68.36           H  
ATOM     59  C   ALA A   5      -2.538 -39.314 -26.324  1.00 68.36           C  
ATOM     60  CB  ALA A   5      -4.780 -39.885 -27.398  1.00 68.36           C  
ATOM     61  HB1 ALA A   5      -5.326 -39.554 -26.514  1.00 68.36           H  
ATOM     62  HB2 ALA A   5      -4.667 -39.040 -28.077  1.00 68.36           H  
ATOM     63  HB3 ALA A   5      -5.342 -40.672 -27.900  1.00 68.36           H  
ATOM     64  O   ALA A   5      -2.868 -38.846 -25.236  1.00 68.36           O  
ATOM     65  N   VAL A   6      -1.454 -38.915 -26.992  1.00 77.57           N  
ATOM     66  H   VAL A   6      -1.233 -39.369 -27.868  1.00 77.57           H  
ATOM     67  CA  VAL A   6      -0.538 -37.865 -26.530  1.00 77.57           C  
ATOM     68  HA  VAL A   6      -0.379 -37.985 -25.458  1.00 77.57           H  
ATOM     69  C   VAL A   6      -1.176 -36.494 -26.771  1.00 77.57           C  
ATOM     70  CB  VAL A   6       0.834 -37.996 -27.223  1.00 77.57           C  
ATOM     71  HB  VAL A   6       0.689 -37.943 -28.302  1.00 77.57           H  
ATOM     72  O   VAL A   6      -1.441 -36.097 -27.907  1.00 77.57           O  
ATOM     73  CG1 VAL A   6       1.806 -36.885 -26.812  1.00 77.57           C  
ATOM     74 HG11 VAL A   6       1.401 -35.911 -27.088  1.00 77.57           H  
ATOM     75 HG12 VAL A   6       2.754 -37.019 -27.332  1.00 77.57           H  
ATOM     76 HG13 VAL A   6       1.978 -36.914 -25.736  1.00 77.57           H  
ATOM     77  CG2 VAL A   6       1.499 -39.339 -26.890  1.00 77.57           C  
ATOM     78 HG21 VAL A   6       0.859 -40.171 -27.183  1.00 77.57           H  
ATOM     79 HG22 VAL A   6       2.437 -39.425 -27.440  1.00 77.57           H  
ATOM     80 HG23 VAL A   6       1.700 -39.403 -25.821  1.00 77.57           H  
ATOM     81  N   VAL A   7      -1.419 -35.753 -25.693  1.00 82.30           N  
ATOM     82  H   VAL A   7      -1.100 -36.116 -24.806  1.00 82.30           H  
ATOM     83  CA  VAL A   7      -2.026 -34.419 -25.698  1.00 82.30           C  
ATOM     84  HA  VAL A   7      -2.845 -34.412 -26.417  1.00 82.30           H  
ATOM     85  C   VAL A   7      -0.982 -33.390 -26.137  1.00 82.30           C  
ATOM     86  CB  VAL A   7      -2.614 -34.086 -24.310  1.00 82.30           C  
ATOM     87  HB  VAL A   7      -1.814 -34.063 -23.571  1.00 82.30           H  
ATOM     88  O   VAL A   7      -0.128 -32.971 -25.359  1.00 82.30           O  
ATOM     89  CG1 VAL A   7      -3.314 -32.719 -24.325  1.00 82.30           C  
ATOM     90 HG11 VAL A   7      -4.104 -32.708 -25.076  1.00 82.30           H  
ATOM     91 HG12 VAL A   7      -2.595 -31.929 -24.541  1.00 82.30           H  
ATOM     92 HG13 VAL A   7      -3.748 -32.523 -23.345  1.00 82.30           H  
ATOM     93  CG2 VAL A   7      -3.651 -35.130 -23.870  1.00 82.30           C  
ATOM     94 HG21 VAL A   7      -4.061 -34.853 -22.898  1.00 82.30           H  
ATOM     95 HG22 VAL A   7      -4.455 -35.200 -24.602  1.00 82.30           H  
ATOM     96 HG23 VAL A   7      -3.178 -36.106 -23.761  1.00 82.30           H  
ATOM     97  N   THR A   8      -1.039 -32.969 -27.399  1.00 81.64           N  
ATOM     98  H   THR A   8      -1.757 -33.359 -27.994  1.00 81.64           H  
ATOM     99  CA  THR A   8      -0.113 -31.976 -27.971  1.00 81.64           C  
ATOM    100  HA  THR A   8       0.871 -32.109 -27.520  1.00 81.64           H  
ATOM    101  C   THR A   8      -0.623 -30.546 -27.705  1.00 81.64           C  
ATOM    102  CB  THR A   8       0.067 -32.238 -29.474  1.00 81.64           C  
ATOM    103  HB  THR A   8      -0.897 -32.185 -29.979  1.00 81.64           H  
ATOM    104  O   THR A   8      -1.708 -30.218 -28.176  1.00 81.64           O  
ATOM    105  CG2 THR A   8       1.047 -31.276 -30.145  1.00 81.64           C  
ATOM    106 HG21 THR A   8       0.699 -30.247 -30.047  1.00 81.64           H  
ATOM    107 HG22 THR A   8       1.114 -31.517 -31.205  1.00 81.64           H  
ATOM    108 HG23 THR A   8       2.031 -31.385 -29.691  1.00 81.64           H  
ATOM    109  OG1 THR A   8       0.628 -33.520 -29.655  1.00 81.64           O  
ATOM    110  HG1 THR A   8       0.014 -34.179 -29.325  1.00 81.64           H  
ATOM    111  N   PRO A   9       0.108 -29.665 -26.984  1.00 77.80           N  
ATOM    112  CA  PRO A   9      -0.359 -28.300 -26.706  1.00 77.80           C  
ATOM    113  HA  PRO A   9      -1.414 -28.342 -26.436  1.00 77.80           H  
ATOM    114  C   PRO A   9      -0.180 -27.346 -27.898  1.00 77.80           C  
ATOM    115  CB  PRO A   9       0.444 -27.809 -25.492  1.00 77.80           C  
ATOM    116  HB2 PRO A   9       1.226 -27.116 -25.803  1.00 77.80           H  
ATOM    117  HB3 PRO A   9      -0.208 -27.334 -24.760  1.00 77.80           H  
ATOM    118  O   PRO A   9       0.923 -27.233 -28.436  1.00 77.80           O  
ATOM    119  CG  PRO A   9       1.099 -29.065 -24.922  1.00 77.80           C  
ATOM    120  HG2 PRO A   9       2.064 -28.837 -24.470  1.00 77.80           H  
ATOM    121  HG3 PRO A   9       0.431 -29.539 -24.203  1.00 77.80           H  
ATOM    122  CD  PRO A   9       1.252 -29.966 -26.139  1.00 77.80           C  
ATOM    123  HD2 PRO A   9       2.175 -29.728 -26.668  1.00 77.80           H  
ATOM    124  HD3 PRO A   9       1.257 -31.003 -25.805  1.00 77.80           H  
ATOM    125  N   ASP A  10      -1.208 -26.573 -28.257  1.00 66.28           N  
ATOM    126  H   ASP A  10      -2.121 -26.804 -27.891  1.00 66.28           H  
ATOM    127  CA  ASP A  10      -1.160 -25.713 -29.453  1.00 66.28           C  
ATOM    128  HA  ASP A  10      -0.746 -26.294 -30.277  1.00 66.28           H  
ATOM    129  C   ASP A  10      -0.273 -24.457 -29.321  1.00 66.28           C  
ATOM    130  CB  ASP A  10      -2.585 -25.301 -29.849  1.00 66.28           C  
ATOM    131  HB2 ASP A  10      -3.110 -24.921 -28.973  1.00 66.28           H  
ATOM    132  HB3 ASP A  10      -2.528 -24.494 -30.580  1.00 66.28           H  
ATOM    133  O   ASP A  10       0.458 -24.105 -30.250  1.00 66.28           O  
ATOM    134  CG  ASP A  10      -3.367 -26.451 -30.483  1.00 66.28           C  
ATOM    135  OD1 ASP A  10      -2.811 -27.064 -31.420  1.00 66.28           O  
ATOM    136  OD2 ASP A  10      -4.510 -26.664 -30.030  1.00 66.28           O  
ATOM    137  N   SER A  11      -0.302 -23.736 -28.189  1.00 59.70           N  
ATOM    138  H   SER A  11      -0.865 -24.067 -27.418  1.00 59.70           H  
ATOM    139  CA  SER A  11       0.506 -22.509 -28.024  1.00 59.70           C  
ATOM    140  HA  SER A  11       1.475 -22.694 -28.488  1.00 59.70           H  
ATOM    141  C   SER A  11       0.800 -22.112 -26.569  1.00 59.70           C  
ATOM    142  CB  SER A  11      -0.134 -21.339 -28.788  1.00 59.70           C  
ATOM    143  HB2 SER A  11      -0.317 -21.630 -29.823  1.00 59.70           H  
ATOM    144  HB3 SER A  11       0.556 -20.495 -28.792  1.00 59.70           H  
ATOM    145  O   SER A  11       0.170 -22.592 -25.627  1.00 59.70           O  
ATOM    146  OG  SER A  11      -1.349 -20.930 -28.197  1.00 59.70           O  
ATOM    147  HG  SER A  11      -1.988 -21.634 -28.326  1.00 59.70           H  
ATOM    148  N   SER A  12       1.785 -21.223 -26.377  1.00 55.86           N  
ATOM    149  H   SER A  12       2.233 -20.809 -27.182  1.00 55.86           H  
ATOM    150  CA  SER A  12       2.367 -20.831 -25.084  1.00 55.86           C  
ATOM    151  HA  SER A  12       2.537 -21.745 -24.515  1.00 55.86           H  
ATOM    152  C   SER A  12       1.432 -19.964 -24.216  1.00 55.86           C  
ATOM    153  CB  SER A  12       3.759 -20.199 -25.303  1.00 55.86           C  
ATOM    154  HB2 SER A  12       4.480 -21.004 -25.445  1.00 55.86           H  
ATOM    155  HB3 SER A  12       4.056 -19.638 -24.417  1.00 55.86           H  
ATOM    156  O   SER A  12       1.621 -18.764 -24.033  1.00 55.86           O  
ATOM    157  OG  SER A  12       3.816 -19.362 -26.447  1.00 55.86           O  
ATOM    158  HG  SER A  12       4.709 -19.013 -26.496  1.00 55.86           H  
ATOM    159  N   HIS A  13       0.405 -20.592 -23.636  1.00 58.92           N  
ATOM    160  H   HIS A  13       0.226 -21.544 -23.921  1.00 58.92           H  
ATOM    161  CA  HIS A  13      -0.479 -19.981 -22.631  1.00 58.92           C  
ATOM    162  HA  HIS A  13      -0.690 -18.955 -22.931  1.00 58.92           H  
ATOM    163  C   HIS A  13       0.153 -19.872 -21.227  1.00 58.92           C  
ATOM    164  CB  HIS A  13      -1.812 -20.750 -22.594  1.00 58.92           C  
ATOM    165  HB2 HIS A  13      -1.627 -21.820 -22.687  1.00 58.92           H  
ATOM    166  HB3 HIS A  13      -2.285 -20.586 -21.625  1.00 58.92           H  
ATOM    167  O   HIS A  13      -0.385 -19.164 -20.376  1.00 58.92           O  
ATOM    168  CG  HIS A  13      -2.795 -20.318 -23.655  1.00 58.92           C  
ATOM    169  CD2 HIS A  13      -2.528 -20.039 -24.970  1.00 58.92           C  
ATOM    170  HD2 HIS A  13      -1.567 -20.115 -25.457  1.00 58.92           H  
ATOM    171  ND1 HIS A  13      -4.152 -20.154 -23.475  1.00 58.92           N  
ATOM    172  HD1 HIS A  13      -4.678 -20.487 -22.680  1.00 58.92           H  
ATOM    173  CE1 HIS A  13      -4.689 -19.787 -24.650  1.00 58.92           C  
ATOM    174  HE1 HIS A  13      -5.746 -19.677 -24.842  1.00 58.92           H  
ATOM    175  NE2 HIS A  13      -3.724 -19.621 -25.568  1.00 58.92           N  
ATOM    176  N   ASP A  14       1.286 -20.536 -20.986  1.00 69.77           N  
ATOM    177  H   ASP A  14       1.676 -21.101 -21.726  1.00 69.77           H  
ATOM    178  CA  ASP A  14       1.992 -20.527 -19.703  1.00 69.77           C  
ATOM    179  HA  ASP A  14       1.294 -20.845 -18.929  1.00 69.77           H  
ATOM    180  C   ASP A  14       2.516 -19.125 -19.321  1.00 69.77           C  
ATOM    181  CB  ASP A  14       3.120 -21.570 -19.753  1.00 69.77           C  
ATOM    182  HB2 ASP A  14       2.683 -22.562 -19.872  1.00 69.77           H  
ATOM    183  HB3 ASP A  14       3.754 -21.369 -20.617  1.00 69.77           H  
ATOM    184  O   ASP A  14       3.313 -18.510 -20.038  1.00 69.77           O  
ATOM    185  CG  ASP A  14       3.978 -21.556 -18.489  1.00 69.77           C  
ATOM    186  OD1 ASP A  14       3.464 -21.177 -17.412  1.00 69.77           O  
ATOM    187  OD2 ASP A  14       5.191 -21.809 -18.588  1.00 69.77           O  
ATOM    188  N   LYS A  15       2.103 -18.631 -18.145  1.00 72.63           N  
ATOM    189  H   LYS A  15       1.513 -19.231 -17.586  1.00 72.63           H  
ATOM    190  CA  LYS A  15       2.552 -17.354 -17.563  1.00 72.63           C  
ATOM    191  HA  LYS A  15       2.717 -16.645 -18.375  1.00 72.63           H  
ATOM    192  C   LYS A  15       3.906 -17.446 -16.833  1.00 72.63           C  
ATOM    193  CB  LYS A  15       1.464 -16.760 -16.640  1.00 72.63           C  
ATOM    194  HB2 LYS A  15       1.139 -17.523 -15.933  1.00 72.63           H  
ATOM    195  HB3 LYS A  15       1.913 -15.952 -16.063  1.00 72.63           H  
ATOM    196  O   LYS A  15       4.411 -16.405 -16.425  1.00 72.63           O  
ATOM    197  CG  LYS A  15       0.233 -16.174 -17.366  1.00 72.63           C  
ATOM    198  HG2 LYS A  15      -0.322 -16.976 -17.853  1.00 72.63           H  
ATOM    199  HG3 LYS A  15       0.566 -15.463 -18.122  1.00 72.63           H  
ATOM    200  CD  LYS A  15      -0.679 -15.446 -16.354  1.00 72.63           C  
ATOM    201  HD2 LYS A  15      -0.999 -16.167 -15.601  1.00 72.63           H  
ATOM    202  HD3 LYS A  15      -0.094 -14.673 -15.856  1.00 72.63           H  
ATOM    203  CE  LYS A  15      -1.925 -14.794 -16.983  1.00 72.63           C  
ATOM    204  HE2 LYS A  15      -2.507 -15.572 -17.477  1.00 72.63           H  
ATOM    205  HE3 LYS A  15      -1.599 -14.082 -17.741  1.00 72.63           H  
ATOM    206  NZ  LYS A  15      -2.764 -14.100 -15.958  1.00 72.63           N  
ATOM    207  HZ1 LYS A  15      -3.060 -14.737 -15.232  1.00 72.63           H  
ATOM    208  HZ2 LYS A  15      -3.606 -13.698 -16.345  1.00 72.63           H  
ATOM    209  HZ3 LYS A  15      -2.253 -13.355 -15.507  1.00 72.63           H  
ATOM    210  N   SER A  16       4.513 -18.631 -16.690  1.00 78.35           N  
ATOM    211  H   SER A  16       4.036 -19.456 -17.025  1.00 78.35           H  
ATOM    212  CA  SER A  16       5.758 -18.833 -15.925  1.00 78.35           C  
ATOM    213  HA  SER A  16       5.526 -18.671 -14.872  1.00 78.35           H  
ATOM    214  C   SER A  16       6.879 -17.862 -16.319  1.00 78.35           C  
ATOM    215  CB  SER A  16       6.294 -20.264 -16.059  1.00 78.35           C  
ATOM    216  HB2 SER A  16       6.559 -20.458 -17.099  1.00 78.35           H  
ATOM    217  HB3 SER A  16       7.197 -20.364 -15.457  1.00 78.35           H  
ATOM    218  O   SER A  16       7.090 -17.560 -17.502  1.00 78.35           O  
ATOM    219  OG  SER A  16       5.342 -21.209 -15.610  1.00 78.35           O  
ATOM    220  HG  SER A  16       4.667 -21.257 -16.290  1.00 78.35           H  
ATOM    221  N   SER A  17       7.607 -17.386 -15.306  1.00 82.89           N  
ATOM    222  H   SER A  17       7.388 -17.699 -14.371  1.00 82.89           H  
ATOM    223  CA  SER A  17       8.787 -16.531 -15.456  1.00 82.89           C  
ATOM    224  HA  SER A  17       8.569 -15.777 -16.212  1.00 82.89           H  
ATOM    225  C   SER A  17      10.010 -17.335 -15.917  1.00 82.89           C  
ATOM    226  CB  SER A  17       9.072 -15.805 -14.130  1.00 82.89           C  
ATOM    227  HB2 SER A  17       9.802 -15.013 -14.300  1.00 82.89           H  
ATOM    228  HB3 SER A  17       8.151 -15.353 -13.762  1.00 82.89           H  
ATOM    229  O   SER A  17      10.048 -18.558 -15.776  1.00 82.89           O  
ATOM    230  OG  SER A  17       9.585 -16.701 -13.160  1.00 82.89           O  
ATOM    231  HG  SER A  17       9.448 -16.326 -12.288  1.00 82.89           H  
ATOM    232  N   ARG A  18      11.047 -16.647 -16.425  1.00 85.01           N  
ATOM    233  H   ARG A  18      10.947 -15.650 -16.549  1.00 85.01           H  
ATOM    234  CA  ARG A  18      12.331 -17.285 -16.792  1.00 85.01           C  
ATOM    235  HA  ARG A  18      12.148 -18.014 -17.581  1.00 85.01           H  
ATOM    236  C   ARG A  18      12.921 -18.103 -15.639  1.00 85.01           C  
ATOM    237  CB  ARG A  18      13.335 -16.244 -17.335  1.00 85.01           C  
ATOM    238  HB2 ARG A  18      12.864 -15.695 -18.152  1.00 85.01           H  
ATOM    239  HB3 ARG A  18      14.190 -16.780 -17.747  1.00 85.01           H  
ATOM    240  O   ARG A  18      13.381 -19.215 -15.861  1.00 85.01           O  
ATOM    241  CG  ARG A  18      13.852 -15.242 -16.283  1.00 85.01           C  
ATOM    242  HG2 ARG A  18      14.375 -15.781 -15.493  1.00 85.01           H  
ATOM    243  HG3 ARG A  18      13.010 -14.703 -15.847  1.00 85.01           H  
ATOM    244  CD  ARG A  18      14.843 -14.231 -16.866  1.00 85.01           C  
ATOM    245  HD2 ARG A  18      14.355 -13.665 -17.659  1.00 85.01           H  
ATOM    246  HD3 ARG A  18      15.691 -14.774 -17.285  1.00 85.01           H  
ATOM    247  NE  ARG A  18      15.319 -13.309 -15.816  1.00 85.01           N  
ATOM    248  HE  ARG A  18      15.018 -13.493 -14.870  1.00 85.01           H  
ATOM    249  NH1 ARG A  18      16.785 -12.083 -17.096  1.00 85.01           N  
ATOM    250 HH11 ARG A  18      16.679 -12.746 -17.851  1.00 85.01           H  
ATOM    251 HH12 ARG A  18      17.485 -11.358 -17.154  1.00 85.01           H  
ATOM    252  NH2 ARG A  18      16.455 -11.529 -14.964  1.00 85.01           N  
ATOM    253 HH21 ARG A  18      17.141 -10.793 -15.057  1.00 85.01           H  
ATOM    254 HH22 ARG A  18      16.029 -11.685 -14.062  1.00 85.01           H  
ATOM    255  CZ  ARG A  18      16.181 -12.316 -15.964  1.00 85.01           C  
ATOM    256  N   PHE A  19      12.836 -17.571 -14.419  1.00 84.38           N  
ATOM    257  H   PHE A  19      12.396 -16.667 -14.316  1.00 84.38           H  
ATOM    258  CA  PHE A  19      13.353 -18.210 -13.216  1.00 84.38           C  
ATOM    259  HA  PHE A  19      14.385 -18.516 -13.387  1.00 84.38           H  
ATOM    260  C   PHE A  19      12.562 -19.480 -12.897  1.00 84.38           C  
ATOM    261  CB  PHE A  19      13.332 -17.198 -12.062  1.00 84.38           C  
ATOM    262  HB2 PHE A  19      12.304 -16.891 -11.871  1.00 84.38           H  
ATOM    263  HB3 PHE A  19      13.689 -17.698 -11.162  1.00 84.38           H  
ATOM    264  O   PHE A  19      13.160 -20.540 -12.781  1.00 84.38           O  
ATOM    265  CG  PHE A  19      14.197 -15.967 -12.288  1.00 84.38           C  
ATOM    266  CD1 PHE A  19      15.598 -16.099 -12.322  1.00 84.38           C  
ATOM    267  HD1 PHE A  19      16.055 -17.071 -12.212  1.00 84.38           H  
ATOM    268  CD2 PHE A  19      13.618 -14.685 -12.392  1.00 84.38           C  
ATOM    269  HD2 PHE A  19      12.548 -14.568 -12.313  1.00 84.38           H  
ATOM    270  CE1 PHE A  19      16.415 -14.959 -12.419  1.00 84.38           C  
ATOM    271  HE1 PHE A  19      17.489 -15.068 -12.374  1.00 84.38           H  
ATOM    272  CE2 PHE A  19      14.436 -13.542 -12.483  1.00 84.38           C  
ATOM    273  HE2 PHE A  19      13.988 -12.560 -12.456  1.00 84.38           H  
ATOM    274  CZ  PHE A  19      15.837 -13.680 -12.473  1.00 84.38           C  
ATOM    275  HZ  PHE A  19      16.477 -12.812 -12.430  1.00 84.38           H  
ATOM    276  N   HIS A  20      11.223 -19.418 -12.892  1.00 87.06           N  
ATOM    277  H   HIS A  20      10.765 -18.530 -13.039  1.00 87.06           H  
ATOM    278  CA  HIS A  20      10.397 -20.602 -12.636  1.00 87.06           C  
ATOM    279  HA  HIS A  20      10.678 -20.997 -11.660  1.00 87.06           H  
ATOM    280  C   HIS A  20      10.649 -21.720 -13.665  1.00 87.06           C  
ATOM    281  CB  HIS A  20       8.910 -20.205 -12.578  1.00 87.06           C  
ATOM    282  HB2 HIS A  20       8.599 -19.851 -13.561  1.00 87.06           H  
ATOM    283  HB3 HIS A  20       8.804 -19.378 -11.876  1.00 87.06           H  
ATOM    284  O   HIS A  20      10.655 -22.889 -13.282  1.00 87.06           O  
ATOM    285  CG  HIS A  20       7.966 -21.309 -12.137  1.00 87.06           C  
ATOM    286  CD2 HIS A  20       6.671 -21.152 -11.719  1.00 87.06           C  
ATOM    287  HD2 HIS A  20       6.132 -20.218 -11.651  1.00 87.06           H  
ATOM    288  ND1 HIS A  20       8.245 -22.656 -12.030  1.00 87.06           N  
ATOM    289  HD1 HIS A  20       9.150 -23.076 -12.185  1.00 87.06           H  
ATOM    290  CE1 HIS A  20       7.170 -23.285 -11.535  1.00 87.06           C  
ATOM    291  HE1 HIS A  20       7.120 -24.333 -11.278  1.00 87.06           H  
ATOM    292  NE2 HIS A  20       6.163 -22.416 -11.398  1.00 87.06           N  
ATOM    293  N   LEU A  21      10.876 -21.408 -14.947  1.00 90.25           N  
ATOM    294  H   LEU A  21      10.861 -20.438 -15.229  1.00 90.25           H  
ATOM    295  CA  LEU A  21      11.206 -22.444 -15.936  1.00 90.25           C  
ATOM    296  HA  LEU A  21      10.480 -23.253 -15.854  1.00 90.25           H  
ATOM    297  C   LEU A  21      12.573 -23.088 -15.675  1.00 90.25           C  
ATOM    298  CB  LEU A  21      11.148 -21.887 -17.363  1.00 90.25           C  
ATOM    299  HB2 LEU A  21      11.485 -22.676 -18.035  1.00 90.25           H  
ATOM    300  HB3 LEU A  21      11.846 -21.054 -17.442  1.00 90.25           H  
ATOM    301  O   LEU A  21      12.665 -24.310 -15.706  1.00 90.25           O  
ATOM    302  CG  LEU A  21       9.760 -21.432 -17.834  1.00 90.25           C  
ATOM    303  HG  LEU A  21       9.418 -20.603 -17.214  1.00 90.25           H  
ATOM    304  CD1 LEU A  21       9.877 -20.938 -19.271  1.00 90.25           C  
ATOM    305 HD11 LEU A  21       8.992 -20.348 -19.510  1.00 90.25           H  
ATOM    306 HD12 LEU A  21       9.961 -21.781 -19.957  1.00 90.25           H  
ATOM    307 HD13 LEU A  21      10.762 -20.311 -19.377  1.00 90.25           H  
ATOM    308  CD2 LEU A  21       8.710 -22.542 -17.788  1.00 90.25           C  
ATOM    309 HD21 LEU A  21       7.789 -22.205 -18.264  1.00 90.25           H  
ATOM    310 HD22 LEU A  21       9.073 -23.426 -18.312  1.00 90.25           H  
ATOM    311 HD23 LEU A  21       8.490 -22.794 -16.750  1.00 90.25           H  
ATOM    312  N   VAL A  22      13.606 -22.296 -15.370  1.00 91.09           N  
ATOM    313  H   VAL A  22      13.464 -21.297 -15.339  1.00 91.09           H  
ATOM    314  CA  VAL A  22      14.943 -22.821 -15.039  1.00 91.09           C  
ATOM    315  HA  VAL A  22      15.263 -23.489 -15.839  1.00 91.09           H  
ATOM    316  C   VAL A  22      14.897 -23.677 -13.768  1.00 91.09           C  
ATOM    317  CB  VAL A  22      15.969 -21.675 -14.945  1.00 91.09           C  
ATOM    318  HB  VAL A  22      15.593 -20.907 -14.269  1.00 91.09           H  
ATOM    319  O   VAL A  22      15.354 -24.817 -13.785  1.00 91.09           O  
ATOM    320  CG1 VAL A  22      17.330 -22.147 -14.436  1.00 91.09           C  
ATOM    321 HG11 VAL A  22      17.701 -22.965 -15.053  1.00 91.09           H  
ATOM    322 HG12 VAL A  22      17.256 -22.490 -13.404  1.00 91.09           H  
ATOM    323 HG13 VAL A  22      18.047 -21.326 -14.459  1.00 91.09           H  
ATOM    324  CG2 VAL A  22      16.209 -21.046 -16.326  1.00 91.09           C  
ATOM    325 HG21 VAL A  22      16.899 -20.208 -16.231  1.00 91.09           H  
ATOM    326 HG22 VAL A  22      15.270 -20.683 -16.744  1.00 91.09           H  
ATOM    327 HG23 VAL A  22      16.637 -21.786 -17.003  1.00 91.09           H  
ATOM    328  N   THR A  23      14.254 -23.192 -12.700  1.00 89.20           N  
ATOM    329  H   THR A  23      13.934 -22.235 -12.715  1.00 89.20           H  
ATOM    330  CA  THR A  23      14.035 -23.960 -11.462  1.00 89.20           C  
ATOM    331  HA  THR A  23      15.002 -24.264 -11.061  1.00 89.20           H  
ATOM    332  C   THR A  23      13.222 -25.232 -11.712  1.00 89.20           C  
ATOM    333  CB  THR A  23      13.322 -23.094 -10.409  1.00 89.20           C  
ATOM    334  HB  THR A  23      12.328 -22.839 -10.776  1.00 89.20           H  
ATOM    335  O   THR A  23      13.532 -26.268 -11.134  1.00 89.20           O  
ATOM    336  CG2 THR A  23      13.189 -23.771  -9.047  1.00 89.20           C  
ATOM    337 HG21 THR A  23      14.158 -24.138  -8.709  1.00 89.20           H  
ATOM    338 HG22 THR A  23      12.793 -23.064  -8.319  1.00 89.20           H  
ATOM    339 HG23 THR A  23      12.499 -24.613  -9.119  1.00 89.20           H  
ATOM    340  OG1 THR A  23      14.031 -21.899 -10.190  1.00 89.20           O  
ATOM    341  HG1 THR A  23      14.708 -22.074  -9.532  1.00 89.20           H  
ATOM    342  N   TRP A  24      12.212 -25.199 -12.590  1.00 92.68           N  
ATOM    343  H   TRP A  24      12.002 -24.328 -13.056  1.00 92.68           H  
ATOM    344  CA  TRP A  24      11.427 -26.387 -12.944  1.00 92.68           C  
ATOM    345  HA  TRP A  24      11.062 -26.847 -12.026  1.00 92.68           H  
ATOM    346  C   TRP A  24      12.286 -27.457 -13.630  1.00 92.68           C  
ATOM    347  CB  TRP A  24      10.204 -25.993 -13.790  1.00 92.68           C  
ATOM    348  HB2 TRP A  24       9.495 -25.462 -13.155  1.00 92.68           H  
ATOM    349  HB3 TRP A  24      10.527 -25.307 -14.573  1.00 92.68           H  
ATOM    350  O   TRP A  24      12.258 -28.600 -13.185  1.00 92.68           O  
ATOM    351  CG  TRP A  24       9.497 -27.135 -14.456  1.00 92.68           C  
ATOM    352  CD1 TRP A  24       8.822 -28.126 -13.828  1.00 92.68           C  
ATOM    353  HD1 TRP A  24       8.693 -28.209 -12.759  1.00 92.68           H  
ATOM    354  CD2 TRP A  24       9.513 -27.501 -15.873  1.00 92.68           C  
ATOM    355  CE2 TRP A  24       8.851 -28.756 -16.022  1.00 92.68           C  
ATOM    356  CE3 TRP A  24      10.071 -26.928 -17.038  1.00 92.68           C  
ATOM    357  HE3 TRP A  24      10.602 -25.990 -16.964  1.00 92.68           H  
ATOM    358  NE1 TRP A  24       8.419 -29.072 -14.753  1.00 92.68           N  
ATOM    359  HE1 TRP A  24       7.993 -29.953 -14.504  1.00 92.68           H  
ATOM    360  CH2 TRP A  24       9.366 -28.843 -18.384  1.00 92.68           C  
ATOM    361  HH2 TRP A  24       9.335 -29.360 -19.332  1.00 92.68           H  
ATOM    362  CZ2 TRP A  24       8.772 -29.424 -17.251  1.00 92.68           C  
ATOM    363  HZ2 TRP A  24       8.295 -30.390 -17.318  1.00 92.68           H  
ATOM    364  CZ3 TRP A  24       9.999 -27.591 -18.280  1.00 92.68           C  
ATOM    365  HZ3 TRP A  24      10.456 -27.152 -19.154  1.00 92.68           H  
ATOM    366  N   VAL A  25      13.093 -27.100 -14.639  1.00 92.07           N  
ATOM    367  H   VAL A  25      13.087 -26.139 -14.948  1.00 92.07           H  
ATOM    368  CA  VAL A  25      13.987 -28.058 -15.322  1.00 92.07           C  
ATOM    369  HA  VAL A  25      13.393 -28.901 -15.676  1.00 92.07           H  
ATOM    370  C   VAL A  25      15.039 -28.617 -14.366  1.00 92.07           C  
ATOM    371  CB  VAL A  25      14.689 -27.423 -16.534  1.00 92.07           C  
ATOM    372  HB  VAL A  25      15.248 -26.548 -16.203  1.00 92.07           H  
ATOM    373  O   VAL A  25      15.233 -29.828 -14.326  1.00 92.07           O  
ATOM    374  CG1 VAL A  25      15.654 -28.390 -17.238  1.00 92.07           C  
ATOM    375 HG11 VAL A  25      16.066 -27.926 -18.134  1.00 92.07           H  
ATOM    376 HG12 VAL A  25      16.485 -28.647 -16.582  1.00 92.07           H  
ATOM    377 HG13 VAL A  25      15.129 -29.303 -17.519  1.00 92.07           H  
ATOM    378  CG2 VAL A  25      13.676 -26.982 -17.588  1.00 92.07           C  
ATOM    379 HG21 VAL A  25      14.219 -26.454 -18.372  1.00 92.07           H  
ATOM    380 HG22 VAL A  25      13.162 -27.848 -18.006  1.00 92.07           H  
ATOM    381 HG23 VAL A  25      12.940 -26.300 -17.162  1.00 92.07           H  
ATOM    382  N   ASN A  26      15.674 -27.759 -13.562  1.00 92.44           N  
ATOM    383  H   ASN A  26      15.484 -26.772 -13.661  1.00 92.44           H  
ATOM    384  CA  ASN A  26      16.688 -28.175 -12.592  1.00 92.44           C  
ATOM    385  HA  ASN A  26      17.472 -28.731 -13.107  1.00 92.44           H  
ATOM    386  C   ASN A  26      16.112 -29.132 -11.536  1.00 92.44           C  
ATOM    387  CB  ASN A  26      17.311 -26.921 -11.956  1.00 92.44           C  
ATOM    388  HB2 ASN A  26      17.894 -27.221 -11.085  1.00 92.44           H  
ATOM    389  HB3 ASN A  26      16.521 -26.254 -11.610  1.00 92.44           H  
ATOM    390  O   ASN A  26      16.697 -30.183 -11.271  1.00 92.44           O  
ATOM    391  CG  ASN A  26      18.243 -26.155 -12.884  1.00 92.44           C  
ATOM    392  ND2 ASN A  26      18.697 -25.006 -12.439  1.00 92.44           N  
ATOM    393 HD21 ASN A  26      18.493 -24.715 -11.494  1.00 92.44           H  
ATOM    394 HD22 ASN A  26      19.283 -24.443 -13.039  1.00 92.44           H  
ATOM    395  OD1 ASN A  26      18.583 -26.570 -13.987  1.00 92.44           O  
ATOM    396  N   ASN A  27      14.930 -28.823 -10.991  1.00 90.02           N  
ATOM    397  H   ASN A  27      14.510 -27.933 -11.218  1.00 90.02           H  
ATOM    398  CA  ASN A  27      14.244 -29.687 -10.029  1.00 90.02           C  
ATOM    399  HA  ASN A  27      14.939 -29.933  -9.226  1.00 90.02           H  
ATOM    400  C   ASN A  27      13.788 -31.012 -10.654  1.00 90.02           C  
ATOM    401  CB  ASN A  27      13.034 -28.945  -9.430  1.00 90.02           C  
ATOM    402  HB2 ASN A  27      12.429 -28.521 -10.231  1.00 90.02           H  
ATOM    403  HB3 ASN A  27      12.419 -29.661  -8.886  1.00 90.02           H  
ATOM    404  O   ASN A  27      13.827 -32.039  -9.970  1.00 90.02           O  
ATOM    405  CG  ASN A  27      13.409 -27.845  -8.453  1.00 90.02           C  
ATOM    406  ND2 ASN A  27      12.435 -27.183  -7.875  1.00 90.02           N  
ATOM    407 HD21 ASN A  27      12.721 -26.499  -7.188  1.00 90.02           H  
ATOM    408 HD22 ASN A  27      11.469 -27.418  -8.056  1.00 90.02           H  
ATOM    409  OD1 ASN A  27      14.558 -27.589  -8.151  1.00 90.02           O  
ATOM    410  N   LEU A  28      13.362 -30.983 -11.922  1.00 91.12           N  
ATOM    411  H   LEU A  28      13.327 -30.090 -12.392  1.00 91.12           H  
ATOM    412  CA  LEU A  28      12.923 -32.150 -12.682  1.00 91.12           C  
ATOM    413  HA  LEU A  28      12.237 -32.720 -12.056  1.00 91.12           H  
ATOM    414  C   LEU A  28      14.112 -33.069 -12.992  1.00 91.12           C  
ATOM    415  CB  LEU A  28      12.160 -31.675 -13.939  1.00 91.12           C  
ATOM    416  HB2 LEU A  28      12.842 -31.098 -14.564  1.00 91.12           H  
ATOM    417  HB3 LEU A  28      11.354 -31.011 -13.628  1.00 91.12           H  
ATOM    418  O   LEU A  28      14.187 -34.153 -12.430  1.00 91.12           O  
ATOM    419  CG  LEU A  28      11.547 -32.798 -14.795  1.00 91.12           C  
ATOM    420  HG  LEU A  28      12.320 -33.522 -15.052  1.00 91.12           H  
ATOM    421  CD1 LEU A  28      10.411 -33.505 -14.061  1.00 91.12           C  
ATOM    422 HD11 LEU A  28      10.033 -34.313 -14.688  1.00 91.12           H  
ATOM    423 HD12 LEU A  28       9.602 -32.810 -13.837  1.00 91.12           H  
ATOM    424 HD13 LEU A  28      10.775 -33.959 -13.140  1.00 91.12           H  
ATOM    425  CD2 LEU A  28      10.979 -32.215 -16.090  1.00 91.12           C  
ATOM    426 HD21 LEU A  28      10.555 -33.018 -16.692  1.00 91.12           H  
ATOM    427 HD22 LEU A  28      11.776 -31.735 -16.658  1.00 91.12           H  
ATOM    428 HD23 LEU A  28      10.202 -31.485 -15.863  1.00 91.12           H  
ATOM    429  N   LEU A  29      15.067 -32.620 -13.813  1.00 91.32           N  
ATOM    430  H   LEU A  29      14.991 -31.668 -14.142  1.00 91.32           H  
ATOM    431  CA  LEU A  29      16.154 -33.442 -14.369  1.00 91.32           C  
ATOM    432  HA  LEU A  29      15.770 -34.450 -14.531  1.00 91.32           H  
ATOM    433  C   LEU A  29      17.380 -33.604 -13.448  1.00 91.32           C  
ATOM    434  CB  LEU A  29      16.578 -32.869 -15.736  1.00 91.32           C  
ATOM    435  HB2 LEU A  29      17.013 -31.882 -15.576  1.00 91.32           H  
ATOM    436  HB3 LEU A  29      17.359 -33.511 -16.143  1.00 91.32           H  
ATOM    437  O   LEU A  29      18.293 -34.365 -13.770  1.00 91.32           O  
ATOM    438  CG  LEU A  29      15.467 -32.743 -16.796  1.00 91.32           C  
ATOM    439  HG  LEU A  29      14.736 -32.003 -16.472  1.00 91.32           H  
ATOM    440  CD1 LEU A  29      16.088 -32.262 -18.109  1.00 91.32           C  
ATOM    441 HD11 LEU A  29      15.306 -32.099 -18.851  1.00 91.32           H  
ATOM    442 HD12 LEU A  29      16.625 -31.329 -17.938  1.00 91.32           H  
ATOM    443 HD13 LEU A  29      16.783 -33.015 -18.481  1.00 91.32           H  
ATOM    444  CD2 LEU A  29      14.745 -34.065 -17.059  1.00 91.32           C  
ATOM    445 HD21 LEU A  29      14.194 -34.377 -16.171  1.00 91.32           H  
ATOM    446 HD22 LEU A  29      15.476 -34.833 -17.310  1.00 91.32           H  
ATOM    447 HD23 LEU A  29      14.040 -33.954 -17.882  1.00 91.32           H  
ATOM    448  N   LYS A  30      17.419 -32.900 -12.308  1.00 89.43           N  
ATOM    449  H   LYS A  30      16.639 -32.282 -12.136  1.00 89.43           H  
ATOM    450  CA  LYS A  30      18.587 -32.788 -11.405  1.00 89.43           C  
ATOM    451  HA  LYS A  30      18.324 -32.062 -10.636  1.00 89.43           H  
ATOM    452  C   LYS A  30      19.807 -32.165 -12.101  1.00 89.43           C  
ATOM    453  CB  LYS A  30      18.896 -34.119 -10.680  1.00 89.43           C  
ATOM    454  HB2 LYS A  30      19.621 -33.919  -9.891  1.00 89.43           H  
ATOM    455  HB3 LYS A  30      19.365 -34.807 -11.383  1.00 89.43           H  
ATOM    456  O   LYS A  30      20.906 -32.712 -12.077  1.00 89.43           O  
ATOM    457  CG  LYS A  30      17.688 -34.839 -10.060  1.00 89.43           C  
ATOM    458  HG2 LYS A  30      17.050 -35.206 -10.863  1.00 89.43           H  
ATOM    459  HG3 LYS A  30      18.051 -35.702  -9.502  1.00 89.43           H  
ATOM    460  CD  LYS A  30      16.845 -33.959  -9.128  1.00 89.43           C  
ATOM    461  HD2 LYS A  30      16.460 -33.108  -9.690  1.00 89.43           H  
ATOM    462  HD3 LYS A  30      17.454 -33.601  -8.297  1.00 89.43           H  
ATOM    463  CE  LYS A  30      15.670 -34.790  -8.610  1.00 89.43           C  
ATOM    464  HE2 LYS A  30      16.029 -35.499  -7.864  1.00 89.43           H  
ATOM    465  HE3 LYS A  30      15.268 -35.362  -9.446  1.00 89.43           H  
ATOM    466  NZ  LYS A  30      14.600 -33.928  -8.061  1.00 89.43           N  
ATOM    467  HZ1 LYS A  30      13.811 -34.487  -7.768  1.00 89.43           H  
ATOM    468  HZ2 LYS A  30      14.936 -33.370  -7.289  1.00 89.43           H  
ATOM    469  HZ3 LYS A  30      14.275 -33.306  -8.787  1.00 89.43           H  
ATOM    470  N   THR A  31      19.588 -31.020 -12.742  1.00 89.89           N  
ATOM    471  H   THR A  31      18.651 -30.645 -12.703  1.00 89.89           H  
ATOM    472  CA  THR A  31      20.607 -30.208 -13.436  1.00 89.89           C  
ATOM    473  HA  THR A  31      21.567 -30.724 -13.411  1.00 89.89           H  
ATOM    474  C   THR A  31      20.804 -28.855 -12.743  1.00 89.89           C  
ATOM    475  CB  THR A  31      20.228 -29.999 -14.912  1.00 89.89           C  
ATOM    476  HB  THR A  31      20.939 -29.315 -15.375  1.00 89.89           H  
ATOM    477  O   THR A  31      20.016 -28.484 -11.875  1.00 89.89           O  
ATOM    478  CG2 THR A  31      20.259 -31.313 -15.692  1.00 89.89           C  
ATOM    479 HG21 THR A  31      21.258 -31.746 -15.643  1.00 89.89           H  
ATOM    480 HG22 THR A  31      19.540 -32.022 -15.282  1.00 89.89           H  
ATOM    481 HG23 THR A  31      20.013 -31.116 -16.735  1.00 89.89           H  
ATOM    482  OG1 THR A  31      18.928 -29.452 -15.023  1.00 89.89           O  
ATOM    483  HG1 THR A  31      18.953 -28.536 -14.734  1.00 89.89           H  
ATOM    484  N   ASN A  32      21.830 -28.091 -13.134  1.00 87.57           N  
ATOM    485  H   ASN A  32      22.471 -28.464 -13.820  1.00 87.57           H  
ATOM    486  CA  ASN A  32      22.161 -26.789 -12.535  1.00 87.57           C  
ATOM    487  HA  ASN A  32      21.342 -26.491 -11.880  1.00 87.57           H  
ATOM    488  C   ASN A  32      22.279 -25.659 -13.582  1.00 87.57           C  
ATOM    489  CB  ASN A  32      23.411 -26.965 -11.653  1.00 87.57           C  
ATOM    490  HB2 ASN A  32      23.302 -27.863 -11.044  1.00 87.57           H  
ATOM    491  HB3 ASN A  32      24.286 -27.089 -12.290  1.00 87.57           H  
ATOM    492  O   ASN A  32      23.245 -24.895 -13.601  1.00 87.57           O  
ATOM    493  CG  ASN A  32      23.647 -25.803 -10.700  1.00 87.57           C  
ATOM    494  ND2 ASN A  32      24.834 -25.707 -10.149  1.00 87.57           N  
ATOM    495 HD21 ASN A  32      24.971 -24.940  -9.506  1.00 87.57           H  
ATOM    496 HD22 ASN A  32      25.555 -26.372 -10.390  1.00 87.57           H  
ATOM    497  OD1 ASN A  32      22.780 -24.998 -10.396  1.00 87.57           O  
ATOM    498  N   PHE A  33      21.304 -25.560 -14.493  1.00 88.74           N  
ATOM    499  H   PHE A  33      20.507 -26.177 -14.422  1.00 88.74           H  
ATOM    500  CA  PHE A  33      21.249 -24.470 -15.471  1.00 88.74           C  
ATOM    501  HA  PHE A  33      22.213 -24.414 -15.976  1.00 88.74           H  
ATOM    502  C   PHE A  33      20.996 -23.122 -14.774  1.00 88.74           C  
ATOM    503  CB  PHE A  33      20.166 -24.745 -16.525  1.00 88.74           C  
ATOM    504  HB2 PHE A  33      19.198 -24.798 -16.027  1.00 88.74           H  
ATOM    505  HB3 PHE A  33      20.130 -23.898 -17.210  1.00 88.74           H  
ATOM    506  O   PHE A  33      20.171 -23.032 -13.866  1.00 88.74           O  
ATOM    507  CG  PHE A  33      20.371 -26.001 -17.355  1.00 88.74           C  
ATOM    508  CD1 PHE A  33      21.445 -26.079 -18.261  1.00 88.74           C  
ATOM    509  HD1 PHE A  33      22.147 -25.262 -18.337  1.00 88.74           H  
ATOM    510  CD2 PHE A  33      19.484 -27.089 -17.237  1.00 88.74           C  
ATOM    511  HD2 PHE A  33      18.668 -27.052 -16.530  1.00 88.74           H  
ATOM    512  CE1 PHE A  33      21.627 -27.231 -19.048  1.00 88.74           C  
ATOM    513  HE1 PHE A  33      22.467 -27.305 -19.723  1.00 88.74           H  
ATOM    514  CE2 PHE A  33      19.660 -28.238 -18.028  1.00 88.74           C  
ATOM    515  HE2 PHE A  33      18.988 -29.076 -17.917  1.00 88.74           H  
ATOM    516  CZ  PHE A  33      20.732 -28.308 -18.933  1.00 88.74           C  
ATOM    517  HZ  PHE A  33      20.889 -29.200 -19.521  1.00 88.74           H  
ATOM    518  N   LYS A  34      21.667 -22.062 -15.233  1.00 85.47           N  
ATOM    519  H   LYS A  34      22.337 -22.238 -15.968  1.00 85.47           H  
ATOM    520  CA  LYS A  34      21.525 -20.675 -14.751  1.00 85.47           C  
ATOM    521  HA  LYS A  34      21.082 -20.681 -13.755  1.00 85.47           H  
ATOM    522  C   LYS A  34      20.604 -19.829 -15.642  1.00 85.47           C  
ATOM    523  CB  LYS A  34      22.916 -20.019 -14.669  1.00 85.47           C  
ATOM    524  HB2 LYS A  34      22.793 -19.000 -14.302  1.00 85.47           H  
ATOM    525  HB3 LYS A  34      23.328 -19.964 -15.676  1.00 85.47           H  
ATOM    526  O   LYS A  34      19.971 -18.890 -15.168  1.00 85.47           O  
ATOM    527  CG  LYS A  34      23.927 -20.745 -13.760  1.00 85.47           C  
ATOM    528  HG2 LYS A  34      24.064 -21.770 -14.105  1.00 85.47           H  
ATOM    529  HG3 LYS A  34      23.559 -20.759 -12.735  1.00 85.47           H  
ATOM    530  CD  LYS A  34      25.280 -20.018 -13.820  1.00 85.47           C  
ATOM    531  HD2 LYS A  34      25.171 -19.021 -13.394  1.00 85.47           H  
ATOM    532  HD3 LYS A  34      25.576 -19.918 -14.864  1.00 85.47           H  
ATOM    533  CE  LYS A  34      26.388 -20.772 -13.078  1.00 85.47           C  
ATOM    534  HE2 LYS A  34      26.149 -20.814 -12.016  1.00 85.47           H  
ATOM    535  HE3 LYS A  34      26.433 -21.793 -13.457  1.00 85.47           H  
ATOM    536  NZ  LYS A  34      27.694 -20.104 -13.295  1.00 85.47           N  
ATOM    537  HZ1 LYS A  34      27.956 -20.035 -14.268  1.00 85.47           H  
ATOM    538  HZ2 LYS A  34      28.489 -20.630 -12.960  1.00 85.47           H  
ATOM    539  HZ3 LYS A  34      27.743 -19.166 -12.922  1.00 85.47           H  
ATOM    540  N   ASP A  35      20.529 -20.145 -16.937  1.00 86.01           N  
ATOM    541  H   ASP A  35      21.059 -20.944 -17.252  1.00 86.01           H  
ATOM    542  CA  ASP A  35      19.759 -19.401 -17.944  1.00 86.01           C  
ATOM    543  HA  ASP A  35      18.942 -18.876 -17.449  1.00 86.01           H  
ATOM    544  C   ASP A  35      19.157 -20.360 -18.985  1.00 86.01           C  
ATOM    545  CB  ASP A  35      20.676 -18.356 -18.609  1.00 86.01           C  
ATOM    546  HB2 ASP A  35      21.453 -18.871 -19.173  1.00 86.01           H  
ATOM    547  HB3 ASP A  35      21.165 -17.773 -17.829  1.00 86.01           H  
ATOM    548  O   ASP A  35      19.781 -21.353 -19.354  1.00 86.01           O  
ATOM    549  CG  ASP A  35      19.943 -17.389 -19.549  1.00 86.01           C  
ATOM    550  OD1 ASP A  35      19.507 -17.804 -20.644  1.00 86.01           O  
ATOM    551  OD2 ASP A  35      19.874 -16.176 -19.256  1.00 86.01           O  
ATOM    552  N   VAL A  36      17.964 -20.045 -19.504  1.00 88.36           N  
ATOM    553  H   VAL A  36      17.538 -19.175 -19.219  1.00 88.36           H  
ATOM    554  CA  VAL A  36      17.264 -20.863 -20.516  1.00 88.36           C  
ATOM    555  HA  VAL A  36      17.084 -21.849 -20.088  1.00 88.36           H  
ATOM    556  C   VAL A  36      18.081 -21.100 -21.792  1.00 88.36           C  
ATOM    557  CB  VAL A  36      15.894 -20.258 -20.893  1.00 88.36           C  
ATOM    558  HB  VAL A  36      15.420 -20.911 -21.626  1.00 88.36           H  
ATOM    559  O   VAL A  36      17.870 -22.100 -22.466  1.00 88.36           O  
ATOM    560  CG1 VAL A  36      14.963 -20.184 -19.676  1.00 88.36           C  
ATOM    561 HG11 VAL A  36      14.893 -21.171 -19.218  1.00 88.36           H  
ATOM    562 HG12 VAL A  36      13.966 -19.881 -19.995  1.00 88.36           H  
ATOM    563 HG13 VAL A  36      15.342 -19.473 -18.942  1.00 88.36           H  
ATOM    564  CG2 VAL A  36      15.997 -18.854 -21.510  1.00 88.36           C  
ATOM    565 HG21 VAL A  36      16.541 -18.901 -22.454  1.00 88.36           H  
ATOM    566 HG22 VAL A  36      16.518 -18.176 -20.833  1.00 88.36           H  
ATOM    567 HG23 VAL A  36      15.000 -18.464 -21.715  1.00 88.36           H  
ATOM    568  N   ARG A  37      19.035 -20.220 -22.128  1.00 86.47           N  
ATOM    569  H   ARG A  37      19.169 -19.423 -21.522  1.00 86.47           H  
ATOM    570  CA  ARG A  37      19.925 -20.368 -23.295  1.00 86.47           C  
ATOM    571  HA  ARG A  37      19.332 -20.566 -24.188  1.00 86.47           H  
ATOM    572  C   ARG A  37      20.889 -21.551 -23.182  1.00 86.47           C  
ATOM    573  CB  ARG A  37      20.726 -19.075 -23.486  1.00 86.47           C  
ATOM    574  HB2 ARG A  37      21.228 -18.829 -22.550  1.00 86.47           H  
ATOM    575  HB3 ARG A  37      21.490 -19.237 -24.246  1.00 86.47           H  
ATOM    576  O   ARG A  37      21.312 -22.077 -24.205  1.00 86.47           O  
ATOM    577  CG  ARG A  37      19.839 -17.906 -23.937  1.00 86.47           C  
ATOM    578  HG2 ARG A  37      18.964 -17.812 -23.294  1.00 86.47           H  
ATOM    579  HG3 ARG A  37      19.494 -18.104 -24.951  1.00 86.47           H  
ATOM    580  CD  ARG A  37      20.629 -16.594 -23.907  1.00 86.47           C  
ATOM    581  HD2 ARG A  37      20.094 -15.851 -24.499  1.00 86.47           H  
ATOM    582  HD3 ARG A  37      21.601 -16.762 -24.372  1.00 86.47           H  
ATOM    583  NE  ARG A  37      20.782 -16.098 -22.525  1.00 86.47           N  
ATOM    584  HE  ARG A  37      20.240 -16.570 -21.815  1.00 86.47           H  
ATOM    585  NH1 ARG A  37      22.478 -14.598 -22.889  1.00 86.47           N  
ATOM    586 HH11 ARG A  37      22.532 -14.919 -23.845  1.00 86.47           H  
ATOM    587 HH12 ARG A  37      23.161 -13.950 -22.522  1.00 86.47           H  
ATOM    588  NH2 ARG A  37      21.630 -14.824 -20.843  1.00 86.47           N  
ATOM    589 HH21 ARG A  37      20.974 -15.268 -20.215  1.00 86.47           H  
ATOM    590 HH22 ARG A  37      22.330 -14.202 -20.465  1.00 86.47           H  
ATOM    591  CZ  ARG A  37      21.625 -15.179 -22.093  1.00 86.47           C  
ATOM    592  N   GLN A  38      21.221 -21.986 -21.966  1.00 86.66           N  
ATOM    593  H   GLN A  38      20.788 -21.557 -21.161  1.00 86.66           H  
ATOM    594  CA  GLN A  38      22.146 -23.103 -21.743  1.00 86.66           C  
ATOM    595  HA  GLN A  38      23.037 -22.957 -22.355  1.00 86.66           H  
ATOM    596  C   GLN A  38      21.553 -24.463 -22.148  1.00 86.66           C  
ATOM    597  CB  GLN A  38      22.566 -23.114 -20.270  1.00 86.66           C  
ATOM    598  HB2 GLN A  38      23.118 -24.035 -20.081  1.00 86.66           H  
ATOM    599  HB3 GLN A  38      21.680 -23.117 -19.637  1.00 86.66           H  
ATOM    600  O   GLN A  38      22.299 -25.411 -22.372  1.00 86.66           O  
ATOM    601  CG  GLN A  38      23.470 -21.921 -19.919  1.00 86.66           C  
ATOM    602  HG2 GLN A  38      24.355 -21.951 -20.554  1.00 86.66           H  
ATOM    603  HG3 GLN A  38      22.945 -20.984 -20.107  1.00 86.66           H  
ATOM    604  CD  GLN A  38      23.900 -21.935 -18.457  1.00 86.66           C  
ATOM    605  NE2 GLN A  38      25.117 -21.547 -18.146  1.00 86.66           N  
ATOM    606 HE21 GLN A  38      25.404 -21.653 -17.184  1.00 86.66           H  
ATOM    607 HE22 GLN A  38      25.788 -21.330 -18.869  1.00 86.66           H  
ATOM    608  OE1 GLN A  38      23.141 -22.268 -17.562  1.00 86.66           O  
ATOM    609  N   MET A  39      20.226 -24.542 -22.293  1.00 87.42           N  
ATOM    610  H   MET A  39      19.687 -23.705 -22.124  1.00 87.42           H  
ATOM    611  CA  MET A  39      19.470 -25.741 -22.678  1.00 87.42           C  
ATOM    612  HA  MET A  39      19.941 -26.611 -22.221  1.00 87.42           H  
ATOM    613  C   MET A  39      19.460 -25.996 -24.202  1.00 87.42           C  
ATOM    614  CB  MET A  39      18.047 -25.609 -22.109  1.00 87.42           C  
ATOM    615  HB2 MET A  39      17.576 -24.719 -22.527  1.00 87.42           H  
ATOM    616  HB3 MET A  39      17.446 -26.469 -22.406  1.00 87.42           H  
ATOM    617  O   MET A  39      18.821 -26.937 -24.680  1.00 87.42           O  
ATOM    618  CG  MET A  39      18.044 -25.509 -20.575  1.00 87.42           C  
ATOM    619  HG2 MET A  39      18.706 -24.700 -20.264  1.00 87.42           H  
ATOM    620  HG3 MET A  39      18.425 -26.439 -20.154  1.00 87.42           H  
ATOM    621  SD  MET A  39      16.409 -25.169 -19.884  1.00 87.42           S  
ATOM    622  CE  MET A  39      16.842 -24.862 -18.155  1.00 87.42           C  
ATOM    623  HE1 MET A  39      15.946 -24.569 -17.608  1.00 87.42           H  
ATOM    624  HE2 MET A  39      17.586 -24.068 -18.094  1.00 87.42           H  
ATOM    625  HE3 MET A  39      17.242 -25.774 -17.714  1.00 87.42           H  
ATOM    626  N   GLY A  40      20.180 -25.179 -24.981  1.00 87.17           N  
ATOM    627  H   GLY A  40      20.667 -24.412 -24.540  1.00 87.17           H  
ATOM    628  CA  GLY A  40      20.250 -25.261 -26.443  1.00 87.17           C  
ATOM    629  HA2 GLY A  40      19.237 -25.221 -26.845  1.00 87.17           H  
ATOM    630  HA3 GLY A  40      20.790 -24.390 -26.814  1.00 87.17           H  
ATOM    631  C   GLY A  40      20.936 -26.514 -27.011  1.00 87.17           C  
ATOM    632  O   GLY A  40      20.946 -26.677 -28.225  1.00 87.17           O  
ATOM    633  N   SER A  41      21.489 -27.405 -26.177  1.00 89.70           N  
ATOM    634  H   SER A  41      21.450 -27.226 -25.184  1.00 89.70           H  
ATOM    635  CA  SER A  41      22.157 -28.654 -26.593  1.00 89.70           C  
ATOM    636  HA  SER A  41      22.789 -28.445 -27.456  1.00 89.70           H  
ATOM    637  C   SER A  41      21.205 -29.779 -27.015  1.00 89.70           C  
ATOM    638  CB  SER A  41      23.060 -29.160 -25.459  1.00 89.70           C  
ATOM    639  HB2 SER A  41      23.485 -30.125 -25.737  1.00 89.70           H  
ATOM    640  HB3 SER A  41      23.877 -28.456 -25.302  1.00 89.70           H  
ATOM    641  O   SER A  41      21.648 -30.829 -27.481  1.00 89.70           O  
ATOM    642  OG  SER A  41      22.327 -29.305 -24.254  1.00 89.70           O  
ATOM    643  HG  SER A  41      22.970 -29.419 -23.550  1.00 89.70           H  
ATOM    644  N   GLY A  42      19.895 -29.610 -26.811  1.00 90.03           N  
ATOM    645  H   GLY A  42      19.609 -28.736 -26.395  1.00 90.03           H  
ATOM    646  CA  GLY A  42      18.874 -30.619 -27.119  1.00 90.03           C  
ATOM    647  HA2 GLY A  42      19.093 -31.047 -28.098  1.00 90.03           H  
ATOM    648  HA3 GLY A  42      17.898 -30.137 -27.182  1.00 90.03           H  
ATOM    649  C   GLY A  42      18.787 -31.776 -26.112  1.00 90.03           C  
ATOM    650  O   GLY A  42      17.707 -32.333 -25.944  1.00 90.03           O  
ATOM    651  N   ALA A  43      19.858 -32.091 -25.376  1.00 92.57           N  
ATOM    652  H   ALA A  43      20.720 -31.601 -25.567  1.00 92.57           H  
ATOM    653  CA  ALA A  43      19.929 -33.246 -24.472  1.00 92.57           C  
ATOM    654  HA  ALA A  43      19.791 -34.153 -25.060  1.00 92.57           H  
ATOM    655  C   ALA A  43      18.848 -33.252 -23.370  1.00 92.57           C  
ATOM    656  CB  ALA A  43      21.339 -33.280 -23.873  1.00 92.57           C  
ATOM    657  HB1 ALA A  43      21.542 -32.356 -23.331  1.00 92.57           H  
ATOM    658  HB2 ALA A  43      21.426 -34.127 -23.193  1.00 92.57           H  
ATOM    659  HB3 ALA A  43      22.079 -33.395 -24.666  1.00 92.57           H  
ATOM    660  O   ALA A  43      18.196 -34.271 -23.145  1.00 92.57           O  
ATOM    661  N   CYS A  44      18.580 -32.108 -22.731  1.00 92.80           N  
ATOM    662  H   CYS A  44      19.128 -31.287 -22.945  1.00 92.80           H  
ATOM    663  CA  CYS A  44      17.499 -31.992 -21.743  1.00 92.80           C  
ATOM    664  HA  CYS A  44      17.607 -32.794 -21.013  1.00 92.80           H  
ATOM    665  C   CYS A  44      16.098 -32.158 -22.366  1.00 92.80           C  
ATOM    666  CB  CYS A  44      17.639 -30.653 -21.006  1.00 92.80           C  
ATOM    667  HB2 CYS A  44      18.576 -30.644 -20.448  1.00 92.80           H  
ATOM    668  HB3 CYS A  44      16.814 -30.547 -20.302  1.00 92.80           H  
ATOM    669  O   CYS A  44      15.210 -32.729 -21.739  1.00 92.80           O  
ATOM    670  SG  CYS A  44      17.616 -29.268 -22.182  1.00 92.80           S  
ATOM    671  HG  CYS A  44      17.665 -28.288 -21.275  1.00 92.80           H  
ATOM    672  N   HIS A  45      15.900 -31.722 -23.613  1.00 92.89           N  
ATOM    673  H   HIS A  45      16.679 -31.303 -24.101  1.00 92.89           H  
ATOM    674  CA  HIS A  45      14.643 -31.902 -24.343  1.00 92.89           C  
ATOM    675  HA  HIS A  45      13.816 -31.608 -23.697  1.00 92.89           H  
ATOM    676  C   HIS A  45      14.419 -33.376 -24.725  1.00 92.89           C  
ATOM    677  CB  HIS A  45      14.633 -30.995 -25.582  1.00 92.89           C  
ATOM    678  HB2 HIS A  45      13.684 -31.141 -26.098  1.00 92.89           H  
ATOM    679  HB3 HIS A  45      15.428 -31.298 -26.263  1.00 92.89           H  
ATOM    680  O   HIS A  45      13.295 -33.867 -24.630  1.00 92.89           O  
ATOM    681  CG  HIS A  45      14.781 -29.520 -25.289  1.00 92.89           C  
ATOM    682  CD2 HIS A  45      13.810 -28.697 -24.790  1.00 92.89           C  
ATOM    683  HD2 HIS A  45      12.818 -29.008 -24.496  1.00 92.89           H  
ATOM    684  ND1 HIS A  45      15.900 -28.739 -25.486  1.00 92.89           N  
ATOM    685  HD1 HIS A  45      16.818 -29.056 -25.763  1.00 92.89           H  
ATOM    686  CE1 HIS A  45      15.602 -27.481 -25.121  1.00 92.89           C  
ATOM    687  HE1 HIS A  45      16.295 -26.653 -25.135  1.00 92.89           H  
ATOM    688  NE2 HIS A  45      14.327 -27.400 -24.707  1.00 92.89           N  
ATOM    689  N   CYS A  46      15.490 -34.096 -25.084  1.00 93.80           N  
ATOM    690  H   CYS A  46      16.371 -33.619 -25.211  1.00 93.80           H  
ATOM    691  CA  CYS A  46      15.472 -35.548 -25.277  1.00 93.80           C  
ATOM    692  HA  CYS A  46      14.739 -35.805 -26.042  1.00 93.80           H  
ATOM    693  C   CYS A  46      15.055 -36.284 -23.997  1.00 93.80           C  
ATOM    694  CB  CYS A  46      16.857 -36.012 -25.747  1.00 93.80           C  
ATOM    695  HB2 CYS A  46      16.885 -37.102 -25.743  1.00 93.80           H  
ATOM    696  HB3 CYS A  46      17.629 -35.661 -25.063  1.00 93.80           H  
ATOM    697  O   CYS A  46      14.156 -37.119 -24.044  1.00 93.80           O  
ATOM    698  SG  CYS A  46      17.186 -35.396 -27.422  1.00 93.80           S  
ATOM    699  HG  CYS A  46      18.329 -36.058 -27.621  1.00 93.80           H  
ATOM    700  N   GLN A  47      15.637 -35.927 -22.848  1.00 92.96           N  
ATOM    701  H   GLN A  47      16.400 -35.265 -22.869  1.00 92.96           H  
ATOM    702  CA  GLN A  47      15.291 -36.561 -21.574  1.00 92.96           C  
ATOM    703  HA  GLN A  47      15.340 -37.640 -21.720  1.00 92.96           H  
ATOM    704  C   GLN A  47      13.856 -36.247 -21.113  1.00 92.96           C  
ATOM    705  CB  GLN A  47      16.332 -36.176 -20.515  1.00 92.96           C  
ATOM    706  HB2 GLN A  47      17.329 -36.375 -20.908  1.00 92.96           H  
ATOM    707  HB3 GLN A  47      16.252 -35.117 -20.272  1.00 92.96           H  
ATOM    708  O   GLN A  47      13.188 -37.114 -20.559  1.00 92.96           O  
ATOM    709  CG  GLN A  47      16.116 -37.020 -19.253  1.00 92.96           C  
ATOM    710  HG2 GLN A  47      15.219 -36.690 -18.729  1.00 92.96           H  
ATOM    711  HG3 GLN A  47      15.957 -38.058 -19.544  1.00 92.96           H  
ATOM    712  CD  GLN A  47      17.288 -36.960 -18.287  1.00 92.96           C  
ATOM    713  NE2 GLN A  47      17.691 -38.096 -17.769  1.00 92.96           N  
ATOM    714 HE21 GLN A  47      18.376 -38.063 -17.028  1.00 92.96           H  
ATOM    715 HE22 GLN A  47      17.234 -38.958 -18.030  1.00 92.96           H  
ATOM    716  OE1 GLN A  47      17.830 -35.911 -17.975  1.00 92.96           O  
ATOM    717  N   ILE A  48      13.336 -35.042 -21.379  1.00 92.84           N  
ATOM    718  H   ILE A  48      13.933 -34.334 -21.782  1.00 92.84           H  
ATOM    719  CA  ILE A  48      11.919 -34.730 -21.112  1.00 92.84           C  
ATOM    720  HA  ILE A  48      11.694 -35.030 -20.088  1.00 92.84           H  
ATOM    721  C   ILE A  48      10.992 -35.566 -22.013  1.00 92.84           C  
ATOM    722  CB  ILE A  48      11.652 -33.209 -21.220  1.00 92.84           C  
ATOM    723  HB  ILE A  48      12.033 -32.861 -22.180  1.00 92.84           H  
ATOM    724  O   ILE A  48       9.941 -35.999 -21.546  1.00 92.84           O  
ATOM    725  CG1 ILE A  48      12.379 -32.457 -20.078  1.00 92.84           C  
ATOM    726 HG12 ILE A  48      13.391 -32.849 -19.971  1.00 92.84           H  
ATOM    727 HG13 ILE A  48      11.864 -32.641 -19.136  1.00 92.84           H  
ATOM    728  CG2 ILE A  48      10.144 -32.888 -21.142  1.00 92.84           C  
ATOM    729 HG21 ILE A  48       9.619 -33.330 -21.989  1.00 92.84           H  
ATOM    730 HG22 ILE A  48       9.974 -31.812 -21.168  1.00 92.84           H  
ATOM    731 HG23 ILE A  48       9.726 -33.294 -20.221  1.00 92.84           H  
ATOM    732  CD1 ILE A  48      12.499 -30.943 -20.300  1.00 92.84           C  
ATOM    733 HD11 ILE A  48      13.104 -30.512 -19.502  1.00 92.84           H  
ATOM    734 HD12 ILE A  48      12.985 -30.746 -21.256  1.00 92.84           H  
ATOM    735 HD13 ILE A  48      11.518 -30.469 -20.284  1.00 92.84           H  
ATOM    736  N   MET A  49      11.362 -35.835 -23.272  1.00 92.44           N  
ATOM    737  H   MET A  49      12.238 -35.471 -23.618  1.00 92.44           H  
ATOM    738  CA  MET A  49      10.590 -36.745 -24.131  1.00 92.44           C  
ATOM    739  HA  MET A  49       9.545 -36.436 -24.117  1.00 92.44           H  
ATOM    740  C   MET A  49      10.596 -38.185 -23.623  1.00 92.44           C  
ATOM    741  CB  MET A  49      11.094 -36.718 -25.581  1.00 92.44           C  
ATOM    742  HB2 MET A  49      12.182 -36.659 -25.601  1.00 92.44           H  
ATOM    743  HB3 MET A  49      10.809 -37.645 -26.078  1.00 92.44           H  
ATOM    744  O   MET A  49       9.537 -38.805 -23.609  1.00 92.44           O  
ATOM    745  CG  MET A  49      10.509 -35.551 -26.378  1.00 92.44           C  
ATOM    746  HG2 MET A  49      10.884 -35.632 -27.398  1.00 92.44           H  
ATOM    747  HG3 MET A  49      10.882 -34.620 -25.949  1.00 92.44           H  
ATOM    748  SD  MET A  49       8.700 -35.455 -26.492  1.00 92.44           S  
ATOM    749  CE  MET A  49       8.338 -37.043 -27.288  1.00 92.44           C  
ATOM    750  HE1 MET A  49       8.906 -37.139 -28.213  1.00 92.44           H  
ATOM    751  HE2 MET A  49       8.594 -37.862 -26.615  1.00 92.44           H  
ATOM    752  HE3 MET A  49       7.272 -37.098 -27.508  1.00 92.44           H  
ATOM    753  N   ASP A  50      11.741 -38.700 -23.175  1.00 91.70           N  
ATOM    754  H   ASP A  50      12.591 -38.159 -23.250  1.00 91.70           H  
ATOM    755  CA  ASP A  50      11.824 -40.049 -22.608  1.00 91.70           C  
ATOM    756  HA  ASP A  50      11.354 -40.747 -23.300  1.00 91.70           H  
ATOM    757  C   ASP A  50      11.060 -40.174 -21.274  1.00 91.70           C  
ATOM    758  CB  ASP A  50      13.296 -40.452 -22.485  1.00 91.70           C  
ATOM    759  HB2 ASP A  50      13.772 -40.375 -23.463  1.00 91.70           H  
ATOM    760  HB3 ASP A  50      13.803 -39.768 -21.805  1.00 91.70           H  
ATOM    761  O   ASP A  50      10.370 -41.160 -21.060  1.00 91.70           O  
ATOM    762  CG  ASP A  50      13.430 -41.888 -21.982  1.00 91.70           C  
ATOM    763  OD1 ASP A  50      12.914 -42.799 -22.673  1.00 91.70           O  
ATOM    764  OD2 ASP A  50      14.035 -42.046 -20.897  1.00 91.70           O  
ATOM    765  N   TRP A  51      11.049 -39.147 -20.418  1.00 91.14           N  
ATOM    766  H   TRP A  51      11.684 -38.378 -20.574  1.00 91.14           H  
ATOM    767  CA  TRP A  51      10.187 -39.146 -19.224  1.00 91.14           C  
ATOM    768  HA  TRP A  51      10.413 -40.035 -18.634  1.00 91.14           H  
ATOM    769  C   TRP A  51       8.696 -39.209 -19.600  1.00 91.14           C  
ATOM    770  CB  TRP A  51      10.498 -37.904 -18.375  1.00 91.14           C  
ATOM    771  HB2 TRP A  51      11.582 -37.798 -18.342  1.00 91.14           H  
ATOM    772  HB3 TRP A  51      10.107 -37.018 -18.876  1.00 91.14           H  
ATOM    773  O   TRP A  51       7.933 -40.004 -19.054  1.00 91.14           O  
ATOM    774  CG  TRP A  51      10.025 -37.891 -16.945  1.00 91.14           C  
ATOM    775  CD1 TRP A  51       8.900 -38.447 -16.433  1.00 91.14           C  
ATOM    776  HD1 TRP A  51       8.154 -38.997 -16.988  1.00 91.14           H  
ATOM    777  CD2 TRP A  51      10.724 -37.323 -15.796  1.00 91.14           C  
ATOM    778  CE2 TRP A  51       9.982 -37.614 -14.613  1.00 91.14           C  
ATOM    779  CE3 TRP A  51      11.946 -36.634 -15.634  1.00 91.14           C  
ATOM    780  HE3 TRP A  51      12.539 -36.415 -16.509  1.00 91.14           H  
ATOM    781  NE1 TRP A  51       8.860 -38.269 -15.066  1.00 91.14           N  
ATOM    782  HE1 TRP A  51       8.152 -38.685 -14.478  1.00 91.14           H  
ATOM    783  CH2 TRP A  51      11.684 -36.631 -13.204  1.00 91.14           C  
ATOM    784  HH2 TRP A  51      12.074 -36.394 -12.225  1.00 91.14           H  
ATOM    785  CZ2 TRP A  51      10.448 -37.287 -13.332  1.00 91.14           C  
ATOM    786  HZ2 TRP A  51       9.878 -37.568 -12.459  1.00 91.14           H  
ATOM    787  CZ3 TRP A  51      12.420 -36.294 -14.354  1.00 91.14           C  
ATOM    788  HZ3 TRP A  51      13.368 -35.788 -14.251  1.00 91.14           H  
ATOM    789  N   VAL A  52       8.256 -38.363 -20.536  1.00 89.30           N  
ATOM    790  H   VAL A  52       8.927 -37.747 -20.973  1.00 89.30           H  
ATOM    791  CA  VAL A  52       6.832 -38.254 -20.904  1.00 89.30           C  
ATOM    792  HA  VAL A  52       6.239 -38.261 -19.990  1.00 89.30           H  
ATOM    793  C   VAL A  52       6.353 -39.450 -21.734  1.00 89.30           C  
ATOM    794  CB  VAL A  52       6.578 -36.920 -21.627  1.00 89.30           C  
ATOM    795  HB  VAL A  52       7.236 -36.838 -22.492  1.00 89.30           H  
ATOM    796  O   VAL A  52       5.196 -39.857 -21.625  1.00 89.30           O  
ATOM    797  CG1 VAL A  52       5.128 -36.784 -22.089  1.00 89.30           C  
ATOM    798 HG11 VAL A  52       4.938 -35.772 -22.446  1.00 89.30           H  
ATOM    799 HG12 VAL A  52       4.471 -37.012 -21.250  1.00 89.30           H  
ATOM    800 HG13 VAL A  52       4.916 -37.479 -22.901  1.00 89.30           H  
ATOM    801  CG2 VAL A  52       6.825 -35.733 -20.687  1.00 89.30           C  
ATOM    802 HG21 VAL A  52       6.744 -34.800 -21.245  1.00 89.30           H  
ATOM    803 HG22 VAL A  52       7.827 -35.793 -20.261  1.00 89.30           H  
ATOM    804 HG23 VAL A  52       6.103 -35.747 -19.871  1.00 89.30           H  
ATOM    805  N   ILE A  53       7.231 -40.019 -22.561  1.00 87.93           N  
ATOM    806  H   ILE A  53       8.162 -39.629 -22.598  1.00 87.93           H  
ATOM    807  CA  ILE A  53       6.982 -41.202 -23.387  1.00 87.93           C  
ATOM    808  HA  ILE A  53       6.126 -41.742 -22.982  1.00 87.93           H  
ATOM    809  C   ILE A  53       8.223 -42.115 -23.294  1.00 87.93           C  
ATOM    810  CB  ILE A  53       6.638 -40.807 -24.848  1.00 87.93           C  
ATOM    811  HB  ILE A  53       7.536 -40.412 -25.322  1.00 87.93           H  
ATOM    812  O   ILE A  53       9.118 -42.005 -24.142  1.00 87.93           O  
ATOM    813  CG1 ILE A  53       5.563 -39.699 -24.946  1.00 87.93           C  
ATOM    814 HG12 ILE A  53       5.940 -38.805 -24.450  1.00 87.93           H  
ATOM    815 HG13 ILE A  53       4.654 -40.021 -24.438  1.00 87.93           H  
ATOM    816  CG2 ILE A  53       6.183 -42.069 -25.612  1.00 87.93           C  
ATOM    817 HG21 ILE A  53       5.224 -42.413 -25.224  1.00 87.93           H  
ATOM    818 HG22 ILE A  53       6.916 -42.868 -25.501  1.00 87.93           H  
ATOM    819 HG23 ILE A  53       6.090 -41.854 -26.676  1.00 87.93           H  
ATOM    820  CD1 ILE A  53       5.215 -39.277 -26.378  1.00 87.93           C  
ATOM    821 HD11 ILE A  53       4.686 -40.078 -26.895  1.00 87.93           H  
ATOM    822 HD12 ILE A  53       4.572 -38.397 -26.346  1.00 87.93           H  
ATOM    823 HD13 ILE A  53       6.127 -39.032 -26.921  1.00 87.93           H  
ATOM    824  N   PRO A  54       8.285 -43.018 -22.294  1.00 86.81           N  
ATOM    825  CA  PRO A  54       9.419 -43.921 -22.088  1.00 86.81           C  
ATOM    826  HA  PRO A  54      10.297 -43.336 -21.814  1.00 86.81           H  
ATOM    827  C   PRO A  54       9.783 -44.733 -23.330  1.00 86.81           C  
ATOM    828  CB  PRO A  54       9.043 -44.786 -20.883  1.00 86.81           C  
ATOM    829  HB2 PRO A  54       8.445 -45.641 -21.200  1.00 86.81           H  
ATOM    830  HB3 PRO A  54       9.924 -45.112 -20.330  1.00 86.81           H  
ATOM    831  O   PRO A  54       8.930 -45.377 -23.945  1.00 86.81           O  
ATOM    832  CG  PRO A  54       8.178 -43.832 -20.060  1.00 86.81           C  
ATOM    833  HG2 PRO A  54       8.815 -43.134 -19.515  1.00 86.81           H  
ATOM    834  HG3 PRO A  54       7.517 -44.365 -19.377  1.00 86.81           H  
ATOM    835  CD  PRO A  54       7.399 -43.081 -21.138  1.00 86.81           C  
ATOM    836  HD2 PRO A  54       7.140 -42.088 -20.771  1.00 86.81           H  
ATOM    837  HD3 PRO A  54       6.498 -43.637 -21.399  1.00 86.81           H  
ATOM    838  N   GLY A  55      11.060 -44.681 -23.714  1.00 84.60           N  
ATOM    839  H   GLY A  55      11.692 -44.092 -23.190  1.00 84.60           H  
ATOM    840  CA  GLY A  55      11.588 -45.324 -24.918  1.00 84.60           C  
ATOM    841  HA2 GLY A  55      11.180 -46.331 -24.996  1.00 84.60           H  
ATOM    842  HA3 GLY A  55      12.671 -45.395 -24.815  1.00 84.60           H  
ATOM    843  C   GLY A  55      11.296 -44.584 -26.230  1.00 84.60           C  
ATOM    844  O   GLY A  55      11.574 -45.125 -27.302  1.00 84.60           O  
ATOM    845  N   SER A  56      10.747 -43.361 -26.194  1.00 88.60           N  
ATOM    846  H   SER A  56      10.489 -42.977 -25.296  1.00 88.60           H  
ATOM    847  CA  SER A  56      10.564 -42.540 -27.405  1.00 88.60           C  
ATOM    848  HA  SER A  56      10.112 -43.168 -28.173  1.00 88.60           H  
ATOM    849  C   SER A  56      11.885 -42.017 -27.979  1.00 88.60           C  
ATOM    850  CB  SER A  56       9.609 -41.370 -27.156  1.00 88.60           C  
ATOM    851  HB2 SER A  56       9.452 -40.838 -28.094  1.00 88.60           H  
ATOM    852  HB3 SER A  56       8.648 -41.759 -26.820  1.00 88.60           H  
ATOM    853  O   SER A  56      12.009 -41.882 -29.200  1.00 88.60           O  
ATOM    854  OG  SER A  56      10.120 -40.464 -26.198  1.00 88.60           O  
ATOM    855  HG  SER A  56       9.870 -40.785 -25.328  1.00 88.60           H  
ATOM    856  N   VAL A  57      12.876 -41.778 -27.113  1.00 90.29           N  
ATOM    857  H   VAL A  57      12.688 -41.947 -26.136  1.00 90.29           H  
ATOM    858  CA  VAL A  57      14.257 -41.434 -27.466  1.00 90.29           C  
ATOM    859  HA  VAL A  57      14.338 -41.344 -28.549  1.00 90.29           H  
ATOM    860  C   VAL A  57      15.179 -42.558 -27.004  1.00 90.29           C  
ATOM    861  CB  VAL A  57      14.696 -40.092 -26.842  1.00 90.29           C  
ATOM    862  HB  VAL A  57      14.670 -40.169 -25.755  1.00 90.29           H  
ATOM    863  O   VAL A  57      15.080 -43.035 -25.879  1.00 90.29           O  
ATOM    864  CG1 VAL A  57      16.124 -39.740 -27.283  1.00 90.29           C  
ATOM    865 HG11 VAL A  57      16.838 -40.416 -26.813  1.00 90.29           H  
ATOM    866 HG12 VAL A  57      16.370 -38.725 -26.973  1.00 90.29           H  
ATOM    867 HG13 VAL A  57      16.212 -39.808 -28.368  1.00 90.29           H  
ATOM    868  CG2 VAL A  57      13.798 -38.923 -27.266  1.00 90.29           C  
ATOM    869 HG21 VAL A  57      12.761 -39.134 -27.008  1.00 90.29           H  
ATOM    870 HG22 VAL A  57      14.102 -38.022 -26.732  1.00 90.29           H  
ATOM    871 HG23 VAL A  57      13.889 -38.752 -28.339  1.00 90.29           H  
ATOM    872  N   ASP A  58      16.119 -42.959 -27.857  1.00 90.53           N  
ATOM    873  H   ASP A  58      16.184 -42.513 -28.760  1.00 90.53           H  
ATOM    874  CA  ASP A  58      17.199 -43.855 -27.447  1.00 90.53           C  
ATOM    875  HA  ASP A  58      16.793 -44.638 -26.806  1.00 90.53           H  
ATOM    876  C   ASP A  58      18.242 -43.070 -26.640  1.00 90.53           C  
ATOM    877  CB  ASP A  58      17.790 -44.537 -28.683  1.00 90.53           C  
ATOM    878  HB2 ASP A  58      18.245 -43.790 -29.333  1.00 90.53           H  
ATOM    879  HB3 ASP A  58      16.981 -45.013 -29.237  1.00 90.53           H  
ATOM    880  O   ASP A  58      19.130 -42.423 -27.202  1.00 90.53           O  
ATOM    881  CG  ASP A  58      18.832 -45.602 -28.337  1.00 90.53           C  
ATOM    882  OD1 ASP A  58      19.355 -45.629 -27.202  1.00 90.53           O  
ATOM    883  OD2 ASP A  58      19.135 -46.379 -29.270  1.00 90.53           O  
ATOM    884  N   MET A  59      18.109 -43.113 -25.313  1.00 90.25           N  
ATOM    885  H   MET A  59      17.295 -43.580 -24.940  1.00 90.25           H  
ATOM    886  CA  MET A  59      18.967 -42.381 -24.378  1.00 90.25           C  
ATOM    887  HA  MET A  59      18.902 -41.319 -24.612  1.00 90.25           H  
ATOM    888  C   MET A  59      20.453 -42.757 -24.503  1.00 90.25           C  
ATOM    889  CB  MET A  59      18.443 -42.581 -22.944  1.00 90.25           C  
ATOM    890  HB2 MET A  59      18.344 -43.647 -22.739  1.00 90.25           H  
ATOM    891  HB3 MET A  59      19.159 -42.164 -22.236  1.00 90.25           H  
ATOM    892  O   MET A  59      21.304 -41.904 -24.262  1.00 90.25           O  
ATOM    893  CG  MET A  59      17.082 -41.894 -22.737  1.00 90.25           C  
ATOM    894  HG2 MET A  59      16.381 -42.249 -23.493  1.00 90.25           H  
ATOM    895  HG3 MET A  59      16.684 -42.194 -21.768  1.00 90.25           H  
ATOM    896  SD  MET A  59      17.126 -40.076 -22.802  1.00 90.25           S  
ATOM    897  CE  MET A  59      17.686 -39.772 -21.108  1.00 90.25           C  
ATOM    898  HE1 MET A  59      18.617 -40.307 -20.925  1.00 90.25           H  
ATOM    899  HE2 MET A  59      16.930 -40.130 -20.409  1.00 90.25           H  
ATOM    900  HE3 MET A  59      17.852 -38.705 -20.962  1.00 90.25           H  
ATOM    901  N   THR A  60      20.787 -43.960 -24.996  1.00 88.48           N  
ATOM    902  H   THR A  60      20.050 -44.584 -25.289  1.00 88.48           H  
ATOM    903  CA  THR A  60      22.187 -44.370 -25.247  1.00 88.48           C  
ATOM    904  HA  THR A  60      22.771 -44.145 -24.354  1.00 88.48           H  
ATOM    905  C   THR A  60      22.841 -43.608 -26.404  1.00 88.48           C  
ATOM    906  CB  THR A  60      22.322 -45.879 -25.518  1.00 88.48           C  
ATOM    907  HB  THR A  60      23.383 -46.124 -25.472  1.00 88.48           H  
ATOM    908  O   THR A  60      24.065 -43.583 -26.525  1.00 88.48           O  
ATOM    909  CG2 THR A  60      21.602 -46.750 -24.490  1.00 88.48           C  
ATOM    910 HG21 THR A  60      21.933 -46.483 -23.486  1.00 88.48           H  
ATOM    911 HG22 THR A  60      20.522 -46.618 -24.564  1.00 88.48           H  
ATOM    912 HG23 THR A  60      21.844 -47.797 -24.674  1.00 88.48           H  
ATOM    913  OG1 THR A  60      21.857 -46.240 -26.802  1.00 88.48           O  
ATOM    914  HG1 THR A  60      20.914 -46.069 -26.858  1.00 88.48           H  
ATOM    915  N   LYS A  61      22.034 -42.965 -27.260  1.00 91.81           N  
ATOM    916  H   LYS A  61      21.040 -43.041 -27.101  1.00 91.81           H  
ATOM    917  CA  LYS A  61      22.497 -42.138 -28.381  1.00 91.81           C  
ATOM    918  HA  LYS A  61      23.528 -42.409 -28.608  1.00 91.81           H  
ATOM    919  C   LYS A  61      22.532 -40.643 -28.056  1.00 91.81           C  
ATOM    920  CB  LYS A  61      21.637 -42.417 -29.624  1.00 91.81           C  
ATOM    921  HB2 LYS A  61      20.594 -42.185 -29.407  1.00 91.81           H  
ATOM    922  HB3 LYS A  61      21.970 -41.760 -30.428  1.00 91.81           H  
ATOM    923  O   LYS A  61      23.040 -39.882 -28.879  1.00 91.81           O  
ATOM    924  CG  LYS A  61      21.749 -43.870 -30.111  1.00 91.81           C  
ATOM    925  HG2 LYS A  61      22.801 -44.115 -30.257  1.00 91.81           H  
ATOM    926  HG3 LYS A  61      21.329 -44.546 -29.367  1.00 91.81           H  
ATOM    927  CD  LYS A  61      21.005 -44.041 -31.442  1.00 91.81           C  
ATOM    928  HD2 LYS A  61      19.948 -43.811 -31.307  1.00 91.81           H  
ATOM    929  HD3 LYS A  61      21.418 -43.334 -32.160  1.00 91.81           H  
ATOM    930  CE  LYS A  61      21.190 -45.457 -32.003  1.00 91.81           C  
ATOM    931  HE2 LYS A  61      21.356 -45.384 -33.078  1.00 91.81           H  
ATOM    932  HE3 LYS A  61      22.079 -45.896 -31.551  1.00 91.81           H  
ATOM    933  NZ  LYS A  61      20.015 -46.315 -31.741  1.00 91.81           N  
ATOM    934  HZ1 LYS A  61      20.139 -47.261 -32.072  1.00 91.81           H  
ATOM    935  HZ2 LYS A  61      19.161 -45.913 -32.100  1.00 91.81           H  
ATOM    936  HZ3 LYS A  61      19.870 -46.388 -30.744  1.00 91.81           H  
ATOM    937  N   VAL A  62      21.992 -40.197 -26.919  1.00 91.50           N  
ATOM    938  H   VAL A  62      21.678 -40.874 -26.238  1.00 91.50           H  
ATOM    939  CA  VAL A  62      21.936 -38.770 -26.561  1.00 91.50           C  
ATOM    940  HA  VAL A  62      21.687 -38.202 -27.457  1.00 91.50           H  
ATOM    941  C   VAL A  62      23.309 -38.300 -26.079  1.00 91.50           C  
ATOM    942  CB  VAL A  62      20.835 -38.486 -25.520  1.00 91.50           C  
ATOM    943  HB  VAL A  62      21.013 -39.088 -24.629  1.00 91.50           H  
ATOM    944  O   VAL A  62      23.884 -38.845 -25.142  1.00 91.50           O  
ATOM    945  CG1 VAL A  62      20.792 -37.002 -25.120  1.00 91.50           C  
ATOM    946 HG11 VAL A  62      21.708 -36.734 -24.594  1.00 91.50           H  
ATOM    947 HG12 VAL A  62      19.959 -36.831 -24.439  1.00 91.50           H  
ATOM    948 HG13 VAL A  62      20.680 -36.374 -26.004  1.00 91.50           H  
ATOM    949  CG2 VAL A  62      19.451 -38.838 -26.084  1.00 91.50           C  
ATOM    950 HG21 VAL A  62      19.224 -38.218 -26.951  1.00 91.50           H  
ATOM    951 HG22 VAL A  62      19.422 -39.886 -26.380  1.00 91.50           H  
ATOM    952 HG23 VAL A  62      18.695 -38.687 -25.313  1.00 91.50           H  
ATOM    953  N   LYS A  63      23.841 -37.249 -26.707  1.00 91.49           N  
ATOM    954  H   LYS A  63      23.302 -36.807 -27.438  1.00 91.49           H  
ATOM    955  CA  LYS A  63      25.108 -36.626 -26.310  1.00 91.49           C  
ATOM    956  HA  LYS A  63      25.781 -37.388 -25.915  1.00 91.49           H  
ATOM    957  C   LYS A  63      24.845 -35.620 -25.192  1.00 91.49           C  
ATOM    958  CB  LYS A  63      25.778 -35.981 -27.533  1.00 91.49           C  
ATOM    959  HB2 LYS A  63      25.090 -35.274 -27.995  1.00 91.49           H  
ATOM    960  HB3 LYS A  63      26.654 -35.427 -27.193  1.00 91.49           H  
ATOM    961  O   LYS A  63      24.490 -34.475 -25.470  1.00 91.49           O  
ATOM    962  CG  LYS A  63      26.222 -37.018 -28.577  1.00 91.49           C  
ATOM    963  HG2 LYS A  63      25.364 -37.587 -28.934  1.00 91.49           H  
ATOM    964  HG3 LYS A  63      26.944 -37.699 -28.126  1.00 91.49           H  
ATOM    965  CD  LYS A  63      26.871 -36.287 -29.753  1.00 91.49           C  
ATOM    966  HD2 LYS A  63      27.676 -35.665 -29.364  1.00 91.49           H  
ATOM    967  HD3 LYS A  63      26.123 -35.649 -30.225  1.00 91.49           H  
ATOM    968  CE  LYS A  63      27.452 -37.250 -30.789  1.00 91.49           C  
ATOM    969  HE2 LYS A  63      26.655 -37.884 -31.180  1.00 91.49           H  
ATOM    970  HE3 LYS A  63      28.186 -37.881 -30.288  1.00 91.49           H  
ATOM    971  NZ  LYS A  63      28.102 -36.489 -31.883  1.00 91.49           N  
ATOM    972  HZ1 LYS A  63      27.424 -35.986 -32.437  1.00 91.49           H  
ATOM    973  HZ2 LYS A  63      28.681 -37.067 -32.474  1.00 91.49           H  
ATOM    974  HZ3 LYS A  63      28.678 -35.758 -31.491  1.00 91.49           H  
ATOM    975  N   PHE A  64      24.974 -36.049 -23.937  1.00 89.73           N  
ATOM    976  H   PHE A  64      25.124 -37.036 -23.783  1.00 89.73           H  
ATOM    977  CA  PHE A  64      24.779 -35.175 -22.769  1.00 89.73           C  
ATOM    978  HA  PHE A  64      23.844 -34.630 -22.901  1.00 89.73           H  
ATOM    979  C   PHE A  64      25.880 -34.106 -22.644  1.00 89.73           C  
ATOM    980  CB  PHE A  64      24.637 -36.032 -21.503  1.00 89.73           C  
ATOM    981  HB2 PHE A  64      24.503 -35.371 -20.647  1.00 89.73           H  
ATOM    982  HB3 PHE A  64      25.556 -36.594 -21.342  1.00 89.73           H  
ATOM    983  O   PHE A  64      25.574 -32.952 -22.344  1.00 89.73           O  
ATOM    984  CG  PHE A  64      23.455 -36.987 -21.556  1.00 89.73           C  
ATOM    985  CD1 PHE A  64      22.144 -36.491 -21.410  1.00 89.73           C  
ATOM    986  HD1 PHE A  64      21.983 -35.440 -21.224  1.00 89.73           H  
ATOM    987  CD2 PHE A  64      23.655 -38.359 -21.800  1.00 89.73           C  
ATOM    988  HD2 PHE A  64      24.652 -38.757 -21.916  1.00 89.73           H  
ATOM    989  CE1 PHE A  64      21.040 -37.357 -21.517  1.00 89.73           C  
ATOM    990  HE1 PHE A  64      20.036 -36.974 -21.408  1.00 89.73           H  
ATOM    991  CE2 PHE A  64      22.552 -39.222 -21.918  1.00 89.73           C  
ATOM    992  HE2 PHE A  64      22.707 -40.270 -22.132  1.00 89.73           H  
ATOM    993  CZ  PHE A  64      21.247 -38.722 -21.781  1.00 89.73           C  
ATOM    994  HZ  PHE A  64      20.408 -39.394 -21.890  1.00 89.73           H  
ATOM    995  N   ASP A  65      27.124 -34.452 -22.994  1.00 85.32           N  
ATOM    996  H   ASP A  65      27.313 -35.424 -23.192  1.00 85.32           H  
ATOM    997  CA  ASP A  65      28.247 -33.515 -23.144  1.00 85.32           C  
ATOM    998  HA  ASP A  65      28.027 -32.634 -22.542  1.00 85.32           H  
ATOM    999  C   ASP A  65      28.389 -33.031 -24.603  1.00 85.32           C  
ATOM   1000  CB  ASP A  65      29.536 -34.132 -22.568  1.00 85.32           C  
ATOM   1001  HB2 ASP A  65      29.333 -34.495 -21.561  1.00 85.32           H  
ATOM   1002  HB3 ASP A  65      29.839 -34.980 -23.182  1.00 85.32           H  
ATOM   1003  O   ASP A  65      29.347 -33.340 -25.311  1.00 85.32           O  
ATOM   1004  CG  ASP A  65      30.675 -33.107 -22.489  1.00 85.32           C  
ATOM   1005  OD1 ASP A  65      30.367 -31.905 -22.300  1.00 85.32           O  
ATOM   1006  OD2 ASP A  65      31.852 -33.507 -22.587  1.00 85.32           O  
ATOM   1007  N   ALA A  66      27.370 -32.329 -25.105  1.00 83.46           N  
ATOM   1008  H   ALA A  66      26.593 -32.119 -24.495  1.00 83.46           H  
ATOM   1009  CA  ALA A  66      27.368 -31.789 -26.466  1.00 83.46           C  
ATOM   1010  HA  ALA A  66      27.822 -32.520 -27.135  1.00 83.46           H  
ATOM   1011  C   ALA A  66      28.200 -30.495 -26.552  1.00 83.46           C  
ATOM   1012  CB  ALA A  66      25.917 -31.585 -26.917  1.00 83.46           C  
ATOM   1013  HB1 ALA A  66      25.404 -32.545 -26.960  1.00 83.46           H  
ATOM   1014  HB2 ALA A  66      25.412 -30.927 -26.209  1.00 83.46           H  
ATOM   1015  HB3 ALA A  66      25.898 -31.124 -27.904  1.00 83.46           H  
ATOM   1016  O   ALA A  66      27.727 -29.419 -26.185  1.00 83.46           O  
ATOM   1017  N   GLN A  67      29.429 -30.607 -27.063  1.00 75.12           N  
ATOM   1018  H   GLN A  67      29.750 -31.531 -27.314  1.00 75.12           H  
ATOM   1019  CA  GLN A  67      30.383 -29.496 -27.185  1.00 75.12           C  
ATOM   1020  HA  GLN A  67      30.146 -28.731 -26.445  1.00 75.12           H  
ATOM   1021  C   GLN A  67      30.328 -28.810 -28.565  1.00 75.12           C  
ATOM   1022  CB  GLN A  67      31.796 -30.031 -26.883  1.00 75.12           C  
ATOM   1023  HB2 GLN A  67      32.529 -29.253 -27.098  1.00 75.12           H  
ATOM   1024  HB3 GLN A  67      32.001 -30.869 -27.550  1.00 75.12           H  
ATOM   1025  O   GLN A  67      30.608 -27.616 -28.678  1.00 75.12           O  
ATOM   1026  CG  GLN A  67      31.982 -30.507 -25.427  1.00 75.12           C  
ATOM   1027  HG2 GLN A  67      32.932 -31.036 -25.350  1.00 75.12           H  
ATOM   1028  HG3 GLN A  67      31.199 -31.217 -25.163  1.00 75.12           H  
ATOM   1029  CD  GLN A  67      32.003 -29.376 -24.399  1.00 75.12           C  
ATOM   1030  NE2 GLN A  67      31.673 -29.645 -23.159  1.00 75.12           N  
ATOM   1031 HE21 GLN A  67      31.357 -30.569 -22.901  1.00 75.12           H  
ATOM   1032 HE22 GLN A  67      31.698 -28.890 -22.488  1.00 75.12           H  
ATOM   1033  OE1 GLN A  67      32.338 -28.234 -24.678  1.00 75.12           O  
ATOM   1034  N   GLY A  68      29.967 -29.543 -29.626  1.00 79.00           N  
ATOM   1035  H   GLY A  68      29.793 -30.528 -29.489  1.00 79.00           H  
ATOM   1036  CA  GLY A  68      29.882 -29.036 -30.998  1.00 79.00           C  
ATOM   1037  HA2 GLY A  68      30.328 -29.776 -31.663  1.00 79.00           H  
ATOM   1038  HA3 GLY A  68      30.467 -28.121 -31.086  1.00 79.00           H  
ATOM   1039  C   GLY A  68      28.458 -28.756 -31.494  1.00 79.00           C  
ATOM   1040  O   GLY A  68      27.475 -29.344 -31.039  1.00 79.00           O  
ATOM   1041  N   GLU A  69      28.346 -27.907 -32.521  1.00 83.90           N  
ATOM   1042  H   GLU A  69      29.177 -27.436 -32.848  1.00 83.90           H  
ATOM   1043  CA  GLU A  69      27.086 -27.672 -33.249  1.00 83.90           C  
ATOM   1044  HA  GLU A  69      26.343 -27.293 -32.548  1.00 83.90           H  
ATOM   1045  C   GLU A  69      26.516 -28.978 -33.840  1.00 83.90           C  
ATOM   1046  CB  GLU A  69      27.333 -26.590 -34.321  1.00 83.90           C  
ATOM   1047  HB2 GLU A  69      28.185 -26.879 -34.936  1.00 83.90           H  
ATOM   1048  HB3 GLU A  69      27.583 -25.666 -33.799  1.00 83.90           H  
ATOM   1049  O   GLU A  69      25.306 -29.204 -33.776  1.00 83.90           O  
ATOM   1050  CG  GLU A  69      26.126 -26.337 -35.242  1.00 83.90           C  
ATOM   1051  HG2 GLU A  69      25.228 -26.233 -34.633  1.00 83.90           H  
ATOM   1052  HG3 GLU A  69      25.986 -27.212 -35.878  1.00 83.90           H  
ATOM   1053  CD  GLU A  69      26.252 -25.093 -36.141  1.00 83.90           C  
ATOM   1054  OE1 GLU A  69      25.408 -24.984 -37.063  1.00 83.90           O  
ATOM   1055  OE2 GLU A  69      27.132 -24.236 -35.911  1.00 83.90           O  
ATOM   1056  N   ASP A  70      27.380 -29.875 -34.325  1.00 86.86           N  
ATOM   1057  H   ASP A  70      28.355 -29.619 -34.386  1.00 86.86           H  
ATOM   1058  CA  ASP A  70      26.995 -31.193 -34.845  1.00 86.86           C  
ATOM   1059  HA  ASP A  70      26.205 -31.061 -35.585  1.00 86.86           H  
ATOM   1060  C   ASP A  70      26.449 -32.133 -33.753  1.00 86.86           C  
ATOM   1061  CB  ASP A  70      28.197 -31.839 -35.552  1.00 86.86           C  
ATOM   1062  HB2 ASP A  70      27.923 -32.850 -35.856  1.00 86.86           H  
ATOM   1063  HB3 ASP A  70      29.026 -31.914 -34.848  1.00 86.86           H  
ATOM   1064  O   ASP A  70      25.531 -32.913 -34.012  1.00 86.86           O  
ATOM   1065  CG  ASP A  70      28.641 -31.069 -36.801  1.00 86.86           C  
ATOM   1066  OD1 ASP A  70      27.751 -30.642 -37.571  1.00 86.86           O  
ATOM   1067  OD2 ASP A  70      29.870 -30.912 -36.971  1.00 86.86           O  
ATOM   1068  N   ASP A  71      26.944 -32.037 -32.512  1.00 90.27           N  
ATOM   1069  H   ASP A  71      27.660 -31.348 -32.330  1.00 90.27           H  
ATOM   1070  CA  ASP A  71      26.418 -32.809 -31.376  1.00 90.27           C  
ATOM   1071  HA  ASP A  71      26.380 -33.862 -31.654  1.00 90.27           H  
ATOM   1072  C   ASP A  71      24.999 -32.362 -31.018  1.00 90.27           C  
ATOM   1073  CB  ASP A  71      27.316 -32.654 -30.139  1.00 90.27           C  
ATOM   1074  HB2 ASP A  71      26.903 -33.261 -29.334  1.00 90.27           H  
ATOM   1075  HB3 ASP A  71      27.301 -31.615 -29.809  1.00 90.27           H  
ATOM   1076  O   ASP A  71      24.108 -33.180 -30.776  1.00 90.27           O  
ATOM   1077  CG  ASP A  71      28.760 -33.084 -30.372  1.00 90.27           C  
ATOM   1078  OD1 ASP A  71      28.951 -34.141 -31.022  1.00 90.27           O  
ATOM   1079  OD2 ASP A  71      29.652 -32.360 -29.887  1.00 90.27           O  
ATOM   1080  N   CYS A  72      24.770 -31.050 -31.059  1.00 90.55           N  
ATOM   1081  H   CYS A  72      25.552 -30.442 -31.258  1.00 90.55           H  
ATOM   1082  CA  CYS A  72      23.462 -30.458 -30.821  1.00 90.55           C  
ATOM   1083  HA  CYS A  72      23.059 -30.858 -29.891  1.00 90.55           H  
ATOM   1084  C   CYS A  72      22.481 -30.821 -31.948  1.00 90.55           C  
ATOM   1085  CB  CYS A  72      23.628 -28.943 -30.667  1.00 90.55           C  
ATOM   1086  HB2 CYS A  72      22.666 -28.521 -30.376  1.00 90.55           H  
ATOM   1087  HB3 CYS A  72      23.951 -28.503 -31.610  1.00 90.55           H  
ATOM   1088  O   CYS A  72      21.343 -31.207 -31.677  1.00 90.55           O  
ATOM   1089  SG  CYS A  72      24.845 -28.545 -29.378  1.00 90.55           S  
ATOM   1090  HG  CYS A  72      25.947 -29.000 -29.981  1.00 90.55           H  
ATOM   1091  N   LYS A  73      22.919 -30.772 -33.216  1.00 90.33           N  
ATOM   1092  H   LYS A  73      23.857 -30.436 -33.376  1.00 90.33           H  
ATOM   1093  CA  LYS A  73      22.112 -31.191 -34.379  1.00 90.33           C  
ATOM   1094  HA  LYS A  73      21.152 -30.678 -34.340  1.00 90.33           H  
ATOM   1095  C   LYS A  73      21.775 -32.681 -34.347  1.00 90.33           C  
ATOM   1096  CB  LYS A  73      22.829 -30.800 -35.684  1.00 90.33           C  
ATOM   1097  HB2 LYS A  73      22.360 -31.309 -36.526  1.00 90.33           H  
ATOM   1098  HB3 LYS A  73      23.879 -31.086 -35.637  1.00 90.33           H  
ATOM   1099  O   LYS A  73      20.647 -33.049 -34.677  1.00 90.33           O  
ATOM   1100  CG  LYS A  73      22.696 -29.287 -35.888  1.00 90.33           C  
ATOM   1101  HG2 LYS A  73      21.635 -29.045 -35.957  1.00 90.33           H  
ATOM   1102  HG3 LYS A  73      23.104 -28.779 -35.014  1.00 90.33           H  
ATOM   1103  CD  LYS A  73      23.412 -28.729 -37.120  1.00 90.33           C  
ATOM   1104  HD2 LYS A  73      23.064 -29.241 -38.018  1.00 90.33           H  
ATOM   1105  HD3 LYS A  73      24.490 -28.849 -37.011  1.00 90.33           H  
ATOM   1106  CE  LYS A  73      23.028 -27.246 -37.162  1.00 90.33           C  
ATOM   1107  HE2 LYS A  73      21.941 -27.172 -37.215  1.00 90.33           H  
ATOM   1108  HE3 LYS A  73      23.348 -26.768 -36.236  1.00 90.33           H  
ATOM   1109  NZ  LYS A  73      23.600 -26.508 -38.302  1.00 90.33           N  
ATOM   1110  HZ1 LYS A  73      24.414 -25.995 -37.995  1.00 90.33           H  
ATOM   1111  HZ2 LYS A  73      22.924 -25.813 -38.583  1.00 90.33           H  
ATOM   1112  HZ3 LYS A  73      23.833 -27.110 -39.079  1.00 90.33           H  
ATOM   1113  N   HIS A  74      22.695 -33.525 -33.881  1.00 93.16           N  
ATOM   1114  H   HIS A  74      23.617 -33.160 -33.691  1.00 93.16           H  
ATOM   1115  CA  HIS A  74      22.445 -34.943 -33.608  1.00 93.16           C  
ATOM   1116  HA  HIS A  74      22.073 -35.428 -34.511  1.00 93.16           H  
ATOM   1117  C   HIS A  74      21.362 -35.132 -32.532  1.00 93.16           C  
ATOM   1118  CB  HIS A  74      23.781 -35.604 -33.241  1.00 93.16           C  
ATOM   1119  HB2 HIS A  74      24.288 -35.010 -32.480  1.00 93.16           H  
ATOM   1120  HB3 HIS A  74      24.420 -35.624 -34.124  1.00 93.16           H  
ATOM   1121  O   HIS A  74      20.363 -35.805 -32.788  1.00 93.16           O  
ATOM   1122  CG  HIS A  74      23.640 -37.002 -32.715  1.00 93.16           C  
ATOM   1123  CD2 HIS A  74      23.516 -37.333 -31.400  1.00 93.16           C  
ATOM   1124  HD2 HIS A  74      23.490 -36.652 -30.561  1.00 93.16           H  
ATOM   1125  ND1 HIS A  74      23.584 -38.161 -33.489  1.00 93.16           N  
ATOM   1126  CE1 HIS A  74      23.408 -39.166 -32.619  1.00 93.16           C  
ATOM   1127  HE1 HIS A  74      23.309 -40.206 -32.894  1.00 93.16           H  
ATOM   1128  NE2 HIS A  74      23.378 -38.698 -31.361  1.00 93.16           N  
ATOM   1129  HE2 HIS A  74      23.245 -39.245 -30.523  1.00 93.16           H  
ATOM   1130  N   ASN A  75      21.477 -34.460 -31.381  1.00 94.06           N  
ATOM   1131  H   ASN A  75      22.318 -33.926 -31.215  1.00 94.06           H  
ATOM   1132  CA  ASN A  75      20.461 -34.517 -30.320  1.00 94.06           C  
ATOM   1133  HA  ASN A  75      20.344 -35.554 -30.003  1.00 94.06           H  
ATOM   1134  C   ASN A  75      19.076 -34.047 -30.806  1.00 94.06           C  
ATOM   1135  CB  ASN A  75      20.930 -33.679 -29.118  1.00 94.06           C  
ATOM   1136  HB2 ASN A  75      21.266 -32.701 -29.461  1.00 94.06           H  
ATOM   1137  HB3 ASN A  75      20.088 -33.527 -28.443  1.00 94.06           H  
ATOM   1138  O   ASN A  75      18.078 -34.733 -30.590  1.00 94.06           O  
ATOM   1139  CG  ASN A  75      22.035 -34.321 -28.299  1.00 94.06           C  
ATOM   1140  ND2 ASN A  75      22.663 -33.539 -27.455  1.00 94.06           N  
ATOM   1141 HD21 ASN A  75      22.465 -32.549 -27.451  1.00 94.06           H  
ATOM   1142 HD22 ASN A  75      23.379 -33.931 -26.861  1.00 94.06           H  
ATOM   1143  OD1 ASN A  75      22.296 -35.513 -28.367  1.00 94.06           O  
ATOM   1144  N   PHE A  76      18.997 -32.921 -31.522  1.00 93.33           N  
ATOM   1145  H   PHE A  76      19.830 -32.364 -31.648  1.00 93.33           H  
ATOM   1146  CA  PHE A  76      17.731 -32.453 -32.100  1.00 93.33           C  
ATOM   1147  HA  PHE A  76      16.982 -32.455 -31.308  1.00 93.33           H  
ATOM   1148  C   PHE A  76      17.178 -33.379 -33.196  1.00 93.33           C  
ATOM   1149  CB  PHE A  76      17.875 -31.014 -32.612  1.00 93.33           C  
ATOM   1150  HB2 PHE A  76      18.786 -30.931 -33.205  1.00 93.33           H  
ATOM   1151  HB3 PHE A  76      17.037 -30.802 -33.276  1.00 93.33           H  
ATOM   1152  O   PHE A  76      15.963 -33.415 -33.390  1.00 93.33           O  
ATOM   1153  CG  PHE A  76      17.861 -29.960 -31.520  1.00 93.33           C  
ATOM   1154  CD1 PHE A  76      16.708 -29.776 -30.734  1.00 93.33           C  
ATOM   1155  HD1 PHE A  76      15.838 -30.390 -30.916  1.00 93.33           H  
ATOM   1156  CD2 PHE A  76      18.980 -29.140 -31.301  1.00 93.33           C  
ATOM   1157  HD2 PHE A  76      19.866 -29.255 -31.908  1.00 93.33           H  
ATOM   1158  CE1 PHE A  76      16.683 -28.803 -29.717  1.00 93.33           C  
ATOM   1159  HE1 PHE A  76      15.800 -28.679 -29.107  1.00 93.33           H  
ATOM   1160  CE2 PHE A  76      18.951 -28.155 -30.302  1.00 93.33           C  
ATOM   1161  HE2 PHE A  76      19.816 -27.526 -30.153  1.00 93.33           H  
ATOM   1162  CZ  PHE A  76      17.810 -27.991 -29.500  1.00 93.33           C  
ATOM   1163  HZ  PHE A  76      17.805 -27.241 -28.723  1.00 93.33           H  
ATOM   1164  N   SER A  77      18.019 -34.163 -33.877  1.00 92.51           N  
ATOM   1165  H   SER A  77      19.009 -34.099 -33.684  1.00 92.51           H  
ATOM   1166  CA  SER A  77      17.562 -35.175 -34.839  1.00 92.51           C  
ATOM   1167  HA  SER A  77      16.820 -34.722 -35.497  1.00 92.51           H  
ATOM   1168  C   SER A  77      16.881 -36.355 -34.139  1.00 92.51           C  
ATOM   1169  CB  SER A  77      18.712 -35.665 -35.723  1.00 92.51           C  
ATOM   1170  HB2 SER A  77      18.323 -36.397 -36.431  1.00 92.51           H  
ATOM   1171  HB3 SER A  77      19.483 -36.140 -35.117  1.00 92.51           H  
ATOM   1172  O   SER A  77      15.793 -36.750 -34.554  1.00 92.51           O  
ATOM   1173  OG  SER A  77      19.266 -34.580 -36.442  1.00 92.51           O  
ATOM   1174  HG  SER A  77      19.714 -34.002 -35.819  1.00 92.51           H  
ATOM   1175  N   LEU A  78      17.447 -36.848 -33.027  1.00 93.98           N  
ATOM   1176  H   LEU A  78      18.341 -36.477 -32.738  1.00 93.98           H  
ATOM   1177  CA  LEU A  78      16.795 -37.854 -32.170  1.00 93.98           C  
ATOM   1178  HA  LEU A  78      16.588 -38.748 -32.757  1.00 93.98           H  
ATOM   1179  C   LEU A  78      15.446 -37.340 -31.635  1.00 93.98           C  
ATOM   1180  CB  LEU A  78      17.717 -38.217 -30.987  1.00 93.98           C  
ATOM   1181  HB2 LEU A  78      17.170 -38.887 -30.324  1.00 93.98           H  
ATOM   1182  HB3 LEU A  78      17.932 -37.310 -30.424  1.00 93.98           H  
ATOM   1183  O   LEU A  78      14.447 -38.059 -31.650  1.00 93.98           O  
ATOM   1184  CG  LEU A  78      19.051 -38.892 -31.352  1.00 93.98           C  
ATOM   1185  HG  LEU A  78      19.592 -38.282 -32.075  1.00 93.98           H  
ATOM   1186  CD1 LEU A  78      19.904 -39.022 -30.090  1.00 93.98           C  
ATOM   1187 HD11 LEU A  78      19.388 -39.620 -29.339  1.00 93.98           H  
ATOM   1188 HD12 LEU A  78      20.852 -39.499 -30.342  1.00 93.98           H  
ATOM   1189 HD13 LEU A  78      20.116 -38.033 -29.684  1.00 93.98           H  
ATOM   1190  CD2 LEU A  78      18.855 -40.295 -31.933  1.00 93.98           C  
ATOM   1191 HD21 LEU A  78      18.325 -40.924 -31.218  1.00 93.98           H  
ATOM   1192 HD22 LEU A  78      18.281 -40.241 -32.858  1.00 93.98           H  
ATOM   1193 HD23 LEU A  78      19.827 -40.736 -32.155  1.00 93.98           H  
ATOM   1194  N   LEU A  79      15.396 -36.068 -31.224  1.00 93.17           N  
ATOM   1195  H   LEU A  79      16.266 -35.557 -31.174  1.00 93.17           H  
ATOM   1196  CA  LEU A  79      14.173 -35.419 -30.749  1.00 93.17           C  
ATOM   1197  HA  LEU A  79      13.768 -36.040 -29.950  1.00 93.17           H  
ATOM   1198  C   LEU A  79      13.097 -35.317 -31.847  1.00 93.17           C  
ATOM   1199  CB  LEU A  79      14.556 -34.037 -30.190  1.00 93.17           C  
ATOM   1200  HB2 LEU A  79      15.418 -34.148 -29.532  1.00 93.17           H  
ATOM   1201  HB3 LEU A  79      14.853 -33.398 -31.022  1.00 93.17           H  
ATOM   1202  O   LEU A  79      11.924 -35.590 -31.594  1.00 93.17           O  
ATOM   1203  CG  LEU A  79      13.437 -33.330 -29.411  1.00 93.17           C  
ATOM   1204  HG  LEU A  79      12.548 -33.228 -30.033  1.00 93.17           H  
ATOM   1205  CD1 LEU A  79      13.085 -34.087 -28.137  1.00 93.17           C  
ATOM   1206 HD11 LEU A  79      13.980 -34.219 -27.529  1.00 93.17           H  
ATOM   1207 HD12 LEU A  79      12.339 -33.536 -27.563  1.00 93.17           H  
ATOM   1208 HD13 LEU A  79      12.681 -35.067 -28.391  1.00 93.17           H  
ATOM   1209  CD2 LEU A  79      13.914 -31.938 -29.001  1.00 93.17           C  
ATOM   1210 HD21 LEU A  79      14.812 -32.022 -28.387  1.00 93.17           H  
ATOM   1211 HD22 LEU A  79      14.149 -31.361 -29.895  1.00 93.17           H  
ATOM   1212 HD23 LEU A  79      13.130 -31.424 -28.445  1.00 93.17           H  
ATOM   1213  N   HIS A  80      13.488 -34.974 -33.078  1.00 92.14           N  
ATOM   1214  H   HIS A  80      14.457 -34.727 -33.222  1.00 92.14           H  
ATOM   1215  CA  HIS A  80      12.588 -34.957 -34.235  1.00 92.14           C  
ATOM   1216  HA  HIS A  80      11.705 -34.375 -33.971  1.00 92.14           H  
ATOM   1217  C   HIS A  80      12.085 -36.355 -34.624  1.00 92.14           C  
ATOM   1218  CB  HIS A  80      13.282 -34.276 -35.426  1.00 92.14           C  
ATOM   1219  HB2 HIS A  80      14.356 -34.458 -35.394  1.00 92.14           H  
ATOM   1220  HB3 HIS A  80      12.909 -34.712 -36.352  1.00 92.14           H  
ATOM   1221  O   HIS A  80      10.924 -36.495 -35.021  1.00 92.14           O  
ATOM   1222  CG  HIS A  80      13.009 -32.796 -35.492  1.00 92.14           C  
ATOM   1223  CD2 HIS A  80      13.913 -31.775 -35.369  1.00 92.14           C  
ATOM   1224  HD2 HIS A  80      14.971 -31.884 -35.184  1.00 92.14           H  
ATOM   1225  ND1 HIS A  80      11.782 -32.227 -35.742  1.00 92.14           N  
ATOM   1226  HD1 HIS A  80      10.916 -32.729 -35.877  1.00 92.14           H  
ATOM   1227  CE1 HIS A  80      11.943 -30.896 -35.775  1.00 92.14           C  
ATOM   1228  HE1 HIS A  80      11.151 -30.184 -35.957  1.00 92.14           H  
ATOM   1229  NE2 HIS A  80      13.223 -30.568 -35.553  1.00 92.14           N  
ATOM   1230  N   GLU A  81      12.912 -37.393 -34.482  1.00 90.96           N  
ATOM   1231  H   GLU A  81      13.870 -37.218 -34.214  1.00 90.96           H  
ATOM   1232  CA  GLU A  81      12.499 -38.785 -34.682  1.00 90.96           C  
ATOM   1233  HA  GLU A  81      12.036 -38.867 -35.666  1.00 90.96           H  
ATOM   1234  C   GLU A  81      11.448 -39.201 -33.635  1.00 90.96           C  
ATOM   1235  CB  GLU A  81      13.736 -39.703 -34.659  1.00 90.96           C  
ATOM   1236  HB2 GLU A  81      14.080 -39.823 -33.631  1.00 90.96           H  
ATOM   1237  HB3 GLU A  81      14.534 -39.248 -35.246  1.00 90.96           H  
ATOM   1238  O   GLU A  81      10.401 -39.745 -33.995  1.00 90.96           O  
ATOM   1239  CG  GLU A  81      13.419 -41.081 -35.258  1.00 90.96           C  
ATOM   1240  HG2 GLU A  81      12.518 -41.462 -34.777  1.00 90.96           H  
ATOM   1241  HG3 GLU A  81      13.201 -40.963 -36.320  1.00 90.96           H  
ATOM   1242  CD  GLU A  81      14.541 -42.118 -35.080  1.00 90.96           C  
ATOM   1243  OE1 GLU A  81      14.195 -43.325 -35.108  1.00 90.96           O  
ATOM   1244  OE2 GLU A  81      15.705 -41.742 -34.843  1.00 90.96           O  
ATOM   1245  N   ALA A  82      11.668 -38.865 -32.358  1.00 91.79           N  
ATOM   1246  H   ALA A  82      12.558 -38.450 -32.121  1.00 91.79           H  
ATOM   1247  CA  ALA A  82      10.720 -39.115 -31.270  1.00 91.79           C  
ATOM   1248  HA  ALA A  82      10.500 -40.182 -31.240  1.00 91.79           H  
ATOM   1249  C   ALA A  82       9.388 -38.367 -31.459  1.00 91.79           C  
ATOM   1250  CB  ALA A  82      11.391 -38.735 -29.947  1.00 91.79           C  
ATOM   1251  HB1 ALA A  82      11.628 -37.672 -29.925  1.00 91.79           H  
ATOM   1252  HB2 ALA A  82      10.731 -38.975 -29.113  1.00 91.79           H  
ATOM   1253  HB3 ALA A  82      12.311 -39.310 -29.841  1.00 91.79           H  
ATOM   1254  O   ALA A  82       8.318 -38.961 -31.297  1.00 91.79           O  
ATOM   1255  N   PHE A  83       9.428 -37.093 -31.868  1.00 91.78           N  
ATOM   1256  H   PHE A  83      10.330 -36.643 -31.932  1.00 91.78           H  
ATOM   1257  CA  PHE A  83       8.230 -36.314 -32.214  1.00 91.78           C  
ATOM   1258  HA  PHE A  83       7.565 -36.269 -31.352  1.00 91.78           H  
ATOM   1259  C   PHE A  83       7.443 -36.975 -33.354  1.00 91.78           C  
ATOM   1260  CB  PHE A  83       8.623 -34.880 -32.617  1.00 91.78           C  
ATOM   1261  HB2 PHE A  83       9.556 -34.904 -33.180  1.00 91.78           H  
ATOM   1262  HB3 PHE A  83       7.857 -34.509 -33.298  1.00 91.78           H  
ATOM   1263  O   PHE A  83       6.226 -37.130 -33.254  1.00 91.78           O  
ATOM   1264  CG  PHE A  83       8.752 -33.858 -31.499  1.00 91.78           C  
ATOM   1265  CD1 PHE A  83       9.255 -34.202 -30.227  1.00 91.78           C  
ATOM   1266  HD1 PHE A  83       9.572 -35.212 -30.011  1.00 91.78           H  
ATOM   1267  CD2 PHE A  83       8.377 -32.524 -31.753  1.00 91.78           C  
ATOM   1268  HD2 PHE A  83       8.006 -32.243 -32.727  1.00 91.78           H  
ATOM   1269  CE1 PHE A  83       9.359 -33.225 -29.221  1.00 91.78           C  
ATOM   1270  HE1 PHE A  83       9.742 -33.494 -28.248  1.00 91.78           H  
ATOM   1271  CE2 PHE A  83       8.495 -31.547 -30.749  1.00 91.78           C  
ATOM   1272  HE2 PHE A  83       8.236 -30.521 -30.962  1.00 91.78           H  
ATOM   1273  CZ  PHE A  83       8.976 -31.900 -29.479  1.00 91.78           C  
ATOM   1274  HZ  PHE A  83       9.064 -31.148 -28.709  1.00 91.78           H  
ATOM   1275  N   SER A  84       8.141 -37.421 -34.404  1.00 88.08           N  
ATOM   1276  H   SER A  84       9.140 -37.271 -34.404  1.00 88.08           H  
ATOM   1277  CA  SER A  84       7.530 -38.048 -35.583  1.00 88.08           C  
ATOM   1278  HA  SER A  84       6.743 -37.392 -35.957  1.00 88.08           H  
ATOM   1279  C   SER A  84       6.883 -39.397 -35.252  1.00 88.08           C  
ATOM   1280  CB  SER A  84       8.565 -38.219 -36.699  1.00 88.08           C  
ATOM   1281  HB2 SER A  84       9.352 -38.900 -36.375  1.00 88.08           H  
ATOM   1282  HB3 SER A  84       8.077 -38.640 -37.577  1.00 88.08           H  
ATOM   1283  O   SER A  84       5.755 -39.650 -35.670  1.00 88.08           O  
ATOM   1284  OG  SER A  84       9.134 -36.969 -37.038  1.00 88.08           O  
ATOM   1285  HG  SER A  84       9.770 -36.741 -36.357  1.00 88.08           H  
ATOM   1286  N   LYS A  85       7.545 -40.234 -34.438  1.00 87.73           N  
ATOM   1287  H   LYS A  85       8.475 -39.970 -34.146  1.00 87.73           H  
ATOM   1288  CA  LYS A  85       6.979 -41.493 -33.914  1.00 87.73           C  
ATOM   1289  HA  LYS A  85       6.633 -42.112 -34.743  1.00 87.73           H  
ATOM   1290  C   LYS A  85       5.759 -41.269 -33.014  1.00 87.73           C  
ATOM   1291  CB  LYS A  85       8.057 -42.251 -33.123  1.00 87.73           C  
ATOM   1292  HB2 LYS A  85       8.521 -41.565 -32.414  1.00 87.73           H  
ATOM   1293  HB3 LYS A  85       7.582 -43.050 -32.552  1.00 87.73           H  
ATOM   1294  O   LYS A  85       4.863 -42.106 -32.990  1.00 87.73           O  
ATOM   1295  CG  LYS A  85       9.134 -42.882 -34.016  1.00 87.73           C  
ATOM   1296  HG2 LYS A  85       8.695 -43.691 -34.600  1.00 87.73           H  
ATOM   1297  HG3 LYS A  85       9.538 -42.134 -34.699  1.00 87.73           H  
ATOM   1298  CD  LYS A  85      10.267 -43.427 -33.138  1.00 87.73           C  
ATOM   1299  HD2 LYS A  85       9.882 -44.195 -32.467  1.00 87.73           H  
ATOM   1300  HD3 LYS A  85      10.667 -42.607 -32.543  1.00 87.73           H  
ATOM   1301  CE  LYS A  85      11.386 -44.007 -34.005  1.00 87.73           C  
ATOM   1302  HE2 LYS A  85      11.613 -43.289 -34.793  1.00 87.73           H  
ATOM   1303  HE3 LYS A  85      11.052 -44.928 -34.482  1.00 87.73           H  
ATOM   1304  NZ  LYS A  85      12.617 -44.237 -33.214  1.00 87.73           N  
ATOM   1305  HZ1 LYS A  85      12.591 -45.090 -32.673  1.00 87.73           H  
ATOM   1306  HZ2 LYS A  85      13.396 -44.244 -33.856  1.00 87.73           H  
ATOM   1307  HZ3 LYS A  85      12.802 -43.452 -32.606  1.00 87.73           H  
ATOM   1308  N   SER A  86       5.723 -40.145 -32.297  1.00 84.36           N  
ATOM   1309  H   SER A  86       6.526 -39.535 -32.351  1.00 84.36           H  
ATOM   1310  CA  SER A  86       4.673 -39.806 -31.324  1.00 84.36           C  
ATOM   1311  HA  SER A  86       4.235 -40.731 -30.950  1.00 84.36           H  
ATOM   1312  C   SER A  86       3.518 -38.978 -31.912  1.00 84.36           C  
ATOM   1313  CB  SER A  86       5.288 -39.082 -30.119  1.00 84.36           C  
ATOM   1314  HB2 SER A  86       4.530 -38.958 -29.346  1.00 84.36           H  
ATOM   1315  HB3 SER A  86       5.644 -38.100 -30.430  1.00 84.36           H  
ATOM   1316  O   SER A  86       2.600 -38.615 -31.182  1.00 84.36           O  
ATOM   1317  OG  SER A  86       6.379 -39.812 -29.594  1.00 84.36           O  
ATOM   1318  HG  SER A  86       7.149 -39.610 -30.132  1.00 84.36           H  
ATOM   1319  N   GLY A  87       3.552 -38.646 -33.210  1.00 83.92           N  
ATOM   1320  H   GLY A  87       4.340 -38.959 -33.760  1.00 83.92           H  
ATOM   1321  CA  GLY A  87       2.526 -37.831 -33.877  1.00 83.92           C  
ATOM   1322  HA2 GLY A  87       2.672 -37.907 -34.955  1.00 83.92           H  
ATOM   1323  HA3 GLY A  87       1.541 -38.232 -33.635  1.00 83.92           H  
ATOM   1324  C   GLY A  87       2.532 -36.339 -33.510  1.00 83.92           C  
ATOM   1325  O   GLY A  87       1.561 -35.635 -33.784  1.00 83.92           O  
ATOM   1326  N   ILE A  88       3.608 -35.838 -32.896  1.00 86.40           N  
ATOM   1327  H   ILE A  88       4.412 -36.441 -32.792  1.00 86.40           H  
ATOM   1328  CA  ILE A  88       3.706 -34.464 -32.391  1.00 86.40           C  
ATOM   1329  HA  ILE A  88       2.741 -34.184 -31.968  1.00 86.40           H  
ATOM   1330  C   ILE A  88       4.020 -33.509 -33.552  1.00 86.40           C  
ATOM   1331  CB  ILE A  88       4.752 -34.375 -31.254  1.00 86.40           C  
ATOM   1332  HB  ILE A  88       5.721 -34.665 -31.660  1.00 86.40           H  
ATOM   1333  O   ILE A  88       5.120 -33.500 -34.100  1.00 86.40           O  
ATOM   1334  CG1 ILE A  88       4.394 -35.329 -30.089  1.00 86.40           C  
ATOM   1335 HG12 ILE A  88       4.259 -36.339 -30.477  1.00 86.40           H  
ATOM   1336 HG13 ILE A  88       3.450 -35.022 -29.639  1.00 86.40           H  
ATOM   1337  CG2 ILE A  88       4.870 -32.940 -30.708  1.00 86.40           C  
ATOM   1338 HG21 ILE A  88       5.754 -32.865 -30.074  1.00 86.40           H  
ATOM   1339 HG22 ILE A  88       4.995 -32.220 -31.517  1.00 86.40           H  
ATOM   1340 HG23 ILE A  88       3.984 -32.691 -30.124  1.00 86.40           H  
ATOM   1341  CD1 ILE A  88       5.468 -35.406 -28.998  1.00 86.40           C  
ATOM   1342 HD11 ILE A  88       5.186 -36.173 -28.276  1.00 86.40           H  
ATOM   1343 HD12 ILE A  88       5.561 -34.454 -28.477  1.00 86.40           H  
ATOM   1344 HD13 ILE A  88       6.430 -35.672 -29.438  1.00 86.40           H  
ATOM   1345  N   THR A  89       3.069 -32.641 -33.897  1.00 83.16           N  
ATOM   1346  H   THR A  89       2.177 -32.706 -33.427  1.00 83.16           H  
ATOM   1347  CA  THR A  89       3.157 -31.692 -35.029  1.00 83.16           C  
ATOM   1348  HA  THR A  89       3.613 -32.208 -35.874  1.00 83.16           H  
ATOM   1349  C   THR A  89       4.020 -30.449 -34.759  1.00 83.16           C  
ATOM   1350  CB  THR A  89       1.745 -31.250 -35.447  1.00 83.16           C  
ATOM   1351  HB  THR A  89       1.810 -30.484 -36.219  1.00 83.16           H  
ATOM   1352  O   THR A  89       4.128 -29.555 -35.603  1.00 83.16           O  
ATOM   1353  CG2 THR A  89       0.911 -32.411 -35.988  1.00 83.16           C  
ATOM   1354 HG21 THR A  89      -0.052 -32.040 -36.338  1.00 83.16           H  
ATOM   1355 HG22 THR A  89       1.433 -32.878 -36.824  1.00 83.16           H  
ATOM   1356 HG23 THR A  89       0.746 -33.160 -35.214  1.00 83.16           H  
ATOM   1357  OG1 THR A  89       1.073 -30.731 -34.321  1.00 83.16           O  
ATOM   1358  HG1 THR A  89       0.151 -30.596 -34.555  1.00 83.16           H  
ATOM   1359  N   LYS A  90       4.637 -30.353 -33.577  1.00 85.00           N  
ATOM   1360  H   LYS A  90       4.589 -31.162 -32.974  1.00 85.00           H  
ATOM   1361  CA  LYS A  90       5.342 -29.158 -33.106  1.00 85.00           C  
ATOM   1362  HA  LYS A  90       4.708 -28.303 -33.340  1.00 85.00           H  
ATOM   1363  C   LYS A  90       6.684 -28.961 -33.817  1.00 85.00           C  
ATOM   1364  CB  LYS A  90       5.507 -29.247 -31.579  1.00 85.00           C  
ATOM   1365  HB2 LYS A  90       6.061 -30.153 -31.335  1.00 85.00           H  
ATOM   1366  HB3 LYS A  90       4.523 -29.333 -31.118  1.00 85.00           H  
ATOM   1367  O   LYS A  90       7.632 -29.709 -33.611  1.00 85.00           O  
ATOM   1368  CG  LYS A  90       6.247 -28.050 -30.964  1.00 85.00           C  
ATOM   1369  HG2 LYS A  90       6.388 -28.245 -29.900  1.00 85.00           H  
ATOM   1370  HG3 LYS A  90       7.236 -27.946 -31.410  1.00 85.00           H  
ATOM   1371  CD  LYS A  90       5.458 -26.751 -31.142  1.00 85.00           C  
ATOM   1372  HD2 LYS A  90       5.401 -26.497 -32.201  1.00 85.00           H  
ATOM   1373  HD3 LYS A  90       4.452 -26.891 -30.747  1.00 85.00           H  
ATOM   1374  CE  LYS A  90       6.156 -25.623 -30.391  1.00 85.00           C  
ATOM   1375  HE2 LYS A  90       6.269 -25.925 -29.350  1.00 85.00           H  
ATOM   1376  HE3 LYS A  90       7.151 -25.485 -30.815  1.00 85.00           H  
ATOM   1377  NZ  LYS A  90       5.359 -24.382 -30.487  1.00 85.00           N  
ATOM   1378  HZ1 LYS A  90       5.285 -24.098 -31.454  1.00 85.00           H  
ATOM   1379  HZ2 LYS A  90       5.792 -23.647 -29.946  1.00 85.00           H  
ATOM   1380  HZ3 LYS A  90       4.429 -24.558 -30.134  1.00 85.00           H  
ATOM   1381  N   THR A  91       6.802 -27.879 -34.584  1.00 85.53           N  
ATOM   1382  H   THR A  91       5.968 -27.358 -34.818  1.00 85.53           H  
ATOM   1383  CA  THR A  91       8.077 -27.453 -35.183  1.00 85.53           C  
ATOM   1384  HA  THR A  91       8.525 -28.320 -35.668  1.00 85.53           H  
ATOM   1385  C   THR A  91       9.052 -26.939 -34.116  1.00 85.53           C  
ATOM   1386  CB  THR A  91       7.862 -26.360 -36.245  1.00 85.53           C  
ATOM   1387  HB  THR A  91       7.856 -25.384 -35.759  1.00 85.53           H  
ATOM   1388  O   THR A  91       8.676 -26.116 -33.275  1.00 85.53           O  
ATOM   1389  CG2 THR A  91       8.956 -26.377 -37.311  1.00 85.53           C  
ATOM   1390 HG21 THR A  91       8.778 -25.572 -38.023  1.00 85.53           H  
ATOM   1391 HG22 THR A  91       8.957 -27.330 -37.840  1.00 85.53           H  
ATOM   1392 HG23 THR A  91       9.930 -26.220 -36.849  1.00 85.53           H  
ATOM   1393  OG1 THR A  91       6.622 -26.518 -36.900  1.00 85.53           O  
ATOM   1394  HG1 THR A  91       6.556 -27.423 -37.212  1.00 85.53           H  
ATOM   1395  N   ILE A  92      10.309 -27.389 -34.180  1.00 88.27           N  
ATOM   1396  H   ILE A  92      10.550 -28.051 -34.904  1.00 88.27           H  
ATOM   1397  CA  ILE A  92      11.409 -26.981 -33.294  1.00 88.27           C  
ATOM   1398  HA  ILE A  92      10.991 -26.464 -32.429  1.00 88.27           H  
ATOM   1399  C   ILE A  92      12.350 -26.038 -34.076  1.00 88.27           C  
ATOM   1400  CB  ILE A  92      12.164 -28.224 -32.760  1.00 88.27           C  
ATOM   1401  HB  ILE A  92      12.562 -28.768 -33.617  1.00 88.27           H  
ATOM   1402  O   ILE A  92      12.810 -26.415 -35.154  1.00 88.27           O  
ATOM   1403  CG1 ILE A  92      11.245 -29.176 -31.953  1.00 88.27           C  
ATOM   1404 HG12 ILE A  92      11.102 -28.782 -30.947  1.00 88.27           H  
ATOM   1405 HG13 ILE A  92      10.264 -29.253 -32.421  1.00 88.27           H  
ATOM   1406  CG2 ILE A  92      13.347 -27.789 -31.873  1.00 88.27           C  
ATOM   1407 HG21 ILE A  92      13.895 -28.661 -31.515  1.00 88.27           H  
ATOM   1408 HG22 ILE A  92      12.986 -27.225 -31.012  1.00 88.27           H  
ATOM   1409 HG23 ILE A  92      14.054 -27.184 -32.440  1.00 88.27           H  
ATOM   1410  CD1 ILE A  92      11.808 -30.601 -31.862  1.00 88.27           C  
ATOM   1411 HD11 ILE A  92      12.840 -30.590 -31.512  1.00 88.27           H  
ATOM   1412 HD12 ILE A  92      11.777 -31.074 -32.844  1.00 88.27           H  
ATOM   1413 HD13 ILE A  92      11.210 -31.192 -31.168  1.00 88.27           H  
ATOM   1414  N   PRO A  93      12.662 -24.826 -33.577  1.00 88.23           N  
ATOM   1415  CA  PRO A  93      13.560 -23.876 -34.245  1.00 88.23           C  
ATOM   1416  HA  PRO A  93      13.415 -23.910 -35.325  1.00 88.23           H  
ATOM   1417  C   PRO A  93      15.041 -24.202 -33.962  1.00 88.23           C  
ATOM   1418  CB  PRO A  93      13.101 -22.503 -33.739  1.00 88.23           C  
ATOM   1419  HB2 PRO A  93      12.251 -22.166 -34.333  1.00 88.23           H  
ATOM   1420  HB3 PRO A  93      13.891 -21.752 -33.765  1.00 88.23           H  
ATOM   1421  O   PRO A  93      15.733 -23.469 -33.258  1.00 88.23           O  
ATOM   1422  CG  PRO A  93      12.643 -22.796 -32.312  1.00 88.23           C  
ATOM   1423  HG2 PRO A  93      13.504 -22.812 -31.645  1.00 88.23           H  
ATOM   1424  HG3 PRO A  93      11.907 -22.070 -31.966  1.00 88.23           H  
ATOM   1425  CD  PRO A  93      12.051 -24.202 -32.410  1.00 88.23           C  
ATOM   1426  HD2 PRO A  93      12.271 -24.765 -31.503  1.00 88.23           H  
ATOM   1427  HD3 PRO A  93      10.974 -24.133 -32.560  1.00 88.23           H  
ATOM   1428  N   VAL A  94      15.512 -25.357 -34.451  1.00 89.22           N  
ATOM   1429  H   VAL A  94      14.870 -25.916 -34.994  1.00 89.22           H  
ATOM   1430  CA  VAL A  94      16.830 -25.948 -34.120  1.00 89.22           C  
ATOM   1431  HA  VAL A  94      16.832 -26.231 -33.067  1.00 89.22           H  
ATOM   1432  C   VAL A  94      17.992 -24.964 -34.312  1.00 89.22           C  
ATOM   1433  CB  VAL A  94      17.060 -27.228 -34.958  1.00 89.22           C  
ATOM   1434  HB  VAL A  94      16.947 -26.984 -36.015  1.00 89.22           H  
ATOM   1435  O   VAL A  94      18.830 -24.811 -33.425  1.00 89.22           O  
ATOM   1436  CG1 VAL A  94      18.455 -27.833 -34.759  1.00 89.22           C  
ATOM   1437 HG11 VAL A  94      18.527 -28.792 -35.271  1.00 89.22           H  
ATOM   1438 HG12 VAL A  94      19.217 -27.172 -35.171  1.00 89.22           H  
ATOM   1439 HG13 VAL A  94      18.646 -27.977 -33.695  1.00 89.22           H  
ATOM   1440  CG2 VAL A  94      16.024 -28.303 -34.600  1.00 89.22           C  
ATOM   1441 HG21 VAL A  94      16.214 -29.210 -35.173  1.00 89.22           H  
ATOM   1442 HG22 VAL A  94      15.016 -27.967 -34.844  1.00 89.22           H  
ATOM   1443 HG23 VAL A  94      16.078 -28.536 -33.537  1.00 89.22           H  
ATOM   1444  N   GLU A  95      18.024 -24.252 -35.440  1.00 87.36           N  
ATOM   1445  H   GLU A  95      17.258 -24.354 -36.089  1.00 87.36           H  
ATOM   1446  CA  GLU A  95      19.091 -23.299 -35.773  1.00 87.36           C  
ATOM   1447  HA  GLU A  95      20.056 -23.801 -35.702  1.00 87.36           H  
ATOM   1448  C   GLU A  95      19.142 -22.099 -34.810  1.00 87.36           C  
ATOM   1449  CB  GLU A  95      18.883 -22.813 -37.217  1.00 87.36           C  
ATOM   1450  HB2 GLU A  95      17.833 -22.553 -37.349  1.00 87.36           H  
ATOM   1451  HB3 GLU A  95      19.456 -21.899 -37.379  1.00 87.36           H  
ATOM   1452  O   GLU A  95      20.228 -21.609 -34.501  1.00 87.36           O  
ATOM   1453  CG  GLU A  95      19.269 -23.855 -38.285  1.00 87.36           C  
ATOM   1454  HG2 GLU A  95      18.825 -24.817 -38.031  1.00 87.36           H  
ATOM   1455  HG3 GLU A  95      18.838 -23.536 -39.234  1.00 87.36           H  
ATOM   1456  CD  GLU A  95      20.787 -23.996 -38.474  1.00 87.36           C  
ATOM   1457  OE1 GLU A  95      21.283 -25.134 -38.611  1.00 87.36           O  
ATOM   1458  OE2 GLU A  95      21.470 -22.947 -38.505  1.00 87.36           O  
ATOM   1459  N   GLU A  96      17.998 -21.617 -34.318  1.00 85.34           N  
ATOM   1460  H   GLU A  96      17.127 -21.980 -34.678  1.00 85.34           H  
ATOM   1461  CA  GLU A  96      17.928 -20.539 -33.326  1.00 85.34           C  
ATOM   1462  HA  GLU A  96      18.700 -19.804 -33.555  1.00 85.34           H  
ATOM   1463  C   GLU A  96      18.194 -21.020 -31.892  1.00 85.34           C  
ATOM   1464  CB  GLU A  96      16.567 -19.827 -33.390  1.00 85.34           C  
ATOM   1465  HB2 GLU A  96      15.776 -20.507 -33.076  1.00 85.34           H  
ATOM   1466  HB3 GLU A  96      16.593 -19.009 -32.670  1.00 85.34           H  
ATOM   1467  O   GLU A  96      18.694 -20.242 -31.074  1.00 85.34           O  
ATOM   1468  CG  GLU A  96      16.229 -19.222 -34.763  1.00 85.34           C  
ATOM   1469  HG2 GLU A  96      17.145 -19.027 -35.321  1.00 85.34           H  
ATOM   1470  HG3 GLU A  96      15.750 -18.259 -34.589  1.00 85.34           H  
ATOM   1471  CD  GLU A  96      15.280 -20.107 -35.588  1.00 85.34           C  
ATOM   1472  OE1 GLU A  96      14.213 -19.583 -35.977  1.00 85.34           O  
ATOM   1473  OE2 GLU A  96      15.605 -21.299 -35.793  1.00 85.34           O  
ATOM   1474  N   LEU A  97      17.886 -22.286 -31.579  1.00 88.39           N  
ATOM   1475  H   LEU A  97      17.464 -22.860 -32.295  1.00 88.39           H  
ATOM   1476  CA  LEU A  97      18.162 -22.883 -30.269  1.00 88.39           C  
ATOM   1477  HA  LEU A  97      17.821 -22.193 -29.497  1.00 88.39           H  
ATOM   1478  C   LEU A  97      19.664 -23.054 -30.036  1.00 88.39           C  
ATOM   1479  CB  LEU A  97      17.419 -24.223 -30.104  1.00 88.39           C  
ATOM   1480  HB2 LEU A  97      17.664 -24.868 -30.947  1.00 88.39           H  
ATOM   1481  HB3 LEU A  97      17.781 -24.711 -29.199  1.00 88.39           H  
ATOM   1482  O   LEU A  97      20.164 -22.567 -29.022  1.00 88.39           O  
ATOM   1483  CG  LEU A  97      15.891 -24.089 -30.001  1.00 88.39           C  
ATOM   1484  HG  LEU A  97      15.512 -23.542 -30.864  1.00 88.39           H  
ATOM   1485  CD1 LEU A  97      15.233 -25.465 -29.971  1.00 88.39           C  
ATOM   1486 HD11 LEU A  97      14.148 -25.356 -29.974  1.00 88.39           H  
ATOM   1487 HD12 LEU A  97      15.539 -26.005 -29.075  1.00 88.39           H  
ATOM   1488 HD13 LEU A  97      15.540 -26.031 -30.850  1.00 88.39           H  
ATOM   1489  CD2 LEU A  97      15.439 -23.332 -28.757  1.00 88.39           C  
ATOM   1490 HD21 LEU A  97      15.796 -23.846 -27.864  1.00 88.39           H  
ATOM   1491 HD22 LEU A  97      15.836 -22.317 -28.774  1.00 88.39           H  
ATOM   1492 HD23 LEU A  97      14.351 -23.277 -28.742  1.00 88.39           H  
ATOM   1493  N   ILE A  98      20.381 -23.649 -30.997  1.00 87.65           N  
ATOM   1494  H   ILE A  98      19.885 -24.023 -31.794  1.00 87.65           H  
ATOM   1495  CA  ILE A  98      21.835 -23.879 -30.910  1.00 87.65           C  
ATOM   1496  HA  ILE A  98      22.047 -24.413 -29.985  1.00 87.65           H  
ATOM   1497  C   ILE A  98      22.602 -22.548 -30.849  1.00 87.65           C  
ATOM   1498  CB  ILE A  98      22.315 -24.757 -32.092  1.00 87.65           C  
ATOM   1499  HB  ILE A  98      22.071 -24.250 -33.026  1.00 87.65           H  
ATOM   1500  O   ILE A  98      23.567 -22.412 -30.102  1.00 87.65           O  
ATOM   1501  CG1 ILE A  98      21.603 -26.129 -32.072  1.00 87.65           C  
ATOM   1502 HG12 ILE A  98      20.525 -25.995 -31.988  1.00 87.65           H  
ATOM   1503 HG13 ILE A  98      21.925 -26.679 -31.187  1.00 87.65           H  
ATOM   1504  CG2 ILE A  98      23.842 -24.955 -32.019  1.00 87.65           C  
ATOM   1505 HG21 ILE A  98      24.188 -25.616 -32.814  1.00 87.65           H  
ATOM   1506 HG22 ILE A  98      24.366 -24.007 -32.145  1.00 87.65           H  
ATOM   1507 HG23 ILE A  98      24.120 -25.389 -31.059  1.00 87.65           H  
ATOM   1508  CD1 ILE A  98      21.850 -26.980 -33.322  1.00 87.65           C  
ATOM   1509 HD11 ILE A  98      21.238 -27.880 -33.274  1.00 87.65           H  
ATOM   1510 HD12 ILE A  98      21.585 -26.415 -34.215  1.00 87.65           H  
ATOM   1511 HD13 ILE A  98      22.897 -27.279 -33.372  1.00 87.65           H  
ATOM   1512  N   LYS A  99      22.128 -21.518 -31.564  1.00 82.58           N  
ATOM   1513  H   LYS A  99      21.335 -21.695 -32.164  1.00 82.58           H  
ATOM   1514  CA  LYS A  99      22.699 -20.156 -31.524  1.00 82.58           C  
ATOM   1515  HA  LYS A  99      23.784 -20.249 -31.474  1.00 82.58           H  
ATOM   1516  C   LYS A  99      22.322 -19.367 -30.263  1.00 82.58           C  
ATOM   1517  CB  LYS A  99      22.342 -19.405 -32.817  1.00 82.58           C  
ATOM   1518  HB2 LYS A  99      22.648 -18.361 -32.744  1.00 82.58           H  
ATOM   1519  HB3 LYS A  99      21.264 -19.447 -32.969  1.00 82.58           H  
ATOM   1520  O   LYS A  99      22.684 -18.198 -30.147  1.00 82.58           O  
ATOM   1521  CG  LYS A  99      23.077 -20.049 -34.000  1.00 82.58           C  
ATOM   1522  HG2 LYS A  99      22.932 -21.128 -33.957  1.00 82.58           H  
ATOM   1523  HG3 LYS A  99      24.146 -19.851 -33.918  1.00 82.58           H  
ATOM   1524  CD  LYS A  99      22.570 -19.556 -35.356  1.00 82.58           C  
ATOM   1525  HD2 LYS A  99      21.480 -19.545 -35.345  1.00 82.58           H  
ATOM   1526  HD3 LYS A  99      22.943 -18.553 -35.564  1.00 82.58           H  
ATOM   1527  CE  LYS A  99      23.073 -20.558 -36.402  1.00 82.58           C  
ATOM   1528  HE2 LYS A  99      23.109 -21.545 -35.940  1.00 82.58           H  
ATOM   1529  HE3 LYS A  99      24.090 -20.313 -36.707  1.00 82.58           H  
ATOM   1530  NZ  LYS A  99      22.163 -20.641 -37.557  1.00 82.58           N  
ATOM   1531  HZ1 LYS A  99      21.215 -20.794 -37.243  1.00 82.58           H  
ATOM   1532  HZ2 LYS A  99      22.333 -21.496 -38.067  1.00 82.58           H  
ATOM   1533  HZ3 LYS A  99      22.228 -19.854 -38.186  1.00 82.58           H  
ATOM   1534  N   GLY A 100      21.596 -19.978 -29.326  1.00 80.39           N  
ATOM   1535  H   GLY A 100      21.352 -20.948 -29.469  1.00 80.39           H  
ATOM   1536  CA  GLY A 100      21.270 -19.382 -28.036  1.00 80.39           C  
ATOM   1537  HA2 GLY A 100      20.823 -20.152 -27.407  1.00 80.39           H  
ATOM   1538  HA3 GLY A 100      22.190 -19.045 -27.558  1.00 80.39           H  
ATOM   1539  C   GLY A 100      20.299 -18.200 -28.105  1.00 80.39           C  
ATOM   1540  O   GLY A 100      20.367 -17.331 -27.231  1.00 80.39           O  
ATOM   1541  N   ASP A 101      19.384 -18.127 -29.090  1.00 83.92           N  
ATOM   1542  H   ASP A 101      19.329 -18.863 -29.779  1.00 83.92           H  
ATOM   1543  CA  ASP A 101      18.329 -17.102 -29.038  1.00 83.92           C  
ATOM   1544  HA  ASP A 101      18.820 -16.133 -28.936  1.00 83.92           H  
ATOM   1545  C   ASP A 101      17.469 -17.334 -27.796  1.00 83.92           C  
ATOM   1546  CB  ASP A 101      17.437 -17.008 -30.288  1.00 83.92           C  
ATOM   1547  HB2 ASP A 101      18.042 -16.703 -31.142  1.00 83.92           H  
ATOM   1548  HB3 ASP A 101      17.014 -17.991 -30.497  1.00 83.92           H  
ATOM   1549  O   ASP A 101      16.792 -18.357 -27.647  1.00 83.92           O  
ATOM   1550  CG  ASP A 101      16.289 -15.991 -30.081  1.00 83.92           C  
ATOM   1551  OD1 ASP A 101      16.515 -14.824 -29.674  1.00 83.92           O  
ATOM   1552  OD2 ASP A 101      15.103 -16.338 -30.262  1.00 83.92           O  
ATOM   1553  N   PHE A 102      17.484 -16.342 -26.907  1.00 86.58           N  
ATOM   1554  H   PHE A 102      18.116 -15.575 -27.080  1.00 86.58           H  
ATOM   1555  CA  PHE A 102      16.737 -16.370 -25.658  1.00 86.58           C  
ATOM   1556  HA  PHE A 102      17.100 -17.191 -25.041  1.00 86.58           H  
ATOM   1557  C   PHE A 102      15.242 -16.603 -25.899  1.00 86.58           C  
ATOM   1558  CB  PHE A 102      16.976 -15.045 -24.920  1.00 86.58           C  
ATOM   1559  HB2 PHE A 102      16.725 -14.218 -25.584  1.00 86.58           H  
ATOM   1560  HB3 PHE A 102      18.035 -14.959 -24.677  1.00 86.58           H  
ATOM   1561  O   PHE A 102      14.615 -17.324 -25.127  1.00 86.58           O  
ATOM   1562  CG  PHE A 102      16.168 -14.904 -23.645  1.00 86.58           C  
ATOM   1563  CD1 PHE A 102      14.894 -14.305 -23.684  1.00 86.58           C  
ATOM   1564  HD1 PHE A 102      14.502 -13.927 -24.617  1.00 86.58           H  
ATOM   1565  CD2 PHE A 102      16.665 -15.411 -22.430  1.00 86.58           C  
ATOM   1566  HD2 PHE A 102      17.635 -15.884 -22.389  1.00 86.58           H  
ATOM   1567  CE1 PHE A 102      14.112 -14.231 -22.518  1.00 86.58           C  
ATOM   1568  HE1 PHE A 102      13.124 -13.795 -22.555  1.00 86.58           H  
ATOM   1569  CE2 PHE A 102      15.888 -15.325 -21.262  1.00 86.58           C  
ATOM   1570  HE2 PHE A 102      16.276 -15.729 -20.338  1.00 86.58           H  
ATOM   1571  CZ  PHE A 102      14.608 -14.744 -21.307  1.00 86.58           C  
ATOM   1572  HZ  PHE A 102      14.001 -14.703 -20.415  1.00 86.58           H  
ATOM   1573  N   LYS A 103      14.656 -16.029 -26.965  1.00 85.22           N  
ATOM   1574  H   LYS A 103      15.239 -15.577 -27.655  1.00 85.22           H  
ATOM   1575  CA  LYS A 103      13.216 -16.180 -27.204  1.00 85.22           C  
ATOM   1576  HA  LYS A 103      12.720 -16.063 -26.241  1.00 85.22           H  
ATOM   1577  C   LYS A 103      12.868 -17.594 -27.669  1.00 85.22           C  
ATOM   1578  CB  LYS A 103      12.661 -15.115 -28.162  1.00 85.22           C  
ATOM   1579  HB2 LYS A 103      12.889 -15.398 -29.190  1.00 85.22           H  
ATOM   1580  HB3 LYS A 103      13.096 -14.141 -27.941  1.00 85.22           H  
ATOM   1581  O   LYS A 103      11.948 -18.177 -27.106  1.00 85.22           O  
ATOM   1582  CG  LYS A 103      11.140 -15.056 -27.961  1.00 85.22           C  
ATOM   1583  HG2 LYS A 103      10.935 -14.596 -26.994  1.00 85.22           H  
ATOM   1584  HG3 LYS A 103      10.750 -16.073 -27.934  1.00 85.22           H  
ATOM   1585  CD  LYS A 103      10.355 -14.317 -29.046  1.00 85.22           C  
ATOM   1586  HD2 LYS A 103      10.564 -14.774 -30.013  1.00 85.22           H  
ATOM   1587  HD3 LYS A 103      10.613 -13.258 -29.053  1.00 85.22           H  
ATOM   1588  CE  LYS A 103       8.884 -14.529 -28.655  1.00 85.22           C  
ATOM   1589  HE2 LYS A 103       8.748 -15.576 -28.382  1.00 85.22           H  
ATOM   1590  HE3 LYS A 103       8.666 -13.962 -27.749  1.00 85.22           H  
ATOM   1591  NZ  LYS A 103       7.920 -14.195 -29.725  1.00 85.22           N  
ATOM   1592  HZ1 LYS A 103       7.003 -14.450 -29.388  1.00 85.22           H  
ATOM   1593  HZ2 LYS A 103       8.105 -14.760 -30.542  1.00 85.22           H  
ATOM   1594  HZ3 LYS A 103       7.933 -13.209 -29.943  1.00 85.22           H  
ATOM   1595  N   SER A 104      13.579 -18.147 -28.651  1.00 87.82           N  
ATOM   1596  H   SER A 104      14.256 -17.588 -29.150  1.00 87.82           H  
ATOM   1597  CA  SER A 104      13.343 -19.519 -29.118  1.00 87.82           C  
ATOM   1598  HA  SER A 104      12.311 -19.599 -29.460  1.00 87.82           H  
ATOM   1599  C   SER A 104      13.515 -20.539 -27.990  1.00 87.82           C  
ATOM   1600  CB  SER A 104      14.250 -19.844 -30.307  1.00 87.82           C  
ATOM   1601  HB2 SER A 104      15.285 -19.596 -30.072  1.00 87.82           H  
ATOM   1602  HB3 SER A 104      14.182 -20.906 -30.539  1.00 87.82           H  
ATOM   1603  O   SER A 104      12.632 -21.375 -27.806  1.00 87.82           O  
ATOM   1604  OG  SER A 104      13.802 -19.093 -31.421  1.00 87.82           O  
ATOM   1605  HG  SER A 104      14.343 -19.321 -32.181  1.00 87.82           H  
ATOM   1606  N   ASN A 105      14.566 -20.407 -27.170  1.00 89.56           N  
ATOM   1607  H   ASN A 105      15.257 -19.698 -27.374  1.00 89.56           H  
ATOM   1608  CA  ASN A 105      14.770 -21.260 -25.993  1.00 89.56           C  
ATOM   1609  HA  ASN A 105      14.738 -22.306 -26.299  1.00 89.56           H  
ATOM   1610  C   ASN A 105      13.640 -21.090 -24.954  1.00 89.56           C  
ATOM   1611  CB  ASN A 105      16.169 -20.997 -25.401  1.00 89.56           C  
ATOM   1612  HB2 ASN A 105      16.363 -19.927 -25.326  1.00 89.56           H  
ATOM   1613  HB3 ASN A 105      16.203 -21.419 -24.397  1.00 89.56           H  
ATOM   1614  O   ASN A 105      13.086 -22.074 -24.474  1.00 89.56           O  
ATOM   1615  CG  ASN A 105      17.278 -21.679 -26.191  1.00 89.56           C  
ATOM   1616  ND2 ASN A 105      17.942 -20.990 -27.092  1.00 89.56           N  
ATOM   1617 HD21 ASN A 105      18.671 -21.493 -27.577  1.00 89.56           H  
ATOM   1618 HD22 ASN A 105      17.687 -20.039 -27.316  1.00 89.56           H  
ATOM   1619  OD1 ASN A 105      17.542 -22.853 -26.027  1.00 89.56           O  
ATOM   1620  N   PHE A 106      13.218 -19.859 -24.648  1.00 90.08           N  
ATOM   1621  H   PHE A 106      13.702 -19.067 -25.046  1.00 90.08           H  
ATOM   1622  CA  PHE A 106      12.132 -19.602 -23.691  1.00 90.08           C  
ATOM   1623  HA  PHE A 106      12.365 -20.130 -22.766  1.00 90.08           H  
ATOM   1624  C   PHE A 106      10.761 -20.123 -24.167  1.00 90.08           C  
ATOM   1625  CB  PHE A 106      12.102 -18.093 -23.398  1.00 90.08           C  
ATOM   1626  HB2 PHE A 106      11.899 -17.565 -24.330  1.00 90.08           H  
ATOM   1627  HB3 PHE A 106      13.094 -17.790 -23.064  1.00 90.08           H  
ATOM   1628  O   PHE A 106      10.019 -20.706 -23.379  1.00 90.08           O  
ATOM   1629  CG  PHE A 106      11.119 -17.623 -22.340  1.00 90.08           C  
ATOM   1630  CD1 PHE A 106      10.128 -16.675 -22.662  1.00 90.08           C  
ATOM   1631  HD1 PHE A 106      10.026 -16.331 -23.681  1.00 90.08           H  
ATOM   1632  CD2 PHE A 106      11.241 -18.070 -21.011  1.00 90.08           C  
ATOM   1633  HD2 PHE A 106      11.997 -18.800 -20.760  1.00 90.08           H  
ATOM   1634  CE1 PHE A 106       9.287 -16.158 -21.660  1.00 90.08           C  
ATOM   1635  HE1 PHE A 106       8.546 -15.415 -21.916  1.00 90.08           H  
ATOM   1636  CE2 PHE A 106      10.385 -17.570 -20.013  1.00 90.08           C  
ATOM   1637  HE2 PHE A 106      10.463 -17.937 -19.000  1.00 90.08           H  
ATOM   1638  CZ  PHE A 106       9.423 -16.596 -20.330  1.00 90.08           C  
ATOM   1639  HZ  PHE A 106       8.783 -16.202 -19.555  1.00 90.08           H  
ATOM   1640  N   GLU A 107      10.413 -19.948 -25.446  1.00 88.71           N  
ATOM   1641  H   GLU A 107      11.062 -19.473 -26.057  1.00 88.71           H  
ATOM   1642  CA  GLU A 107       9.124 -20.394 -26.002  1.00 88.71           C  
ATOM   1643  HA  GLU A 107       8.323 -20.125 -25.314  1.00 88.71           H  
ATOM   1644  C   GLU A 107       9.056 -21.919 -26.183  1.00 88.71           C  
ATOM   1645  CB  GLU A 107       8.845 -19.703 -27.347  1.00 88.71           C  
ATOM   1646  HB2 GLU A 107       7.971 -20.157 -27.815  1.00 88.71           H  
ATOM   1647  HB3 GLU A 107       9.693 -19.891 -28.005  1.00 88.71           H  
ATOM   1648  O   GLU A 107       8.005 -22.507 -25.911  1.00 88.71           O  
ATOM   1649  CG  GLU A 107       8.630 -18.181 -27.265  1.00 88.71           C  
ATOM   1650  HG2 GLU A 107       8.762 -17.782 -28.270  1.00 88.71           H  
ATOM   1651  HG3 GLU A 107       9.408 -17.737 -26.643  1.00 88.71           H  
ATOM   1652  CD  GLU A 107       7.262 -17.701 -26.753  1.00 88.71           C  
ATOM   1653  OE1 GLU A 107       7.140 -16.454 -26.655  1.00 88.71           O  
ATOM   1654  OE2 GLU A 107       6.330 -18.516 -26.552  1.00 88.71           O  
ATOM   1655  N   ILE A 108      10.149 -22.582 -26.601  1.00 90.07           N  
ATOM   1656  H   ILE A 108      10.996 -22.076 -26.815  1.00 90.07           H  
ATOM   1657  CA  ILE A 108      10.159 -24.051 -26.695  1.00 90.07           C  
ATOM   1658  HA  ILE A 108       9.230 -24.331 -27.191  1.00 90.07           H  
ATOM   1659  C   ILE A 108      10.093 -24.680 -25.299  1.00 90.07           C  
ATOM   1660  CB  ILE A 108      11.329 -24.586 -27.565  1.00 90.07           C  
ATOM   1661  HB  ILE A 108      11.469 -23.902 -28.402  1.00 90.07           H  
ATOM   1662  O   ILE A 108       9.341 -25.630 -25.099  1.00 90.07           O  
ATOM   1663  CG1 ILE A 108      11.046 -25.983 -28.160  1.00 90.07           C  
ATOM   1664 HG12 ILE A 108      11.943 -26.335 -28.670  1.00 90.07           H  
ATOM   1665 HG13 ILE A 108      10.826 -26.684 -27.354  1.00 90.07           H  
ATOM   1666  CG2 ILE A 108      12.660 -24.667 -26.802  1.00 90.07           C  
ATOM   1667 HG21 ILE A 108      13.456 -25.000 -27.469  1.00 90.07           H  
ATOM   1668 HG22 ILE A 108      12.926 -23.686 -26.409  1.00 90.07           H  
ATOM   1669 HG23 ILE A 108      12.605 -25.384 -25.983  1.00 90.07           H  
ATOM   1670  CD1 ILE A 108       9.898 -26.026 -29.179  1.00 90.07           C  
ATOM   1671 HD11 ILE A 108       8.942 -25.835 -28.691  1.00 90.07           H  
ATOM   1672 HD12 ILE A 108       9.858 -27.017 -29.630  1.00 90.07           H  
ATOM   1673 HD13 ILE A 108      10.068 -25.288 -29.963  1.00 90.07           H  
ATOM   1674  N   LEU A 109      10.771 -24.096 -24.305  1.00 91.27           N  
ATOM   1675  H   LEU A 109      11.416 -23.351 -24.527  1.00 91.27           H  
ATOM   1676  CA  LEU A 109      10.767 -24.613 -22.939  1.00 91.27           C  
ATOM   1677  HA  LEU A 109      10.963 -25.683 -23.006  1.00 91.27           H  
ATOM   1678  C   LEU A 109       9.407 -24.442 -22.246  1.00 91.27           C  
ATOM   1679  CB  LEU A 109      11.910 -23.940 -22.167  1.00 91.27           C  
ATOM   1680  HB2 LEU A 109      11.633 -22.907 -21.958  1.00 91.27           H  
ATOM   1681  HB3 LEU A 109      12.803 -23.934 -22.791  1.00 91.27           H  
ATOM   1682  O   LEU A 109       8.961 -25.343 -21.537  1.00 91.27           O  
ATOM   1683  CG  LEU A 109      12.272 -24.659 -20.860  1.00 91.27           C  
ATOM   1684  HG  LEU A 109      11.380 -24.796 -20.249  1.00 91.27           H  
ATOM   1685  CD1 LEU A 109      12.910 -26.019 -21.156  1.00 91.27           C  
ATOM   1686 HD11 LEU A 109      13.794 -25.900 -21.783  1.00 91.27           H  
ATOM   1687 HD12 LEU A 109      13.202 -26.510 -20.228  1.00 91.27           H  
ATOM   1688 HD13 LEU A 109      12.207 -26.686 -21.656  1.00 91.27           H  
ATOM   1689  CD2 LEU A 109      13.254 -23.777 -20.089  1.00 91.27           C  
ATOM   1690 HD21 LEU A 109      14.159 -23.638 -20.681  1.00 91.27           H  
ATOM   1691 HD22 LEU A 109      13.512 -24.254 -19.144  1.00 91.27           H  
ATOM   1692 HD23 LEU A 109      12.809 -22.802 -19.894  1.00 91.27           H  
ATOM   1693  N   LYS A 110       8.689 -23.338 -22.511  1.00 90.78           N  
ATOM   1694  H   LYS A 110       9.126 -22.610 -23.058  1.00 90.78           H  
ATOM   1695  CA  LYS A 110       7.274 -23.199 -22.117  1.00 90.78           C  
ATOM   1696  HA  LYS A 110       7.184 -23.330 -21.039  1.00 90.78           H  
ATOM   1697  C   LYS A 110       6.396 -24.275 -22.735  1.00 90.78           C  
ATOM   1698  CB  LYS A 110       6.713 -21.830 -22.524  1.00 90.78           C  
ATOM   1699  HB2 LYS A 110       5.625 -21.881 -22.514  1.00 90.78           H  
ATOM   1700  HB3 LYS A 110       7.042 -21.557 -23.527  1.00 90.78           H  
ATOM   1701  O   LYS A 110       5.536 -24.827 -22.053  1.00 90.78           O  
ATOM   1702  CG  LYS A 110       7.151 -20.779 -21.516  1.00 90.78           C  
ATOM   1703  HG2 LYS A 110       8.217 -20.583 -21.633  1.00 90.78           H  
ATOM   1704  HG3 LYS A 110       6.973 -21.173 -20.516  1.00 90.78           H  
ATOM   1705  CD  LYS A 110       6.375 -19.474 -21.668  1.00 90.78           C  
ATOM   1706  HD2 LYS A 110       5.305 -19.681 -21.655  1.00 90.78           H  
ATOM   1707  HD3 LYS A 110       6.654 -18.968 -22.592  1.00 90.78           H  
ATOM   1708  CE  LYS A 110       6.761 -18.648 -20.447  1.00 90.78           C  
ATOM   1709  HE2 LYS A 110       7.804 -18.345 -20.542  1.00 90.78           H  
ATOM   1710  HE3 LYS A 110       6.685 -19.290 -19.570  1.00 90.78           H  
ATOM   1711  NZ  LYS A 110       5.877 -17.485 -20.252  1.00 90.78           N  
ATOM   1712  HZ1 LYS A 110       5.974 -16.822 -21.008  1.00 90.78           H  
ATOM   1713  HZ2 LYS A 110       6.095 -17.067 -19.358  1.00 90.78           H  
ATOM   1714  HZ3 LYS A 110       4.921 -17.807 -20.216  1.00 90.78           H  
ATOM   1715  N   TRP A 111       6.598 -24.565 -24.018  1.00 91.99           N  
ATOM   1716  H   TRP A 111       7.324 -24.076 -24.522  1.00 91.99           H  
ATOM   1717  CA  TRP A 111       5.852 -25.619 -24.694  1.00 91.99           C  
ATOM   1718  HA  TRP A 111       4.787 -25.442 -24.544  1.00 91.99           H  
ATOM   1719  C   TRP A 111       6.144 -26.992 -24.068  1.00 91.99           C  
ATOM   1720  CB  TRP A 111       6.126 -25.559 -26.199  1.00 91.99           C  
ATOM   1721  HB2 TRP A 111       5.891 -24.558 -26.562  1.00 91.99           H  
ATOM   1722  HB3 TRP A 111       7.183 -25.745 -26.389  1.00 91.99           H  
ATOM   1723  O   TRP A 111       5.200 -27.706 -23.744  1.00 91.99           O  
ATOM   1724  CG  TRP A 111       5.331 -26.552 -26.976  1.00 91.99           C  
ATOM   1725  CD1 TRP A 111       4.086 -26.363 -27.464  1.00 91.99           C  
ATOM   1726  HD1 TRP A 111       3.499 -25.462 -27.362  1.00 91.99           H  
ATOM   1727  CD2 TRP A 111       5.653 -27.956 -27.219  1.00 91.99           C  
ATOM   1728  CE2 TRP A 111       4.536 -28.564 -27.862  1.00 91.99           C  
ATOM   1729  CE3 TRP A 111       6.754 -28.786 -26.913  1.00 91.99           C  
ATOM   1730  HE3 TRP A 111       7.618 -28.375 -26.412  1.00 91.99           H  
ATOM   1731  NE1 TRP A 111       3.631 -27.538 -28.023  1.00 91.99           N  
ATOM   1732  HE1 TRP A 111       2.683 -27.654 -28.350  1.00 91.99           H  
ATOM   1733  CH2 TRP A 111       5.603 -30.734 -27.832  1.00 91.99           C  
ATOM   1734  HH2 TRP A 111       5.585 -31.797 -28.023  1.00 91.99           H  
ATOM   1735  CZ2 TRP A 111       4.505 -29.928 -28.176  1.00 91.99           C  
ATOM   1736  HZ2 TRP A 111       3.636 -30.364 -28.647  1.00 91.99           H  
ATOM   1737  CZ3 TRP A 111       6.723 -30.162 -27.205  1.00 91.99           C  
ATOM   1738  HZ3 TRP A 111       7.552 -30.793 -26.922  1.00 91.99           H  
ATOM   1739  N   PHE A 112       7.412 -27.308 -23.779  1.00 92.83           N  
ATOM   1740  H   PHE A 112       8.148 -26.690 -24.091  1.00 92.83           H  
ATOM   1741  CA  PHE A 112       7.796 -28.539 -23.080  1.00 92.83           C  
ATOM   1742  HA  PHE A 112       7.374 -29.382 -23.627  1.00 92.83           H  
ATOM   1743  C   PHE A 112       7.233 -28.636 -21.656  1.00 92.83           C  
ATOM   1744  CB  PHE A 112       9.322 -28.709 -23.084  1.00 92.83           C  
ATOM   1745  HB2 PHE A 112       9.622 -29.249 -22.187  1.00 92.83           H  
ATOM   1746  HB3 PHE A 112       9.811 -27.735 -23.050  1.00 92.83           H  
ATOM   1747  O   PHE A 112       6.815 -29.722 -21.265  1.00 92.83           O  
ATOM   1748  CG  PHE A 112       9.813 -29.505 -24.275  1.00 92.83           C  
ATOM   1749  CD1 PHE A 112       9.648 -30.902 -24.286  1.00 92.83           C  
ATOM   1750  HD1 PHE A 112       9.169 -31.401 -23.456  1.00 92.83           H  
ATOM   1751  CD2 PHE A 112      10.419 -28.867 -25.372  1.00 92.83           C  
ATOM   1752  HD2 PHE A 112      10.567 -27.797 -25.358  1.00 92.83           H  
ATOM   1753  CE1 PHE A 112      10.101 -31.659 -25.378  1.00 92.83           C  
ATOM   1754  HE1 PHE A 112       9.972 -32.731 -25.375  1.00 92.83           H  
ATOM   1755  CE2 PHE A 112      10.874 -29.624 -26.467  1.00 92.83           C  
ATOM   1756  HE2 PHE A 112      11.362 -29.139 -27.300  1.00 92.83           H  
ATOM   1757  CZ  PHE A 112      10.719 -31.021 -26.465  1.00 92.83           C  
ATOM   1758  HZ  PHE A 112      11.073 -31.607 -27.300  1.00 92.83           H  
ATOM   1759  N   LYS A 113       7.136 -27.531 -20.900  1.00 91.37           N  
ATOM   1760  H   LYS A 113       7.577 -26.684 -21.229  1.00 91.37           H  
ATOM   1761  CA  LYS A 113       6.468 -27.533 -19.585  1.00 91.37           C  
ATOM   1762  HA  LYS A 113       6.919 -28.319 -18.978  1.00 91.37           H  
ATOM   1763  C   LYS A 113       4.993 -27.915 -19.700  1.00 91.37           C  
ATOM   1764  CB  LYS A 113       6.675 -26.191 -18.859  1.00 91.37           C  
ATOM   1765  HB2 LYS A 113       7.743 -25.986 -18.788  1.00 91.37           H  
ATOM   1766  HB3 LYS A 113       6.206 -25.387 -19.427  1.00 91.37           H  
ATOM   1767  O   LYS A 113       4.537 -28.791 -18.972  1.00 91.37           O  
ATOM   1768  CG  LYS A 113       6.074 -26.234 -17.441  1.00 91.37           C  
ATOM   1769  HG2 LYS A 113       4.992 -26.349 -17.515  1.00 91.37           H  
ATOM   1770  HG3 LYS A 113       6.477 -27.094 -16.905  1.00 91.37           H  
ATOM   1771  CD  LYS A 113       6.372 -24.965 -16.634  1.00 91.37           C  
ATOM   1772  HD2 LYS A 113       6.045 -24.094 -17.203  1.00 91.37           H  
ATOM   1773  HD3 LYS A 113       7.447 -24.905 -16.459  1.00 91.37           H  
ATOM   1774  CE  LYS A 113       5.627 -25.016 -15.293  1.00 91.37           C  
ATOM   1775  HE2 LYS A 113       4.567 -25.166 -15.498  1.00 91.37           H  
ATOM   1776  HE3 LYS A 113       5.980 -25.883 -14.734  1.00 91.37           H  
ATOM   1777  NZ  LYS A 113       5.815 -23.774 -14.498  1.00 91.37           N  
ATOM   1778  HZ1 LYS A 113       6.786 -23.635 -14.257  1.00 91.37           H  
ATOM   1779  HZ2 LYS A 113       5.283 -23.790 -13.639  1.00 91.37           H  
ATOM   1780  HZ3 LYS A 113       5.518 -22.961 -15.019  1.00 91.37           H  
ATOM   1781  N   VAL A 114       4.254 -27.302 -20.628  1.00 90.11           N  
ATOM   1782  H   VAL A 114       4.699 -26.607 -21.211  1.00 90.11           H  
ATOM   1783  CA  VAL A 114       2.831 -27.630 -20.836  1.00 90.11           C  
ATOM   1784  HA  VAL A 114       2.334 -27.615 -19.866  1.00 90.11           H  
ATOM   1785  C   VAL A 114       2.666 -29.055 -21.380  1.00 90.11           C  
ATOM   1786  CB  VAL A 114       2.132 -26.592 -21.737  1.00 90.11           C  
ATOM   1787  HB  VAL A 114       2.605 -26.587 -22.720  1.00 90.11           H  
ATOM   1788  O   VAL A 114       1.768 -29.762 -20.939  1.00 90.11           O  
ATOM   1789  CG1 VAL A 114       0.636 -26.889 -21.905  1.00 90.11           C  
ATOM   1790 HG11 VAL A 114       0.490 -27.860 -22.377  1.00 90.11           H  
ATOM   1791 HG12 VAL A 114       0.170 -26.130 -22.533  1.00 90.11           H  
ATOM   1792 HG13 VAL A 114       0.146 -26.906 -20.931  1.00 90.11           H  
ATOM   1793  CG2 VAL A 114       2.214 -25.179 -21.138  1.00 90.11           C  
ATOM   1794 HG21 VAL A 114       3.254 -24.877 -21.011  1.00 90.11           H  
ATOM   1795 HG22 VAL A 114       1.725 -25.160 -20.165  1.00 90.11           H  
ATOM   1796 HG23 VAL A 114       1.728 -24.467 -21.804  1.00 90.11           H  
ATOM   1797  N   PHE A 115       3.548 -29.501 -22.279  1.00 91.37           N  
ATOM   1798  H   PHE A 115       4.255 -28.866 -22.622  1.00 91.37           H  
ATOM   1799  CA  PHE A 115       3.553 -30.865 -22.815  1.00 91.37           C  
ATOM   1800  HA  PHE A 115       2.573 -31.084 -23.241  1.00 91.37           H  
ATOM   1801  C   PHE A 115       3.800 -31.909 -21.716  1.00 91.37           C  
ATOM   1802  CB  PHE A 115       4.597 -30.956 -23.937  1.00 91.37           C  
ATOM   1803  HB2 PHE A 115       5.561 -30.626 -23.549  1.00 91.37           H  
ATOM   1804  HB3 PHE A 115       4.317 -30.275 -24.741  1.00 91.37           H  
ATOM   1805  O   PHE A 115       3.033 -32.863 -21.614  1.00 91.37           O  
ATOM   1806  CG  PHE A 115       4.764 -32.346 -24.514  1.00 91.37           C  
ATOM   1807  CD1 PHE A 115       5.831 -33.162 -24.092  1.00 91.37           C  
ATOM   1808  HD1 PHE A 115       6.547 -32.799 -23.369  1.00 91.37           H  
ATOM   1809  CD2 PHE A 115       3.840 -32.838 -25.453  1.00 91.37           C  
ATOM   1810  HD2 PHE A 115       3.018 -32.221 -25.785  1.00 91.37           H  
ATOM   1811  CE1 PHE A 115       5.961 -34.466 -24.598  1.00 91.37           C  
ATOM   1812  HE1 PHE A 115       6.773 -35.096 -24.268  1.00 91.37           H  
ATOM   1813  CE2 PHE A 115       3.971 -34.141 -25.958  1.00 91.37           C  
ATOM   1814  HE2 PHE A 115       3.257 -34.516 -26.677  1.00 91.37           H  
ATOM   1815  CZ  PHE A 115       5.026 -34.960 -25.521  1.00 91.37           C  
ATOM   1816  HZ  PHE A 115       5.123 -35.970 -25.893  1.00 91.37           H  
ATOM   1817  N   TYR A 116       4.791 -31.692 -20.845  1.00 91.66           N  
ATOM   1818  H   TYR A 116       5.401 -30.901 -20.995  1.00 91.66           H  
ATOM   1819  CA  TYR A 116       5.050 -32.536 -19.677  1.00 91.66           C  
ATOM   1820  HA  TYR A 116       5.242 -33.555 -20.015  1.00 91.66           H  
ATOM   1821  C   TYR A 116       3.825 -32.597 -18.754  1.00 91.66           C  
ATOM   1822  CB  TYR A 116       6.304 -32.020 -18.948  1.00 91.66           C  
ATOM   1823  HB2 TYR A 116       6.168 -30.966 -18.705  1.00 91.66           H  
ATOM   1824  HB3 TYR A 116       7.153 -32.089 -19.627  1.00 91.66           H  
ATOM   1825  O   TYR A 116       3.307 -33.678 -18.488  1.00 91.66           O  
ATOM   1826  CG  TYR A 116       6.639 -32.768 -17.670  1.00 91.66           C  
ATOM   1827  CD1 TYR A 116       6.063 -32.369 -16.447  1.00 91.66           C  
ATOM   1828  HD1 TYR A 116       5.398 -31.518 -16.419  1.00 91.66           H  
ATOM   1829  CD2 TYR A 116       7.506 -33.877 -17.706  1.00 91.66           C  
ATOM   1830  HD2 TYR A 116       7.964 -34.185 -18.634  1.00 91.66           H  
ATOM   1831  CE1 TYR A 116       6.317 -33.103 -15.271  1.00 91.66           C  
ATOM   1832  HE1 TYR A 116       5.847 -32.824 -14.339  1.00 91.66           H  
ATOM   1833  CE2 TYR A 116       7.767 -34.610 -16.533  1.00 91.66           C  
ATOM   1834  HE2 TYR A 116       8.412 -35.476 -16.553  1.00 91.66           H  
ATOM   1835  OH  TYR A 116       7.396 -34.961 -14.194  1.00 91.66           O  
ATOM   1836  HH  TYR A 116       6.872 -34.686 -13.438  1.00 91.66           H  
ATOM   1837  CZ  TYR A 116       7.163 -34.233 -15.316  1.00 91.66           C  
ATOM   1838  N   THR A 117       3.293 -31.442 -18.332  1.00 88.78           N  
ATOM   1839  H   THR A 117       3.746 -30.577 -18.589  1.00 88.78           H  
ATOM   1840  CA  THR A 117       2.127 -31.374 -17.431  1.00 88.78           C  
ATOM   1841  HA  THR A 117       2.352 -31.951 -16.535  1.00 88.78           H  
ATOM   1842  C   THR A 117       0.855 -31.995 -18.027  1.00 88.78           C  
ATOM   1843  CB  THR A 117       1.866 -29.913 -17.017  1.00 88.78           C  
ATOM   1844  HB  THR A 117       1.662 -29.316 -17.905  1.00 88.78           H  
ATOM   1845  O   THR A 117       0.002 -32.446 -17.270  1.00 88.78           O  
ATOM   1846  CG2 THR A 117       0.724 -29.728 -16.018  1.00 88.78           C  
ATOM   1847 HG21 THR A 117       0.708 -28.699 -15.659  1.00 88.78           H  
ATOM   1848 HG22 THR A 117      -0.230 -29.936 -16.503  1.00 88.78           H  
ATOM   1849 HG23 THR A 117       0.847 -30.408 -15.174  1.00 88.78           H  
ATOM   1850  OG1 THR A 117       3.001 -29.387 -16.364  1.00 88.78           O  
ATOM   1851  HG1 THR A 117       3.173 -29.960 -15.613  1.00 88.78           H  
ATOM   1852  N   ALA A 118       0.715 -32.044 -19.355  1.00 86.82           N  
ATOM   1853  H   ALA A 118       1.425 -31.621 -19.935  1.00 86.82           H  
ATOM   1854  CA  ALA A 118      -0.448 -32.628 -20.027  1.00 86.82           C  
ATOM   1855  HA  ALA A 118      -1.326 -32.477 -19.399  1.00 86.82           H  
ATOM   1856  C   ALA A 118      -0.355 -34.147 -20.279  1.00 86.82           C  
ATOM   1857  CB  ALA A 118      -0.673 -31.859 -21.335  1.00 86.82           C  
ATOM   1858  HB1 ALA A 118      -1.570 -32.235 -21.828  1.00 86.82           H  
ATOM   1859  HB2 ALA A 118      -0.804 -30.797 -21.125  1.00 86.82           H  
ATOM   1860  HB3 ALA A 118       0.180 -31.995 -22.000  1.00 86.82           H  
ATOM   1861  O   ALA A 118      -1.367 -34.747 -20.636  1.00 86.82           O  
ATOM   1862  N   ASN A 119       0.827 -34.763 -20.136  1.00 88.21           N  
ATOM   1863  H   ASN A 119       1.618 -34.212 -19.833  1.00 88.21           H  
ATOM   1864  CA  ASN A 119       1.071 -36.147 -20.574  1.00 88.21           C  
ATOM   1865  HA  ASN A 119       0.124 -36.639 -20.794  1.00 88.21           H  
ATOM   1866  C   ASN A 119       1.778 -37.046 -19.550  1.00 88.21           C  
ATOM   1867  CB  ASN A 119       1.900 -36.111 -21.862  1.00 88.21           C  
ATOM   1868  HB2 ASN A 119       2.211 -37.122 -22.123  1.00 88.21           H  
ATOM   1869  HB3 ASN A 119       2.786 -35.498 -21.696  1.00 88.21           H  
ATOM   1870  O   ASN A 119       1.717 -38.267 -19.697  1.00 88.21           O  
ATOM   1871  CG  ASN A 119       1.135 -35.567 -23.038  1.00 88.21           C  
ATOM   1872  ND2 ASN A 119       1.347 -34.319 -23.371  1.00 88.21           N  
ATOM   1873 HD21 ASN A 119       1.999 -33.779 -22.822  1.00 88.21           H  
ATOM   1874 HD22 ASN A 119       0.815 -33.928 -24.136  1.00 88.21           H  
ATOM   1875  OD1 ASN A 119       0.346 -36.257 -23.657  1.00 88.21           O  
ATOM   1876  N   VAL A 120       2.453 -36.485 -18.540  1.00 84.75           N  
ATOM   1877  H   VAL A 120       2.494 -35.478 -18.464  1.00 84.75           H  
ATOM   1878  CA  VAL A 120       3.133 -37.289 -17.517  1.00 84.75           C  
ATOM   1879  HA  VAL A 120       3.812 -37.957 -18.047  1.00 84.75           H  
ATOM   1880  C   VAL A 120       2.134 -38.168 -16.754  1.00 84.75           C  
ATOM   1881  CB  VAL A 120       4.002 -36.419 -16.585  1.00 84.75           C  
ATOM   1882  HB  VAL A 120       4.634 -35.792 -17.214  1.00 84.75           H  
ATOM   1883  O   VAL A 120       1.043 -37.730 -16.385  1.00 84.75           O  
ATOM   1884  CG1 VAL A 120       3.199 -35.495 -15.658  1.00 84.75           C  
ATOM   1885 HG11 VAL A 120       2.634 -36.083 -14.935  1.00 84.75           H  
ATOM   1886 HG12 VAL A 120       3.881 -34.834 -15.124  1.00 84.75           H  
ATOM   1887 HG13 VAL A 120       2.503 -34.892 -16.242  1.00 84.75           H  
ATOM   1888  CG2 VAL A 120       4.933 -37.290 -15.736  1.00 84.75           C  
ATOM   1889 HG21 VAL A 120       4.364 -37.892 -15.028  1.00 84.75           H  
ATOM   1890 HG22 VAL A 120       5.620 -36.657 -15.174  1.00 84.75           H  
ATOM   1891 HG23 VAL A 120       5.522 -37.946 -16.377  1.00 84.75           H  
ATOM   1892  N   LYS A 121       2.518 -39.424 -16.520  1.00 72.64           N  
ATOM   1893  H   LYS A 121       3.448 -39.687 -16.814  1.00 72.64           H  
ATOM   1894  CA  LYS A 121       1.788 -40.396 -15.695  1.00 72.64           C  
ATOM   1895  HA  LYS A 121       0.815 -39.985 -15.427  1.00 72.64           H  
ATOM   1896  C   LYS A 121       2.565 -40.630 -14.397  1.00 72.64           C  
ATOM   1897  CB  LYS A 121       1.581 -41.698 -16.486  1.00 72.64           C  
ATOM   1898  HB2 LYS A 121       1.095 -42.429 -15.840  1.00 72.64           H  
ATOM   1899  HB3 LYS A 121       2.558 -42.094 -16.764  1.00 72.64           H  
ATOM   1900  O   LYS A 121       3.785 -40.490 -14.383  1.00 72.64           O  
ATOM   1901  CG  LYS A 121       0.727 -41.507 -17.753  1.00 72.64           C  
ATOM   1902  HG2 LYS A 121       1.176 -40.749 -18.396  1.00 72.64           H  
ATOM   1903  HG3 LYS A 121      -0.276 -41.188 -17.472  1.00 72.64           H  
ATOM   1904  CD  LYS A 121       0.657 -42.828 -18.526  1.00 72.64           C  
ATOM   1905  HD2 LYS A 121       1.672 -43.133 -18.780  1.00 72.64           H  
ATOM   1906  HD3 LYS A 121       0.214 -43.591 -17.885  1.00 72.64           H  
ATOM   1907  CE  LYS A 121      -0.167 -42.685 -19.808  1.00 72.64           C  
ATOM   1908  HE2 LYS A 121       0.249 -41.871 -20.402  1.00 72.64           H  
ATOM   1909  HE3 LYS A 121      -1.188 -42.420 -19.536  1.00 72.64           H  
ATOM   1910  NZ  LYS A 121      -0.141 -43.955 -20.574  1.00 72.64           N  
ATOM   1911  HZ1 LYS A 121      -0.773 -43.938 -21.362  1.00 72.64           H  
ATOM   1912  HZ2 LYS A 121      -0.405 -44.726 -19.977  1.00 72.64           H  
ATOM   1913  HZ3 LYS A 121       0.795 -44.132 -20.911  1.00 72.64           H  
ATOM   1914  N   ASN A 122       1.867 -40.980 -13.317  1.00 58.67           N  
ATOM   1915  H   ASN A 122       0.868 -41.098 -13.411  1.00 58.67           H  
ATOM   1916  CA  ASN A 122       2.451 -41.128 -11.976  1.00 58.67           C  
ATOM   1917  HA  ASN A 122       3.188 -40.338 -11.830  1.00 58.67           H  
ATOM   1918  C   ASN A 122       3.220 -42.455 -11.803  1.00 58.67           C  
ATOM   1919  CB  ASN A 122       1.350 -40.949 -10.907  1.00 58.67           C  
ATOM   1920  HB2 ASN A 122       0.502 -41.593 -11.141  1.00 58.67           H  
ATOM   1921  HB3 ASN A 122       1.749 -41.270  -9.944  1.00 58.67           H  
ATOM   1922  O   ASN A 122       2.820 -43.303 -11.010  1.00 58.67           O  
ATOM   1923  CG  ASN A 122       0.868 -39.525 -10.708  1.00 58.67           C  
ATOM   1924  ND2 ASN A 122      -0.096 -39.336  -9.838  1.00 58.67           N  
ATOM   1925 HD21 ASN A 122      -0.450 -40.111  -9.297  1.00 58.67           H  
ATOM   1926 HD22 ASN A 122      -0.373 -38.377  -9.685  1.00 58.67           H  
ATOM   1927  OD1 ASN A 122       1.333 -38.569 -11.301  1.00 58.67           O  
ATOM   1928  N   GLU A 123       4.318 -42.630 -12.537  1.00 62.96           N  
ATOM   1929  H   GLU A 123       4.598 -41.891 -13.166  1.00 62.96           H  
ATOM   1930  CA  GLU A 123       5.254 -43.753 -12.388  1.00 62.96           C  
ATOM   1931  HA  GLU A 123       4.992 -44.320 -11.495  1.00 62.96           H  
ATOM   1932  C   GLU A 123       6.686 -43.231 -12.153  1.00 62.96           C  
ATOM   1933  CB  GLU A 123       5.142 -44.720 -13.585  1.00 62.96           C  
ATOM   1934  HB2 GLU A 123       5.958 -45.441 -13.530  1.00 62.96           H  
ATOM   1935  HB3 GLU A 123       5.232 -44.158 -14.515  1.00 62.96           H  
ATOM   1936  O   GLU A 123       7.029 -42.108 -12.531  1.00 62.96           O  
ATOM   1937  CG  GLU A 123       3.802 -45.487 -13.562  1.00 62.96           C  
ATOM   1938  HG2 GLU A 123       3.749 -46.065 -12.640  1.00 62.96           H  
ATOM   1939  HG3 GLU A 123       2.986 -44.764 -13.549  1.00 62.96           H  
ATOM   1940  CD  GLU A 123       3.577 -46.435 -14.756  1.00 62.96           C  
ATOM   1941  OE1 GLU A 123       2.393 -46.766 -15.008  1.00 62.96           O  
ATOM   1942  OE2 GLU A 123       4.558 -46.806 -15.437  1.00 62.96           O  
ATOM   1943  N   GLU A 124       7.514 -44.019 -11.461  1.00 74.73           N  
ATOM   1944  H   GLU A 124       7.209 -44.946 -11.203  1.00 74.73           H  
ATOM   1945  CA  GLU A 124       8.833 -43.591 -10.977  1.00 74.73           C  
ATOM   1946  HA  GLU A 124       8.735 -42.596 -10.542  1.00 74.73           H  
ATOM   1947  C   GLU A 124       9.874 -43.508 -12.108  1.00 74.73           C  
ATOM   1948  CB  GLU A 124       9.329 -44.532  -9.863  1.00 74.73           C  
ATOM   1949  HB2 GLU A 124      10.330 -44.216  -9.571  1.00 74.73           H  
ATOM   1950  HB3 GLU A 124       9.389 -45.546 -10.259  1.00 74.73           H  
ATOM   1951  O   GLU A 124      10.384 -44.523 -12.583  1.00 74.73           O  
ATOM   1952  CG  GLU A 124       8.438 -44.531  -8.610  1.00 74.73           C  
ATOM   1953  HG2 GLU A 124       7.451 -44.912  -8.870  1.00 74.73           H  
ATOM   1954  HG3 GLU A 124       8.324 -43.502  -8.270  1.00 74.73           H  
ATOM   1955  CD  GLU A 124       9.029 -45.391  -7.479  1.00 74.73           C  
ATOM   1956  OE1 GLU A 124       8.916 -44.959  -6.310  1.00 74.73           O  
ATOM   1957  OE2 GLU A 124       9.590 -46.469  -7.785  1.00 74.73           O  
ATOM   1958  N   TYR A 125      10.243 -42.286 -12.501  1.00 86.03           N  
ATOM   1959  H   TYR A 125       9.744 -41.494 -12.123  1.00 86.03           H  
ATOM   1960  CA  TYR A 125      11.343 -42.016 -13.432  1.00 86.03           C  
ATOM   1961  HA  TYR A 125      11.713 -42.957 -13.840  1.00 86.03           H  
ATOM   1962  C   TYR A 125      12.498 -41.320 -12.702  1.00 86.03           C  
ATOM   1963  CB  TYR A 125      10.822 -41.188 -14.611  1.00 86.03           C  
ATOM   1964  HB2 TYR A 125       9.937 -41.677 -15.018  1.00 86.03           H  
ATOM   1965  HB3 TYR A 125      10.507 -40.217 -14.228  1.00 86.03           H  
ATOM   1966  O   TYR A 125      12.331 -40.234 -12.143  1.00 86.03           O  
ATOM   1967  CG  TYR A 125      11.814 -40.971 -15.742  1.00 86.03           C  
ATOM   1968  CD1 TYR A 125      12.747 -39.915 -15.684  1.00 86.03           C  
ATOM   1969  HD1 TYR A 125      12.769 -39.269 -14.819  1.00 86.03           H  
ATOM   1970  CD2 TYR A 125      11.775 -41.803 -16.877  1.00 86.03           C  
ATOM   1971  HD2 TYR A 125      11.056 -42.607 -16.934  1.00 86.03           H  
ATOM   1972  CE1 TYR A 125      13.622 -39.682 -16.767  1.00 86.03           C  
ATOM   1973  HE1 TYR A 125      14.323 -38.861 -16.742  1.00 86.03           H  
ATOM   1974  CE2 TYR A 125      12.654 -41.579 -17.955  1.00 86.03           C  
ATOM   1975  HE2 TYR A 125      12.612 -42.211 -18.830  1.00 86.03           H  
ATOM   1976  OH  TYR A 125      14.426 -40.294 -18.947  1.00 86.03           O  
ATOM   1977  HH  TYR A 125      14.294 -40.951 -19.635  1.00 86.03           H  
ATOM   1978  CZ  TYR A 125      13.577 -40.515 -17.907  1.00 86.03           C  
ATOM   1979  N   ASP A 126      13.682 -41.935 -12.724  1.00 87.08           N  
ATOM   1980  H   ASP A 126      13.750 -42.813 -13.217  1.00 87.08           H  
ATOM   1981  CA  ASP A 126      14.916 -41.361 -12.181  1.00 87.08           C  
ATOM   1982  HA  ASP A 126      14.656 -40.577 -11.469  1.00 87.08           H  
ATOM   1983  C   ASP A 126      15.764 -40.764 -13.325  1.00 87.08           C  
ATOM   1984  CB  ASP A 126      15.669 -42.422 -11.362  1.00 87.08           C  
ATOM   1985  HB2 ASP A 126      15.033 -42.728 -10.532  1.00 87.08           H  
ATOM   1986  HB3 ASP A 126      15.837 -43.299 -11.987  1.00 87.08           H  
ATOM   1987  O   ASP A 126      16.372 -41.514 -14.096  1.00 87.08           O  
ATOM   1988  CG  ASP A 126      17.017 -41.946 -10.795  1.00 87.08           C  
ATOM   1989  OD1 ASP A 126      17.506 -40.854 -11.179  1.00 87.08           O  
ATOM   1990  OD2 ASP A 126      17.601 -42.722 -10.013  1.00 87.08           O  
ATOM   1991  N   PRO A 127      15.854 -39.426 -13.442  1.00 87.34           N  
ATOM   1992  CA  PRO A 127      16.588 -38.756 -14.511  1.00 87.34           C  
ATOM   1993  HA  PRO A 127      16.355 -39.222 -15.469  1.00 87.34           H  
ATOM   1994  C   PRO A 127      18.109 -38.771 -14.321  1.00 87.34           C  
ATOM   1995  CB  PRO A 127      16.069 -37.319 -14.500  1.00 87.34           C  
ATOM   1996  HB2 PRO A 127      15.123 -37.265 -15.040  1.00 87.34           H  
ATOM   1997  HB3 PRO A 127      16.785 -36.609 -14.914  1.00 87.34           H  
ATOM   1998  O   PRO A 127      18.819 -38.344 -15.226  1.00 87.34           O  
ATOM   1999  CG  PRO A 127      15.836 -37.100 -13.008  1.00 87.34           C  
ATOM   2000  HG2 PRO A 127      16.785 -36.918 -12.505  1.00 87.34           H  
ATOM   2001  HG3 PRO A 127      15.133 -36.290 -12.818  1.00 87.34           H  
ATOM   2002  CD  PRO A 127      15.254 -38.435 -12.563  1.00 87.34           C  
ATOM   2003  HD2 PRO A 127      14.173 -38.432 -12.702  1.00 87.34           H  
ATOM   2004  HD3 PRO A 127      15.508 -38.619 -11.519  1.00 87.34           H  
ATOM   2005  N   VAL A 128      18.643 -39.206 -13.176  1.00 87.73           N  
ATOM   2006  H   VAL A 128      18.031 -39.589 -12.469  1.00 87.73           H  
ATOM   2007  CA  VAL A 128      20.090 -39.419 -12.997  1.00 87.73           C  
ATOM   2008  HA  VAL A 128      20.644 -38.703 -13.604  1.00 87.73           H  
ATOM   2009  C   VAL A 128      20.450 -40.813 -13.504  1.00 87.73           C  
ATOM   2010  CB  VAL A 128      20.520 -39.213 -11.531  1.00 87.73           C  
ATOM   2011  HB  VAL A 128      20.051 -39.969 -10.899  1.00 87.73           H  
ATOM   2012  O   VAL A 128      21.382 -40.968 -14.295  1.00 87.73           O  
ATOM   2013  CG1 VAL A 128      22.042 -39.328 -11.382  1.00 87.73           C  
ATOM   2014 HG11 VAL A 128      22.376 -40.327 -11.662  1.00 87.73           H  
ATOM   2015 HG12 VAL A 128      22.542 -38.596 -12.016  1.00 87.73           H  
ATOM   2016 HG13 VAL A 128      22.328 -39.159 -10.344  1.00 87.73           H  
ATOM   2017  CG2 VAL A 128      20.110 -37.822 -11.023  1.00 87.73           C  
ATOM   2018 HG21 VAL A 128      19.023 -37.735 -11.019  1.00 87.73           H  
ATOM   2019 HG22 VAL A 128      20.538 -37.050 -11.662  1.00 87.73           H  
ATOM   2020 HG23 VAL A 128      20.466 -37.686 -10.002  1.00 87.73           H  
ATOM   2021  N   LYS A 129      19.640 -41.815 -13.146  1.00 87.47           N  
ATOM   2022  H   LYS A 129      18.907 -41.606 -12.483  1.00 87.47           H  
ATOM   2023  CA  LYS A 129      19.763 -43.189 -13.649  1.00 87.47           C  
ATOM   2024  HA  LYS A 129      20.782 -43.534 -13.479  1.00 87.47           H  
ATOM   2025  C   LYS A 129      19.513 -43.290 -15.157  1.00 87.47           C  
ATOM   2026  CB  LYS A 129      18.804 -44.059 -12.836  1.00 87.47           C  
ATOM   2027  HB2 LYS A 129      17.782 -43.751 -13.057  1.00 87.47           H  
ATOM   2028  HB3 LYS A 129      19.007 -43.880 -11.780  1.00 87.47           H  
ATOM   2029  O   LYS A 129      20.277 -43.953 -15.843  1.00 87.47           O  
ATOM   2030  CG  LYS A 129      18.942 -45.562 -13.089  1.00 87.47           C  
ATOM   2031  HG2 LYS A 129      18.715 -45.788 -14.131  1.00 87.47           H  
ATOM   2032  HG3 LYS A 129      19.958 -45.883 -12.859  1.00 87.47           H  
ATOM   2033  CD  LYS A 129      17.946 -46.284 -12.176  1.00 87.47           C  
ATOM   2034  HD2 LYS A 129      18.160 -46.024 -11.139  1.00 87.47           H  
ATOM   2035  HD3 LYS A 129      16.939 -45.944 -12.418  1.00 87.47           H  
ATOM   2036  CE  LYS A 129      18.033 -47.798 -12.353  1.00 87.47           C  
ATOM   2037  HE2 LYS A 129      19.034 -48.126 -12.074  1.00 87.47           H  
ATOM   2038  HE3 LYS A 129      17.882 -48.032 -13.407  1.00 87.47           H  
ATOM   2039  NZ  LYS A 129      17.006 -48.471 -11.521  1.00 87.47           N  
ATOM   2040  HZ1 LYS A 129      17.052 -49.474 -11.628  1.00 87.47           H  
ATOM   2041  HZ2 LYS A 129      16.085 -48.156 -11.790  1.00 87.47           H  
ATOM   2042  HZ3 LYS A 129      17.136 -48.232 -10.548  1.00 87.47           H  
ATOM   2043  N   ALA A 130      18.517 -42.583 -15.697  1.00 86.21           N  
ATOM   2044  H   ALA A 130      17.880 -42.105 -15.075  1.00 86.21           H  
ATOM   2045  CA  ALA A 130      18.188 -42.609 -17.129  1.00 86.21           C  
ATOM   2046  HA  ALA A 130      18.094 -43.650 -17.435  1.00 86.21           H  
ATOM   2047  C   ALA A 130      19.258 -41.983 -18.056  1.00 86.21           C  
ATOM   2048  CB  ALA A 130      16.822 -41.941 -17.322  1.00 86.21           C  
ATOM   2049  HB1 ALA A 130      16.869 -40.891 -17.035  1.00 86.21           H  
ATOM   2050  HB2 ALA A 130      16.525 -42.015 -18.368  1.00 86.21           H  
ATOM   2051  HB3 ALA A 130      16.069 -42.445 -16.716  1.00 86.21           H  
ATOM   2052  O   ALA A 130      19.158 -42.118 -19.273  1.00 86.21           O  
ATOM   2053  N   ARG A 131      20.276 -41.304 -17.503  1.00 87.60           N  
ATOM   2054  H   ARG A 131      20.298 -41.247 -16.495  1.00 87.60           H  
ATOM   2055  CA  ARG A 131      21.442 -40.770 -18.240  1.00 87.60           C  
ATOM   2056  HA  ARG A 131      21.334 -41.049 -19.288  1.00 87.60           H  
ATOM   2057  C   ARG A 131      22.769 -41.423 -17.831  1.00 87.60           C  
ATOM   2058  CB  ARG A 131      21.451 -39.225 -18.204  1.00 87.60           C  
ATOM   2059  HB2 ARG A 131      22.239 -38.857 -18.860  1.00 87.60           H  
ATOM   2060  HB3 ARG A 131      20.501 -38.885 -18.618  1.00 87.60           H  
ATOM   2061  O   ARG A 131      23.827 -40.838 -18.048  1.00 87.60           O  
ATOM   2062  CG  ARG A 131      21.642 -38.594 -16.811  1.00 87.60           C  
ATOM   2063  HG2 ARG A 131      22.664 -38.751 -16.465  1.00 87.60           H  
ATOM   2064  HG3 ARG A 131      20.968 -39.084 -16.108  1.00 87.60           H  
ATOM   2065  CD  ARG A 131      21.328 -37.086 -16.858  1.00 87.60           C  
ATOM   2066  HD2 ARG A 131      20.446 -36.939 -17.481  1.00 87.60           H  
ATOM   2067  HD3 ARG A 131      22.146 -36.557 -17.347  1.00 87.60           H  
ATOM   2068  NE  ARG A 131      21.012 -36.510 -15.530  1.00 87.60           N  
ATOM   2069  HE  ARG A 131      20.146 -36.838 -15.128  1.00 87.60           H  
ATOM   2070  NH1 ARG A 131      22.774 -35.069 -15.282  1.00 87.60           N  
ATOM   2071 HH11 ARG A 131      23.215 -34.253 -14.882  1.00 87.60           H  
ATOM   2072 HH12 ARG A 131      23.301 -35.642 -15.926  1.00 87.60           H  
ATOM   2073  NH2 ARG A 131      21.043 -34.902 -13.918  1.00 87.60           N  
ATOM   2074 HH21 ARG A 131      20.050 -35.017 -13.774  1.00 87.60           H  
ATOM   2075 HH22 ARG A 131      21.515 -34.144 -13.447  1.00 87.60           H  
ATOM   2076  CZ  ARG A 131      21.614 -35.506 -14.915  1.00 87.60           C  
ATOM   2077  N   ASP A 132      22.725 -42.594 -17.188  1.00 84.94           N  
ATOM   2078  H   ASP A 132      21.833 -43.059 -17.093  1.00 84.94           H  
ATOM   2079  CA  ASP A 132      23.893 -43.292 -16.619  1.00 84.94           C  
ATOM   2080  HA  ASP A 132      23.504 -44.002 -15.889  1.00 84.94           H  
ATOM   2081  C   ASP A 132      24.810 -42.359 -15.795  1.00 84.94           C  
ATOM   2082  CB  ASP A 132      24.626 -44.124 -17.694  1.00 84.94           C  
ATOM   2083  HB2 ASP A 132      24.801 -43.507 -18.576  1.00 84.94           H  
ATOM   2084  HB3 ASP A 132      25.597 -44.435 -17.308  1.00 84.94           H  
ATOM   2085  O   ASP A 132      26.034 -42.424 -15.856  1.00 84.94           O  
ATOM   2086  CG  ASP A 132      23.880 -45.406 -18.083  1.00 84.94           C  
ATOM   2087  OD1 ASP A 132      23.283 -46.031 -17.176  1.00 84.94           O  
ATOM   2088  OD2 ASP A 132      23.951 -45.773 -19.276  1.00 84.94           O  
ATOM   2089  N   SER A 133      24.205 -41.450 -15.019  1.00 80.60           N  
ATOM   2090  H   SER A 133      23.195 -41.448 -15.007  1.00 80.60           H  
ATOM   2091  CA  SER A 133      24.882 -40.419 -14.211  1.00 80.60           C  
ATOM   2092  HA  SER A 133      24.086 -39.823 -13.764  1.00 80.60           H  
ATOM   2093  C   SER A 133      25.757 -39.397 -14.968  1.00 80.60           C  
ATOM   2094  CB  SER A 133      25.652 -41.045 -13.039  1.00 80.60           C  
ATOM   2095  HB2 SER A 133      25.977 -40.259 -12.358  1.00 80.60           H  
ATOM   2096  HB3 SER A 133      26.531 -41.568 -13.417  1.00 80.60           H  
ATOM   2097  O   SER A 133      26.460 -38.623 -14.319  1.00 80.60           O  
ATOM   2098  OG  SER A 133      24.831 -41.956 -12.332  1.00 80.60           O  
ATOM   2099  HG  SER A 133      24.598 -42.651 -12.952  1.00 80.60           H  
ATOM   2100  N   HIS A 134      25.700 -39.320 -16.303  1.00 82.81           N  
ATOM   2101  H   HIS A 134      25.126 -39.981 -16.808  1.00 82.81           H  
ATOM   2102  CA  HIS A 134      26.358 -38.250 -17.068  1.00 82.81           C  
ATOM   2103  HA  HIS A 134      27.407 -38.207 -16.778  1.00 82.81           H  
ATOM   2104  C   HIS A 134      25.711 -36.892 -16.766  1.00 82.81           C  
ATOM   2105  CB  HIS A 134      26.279 -38.530 -18.577  1.00 82.81           C  
ATOM   2106  HB2 HIS A 134      25.234 -38.629 -18.871  1.00 82.81           H  
ATOM   2107  HB3 HIS A 134      26.692 -37.676 -19.114  1.00 82.81           H  
ATOM   2108  O   HIS A 134      24.480 -36.799 -16.716  1.00 82.81           O  
ATOM   2109  CG  HIS A 134      27.026 -39.765 -19.005  1.00 82.81           C  
ATOM   2110  CD2 HIS A 134      28.300 -39.825 -19.502  1.00 82.81           C  
ATOM   2111  HD2 HIS A 134      28.956 -38.983 -19.667  1.00 82.81           H  
ATOM   2112  ND1 HIS A 134      26.554 -41.054 -18.947  1.00 82.81           N  
ATOM   2113  HD1 HIS A 134      25.642 -41.332 -18.614  1.00 82.81           H  
ATOM   2114  CE1 HIS A 134      27.523 -41.874 -19.382  1.00 82.81           C  
ATOM   2115  HE1 HIS A 134      27.441 -42.950 -19.434  1.00 82.81           H  
ATOM   2116  NE2 HIS A 134      28.609 -41.168 -19.743  1.00 82.81           N  
ATOM   2117  N   ASP A 135      26.499 -35.821 -16.604  1.00 80.65           N  
ATOM   2118  H   ASP A 135      27.501 -35.909 -16.691  1.00 80.65           H  
ATOM   2119  CA  ASP A 135      25.917 -34.480 -16.460  1.00 80.65           C  
ATOM   2120  HA  ASP A 135      24.952 -34.665 -15.988  1.00 80.65           H  
ATOM   2121  C   ASP A 135      25.573 -33.820 -17.803  1.00 80.65           C  
ATOM   2122  CB  ASP A 135      26.644 -33.573 -15.451  1.00 80.65           C  
ATOM   2123  HB2 ASP A 135      27.444 -33.034 -15.959  1.00 80.65           H  
ATOM   2124  HB3 ASP A 135      27.086 -34.193 -14.671  1.00 80.65           H  
ATOM   2125  O   ASP A 135      26.134 -34.169 -18.841  1.00 80.65           O  
ATOM   2126  CG  ASP A 135      25.677 -32.574 -14.771  1.00 80.65           C  
ATOM   2127  OD1 ASP A 135      24.432 -32.763 -14.880  1.00 80.65           O  
ATOM   2128  OD2 ASP A 135      26.171 -31.628 -14.124  1.00 80.65           O  
ATOM   2129  N   ILE A 136      24.599 -32.903 -17.798  1.00 85.57           N  
ATOM   2130  H   ILE A 136      24.233 -32.614 -16.902  1.00 85.57           H  
ATOM   2131  CA  ILE A 136      24.134 -32.229 -19.017  1.00 85.57           C  
ATOM   2132  HA  ILE A 136      24.413 -32.844 -19.872  1.00 85.57           H  
ATOM   2133  C   ILE A 136      24.866 -30.897 -19.171  1.00 85.57           C  
ATOM   2134  CB  ILE A 136      22.595 -32.083 -19.071  1.00 85.57           C  
ATOM   2135  HB  ILE A 136      22.273 -31.363 -18.319  1.00 85.57           H  
ATOM   2136  O   ILE A 136      24.509 -29.901 -18.536  1.00 85.57           O  
ATOM   2137  CG1 ILE A 136      21.904 -33.437 -18.776  1.00 85.57           C  
ATOM   2138 HG12 ILE A 136      22.059 -33.679 -17.725  1.00 85.57           H  
ATOM   2139 HG13 ILE A 136      22.383 -34.218 -19.366  1.00 85.57           H  
ATOM   2140  CG2 ILE A 136      22.215 -31.545 -20.467  1.00 85.57           C  
ATOM   2141 HG21 ILE A 136      22.701 -30.586 -20.648  1.00 85.57           H  
ATOM   2142 HG22 ILE A 136      21.138 -31.395 -20.545  1.00 85.57           H  
ATOM   2143 HG23 ILE A 136      22.545 -32.253 -21.227  1.00 85.57           H  
ATOM   2144  CD1 ILE A 136      20.392 -33.489 -19.038  1.00 85.57           C  
ATOM   2145 HD11 ILE A 136      20.190 -33.453 -20.109  1.00 85.57           H  
ATOM   2146 HD12 ILE A 136      19.997 -34.426 -18.647  1.00 85.57           H  
ATOM   2147 HD13 ILE A 136      19.893 -32.658 -18.540  1.00 85.57           H  
ATOM   2148  N   SER A 137      25.875 -30.875 -20.042  1.00 74.06           N  
ATOM   2149  H   SER A 137      26.129 -31.733 -20.511  1.00 74.06           H  
ATOM   2150  CA  SER A 137      26.729 -29.705 -20.248  1.00 74.06           C  
ATOM   2151  HA  SER A 137      27.168 -29.469 -19.279  1.00 74.06           H  
ATOM   2152  C   SER A 137      25.934 -28.496 -20.778  1.00 74.06           C  
ATOM   2153  CB  SER A 137      27.889 -30.039 -21.188  1.00 74.06           C  
ATOM   2154  HB2 SER A 137      28.443 -29.130 -21.424  1.00 74.06           H  
ATOM   2155  HB3 SER A 137      27.507 -30.476 -22.110  1.00 74.06           H  
ATOM   2156  O   SER A 137      25.199 -28.616 -21.768  1.00 74.06           O  
ATOM   2157  OG  SER A 137      28.748 -30.944 -20.530  1.00 74.06           O  
ATOM   2158  HG  SER A 137      29.393 -31.274 -21.160  1.00 74.06           H  
ATOM   2159  N   PRO A 138      26.060 -27.310 -20.149  1.00 70.46           N  
ATOM   2160  CA  PRO A 138      25.400 -26.093 -20.607  1.00 70.46           C  
ATOM   2161  HA  PRO A 138      24.359 -26.300 -20.857  1.00 70.46           H  
ATOM   2162  C   PRO A 138      26.107 -25.506 -21.836  1.00 70.46           C  
ATOM   2163  CB  PRO A 138      25.464 -25.143 -19.406  1.00 70.46           C  
ATOM   2164  HB2 PRO A 138      24.609 -25.323 -18.755  1.00 70.46           H  
ATOM   2165  HB3 PRO A 138      25.507 -24.098 -19.712  1.00 70.46           H  
ATOM   2166  O   PRO A 138      27.320 -25.303 -21.811  1.00 70.46           O  
ATOM   2167  CG  PRO A 138      26.740 -25.555 -18.674  1.00 70.46           C  
ATOM   2168  HG2 PRO A 138      27.604 -25.074 -19.133  1.00 70.46           H  
ATOM   2169  HG3 PRO A 138      26.691 -25.320 -17.611  1.00 70.46           H  
ATOM   2170  CD  PRO A 138      26.799 -27.061 -18.916  1.00 70.46           C  
ATOM   2171  HD2 PRO A 138      27.838 -27.380 -19.006  1.00 70.46           H  
ATOM   2172  HD3 PRO A 138      26.314 -27.586 -18.094  1.00 70.46           H  
ATOM   2173  N   ILE A 139      25.357 -25.132 -22.883  1.00 68.77           N  
ATOM   2174  H   ILE A 139      24.370 -25.346 -22.880  1.00 68.77           H  
ATOM   2175  CA  ILE A 139      25.953 -24.423 -24.030  1.00 68.77           C  
ATOM   2176  HA  ILE A 139      26.787 -25.031 -24.379  1.00 68.77           H  
ATOM   2177  C   ILE A 139      26.554 -23.083 -23.585  1.00 68.77           C  
ATOM   2178  CB  ILE A 139      24.968 -24.265 -25.219  1.00 68.77           C  
ATOM   2179  HB  ILE A 139      23.970 -24.075 -24.823  1.00 68.77           H  
ATOM   2180  O   ILE A 139      25.861 -22.205 -23.058  1.00 68.77           O  
ATOM   2181  CG1 ILE A 139      24.945 -25.592 -26.009  1.00 68.77           C  
ATOM   2182 HG12 ILE A 139      25.962 -25.898 -26.255  1.00 68.77           H  
ATOM   2183 HG13 ILE A 139      24.509 -26.357 -25.366  1.00 68.77           H  
ATOM   2184  CG2 ILE A 139      25.319 -23.082 -26.154  1.00 68.77           C  
ATOM   2185 HG21 ILE A 139      26.311 -23.225 -26.582  1.00 68.77           H  
ATOM   2186 HG22 ILE A 139      24.593 -22.997 -26.962  1.00 68.77           H  
ATOM   2187 HG23 ILE A 139      25.283 -22.136 -25.614  1.00 68.77           H  
ATOM   2188  CD1 ILE A 139      24.143 -25.540 -27.315  1.00 68.77           C  
ATOM   2189 HD11 ILE A 139      23.199 -25.020 -27.154  1.00 68.77           H  
ATOM   2190 HD12 ILE A 139      23.943 -26.555 -27.658  1.00 68.77           H  
ATOM   2191 HD13 ILE A 139      24.713 -25.023 -28.088  1.00 68.77           H  
ATOM   2192  N   VAL A 140      27.841 -22.903 -23.890  1.00 55.99           N  
ATOM   2193  H   VAL A 140      28.344 -23.695 -24.264  1.00 55.99           H  
ATOM   2194  CA  VAL A 140      28.536 -21.613 -23.861  1.00 55.99           C  
ATOM   2195  HA  VAL A 140      28.017 -20.947 -23.171  1.00 55.99           H  
ATOM   2196  C   VAL A 140      28.473 -21.016 -25.268  1.00 55.99           C  
ATOM   2197  CB  VAL A 140      29.986 -21.765 -23.358  1.00 55.99           C  
ATOM   2198  HB  VAL A 140      30.546 -22.398 -24.046  1.00 55.99           H  
ATOM   2199  O   VAL A 140      28.986 -21.587 -26.227  1.00 55.99           O  
ATOM   2200  CG1 VAL A 140      30.676 -20.397 -23.268  1.00 55.99           C  
ATOM   2201 HG11 VAL A 140      31.690 -20.527 -22.889  1.00 55.99           H  
ATOM   2202 HG12 VAL A 140      30.128 -19.738 -22.595  1.00 55.99           H  
ATOM   2203 HG13 VAL A 140      30.744 -19.941 -24.256  1.00 55.99           H  
ATOM   2204  CG2 VAL A 140      30.028 -22.401 -21.961  1.00 55.99           C  
ATOM   2205 HG21 VAL A 140      29.448 -21.808 -21.254  1.00 55.99           H  
ATOM   2206 HG22 VAL A 140      31.059 -22.469 -21.615  1.00 55.99           H  
ATOM   2207 HG23 VAL A 140      29.621 -23.412 -21.995  1.00 55.99           H  
ATOM   2208  N   ALA A 141      27.810 -19.868 -25.414  1.00 43.82           N  
ATOM   2209  H   ALA A 141      27.396 -19.449 -24.594  1.00 43.82           H  
ATOM   2210  CA  ALA A 141      27.498 -19.282 -26.720  1.00 43.82           C  
ATOM   2211  HA  ALA A 141      27.135 -20.080 -27.368  1.00 43.82           H  
ATOM   2212  C   ALA A 141      28.735 -18.663 -27.412  1.00 43.82           C  
ATOM   2213  CB  ALA A 141      26.344 -18.287 -26.531  1.00 43.82           C  
ATOM   2214  HB1 ALA A 141      26.653 -17.477 -25.870  1.00 43.82           H  
ATOM   2215  HB2 ALA A 141      25.480 -18.798 -26.106  1.00 43.82           H  
ATOM   2216  HB3 ALA A 141      26.065 -17.869 -27.498  1.00 43.82           H  
ATOM   2217  O   ALA A 141      28.950 -17.454 -27.341  1.00 43.82           O  
ATOM   2218  N   SER A 142      29.543 -19.492 -28.086  1.00 35.28           N  
ATOM   2219  H   SER A 142      29.382 -20.482 -27.964  1.00 35.28           H  
ATOM   2220  CA  SER A 142      30.771 -19.073 -28.784  1.00 35.28           C  
ATOM   2221  HA  SER A 142      30.631 -18.048 -29.129  1.00 35.28           H  
ATOM   2222  C   SER A 142      31.093 -19.912 -30.039  1.00 35.28           C  
ATOM   2223  CB  SER A 142      31.942 -19.049 -27.790  1.00 35.28           C  
ATOM   2224  HB2 SER A 142      32.134 -20.057 -27.424  1.00 35.28           H  
ATOM   2225  HB3 SER A 142      31.686 -18.408 -26.946  1.00 35.28           H  
ATOM   2226  O   SER A 142      32.220 -20.376 -30.213  1.00 35.28           O  
ATOM   2227  OG  SER A 142      33.102 -18.539 -28.412  1.00 35.28           O  
ATOM   2228  HG  SER A 142      33.345 -19.177 -29.088  1.00 35.28           H  
ATOM   2229  N   ILE A 143      30.126 -20.094 -30.950  1.00 31.98           N  
ATOM   2230  H   ILE A 143      29.200 -19.744 -30.750  1.00 31.98           H  
ATOM   2231  CA  ILE A 143      30.363 -20.734 -32.261  1.00 31.98           C  
ATOM   2232  HA  ILE A 143      31.418 -20.998 -32.334  1.00 31.98           H  
ATOM   2233  C   ILE A 143      30.101 -19.742 -33.405  1.00 31.98           C  
ATOM   2234  CB  ILE A 143      29.603 -22.078 -32.412  1.00 31.98           C  
ATOM   2235  HB  ILE A 143      28.530 -21.884 -32.383  1.00 31.98           H  
ATOM   2236  O   ILE A 143      28.991 -19.623 -33.918  1.00 31.98           O  
ATOM   2237  CG1 ILE A 143      29.965 -23.042 -31.254  1.00 31.98           C  
ATOM   2238 HG12 ILE A 143      29.708 -22.575 -30.303  1.00 31.98           H  
ATOM   2239 HG13 ILE A 143      31.040 -23.221 -31.257  1.00 31.98           H  
ATOM   2240  CG2 ILE A 143      29.953 -22.730 -33.767  1.00 31.98           C  
ATOM   2241 HG21 ILE A 143      29.350 -23.625 -33.919  1.00 31.98           H  
ATOM   2242 HG22 ILE A 143      31.009 -22.998 -33.801  1.00 31.98           H  
ATOM   2243 HG23 ILE A 143      29.712 -22.065 -34.596  1.00 31.98           H  
ATOM   2244  CD1 ILE A 143      29.244 -24.397 -31.291  1.00 31.98           C  
ATOM   2245 HD11 ILE A 143      29.456 -24.941 -30.371  1.00 31.98           H  
ATOM   2246 HD12 ILE A 143      29.593 -24.996 -32.132  1.00 31.98           H  
ATOM   2247 HD13 ILE A 143      28.168 -24.243 -31.369  1.00 31.98           H  
ATOM   2248  N   GLN A 144      31.159 -19.044 -33.827  1.00 31.54           N  
ATOM   2249  H   GLN A 144      32.001 -19.106 -33.272  1.00 31.54           H  
ATOM   2250  CA  GLN A 144      31.307 -18.490 -35.179  1.00 31.54           C  
ATOM   2251  HA  GLN A 144      30.709 -19.081 -35.873  1.00 31.54           H  
ATOM   2252  C   GLN A 144      32.773 -18.617 -35.599  1.00 31.54           C  
ATOM   2253  CB  GLN A 144      30.852 -17.020 -35.284  1.00 31.54           C  
ATOM   2254  HB2 GLN A 144      31.302 -16.427 -34.487  1.00 31.54           H  
ATOM   2255  HB3 GLN A 144      31.206 -16.634 -36.240  1.00 31.54           H  
ATOM   2256  O   GLN A 144      33.614 -17.824 -35.185  1.00 31.54           O  
ATOM   2257  CG  GLN A 144      29.325 -16.866 -35.247  1.00 31.54           C  
ATOM   2258  HG2 GLN A 144      28.976 -17.026 -34.227  1.00 31.54           H  
ATOM   2259  HG3 GLN A 144      28.876 -17.628 -35.884  1.00 31.54           H  
ATOM   2260  CD  GLN A 144      28.812 -15.508 -35.722  1.00 31.54           C  
ATOM   2261  NE2 GLN A 144      27.512 -15.321 -35.735  1.00 31.54           N  
ATOM   2262 HE21 GLN A 144      26.900 -16.046 -35.389  1.00 31.54           H  
ATOM   2263 HE22 GLN A 144      27.207 -14.402 -36.024  1.00 31.54           H  
ATOM   2264  OE1 GLN A 144      29.527 -14.597 -36.102  1.00 31.54           O  
ATOM   2265  N   SER A 145      33.085 -19.618 -36.424  1.00 29.27           N  
ATOM   2266  H   SER A 145      32.344 -20.209 -36.775  1.00 29.27           H  
ATOM   2267  CA  SER A 145      34.393 -19.718 -37.076  1.00 29.27           C  
ATOM   2268  HA  SER A 145      35.096 -19.064 -36.561  1.00 29.27           H  
ATOM   2269  C   SER A 145      34.299 -19.232 -38.521  1.00 29.27           C  
ATOM   2270  CB  SER A 145      34.988 -21.130 -36.973  1.00 29.27           C  
ATOM   2271  HB2 SER A 145      35.038 -21.428 -35.926  1.00 29.27           H  
ATOM   2272  HB3 SER A 145      36.004 -21.106 -37.368  1.00 29.27           H  
ATOM   2273  O   SER A 145      33.365 -19.569 -39.246  1.00 29.27           O  
ATOM   2274  OG  SER A 145      34.250 -22.091 -37.703  1.00 29.27           O  
ATOM   2275  HG  SER A 145      33.482 -22.357 -37.192  1.00 29.27           H  
ATOM   2276  N   HIS A 146      35.291 -18.458 -38.956  1.00 30.32           N  
ATOM   2277  H   HIS A 146      36.000 -18.159 -38.303  1.00 30.32           H  
ATOM   2278  CA  HIS A 146      35.556 -18.221 -40.370  1.00 30.32           C  
ATOM   2279  HA  HIS A 146      34.992 -18.945 -40.959  1.00 30.32           H  
ATOM   2280  C   HIS A 146      37.038 -18.486 -40.629  1.00 30.32           C  
ATOM   2281  CB  HIS A 146      35.101 -16.817 -40.806  1.00 30.32           C  
ATOM   2282  HB2 HIS A 146      35.885 -16.354 -41.405  1.00 30.32           H  
ATOM   2283  HB3 HIS A 146      34.940 -16.183 -39.934  1.00 30.32           H  
ATOM   2284  O   HIS A 146      37.911 -17.906 -39.989  1.00 30.32           O  
ATOM   2285  CG  HIS A 146      33.843 -16.861 -41.639  1.00 30.32           C  
ATOM   2286  CD2 HIS A 146      32.554 -16.733 -41.196  1.00 30.32           C  
ATOM   2287  HD2 HIS A 146      32.250 -16.575 -40.171  1.00 30.32           H  
ATOM   2288  ND1 HIS A 146      33.784 -17.087 -42.996  1.00 30.32           N  
ATOM   2289  HD1 HIS A 146      34.576 -17.189 -43.615  1.00 30.32           H  
ATOM   2290  CE1 HIS A 146      32.491 -17.088 -43.361  1.00 30.32           C  
ATOM   2291  HE1 HIS A 146      32.131 -17.228 -44.369  1.00 30.32           H  
ATOM   2292  NE2 HIS A 146      31.701 -16.863 -42.301  1.00 30.32           N  
ATOM   2293  N   LYS A 147      37.313 -19.410 -41.552  1.00 27.43           N  
ATOM   2294  H   LYS A 147      36.534 -19.815 -42.051  1.00 27.43           H  
ATOM   2295  CA  LYS A 147      38.668 -19.754 -41.996  1.00 27.43           C  
ATOM   2296  HA  LYS A 147      39.317 -19.886 -41.131  1.00 27.43           H  
ATOM   2297  C   LYS A 147      39.231 -18.628 -42.868  1.00 27.43           C  
ATOM   2298  CB  LYS A 147      38.625 -21.047 -42.836  1.00 27.43           C  
ATOM   2299  HB2 LYS A 147      38.000 -20.865 -43.711  1.00 27.43           H  
ATOM   2300  HB3 LYS A 147      39.633 -21.265 -43.191  1.00 27.43           H  
ATOM   2301  O   LYS A 147      38.490 -18.132 -43.712  1.00 27.43           O  
ATOM   2302  CG  LYS A 147      38.091 -22.286 -42.099  1.00 27.43           C  
ATOM   2303  HG2 LYS A 147      37.123 -22.063 -41.650  1.00 27.43           H  
ATOM   2304  HG3 LYS A 147      38.790 -22.562 -41.310  1.00 27.43           H  
ATOM   2305  CD  LYS A 147      37.918 -23.461 -43.076  1.00 27.43           C  
ATOM   2306  HD2 LYS A 147      38.877 -23.681 -43.546  1.00 27.43           H  
ATOM   2307  HD3 LYS A 147      37.201 -23.178 -43.847  1.00 27.43           H  
ATOM   2308  CE  LYS A 147      37.412 -24.701 -42.329  1.00 27.43           C  
ATOM   2309  HE2 LYS A 147      36.498 -24.437 -41.797  1.00 27.43           H  
ATOM   2310  HE3 LYS A 147      38.154 -24.981 -41.581  1.00 27.43           H  
ATOM   2311  NZ  LYS A 147      37.155 -25.841 -43.246  1.00 27.43           N  
ATOM   2312  HZ1 LYS A 147      36.446 -25.601 -43.924  1.00 27.43           H  
ATOM   2313  HZ2 LYS A 147      36.830 -26.641 -42.721  1.00 27.43           H  
ATOM   2314  HZ3 LYS A 147      38.000 -26.105 -43.731  1.00 27.43           H  
ATOM   2315  N   CYS A 148      40.530 -18.342 -42.745  1.00 23.88           N  
ATOM   2316  H   CYS A 148      40.956 -18.534 -41.850  1.00 23.88           H  
ATOM   2317  CA  CYS A 148      41.469 -18.321 -43.879  1.00 23.88           C  
ATOM   2318  HA  CYS A 148      41.422 -19.289 -44.377  1.00 23.88           H  
ATOM   2319  C   CYS A 148      42.930 -18.122 -43.421  1.00 23.88           C  
ATOM   2320  CB  CYS A 148      41.103 -17.252 -44.922  1.00 23.88           C  
ATOM   2321  HB2 CYS A 148      42.012 -16.785 -45.300  1.00 23.88           H  
ATOM   2322  HB3 CYS A 148      40.478 -16.479 -44.474  1.00 23.88           H  
ATOM   2323  O   CYS A 148      43.237 -17.118 -42.798  1.00 23.88           O  
ATOM   2324  SG  CYS A 148      40.244 -18.061 -46.310  1.00 23.88           S  
ATOM   2325  HG  CYS A 148      40.158 -16.975 -47.083  1.00 23.88           H  
ATOM   2326  N   THR A 149      43.763 -19.110 -43.770  1.00 27.68           N  
ATOM   2327  H   THR A 149      43.291 -19.898 -44.191  1.00 27.68           H  
ATOM   2328  CA  THR A 149      45.200 -19.093 -44.150  1.00 27.68           C  
ATOM   2329  HA  THR A 149      45.580 -20.052 -43.799  1.00 27.68           H  
ATOM   2330  C   THR A 149      46.211 -18.078 -43.587  1.00 27.68           C  
ATOM   2331  CB  THR A 149      45.343 -19.118 -45.682  1.00 27.68           C  
ATOM   2332  HB  THR A 149      46.333 -18.770 -45.977  1.00 27.68           H  
ATOM   2333  O   THR A 149      45.975 -16.884 -43.462  1.00 27.68           O  
ATOM   2334  CG2 THR A 149      45.155 -20.538 -46.218  1.00 27.68           C  
ATOM   2335 HG21 THR A 149      45.259 -20.523 -47.303  1.00 27.68           H  
ATOM   2336 HG22 THR A 149      44.166 -20.916 -45.958  1.00 27.68           H  
ATOM   2337 HG23 THR A 149      45.923 -21.192 -45.806  1.00 27.68           H  
ATOM   2338  OG1 THR A 149      44.358 -18.312 -46.291  1.00 27.68           O  
ATOM   2339  HG1 THR A 149      44.636 -17.405 -46.141  1.00 27.68           H  
ATOM   2340  N   GLU A 150      47.412 -18.612 -43.366  1.00 25.53           N  
ATOM   2341  H   GLU A 150      47.537 -19.589 -43.591  1.00 25.53           H  
ATOM   2342  CA  GLU A 150      48.628 -17.971 -42.860  1.00 25.53           C  
ATOM   2343  HA  GLU A 150      48.391 -17.356 -41.992  1.00 25.53           H  
ATOM   2344  C   GLU A 150      49.349 -17.112 -43.917  1.00 25.53           C  
ATOM   2345  CB  GLU A 150      49.610 -19.097 -42.459  1.00 25.53           C  
ATOM   2346  HB2 GLU A 150      50.490 -18.655 -41.992  1.00 25.53           H  
ATOM   2347  HB3 GLU A 150      49.937 -19.577 -43.381  1.00 25.53           H  
ATOM   2348  O   GLU A 150      49.329 -17.447 -45.098  1.00 25.53           O  
ATOM   2349  CG  GLU A 150      49.046 -20.181 -41.514  1.00 25.53           C  
ATOM   2350  HG2 GLU A 150      49.054 -19.789 -40.497  1.00 25.53           H  
ATOM   2351  HG3 GLU A 150      48.010 -20.412 -41.760  1.00 25.53           H  
ATOM   2352  CD  GLU A 150      49.831 -21.502 -41.593  1.00 25.53           C  
ATOM   2353  OE1 GLU A 150      50.178 -22.034 -40.515  1.00 25.53           O  
ATOM   2354  OE2 GLU A 150      50.017 -22.004 -42.725  1.00 25.53           O  
ATOM   2355  N   GLU A 151      50.114 -16.106 -43.475  1.00 30.89           N  
ATOM   2356  H   GLU A 151      50.011 -15.806 -42.516  1.00 30.89           H  
ATOM   2357  CA  GLU A 151      51.412 -15.767 -44.084  1.00 30.89           C  
ATOM   2358  HA  GLU A 151      51.881 -16.719 -44.332  1.00 30.89           H  
ATOM   2359  C   GLU A 151      52.344 -15.104 -43.041  1.00 30.89           C  
ATOM   2360  CB  GLU A 151      51.264 -14.966 -45.399  1.00 30.89           C  
ATOM   2361  HB2 GLU A 151      51.669 -13.962 -45.270  1.00 30.89           H  
ATOM   2362  HB3 GLU A 151      50.212 -14.881 -45.673  1.00 30.89           H  
ATOM   2363  O   GLU A 151      51.897 -14.684 -41.972  1.00 30.89           O  
ATOM   2364  CG  GLU A 151      52.019 -15.700 -46.526  1.00 30.89           C  
ATOM   2365  HG2 GLU A 151      51.700 -16.742 -46.542  1.00 30.89           H  
ATOM   2366  HG3 GLU A 151      53.083 -15.690 -46.290  1.00 30.89           H  
ATOM   2367  CD  GLU A 151      51.806 -15.098 -47.925  1.00 30.89           C  
ATOM   2368  OE1 GLU A 151      51.731 -15.892 -48.892  1.00 30.89           O  
ATOM   2369  OE2 GLU A 151      51.793 -13.851 -48.031  1.00 30.89           O  
ATOM   2370  N   ASN A 152      53.662 -15.113 -43.278  1.00 27.47           N  
ATOM   2371  H   ASN A 152      53.971 -15.318 -44.217  1.00 27.47           H  
ATOM   2372  CA  ASN A 152      54.673 -15.035 -42.207  1.00 27.47           C  
ATOM   2373  HA  ASN A 152      54.196 -15.338 -41.275  1.00 27.47           H  
ATOM   2374  C   ASN A 152      55.270 -13.635 -41.951  1.00 27.47           C  
ATOM   2375  CB  ASN A 152      55.790 -16.054 -42.503  1.00 27.47           C  
ATOM   2376  HB2 ASN A 152      56.658 -15.828 -41.883  1.00 27.47           H  
ATOM   2377  HB3 ASN A 152      56.099 -15.982 -43.546  1.00 27.47           H  
ATOM   2378  O   ASN A 152      55.569 -12.893 -42.883  1.00 27.47           O  
ATOM   2379  CG  ASN A 152      55.373 -17.472 -42.172  1.00 27.47           C  
ATOM   2380  ND2 ASN A 152      55.009 -18.277 -43.144  1.00 27.47           N  
ATOM   2381 HD21 ASN A 152      54.956 -17.959 -44.101  1.00 27.47           H  
ATOM   2382 HD22 ASN A 152      54.665 -19.183 -42.860  1.00 27.47           H  
ATOM   2383  OD1 ASN A 152      55.372 -17.865 -41.020  1.00 27.47           O  
ATOM   2384  N   GLY A 153      55.582 -13.329 -40.681  1.00 30.66           N  
ATOM   2385  H   GLY A 153      55.279 -13.965 -39.957  1.00 30.66           H  
ATOM   2386  CA  GLY A 153      56.298 -12.107 -40.280  1.00 30.66           C  
ATOM   2387  HA2 GLY A 153      55.603 -11.268 -40.316  1.00 30.66           H  
ATOM   2388  HA3 GLY A 153      57.098 -11.906 -40.993  1.00 30.66           H  
ATOM   2389  C   GLY A 153      56.900 -12.169 -38.867  1.00 30.66           C  
ATOM   2390  O   GLY A 153      56.260 -11.793 -37.889  1.00 30.66           O  
ATOM   2391  N   THR A 154      58.141 -12.646 -38.734  1.00 29.61           N  
ATOM   2392  H   THR A 154      58.626 -12.974 -39.557  1.00 29.61           H  
ATOM   2393  CA  THR A 154      58.819 -12.835 -37.433  1.00 29.61           C  
ATOM   2394  HA  THR A 154      58.085 -13.230 -36.730  1.00 29.61           H  
ATOM   2395  C   THR A 154      59.388 -11.551 -36.823  1.00 29.61           C  
ATOM   2396  CB  THR A 154      59.971 -13.855 -37.534  1.00 29.61           C  
ATOM   2397  HB  THR A 154      60.753 -13.592 -36.820  1.00 29.61           H  
ATOM   2398  O   THR A 154      60.276 -10.930 -37.402  1.00 29.61           O  
ATOM   2399  CG2 THR A 154      59.511 -15.268 -37.199  1.00 29.61           C  
ATOM   2400 HG21 THR A 154      60.348 -15.958 -37.307  1.00 29.61           H  
ATOM   2401 HG22 THR A 154      58.714 -15.568 -37.880  1.00 29.61           H  
ATOM   2402 HG23 THR A 154      59.146 -15.309 -36.173  1.00 29.61           H  
ATOM   2403  OG1 THR A 154      60.532 -13.878 -38.827  1.00 29.61           O  
ATOM   2404  HG1 THR A 154      60.945 -13.024 -38.975  1.00 29.61           H  
ATOM   2405  N   VAL A 155      58.995 -11.243 -35.579  1.00 33.83           N  
ATOM   2406  H   VAL A 155      58.224 -11.762 -35.185  1.00 33.83           H  
ATOM   2407  CA  VAL A 155      59.660 -10.257 -34.702  1.00 33.83           C  
ATOM   2408  HA  VAL A 155      60.579  -9.923 -35.183  1.00 33.83           H  
ATOM   2409  C   VAL A 155      60.041 -10.923 -33.375  1.00 33.83           C  
ATOM   2410  CB  VAL A 155      58.785  -9.005 -34.476  1.00 33.83           C  
ATOM   2411  HB  VAL A 155      57.842  -9.303 -34.018  1.00 33.83           H  
ATOM   2412  O   VAL A 155      59.201 -11.494 -32.681  1.00 33.83           O  
ATOM   2413  CG1 VAL A 155      59.477  -7.992 -33.550  1.00 33.83           C  
ATOM   2414 HG11 VAL A 155      59.609  -8.414 -32.554  1.00 33.83           H  
ATOM   2415 HG12 VAL A 155      60.445  -7.707 -33.962  1.00 33.83           H  
ATOM   2416 HG13 VAL A 155      58.856  -7.102 -33.455  1.00 33.83           H  
ATOM   2417  CG2 VAL A 155      58.484  -8.291 -35.799  1.00 33.83           C  
ATOM   2418 HG21 VAL A 155      59.412  -8.019 -36.303  1.00 33.83           H  
ATOM   2419 HG22 VAL A 155      57.896  -7.392 -35.615  1.00 33.83           H  
ATOM   2420 HG23 VAL A 155      57.906  -8.942 -36.454  1.00 33.83           H  
ATOM   2421  N   THR A 156      61.323 -10.869 -33.009  1.00 33.22           N  
ATOM   2422  H   THR A 156      61.982 -10.390 -33.606  1.00 33.22           H  
ATOM   2423  CA  THR A 156      61.877 -11.591 -31.852  1.00 33.22           C  
ATOM   2424  HA  THR A 156      61.357 -12.544 -31.753  1.00 33.22           H  
ATOM   2425  C   THR A 156      61.690 -10.830 -30.536  1.00 33.22           C  
ATOM   2426  CB  THR A 156      63.366 -11.907 -32.066  1.00 33.22           C  
ATOM   2427  HB  THR A 156      63.784 -12.305 -31.141  1.00 33.22           H  
ATOM   2428  O   THR A 156      62.541 -10.031 -30.140  1.00 33.22           O  
ATOM   2429  CG2 THR A 156      63.588 -12.935 -33.174  1.00 33.22           C  
ATOM   2430 HG21 THR A 156      63.223 -12.551 -34.126  1.00 33.22           H  
ATOM   2431 HG22 THR A 156      64.655 -13.142 -33.264  1.00 33.22           H  
ATOM   2432 HG23 THR A 156      63.066 -13.861 -32.933  1.00 33.22           H  
ATOM   2433  OG1 THR A 156      64.058 -10.733 -32.420  1.00 33.22           O  
ATOM   2434  HG1 THR A 156      63.915 -10.109 -31.705  1.00 33.22           H  
ATOM   2435  N   PHE A 157      60.605 -11.113 -29.815  1.00 44.06           N  
ATOM   2436  H   PHE A 157      59.900 -11.710 -30.223  1.00 44.06           H  
ATOM   2437  CA  PHE A 157      60.427 -10.648 -28.435  1.00 44.06           C  
ATOM   2438  HA  PHE A 157      60.768  -9.615 -28.377  1.00 44.06           H  
ATOM   2439  C   PHE A 157      61.274 -11.467 -27.445  1.00 44.06           C  
ATOM   2440  CB  PHE A 157      58.939 -10.659 -28.061  1.00 44.06           C  
ATOM   2441  HB2 PHE A 157      58.845 -10.515 -26.984  1.00 44.06           H  
ATOM   2442  HB3 PHE A 157      58.509 -11.632 -28.298  1.00 44.06           H  
ATOM   2443  O   PHE A 157      61.368 -12.693 -27.555  1.00 44.06           O  
ATOM   2444  CG  PHE A 157      58.150  -9.567 -28.758  1.00 44.06           C  
ATOM   2445  CD1 PHE A 157      58.044  -8.294 -28.164  1.00 44.06           C  
ATOM   2446  HD1 PHE A 157      58.489  -8.108 -27.198  1.00 44.06           H  
ATOM   2447  CD2 PHE A 157      57.565  -9.799 -30.018  1.00 44.06           C  
ATOM   2448  HD2 PHE A 157      57.649 -10.766 -30.492  1.00 44.06           H  
ATOM   2449  CE1 PHE A 157      57.364  -7.257 -28.829  1.00 44.06           C  
ATOM   2450  HE1 PHE A 157      57.290  -6.279 -28.378  1.00 44.06           H  
ATOM   2451  CE2 PHE A 157      56.883  -8.764 -30.681  1.00 44.06           C  
ATOM   2452  HE2 PHE A 157      56.441  -8.943 -31.650  1.00 44.06           H  
ATOM   2453  CZ  PHE A 157      56.785  -7.492 -30.089  1.00 44.06           C  
ATOM   2454  HZ  PHE A 157      56.266  -6.698 -30.605  1.00 44.06           H  
ATOM   2455  N   LYS A 158      61.867 -10.798 -26.444  1.00 53.21           N  
ATOM   2456  H   LYS A 158      61.713  -9.801 -26.387  1.00 53.21           H  
ATOM   2457  CA  LYS A 158      62.497 -11.479 -25.299  1.00 53.21           C  
ATOM   2458  HA  LYS A 158      63.203 -12.215 -25.684  1.00 53.21           H  
ATOM   2459  C   LYS A 158      61.435 -12.247 -24.510  1.00 53.21           C  
ATOM   2460  CB  LYS A 158      63.243 -10.494 -24.378  1.00 53.21           C  
ATOM   2461  HB2 LYS A 158      63.283 -10.921 -23.376  1.00 53.21           H  
ATOM   2462  HB3 LYS A 158      62.694  -9.554 -24.317  1.00 53.21           H  
ATOM   2463  O   LYS A 158      60.371 -11.709 -24.222  1.00 53.21           O  
ATOM   2464  CG  LYS A 158      64.686 -10.242 -24.840  1.00 53.21           C  
ATOM   2465  HG2 LYS A 158      65.205 -11.198 -24.907  1.00 53.21           H  
ATOM   2466  HG3 LYS A 158      64.677  -9.778 -25.826  1.00 53.21           H  
ATOM   2467  CD  LYS A 158      65.437  -9.336 -23.852  1.00 53.21           C  
ATOM   2468  HD2 LYS A 158      65.356  -9.756 -22.850  1.00 53.21           H  
ATOM   2469  HD3 LYS A 158      64.981  -8.346 -23.862  1.00 53.21           H  
ATOM   2470  CE  LYS A 158      66.918  -9.238 -24.245  1.00 53.21           C  
ATOM   2471  HE2 LYS A 158      66.981  -8.864 -25.266  1.00 53.21           H  
ATOM   2472  HE3 LYS A 158      67.344 -10.241 -24.235  1.00 53.21           H  
ATOM   2473  NZ  LYS A 158      67.679  -8.352 -23.328  1.00 53.21           N  
ATOM   2474  HZ1 LYS A 158      67.307  -7.413 -23.349  1.00 53.21           H  
ATOM   2475  HZ2 LYS A 158      68.651  -8.313 -23.602  1.00 53.21           H  
ATOM   2476  HZ3 LYS A 158      67.632  -8.698 -22.380  1.00 53.21           H  
ATOM   2477  N   LYS A 159      61.757 -13.490 -24.157  1.00 63.75           N  
ATOM   2478  H   LYS A 159      62.679 -13.821 -24.402  1.00 63.75           H  
ATOM   2479  CA  LYS A 159      60.916 -14.385 -23.355  1.00 63.75           C  
ATOM   2480  HA  LYS A 159      59.868 -14.119 -23.493  1.00 63.75           H  
ATOM   2481  C   LYS A 159      61.238 -14.210 -21.868  1.00 63.75           C  
ATOM   2482  CB  LYS A 159      61.123 -15.834 -23.825  1.00 63.75           C  
ATOM   2483  HB2 LYS A 159      60.607 -16.503 -23.136  1.00 63.75           H  
ATOM   2484  HB3 LYS A 159      62.186 -16.071 -23.794  1.00 63.75           H  
ATOM   2485  O   LYS A 159      62.411 -14.107 -21.511  1.00 63.75           O  
ATOM   2486  CG  LYS A 159      60.578 -16.072 -25.248  1.00 63.75           C  
ATOM   2487  HG2 LYS A 159      60.969 -15.319 -25.932  1.00 63.75           H  
ATOM   2488  HG3 LYS A 159      59.492 -15.984 -25.221  1.00 63.75           H  
ATOM   2489  CD  LYS A 159      60.972 -17.459 -25.780  1.00 63.75           C  
ATOM   2490  HD2 LYS A 159      62.046 -17.481 -25.962  1.00 63.75           H  
ATOM   2491  HD3 LYS A 159      60.736 -18.211 -25.026  1.00 63.75           H  
ATOM   2492  CE  LYS A 159      60.214 -17.777 -27.076  1.00 63.75           C  
ATOM   2493  HE2 LYS A 159      60.544 -17.086 -27.851  1.00 63.75           H  
ATOM   2494  HE3 LYS A 159      59.152 -17.599 -26.905  1.00 63.75           H  
ATOM   2495  NZ  LYS A 159      60.423 -19.184 -27.510  1.00 63.75           N  
ATOM   2496  HZ1 LYS A 159      61.401 -19.371 -27.674  1.00 63.75           H  
ATOM   2497  HZ2 LYS A 159      60.093 -19.829 -26.806  1.00 63.75           H  
ATOM   2498  HZ3 LYS A 159      59.916 -19.375 -28.363  1.00 63.75           H  
ATOM   2499  N   PHE A 160      60.210 -14.197 -21.027  1.00 75.46           N  
ATOM   2500  H   PHE A 160      59.283 -14.252 -21.423  1.00 75.46           H  
ATOM   2501  CA  PHE A 160      60.304 -14.010 -19.578  1.00 75.46           C  
ATOM   2502  HA  PHE A 160      61.348 -13.994 -19.265  1.00 75.46           H  
ATOM   2503  C   PHE A 160      59.595 -15.168 -18.851  1.00 75.46           C  
ATOM   2504  CB  PHE A 160      59.699 -12.646 -19.198  1.00 75.46           C  
ATOM   2505  HB2 PHE A 160      59.714 -12.555 -18.112  1.00 75.46           H  
ATOM   2506  HB3 PHE A 160      58.654 -12.622 -19.507  1.00 75.46           H  
ATOM   2507  O   PHE A 160      58.401 -15.049 -18.570  1.00 75.46           O  
ATOM   2508  CG  PHE A 160      60.406 -11.441 -19.788  1.00 75.46           C  
ATOM   2509  CD1 PHE A 160      61.540 -10.900 -19.152  1.00 75.46           C  
ATOM   2510  HD1 PHE A 160      61.918 -11.359 -18.251  1.00 75.46           H  
ATOM   2511  CD2 PHE A 160      59.921 -10.849 -20.969  1.00 75.46           C  
ATOM   2512  HD2 PHE A 160      59.064 -11.269 -21.473  1.00 75.46           H  
ATOM   2513  CE1 PHE A 160      62.177  -9.765 -19.688  1.00 75.46           C  
ATOM   2514  HE1 PHE A 160      63.041  -9.350 -19.190  1.00 75.46           H  
ATOM   2515  CE2 PHE A 160      60.556  -9.716 -21.506  1.00 75.46           C  
ATOM   2516  HE2 PHE A 160      60.173  -9.277 -22.415  1.00 75.46           H  
ATOM   2517  CZ  PHE A 160      61.682  -9.169 -20.863  1.00 75.46           C  
ATOM   2518  HZ  PHE A 160      62.161  -8.292 -21.271  1.00 75.46           H  
ATOM   2519  N   PRO A 161      60.279 -16.296 -18.577  1.00 78.73           N  
ATOM   2520  CA  PRO A 161      59.729 -17.331 -17.703  1.00 78.73           C  
ATOM   2521  HA  PRO A 161      58.776 -17.685 -18.096  1.00 78.73           H  
ATOM   2522  C   PRO A 161      59.510 -16.785 -16.283  1.00 78.73           C  
ATOM   2523  CB  PRO A 161      60.745 -18.477 -17.730  1.00 78.73           C  
ATOM   2524  HB2 PRO A 161      60.762 -19.043 -16.798  1.00 78.73           H  
ATOM   2525  HB3 PRO A 161      60.526 -19.140 -18.568  1.00 78.73           H  
ATOM   2526  O   PRO A 161      60.133 -15.790 -15.892  1.00 78.73           O  
ATOM   2527  CG  PRO A 161      62.068 -17.758 -17.980  1.00 78.73           C  
ATOM   2528  HG2 PRO A 161      62.802 -18.416 -18.445  1.00 78.73           H  
ATOM   2529  HG3 PRO A 161      62.449 -17.360 -17.040  1.00 78.73           H  
ATOM   2530  CD  PRO A 161      61.667 -16.607 -18.905  1.00 78.73           C  
ATOM   2531  HD2 PRO A 161      62.330 -15.759 -18.733  1.00 78.73           H  
ATOM   2532  HD3 PRO A 161      61.728 -16.930 -19.944  1.00 78.73           H  
ATOM   2533  N   TYR A 162      58.634 -17.438 -15.514  1.00 81.20           N  
ATOM   2534  H   TYR A 162      58.114 -18.202 -15.921  1.00 81.20           H  
ATOM   2535  CA  TYR A 162      58.433 -17.136 -14.094  1.00 81.20           C  
ATOM   2536  HA  TYR A 162      58.023 -16.129 -14.018  1.00 81.20           H  
ATOM   2537  C   TYR A 162      59.760 -17.152 -13.310  1.00 81.20           C  
ATOM   2538  CB  TYR A 162      57.410 -18.108 -13.484  1.00 81.20           C  
ATOM   2539  HB2 TYR A 162      57.738 -19.130 -13.671  1.00 81.20           H  
ATOM   2540  HB3 TYR A 162      56.451 -17.975 -13.985  1.00 81.20           H  
ATOM   2541  O   TYR A 162      60.669 -17.934 -13.586  1.00 81.20           O  
ATOM   2542  CG  TYR A 162      57.209 -17.926 -11.987  1.00 81.20           C  
ATOM   2543  CD1 TYR A 162      57.907 -18.748 -11.080  1.00 81.20           C  
ATOM   2544  HD1 TYR A 162      58.558 -19.525 -11.451  1.00 81.20           H  
ATOM   2545  CD2 TYR A 162      56.369 -16.904 -11.503  1.00 81.20           C  
ATOM   2546  HD2 TYR A 162      55.822 -16.283 -12.196  1.00 81.20           H  
ATOM   2547  CE1 TYR A 162      57.763 -18.556  -9.692  1.00 81.20           C  
ATOM   2548  HE1 TYR A 162      58.297 -19.192  -9.001  1.00 81.20           H  
ATOM   2549  CE2 TYR A 162      56.229 -16.703 -10.114  1.00 81.20           C  
ATOM   2550  HE2 TYR A 162      55.578 -15.933  -9.727  1.00 81.20           H  
ATOM   2551  OH  TYR A 162      56.775 -17.348  -7.869  1.00 81.20           O  
ATOM   2552  HH  TYR A 162      57.251 -18.013  -7.367  1.00 81.20           H  
ATOM   2553  CZ  TYR A 162      56.922 -17.531  -9.207  1.00 81.20           C  
ATOM   2554  N   SER A 163      59.871 -16.280 -12.307  1.00 80.68           N  
ATOM   2555  H   SER A 163      59.070 -15.709 -12.079  1.00 80.68           H  
ATOM   2556  CA  SER A 163      61.027 -16.206 -11.415  1.00 80.68           C  
ATOM   2557  HA  SER A 163      61.545 -17.165 -11.415  1.00 80.68           H  
ATOM   2558  C   SER A 163      60.563 -15.902  -9.998  1.00 80.68           C  
ATOM   2559  CB  SER A 163      61.984 -15.115 -11.907  1.00 80.68           C  
ATOM   2560  HB2 SER A 163      61.506 -14.140 -11.809  1.00 80.68           H  
ATOM   2561  HB3 SER A 163      62.209 -15.289 -12.960  1.00 80.68           H  
ATOM   2562  O   SER A 163      59.750 -15.001  -9.804  1.00 80.68           O  
ATOM   2563  OG  SER A 163      63.196 -15.128 -11.169  1.00 80.68           O  
ATOM   2564  HG  SER A 163      63.594 -15.991 -11.306  1.00 80.68           H  
ATOM   2565  N   GLU A 164      61.127 -16.588  -8.999  1.00 81.92           N  
ATOM   2566  H   GLU A 164      61.741 -17.359  -9.216  1.00 81.92           H  
ATOM   2567  CA  GLU A 164      60.807 -16.368  -7.577  1.00 81.92           C  
ATOM   2568  HA  GLU A 164      59.768 -16.640  -7.395  1.00 81.92           H  
ATOM   2569  C   GLU A 164      60.971 -14.901  -7.152  1.00 81.92           C  
ATOM   2570  CB  GLU A 164      61.704 -17.252  -6.702  1.00 81.92           C  
ATOM   2571  HB2 GLU A 164      62.747 -16.994  -6.890  1.00 81.92           H  
ATOM   2572  HB3 GLU A 164      61.479 -17.047  -5.655  1.00 81.92           H  
ATOM   2573  O   GLU A 164      60.193 -14.404  -6.346  1.00 81.92           O  
ATOM   2574  CG  GLU A 164      61.486 -18.748  -6.966  1.00 81.92           C  
ATOM   2575  HG2 GLU A 164      60.425 -18.972  -6.853  1.00 81.92           H  
ATOM   2576  HG3 GLU A 164      61.773 -18.983  -7.990  1.00 81.92           H  
ATOM   2577  CD  GLU A 164      62.316 -19.601  -6.001  1.00 81.92           C  
ATOM   2578  OE1 GLU A 164      61.708 -20.467  -5.335  1.00 81.92           O  
ATOM   2579  OE2 GLU A 164      63.546 -19.371  -5.956  1.00 81.92           O  
ATOM   2580  N   LYS A 165      61.881 -14.161  -7.802  1.00 82.75           N  
ATOM   2581  H   LYS A 165      62.445 -14.646  -8.485  1.00 82.75           H  
ATOM   2582  CA  LYS A 165      62.084 -12.713  -7.617  1.00 82.75           C  
ATOM   2583  HA  LYS A 165      62.343 -12.532  -6.574  1.00 82.75           H  
ATOM   2584  C   LYS A 165      60.842 -11.859  -7.896  1.00 82.75           C  
ATOM   2585  CB  LYS A 165      63.230 -12.237  -8.520  1.00 82.75           C  
ATOM   2586  HB2 LYS A 165      62.971 -12.430  -9.561  1.00 82.75           H  
ATOM   2587  HB3 LYS A 165      63.355 -11.163  -8.387  1.00 82.75           H  
ATOM   2588  O   LYS A 165      60.838 -10.673  -7.584  1.00 82.75           O  
ATOM   2589  CG  LYS A 165      64.554 -12.928  -8.184  1.00 82.75           C  
ATOM   2590  HG2 LYS A 165      64.468 -14.000  -8.362  1.00 82.75           H  
ATOM   2591  HG3 LYS A 165      64.786 -12.762  -7.132  1.00 82.75           H  
ATOM   2592  CD  LYS A 165      65.689 -12.373  -9.048  1.00 82.75           C  
ATOM   2593  HD2 LYS A 165      65.795 -11.305  -8.858  1.00 82.75           H  
ATOM   2594  HD3 LYS A 165      65.458 -12.542 -10.100  1.00 82.75           H  
ATOM   2595  CE  LYS A 165      66.971 -13.110  -8.661  1.00 82.75           C  
ATOM   2596  HE2 LYS A 165      67.125 -12.987  -7.589  1.00 82.75           H  
ATOM   2597  HE3 LYS A 165      66.827 -14.175  -8.846  1.00 82.75           H  
ATOM   2598  NZ  LYS A 165      68.144 -12.606  -9.411  1.00 82.75           N  
ATOM   2599  HZ1 LYS A 165      68.284 -11.626  -9.211  1.00 82.75           H  
ATOM   2600  HZ2 LYS A 165      68.969 -13.115  -9.128  1.00 82.75           H  
ATOM   2601  HZ3 LYS A 165      68.004 -12.736 -10.403  1.00 82.75           H  
ATOM   2602  N   TRP A 166      59.805 -12.400  -8.539  1.00 85.45           N  
ATOM   2603  H   TRP A 166      59.862 -13.370  -8.814  1.00 85.45           H  
ATOM   2604  CA  TRP A 166      58.522 -11.710  -8.706  1.00 85.45           C  
ATOM   2605  HA  TRP A 166      58.705 -10.647  -8.859  1.00 85.45           H  
ATOM   2606  C   TRP A 166      57.652 -11.790  -7.449  1.00 85.45           C  
ATOM   2607  CB  TRP A 166      57.796 -12.237  -9.952  1.00 85.45           C  
ATOM   2608  HB2 TRP A 166      57.657 -13.314  -9.852  1.00 85.45           H  
ATOM   2609  HB3 TRP A 166      56.804 -11.788  -9.980  1.00 85.45           H  
ATOM   2610  O   TRP A 166      56.886 -10.860  -7.219  1.00 85.45           O  
ATOM   2611  CG  TRP A 166      58.453 -11.954 -11.276  1.00 85.45           C  
ATOM   2612  CD1 TRP A 166      59.524 -11.151 -11.483  1.00 85.45           C  
ATOM   2613  HD1 TRP A 166      60.053 -10.623 -10.704  1.00 85.45           H  
ATOM   2614  CD2 TRP A 166      58.095 -12.475 -12.595  1.00 85.45           C  
ATOM   2615  CE2 TRP A 166      58.984 -11.915 -13.563  1.00 85.45           C  
ATOM   2616  CE3 TRP A 166      57.117 -13.371 -13.078  1.00 85.45           C  
ATOM   2617  HE3 TRP A 166      56.431 -13.831 -12.382  1.00 85.45           H  
ATOM   2618  NE1 TRP A 166      59.846 -11.133 -12.825  1.00 85.45           N  
ATOM   2619  HE1 TRP A 166      60.654 -10.653 -13.194  1.00 85.45           H  
ATOM   2620  CH2 TRP A 166      57.919 -13.112 -15.376  1.00 85.45           C  
ATOM   2621  HH2 TRP A 166      57.867 -13.403 -16.415  1.00 85.45           H  
ATOM   2622  CZ2 TRP A 166      58.904 -12.214 -14.932  1.00 85.45           C  
ATOM   2623  HZ2 TRP A 166      59.623 -11.805 -15.628  1.00 85.45           H  
ATOM   2624  CZ3 TRP A 166      57.030 -13.681 -14.449  1.00 85.45           C  
ATOM   2625  HZ3 TRP A 166      56.293 -14.396 -14.784  1.00 85.45           H  
ATOM   2626  N   LYS A 167      57.830 -12.814  -6.607  1.00 82.97           N  
ATOM   2627  H   LYS A 167      58.544 -13.493  -6.832  1.00 82.97           H  
ATOM   2628  CA  LYS A 167      57.146 -12.995  -5.317  1.00 82.97           C  
ATOM   2629  HA  LYS A 167      56.076 -12.840  -5.460  1.00 82.97           H  
ATOM   2630  C   LYS A 167      57.612 -11.981  -4.264  1.00 82.97           C  
ATOM   2631  CB  LYS A 167      57.382 -14.453  -4.888  1.00 82.97           C  
ATOM   2632  HB2 LYS A 167      58.400 -14.568  -4.515  1.00 82.97           H  
ATOM   2633  HB3 LYS A 167      57.275 -15.076  -5.777  1.00 82.97           H  
ATOM   2634  O   LYS A 167      56.815 -11.534  -3.446  1.00 82.97           O  
ATOM   2635  CG  LYS A 167      56.406 -14.973  -3.826  1.00 82.97           C  
ATOM   2636  HG2 LYS A 167      56.667 -14.566  -2.849  1.00 82.97           H  
ATOM   2637  HG3 LYS A 167      55.393 -14.662  -4.079  1.00 82.97           H  
ATOM   2638  CD  LYS A 167      56.475 -16.508  -3.800  1.00 82.97           C  
ATOM   2639  HD2 LYS A 167      56.329 -16.879  -4.814  1.00 82.97           H  
ATOM   2640  HD3 LYS A 167      57.453 -16.828  -3.441  1.00 82.97           H  
ATOM   2641  CE  LYS A 167      55.370 -17.088  -2.919  1.00 82.97           C  
ATOM   2642  HE2 LYS A 167      55.568 -16.844  -1.875  1.00 82.97           H  
ATOM   2643  HE3 LYS A 167      54.433 -16.618  -3.216  1.00 82.97           H  
ATOM   2644  NZ  LYS A 167      55.242 -18.551  -3.115  1.00 82.97           N  
ATOM   2645  HZ1 LYS A 167      54.332 -18.868  -2.813  1.00 82.97           H  
ATOM   2646  HZ2 LYS A 167      55.157 -18.759  -4.100  1.00 82.97           H  
ATOM   2647  HZ3 LYS A 167      56.000 -19.093  -2.727  1.00 82.97           H  
ATOM   2648  N   ASP A 168      58.872 -11.545  -4.359  1.00 81.85           N  
ATOM   2649  H   ASP A 168      59.497 -12.069  -4.956  1.00 81.85           H  
ATOM   2650  CA  ASP A 168      59.446 -10.450  -3.556  1.00 81.85           C  
ATOM   2651  HA  ASP A 168      59.220 -10.619  -2.503  1.00 81.85           H  
ATOM   2652  C   ASP A 168      58.906  -9.059  -3.953  1.00 81.85           C  
ATOM   2653  CB  ASP A 168      60.975 -10.420  -3.735  1.00 81.85           C  
ATOM   2654  HB2 ASP A 168      61.382  -9.623  -3.112  1.00 81.85           H  
ATOM   2655  HB3 ASP A 168      61.196 -10.170  -4.772  1.00 81.85           H  
ATOM   2656  O   ASP A 168      58.929  -8.123  -3.156  1.00 81.85           O  
ATOM   2657  CG  ASP A 168      61.697 -11.719  -3.373  1.00 81.85           C  
ATOM   2658  OD1 ASP A 168      61.311 -12.345  -2.363  1.00 81.85           O  
ATOM   2659  OD2 ASP A 168      62.642 -12.056  -4.125  1.00 81.85           O  
ATOM   2660  N   ILE A 169      58.454  -8.901  -5.205  1.00 83.63           N  
ATOM   2661  H   ILE A 169      58.458  -9.722  -5.794  1.00 83.63           H  
ATOM   2662  CA  ILE A 169      57.957  -7.630  -5.770  1.00 83.63           C  
ATOM   2663  HA  ILE A 169      58.344  -6.802  -5.175  1.00 83.63           H  
ATOM   2664  C   ILE A 169      56.423  -7.556  -5.688  1.00 83.63           C  
ATOM   2665  CB  ILE A 169      58.473  -7.462  -7.224  1.00 83.63           C  
ATOM   2666  HB  ILE A 169      58.107  -8.306  -7.810  1.00 83.63           H  
ATOM   2667  O   ILE A 169      55.854  -6.474  -5.539  1.00 83.63           O  
ATOM   2668  CG1 ILE A 169      60.021  -7.455  -7.281  1.00 83.63           C  
ATOM   2669 HG12 ILE A 169      60.416  -8.289  -6.701  1.00 83.63           H  
ATOM   2670 HG13 ILE A 169      60.397  -6.540  -6.822  1.00 83.63           H  
ATOM   2671  CG2 ILE A 169      57.948  -6.162  -7.868  1.00 83.63           C  
ATOM   2672 HG21 ILE A 169      56.858  -6.153  -7.872  1.00 83.63           H  
ATOM   2673 HG22 ILE A 169      58.298  -5.301  -7.300  1.00 83.63           H  
ATOM   2674 HG23 ILE A 169      58.276  -6.083  -8.905  1.00 83.63           H  
ATOM   2675  CD1 ILE A 169      60.597  -7.581  -8.699  1.00 83.63           C  
ATOM   2676 HD11 ILE A 169      60.390  -6.684  -9.283  1.00 83.63           H  
ATOM   2677 HD12 ILE A 169      60.167  -8.451  -9.196  1.00 83.63           H  
ATOM   2678 HD13 ILE A 169      61.677  -7.710  -8.635  1.00 83.63           H  
ATOM   2679  N   PHE A 170      55.758  -8.706  -5.790  1.00 85.76           N  
ATOM   2680  H   PHE A 170      56.297  -9.549  -5.927  1.00 85.76           H  
ATOM   2681  CA  PHE A 170      54.313  -8.878  -5.763  1.00 85.76           C  
ATOM   2682  HA  PHE A 170      53.836  -7.990  -5.347  1.00 85.76           H  
ATOM   2683  C   PHE A 170      53.978 -10.077  -4.872  1.00 85.76           C  
ATOM   2684  CB  PHE A 170      53.806  -9.098  -7.197  1.00 85.76           C  
ATOM   2685  HB2 PHE A 170      52.734  -9.289  -7.158  1.00 85.76           H  
ATOM   2686  HB3 PHE A 170      54.276  -9.996  -7.599  1.00 85.76           H  
ATOM   2687  O   PHE A 170      54.075 -11.225  -5.300  1.00 85.76           O  
ATOM   2688  CG  PHE A 170      54.065  -7.954  -8.155  1.00 85.76           C  
ATOM   2689  CD1 PHE A 170      53.347  -6.752  -8.029  1.00 85.76           C  
ATOM   2690  HD1 PHE A 170      52.618  -6.646  -7.240  1.00 85.76           H  
ATOM   2691  CD2 PHE A 170      55.044  -8.086  -9.158  1.00 85.76           C  
ATOM   2692  HD2 PHE A 170      55.613  -9.001  -9.231  1.00 85.76           H  
ATOM   2693  CE1 PHE A 170      53.604  -5.682  -8.902  1.00 85.76           C  
ATOM   2694  HE1 PHE A 170      53.068  -4.752  -8.783  1.00 85.76           H  
ATOM   2695  CE2 PHE A 170      55.302  -7.017 -10.033  1.00 85.76           C  
ATOM   2696  HE2 PHE A 170      56.070  -7.114 -10.787  1.00 85.76           H  
ATOM   2697  CZ  PHE A 170      54.588  -5.814  -9.896  1.00 85.76           C  
ATOM   2698  HZ  PHE A 170      54.819  -4.974 -10.534  1.00 85.76           H  
ATOM   2699  N   ASP A 171      53.535  -9.813  -3.646  1.00 82.39           N  
ATOM   2700  H   ASP A 171      53.381  -8.849  -3.384  1.00 82.39           H  
ATOM   2701  CA  ASP A 171      53.147 -10.830  -2.660  1.00 82.39           C  
ATOM   2702  HA  ASP A 171      54.037 -11.404  -2.402  1.00 82.39           H  
ATOM   2703  C   ASP A 171      52.097 -11.826  -3.192  1.00 82.39           C  
ATOM   2704  CB  ASP A 171      52.641 -10.120  -1.385  1.00 82.39           C  
ATOM   2705  HB2 ASP A 171      53.449  -9.504  -0.992  1.00 82.39           H  
ATOM   2706  HB3 ASP A 171      52.423 -10.884  -0.639  1.00 82.39           H  
ATOM   2707  O   ASP A 171      52.117 -13.015  -2.868  1.00 82.39           O  
ATOM   2708  CG  ASP A 171      51.392  -9.229  -1.556  1.00 82.39           C  
ATOM   2709  OD1 ASP A 171      51.087  -8.818  -2.702  1.00 82.39           O  
ATOM   2710  OD2 ASP A 171      50.752  -8.935  -0.523  1.00 82.39           O  
ATOM   2711  N   TRP A 172      51.196 -11.366  -4.054  1.00 88.20           N  
ATOM   2712  H   TRP A 172      51.162 -10.363  -4.167  1.00 88.20           H  
ATOM   2713  CA  TRP A 172      50.181 -12.180  -4.719  1.00 88.20           C  
ATOM   2714  HA  TRP A 172      49.752 -12.859  -3.983  1.00 88.20           H  
ATOM   2715  C   TRP A 172      50.697 -13.046  -5.880  1.00 88.20           C  
ATOM   2716  CB  TRP A 172      49.070 -11.245  -5.201  1.00 88.20           C  
ATOM   2717  HB2 TRP A 172      48.583 -10.818  -4.325  1.00 88.20           H  
ATOM   2718  HB3 TRP A 172      48.316 -11.824  -5.735  1.00 88.20           H  
ATOM   2719  O   TRP A 172      49.929 -13.883  -6.355  1.00 88.20           O  
ATOM   2720  CG  TRP A 172      49.530 -10.121  -6.079  1.00 88.20           C  
ATOM   2721  CD1 TRP A 172      49.739  -8.857  -5.650  1.00 88.20           C  
ATOM   2722  HD1 TRP A 172      49.609  -8.524  -4.631  1.00 88.20           H  
ATOM   2723  CD2 TRP A 172      49.846 -10.114  -7.508  1.00 88.20           C  
ATOM   2724  CE2 TRP A 172      50.191  -8.781  -7.884  1.00 88.20           C  
ATOM   2725  CE3 TRP A 172      49.882 -11.092  -8.526  1.00 88.20           C  
ATOM   2726  HE3 TRP A 172      49.686 -12.124  -8.274  1.00 88.20           H  
ATOM   2727  NE1 TRP A 172      50.124  -8.064  -6.710  1.00 88.20           N  
ATOM   2728  HE1 TRP A 172      50.300  -7.075  -6.607  1.00 88.20           H  
ATOM   2729  CH2 TRP A 172      50.524  -9.430 -10.192  1.00 88.20           C  
ATOM   2730  HH2 TRP A 172      50.789  -9.176 -11.208  1.00 88.20           H  
ATOM   2731  CZ2 TRP A 172      50.532  -8.438  -9.201  1.00 88.20           C  
ATOM   2732  HZ2 TRP A 172      50.830  -7.429  -9.445  1.00 88.20           H  
ATOM   2733  CZ3 TRP A 172      50.205 -10.756  -9.854  1.00 88.20           C  
ATOM   2734  HZ3 TRP A 172      50.239 -11.528 -10.608  1.00 88.20           H  
ATOM   2735  N   ALA A 173      51.926 -12.859  -6.370  1.00 88.01           N  
ATOM   2736  H   ALA A 173      52.552 -12.226  -5.893  1.00 88.01           H  
ATOM   2737  CA  ALA A 173      52.463 -13.582  -7.524  1.00 88.01           C  
ATOM   2738  HA  ALA A 173      51.644 -13.825  -8.201  1.00 88.01           H  
ATOM   2739  C   ALA A 173      53.127 -14.901  -7.099  1.00 88.01           C  
ATOM   2740  CB  ALA A 173      53.429 -12.670  -8.289  1.00 88.01           C  
ATOM   2741  HB1 ALA A 173      53.818 -13.196  -9.161  1.00 88.01           H  
ATOM   2742  HB2 ALA A 173      54.269 -12.403  -7.647  1.00 88.01           H  
ATOM   2743  HB3 ALA A 173      52.911 -11.767  -8.612  1.00 88.01           H  
ATOM   2744  O   ALA A 173      54.067 -14.908  -6.307  1.00 88.01           O  
ATOM   2745  N   ASP A 174      52.644 -16.019  -7.636  1.00 87.02           N  
ATOM   2746  H   ASP A 174      51.875 -15.957  -8.288  1.00 87.02           H  
ATOM   2747  CA  ASP A 174      53.136 -17.359  -7.313  1.00 87.02           C  
ATOM   2748  HA  ASP A 174      54.126 -17.256  -6.869  1.00 87.02           H  
ATOM   2749  C   ASP A 174      53.329 -18.226  -8.570  1.00 87.02           C  
ATOM   2750  CB  ASP A 174      52.199 -18.014  -6.272  1.00 87.02           C  
ATOM   2751  HB2 ASP A 174      51.555 -17.253  -5.831  1.00 87.02           H  
ATOM   2752  HB3 ASP A 174      51.558 -18.752  -6.754  1.00 87.02           H  
ATOM   2753  O   ASP A 174      52.957 -17.834  -9.682  1.00 87.02           O  
ATOM   2754  CG  ASP A 174      52.992 -18.673  -5.141  1.00 87.02           C  
ATOM   2755  OD1 ASP A 174      54.069 -19.250  -5.421  1.00 87.02           O  
ATOM   2756  OD2 ASP A 174      52.621 -18.516  -3.951  1.00 87.02           O  
ATOM   2757  N   HIS A 175      53.921 -19.410  -8.397  1.00 88.74           N  
ATOM   2758  H   HIS A 175      54.155 -19.685  -7.454  1.00 88.74           H  
ATOM   2759  CA  HIS A 175      54.120 -20.369  -9.487  1.00 88.74           C  
ATOM   2760  HA  HIS A 175      54.685 -19.869 -10.273  1.00 88.74           H  
ATOM   2761  C   HIS A 175      52.780 -20.833 -10.093  1.00 88.74           C  
ATOM   2762  CB  HIS A 175      54.955 -21.554  -8.980  1.00 88.74           C  
ATOM   2763  HB2 HIS A 175      55.865 -21.176  -8.515  1.00 88.74           H  
ATOM   2764  HB3 HIS A 175      54.387 -22.098  -8.226  1.00 88.74           H  
ATOM   2765  O   HIS A 175      51.769 -20.911  -9.398  1.00 88.74           O  
ATOM   2766  CG  HIS A 175      55.343 -22.504 -10.085  1.00 88.74           C  
ATOM   2767  CD2 HIS A 175      56.430 -22.388 -10.908  1.00 88.74           C  
ATOM   2768  HD2 HIS A 175      57.188 -21.621 -10.855  1.00 88.74           H  
ATOM   2769  ND1 HIS A 175      54.618 -23.591 -10.522  1.00 88.74           N  
ATOM   2770  HD1 HIS A 175      53.746 -23.932 -10.143  1.00 88.74           H  
ATOM   2771  CE1 HIS A 175      55.247 -24.105 -11.591  1.00 88.74           C  
ATOM   2772  HE1 HIS A 175      54.893 -24.946 -12.169  1.00 88.74           H  
ATOM   2773  NE2 HIS A 175      56.359 -23.403 -11.865  1.00 88.74           N  
ATOM   2774  N   SER A 176      52.770 -21.153 -11.392  1.00 85.73           N  
ATOM   2775  H   SER A 176      53.649 -21.166 -11.888  1.00 85.73           H  
ATOM   2776  CA  SER A 176      51.582 -21.609 -12.121  1.00 85.73           C  
ATOM   2777  HA  SER A 176      50.695 -21.463 -11.505  1.00 85.73           H  
ATOM   2778  C   SER A 176      51.663 -23.087 -12.499  1.00 85.73           C  
ATOM   2779  CB  SER A 176      51.416 -20.783 -13.395  1.00 85.73           C  
ATOM   2780  HB2 SER A 176      51.364 -19.725 -13.140  1.00 85.73           H  
ATOM   2781  HB3 SER A 176      52.272 -20.950 -14.048  1.00 85.73           H  
ATOM   2782  O   SER A 176      52.633 -23.520 -13.119  1.00 85.73           O  
ATOM   2783  OG  SER A 176      50.231 -21.165 -14.064  1.00 85.73           O  
ATOM   2784  HG  SER A 176      49.494 -20.845 -13.537  1.00 85.73           H  
ATOM   2785  N   ASP A 177      50.593 -23.839 -12.243  1.00 83.03           N  
ATOM   2786  H   ASP A 177      49.880 -23.482 -11.623  1.00 83.03           H  
ATOM   2787  CA  ASP A 177      50.460 -25.241 -12.677  1.00 83.03           C  
ATOM   2788  HA  ASP A 177      51.323 -25.798 -12.312  1.00 83.03           H  
ATOM   2789  C   ASP A 177      50.419 -25.400 -14.212  1.00 83.03           C  
ATOM   2790  CB  ASP A 177      49.204 -25.855 -12.043  1.00 83.03           C  
ATOM   2791  HB2 ASP A 177      48.324 -25.390 -12.489  1.00 83.03           H  
ATOM   2792  HB3 ASP A 177      49.175 -26.921 -12.268  1.00 83.03           H  
ATOM   2793  O   ASP A 177      50.592 -26.500 -14.732  1.00 83.03           O  
ATOM   2794  CG  ASP A 177      49.164 -25.669 -10.525  1.00 83.03           C  
ATOM   2795  OD1 ASP A 177      50.206 -25.917  -9.879  1.00 83.03           O  
ATOM   2796  OD2 ASP A 177      48.108 -25.201 -10.047  1.00 83.03           O  
ATOM   2797  N   LEU A 178      50.234 -24.300 -14.957  1.00 78.66           N  
ATOM   2798  H   LEU A 178      50.155 -23.421 -14.466  1.00 78.66           H  
ATOM   2799  CA  LEU A 178      50.320 -24.259 -16.425  1.00 78.66           C  
ATOM   2800  HA  LEU A 178      50.015 -25.232 -16.809  1.00 78.66           H  
ATOM   2801  C   LEU A 178      51.761 -24.052 -16.946  1.00 78.66           C  
ATOM   2802  CB  LEU A 178      49.343 -23.201 -16.976  1.00 78.66           C  
ATOM   2803  HB2 LEU A 178      49.670 -22.221 -16.629  1.00 78.66           H  
ATOM   2804  HB3 LEU A 178      49.412 -23.209 -18.064  1.00 78.66           H  
ATOM   2805  O   LEU A 178      51.963 -23.875 -18.150  1.00 78.66           O  
ATOM   2806  CG  LEU A 178      47.865 -23.394 -16.586  1.00 78.66           C  
ATOM   2807  HG  LEU A 178      47.760 -23.301 -15.505  1.00 78.66           H  
ATOM   2808  CD1 LEU A 178      47.026 -22.297 -17.248  1.00 78.66           C  
ATOM   2809 HD11 LEU A 178      47.418 -21.320 -16.966  1.00 78.66           H  
ATOM   2810 HD12 LEU A 178      47.083 -22.398 -18.331  1.00 78.66           H  
ATOM   2811 HD13 LEU A 178      45.986 -22.387 -16.933  1.00 78.66           H  
ATOM   2812  CD2 LEU A 178      47.294 -24.745 -17.020  1.00 78.66           C  
ATOM   2813 HD21 LEU A 178      47.437 -24.889 -18.091  1.00 78.66           H  
ATOM   2814 HD22 LEU A 178      46.231 -24.797 -16.782  1.00 78.66           H  
ATOM   2815 HD23 LEU A 178      47.798 -25.547 -16.480  1.00 78.66           H  
ATOM   2816  N   GLY A 179      52.762 -24.073 -16.060  1.00 78.68           N  
ATOM   2817  H   GLY A 179      52.521 -24.156 -15.082  1.00 78.68           H  
ATOM   2818  CA  GLY A 179      54.186 -23.987 -16.390  1.00 78.68           C  
ATOM   2819  HA2 GLY A 179      54.376 -24.544 -17.307  1.00 78.68           H  
ATOM   2820  HA3 GLY A 179      54.752 -24.462 -15.588  1.00 78.68           H  
ATOM   2821  C   GLY A 179      54.727 -22.563 -16.567  1.00 78.68           C  
ATOM   2822  O   GLY A 179      54.001 -21.573 -16.480  1.00 78.68           O  
ATOM   2823  N   GLU A 180      56.034 -22.464 -16.847  1.00 77.95           N  
ATOM   2824  H   GLU A 180      56.554 -23.328 -16.902  1.00 77.95           H  
ATOM   2825  CA  GLU A 180      56.845 -21.229 -16.790  1.00 77.95           C  
ATOM   2826  HA  GLU A 180      56.917 -20.903 -15.752  1.00 77.95           H  
ATOM   2827  C   GLU A 180      56.328 -20.032 -17.610  1.00 77.95           C  
ATOM   2828  CB  GLU A 180      58.260 -21.518 -17.315  1.00 77.95           C  
ATOM   2829  HB2 GLU A 180      58.811 -20.577 -17.301  1.00 77.95           H  
ATOM   2830  HB3 GLU A 180      58.185 -21.852 -18.350  1.00 77.95           H  
ATOM   2831  O   GLU A 180      56.738 -18.894 -17.373  1.00 77.95           O  
ATOM   2832  CG  GLU A 180      59.075 -22.546 -16.517  1.00 77.95           C  
ATOM   2833  HG2 GLU A 180      58.572 -23.512 -16.567  1.00 77.95           H  
ATOM   2834  HG3 GLU A 180      59.108 -22.227 -15.475  1.00 77.95           H  
ATOM   2835  CD  GLU A 180      60.513 -22.686 -17.057  1.00 77.95           C  
ATOM   2836  OE1 GLU A 180      61.250 -23.534 -16.511  1.00 77.95           O  
ATOM   2837  OE2 GLU A 180      60.873 -21.952 -18.012  1.00 77.95           O  
ATOM   2838  N   HIS A 181      55.447 -20.263 -18.587  1.00 82.13           N  
ATOM   2839  H   HIS A 181      55.126 -21.213 -18.702  1.00 82.13           H  
ATOM   2840  CA  HIS A 181      54.814 -19.209 -19.383  1.00 82.13           C  
ATOM   2841  HA  HIS A 181      55.598 -18.540 -19.739  1.00 82.13           H  
ATOM   2842  C   HIS A 181      53.818 -18.351 -18.577  1.00 82.13           C  
ATOM   2843  CB  HIS A 181      54.123 -19.854 -20.595  1.00 82.13           C  
ATOM   2844  HB2 HIS A 181      53.681 -19.070 -21.211  1.00 82.13           H  
ATOM   2845  HB3 HIS A 181      53.316 -20.495 -20.241  1.00 82.13           H  
ATOM   2846  O   HIS A 181      53.447 -17.254 -19.015  1.00 82.13           O  
ATOM   2847  CG  HIS A 181      55.047 -20.675 -21.461  1.00 82.13           C  
ATOM   2848  CD2 HIS A 181      54.911 -22.000 -21.782  1.00 82.13           C  
ATOM   2849  HD2 HIS A 181      54.108 -22.651 -21.467  1.00 82.13           H  
ATOM   2850  ND1 HIS A 181      56.212 -20.241 -22.047  1.00 82.13           N  
ATOM   2851  HD1 HIS A 181      56.624 -19.324 -21.951  1.00 82.13           H  
ATOM   2852  CE1 HIS A 181      56.769 -21.277 -22.690  1.00 82.13           C  
ATOM   2853  HE1 HIS A 181      57.716 -21.254 -23.210  1.00 82.13           H  
ATOM   2854  NE2 HIS A 181      56.003 -22.367 -22.577  1.00 82.13           N  
ATOM   2855  N   TYR A 182      53.392 -18.833 -17.408  1.00 85.59           N  
ATOM   2856  H   TYR A 182      53.765 -19.715 -17.084  1.00 85.59           H  
ATOM   2857  CA  TYR A 182      52.338 -18.241 -16.597  1.00 85.59           C  
ATOM   2858  HA  TYR A 182      52.030 -17.308 -17.069  1.00 85.59           H  
ATOM   2859  C   TYR A 182      52.798 -17.909 -15.172  1.00 85.59           C  
ATOM   2860  CB  TYR A 182      51.125 -19.182 -16.581  1.00 85.59           C  
ATOM   2861  HB2 TYR A 182      51.443 -20.143 -16.177  1.00 85.59           H  
ATOM   2862  HB3 TYR A 182      50.374 -18.772 -15.906  1.00 85.59           H  
ATOM   2863  O   TYR A 182      53.618 -18.602 -14.578  1.00 85.59           O  
ATOM   2864  CG  TYR A 182      50.486 -19.424 -17.935  1.00 85.59           C  
ATOM   2865  CD1 TYR A 182      49.467 -18.573 -18.404  1.00 85.59           C  
ATOM   2866  HD1 TYR A 182      49.135 -17.751 -17.786  1.00 85.59           H  
ATOM   2867  CD2 TYR A 182      50.904 -20.516 -18.719  1.00 85.59           C  
ATOM   2868  HD2 TYR A 182      51.665 -21.187 -18.347  1.00 85.59           H  
ATOM   2869  CE1 TYR A 182      48.873 -18.805 -19.661  1.00 85.59           C  
ATOM   2870  HE1 TYR A 182      48.078 -18.163 -20.011  1.00 85.59           H  
ATOM   2871  CE2 TYR A 182      50.326 -20.744 -19.981  1.00 85.59           C  
ATOM   2872  HE2 TYR A 182      50.639 -21.588 -20.579  1.00 85.59           H  
ATOM   2873  OH  TYR A 182      48.750 -20.115 -21.672  1.00 85.59           O  
ATOM   2874  HH  TYR A 182      48.001 -19.542 -21.849  1.00 85.59           H  
ATOM   2875  CZ  TYR A 182      49.312 -19.888 -20.456  1.00 85.59           C  
ATOM   2876  N   THR A 183      52.201 -16.864 -14.597  1.00 88.82           N  
ATOM   2877  H   THR A 183      51.558 -16.329 -15.163  1.00 88.82           H  
ATOM   2878  CA  THR A 183      52.283 -16.533 -13.165  1.00 88.82           C  
ATOM   2879  HA  THR A 183      52.956 -17.222 -12.654  1.00 88.82           H  
ATOM   2880  C   THR A 183      50.894 -16.652 -12.551  1.00 88.82           C  
ATOM   2881  CB  THR A 183      52.816 -15.110 -12.961  1.00 88.82           C  
ATOM   2882  HB  THR A 183      52.128 -14.392 -13.408  1.00 88.82           H  
ATOM   2883  O   THR A 183      49.940 -16.095 -13.098  1.00 88.82           O  
ATOM   2884  CG2 THR A 183      53.013 -14.759 -11.489  1.00 88.82           C  
ATOM   2885 HG21 THR A 183      53.558 -13.818 -11.407  1.00 88.82           H  
ATOM   2886 HG22 THR A 183      52.051 -14.654 -10.988  1.00 88.82           H  
ATOM   2887 HG23 THR A 183      53.586 -15.547 -10.998  1.00 88.82           H  
ATOM   2888  OG1 THR A 183      54.068 -14.967 -13.581  1.00 88.82           O  
ATOM   2889  HG1 THR A 183      53.952 -15.125 -14.521  1.00 88.82           H  
ATOM   2890  N   TYR A 184      50.748 -17.345 -11.425  1.00 89.82           N  
ATOM   2891  H   TYR A 184      51.566 -17.713 -10.959  1.00 89.82           H  
ATOM   2892  CA  TYR A 184      49.477 -17.426 -10.708  1.00 89.82           C  
ATOM   2893  HA  TYR A 184      48.664 -17.462 -11.434  1.00 89.82           H  
ATOM   2894  C   TYR A 184      49.277 -16.190  -9.823  1.00 89.82           C  
ATOM   2895  CB  TYR A 184      49.423 -18.721  -9.894  1.00 89.82           C  
ATOM   2896  HB2 TYR A 184      50.226 -18.709  -9.157  1.00 89.82           H  
ATOM   2897  HB3 TYR A 184      49.602 -19.564 -10.562  1.00 89.82           H  
ATOM   2898  O   TYR A 184      50.193 -15.769  -9.118  1.00 89.82           O  
ATOM   2899  CG  TYR A 184      48.098 -18.953  -9.193  1.00 89.82           C  
ATOM   2900  CD1 TYR A 184      48.030 -18.958  -7.786  1.00 89.82           C  
ATOM   2901  HD1 TYR A 184      48.928 -18.802  -7.207  1.00 89.82           H  
ATOM   2902  CD2 TYR A 184      46.937 -19.194  -9.953  1.00 89.82           C  
ATOM   2903  HD2 TYR A 184      46.996 -19.220 -11.031  1.00 89.82           H  
ATOM   2904  CE1 TYR A 184      46.807 -19.231  -7.140  1.00 89.82           C  
ATOM   2905  HE1 TYR A 184      46.761 -19.278  -6.062  1.00 89.82           H  
ATOM   2906  CE2 TYR A 184      45.713 -19.459  -9.314  1.00 89.82           C  
ATOM   2907  HE2 TYR A 184      44.826 -19.689  -9.886  1.00 89.82           H  
ATOM   2908  OH  TYR A 184      44.468 -19.778  -7.304  1.00 89.82           O  
ATOM   2909  HH  TYR A 184      44.551 -19.904  -6.356  1.00 89.82           H  
ATOM   2910  CZ  TYR A 184      45.650 -19.494  -7.907  1.00 89.82           C  
ATOM   2911  N   CYS A 185      48.082 -15.596  -9.836  1.00 91.07           N  
ATOM   2912  H   CYS A 185      47.374 -15.955 -10.461  1.00 91.07           H  
ATOM   2913  CA  CYS A 185      47.727 -14.516  -8.916  1.00 91.07           C  
ATOM   2914  HA  CYS A 185      48.634 -14.111  -8.467  1.00 91.07           H  
ATOM   2915  C   CYS A 185      46.845 -15.036  -7.775  1.00 91.07           C  
ATOM   2916  CB  CYS A 185      47.061 -13.375  -9.690  1.00 91.07           C  
ATOM   2917  HB2 CYS A 185      46.160 -13.751 -10.174  1.00 91.07           H  
ATOM   2918  HB3 CYS A 185      47.744 -12.999 -10.451  1.00 91.07           H  
ATOM   2919  O   CYS A 185      45.654 -15.284  -7.973  1.00 91.07           O  
ATOM   2920  SG  CYS A 185      46.638 -12.041  -8.524  1.00 91.07           S  
ATOM   2921  HG  CYS A 185      47.863 -11.517  -8.422  1.00 91.07           H  
ATOM   2922  N   ARG A 186      47.399 -15.100  -6.559  1.00 84.86           N  
ATOM   2923  H   ARG A 186      48.378 -14.864  -6.490  1.00 84.86           H  
ATOM   2924  CA  ARG A 186      46.707 -15.540  -5.332  1.00 84.86           C  
ATOM   2925  HA  ARG A 186      46.272 -16.522  -5.515  1.00 84.86           H  
ATOM   2926  C   ARG A 186      45.527 -14.649  -4.920  1.00 84.86           C  
ATOM   2927  CB  ARG A 186      47.721 -15.668  -4.177  1.00 84.86           C  
ATOM   2928  HB2 ARG A 186      48.173 -14.698  -3.970  1.00 84.86           H  
ATOM   2929  HB3 ARG A 186      47.183 -15.991  -3.285  1.00 84.86           H  
ATOM   2930  O   ARG A 186      44.656 -15.101  -4.186  1.00 84.86           O  
ATOM   2931  CG  ARG A 186      48.823 -16.697  -4.486  1.00 84.86           C  
ATOM   2932  HG2 ARG A 186      49.499 -16.306  -5.246  1.00 84.86           H  
ATOM   2933  HG3 ARG A 186      48.352 -17.595  -4.884  1.00 84.86           H  
ATOM   2934  CD  ARG A 186      49.629 -17.115  -3.250  1.00 84.86           C  
ATOM   2935  HD2 ARG A 186      48.933 -17.394  -2.459  1.00 84.86           H  
ATOM   2936  HD3 ARG A 186      50.206 -18.001  -3.516  1.00 84.86           H  
ATOM   2937  NE  ARG A 186      50.564 -16.079  -2.759  1.00 84.86           N  
ATOM   2938  HE  ARG A 186      50.791 -15.306  -3.369  1.00 84.86           H  
ATOM   2939  NH1 ARG A 186      51.138 -17.173  -0.823  1.00 84.86           N  
ATOM   2940 HH11 ARG A 186      51.677 -17.219   0.029  1.00 84.86           H  
ATOM   2941 HH12 ARG A 186      50.591 -17.960  -1.142  1.00 84.86           H  
ATOM   2942  NH2 ARG A 186      52.098 -15.230  -1.293  1.00 84.86           N  
ATOM   2943 HH21 ARG A 186      52.587 -15.251  -0.410  1.00 84.86           H  
ATOM   2944 HH22 ARG A 186      52.193 -14.421  -1.889  1.00 84.86           H  
ATOM   2945  CZ  ARG A 186      51.261 -16.162  -1.638  1.00 84.86           C  
ATOM   2946  N   SER A 187      45.461 -13.411  -5.415  1.00 80.06           N  
ATOM   2947  H   SER A 187      46.258 -13.068  -5.933  1.00 80.06           H  
ATOM   2948  CA  SER A 187      44.321 -12.504  -5.198  1.00 80.06           C  
ATOM   2949  HA  SER A 187      43.795 -12.808  -4.294  1.00 80.06           H  
ATOM   2950  C   SER A 187      43.274 -12.541  -6.313  1.00 80.06           C  
ATOM   2951  CB  SER A 187      44.804 -11.070  -4.970  1.00 80.06           C  
ATOM   2952  HB2 SER A 187      43.953 -10.429  -4.737  1.00 80.06           H  
ATOM   2953  HB3 SER A 187      45.291 -10.699  -5.871  1.00 80.06           H  
ATOM   2954  O   SER A 187      42.170 -12.047  -6.119  1.00 80.06           O  
ATOM   2955  OG  SER A 187      45.717 -11.041  -3.896  1.00 80.06           O  
ATOM   2956  HG  SER A 187      45.263 -11.346  -3.106  1.00 80.06           H  
ATOM   2957  N   CYS A 188      43.574 -13.127  -7.476  1.00 84.66           N  
ATOM   2958  H   CYS A 188      44.485 -13.552  -7.576  1.00 84.66           H  
ATOM   2959  CA  CYS A 188      42.641 -13.216  -8.607  1.00 84.66           C  
ATOM   2960  HA  CYS A 188      41.688 -12.765  -8.328  1.00 84.66           H  
ATOM   2961  C   CYS A 188      42.277 -14.647  -9.015  1.00 84.66           C  
ATOM   2962  CB  CYS A 188      43.188 -12.413  -9.794  1.00 84.66           C  
ATOM   2963  HB2 CYS A 188      42.649 -12.690 -10.700  1.00 84.66           H  
ATOM   2964  HB3 CYS A 188      44.246 -12.635  -9.934  1.00 84.66           H  
ATOM   2965  O   CYS A 188      41.447 -14.792  -9.908  1.00 84.66           O  
ATOM   2966  SG  CYS A 188      42.948 -10.643  -9.486  1.00 84.66           S  
ATOM   2967  HG  CYS A 188      44.154 -10.262  -9.917  1.00 84.66           H  
ATOM   2968  N   GLU A 189      42.880 -15.662  -8.386  1.00 84.21           N  
ATOM   2969  H   GLU A 189      43.587 -15.442  -7.699  1.00 84.21           H  
ATOM   2970  CA  GLU A 189      42.656 -17.096  -8.645  1.00 84.21           C  
ATOM   2971  HA  GLU A 189      43.454 -17.646  -8.145  1.00 84.21           H  
ATOM   2972  C   GLU A 189      42.796 -17.436 -10.137  1.00 84.21           C  
ATOM   2973  CB  GLU A 189      41.338 -17.557  -8.006  1.00 84.21           C  
ATOM   2974  HB2 GLU A 189      41.159 -18.606  -8.243  1.00 84.21           H  
ATOM   2975  HB3 GLU A 189      40.537 -16.966  -8.450  1.00 84.21           H  
ATOM   2976  O   GLU A 189      42.002 -18.164 -10.730  1.00 84.21           O  
ATOM   2977  CG  GLU A 189      41.364 -17.403  -6.472  1.00 84.21           C  
ATOM   2978  HG2 GLU A 189      41.931 -16.514  -6.192  1.00 84.21           H  
ATOM   2979  HG3 GLU A 189      41.883 -18.262  -6.046  1.00 84.21           H  
ATOM   2980  CD  GLU A 189      39.970 -17.259  -5.848  1.00 84.21           C  
ATOM   2981  OE1 GLU A 189      39.870 -17.514  -4.631  1.00 84.21           O  
ATOM   2982  OE2 GLU A 189      39.052 -16.751  -6.548  1.00 84.21           O  
ATOM   2983  N   ARG A 190      43.797 -16.824 -10.782  1.00 83.94           N  
ATOM   2984  H   ARG A 190      44.433 -16.271 -10.225  1.00 83.94           H  
ATOM   2985  CA  ARG A 190      43.975 -16.863 -12.235  1.00 83.94           C  
ATOM   2986  HA  ARG A 190      43.505 -17.777 -12.598  1.00 83.94           H  
ATOM   2987  C   ARG A 190      45.446 -16.912 -12.627  1.00 83.94           C  
ATOM   2988  CB  ARG A 190      43.243 -15.662 -12.869  1.00 83.94           C  
ATOM   2989  HB2 ARG A 190      42.189 -15.709 -12.594  1.00 83.94           H  
ATOM   2990  HB3 ARG A 190      43.662 -14.733 -12.483  1.00 83.94           H  
ATOM   2991  O   ARG A 190      46.265 -16.157 -12.105  1.00 83.94           O  
ATOM   2992  CG  ARG A 190      43.360 -15.678 -14.399  1.00 83.94           C  
ATOM   2993  HG2 ARG A 190      43.040 -16.654 -14.766  1.00 83.94           H  
ATOM   2994  HG3 ARG A 190      44.404 -15.522 -14.671  1.00 83.94           H  
ATOM   2995  CD  ARG A 190      42.539 -14.596 -15.104  1.00 83.94           C  
ATOM   2996  HD2 ARG A 190      41.492 -14.713 -14.826  1.00 83.94           H  
ATOM   2997  HD3 ARG A 190      42.891 -13.614 -14.789  1.00 83.94           H  
ATOM   2998  NE  ARG A 190      42.690 -14.743 -16.564  1.00 83.94           N  
ATOM   2999  HE  ARG A 190      43.400 -15.392 -16.871  1.00 83.94           H  
ATOM   3000  NH1 ARG A 190      41.006 -13.332 -17.282  1.00 83.94           N  
ATOM   3001 HH11 ARG A 190      40.416 -13.019 -18.040  1.00 83.94           H  
ATOM   3002 HH12 ARG A 190      40.912 -12.890 -16.378  1.00 83.94           H  
ATOM   3003  NH2 ARG A 190      41.994 -14.684 -18.721  1.00 83.94           N  
ATOM   3004 HH21 ARG A 190      42.600 -15.456 -18.959  1.00 83.94           H  
ATOM   3005 HH22 ARG A 190      41.242 -14.407 -19.336  1.00 83.94           H  
ATOM   3006  CZ  ARG A 190      41.904 -14.247 -17.504  1.00 83.94           C  
ATOM   3007  N   ASN A 191      45.733 -17.735 -13.632  1.00 87.07           N  
ATOM   3008  H   ASN A 191      44.995 -18.339 -13.964  1.00 87.07           H  
ATOM   3009  CA  ASN A 191      47.003 -17.764 -14.350  1.00 87.07           C  
ATOM   3010  HA  ASN A 191      47.815 -17.645 -13.633  1.00 87.07           H  
ATOM   3011  C   ASN A 191      47.094 -16.601 -15.354  1.00 87.07           C  
ATOM   3012  CB  ASN A 191      47.144 -19.147 -15.009  1.00 87.07           C  
ATOM   3013  HB2 ASN A 191      48.045 -19.173 -15.623  1.00 87.07           H  
ATOM   3014  HB3 ASN A 191      46.286 -19.349 -15.650  1.00 87.07           H  
ATOM   3015  O   ASN A 191      46.227 -16.426 -16.215  1.00 87.07           O  
ATOM   3016  CG  ASN A 191      47.277 -20.229 -13.953  1.00 87.07           C  
ATOM   3017  ND2 ASN A 191      46.517 -21.294 -14.009  1.00 87.07           N  
ATOM   3018 HD21 ASN A 191      46.654 -21.980 -13.280  1.00 87.07           H  
ATOM   3019 HD22 ASN A 191      45.910 -21.481 -14.794  1.00 87.07           H  
ATOM   3020  OD1 ASN A 191      48.068 -20.103 -13.037  1.00 87.07           O  
ATOM   3021  N   LEU A 192      48.151 -15.801 -15.236  1.00 86.12           N  
ATOM   3022  H   LEU A 192      48.800 -15.999 -14.488  1.00 86.12           H  
ATOM   3023  CA  LEU A 192      48.476 -14.656 -16.084  1.00 86.12           C  
ATOM   3024  HA  LEU A 192      47.594 -14.334 -16.639  1.00 86.12           H  
ATOM   3025  C   LEU A 192      49.570 -15.068 -17.071  1.00 86.12           C  
ATOM   3026  CB  LEU A 192      48.980 -13.497 -15.196  1.00 86.12           C  
ATOM   3027  HB2 LEU A 192      49.932 -13.795 -14.757  1.00 86.12           H  
ATOM   3028  HB3 LEU A 192      49.171 -12.632 -15.831  1.00 86.12           H  
ATOM   3029  O   LEU A 192      50.626 -15.510 -16.631  1.00 86.12           O  
ATOM   3030  CG  LEU A 192      48.055 -13.074 -14.040  1.00 86.12           C  
ATOM   3031  HG  LEU A 192      47.866 -13.923 -13.383  1.00 86.12           H  
ATOM   3032  CD1 LEU A 192      48.746 -11.986 -13.219  1.00 86.12           C  
ATOM   3033 HD11 LEU A 192      48.109 -11.694 -12.384  1.00 86.12           H  
ATOM   3034 HD12 LEU A 192      48.956 -11.115 -13.840  1.00 86.12           H  
ATOM   3035 HD13 LEU A 192      49.682 -12.378 -12.821  1.00 86.12           H  
ATOM   3036  CD2 LEU A 192      46.715 -12.536 -14.545  1.00 86.12           C  
ATOM   3037 HD21 LEU A 192      46.878 -11.669 -15.185  1.00 86.12           H  
ATOM   3038 HD22 LEU A 192      46.103 -12.256 -13.688  1.00 86.12           H  
ATOM   3039 HD23 LEU A 192      46.192 -13.315 -15.099  1.00 86.12           H  
ATOM   3040  N   ASN A 193      49.362 -14.911 -18.384  1.00 86.20           N  
ATOM   3041  H   ASN A 193      48.487 -14.521 -18.704  1.00 86.20           H  
ATOM   3042  CA  ASN A 193      50.448 -15.101 -19.354  1.00 86.20           C  
ATOM   3043  HA  ASN A 193      50.979 -16.023 -19.117  1.00 86.20           H  
ATOM   3044  C   ASN A 193      51.441 -13.939 -19.212  1.00 86.20           C  
ATOM   3045  CB  ASN A 193      49.889 -15.248 -20.783  1.00 86.20           C  
ATOM   3046  HB2 ASN A 193      49.347 -14.344 -21.061  1.00 86.20           H  
ATOM   3047  HB3 ASN A 193      49.200 -16.092 -20.806  1.00 86.20           H  
ATOM   3048  O   ASN A 193      51.167 -12.821 -19.646  1.00 86.20           O  
ATOM   3049  CG  ASN A 193      50.972 -15.490 -21.836  1.00 86.20           C  
ATOM   3050  ND2 ASN A 193      50.596 -15.957 -23.003  1.00 86.20           N  
ATOM   3051 HD21 ASN A 193      49.631 -16.192 -23.188  1.00 86.20           H  
ATOM   3052 HD22 ASN A 193      51.332 -16.145 -23.668  1.00 86.20           H  
ATOM   3053  OD1 ASN A 193      52.155 -15.249 -21.654  1.00 86.20           O  
ATOM   3054  N   THR A 194      52.576 -14.219 -18.579  1.00 83.71           N  
ATOM   3055  H   THR A 194      52.687 -15.149 -18.201  1.00 83.71           H  
ATOM   3056  CA  THR A 194      53.669 -13.270 -18.335  1.00 83.71           C  
ATOM   3057  HA  THR A 194      53.305 -12.254 -18.492  1.00 83.71           H  
ATOM   3058  C   THR A 194      54.832 -13.454 -19.305  1.00 83.71           C  
ATOM   3059  CB  THR A 194      54.160 -13.382 -16.882  1.00 83.71           C  
ATOM   3060  HB  THR A 194      55.133 -12.903 -16.780  1.00 83.71           H  
ATOM   3061  O   THR A 194      55.766 -12.654 -19.300  1.00 83.71           O  
ATOM   3062  CG2 THR A 194      53.183 -12.688 -15.936  1.00 83.71           C  
ATOM   3063 HG21 THR A 194      53.602 -12.697 -14.929  1.00 83.71           H  
ATOM   3064 HG22 THR A 194      53.039 -11.652 -16.243  1.00 83.71           H  
ATOM   3065 HG23 THR A 194      52.224 -13.208 -15.937  1.00 83.71           H  
ATOM   3066  OG1 THR A 194      54.251 -14.733 -16.464  1.00 83.71           O  
ATOM   3067  HG1 THR A 194      55.012 -15.140 -16.886  1.00 83.71           H  
ATOM   3068  N   PHE A 195      54.790 -14.474 -20.167  1.00 81.73           N  
ATOM   3069  H   PHE A 195      53.975 -15.071 -20.158  1.00 81.73           H  
ATOM   3070  CA  PHE A 195      55.938 -14.914 -20.959  1.00 81.73           C  
ATOM   3071  HA  PHE A 195      56.742 -15.160 -20.265  1.00 81.73           H  
ATOM   3072  C   PHE A 195      56.483 -13.868 -21.940  1.00 81.73           C  
ATOM   3073  CB  PHE A 195      55.536 -16.182 -21.717  1.00 81.73           C  
ATOM   3074  HB2 PHE A 195      54.970 -16.831 -21.050  1.00 81.73           H  
ATOM   3075  HB3 PHE A 195      54.870 -15.909 -22.536  1.00 81.73           H  
ATOM   3076  O   PHE A 195      57.663 -13.905 -22.292  1.00 81.73           O  
ATOM   3077  CG  PHE A 195      56.705 -16.985 -22.247  1.00 81.73           C  
ATOM   3078  CD1 PHE A 195      56.772 -17.319 -23.613  1.00 81.73           C  
ATOM   3079  HD1 PHE A 195      56.006 -16.971 -24.290  1.00 81.73           H  
ATOM   3080  CD2 PHE A 195      57.687 -17.464 -21.358  1.00 81.73           C  
ATOM   3081  HD2 PHE A 195      57.630 -17.234 -20.305  1.00 81.73           H  
ATOM   3082  CE1 PHE A 195      57.801 -18.157 -24.081  1.00 81.73           C  
ATOM   3083  HE1 PHE A 195      57.808 -18.459 -25.117  1.00 81.73           H  
ATOM   3084  CE2 PHE A 195      58.721 -18.290 -21.827  1.00 81.73           C  
ATOM   3085  HE2 PHE A 195      59.446 -18.686 -21.132  1.00 81.73           H  
ATOM   3086  CZ  PHE A 195      58.769 -18.650 -23.184  1.00 81.73           C  
ATOM   3087  HZ  PHE A 195      59.530 -19.341 -23.515  1.00 81.73           H  
ATOM   3088  N   HIS A 196      55.636 -12.935 -22.384  1.00 75.43           N  
ATOM   3089  H   HIS A 196      54.684 -12.983 -22.050  1.00 75.43           H  
ATOM   3090  CA  HIS A 196      55.975 -11.962 -23.424  1.00 75.43           C  
ATOM   3091  HA  HIS A 196      56.830 -12.335 -23.988  1.00 75.43           H  
ATOM   3092  C   HIS A 196      56.398 -10.582 -22.891  1.00 75.43           C  
ATOM   3093  CB  HIS A 196      54.800 -11.858 -24.405  1.00 75.43           C  
ATOM   3094  HB2 HIS A 196      53.901 -11.562 -23.865  1.00 75.43           H  
ATOM   3095  HB3 HIS A 196      55.021 -11.084 -25.140  1.00 75.43           H  
ATOM   3096  O   HIS A 196      57.162  -9.899 -23.573  1.00 75.43           O  
ATOM   3097  CG  HIS A 196      54.535 -13.149 -25.143  1.00 75.43           C  
ATOM   3098  CD2 HIS A 196      53.655 -14.135 -24.781  1.00 75.43           C  
ATOM   3099  HD2 HIS A 196      53.016 -14.128 -23.910  1.00 75.43           H  
ATOM   3100  ND1 HIS A 196      55.156 -13.567 -26.299  1.00 75.43           N  
ATOM   3101  HD1 HIS A 196      55.836 -13.043 -26.832  1.00 75.43           H  
ATOM   3102  CE1 HIS A 196      54.653 -14.768 -26.631  1.00 75.43           C  
ATOM   3103  HE1 HIS A 196      54.924 -15.338 -27.508  1.00 75.43           H  
ATOM   3104  NE2 HIS A 196      53.743 -15.159 -25.729  1.00 75.43           N  
ATOM   3105  N   LYS A 197      55.921 -10.142 -21.712  1.00 77.90           N  
ATOM   3106  H   LYS A 197      55.219 -10.693 -21.238  1.00 77.90           H  
ATOM   3107  CA  LYS A 197      56.254  -8.809 -21.152  1.00 77.90           C  
ATOM   3108  HA  LYS A 197      57.185  -8.485 -21.617  1.00 77.90           H  
ATOM   3109  C   LYS A 197      56.565  -8.809 -19.641  1.00 77.90           C  
ATOM   3110  CB  LYS A 197      55.182  -7.748 -21.520  1.00 77.90           C  
ATOM   3111  HB2 LYS A 197      55.659  -6.769 -21.491  1.00 77.90           H  
ATOM   3112  HB3 LYS A 197      54.408  -7.741 -20.752  1.00 77.90           H  
ATOM   3113  O   LYS A 197      56.908  -7.759 -19.095  1.00 77.90           O  
ATOM   3114  CG  LYS A 197      54.512  -7.911 -22.901  1.00 77.90           C  
ATOM   3115  HG2 LYS A 197      55.264  -7.786 -23.680  1.00 77.90           H  
ATOM   3116  HG3 LYS A 197      54.083  -8.910 -22.981  1.00 77.90           H  
ATOM   3117  CD  LYS A 197      53.366  -6.916 -23.130  1.00 77.90           C  
ATOM   3118  HD2 LYS A 197      52.625  -7.057 -22.344  1.00 77.90           H  
ATOM   3119  HD3 LYS A 197      53.748  -5.895 -23.091  1.00 77.90           H  
ATOM   3120  CE  LYS A 197      52.731  -7.198 -24.502  1.00 77.90           C  
ATOM   3121  HE2 LYS A 197      52.538  -8.269 -24.564  1.00 77.90           H  
ATOM   3122  HE3 LYS A 197      53.449  -6.948 -25.283  1.00 77.90           H  
ATOM   3123  NZ  LYS A 197      51.458  -6.460 -24.704  1.00 77.90           N  
ATOM   3124  HZ1 LYS A 197      51.606  -5.461 -24.692  1.00 77.90           H  
ATOM   3125  HZ2 LYS A 197      51.032  -6.713 -25.585  1.00 77.90           H  
ATOM   3126  HZ3 LYS A 197      50.799  -6.702 -23.977  1.00 77.90           H  
ATOM   3127  N   GLY A 198      56.503  -9.958 -18.961  1.00 81.21           N  
ATOM   3128  H   GLY A 198      56.170 -10.779 -19.446  1.00 81.21           H  
ATOM   3129  CA  GLY A 198      56.976 -10.172 -17.586  1.00 81.21           C  
ATOM   3130  HA2 GLY A 198      56.663 -11.162 -17.254  1.00 81.21           H  
ATOM   3131  HA3 GLY A 198      58.066 -10.156 -17.583  1.00 81.21           H  
ATOM   3132  C   GLY A 198      56.447  -9.153 -16.570  1.00 81.21           C  
ATOM   3133  O   GLY A 198      55.242  -9.003 -16.375  1.00 81.21           O  
ATOM   3134  N   LEU A 199      57.362  -8.392 -15.957  1.00 82.70           N  
ATOM   3135  H   LEU A 199      58.331  -8.579 -16.175  1.00 82.70           H  
ATOM   3136  CA  LEU A 199      57.069  -7.325 -14.983  1.00 82.70           C  
ATOM   3137  HA  LEU A 199      56.552  -7.768 -14.133  1.00 82.70           H  
ATOM   3138  C   LEU A 199      56.153  -6.195 -15.504  1.00 82.70           C  
ATOM   3139  CB  LEU A 199      58.402  -6.707 -14.512  1.00 82.70           C  
ATOM   3140  HB2 LEU A 199      58.196  -5.771 -13.993  1.00 82.70           H  
ATOM   3141  HB3 LEU A 199      58.999  -6.468 -15.393  1.00 82.70           H  
ATOM   3142  O   LEU A 199      55.689  -5.378 -14.705  1.00 82.70           O  
ATOM   3143  CG  LEU A 199      59.233  -7.586 -13.561  1.00 82.70           C  
ATOM   3144  HG  LEU A 199      59.362  -8.577 -13.996  1.00 82.70           H  
ATOM   3145  CD1 LEU A 199      60.613  -6.954 -13.371  1.00 82.70           C  
ATOM   3146 HD11 LEU A 199      60.517  -5.965 -12.924  1.00 82.70           H  
ATOM   3147 HD12 LEU A 199      61.210  -7.581 -12.708  1.00 82.70           H  
ATOM   3148 HD13 LEU A 199      61.124  -6.878 -14.330  1.00 82.70           H  
ATOM   3149  CD2 LEU A 199      58.581  -7.706 -12.184  1.00 82.70           C  
ATOM   3150 HD21 LEU A 199      58.403  -6.722 -11.751  1.00 82.70           H  
ATOM   3151 HD22 LEU A 199      57.640  -8.250 -12.259  1.00 82.70           H  
ATOM   3152 HD23 LEU A 199      59.231  -8.271 -11.515  1.00 82.70           H  
ATOM   3153  N   VAL A 200      55.918  -6.096 -16.817  1.00 83.24           N  
ATOM   3154  H   VAL A 200      56.342  -6.772 -17.436  1.00 83.24           H  
ATOM   3155  CA  VAL A 200      54.925  -5.170 -17.391  1.00 83.24           C  
ATOM   3156  HA  VAL A 200      54.941  -4.235 -16.831  1.00 83.24           H  
ATOM   3157  C   VAL A 200      53.516  -5.746 -17.258  1.00 83.24           C  
ATOM   3158  CB  VAL A 200      55.243  -4.838 -18.862  1.00 83.24           C  
ATOM   3159  HB  VAL A 200      55.185  -5.753 -19.451  1.00 83.24           H  
ATOM   3160  O   VAL A 200      52.602  -5.021 -16.874  1.00 83.24           O  
ATOM   3161  CG1 VAL A 200      54.252  -3.827 -19.453  1.00 83.24           C  
ATOM   3162 HG11 VAL A 200      54.246  -2.914 -18.858  1.00 83.24           H  
ATOM   3163 HG12 VAL A 200      54.533  -3.587 -20.478  1.00 83.24           H  
ATOM   3164 HG13 VAL A 200      53.246  -4.249 -19.467  1.00 83.24           H  
ATOM   3165  CG2 VAL A 200      56.652  -4.246 -19.010  1.00 83.24           C  
ATOM   3166 HG21 VAL A 200      57.401  -4.978 -18.709  1.00 83.24           H  
ATOM   3167 HG22 VAL A 200      56.836  -3.989 -20.053  1.00 83.24           H  
ATOM   3168 HG23 VAL A 200      56.749  -3.350 -18.397  1.00 83.24           H  
ATOM   3169  N   ASP A 201      53.337  -7.047 -17.500  1.00 84.87           N  
ATOM   3170  H   ASP A 201      54.136  -7.627 -17.711  1.00 84.87           H  
ATOM   3171  CA  ASP A 201      52.040  -7.714 -17.351  1.00 84.87           C  
ATOM   3172  HA  ASP A 201      51.280  -7.109 -17.846  1.00 84.87           H  
ATOM   3173  C   ASP A 201      51.622  -7.809 -15.876  1.00 84.87           C  
ATOM   3174  CB  ASP A 201      52.064  -9.088 -18.042  1.00 84.87           C  
ATOM   3175  HB2 ASP A 201      51.145  -9.621 -17.799  1.00 84.87           H  
ATOM   3176  HB3 ASP A 201      52.905  -9.671 -17.666  1.00 84.87           H  
ATOM   3177  O   ASP A 201      50.453  -7.593 -15.562  1.00 84.87           O  
ATOM   3178  CG  ASP A 201      52.154  -8.959 -19.567  1.00 84.87           C  
ATOM   3179  OD1 ASP A 201      51.379  -8.139 -20.129  1.00 84.87           O  
ATOM   3180  OD2 ASP A 201      53.020  -9.631 -20.170  1.00 84.87           O  
ATOM   3181  N   LEU A 202      52.575  -8.010 -14.956  1.00 87.42           N  
ATOM   3182  H   LEU A 202      53.502  -8.242 -15.282  1.00 87.42           H  
ATOM   3183  CA  LEU A 202      52.304  -7.995 -13.511  1.00 87.42           C  
ATOM   3184  HA  LEU A 202      51.450  -8.647 -13.324  1.00 87.42           H  
ATOM   3185  C   LEU A 202      51.885  -6.605 -12.994  1.00 87.42           C  
ATOM   3186  CB  LEU A 202      53.517  -8.545 -12.738  1.00 87.42           C  
ATOM   3187  HB2 LEU A 202      53.316  -8.445 -11.672  1.00 87.42           H  
ATOM   3188  HB3 LEU A 202      54.388  -7.933 -12.972  1.00 87.42           H  
ATOM   3189  O   LEU A 202      50.913  -6.502 -12.246  1.00 87.42           O  
ATOM   3190  CG  LEU A 202      53.850 -10.023 -13.027  1.00 87.42           C  
ATOM   3191  HG  LEU A 202      54.037 -10.154 -14.093  1.00 87.42           H  
ATOM   3192  CD1 LEU A 202      55.112 -10.418 -12.266  1.00 87.42           C  
ATOM   3193 HD11 LEU A 202      55.329 -11.469 -12.453  1.00 87.42           H  
ATOM   3194 HD12 LEU A 202      54.967 -10.280 -11.195  1.00 87.42           H  
ATOM   3195 HD13 LEU A 202      55.960  -9.824 -12.607  1.00 87.42           H  
ATOM   3196  CD2 LEU A 202      52.737 -10.979 -12.597  1.00 87.42           C  
ATOM   3197 HD21 LEU A 202      51.822 -10.784 -13.157  1.00 87.42           H  
ATOM   3198 HD22 LEU A 202      52.554 -10.879 -11.527  1.00 87.42           H  
ATOM   3199 HD23 LEU A 202      53.043 -12.005 -12.798  1.00 87.42           H  
ATOM   3200  N   ARG A 203      52.537  -5.519 -13.445  1.00 86.35           N  
ATOM   3201  H   ARG A 203      53.320  -5.656 -14.068  1.00 86.35           H  
ATOM   3202  CA  ARG A 203      52.089  -4.144 -13.132  1.00 86.35           C  
ATOM   3203  HA  ARG A 203      51.933  -4.063 -12.056  1.00 86.35           H  
ATOM   3204  C   ARG A 203      50.721  -3.837 -13.736  1.00 86.35           C  
ATOM   3205  CB  ARG A 203      53.126  -3.096 -13.568  1.00 86.35           C  
ATOM   3206  HB2 ARG A 203      53.589  -3.386 -14.511  1.00 86.35           H  
ATOM   3207  HB3 ARG A 203      52.626  -2.137 -13.705  1.00 86.35           H  
ATOM   3208  O   ARG A 203      49.827  -3.392 -13.022  1.00 86.35           O  
ATOM   3209  CG  ARG A 203      54.181  -2.929 -12.472  1.00 86.35           C  
ATOM   3210  HG2 ARG A 203      54.697  -3.879 -12.331  1.00 86.35           H  
ATOM   3211  HG3 ARG A 203      53.677  -2.660 -11.544  1.00 86.35           H  
ATOM   3212  CD  ARG A 203      55.208  -1.843 -12.789  1.00 86.35           C  
ATOM   3213  HD2 ARG A 203      54.735  -1.038 -13.351  1.00 86.35           H  
ATOM   3214  HD3 ARG A 203      55.556  -1.440 -11.838  1.00 86.35           H  
ATOM   3215  NE  ARG A 203      56.350  -2.402 -13.536  1.00 86.35           N  
ATOM   3216  HE  ARG A 203      56.175  -3.267 -14.027  1.00 86.35           H  
ATOM   3217  NH1 ARG A 203      57.915  -0.853 -12.872  1.00 86.35           N  
ATOM   3218 HH11 ARG A 203      57.185  -0.337 -12.402  1.00 86.35           H  
ATOM   3219 HH12 ARG A 203      58.870  -0.524 -12.839  1.00 86.35           H  
ATOM   3220  NH2 ARG A 203      58.536  -2.592 -14.125  1.00 86.35           N  
ATOM   3221 HH21 ARG A 203      59.486  -2.253 -14.089  1.00 86.35           H  
ATOM   3222 HH22 ARG A 203      58.304  -3.443 -14.618  1.00 86.35           H  
ATOM   3223  CZ  ARG A 203      57.589  -1.945 -13.508  1.00 86.35           C  
ATOM   3224  N   ARG A 204      50.518  -4.170 -15.014  1.00 85.13           N  
ATOM   3225  H   ARG A 204      51.299  -4.533 -15.540  1.00 85.13           H  
ATOM   3226  CA  ARG A 204      49.215  -4.039 -15.685  1.00 85.13           C  
ATOM   3227  HA  ARG A 204      48.919  -2.991 -15.656  1.00 85.13           H  
ATOM   3228  C   ARG A 204      48.114  -4.809 -14.945  1.00 85.13           C  
ATOM   3229  CB  ARG A 204      49.378  -4.474 -17.154  1.00 85.13           C  
ATOM   3230  HB2 ARG A 204      50.150  -3.852 -17.607  1.00 85.13           H  
ATOM   3231  HB3 ARG A 204      49.707  -5.512 -17.190  1.00 85.13           H  
ATOM   3232  O   ARG A 204      46.987  -4.330 -14.886  1.00 85.13           O  
ATOM   3233  CG  ARG A 204      48.089  -4.332 -17.977  1.00 85.13           C  
ATOM   3234  HG2 ARG A 204      47.374  -5.098 -17.675  1.00 85.13           H  
ATOM   3235  HG3 ARG A 204      47.651  -3.355 -17.771  1.00 85.13           H  
ATOM   3236  CD  ARG A 204      48.329  -4.431 -19.494  1.00 85.13           C  
ATOM   3237  HD2 ARG A 204      49.052  -3.667 -19.781  1.00 85.13           H  
ATOM   3238  HD3 ARG A 204      47.387  -4.192 -19.988  1.00 85.13           H  
ATOM   3239  NE  ARG A 204      48.823  -5.758 -19.943  1.00 85.13           N  
ATOM   3240  HE  ARG A 204      49.590  -6.168 -19.429  1.00 85.13           H  
ATOM   3241  NH1 ARG A 204      47.432  -6.088 -21.768  1.00 85.13           N  
ATOM   3242 HH11 ARG A 204      46.911  -5.250 -21.553  1.00 85.13           H  
ATOM   3243 HH12 ARG A 204      47.149  -6.648 -22.560  1.00 85.13           H  
ATOM   3244  NH2 ARG A 204      48.998  -7.578 -21.302  1.00 85.13           N  
ATOM   3245 HH21 ARG A 204      49.818  -7.879 -20.794  1.00 85.13           H  
ATOM   3246 HH22 ARG A 204      48.600  -8.187 -22.003  1.00 85.13           H  
ATOM   3247  CZ  ARG A 204      48.410  -6.463 -20.988  1.00 85.13           C  
ATOM   3248  N   HIS A 205      48.430  -5.960 -14.345  1.00 90.20           N  
ATOM   3249  H   HIS A 205      49.353  -6.342 -14.497  1.00 90.20           H  
ATOM   3250  CA  HIS A 205      47.488  -6.733 -13.537  1.00 90.20           C  
ATOM   3251  HA  HIS A 205      46.562  -6.826 -14.104  1.00 90.20           H  
ATOM   3252  C   HIS A 205      47.128  -6.056 -12.204  1.00 90.20           C  
ATOM   3253  CB  HIS A 205      48.023  -8.152 -13.308  1.00 90.20           C  
ATOM   3254  HB2 HIS A 205      48.225  -8.624 -14.270  1.00 90.20           H  
ATOM   3255  HB3 HIS A 205      48.954  -8.115 -12.742  1.00 90.20           H  
ATOM   3256  O   HIS A 205      45.937  -5.924 -11.908  1.00 90.20           O  
ATOM   3257  CG  HIS A 205      47.023  -8.987 -12.557  1.00 90.20           C  
ATOM   3258  CD2 HIS A 205      47.036  -9.276 -11.218  1.00 90.20           C  
ATOM   3259  HD2 HIS A 205      47.799  -8.984 -10.511  1.00 90.20           H  
ATOM   3260  ND1 HIS A 205      45.849  -9.483 -13.071  1.00 90.20           N  
ATOM   3261  HD1 HIS A 205      45.550  -9.420 -14.034  1.00 90.20           H  
ATOM   3262  CE1 HIS A 205      45.171 -10.065 -12.072  1.00 90.20           C  
ATOM   3263  HE1 HIS A 205      44.210 -10.547 -12.176  1.00 90.20           H  
ATOM   3264  NE2 HIS A 205      45.848  -9.957 -10.920  1.00 90.20           N  
ATOM   3265  N   VAL A 206      48.117  -5.596 -11.422  1.00 86.42           N  
ATOM   3266  H   VAL A 206      49.072  -5.736 -11.720  1.00 86.42           H  
ATOM   3267  CA  VAL A 206      47.875  -4.965 -10.104  1.00 86.42           C  
ATOM   3268  HA  VAL A 206      47.282  -5.670  -9.523  1.00 86.42           H  
ATOM   3269  C   VAL A 206      47.045  -3.680 -10.218  1.00 86.42           C  
ATOM   3270  CB  VAL A 206      49.202  -4.730  -9.341  1.00 86.42           C  
ATOM   3271  HB  VAL A 206      49.919  -5.482  -9.670  1.00 86.42           H  
ATOM   3272  O   VAL A 206      46.286  -3.323  -9.317  1.00 86.42           O  
ATOM   3273  CG1 VAL A 206      49.863  -3.359  -9.540  1.00 86.42           C  
ATOM   3274 HG11 VAL A 206      49.243  -2.566  -9.123  1.00 86.42           H  
ATOM   3275 HG12 VAL A 206      50.831  -3.345  -9.039  1.00 86.42           H  
ATOM   3276 HG13 VAL A 206      50.024  -3.169 -10.601  1.00 86.42           H  
ATOM   3277  CG2 VAL A 206      49.001  -4.924  -7.838  1.00 86.42           C  
ATOM   3278 HG21 VAL A 206      48.276  -4.205  -7.456  1.00 86.42           H  
ATOM   3279 HG22 VAL A 206      48.632  -5.932  -7.650  1.00 86.42           H  
ATOM   3280 HG23 VAL A 206      49.947  -4.796  -7.312  1.00 86.42           H  
ATOM   3281  N   GLU A 207      47.136  -2.999 -11.361  1.00 83.54           N  
ATOM   3282  H   GLU A 207      47.837  -3.284 -12.030  1.00 83.54           H  
ATOM   3283  CA  GLU A 207      46.356  -1.801 -11.655  1.00 83.54           C  
ATOM   3284  HA  GLU A 207      46.354  -1.181 -10.759  1.00 83.54           H  
ATOM   3285  C   GLU A 207      44.881  -2.083 -11.997  1.00 83.54           C  
ATOM   3286  CB  GLU A 207      47.049  -0.999 -12.764  1.00 83.54           C  
ATOM   3287  HB2 GLU A 207      46.366  -0.232 -13.129  1.00 83.54           H  
ATOM   3288  HB3 GLU A 207      47.306  -1.666 -13.587  1.00 83.54           H  
ATOM   3289  O   GLU A 207      44.066  -1.158 -11.929  1.00 83.54           O  
ATOM   3290  CG  GLU A 207      48.311  -0.307 -12.220  1.00 83.54           C  
ATOM   3291  HG2 GLU A 207      48.955  -1.049 -11.748  1.00 83.54           H  
ATOM   3292  HG3 GLU A 207      48.005   0.403 -11.451  1.00 83.54           H  
ATOM   3293  CD  GLU A 207      49.117   0.433 -13.297  1.00 83.54           C  
ATOM   3294  OE1 GLU A 207      50.220   0.908 -12.946  1.00 83.54           O  
ATOM   3295  OE2 GLU A 207      48.633   0.525 -14.447  1.00 83.54           O  
ATOM   3296  N   THR A 208      44.498  -3.329 -12.306  1.00 84.27           N  
ATOM   3297  H   THR A 208      45.192  -4.062 -12.283  1.00 84.27           H  
ATOM   3298  CA  THR A 208      43.113  -3.660 -12.679  1.00 84.27           C  
ATOM   3299  HA  THR A 208      42.823  -2.964 -13.466  1.00 84.27           H  
ATOM   3300  C   THR A 208      42.125  -3.482 -11.524  1.00 84.27           C  
ATOM   3301  CB  THR A 208      42.933  -5.079 -13.248  1.00 84.27           C  
ATOM   3302  HB  THR A 208      41.887  -5.184 -13.536  1.00 84.27           H  
ATOM   3303  O   THR A 208      42.400  -3.809 -10.368  1.00 84.27           O  
ATOM   3304  CG2 THR A 208      43.769  -5.361 -14.488  1.00 84.27           C  
ATOM   3305 HG21 THR A 208      43.521  -6.348 -14.880  1.00 84.27           H  
ATOM   3306 HG22 THR A 208      44.829  -5.332 -14.235  1.00 84.27           H  
ATOM   3307 HG23 THR A 208      43.565  -4.611 -15.252  1.00 84.27           H  
ATOM   3308  OG1 THR A 208      43.204  -6.074 -12.290  1.00 84.27           O  
ATOM   3309  HG1 THR A 208      44.148  -6.052 -12.115  1.00 84.27           H  
ATOM   3310  N   ASN A 209      40.903  -3.053 -11.852  1.00 74.31           N  
ATOM   3311  H   ASN A 209      40.746  -2.712 -12.790  1.00 74.31           H  
ATOM   3312  CA  ASN A 209      39.808  -2.966 -10.881  1.00 74.31           C  
ATOM   3313  HA  ASN A 209      40.124  -2.329 -10.056  1.00 74.31           H  
ATOM   3314  C   ASN A 209      39.458  -4.336 -10.265  1.00 74.31           C  
ATOM   3315  CB  ASN A 209      38.585  -2.318 -11.559  1.00 74.31           C  
ATOM   3316  HB2 ASN A 209      37.729  -2.389 -10.889  1.00 74.31           H  
ATOM   3317  HB3 ASN A 209      38.342  -2.853 -12.477  1.00 74.31           H  
ATOM   3318  O   ASN A 209      39.075  -4.388  -9.098  1.00 74.31           O  
ATOM   3319  CG  ASN A 209      38.784  -0.842 -11.872  1.00 74.31           C  
ATOM   3320  ND2 ASN A 209      38.006  -0.289 -12.771  1.00 74.31           N  
ATOM   3321 HD21 ASN A 209      38.159   0.693 -12.947  1.00 74.31           H  
ATOM   3322 HD22 ASN A 209      37.279  -0.813 -13.238  1.00 74.31           H  
ATOM   3323  OD1 ASN A 209      39.636  -0.170 -11.319  1.00 74.31           O  
ATOM   3324  N   LYS A 210      39.628  -5.444 -11.011  1.00 75.58           N  
ATOM   3325  H   LYS A 210      39.977  -5.331 -11.952  1.00 75.58           H  
ATOM   3326  CA  LYS A 210      39.388  -6.811 -10.511  1.00 75.58           C  
ATOM   3327  HA  LYS A 210      38.426  -6.809  -9.999  1.00 75.58           H  
ATOM   3328  C   LYS A 210      40.420  -7.204  -9.446  1.00 75.58           C  
ATOM   3329  CB  LYS A 210      39.298  -7.812 -11.687  1.00 75.58           C  
ATOM   3330  HB2 LYS A 210      38.669  -7.369 -12.459  1.00 75.58           H  
ATOM   3331  HB3 LYS A 210      40.288  -7.981 -12.112  1.00 75.58           H  
ATOM   3332  O   LYS A 210      40.020  -7.669  -8.382  1.00 75.58           O  
ATOM   3333  CG  LYS A 210      38.670  -9.166 -11.281  1.00 75.58           C  
ATOM   3334  HG2 LYS A 210      39.377  -9.723 -10.667  1.00 75.58           H  
ATOM   3335  HG3 LYS A 210      37.784  -8.963 -10.679  1.00 75.58           H  
ATOM   3336  CD  LYS A 210      38.238 -10.035 -12.487  1.00 75.58           C  
ATOM   3337  HD2 LYS A 210      39.119 -10.369 -13.035  1.00 75.58           H  
ATOM   3338  HD3 LYS A 210      37.623  -9.427 -13.150  1.00 75.58           H  
ATOM   3339  CE  LYS A 210      37.411 -11.252 -12.019  1.00 75.58           C  
ATOM   3340  HE2 LYS A 210      36.670 -10.894 -11.304  1.00 75.58           H  
ATOM   3341  HE3 LYS A 210      38.065 -11.949 -11.494  1.00 75.58           H  
ATOM   3342  NZ  LYS A 210      36.688 -11.959 -13.118  1.00 75.58           N  
ATOM   3343  HZ1 LYS A 210      36.133 -11.322 -13.672  1.00 75.58           H  
ATOM   3344  HZ2 LYS A 210      36.032 -12.626 -12.739  1.00 75.58           H  
ATOM   3345  HZ3 LYS A 210      37.312 -12.455 -13.739  1.00 75.58           H  
ATOM   3346  N   HIS A 211      41.708  -6.928  -9.680  1.00 85.91           N  
ATOM   3347  H   HIS A 211      41.984  -6.539 -10.570  1.00 85.91           H  
ATOM   3348  CA  HIS A 211      42.753  -7.141  -8.676  1.00 85.91           C  
ATOM   3349  HA  HIS A 211      42.698  -8.173  -8.327  1.00 85.91           H  
ATOM   3350  C   HIS A 211      42.537  -6.255  -7.443  1.00 85.91           C  
ATOM   3351  CB  HIS A 211      44.142  -6.929  -9.296  1.00 85.91           C  
ATOM   3352  HB2 HIS A 211      44.261  -5.889  -9.601  1.00 85.91           H  
ATOM   3353  HB3 HIS A 211      44.242  -7.561 -10.179  1.00 85.91           H  
ATOM   3354  O   HIS A 211      42.450  -6.771  -6.333  1.00 85.91           O  
ATOM   3355  CG  HIS A 211      45.239  -7.286  -8.331  1.00 85.91           C  
ATOM   3356  CD2 HIS A 211      45.709  -6.502  -7.312  1.00 85.91           C  
ATOM   3357  HD2 HIS A 211      45.404  -5.490  -7.092  1.00 85.91           H  
ATOM   3358  ND1 HIS A 211      45.859  -8.509  -8.224  1.00 85.91           N  
ATOM   3359  HD1 HIS A 211      45.779  -9.282  -8.869  1.00 85.91           H  
ATOM   3360  CE1 HIS A 211      46.660  -8.471  -7.147  1.00 85.91           C  
ATOM   3361  HE1 HIS A 211      47.258  -9.295  -6.789  1.00 85.91           H  
ATOM   3362  NE2 HIS A 211      46.603  -7.265  -6.564  1.00 85.91           N  
ATOM   3363  N   LYS A 212      42.354  -4.940  -7.631  1.00 78.71           N  
ATOM   3364  H   LYS A 212      42.448  -4.583  -8.572  1.00 78.71           H  
ATOM   3365  CA  LYS A 212      42.135  -3.981  -6.532  1.00 78.71           C  
ATOM   3366  HA  LYS A 212      43.009  -3.993  -5.881  1.00 78.71           H  
ATOM   3367  C   LYS A 212      40.955  -4.376  -5.636  1.00 78.71           C  
ATOM   3368  CB  LYS A 212      41.971  -2.564  -7.106  1.00 78.71           C  
ATOM   3369  HB2 LYS A 212      41.250  -2.589  -7.923  1.00 78.71           H  
ATOM   3370  HB3 LYS A 212      41.589  -1.901  -6.329  1.00 78.71           H  
ATOM   3371  O   LYS A 212      41.136  -4.477  -4.426  1.00 78.71           O  
ATOM   3372  CG  LYS A 212      43.314  -2.006  -7.603  1.00 78.71           C  
ATOM   3373  HG2 LYS A 212      43.942  -1.776  -6.742  1.00 78.71           H  
ATOM   3374  HG3 LYS A 212      43.823  -2.755  -8.210  1.00 78.71           H  
ATOM   3375  CD  LYS A 212      43.125  -0.747  -8.456  1.00 78.71           C  
ATOM   3376  HD2 LYS A 212      42.575  -1.020  -9.356  1.00 78.71           H  
ATOM   3377  HD3 LYS A 212      42.558   0.000  -7.900  1.00 78.71           H  
ATOM   3378  CE  LYS A 212      44.498  -0.185  -8.837  1.00 78.71           C  
ATOM   3379  HE2 LYS A 212      45.141  -1.023  -9.106  1.00 78.71           H  
ATOM   3380  HE3 LYS A 212      44.937   0.301  -7.965  1.00 78.71           H  
ATOM   3381  NZ  LYS A 212      44.402   0.759  -9.978  1.00 78.71           N  
ATOM   3382  HZ1 LYS A 212      44.089   0.252 -10.794  1.00 78.71           H  
ATOM   3383  HZ2 LYS A 212      45.304   1.153 -10.202  1.00 78.71           H  
ATOM   3384  HZ3 LYS A 212      43.742   1.500  -9.792  1.00 78.71           H  
ATOM   3385  N   LYS A 213      39.783  -4.690  -6.214  1.00 72.17           N  
ATOM   3386  H   LYS A 213      39.706  -4.601  -7.217  1.00 72.17           H  
ATOM   3387  CA  LYS A 213      38.615  -5.175  -5.450  1.00 72.17           C  
ATOM   3388  HA  LYS A 213      38.342  -4.426  -4.707  1.00 72.17           H  
ATOM   3389  C   LYS A 213      38.932  -6.452  -4.657  1.00 72.17           C  
ATOM   3390  CB  LYS A 213      37.406  -5.437  -6.372  1.00 72.17           C  
ATOM   3391  HB2 LYS A 213      37.739  -5.978  -7.258  1.00 72.17           H  
ATOM   3392  HB3 LYS A 213      36.724  -6.095  -5.833  1.00 72.17           H  
ATOM   3393  O   LYS A 213      38.558  -6.543  -3.491  1.00 72.17           O  
ATOM   3394  CG  LYS A 213      36.593  -4.197  -6.801  1.00 72.17           C  
ATOM   3395  HG2 LYS A 213      36.291  -3.640  -5.914  1.00 72.17           H  
ATOM   3396  HG3 LYS A 213      37.197  -3.552  -7.439  1.00 72.17           H  
ATOM   3397  CD  LYS A 213      35.332  -4.665  -7.561  1.00 72.17           C  
ATOM   3398  HD2 LYS A 213      35.642  -5.225  -8.443  1.00 72.17           H  
ATOM   3399  HD3 LYS A 213      34.779  -5.346  -6.915  1.00 72.17           H  
ATOM   3400  CE  LYS A 213      34.379  -3.539  -7.999  1.00 72.17           C  
ATOM   3401  HE2 LYS A 213      34.169  -2.901  -7.140  1.00 72.17           H  
ATOM   3402  HE3 LYS A 213      34.877  -2.933  -8.756  1.00 72.17           H  
ATOM   3403  NZ  LYS A 213      33.101  -4.095  -8.537  1.00 72.17           N  
ATOM   3404  HZ1 LYS A 213      32.490  -3.382  -8.910  1.00 72.17           H  
ATOM   3405  HZ2 LYS A 213      32.572  -4.574  -7.822  1.00 72.17           H  
ATOM   3406  HZ3 LYS A 213      33.261  -4.786  -9.257  1.00 72.17           H  
ATOM   3407  N   ARG A 214      39.598  -7.448  -5.258  1.00 75.69           N  
ATOM   3408  H   ARG A 214      39.915  -7.317  -6.208  1.00 75.69           H  
ATOM   3409  CA  ARG A 214      39.848  -8.742  -4.594  1.00 75.69           C  
ATOM   3410  HA  ARG A 214      38.953  -9.031  -4.043  1.00 75.69           H  
ATOM   3411  C   ARG A 214      40.953  -8.682  -3.531  1.00 75.69           C  
ATOM   3412  CB  ARG A 214      40.126  -9.844  -5.620  1.00 75.69           C  
ATOM   3413  HB2 ARG A 214      40.438 -10.717  -5.048  1.00 75.69           H  
ATOM   3414  HB3 ARG A 214      40.945  -9.541  -6.273  1.00 75.69           H  
ATOM   3415  O   ARG A 214      40.752  -9.221  -2.447  1.00 75.69           O  
ATOM   3416  CG  ARG A 214      38.907 -10.263  -6.463  1.00 75.69           C  
ATOM   3417  HG2 ARG A 214      38.560  -9.430  -7.075  1.00 75.69           H  
ATOM   3418  HG3 ARG A 214      38.105 -10.576  -5.795  1.00 75.69           H  
ATOM   3419  CD  ARG A 214      39.305 -11.443  -7.363  1.00 75.69           C  
ATOM   3420  HD2 ARG A 214      40.030 -11.097  -8.099  1.00 75.69           H  
ATOM   3421  HD3 ARG A 214      39.795 -12.181  -6.728  1.00 75.69           H  
ATOM   3422  NE  ARG A 214      38.157 -12.083  -8.052  1.00 75.69           N  
ATOM   3423  HE  ARG A 214      37.383 -11.490  -8.315  1.00 75.69           H  
ATOM   3424  NH1 ARG A 214      38.903 -14.260  -7.869  1.00 75.69           N  
ATOM   3425 HH11 ARG A 214      38.705 -15.245  -7.763  1.00 75.69           H  
ATOM   3426 HH12 ARG A 214      39.699 -13.965  -7.323  1.00 75.69           H  
ATOM   3427  NH2 ARG A 214      36.969 -13.855  -8.885  1.00 75.69           N  
ATOM   3428 HH21 ARG A 214      36.161 -13.285  -9.090  1.00 75.69           H  
ATOM   3429 HH22 ARG A 214      36.912 -14.860  -8.967  1.00 75.69           H  
ATOM   3430  CZ  ARG A 214      38.019 -13.389  -8.269  1.00 75.69           C  
ATOM   3431  N   ALA A 215      42.047  -7.961  -3.773  1.00 68.12           N  
ATOM   3432  H   ALA A 215      42.170  -7.556  -4.690  1.00 68.12           H  
ATOM   3433  CA  ALA A 215      43.086  -7.709  -2.768  1.00 68.12           C  
ATOM   3434  HA  ALA A 215      43.477  -8.663  -2.412  1.00 68.12           H  
ATOM   3435  C   ALA A 215      42.536  -6.946  -1.544  1.00 68.12           C  
ATOM   3436  CB  ALA A 215      44.227  -6.941  -3.447  1.00 68.12           C  
ATOM   3437  HB1 ALA A 215      45.012  -6.732  -2.720  1.00 68.12           H  
ATOM   3438  HB2 ALA A 215      43.860  -6.002  -3.860  1.00 68.12           H  
ATOM   3439  HB3 ALA A 215      44.652  -7.544  -4.249  1.00 68.12           H  
ATOM   3440  O   ALA A 215      42.950  -7.189  -0.413  1.00 68.12           O  
ATOM   3441  N   GLN A 216      41.548  -6.067  -1.754  1.00 63.22           N  
ATOM   3442  H   GLN A 216      41.307  -5.833  -2.706  1.00 63.22           H  
ATOM   3443  CA  GLN A 216      40.841  -5.375  -0.675  1.00 63.22           C  
ATOM   3444  HA  GLN A 216      41.584  -5.048   0.052  1.00 63.22           H  
ATOM   3445  C   GLN A 216      39.857  -6.300   0.075  1.00 63.22           C  
ATOM   3446  CB  GLN A 216      40.182  -4.123  -1.276  1.00 63.22           C  
ATOM   3447  HB2 GLN A 216      40.888  -3.678  -1.978  1.00 63.22           H  
ATOM   3448  HB3 GLN A 216      39.284  -4.404  -1.826  1.00 63.22           H  
ATOM   3449  O   GLN A 216      39.736  -6.185   1.293  1.00 63.22           O  
ATOM   3450  CG  GLN A 216      39.846  -3.037  -0.246  1.00 63.22           C  
ATOM   3451  HG2 GLN A 216      40.721  -2.858   0.379  1.00 63.22           H  
ATOM   3452  HG3 GLN A 216      39.030  -3.374   0.392  1.00 63.22           H  
ATOM   3453  CD  GLN A 216      39.451  -1.715  -0.910  1.00 63.22           C  
ATOM   3454  NE2 GLN A 216      39.454  -0.621  -0.180  1.00 63.22           N  
ATOM   3455 HE21 GLN A 216      39.671  -0.656   0.806  1.00 63.22           H  
ATOM   3456 HE22 GLN A 216      39.161   0.224  -0.648  1.00 63.22           H  
ATOM   3457  OE1 GLN A 216      39.135  -1.626  -2.086  1.00 63.22           O  
ATOM   3458  N   ARG A 217      39.217  -7.266  -0.610  1.00 54.75           N  
ATOM   3459  H   ARG A 217      39.336  -7.281  -1.613  1.00 54.75           H  
ATOM   3460  CA  ARG A 217      38.393  -8.324   0.019  1.00 54.75           C  
ATOM   3461  HA  ARG A 217      37.700  -7.859   0.721  1.00 54.75           H  
ATOM   3462  C   ARG A 217      39.225  -9.296   0.873  1.00 54.75           C  
ATOM   3463  CB  ARG A 217      37.575  -9.102  -1.036  1.00 54.75           C  
ATOM   3464  HB2 ARG A 217      38.241  -9.414  -1.841  1.00 54.75           H  
ATOM   3465  HB3 ARG A 217      37.188 -10.007  -0.567  1.00 54.75           H  
ATOM   3466  O   ARG A 217      38.775  -9.665   1.948  1.00 54.75           O  
ATOM   3467  CG  ARG A 217      36.370  -8.343  -1.633  1.00 54.75           C  
ATOM   3468  HG2 ARG A 217      36.694  -7.378  -2.023  1.00 54.75           H  
ATOM   3469  HG3 ARG A 217      35.633  -8.170  -0.850  1.00 54.75           H  
ATOM   3470  CD  ARG A 217      35.732  -9.169  -2.769  1.00 54.75           C  
ATOM   3471  HD2 ARG A 217      36.507  -9.377  -3.507  1.00 54.75           H  
ATOM   3472  HD3 ARG A 217      35.389 -10.118  -2.357  1.00 54.75           H  
ATOM   3473  NE  ARG A 217      34.590  -8.494  -3.439  1.00 54.75           N  
ATOM   3474  HE  ARG A 217      34.133  -7.749  -2.932  1.00 54.75           H  
ATOM   3475  NH1 ARG A 217      34.580  -9.757  -5.368  1.00 54.75           N  
ATOM   3476 HH11 ARG A 217      35.185 -10.449  -4.951  1.00 54.75           H  
ATOM   3477 HH12 ARG A 217      34.175  -9.908  -6.281  1.00 54.75           H  
ATOM   3478  NH2 ARG A 217      33.144  -8.118  -5.202  1.00 54.75           N  
ATOM   3479 HH21 ARG A 217      32.862  -8.426  -6.122  1.00 54.75           H  
ATOM   3480 HH22 ARG A 217      32.573  -7.469  -4.680  1.00 54.75           H  
ATOM   3481  CZ  ARG A 217      34.112  -8.785  -4.645  1.00 54.75           C  
ATOM   3482  N   GLN A 218      40.444  -9.662   0.461  1.00 52.56           N  
ATOM   3483  H   GLN A 218      40.748  -9.348  -0.449  1.00 52.56           H  
ATOM   3484  CA  GLN A 218      41.319 -10.596   1.203  1.00 52.56           C  
ATOM   3485  HA  GLN A 218      40.725 -11.473   1.458  1.00 52.56           H  
ATOM   3486  C   GLN A 218      41.835 -10.071   2.565  1.00 52.56           C  
ATOM   3487  CB  GLN A 218      42.480 -11.066   0.296  1.00 52.56           C  
ATOM   3488  HB2 GLN A 218      43.290 -11.458   0.910  1.00 52.56           H  
ATOM   3489  HB3 GLN A 218      42.867 -10.220  -0.273  1.00 52.56           H  
ATOM   3490  O   GLN A 218      42.527 -10.799   3.270  1.00 52.56           O  
ATOM   3491  CG  GLN A 218      42.040 -12.191  -0.658  1.00 52.56           C  
ATOM   3492  HG2 GLN A 218      41.233 -11.832  -1.297  1.00 52.56           H  
ATOM   3493  HG3 GLN A 218      41.656 -13.019  -0.063  1.00 52.56           H  
ATOM   3494  CD  GLN A 218      43.160 -12.720  -1.558  1.00 52.56           C  
ATOM   3495  NE2 GLN A 218      43.063 -13.955  -2.007  1.00 52.56           N  
ATOM   3496 HE21 GLN A 218      43.771 -14.303  -2.637  1.00 52.56           H  
ATOM   3497 HE22 GLN A 218      42.288 -14.547  -1.745  1.00 52.56           H  
ATOM   3498  OE1 GLN A 218      44.102 -12.025  -1.917  1.00 52.56           O  
ATOM   3499  N   ARG A 219      41.490  -8.837   2.966  1.00 49.24           N  
ATOM   3500  H   ARG A 219      40.906  -8.295   2.346  1.00 49.24           H  
ATOM   3501  CA  ARG A 219      41.835  -8.242   4.274  1.00 49.24           C  
ATOM   3502  HA  ARG A 219      42.558  -8.887   4.773  1.00 49.24           H  
ATOM   3503  C   ARG A 219      40.659  -8.167   5.266  1.00 49.24           C  
ATOM   3504  CB  ARG A 219      42.500  -6.868   4.062  1.00 49.24           C  
ATOM   3505  HB2 ARG A 219      41.833  -6.229   3.482  1.00 49.24           H  
ATOM   3506  HB3 ARG A 219      42.662  -6.399   5.032  1.00 49.24           H  
ATOM   3507  O   ARG A 219      40.760  -7.451   6.258  1.00 49.24           O  
ATOM   3508  CG  ARG A 219      43.863  -6.964   3.360  1.00 49.24           C  
ATOM   3509  HG2 ARG A 219      43.733  -7.339   2.345  1.00 49.24           H  
ATOM   3510  HG3 ARG A 219      44.503  -7.649   3.916  1.00 49.24           H  
ATOM   3511  CD  ARG A 219      44.520  -5.579   3.316  1.00 49.24           C  
ATOM   3512  HD2 ARG A 219      44.574  -5.191   4.333  1.00 49.24           H  
ATOM   3513  HD3 ARG A 219      43.897  -4.916   2.716  1.00 49.24           H  
ATOM   3514  NE  ARG A 219      45.877  -5.640   2.742  1.00 49.24           N  
ATOM   3515  HE  ARG A 219      46.154  -6.523   2.339  1.00 49.24           H  
ATOM   3516  NH1 ARG A 219      46.503  -3.477   3.193  1.00 49.24           N  
ATOM   3517 HH11 ARG A 219      47.211  -2.756   3.198  1.00 49.24           H  
ATOM   3518 HH12 ARG A 219      45.604  -3.326   3.626  1.00 49.24           H  
ATOM   3519  NH2 ARG A 219      47.950  -4.864   2.204  1.00 49.24           N  
ATOM   3520 HH21 ARG A 219      48.192  -5.769   1.828  1.00 49.24           H  
ATOM   3521 HH22 ARG A 219      48.646  -4.132   2.196  1.00 49.24           H  
ATOM   3522  CZ  ARG A 219      46.767  -4.663   2.715  1.00 49.24           C  
ATOM   3523  N   SER A 220      39.533  -8.836   5.007  1.00 49.21           N  
ATOM   3524  H   SER A 220      39.480  -9.420   4.185  1.00 49.21           H  
ATOM   3525  CA  SER A 220      38.346  -8.751   5.872  1.00 49.21           C  
ATOM   3526  HA  SER A 220      38.216  -7.710   6.166  1.00 49.21           H  
ATOM   3527  C   SER A 220      38.456  -9.585   7.157  1.00 49.21           C  
ATOM   3528  CB  SER A 220      37.088  -9.160   5.102  1.00 49.21           C  
ATOM   3529  HB2 SER A 220      36.221  -9.061   5.756  1.00 49.21           H  
ATOM   3530  HB3 SER A 220      36.958  -8.504   4.242  1.00 49.21           H  
ATOM   3531  O   SER A 220      38.736 -10.781   7.093  1.00 49.21           O  
ATOM   3532  OG  SER A 220      37.181 -10.497   4.658  1.00 49.21           O  
ATOM   3533  HG  SER A 220      37.581 -11.010   5.365  1.00 49.21           H  
ATOM   3534  N   GLU A 221      38.140  -8.965   8.297  1.00 56.44           N  
ATOM   3535  H   GLU A 221      37.977  -7.969   8.271  1.00 56.44           H  
ATOM   3536  CA  GLU A 221      37.984  -9.611   9.611  1.00 56.44           C  
ATOM   3537  HA  GLU A 221      38.938 -10.060   9.886  1.00 56.44           H  
ATOM   3538  C   GLU A 221      36.900 -10.720   9.596  1.00 56.44           C  
ATOM   3539  CB  GLU A 221      37.620  -8.535  10.663  1.00 56.44           C  
ATOM   3540  HB2 GLU A 221      36.690  -8.057  10.356  1.00 56.44           H  
ATOM   3541  HB3 GLU A 221      37.452  -9.014  11.627  1.00 56.44           H  
ATOM   3542  O   GLU A 221      35.946 -10.631   8.811  1.00 56.44           O  
ATOM   3543  CG  GLU A 221      38.709  -7.457  10.837  1.00 56.44           C  
ATOM   3544  HG2 GLU A 221      38.929  -7.013   9.866  1.00 56.44           H  
ATOM   3545  HG3 GLU A 221      39.618  -7.946  11.189  1.00 56.44           H  
ATOM   3546  CD  GLU A 221      38.319  -6.314  11.800  1.00 56.44           C  
ATOM   3547  OE1 GLU A 221      39.198  -5.892  12.581  1.00 56.44           O  
ATOM   3548  OE2 GLU A 221      37.179  -5.788  11.709  1.00 56.44           O  
ATOM   3549  N   PRO A 222      37.007 -11.758  10.454  1.00 63.56           N  
ATOM   3550  CA  PRO A 222      35.973 -12.785  10.590  1.00 63.56           C  
ATOM   3551  HA  PRO A 222      35.792 -13.243   9.617  1.00 63.56           H  
ATOM   3552  C   PRO A 222      34.646 -12.211  11.115  1.00 63.56           C  
ATOM   3553  CB  PRO A 222      36.557 -13.838  11.540  1.00 63.56           C  
ATOM   3554  HB2 PRO A 222      35.791 -14.320  12.147  1.00 63.56           H  
ATOM   3555  HB3 PRO A 222      37.109 -14.581  10.965  1.00 63.56           H  
ATOM   3556  O   PRO A 222      34.619 -11.258  11.893  1.00 63.56           O  
ATOM   3557  CG  PRO A 222      37.533 -13.033  12.398  1.00 63.56           C  
ATOM   3558  HG2 PRO A 222      38.324 -13.658  12.811  1.00 63.56           H  
ATOM   3559  HG3 PRO A 222      36.988 -12.524  13.193  1.00 63.56           H  
ATOM   3560  CD  PRO A 222      38.080 -12.002  11.410  1.00 63.56           C  
ATOM   3561  HD2 PRO A 222      38.363 -11.096  11.945  1.00 63.56           H  
ATOM   3562  HD3 PRO A 222      38.943 -12.415  10.887  1.00 63.56           H  
ATOM   3563  N   LEU A 223      33.531 -12.826  10.709  1.00 70.61           N  
ATOM   3564  H   LEU A 223      33.629 -13.639  10.119  1.00 70.61           H  
ATOM   3565  CA  LEU A 223      32.197 -12.523  11.239  1.00 70.61           C  
ATOM   3566  HA  LEU A 223      32.005 -11.459  11.102  1.00 70.61           H  
ATOM   3567  C   LEU A 223      32.112 -12.877  12.739  1.00 70.61           C  
ATOM   3568  CB  LEU A 223      31.149 -13.339  10.459  1.00 70.61           C  
ATOM   3569  HB2 LEU A 223      31.575 -14.311  10.211  1.00 70.61           H  
ATOM   3570  HB3 LEU A 223      30.291 -13.532  11.103  1.00 70.61           H  
ATOM   3571  O   LEU A 223      32.473 -13.999  13.090  1.00 70.61           O  
ATOM   3572  CG  LEU A 223      30.646 -12.645   9.185  1.00 70.61           C  
ATOM   3573  HG  LEU A 223      31.479 -12.159   8.678  1.00 70.61           H  
ATOM   3574  CD1 LEU A 223      30.050 -13.681   8.238  1.00 70.61           C  
ATOM   3575 HD11 LEU A 223      30.821 -14.381   7.917  1.00 70.61           H  
ATOM   3576 HD12 LEU A 223      29.635 -13.183   7.362  1.00 70.61           H  
ATOM   3577 HD13 LEU A 223      29.253 -14.228   8.743  1.00 70.61           H  
ATOM   3578  CD2 LEU A 223      29.562 -11.611   9.506  1.00 70.61           C  
ATOM   3579 HD21 LEU A 223      29.166 -11.181   8.587  1.00 70.61           H  
ATOM   3580 HD22 LEU A 223      29.976 -10.814  10.124  1.00 70.61           H  
ATOM   3581 HD23 LEU A 223      28.741 -12.085  10.043  1.00 70.61           H  
ATOM   3582  N   PRO A 224      31.594 -11.986  13.608  1.00 78.09           N  
ATOM   3583  CA  PRO A 224      31.467 -12.267  15.041  1.00 78.09           C  
ATOM   3584  HA  PRO A 224      32.302 -12.887  15.367  1.00 78.09           H  
ATOM   3585  C   PRO A 224      30.175 -13.004  15.442  1.00 78.09           C  
ATOM   3586  CB  PRO A 224      31.588 -10.903  15.724  1.00 78.09           C  
ATOM   3587  HB2 PRO A 224      32.642 -10.675  15.885  1.00 78.09           H  
ATOM   3588  HB3 PRO A 224      31.045 -10.856  16.668  1.00 78.09           H  
ATOM   3589  O   PRO A 224      30.047 -13.403  16.598  1.00 78.09           O  
ATOM   3590  CG  PRO A 224      31.015  -9.937  14.692  1.00 78.09           C  
ATOM   3591  HG2 PRO A 224      31.471  -8.954  14.803  1.00 78.09           H  
ATOM   3592  HG3 PRO A 224      29.931  -9.883  14.796  1.00 78.09           H  
ATOM   3593  CD  PRO A 224      31.373 -10.569  13.348  1.00 78.09           C  
ATOM   3594  HD2 PRO A 224      32.294 -10.122  12.976  1.00 78.09           H  
ATOM   3595  HD3 PRO A 224      30.565 -10.418  12.632  1.00 78.09           H  
ATOM   3596  N   CYS A 225      29.211 -13.199  14.534  1.00 79.76           N  
ATOM   3597  H   CYS A 225      29.392 -12.943  13.574  1.00 79.76           H  
ATOM   3598  CA  CYS A 225      28.048 -14.058  14.793  1.00 79.76           C  
ATOM   3599  HA  CYS A 225      27.596 -13.769  15.742  1.00 79.76           H  
ATOM   3600  C   CYS A 225      28.462 -15.536  14.921  1.00 79.76           C  
ATOM   3601  CB  CYS A 225      26.992 -13.853  13.696  1.00 79.76           C  
ATOM   3602  HB2 CYS A 225      26.686 -12.808  13.657  1.00 79.76           H  
ATOM   3603  HB3 CYS A 225      26.109 -14.445  13.938  1.00 79.76           H  
ATOM   3604  O   CYS A 225      29.503 -15.947  14.405  1.00 79.76           O  
ATOM   3605  SG  CYS A 225      27.639 -14.359  12.073  1.00 79.76           S  
ATOM   3606  HG  CYS A 225      27.891 -15.627  12.414  1.00 79.76           H  
ATOM   3607  N   SER A 226      27.649 -16.348  15.593  1.00 82.12           N  
ATOM   3608  H   SER A 226      26.795 -15.981  15.988  1.00 82.12           H  
ATOM   3609  CA  SER A 226      27.888 -17.791  15.717  1.00 82.12           C  
ATOM   3610  HA  SER A 226      28.897 -17.940  16.099  1.00 82.12           H  
ATOM   3611  C   SER A 226      27.775 -18.547  14.379  1.00 82.12           C  
ATOM   3612  CB  SER A 226      26.905 -18.378  16.730  1.00 82.12           C  
ATOM   3613  HB2 SER A 226      26.932 -17.810  17.659  1.00 82.12           H  
ATOM   3614  HB3 SER A 226      27.166 -19.416  16.939  1.00 82.12           H  
ATOM   3615  O   SER A 226      27.259 -18.044  13.377  1.00 82.12           O  
ATOM   3616  OG  SER A 226      25.616 -18.326  16.175  1.00 82.12           O  
ATOM   3617  HG  SER A 226      25.242 -17.475  16.415  1.00 82.12           H  
ATOM   3618  N   ASP A 227      28.214 -19.809  14.364  1.00 82.34           N  
ATOM   3619  H   ASP A 227      28.663 -20.188  15.185  1.00 82.34           H  
ATOM   3620  CA  ASP A 227      27.977 -20.699  13.219  1.00 82.34           C  
ATOM   3621  HA  ASP A 227      28.274 -20.180  12.307  1.00 82.34           H  
ATOM   3622  C   ASP A 227      26.489 -21.068  13.062  1.00 82.34           C  
ATOM   3623  CB  ASP A 227      28.860 -21.941  13.350  1.00 82.34           C  
ATOM   3624  HB2 ASP A 227      28.489 -22.577  14.154  1.00 82.34           H  
ATOM   3625  HB3 ASP A 227      29.880 -21.639  13.590  1.00 82.34           H  
ATOM   3626  O   ASP A 227      25.983 -21.170  11.945  1.00 82.34           O  
ATOM   3627  CG  ASP A 227      28.865 -22.701  12.027  1.00 82.34           C  
ATOM   3628  OD1 ASP A 227      29.706 -22.323  11.167  1.00 82.34           O  
ATOM   3629  OD2 ASP A 227      28.003 -23.603  11.894  1.00 82.34           O  
ATOM   3630  N   ALA A 228      25.753 -21.168  14.175  1.00 84.54           N  
ATOM   3631  H   ALA A 228      26.192 -20.974  15.063  1.00 84.54           H  
ATOM   3632  CA  ALA A 228      24.304 -21.352  14.170  1.00 84.54           C  
ATOM   3633  HA  ALA A 228      24.063 -22.239  13.583  1.00 84.54           H  
ATOM   3634  C   ALA A 228      23.577 -20.163  13.505  1.00 84.54           C  
ATOM   3635  CB  ALA A 228      23.858 -21.609  15.612  1.00 84.54           C  
ATOM   3636  HB1 ALA A 228      24.234 -22.573  15.953  1.00 84.54           H  
ATOM   3637  HB2 ALA A 228      22.769 -21.616  15.669  1.00 84.54           H  
ATOM   3638  HB3 ALA A 228      24.238 -20.827  16.270  1.00 84.54           H  
ATOM   3639  O   ALA A 228      22.691 -20.385  12.681  1.00 84.54           O  
ATOM   3640  N   ALA A 229      24.020 -18.920  13.731  1.00 86.58           N  
ATOM   3641  H   ALA A 229      24.690 -18.776  14.473  1.00 86.58           H  
ATOM   3642  CA  ALA A 229      23.551 -17.748  12.984  1.00 86.58           C  
ATOM   3643  HA  ALA A 229      22.468 -17.673  13.086  1.00 86.58           H  
ATOM   3644  C   ALA A 229      23.856 -17.827  11.481  1.00 86.58           C  
ATOM   3645  CB  ALA A 229      24.171 -16.488  13.587  1.00 86.58           C  
ATOM   3646  HB1 ALA A 229      23.781 -16.342  14.594  1.00 86.58           H  
ATOM   3647  HB2 ALA A 229      23.911 -15.624  12.975  1.00 86.58           H  
ATOM   3648  HB3 ALA A 229      25.256 -16.577  13.631  1.00 86.58           H  
ATOM   3649  O   ALA A 229      23.003 -17.491  10.661  1.00 86.58           O  
ATOM   3650  N   ILE A 230      25.038 -18.312  11.091  1.00 84.09           N  
ATOM   3651  H   ILE A 230      25.708 -18.560  11.805  1.00 84.09           H  
ATOM   3652  CA  ILE A 230      25.384 -18.508   9.673  1.00 84.09           C  
ATOM   3653  HA  ILE A 230      25.192 -17.575   9.142  1.00 84.09           H  
ATOM   3654  C   ILE A 230      24.470 -19.571   9.032  1.00 84.09           C  
ATOM   3655  CB  ILE A 230      26.891 -18.830   9.537  1.00 84.09           C  
ATOM   3656  HB  ILE A 230      27.133 -19.655  10.206  1.00 84.09           H  
ATOM   3657  O   ILE A 230      23.975 -19.359   7.922  1.00 84.09           O  
ATOM   3658  CG1 ILE A 230      27.750 -17.601   9.921  1.00 84.09           C  
ATOM   3659 HG12 ILE A 230      27.812 -16.923   9.070  1.00 84.09           H  
ATOM   3660 HG13 ILE A 230      27.282 -17.053  10.739  1.00 84.09           H  
ATOM   3661  CG2 ILE A 230      27.243 -19.257   8.100  1.00 84.09           C  
ATOM   3662 HG21 ILE A 230      26.753 -20.202   7.868  1.00 84.09           H  
ATOM   3663 HG22 ILE A 230      26.920 -18.494   7.392  1.00 84.09           H  
ATOM   3664 HG23 ILE A 230      28.318 -19.414   8.000  1.00 84.09           H  
ATOM   3665  CD1 ILE A 230      29.168 -17.970  10.380  1.00 84.09           C  
ATOM   3666 HD11 ILE A 230      29.132 -18.369  11.393  1.00 84.09           H  
ATOM   3667 HD12 ILE A 230      29.791 -17.076  10.384  1.00 84.09           H  
ATOM   3668 HD13 ILE A 230      29.607 -18.723   9.727  1.00 84.09           H  
ATOM   3669  N   ARG A 231      24.185 -20.677   9.737  1.00 82.56           N  
ATOM   3670  H   ARG A 231      24.650 -20.794  10.627  1.00 82.56           H  
ATOM   3671  CA  ARG A 231      23.222 -21.709   9.309  1.00 82.56           C  
ATOM   3672  HA  ARG A 231      23.468 -22.015   8.292  1.00 82.56           H  
ATOM   3673  C   ARG A 231      21.787 -21.164   9.227  1.00 82.56           C  
ATOM   3674  CB  ARG A 231      23.326 -22.949  10.228  1.00 82.56           C  
ATOM   3675  HB2 ARG A 231      22.468 -23.592  10.033  1.00 82.56           H  
ATOM   3676  HB3 ARG A 231      23.289 -22.643  11.274  1.00 82.56           H  
ATOM   3677  O   ARG A 231      21.096 -21.448   8.249  1.00 82.56           O  
ATOM   3678  CG  ARG A 231      24.606 -23.773   9.973  1.00 82.56           C  
ATOM   3679  HG2 ARG A 231      24.637 -24.019   8.911  1.00 82.56           H  
ATOM   3680  HG3 ARG A 231      25.490 -23.177  10.201  1.00 82.56           H  
ATOM   3681  CD  ARG A 231      24.662 -25.099  10.759  1.00 82.56           C  
ATOM   3682  HD2 ARG A 231      25.327 -25.779  10.227  1.00 82.56           H  
ATOM   3683  HD3 ARG A 231      23.669 -25.548  10.779  1.00 82.56           H  
ATOM   3684  NE  ARG A 231      25.196 -24.933  12.124  1.00 82.56           N  
ATOM   3685  HE  ARG A 231      26.045 -24.391  12.193  1.00 82.56           H  
ATOM   3686  NH1 ARG A 231      23.740 -26.322  13.324  1.00 82.56           N  
ATOM   3687 HH11 ARG A 231      23.439 -26.677  14.220  1.00 82.56           H  
ATOM   3688 HH12 ARG A 231      23.315 -26.753  12.515  1.00 82.56           H  
ATOM   3689  NH2 ARG A 231      25.247 -25.118  14.386  1.00 82.56           N  
ATOM   3690 HH21 ARG A 231      24.785 -25.426  15.230  1.00 82.56           H  
ATOM   3691 HH22 ARG A 231      26.037 -24.490  14.409  1.00 82.56           H  
ATOM   3692  CZ  ARG A 231      24.724 -25.463  13.249  1.00 82.56           C  
ATOM   3693  N   PHE A 232      21.366 -20.330  10.178  1.00 85.95           N  
ATOM   3694  H   PHE A 232      21.970 -20.191  10.976  1.00 85.95           H  
ATOM   3695  CA  PHE A 232      20.060 -19.659  10.198  1.00 85.95           C  
ATOM   3696  HA  PHE A 232      19.274 -20.408  10.098  1.00 85.95           H  
ATOM   3697  C   PHE A 232      19.874 -18.685   9.025  1.00 85.95           C  
ATOM   3698  CB  PHE A 232      19.884 -18.959  11.554  1.00 85.95           C  
ATOM   3699  HB2 PHE A 232      20.736 -18.302  11.730  1.00 85.95           H  
ATOM   3700  HB3 PHE A 232      19.887 -19.705  12.349  1.00 85.95           H  
ATOM   3701  O   PHE A 232      18.936 -18.840   8.243  1.00 85.95           O  
ATOM   3702  CG  PHE A 232      18.617 -18.137  11.665  1.00 85.95           C  
ATOM   3703  CD1 PHE A 232      18.675 -16.737  11.525  1.00 85.95           C  
ATOM   3704  HD1 PHE A 232      19.621 -16.244  11.363  1.00 85.95           H  
ATOM   3705  CD2 PHE A 232      17.379 -18.768  11.887  1.00 85.95           C  
ATOM   3706  HD2 PHE A 232      17.318 -19.841  11.999  1.00 85.95           H  
ATOM   3707  CE1 PHE A 232      17.501 -15.970  11.616  1.00 85.95           C  
ATOM   3708  HE1 PHE A 232      17.546 -14.894  11.535  1.00 85.95           H  
ATOM   3709  CE2 PHE A 232      16.205 -17.999  11.960  1.00 85.95           C  
ATOM   3710  HE2 PHE A 232      15.251 -18.480  12.116  1.00 85.95           H  
ATOM   3711  CZ  PHE A 232      16.267 -16.602  11.835  1.00 85.95           C  
ATOM   3712  HZ  PHE A 232      15.366 -16.013  11.919  1.00 85.95           H  
ATOM   3713  N   ILE A 233      20.803 -17.741   8.831  1.00 85.10           N  
ATOM   3714  H   ILE A 233      21.550 -17.664   9.506  1.00 85.10           H  
ATOM   3715  CA  ILE A 233      20.752 -16.769   7.724  1.00 85.10           C  
ATOM   3716  HA  ILE A 233      19.815 -16.218   7.789  1.00 85.10           H  
ATOM   3717  C   ILE A 233      20.759 -17.498   6.374  1.00 85.10           C  
ATOM   3718  CB  ILE A 233      21.922 -15.762   7.835  1.00 85.10           C  
ATOM   3719  HB  ILE A 233      22.852 -16.327   7.891  1.00 85.10           H  
ATOM   3720  O   ILE A 233      20.025 -17.120   5.462  1.00 85.10           O  
ATOM   3721  CG1 ILE A 233      21.787 -14.898   9.111  1.00 85.10           C  
ATOM   3722 HG12 ILE A 233      21.460 -15.510   9.951  1.00 85.10           H  
ATOM   3723 HG13 ILE A 233      21.029 -14.130   8.958  1.00 85.10           H  
ATOM   3724  CG2 ILE A 233      21.985 -14.840   6.599  1.00 85.10           C  
ATOM   3725 HG21 ILE A 233      22.739 -14.065   6.735  1.00 85.10           H  
ATOM   3726 HG22 ILE A 233      22.247 -15.411   5.708  1.00 85.10           H  
ATOM   3727 HG23 ILE A 233      21.017 -14.361   6.447  1.00 85.10           H  
ATOM   3728  CD1 ILE A 233      23.105 -14.236   9.528  1.00 85.10           C  
ATOM   3729 HD11 ILE A 233      23.878 -14.992   9.661  1.00 85.10           H  
ATOM   3730 HD12 ILE A 233      22.956 -13.718  10.475  1.00 85.10           H  
ATOM   3731 HD13 ILE A 233      23.428 -13.514   8.777  1.00 85.10           H  
ATOM   3732  N   HIS A 234      21.536 -18.579   6.243  1.00 79.41           N  
ATOM   3733  H   HIS A 234      22.137 -18.847   7.009  1.00 79.41           H  
ATOM   3734  CA  HIS A 234      21.496 -19.418   5.049  1.00 79.41           C  
ATOM   3735  HA  HIS A 234      21.652 -18.778   4.181  1.00 79.41           H  
ATOM   3736  C   HIS A 234      20.122 -20.086   4.869  1.00 79.41           C  
ATOM   3737  CB  HIS A 234      22.646 -20.430   5.094  1.00 79.41           C  
ATOM   3738  HB2 HIS A 234      23.570 -19.899   5.320  1.00 79.41           H  
ATOM   3739  HB3 HIS A 234      22.470 -21.149   5.894  1.00 79.41           H  
ATOM   3740  O   HIS A 234      19.554 -19.991   3.786  1.00 79.41           O  
ATOM   3741  CG  HIS A 234      22.843 -21.174   3.797  1.00 79.41           C  
ATOM   3742  CD2 HIS A 234      23.845 -20.970   2.888  1.00 79.41           C  
ATOM   3743  HD2 HIS A 234      24.630 -20.231   2.966  1.00 79.41           H  
ATOM   3744  ND1 HIS A 234      22.056 -22.191   3.306  1.00 79.41           N  
ATOM   3745  HD1 HIS A 234      21.185 -22.513   3.703  1.00 79.41           H  
ATOM   3746  CE1 HIS A 234      22.581 -22.593   2.137  1.00 79.41           C  
ATOM   3747  HE1 HIS A 234      22.163 -23.359   1.500  1.00 79.41           H  
ATOM   3748  NE2 HIS A 234      23.684 -21.886   1.847  1.00 79.41           N  
ATOM   3749  N   LYS A 235      19.541 -20.718   5.900  1.00 79.45           N  
ATOM   3750  H   LYS A 235      20.024 -20.751   6.786  1.00 79.45           H  
ATOM   3751  CA  LYS A 235      18.218 -21.365   5.793  1.00 79.45           C  
ATOM   3752  HA  LYS A 235      18.255 -22.096   4.985  1.00 79.45           H  
ATOM   3753  C   LYS A 235      17.104 -20.386   5.404  1.00 79.45           C  
ATOM   3754  CB  LYS A 235      17.875 -22.105   7.101  1.00 79.45           C  
ATOM   3755  HB2 LYS A 235      17.868 -21.400   7.933  1.00 79.45           H  
ATOM   3756  HB3 LYS A 235      18.639 -22.858   7.295  1.00 79.45           H  
ATOM   3757  O   LYS A 235      16.274 -20.736   4.571  1.00 79.45           O  
ATOM   3758  CG  LYS A 235      16.499 -22.791   7.005  1.00 79.45           C  
ATOM   3759  HG2 LYS A 235      16.491 -23.444   6.132  1.00 79.45           H  
ATOM   3760  HG3 LYS A 235      15.722 -22.036   6.884  1.00 79.45           H  
ATOM   3761  CD  LYS A 235      16.149 -23.617   8.244  1.00 79.45           C  
ATOM   3762  HD2 LYS A 235      16.911 -24.384   8.381  1.00 79.45           H  
ATOM   3763  HD3 LYS A 235      16.122 -22.967   9.119  1.00 79.45           H  
ATOM   3764  CE  LYS A 235      14.771 -24.262   8.040  1.00 79.45           C  
ATOM   3765  HE2 LYS A 235      14.780 -24.817   7.102  1.00 79.45           H  
ATOM   3766  HE3 LYS A 235      14.030 -23.466   7.961  1.00 79.45           H  
ATOM   3767  NZ  LYS A 235      14.414 -25.168   9.155  1.00 79.45           N  
ATOM   3768  HZ1 LYS A 235      13.499 -25.582   9.051  1.00 79.45           H  
ATOM   3769  HZ2 LYS A 235      14.392 -24.655  10.025  1.00 79.45           H  
ATOM   3770  HZ3 LYS A 235      15.107 -25.895   9.261  1.00 79.45           H  
ATOM   3771  N   HIS A 236      17.073 -19.197   6.004  1.00 74.78           N  
ATOM   3772  H   HIS A 236      17.769 -18.998   6.709  1.00 74.78           H  
ATOM   3773  CA  HIS A 236      15.956 -18.261   5.841  1.00 74.78           C  
ATOM   3774  HA  HIS A 236      15.053 -18.836   5.637  1.00 74.78           H  
ATOM   3775  C   HIS A 236      16.099 -17.315   4.638  1.00 74.78           C  
ATOM   3776  CB  HIS A 236      15.711 -17.526   7.168  1.00 74.78           C  
ATOM   3777  HB2 HIS A 236      16.650 -17.147   7.569  1.00 74.78           H  
ATOM   3778  HB3 HIS A 236      15.055 -16.675   6.986  1.00 74.78           H  
ATOM   3779  O   HIS A 236      15.081 -16.883   4.103  1.00 74.78           O  
ATOM   3780  CG  HIS A 236      15.044 -18.426   8.183  1.00 74.78           C  
ATOM   3781  CD2 HIS A 236      15.644 -19.387   8.952  1.00 74.78           C  
ATOM   3782  HD2 HIS A 236      16.703 -19.598   8.991  1.00 74.78           H  
ATOM   3783  ND1 HIS A 236      13.691 -18.508   8.427  1.00 74.78           N  
ATOM   3784  HD1 HIS A 236      12.981 -17.906   8.036  1.00 74.78           H  
ATOM   3785  CE1 HIS A 236      13.486 -19.492   9.320  1.00 74.78           C  
ATOM   3786  HE1 HIS A 236      12.525 -19.777   9.722  1.00 74.78           H  
ATOM   3787  NE2 HIS A 236      14.648 -20.080   9.646  1.00 74.78           N  
ATOM   3788  N   CYS A 237      17.320 -17.026   4.165  1.00 72.42           N  
ATOM   3789  H   CYS A 237      18.125 -17.356   4.679  1.00 72.42           H  
ATOM   3790  CA  CYS A 237      17.536 -16.072   3.068  1.00 72.42           C  
ATOM   3791  HA  CYS A 237      16.579 -15.637   2.779  1.00 72.42           H  
ATOM   3792  C   CYS A 237      18.107 -16.672   1.769  1.00 72.42           C  
ATOM   3793  CB  CYS A 237      18.410 -14.911   3.573  1.00 72.42           C  
ATOM   3794  HB2 CYS A 237      18.619 -14.236   2.743  1.00 72.42           H  
ATOM   3795  HB3 CYS A 237      19.348 -15.295   3.974  1.00 72.42           H  
ATOM   3796  O   CYS A 237      18.082 -15.982   0.747  1.00 72.42           O  
ATOM   3797  SG  CYS A 237      17.535 -13.984   4.862  1.00 72.42           S  
ATOM   3798  HG  CYS A 237      18.489 -13.099   5.163  1.00 72.42           H  
ATOM   3799  N   TYR A 238      18.660 -17.893   1.760  1.00 66.33           N  
ATOM   3800  H   TYR A 238      18.632 -18.462   2.594  1.00 66.33           H  
ATOM   3801  CA  TYR A 238      19.314 -18.455   0.568  1.00 66.33           C  
ATOM   3802  HA  TYR A 238      19.625 -17.630  -0.073  1.00 66.33           H  
ATOM   3803  C   TYR A 238      18.377 -19.350  -0.257  1.00 66.33           C  
ATOM   3804  CB  TYR A 238      20.599 -19.195   0.955  1.00 66.33           C  
ATOM   3805  HB2 TYR A 238      21.220 -18.546   1.573  1.00 66.33           H  
ATOM   3806  HB3 TYR A 238      20.336 -20.072   1.545  1.00 66.33           H  
ATOM   3807  O   TYR A 238      17.865 -20.358   0.220  1.00 66.33           O  
ATOM   3808  CG  TYR A 238      21.419 -19.677  -0.222  1.00 66.33           C  
ATOM   3809  CD1 TYR A 238      21.359 -21.033  -0.591  1.00 66.33           C  
ATOM   3810  HD1 TYR A 238      20.712 -21.711  -0.053  1.00 66.33           H  
ATOM   3811  CD2 TYR A 238      22.257 -18.789  -0.923  1.00 66.33           C  
ATOM   3812  HD2 TYR A 238      22.305 -17.752  -0.624  1.00 66.33           H  
ATOM   3813  CE1 TYR A 238      22.167 -21.514  -1.633  1.00 66.33           C  
ATOM   3814  HE1 TYR A 238      22.159 -22.564  -1.884  1.00 66.33           H  
ATOM   3815  CE2 TYR A 238      23.042 -19.261  -1.994  1.00 66.33           C  
ATOM   3816  HE2 TYR A 238      23.682 -18.579  -2.535  1.00 66.33           H  
ATOM   3817  OH  TYR A 238      23.722 -21.104  -3.390  1.00 66.33           O  
ATOM   3818  HH  TYR A 238      24.326 -20.446  -3.743  1.00 66.33           H  
ATOM   3819  CZ  TYR A 238      22.998 -20.629  -2.345  1.00 66.33           C  
ATOM   3820  N   THR A 239      18.207 -19.014  -1.537  1.00 55.00           N  
ATOM   3821  H   THR A 239      18.613 -18.146  -1.857  1.00 55.00           H  
ATOM   3822  CA  THR A 239      17.300 -19.697  -2.483  1.00 55.00           C  
ATOM   3823  HA  THR A 239      16.661 -20.382  -1.927  1.00 55.00           H  
ATOM   3824  C   THR A 239      18.025 -20.558  -3.533  1.00 55.00           C  
ATOM   3825  CB  THR A 239      16.386 -18.662  -3.160  1.00 55.00           C  
ATOM   3826  HB  THR A 239      15.785 -19.144  -3.932  1.00 55.00           H  
ATOM   3827  O   THR A 239      17.408 -21.021  -4.495  1.00 55.00           O  
ATOM   3828  CG2 THR A 239      15.439 -17.985  -2.168  1.00 55.00           C  
ATOM   3829 HG21 THR A 239      16.000 -17.414  -1.428  1.00 55.00           H  
ATOM   3830 HG22 THR A 239      14.761 -17.317  -2.700  1.00 55.00           H  
ATOM   3831 HG23 THR A 239      14.849 -18.743  -1.652  1.00 55.00           H  
ATOM   3832  OG1 THR A 239      17.168 -17.640  -3.739  1.00 55.00           O  
ATOM   3833  HG1 THR A 239      16.674 -16.821  -3.662  1.00 55.00           H  
ATOM   3834  N   GLY A 240      19.340 -20.761  -3.384  1.00 44.69           N  
ATOM   3835  H   GLY A 240      19.767 -20.430  -2.531  1.00 44.69           H  
ATOM   3836  CA  GLY A 240      20.181 -21.510  -4.326  1.00 44.69           C  
ATOM   3837  HA2 GLY A 240      21.162 -21.037  -4.373  1.00 44.69           H  
ATOM   3838  HA3 GLY A 240      19.743 -21.452  -5.323  1.00 44.69           H  
ATOM   3839  C   GLY A 240      20.377 -22.994  -3.979  1.00 44.69           C  
ATOM   3840  O   GLY A 240      19.950 -23.476  -2.934  1.00 44.69           O  
ATOM   3841  N   PHE A 241      21.067 -23.722  -4.865  1.00 39.49           N  
ATOM   3842  H   PHE A 241      21.397 -23.255  -5.697  1.00 39.49           H  
ATOM   3843  CA  PHE A 241      21.205 -25.189  -4.807  1.00 39.49           C  
ATOM   3844  HA  PHE A 241      20.634 -25.560  -3.955  1.00 39.49           H  
ATOM   3845  C   PHE A 241      22.639 -25.715  -4.571  1.00 39.49           C  
ATOM   3846  CB  PHE A 241      20.561 -25.792  -6.071  1.00 39.49           C  
ATOM   3847  HB2 PHE A 241      20.789 -25.171  -6.937  1.00 39.49           H  
ATOM   3848  HB3 PHE A 241      20.996 -26.772  -6.271  1.00 39.49           H  
ATOM   3849  O   PHE A 241      22.851 -26.928  -4.563  1.00 39.49           O  
ATOM   3850  CG  PHE A 241      19.060 -25.984  -5.958  1.00 39.49           C  
ATOM   3851  CD1 PHE A 241      18.555 -27.184  -5.422  1.00 39.49           C  
ATOM   3852  HD1 PHE A 241      19.236 -27.958  -5.098  1.00 39.49           H  
ATOM   3853  CD2 PHE A 241      18.168 -24.974  -6.366  1.00 39.49           C  
ATOM   3854  HD2 PHE A 241      18.547 -24.042  -6.759  1.00 39.49           H  
ATOM   3855  CE1 PHE A 241      17.168 -27.380  -5.303  1.00 39.49           C  
ATOM   3856  HE1 PHE A 241      16.782 -28.301  -4.892  1.00 39.49           H  
ATOM   3857  CE2 PHE A 241      16.780 -25.169  -6.246  1.00 39.49           C  
ATOM   3858  HE2 PHE A 241      16.097 -24.388  -6.546  1.00 39.49           H  
ATOM   3859  CZ  PHE A 241      16.281 -26.372  -5.717  1.00 39.49           C  
ATOM   3860  HZ  PHE A 241      15.215 -26.523  -5.628  1.00 39.49           H  
ATOM   3861  N   THR A 242      23.646 -24.856  -4.377  1.00 43.23           N  
ATOM   3862  H   THR A 242      23.454 -23.865  -4.323  1.00 43.23           H  
ATOM   3863  CA  THR A 242      25.052 -25.295  -4.261  1.00 43.23           C  
ATOM   3864  HA  THR A 242      25.177 -26.215  -4.833  1.00 43.23           H  
ATOM   3865  C   THR A 242      25.464 -25.599  -2.819  1.00 43.23           C  
ATOM   3866  CB  THR A 242      26.024 -24.275  -4.870  1.00 43.23           C  
ATOM   3867  HB  THR A 242      27.046 -24.584  -4.651  1.00 43.23           H  
ATOM   3868  O   THR A 242      25.571 -24.689  -2.000  1.00 43.23           O  
ATOM   3869  CG2 THR A 242      25.860 -24.172  -6.386  1.00 43.23           C  
ATOM   3870 HG21 THR A 242      26.028 -25.148  -6.842  1.00 43.23           H  
ATOM   3871 HG22 THR A 242      24.858 -23.821  -6.636  1.00 43.23           H  
ATOM   3872 HG23 THR A 242      26.593 -23.467  -6.778  1.00 43.23           H  
ATOM   3873  OG1 THR A 242      25.805 -22.993  -4.336  1.00 43.23           O  
ATOM   3874  HG1 THR A 242      25.746 -23.086  -3.382  1.00 43.23           H  
ATOM   3875  N   LYS A 243      25.775 -26.868  -2.519  1.00 38.67           N  
ATOM   3876  H   LYS A 243      25.669 -27.563  -3.244  1.00 38.67           H  
ATOM   3877  CA  LYS A 243      26.380 -27.282  -1.241  1.00 38.67           C  
ATOM   3878  HA  LYS A 243      25.864 -26.781  -0.422  1.00 38.67           H  
ATOM   3879  C   LYS A 243      27.862 -26.882  -1.183  1.00 38.67           C  
ATOM   3880  CB  LYS A 243      26.260 -28.807  -1.054  1.00 38.67           C  
ATOM   3881  HB2 LYS A 243      26.721 -29.307  -1.906  1.00 38.67           H  
ATOM   3882  HB3 LYS A 243      26.823 -29.082  -0.163  1.00 38.67           H  
ATOM   3883  O   LYS A 243      28.648 -27.372  -1.988  1.00 38.67           O  
ATOM   3884  CG  LYS A 243      24.821 -29.321  -0.889  1.00 38.67           C  
ATOM   3885  HG2 LYS A 243      24.244 -29.098  -1.788  1.00 38.67           H  
ATOM   3886  HG3 LYS A 243      24.358 -28.825  -0.036  1.00 38.67           H  
ATOM   3887  CD  LYS A 243      24.837 -30.840  -0.654  1.00 38.67           C  
ATOM   3888  HD2 LYS A 243      25.444 -31.052   0.226  1.00 38.67           H  
ATOM   3889  HD3 LYS A 243      25.287 -31.328  -1.518  1.00 38.67           H  
ATOM   3890  CE  LYS A 243      23.420 -31.383  -0.435  1.00 38.67           C  
ATOM   3891  HE2 LYS A 243      22.968 -30.845   0.398  1.00 38.67           H  
ATOM   3892  HE3 LYS A 243      22.827 -31.175  -1.326  1.00 38.67           H  
ATOM   3893  NZ  LYS A 243      23.436 -32.841  -0.153  1.00 38.67           N  
ATOM   3894  HZ1 LYS A 243      23.851 -33.348  -0.922  1.00 38.67           H  
ATOM   3895  HZ2 LYS A 243      22.499 -33.187  -0.008  1.00 38.67           H  
ATOM   3896  HZ3 LYS A 243      23.974 -33.032   0.680  1.00 38.67           H  
ATOM   3897  N   GLY A 244      28.254 -26.063  -0.207  1.00 47.92           N  
ATOM   3898  H   GLY A 244      27.550 -25.617   0.364  1.00 47.92           H  
ATOM   3899  CA  GLY A 244      29.662 -25.769   0.082  1.00 47.92           C  
ATOM   3900  HA2 GLY A 244      30.117 -25.288  -0.784  1.00 47.92           H  
ATOM   3901  HA3 GLY A 244      30.191 -26.705   0.263  1.00 47.92           H  
ATOM   3902  C   GLY A 244      29.841 -24.849   1.290  1.00 47.92           C  
ATOM   3903  O   GLY A 244      29.309 -23.743   1.314  1.00 47.92           O  
ATOM   3904  N   GLU A 245      30.612 -25.277   2.291  1.00 47.15           N  
ATOM   3905  H   GLU A 245      31.020 -26.200   2.233  1.00 47.15           H  
ATOM   3906  CA  GLU A 245      30.725 -24.592   3.594  1.00 47.15           C  
ATOM   3907  HA  GLU A 245      29.731 -24.481   4.028  1.00 47.15           H  
ATOM   3908  C   GLU A 245      31.341 -23.184   3.520  1.00 47.15           C  
ATOM   3909  CB  GLU A 245      31.569 -25.446   4.545  1.00 47.15           C  
ATOM   3910  HB2 GLU A 245      31.683 -24.913   5.489  1.00 47.15           H  
ATOM   3911  HB3 GLU A 245      32.557 -25.574   4.102  1.00 47.15           H  
ATOM   3912  O   GLU A 245      31.065 -22.340   4.369  1.00 47.15           O  
ATOM   3913  CG  GLU A 245      30.944 -26.817   4.833  1.00 47.15           C  
ATOM   3914  HG2 GLU A 245      29.954 -26.668   5.263  1.00 47.15           H  
ATOM   3915  HG3 GLU A 245      30.829 -27.370   3.901  1.00 47.15           H  
ATOM   3916  CD  GLU A 245      31.828 -27.626   5.785  1.00 47.15           C  
ATOM   3917  OE1 GLU A 245      31.273 -28.176   6.757  1.00 47.15           O  
ATOM   3918  OE2 GLU A 245      33.049 -27.675   5.517  1.00 47.15           O  
ATOM   3919  N   GLN A 246      32.150 -22.891   2.496  1.00 51.48           N  
ATOM   3920  H   GLN A 246      32.371 -23.624   1.837  1.00 51.48           H  
ATOM   3921  CA  GLN A 246      32.705 -21.545   2.291  1.00 51.48           C  
ATOM   3922  HA  GLN A 246      33.032 -21.157   3.256  1.00 51.48           H  
ATOM   3923  C   GLN A 246      31.673 -20.533   1.754  1.00 51.48           C  
ATOM   3924  CB  GLN A 246      33.934 -21.612   1.370  1.00 51.48           C  
ATOM   3925  HB2 GLN A 246      33.673 -22.130   0.447  1.00 51.48           H  
ATOM   3926  HB3 GLN A 246      34.233 -20.594   1.120  1.00 51.48           H  
ATOM   3927  O   GLN A 246      31.859 -19.327   1.925  1.00 51.48           O  
ATOM   3928  CG  GLN A 246      35.128 -22.312   2.041  1.00 51.48           C  
ATOM   3929  HG2 GLN A 246      34.882 -23.356   2.233  1.00 51.48           H  
ATOM   3930  HG3 GLN A 246      35.336 -21.828   2.995  1.00 51.48           H  
ATOM   3931  CD  GLN A 246      36.399 -22.253   1.197  1.00 51.48           C  
ATOM   3932  NE2 GLN A 246      37.534 -22.623   1.745  1.00 51.48           N  
ATOM   3933 HE21 GLN A 246      37.564 -23.031   2.669  1.00 51.48           H  
ATOM   3934 HE22 GLN A 246      38.347 -22.533   1.153  1.00 51.48           H  
ATOM   3935  OE1 GLN A 246      36.407 -21.868   0.043  1.00 51.48           O  
ATOM   3936  N   VAL A 247      30.573 -20.994   1.142  1.00 51.34           N  
ATOM   3937  H   VAL A 247      30.425 -21.993   1.113  1.00 51.34           H  
ATOM   3938  CA  VAL A 247      29.559 -20.124   0.511  1.00 51.34           C  
ATOM   3939  HA  VAL A 247      30.073 -19.393  -0.114  1.00 51.34           H  
ATOM   3940  C   VAL A 247      28.758 -19.340   1.559  1.00 51.34           C  
ATOM   3941  CB  VAL A 247      28.624 -20.960  -0.396  1.00 51.34           C  
ATOM   3942  HB  VAL A 247      28.073 -21.670   0.219  1.00 51.34           H  
ATOM   3943  O   VAL A 247      28.406 -18.179   1.342  1.00 51.34           O  
ATOM   3944  CG1 VAL A 247      27.604 -20.093  -1.145  1.00 51.34           C  
ATOM   3945 HG11 VAL A 247      26.989 -20.719  -1.792  1.00 51.34           H  
ATOM   3946 HG12 VAL A 247      26.940 -19.594  -0.440  1.00 51.34           H  
ATOM   3947 HG13 VAL A 247      28.116 -19.343  -1.748  1.00 51.34           H  
ATOM   3948  CG2 VAL A 247      29.412 -21.742  -1.461  1.00 51.34           C  
ATOM   3949 HG21 VAL A 247      30.090 -22.454  -0.990  1.00 51.34           H  
ATOM   3950 HG22 VAL A 247      28.722 -22.303  -2.091  1.00 51.34           H  
ATOM   3951 HG23 VAL A 247      29.987 -21.054  -2.081  1.00 51.34           H  
ATOM   3952  N   SER A 248      28.505 -19.945   2.723  1.00 61.20           N  
ATOM   3953  H   SER A 248      28.895 -20.863   2.879  1.00 61.20           H  
ATOM   3954  CA  SER A 248      27.605 -19.411   3.752  1.00 61.20           C  
ATOM   3955  HA  SER A 248      26.651 -19.169   3.283  1.00 61.20           H  
ATOM   3956  C   SER A 248      28.114 -18.128   4.421  1.00 61.20           C  
ATOM   3957  CB  SER A 248      27.351 -20.499   4.801  1.00 61.20           C  
ATOM   3958  HB2 SER A 248      26.947 -21.385   4.309  1.00 61.20           H  
ATOM   3959  HB3 SER A 248      26.624 -20.143   5.531  1.00 61.20           H  
ATOM   3960  O   SER A 248      27.342 -17.189   4.621  1.00 61.20           O  
ATOM   3961  OG  SER A 248      28.570 -20.829   5.441  1.00 61.20           O  
ATOM   3962  HG  SER A 248      28.453 -21.627   5.962  1.00 61.20           H  
ATOM   3963  N   ARG A 249      29.417 -18.034   4.725  1.00 71.85           N  
ATOM   3964  H   ARG A 249      29.977 -18.859   4.568  1.00 71.85           H  
ATOM   3965  CA  ARG A 249      29.987 -16.881   5.454  1.00 71.85           C  
ATOM   3966  HA  ARG A 249      29.322 -16.652   6.287  1.00 71.85           H  
ATOM   3967  C   ARG A 249      30.009 -15.602   4.621  1.00 71.85           C  
ATOM   3968  CB  ARG A 249      31.372 -17.222   6.036  1.00 71.85           C  
ATOM   3969  HB2 ARG A 249      31.789 -16.325   6.494  1.00 71.85           H  
ATOM   3970  HB3 ARG A 249      32.043 -17.559   5.246  1.00 71.85           H  
ATOM   3971  O   ARG A 249      29.717 -14.532   5.151  1.00 71.85           O  
ATOM   3972  CG  ARG A 249      31.239 -18.310   7.113  1.00 71.85           C  
ATOM   3973  HG2 ARG A 249      30.976 -19.255   6.638  1.00 71.85           H  
ATOM   3974  HG3 ARG A 249      30.423 -18.026   7.777  1.00 71.85           H  
ATOM   3975  CD  ARG A 249      32.496 -18.517   7.969  1.00 71.85           C  
ATOM   3976  HD2 ARG A 249      32.734 -17.584   8.481  1.00 71.85           H  
ATOM   3977  HD3 ARG A 249      33.337 -18.778   7.326  1.00 71.85           H  
ATOM   3978  NE  ARG A 249      32.250 -19.571   8.981  1.00 71.85           N  
ATOM   3979  HE  ARG A 249      31.687 -19.322   9.781  1.00 71.85           H  
ATOM   3980  NH1 ARG A 249      33.317 -21.337   7.962  1.00 71.85           N  
ATOM   3981 HH11 ARG A 249      33.677 -20.714   7.253  1.00 71.85           H  
ATOM   3982 HH12 ARG A 249      33.457 -22.335   7.902  1.00 71.85           H  
ATOM   3983  NH2 ARG A 249      32.062 -21.721   9.752  1.00 71.85           N  
ATOM   3984 HH21 ARG A 249      32.259 -22.708   9.668  1.00 71.85           H  
ATOM   3985 HH22 ARG A 249      31.262 -21.537  10.341  1.00 71.85           H  
ATOM   3986  CZ  ARG A 249      32.547 -20.860   8.902  1.00 71.85           C  
ATOM   3987  N   HIS A 250      30.289 -15.686   3.318  1.00 67.45           N  
ATOM   3988  H   HIS A 250      30.482 -16.592   2.915  1.00 67.45           H  
ATOM   3989  CA  HIS A 250      30.210 -14.504   2.454  1.00 67.45           C  
ATOM   3990  HA  HIS A 250      30.768 -13.700   2.934  1.00 67.45           H  
ATOM   3991  C   HIS A 250      28.761 -14.017   2.310  1.00 67.45           C  
ATOM   3992  CB  HIS A 250      30.859 -14.781   1.091  1.00 67.45           C  
ATOM   3993  HB2 HIS A 250      30.283 -15.542   0.564  1.00 67.45           H  
ATOM   3994  HB3 HIS A 250      31.867 -15.165   1.247  1.00 67.45           H  
ATOM   3995  O   HIS A 250      28.499 -12.825   2.456  1.00 67.45           O  
ATOM   3996  CG  HIS A 250      30.954 -13.540   0.233  1.00 67.45           C  
ATOM   3997  CD2 HIS A 250      30.586 -13.415  -1.081  1.00 67.45           C  
ATOM   3998  HD2 HIS A 250      30.183 -14.199  -1.704  1.00 67.45           H  
ATOM   3999  ND1 HIS A 250      31.396 -12.301   0.644  1.00 67.45           N  
ATOM   4000  HD1 HIS A 250      31.657 -12.047   1.586  1.00 67.45           H  
ATOM   4001  CE1 HIS A 250      31.283 -11.453  -0.390  1.00 67.45           C  
ATOM   4002  HE1 HIS A 250      31.506 -10.397  -0.353  1.00 67.45           H  
ATOM   4003  NE2 HIS A 250      30.819 -12.090  -1.474  1.00 67.45           N  
ATOM   4004  N   PHE A 251      27.816 -14.945   2.128  1.00 75.10           N  
ATOM   4005  H   PHE A 251      28.092 -15.912   2.028  1.00 75.10           H  
ATOM   4006  CA  PHE A 251      26.387 -14.642   2.065  1.00 75.10           C  
ATOM   4007  HA  PHE A 251      26.214 -13.950   1.241  1.00 75.10           H  
ATOM   4008  C   PHE A 251      25.873 -13.955   3.345  1.00 75.10           C  
ATOM   4009  CB  PHE A 251      25.640 -15.947   1.765  1.00 75.10           C  
ATOM   4010  HB2 PHE A 251      26.014 -16.363   0.830  1.00 75.10           H  
ATOM   4011  HB3 PHE A 251      25.846 -16.675   2.550  1.00 75.10           H  
ATOM   4012  O   PHE A 251      25.219 -12.913   3.261  1.00 75.10           O  
ATOM   4013  CG  PHE A 251      24.146 -15.764   1.643  1.00 75.10           C  
ATOM   4014  CD1 PHE A 251      23.297 -16.159   2.694  1.00 75.10           C  
ATOM   4015  HD1 PHE A 251      23.702 -16.617   3.584  1.00 75.10           H  
ATOM   4016  CD2 PHE A 251      23.611 -15.169   0.486  1.00 75.10           C  
ATOM   4017  HD2 PHE A 251      24.262 -14.867  -0.321  1.00 75.10           H  
ATOM   4018  CE1 PHE A 251      21.913 -15.951   2.586  1.00 75.10           C  
ATOM   4019  HE1 PHE A 251      21.259 -16.264   3.386  1.00 75.10           H  
ATOM   4020  CE2 PHE A 251      22.226 -14.959   0.381  1.00 75.10           C  
ATOM   4021  HE2 PHE A 251      21.809 -14.508  -0.508  1.00 75.10           H  
ATOM   4022  CZ  PHE A 251      21.383 -15.344   1.434  1.00 75.10           C  
ATOM   4023  HZ  PHE A 251      20.319 -15.176   1.351  1.00 75.10           H  
ATOM   4024  N   ALA A 252      26.249 -14.461   4.526  1.00 78.05           N  
ATOM   4025  H   ALA A 252      26.743 -15.342   4.541  1.00 78.05           H  
ATOM   4026  CA  ALA A 252      25.919 -13.835   5.808  1.00 78.05           C  
ATOM   4027  HA  ALA A 252      24.835 -13.750   5.879  1.00 78.05           H  
ATOM   4028  C   ALA A 252      26.492 -12.408   5.928  1.00 78.05           C  
ATOM   4029  CB  ALA A 252      26.400 -14.751   6.941  1.00 78.05           C  
ATOM   4030  HB1 ALA A 252      27.481 -14.880   6.892  1.00 78.05           H  
ATOM   4031  HB2 ALA A 252      25.918 -15.725   6.859  1.00 78.05           H  
ATOM   4032  HB3 ALA A 252      26.135 -14.312   7.903  1.00 78.05           H  
ATOM   4033  O   ALA A 252      25.764 -11.490   6.303  1.00 78.05           O  
ATOM   4034  N   ARG A 253      27.754 -12.180   5.523  1.00 79.10           N  
ATOM   4035  H   ARG A 253      28.300 -12.973   5.220  1.00 79.10           H  
ATOM   4036  CA  ARG A 253      28.367 -10.834   5.497  1.00 79.10           C  
ATOM   4037  HA  ARG A 253      28.290 -10.413   6.499  1.00 79.10           H  
ATOM   4038  C   ARG A 253      27.610  -9.868   4.577  1.00 79.10           C  
ATOM   4039  CB  ARG A 253      29.849 -10.944   5.078  1.00 79.10           C  
ATOM   4040  HB2 ARG A 253      29.894 -11.150   4.008  1.00 79.10           H  
ATOM   4041  HB3 ARG A 253      30.309 -11.789   5.589  1.00 79.10           H  
ATOM   4042  O   ARG A 253      27.516  -8.686   4.890  1.00 79.10           O  
ATOM   4043  CG  ARG A 253      30.701  -9.690   5.363  1.00 79.10           C  
ATOM   4044  HG2 ARG A 253      30.215  -8.802   4.959  1.00 79.10           H  
ATOM   4045  HG3 ARG A 253      31.662  -9.812   4.863  1.00 79.10           H  
ATOM   4046  CD  ARG A 253      30.959  -9.503   6.866  1.00 79.10           C  
ATOM   4047  HD2 ARG A 253      31.378 -10.428   7.263  1.00 79.10           H  
ATOM   4048  HD3 ARG A 253      30.007  -9.322   7.366  1.00 79.10           H  
ATOM   4049  NE  ARG A 253      31.911  -8.407   7.150  1.00 79.10           N  
ATOM   4050  HE  ARG A 253      32.848  -8.514   6.790  1.00 79.10           H  
ATOM   4051  NH1 ARG A 253      30.583  -7.147   8.572  1.00 79.10           N  
ATOM   4052 HH11 ARG A 253      29.718  -7.527   8.215  1.00 79.10           H  
ATOM   4053 HH12 ARG A 253      30.531  -6.506   9.351  1.00 79.10           H  
ATOM   4054  NH2 ARG A 253      32.684  -6.562   8.243  1.00 79.10           N  
ATOM   4055 HH21 ARG A 253      33.634  -6.734   7.946  1.00 79.10           H  
ATOM   4056 HH22 ARG A 253      32.428  -5.702   8.707  1.00 79.10           H  
ATOM   4057  CZ  ARG A 253      31.719  -7.393   7.984  1.00 79.10           C  
ATOM   4058  N   CYS A 254      27.068 -10.357   3.461  1.00 71.38           N  
ATOM   4059  H   CYS A 254      27.239 -11.326   3.233  1.00 71.38           H  
ATOM   4060  CA  CYS A 254      26.297  -9.547   2.520  1.00 71.38           C  
ATOM   4061  HA  CYS A 254      26.805  -8.592   2.382  1.00 71.38           H  
ATOM   4062  C   CYS A 254      24.889  -9.192   3.022  1.00 71.38           C  
ATOM   4063  CB  CYS A 254      26.251 -10.260   1.163  1.00 71.38           C  
ATOM   4064  HB2 CYS A 254      25.504  -9.785   0.527  1.00 71.38           H  
ATOM   4065  HB3 CYS A 254      25.980 -11.307   1.300  1.00 71.38           H  
ATOM   4066  O   CYS A 254      24.464  -8.064   2.795  1.00 71.38           O  
ATOM   4067  SG  CYS A 254      27.876 -10.135   0.360  1.00 71.38           S  
ATOM   4068  HG  CYS A 254      27.816  -8.824   0.112  1.00 71.38           H  
ATOM   4069  N   LYS A 255      24.174 -10.100   3.706  1.00 77.23           N  
ATOM   4070  H   LYS A 255      24.560 -11.024   3.831  1.00 77.23           H  
ATOM   4071  CA  LYS A 255      22.835  -9.800   4.258  1.00 77.23           C  
ATOM   4072  HA  LYS A 255      22.304  -9.157   3.556  1.00 77.23           H  
ATOM   4073  C   LYS A 255      22.903  -8.959   5.545  1.00 77.23           C  
ATOM   4074  CB  LYS A 255      22.007 -11.091   4.437  1.00 77.23           C  
ATOM   4075  HB2 LYS A 255      22.575 -11.785   5.056  1.00 77.23           H  
ATOM   4076  HB3 LYS A 255      21.090 -10.848   4.975  1.00 77.23           H  
ATOM   4077  O   LYS A 255      22.149  -7.999   5.671  1.00 77.23           O  
ATOM   4078  CG  LYS A 255      21.618 -11.809   3.123  1.00 77.23           C  
ATOM   4079  HG2 LYS A 255      21.188 -12.776   3.385  1.00 77.23           H  
ATOM   4080  HG3 LYS A 255      22.519 -11.998   2.539  1.00 77.23           H  
ATOM   4081  CD  LYS A 255      20.595 -11.053   2.245  1.00 77.23           C  
ATOM   4082  HD2 LYS A 255      20.996 -10.073   1.991  1.00 77.23           H  
ATOM   4083  HD3 LYS A 255      19.671 -10.917   2.807  1.00 77.23           H  
ATOM   4084  CE  LYS A 255      20.306 -11.830   0.942  1.00 77.23           C  
ATOM   4085  HE2 LYS A 255      19.869 -12.797   1.193  1.00 77.23           H  
ATOM   4086  HE3 LYS A 255      21.257 -12.017   0.444  1.00 77.23           H  
ATOM   4087  NZ  LYS A 255      19.406 -11.098   0.007  1.00 77.23           N  
ATOM   4088  HZ1 LYS A 255      18.451 -11.075   0.335  1.00 77.23           H  
ATOM   4089  HZ2 LYS A 255      19.401 -11.506  -0.916  1.00 77.23           H  
ATOM   4090  HZ3 LYS A 255      19.719 -10.150  -0.148  1.00 77.23           H  
ATOM   4091  N   LEU A 256      23.841  -9.250   6.454  1.00 81.09           N  
ATOM   4092  H   LEU A 256      24.427 -10.059   6.304  1.00 81.09           H  
ATOM   4093  CA  LEU A 256      24.040  -8.468   7.689  1.00 81.09           C  
ATOM   4094  HA  LEU A 256      23.070  -8.279   8.150  1.00 81.09           H  
ATOM   4095  C   LEU A 256      24.666  -7.085   7.442  1.00 81.09           C  
ATOM   4096  CB  LEU A 256      24.913  -9.261   8.680  1.00 81.09           C  
ATOM   4097  HB2 LEU A 256      25.116  -8.620   9.538  1.00 81.09           H  
ATOM   4098  HB3 LEU A 256      25.867  -9.481   8.201  1.00 81.09           H  
ATOM   4099  O   LEU A 256      24.466  -6.176   8.237  1.00 81.09           O  
ATOM   4100  CG  LEU A 256      24.298 -10.570   9.205  1.00 81.09           C  
ATOM   4101  HG  LEU A 256      24.051 -11.221   8.366  1.00 81.09           H  
ATOM   4102  CD1 LEU A 256      25.327 -11.282  10.084  1.00 81.09           C  
ATOM   4103 HD11 LEU A 256      26.219 -11.509   9.501  1.00 81.09           H  
ATOM   4104 HD12 LEU A 256      25.591 -10.642  10.926  1.00 81.09           H  
ATOM   4105 HD13 LEU A 256      24.909 -12.211  10.473  1.00 81.09           H  
ATOM   4106  CD2 LEU A 256      23.031 -10.334  10.028  1.00 81.09           C  
ATOM   4107 HD21 LEU A 256      22.248  -9.894   9.410  1.00 81.09           H  
ATOM   4108 HD22 LEU A 256      23.245  -9.668  10.865  1.00 81.09           H  
ATOM   4109 HD23 LEU A 256      22.659 -11.282  10.415  1.00 81.09           H  
ATOM   4110  N   GLY A 257      25.408  -6.915   6.345  1.00 76.40           N  
ATOM   4111  H   GLY A 257      25.578  -7.719   5.758  1.00 76.40           H  
ATOM   4112  CA  GLY A 257      26.047  -5.653   5.978  1.00 76.40           C  
ATOM   4113  HA2 GLY A 257      25.978  -5.541   4.896  1.00 76.40           H  
ATOM   4114  HA3 GLY A 257      25.508  -4.820   6.429  1.00 76.40           H  
ATOM   4115  C   GLY A 257      27.523  -5.553   6.386  1.00 76.40           C  
ATOM   4116  O   GLY A 257      28.064  -6.340   7.168  1.00 76.40           O  
ATOM   4117  N   LEU A 258      28.212  -4.562   5.811  1.00 74.80           N  
ATOM   4118  H   LEU A 258      27.714  -3.946   5.185  1.00 74.80           H  
ATOM   4119  CA  LEU A 258      29.661  -4.383   5.982  1.00 74.80           C  
ATOM   4120  HA  LEU A 258      30.138  -5.362   5.948  1.00 74.80           H  
ATOM   4121  C   LEU A 258      30.049  -3.781   7.341  1.00 74.80           C  
ATOM   4122  CB  LEU A 258      30.214  -3.519   4.832  1.00 74.80           C  
ATOM   4123  HB2 LEU A 258      31.259  -3.292   5.044  1.00 74.80           H  
ATOM   4124  HB3 LEU A 258      29.670  -2.575   4.817  1.00 74.80           H  
ATOM   4125  O   LEU A 258      31.145  -4.061   7.830  1.00 74.80           O  
ATOM   4126  CG  LEU A 258      30.136  -4.164   3.435  1.00 74.80           C  
ATOM   4127  HG  LEU A 258      29.100  -4.413   3.204  1.00 74.80           H  
ATOM   4128  CD1 LEU A 258      30.636  -3.169   2.387  1.00 74.80           C  
ATOM   4129 HD11 LEU A 258      31.676  -2.907   2.579  1.00 74.80           H  
ATOM   4130 HD12 LEU A 258      30.026  -2.266   2.422  1.00 74.80           H  
ATOM   4131 HD13 LEU A 258      30.545  -3.605   1.392  1.00 74.80           H  
ATOM   4132  CD2 LEU A 258      30.989  -5.432   3.326  1.00 74.80           C  
ATOM   4133 HD21 LEU A 258      32.018  -5.218   3.614  1.00 74.80           H  
ATOM   4134 HD22 LEU A 258      30.965  -5.801   2.300  1.00 74.80           H  
ATOM   4135 HD23 LEU A 258      30.580  -6.209   3.971  1.00 74.80           H  
ATOM   4136  N   GLN A 259      29.170  -2.976   7.948  1.00 79.93           N  
ATOM   4137  H   GLN A 259      28.270  -2.817   7.518  1.00 79.93           H  
ATOM   4138  CA  GLN A 259      29.420  -2.366   9.260  1.00 79.93           C  
ATOM   4139  HA  GLN A 259      30.482  -2.129   9.334  1.00 79.93           H  
ATOM   4140  C   GLN A 259      29.129  -3.317  10.427  1.00 79.93           C  
ATOM   4141  CB  GLN A 259      28.655  -1.042   9.409  1.00 79.93           C  
ATOM   4142  HB2 GLN A 259      28.859  -0.655  10.407  1.00 79.93           H  
ATOM   4143  HB3 GLN A 259      27.582  -1.215   9.323  1.00 79.93           H  
ATOM   4144  O   GLN A 259      29.736  -3.146  11.484  1.00 79.93           O  
ATOM   4145  CG  GLN A 259      29.100  -0.007   8.358  1.00 79.93           C  
ATOM   4146  HG2 GLN A 259      28.577  -0.203   7.422  1.00 79.93           H  
ATOM   4147  HG3 GLN A 259      30.170  -0.106   8.177  1.00 79.93           H  
ATOM   4148  CD  GLN A 259      28.855   1.437   8.793  1.00 79.93           C  
ATOM   4149  NE2 GLN A 259      28.388   2.301   7.921  1.00 79.93           N  
ATOM   4150 HE21 GLN A 259      28.020   1.997   7.031  1.00 79.93           H  
ATOM   4151 HE22 GLN A 259      28.176   3.210   8.308  1.00 79.93           H  
ATOM   4152  OE1 GLN A 259      29.140   1.836   9.905  1.00 79.93           O  
ATOM   4153  N   TYR A 260      28.306  -4.352  10.212  1.00 82.62           N  
ATOM   4154  H   TYR A 260      27.774  -4.374   9.353  1.00 82.62           H  
ATOM   4155  CA  TYR A 260      27.942  -5.339  11.226  1.00 82.62           C  
ATOM   4156  HA  TYR A 260      27.223  -4.866  11.895  1.00 82.62           H  
ATOM   4157  C   TYR A 260      29.159  -5.838  12.026  1.00 82.62           C  
ATOM   4158  CB  TYR A 260      27.225  -6.524  10.570  1.00 82.62           C  
ATOM   4159  HB2 TYR A 260      27.861  -6.954   9.796  1.00 82.62           H  
ATOM   4160  HB3 TYR A 260      26.315  -6.160  10.094  1.00 82.62           H  
ATOM   4161  O   TYR A 260      30.134  -6.282  11.395  1.00 82.62           O  
ATOM   4162  CG  TYR A 260      26.862  -7.607  11.565  1.00 82.62           C  
ATOM   4163  CD1 TYR A 260      27.764  -8.660  11.827  1.00 82.62           C  
ATOM   4164  HD1 TYR A 260      28.698  -8.715  11.288  1.00 82.62           H  
ATOM   4165  CD2 TYR A 260      25.650  -7.518  12.273  1.00 82.62           C  
ATOM   4166  HD2 TYR A 260      24.965  -6.705  12.082  1.00 82.62           H  
ATOM   4167  CE1 TYR A 260      27.459  -9.621  12.810  1.00 82.62           C  
ATOM   4168  HE1 TYR A 260      28.139 -10.433  13.020  1.00 82.62           H  
ATOM   4169  CE2 TYR A 260      25.335  -8.485  13.242  1.00 82.62           C  
ATOM   4170  HE2 TYR A 260      24.406  -8.436  13.792  1.00 82.62           H  
ATOM   4171  OH  TYR A 260      25.928 -10.434  14.462  1.00 82.62           O  
ATOM   4172  HH  TYR A 260      26.617 -11.062  14.691  1.00 82.62           H  
ATOM   4173  CZ  TYR A 260      26.240  -9.527  13.515  1.00 82.62           C  
ATOM   4174  N   PRO A 261      29.125  -5.806  13.377  1.00 84.58           N  
ATOM   4175  CA  PRO A 261      28.021  -5.379  14.259  1.00 84.58           C  
ATOM   4176  HA  PRO A 261      27.046  -5.491  13.784  1.00 84.58           H  
ATOM   4177  C   PRO A 261      28.140  -3.925  14.770  1.00 84.58           C  
ATOM   4178  CB  PRO A 261      28.091  -6.375  15.416  1.00 84.58           C  
ATOM   4179  HB2 PRO A 261      27.657  -7.325  15.105  1.00 84.58           H  
ATOM   4180  HB3 PRO A 261      27.594  -6.011  16.316  1.00 84.58           H  
ATOM   4181  O   PRO A 261      27.407  -3.521  15.670  1.00 84.58           O  
ATOM   4182  CG  PRO A 261      29.599  -6.529  15.612  1.00 84.58           C  
ATOM   4183  HG2 PRO A 261      29.980  -5.692  16.196  1.00 84.58           H  
ATOM   4184  HG3 PRO A 261      29.850  -7.474  16.094  1.00 84.58           H  
ATOM   4185  CD  PRO A 261      30.146  -6.455  14.183  1.00 84.58           C  
ATOM   4186  HD2 PRO A 261      30.298  -7.460  13.791  1.00 84.58           H  
ATOM   4187  HD3 PRO A 261      31.080  -5.895  14.157  1.00 84.58           H  
ATOM   4188  N   LYS A 262      29.108  -3.145  14.264  1.00 85.09           N  
ATOM   4189  H   LYS A 262      29.571  -3.465  13.425  1.00 85.09           H  
ATOM   4190  CA  LYS A 262      29.481  -1.818  14.799  1.00 85.09           C  
ATOM   4191  HA  LYS A 262      29.632  -1.908  15.875  1.00 85.09           H  
ATOM   4192  C   LYS A 262      28.362  -0.784  14.631  1.00 85.09           C  
ATOM   4193  CB  LYS A 262      30.790  -1.327  14.142  1.00 85.09           C  
ATOM   4194  HB2 LYS A 262      30.643  -1.251  13.065  1.00 85.09           H  
ATOM   4195  HB3 LYS A 262      31.020  -0.331  14.521  1.00 85.09           H  
ATOM   4196  O   LYS A 262      28.273   0.144  15.426  1.00 85.09           O  
ATOM   4197  CG  LYS A 262      31.986  -2.254  14.438  1.00 85.09           C  
ATOM   4198  HG2 LYS A 262      32.178  -2.242  15.510  1.00 85.09           H  
ATOM   4199  HG3 LYS A 262      31.724  -3.273  14.152  1.00 85.09           H  
ATOM   4200  CD  LYS A 262      33.279  -1.876  13.689  1.00 85.09           C  
ATOM   4201  HD2 LYS A 262      33.596  -0.875  13.980  1.00 85.09           H  
ATOM   4202  HD3 LYS A 262      33.082  -1.900  12.618  1.00 85.09           H  
ATOM   4203  CE  LYS A 262      34.366  -2.911  14.051  1.00 85.09           C  
ATOM   4204  HE2 LYS A 262      34.640  -2.777  15.097  1.00 85.09           H  
ATOM   4205  HE3 LYS A 262      33.921  -3.902  13.962  1.00 85.09           H  
ATOM   4206  NZ  LYS A 262      35.581  -2.858  13.189  1.00 85.09           N  
ATOM   4207  HZ1 LYS A 262      35.340  -2.976  12.216  1.00 85.09           H  
ATOM   4208  HZ2 LYS A 262      36.092  -1.995  13.315  1.00 85.09           H  
ATOM   4209  HZ3 LYS A 262      36.201  -3.628  13.396  1.00 85.09           H  
ATOM   4210  N   ASP A 263      27.506  -0.972  13.633  1.00 85.66           N  
ATOM   4211  H   ASP A 263      27.578  -1.849  13.137  1.00 85.66           H  
ATOM   4212  CA  ASP A 263      26.246  -0.258  13.426  1.00 85.66           C  
ATOM   4213  HA  ASP A 263      26.449   0.812  13.402  1.00 85.66           H  
ATOM   4214  C   ASP A 263      25.249  -0.496  14.573  1.00 85.66           C  
ATOM   4215  CB  ASP A 263      25.653  -0.660  12.056  1.00 85.66           C  
ATOM   4216  HB2 ASP A 263      24.673  -0.194  11.955  1.00 85.66           H  
ATOM   4217  HB3 ASP A 263      26.293  -0.240  11.281  1.00 85.66           H  
ATOM   4218  O   ASP A 263      24.795   0.467  15.191  1.00 85.66           O  
ATOM   4219  CG  ASP A 263      25.515  -2.173  11.786  1.00 85.66           C  
ATOM   4220  OD1 ASP A 263      26.084  -2.986  12.553  1.00 85.66           O  
ATOM   4221  OD2 ASP A 263      24.918  -2.516  10.748  1.00 85.66           O  
ATOM   4222  N   ILE A 264      24.973  -1.758  14.922  1.00 88.78           N  
ATOM   4223  H   ILE A 264      25.396  -2.494  14.376  1.00 88.78           H  
ATOM   4224  CA  ILE A 264      24.077  -2.118  16.034  1.00 88.78           C  
ATOM   4225  HA  ILE A 264      23.111  -1.642  15.862  1.00 88.78           H  
ATOM   4226  C   ILE A 264      24.625  -1.559  17.353  1.00 88.78           C  
ATOM   4227  CB  ILE A 264      23.853  -3.650  16.114  1.00 88.78           C  
ATOM   4228  HB  ILE A 264      24.811  -4.132  16.306  1.00 88.78           H  
ATOM   4229  O   ILE A 264      23.906  -0.864  18.074  1.00 88.78           O  
ATOM   4230  CG1 ILE A 264      23.291  -4.203  14.781  1.00 88.78           C  
ATOM   4231 HG12 ILE A 264      23.964  -3.935  13.967  1.00 88.78           H  
ATOM   4232 HG13 ILE A 264      22.322  -3.748  14.579  1.00 88.78           H  
ATOM   4233  CG2 ILE A 264      22.900  -3.990  17.279  1.00 88.78           C  
ATOM   4234 HG21 ILE A 264      22.781  -5.070  17.375  1.00 88.78           H  
ATOM   4235 HG22 ILE A 264      21.922  -3.537  17.114  1.00 88.78           H  
ATOM   4236 HG23 ILE A 264      23.299  -3.631  18.228  1.00 88.78           H  
ATOM   4237  CD1 ILE A 264      23.141  -5.730  14.744  1.00 88.78           C  
ATOM   4238 HD11 ILE A 264      22.341  -6.055  15.408  1.00 88.78           H  
ATOM   4239 HD12 ILE A 264      22.892  -6.041  13.729  1.00 88.78           H  
ATOM   4240 HD13 ILE A 264      24.078  -6.203  15.039  1.00 88.78           H  
ATOM   4241  N   THR A 265      25.911  -1.794  17.647  1.00 89.63           N  
ATOM   4242  H   THR A 265      26.445  -2.397  17.038  1.00 89.63           H  
ATOM   4243  CA  THR A 265      26.556  -1.283  18.867  1.00 89.63           C  
ATOM   4244  HA  THR A 265      26.009  -1.664  19.729  1.00 89.63           H  
ATOM   4245  C   THR A 265      26.502   0.249  18.935  1.00 89.63           C  
ATOM   4246  CB  THR A 265      28.015  -1.766  18.969  1.00 89.63           C  
ATOM   4247  HB  THR A 265      28.601  -1.271  18.195  1.00 89.63           H  
ATOM   4248  O   THR A 265      26.194   0.799  19.990  1.00 89.63           O  
ATOM   4249  CG2 THR A 265      28.642  -1.471  20.329  1.00 89.63           C  
ATOM   4250 HG21 THR A 265      28.706  -0.394  20.482  1.00 89.63           H  
ATOM   4251 HG22 THR A 265      29.647  -1.892  20.372  1.00 89.63           H  
ATOM   4252 HG23 THR A 265      28.036  -1.909  21.122  1.00 89.63           H  
ATOM   4253  OG1 THR A 265      28.129  -3.159  18.776  1.00 89.63           O  
ATOM   4254  HG1 THR A 265      28.058  -3.601  19.625  1.00 89.63           H  
ATOM   4255  N   SER A 266      26.739   0.956  17.821  1.00 87.51           N  
ATOM   4256  H   SER A 266      26.958   0.463  16.967  1.00 87.51           H  
ATOM   4257  CA  SER A 266      26.735   2.426  17.787  1.00 87.51           C  
ATOM   4258  HA  SER A 266      27.398   2.778  18.577  1.00 87.51           H  
ATOM   4259  C   SER A 266      25.355   3.037  18.049  1.00 87.51           C  
ATOM   4260  CB  SER A 266      27.292   2.920  16.448  1.00 87.51           C  
ATOM   4261  HB2 SER A 266      26.649   2.588  15.633  1.00 87.51           H  
ATOM   4262  HB3 SER A 266      28.288   2.502  16.306  1.00 87.51           H  
ATOM   4263  O   SER A 266      25.287   4.092  18.682  1.00 87.51           O  
ATOM   4264  OG  SER A 266      27.399   4.331  16.424  1.00 87.51           O  
ATOM   4265  HG  SER A 266      27.314   4.663  17.321  1.00 87.51           H  
ATOM   4266  N   VAL A 267      24.260   2.392  17.629  1.00 87.74           N  
ATOM   4267  H   VAL A 267      24.370   1.558  17.069  1.00 87.74           H  
ATOM   4268  CA  VAL A 267      22.899   2.866  17.942  1.00 87.74           C  
ATOM   4269  HA  VAL A 267      22.880   3.952  17.841  1.00 87.74           H  
ATOM   4270  C   VAL A 267      22.522   2.555  19.392  1.00 87.74           C  
ATOM   4271  CB  VAL A 267      21.854   2.304  16.960  1.00 87.74           C  
ATOM   4272  HB  VAL A 267      21.874   1.215  16.986  1.00 87.74           H  
ATOM   4273  O   VAL A 267      22.067   3.450  20.108  1.00 87.74           O  
ATOM   4274  CG1 VAL A 267      20.447   2.788  17.329  1.00 87.74           C  
ATOM   4275 HG11 VAL A 267      20.111   2.324  18.257  1.00 87.74           H  
ATOM   4276 HG12 VAL A 267      20.429   3.872  17.435  1.00 87.74           H  
ATOM   4277 HG13 VAL A 267      19.745   2.507  16.543  1.00 87.74           H  
ATOM   4278  CG2 VAL A 267      22.136   2.773  15.526  1.00 87.74           C  
ATOM   4279 HG21 VAL A 267      23.119   2.434  15.200  1.00 87.74           H  
ATOM   4280 HG22 VAL A 267      22.099   3.861  15.473  1.00 87.74           H  
ATOM   4281 HG23 VAL A 267      21.389   2.358  14.850  1.00 87.74           H  
ATOM   4282  N   CYS A 268      22.772   1.325  19.855  1.00 90.01           N  
ATOM   4283  H   CYS A 268      23.167   0.644  19.222  1.00 90.01           H  
ATOM   4284  CA  CYS A 268      22.430   0.884  21.215  1.00 90.01           C  
ATOM   4285  HA  CYS A 268      21.377   1.094  21.401  1.00 90.01           H  
ATOM   4286  C   CYS A 268      23.230   1.621  22.305  1.00 90.01           C  
ATOM   4287  CB  CYS A 268      22.640  -0.631  21.325  1.00 90.01           C  
ATOM   4288  HB2 CYS A 268      23.691  -0.869  21.160  1.00 90.01           H  
ATOM   4289  HB3 CYS A 268      22.357  -0.954  22.327  1.00 90.01           H  
ATOM   4290  O   CYS A 268      22.785   1.703  23.446  1.00 90.01           O  
ATOM   4291  SG  CYS A 268      21.612  -1.518  20.118  1.00 90.01           S  
ATOM   4292  HG  CYS A 268      22.310  -1.176  19.032  1.00 90.01           H  
ATOM   4293  N   GLN A 269      24.385   2.207  21.967  1.00 88.70           N  
ATOM   4294  H   GLN A 269      24.760   2.023  21.047  1.00 88.70           H  
ATOM   4295  CA  GLN A 269      25.134   3.112  22.850  1.00 88.70           C  
ATOM   4296  HA  GLN A 269      25.328   2.607  23.797  1.00 88.70           H  
ATOM   4297  C   GLN A 269      24.379   4.400  23.212  1.00 88.70           C  
ATOM   4298  CB  GLN A 269      26.492   3.439  22.211  1.00 88.70           C  
ATOM   4299  HB2 GLN A 269      26.373   3.550  21.133  1.00 88.70           H  
ATOM   4300  HB3 GLN A 269      26.871   4.377  22.617  1.00 88.70           H  
ATOM   4301  O   GLN A 269      24.618   4.959  24.279  1.00 88.70           O  
ATOM   4302  CG  GLN A 269      27.517   2.340  22.523  1.00 88.70           C  
ATOM   4303  HG2 GLN A 269      27.100   1.361  22.284  1.00 88.70           H  
ATOM   4304  HG3 GLN A 269      27.729   2.353  23.592  1.00 88.70           H  
ATOM   4305  CD  GLN A 269      28.833   2.502  21.769  1.00 88.70           C  
ATOM   4306  NE2 GLN A 269      29.799   1.653  22.041  1.00 88.70           N  
ATOM   4307 HE21 GLN A 269      30.666   1.792  21.541  1.00 88.70           H  
ATOM   4308 HE22 GLN A 269      29.648   0.915  22.714  1.00 88.70           H  
ATOM   4309  OE1 GLN A 269      29.036   3.366  20.929  1.00 88.70           O  
ATOM   4310  N   HIS A 270      23.459   4.858  22.360  1.00 86.90           N  
ATOM   4311  H   HIS A 270      23.279   4.324  21.521  1.00 86.90           H  
ATOM   4312  CA  HIS A 270      22.832   6.182  22.468  1.00 86.90           C  
ATOM   4313  HA  HIS A 270      23.150   6.661  23.394  1.00 86.90           H  
ATOM   4314  C   HIS A 270      21.295   6.140  22.511  1.00 86.90           C  
ATOM   4315  CB  HIS A 270      23.333   7.044  21.297  1.00 86.90           C  
ATOM   4316  HB2 HIS A 270      22.935   6.641  20.366  1.00 86.90           H  
ATOM   4317  HB3 HIS A 270      22.949   8.057  21.414  1.00 86.90           H  
ATOM   4318  O   HIS A 270      20.658   7.182  22.667  1.00 86.90           O  
ATOM   4319  CG  HIS A 270      24.840   7.109  21.191  1.00 86.90           C  
ATOM   4320  CD2 HIS A 270      25.676   7.920  21.909  1.00 86.90           C  
ATOM   4321  HD2 HIS A 270      25.372   8.647  22.648  1.00 86.90           H  
ATOM   4322  ND1 HIS A 270      25.636   6.310  20.401  1.00 86.90           N  
ATOM   4323  HD1 HIS A 270      25.327   5.573  19.784  1.00 86.90           H  
ATOM   4324  CE1 HIS A 270      26.918   6.627  20.644  1.00 86.90           C  
ATOM   4325  HE1 HIS A 270      27.771   6.138  20.199  1.00 86.90           H  
ATOM   4326  NE2 HIS A 270      26.994   7.618  21.545  1.00 86.90           N  
ATOM   4327  N   THR A 271      20.698   4.953  22.361  1.00 89.21           N  
ATOM   4328  H   THR A 271      21.280   4.132  22.267  1.00 89.21           H  
ATOM   4329  CA  THR A 271      19.252   4.760  22.188  1.00 89.21           C  
ATOM   4330  HA  THR A 271      18.736   5.678  22.473  1.00 89.21           H  
ATOM   4331  C   THR A 271      18.765   3.587  23.046  1.00 89.21           C  
ATOM   4332  CB  THR A 271      18.899   4.468  20.716  1.00 89.21           C  
ATOM   4333  HB  THR A 271      19.151   3.435  20.478  1.00 89.21           H  
ATOM   4334  O   THR A 271      19.359   2.510  22.951  1.00 89.21           O  
ATOM   4335  CG2 THR A 271      17.418   4.696  20.417  1.00 89.21           C  
ATOM   4336 HG21 THR A 271      17.123   5.698  20.728  1.00 89.21           H  
ATOM   4337 HG22 THR A 271      16.815   3.956  20.943  1.00 89.21           H  
ATOM   4338 HG23 THR A 271      17.244   4.586  19.347  1.00 89.21           H  
ATOM   4339  OG1 THR A 271      19.634   5.298  19.845  1.00 89.21           O  
ATOM   4340  HG1 THR A 271      20.507   4.903  19.794  1.00 89.21           H  
ATOM   4341  N   PRO A 272      17.689   3.753  23.842  1.00 92.83           N  
ATOM   4342  CA  PRO A 272      16.968   2.648  24.468  1.00 92.83           C  
ATOM   4343  HA  PRO A 272      17.608   2.220  25.239  1.00 92.83           H  
ATOM   4344  C   PRO A 272      16.559   1.562  23.467  1.00 92.83           C  
ATOM   4345  CB  PRO A 272      15.739   3.275  25.133  1.00 92.83           C  
ATOM   4346  HB2 PRO A 272      14.909   3.319  24.427  1.00 92.83           H  
ATOM   4347  HB3 PRO A 272      15.449   2.735  26.034  1.00 92.83           H  
ATOM   4348  O   PRO A 272      16.134   1.870  22.349  1.00 92.83           O  
ATOM   4349  CG  PRO A 272      16.207   4.692  25.452  1.00 92.83           C  
ATOM   4350  HG2 PRO A 272      16.791   4.684  26.373  1.00 92.83           H  
ATOM   4351  HG3 PRO A 272      15.373   5.389  25.532  1.00 92.83           H  
ATOM   4352  CD  PRO A 272      17.117   5.020  24.268  1.00 92.83           C  
ATOM   4353  HD2 PRO A 272      17.892   5.721  24.578  1.00 92.83           H  
ATOM   4354  HD3 PRO A 272      16.536   5.439  23.446  1.00 92.83           H  
ATOM   4355  N   TYR A 273      16.675   0.298  23.870  1.00 93.58           N  
ATOM   4356  H   TYR A 273      17.033   0.113  24.797  1.00 93.58           H  
ATOM   4357  CA  TYR A 273      16.384  -0.850  23.018  1.00 93.58           C  
ATOM   4358  HA  TYR A 273      15.716  -0.521  22.223  1.00 93.58           H  
ATOM   4359  C   TYR A 273      15.653  -1.982  23.753  1.00 93.58           C  
ATOM   4360  CB  TYR A 273      17.675  -1.337  22.338  1.00 93.58           C  
ATOM   4361  HB2 TYR A 273      17.399  -2.075  21.585  1.00 93.58           H  
ATOM   4362  HB3 TYR A 273      18.119  -0.499  21.800  1.00 93.58           H  
ATOM   4363  O   TYR A 273      15.799  -2.186  24.963  1.00 93.58           O  
ATOM   4364  CG  TYR A 273      18.731  -1.947  23.246  1.00 93.58           C  
ATOM   4365  CD1 TYR A 273      19.754  -1.142  23.788  1.00 93.58           C  
ATOM   4366  HD1 TYR A 273      19.761  -0.080  23.592  1.00 93.58           H  
ATOM   4367  CD2 TYR A 273      18.714  -3.331  23.516  1.00 93.58           C  
ATOM   4368  HD2 TYR A 273      17.922  -3.946  23.114  1.00 93.58           H  
ATOM   4369  CE1 TYR A 273      20.759  -1.720  24.590  1.00 93.58           C  
ATOM   4370  HE1 TYR A 273      21.539  -1.113  25.026  1.00 93.58           H  
ATOM   4371  CE2 TYR A 273      19.724  -3.913  24.306  1.00 93.58           C  
ATOM   4372  HE2 TYR A 273      19.717  -4.976  24.497  1.00 93.58           H  
ATOM   4373  OH  TYR A 273      21.718  -3.670  25.610  1.00 93.58           O  
ATOM   4374  HH  TYR A 273      21.537  -4.595  25.794  1.00 93.58           H  
ATOM   4375  CZ  TYR A 273      20.745  -3.105  24.849  1.00 93.58           C  
ATOM   4376  N   CYS A 274      14.890  -2.750  22.976  1.00 93.50           N  
ATOM   4377  H   CYS A 274      14.834  -2.513  21.996  1.00 93.50           H  
ATOM   4378  CA  CYS A 274      14.249  -3.990  23.392  1.00 93.50           C  
ATOM   4379  HA  CYS A 274      14.323  -4.067  24.476  1.00 93.50           H  
ATOM   4380  C   CYS A 274      14.972  -5.199  22.781  1.00 93.50           C  
ATOM   4381  CB  CYS A 274      12.761  -3.923  23.023  1.00 93.50           C  
ATOM   4382  HB2 CYS A 274      12.308  -3.069  23.527  1.00 93.50           H  
ATOM   4383  HB3 CYS A 274      12.650  -3.774  21.949  1.00 93.50           H  
ATOM   4384  O   CYS A 274      15.385  -5.165  21.618  1.00 93.50           O  
ATOM   4385  SG  CYS A 274      11.896  -5.442  23.515  1.00 93.50           S  
ATOM   4386  HG  CYS A 274      12.406  -5.529  24.746  1.00 93.50           H  
ATOM   4387  N   VAL A 275      15.125  -6.272  23.558  1.00 92.62           N  
ATOM   4388  H   VAL A 275      14.737  -6.236  24.490  1.00 92.62           H  
ATOM   4389  CA  VAL A 275      15.653  -7.563  23.083  1.00 92.62           C  
ATOM   4390  HA  VAL A 275      16.189  -7.411  22.147  1.00 92.62           H  
ATOM   4391  C   VAL A 275      14.491  -8.509  22.797  1.00 92.62           C  
ATOM   4392  CB  VAL A 275      16.657  -8.155  24.089  1.00 92.62           C  
ATOM   4393  HB  VAL A 275      16.214  -8.153  25.084  1.00 92.62           H  
ATOM   4394  O   VAL A 275      13.617  -8.689  23.640  1.00 92.62           O  
ATOM   4395  CG1 VAL A 275      17.090  -9.586  23.746  1.00 92.62           C  
ATOM   4396 HG11 VAL A 275      17.868  -9.916  24.434  1.00 92.62           H  
ATOM   4397 HG12 VAL A 275      16.239 -10.259  23.850  1.00 92.62           H  
ATOM   4398 HG13 VAL A 275      17.462  -9.633  22.723  1.00 92.62           H  
ATOM   4399  CG2 VAL A 275      17.931  -7.302  24.108  1.00 92.62           C  
ATOM   4400 HG21 VAL A 275      17.669  -6.250  24.220  1.00 92.62           H  
ATOM   4401 HG22 VAL A 275      18.478  -7.423  23.173  1.00 92.62           H  
ATOM   4402 HG23 VAL A 275      18.558  -7.602  24.948  1.00 92.62           H  
ATOM   4403  N   TYR A 276      14.502  -9.123  21.616  1.00 92.59           N  
ATOM   4404  H   TYR A 276      15.293  -8.969  21.008  1.00 92.59           H  
ATOM   4405  CA  TYR A 276      13.491 -10.077  21.163  1.00 92.59           C  
ATOM   4406  HA  TYR A 276      12.665 -10.111  21.874  1.00 92.59           H  
ATOM   4407  C   TYR A 276      14.134 -11.455  21.086  1.00 92.59           C  
ATOM   4408  CB  TYR A 276      12.922  -9.708  19.785  1.00 92.59           C  
ATOM   4409  HB2 TYR A 276      13.733  -9.751  19.058  1.00 92.59           H  
ATOM   4410  HB3 TYR A 276      12.209 -10.485  19.508  1.00 92.59           H  
ATOM   4411  O   TYR A 276      15.226 -11.600  20.524  1.00 92.59           O  
ATOM   4412  CG  TYR A 276      12.238  -8.360  19.649  1.00 92.59           C  
ATOM   4413  CD1 TYR A 276      10.879  -8.297  19.276  1.00 92.59           C  
ATOM   4414  HD1 TYR A 276      10.315  -9.201  19.100  1.00 92.59           H  
ATOM   4415  CD2 TYR A 276      12.964  -7.166  19.842  1.00 92.59           C  
ATOM   4416  HD2 TYR A 276      14.014  -7.191  20.094  1.00 92.59           H  
ATOM   4417  CE1 TYR A 276      10.250  -7.047  19.117  1.00 92.59           C  
ATOM   4418  HE1 TYR A 276       9.214  -6.991  18.820  1.00 92.59           H  
ATOM   4419  CE2 TYR A 276      12.323  -5.922  19.740  1.00 92.59           C  
ATOM   4420  HE2 TYR A 276      12.867  -5.015  19.961  1.00 92.59           H  
ATOM   4421  OH  TYR A 276      10.364  -4.655  19.217  1.00 92.59           O  
ATOM   4422  HH  TYR A 276      10.902  -3.915  19.508  1.00 92.59           H  
ATOM   4423  CZ  TYR A 276      10.969  -5.859  19.363  1.00 92.59           C  
ATOM   4424  N   ILE A 277      13.458 -12.452  21.643  1.00 89.70           N  
ATOM   4425  H   ILE A 277      12.601 -12.243  22.134  1.00 89.70           H  
ATOM   4426  CA  ILE A 277      13.957 -13.818  21.759  1.00 89.70           C  
ATOM   4427  HA  ILE A 277      14.859 -13.930  21.158  1.00 89.70           H  
ATOM   4428  C   ILE A 277      12.887 -14.749  21.202  1.00 89.70           C  
ATOM   4429  CB  ILE A 277      14.326 -14.135  23.225  1.00 89.70           C  
ATOM   4430  HB  ILE A 277      13.424 -14.074  23.834  1.00 89.70           H  
ATOM   4431  O   ILE A 277      11.764 -14.762  21.695  1.00 89.70           O  
ATOM   4432  CG1 ILE A 277      15.347 -13.096  23.749  1.00 89.70           C  
ATOM   4433 HG12 ILE A 277      14.952 -12.090  23.602  1.00 89.70           H  
ATOM   4434 HG13 ILE A 277      16.282 -13.182  23.195  1.00 89.70           H  
ATOM   4435  CG2 ILE A 277      14.895 -15.564  23.327  1.00 89.70           C  
ATOM   4436 HG21 ILE A 277      15.799 -15.654  22.724  1.00 89.70           H  
ATOM   4437 HG22 ILE A 277      14.156 -16.285  22.979  1.00 89.70           H  
ATOM   4438 HG23 ILE A 277      15.120 -15.810  24.364  1.00 89.70           H  
ATOM   4439  CD1 ILE A 277      15.631 -13.195  25.243  1.00 89.70           C  
ATOM   4440 HD11 ILE A 277      14.687 -13.139  25.784  1.00 89.70           H  
ATOM   4441 HD12 ILE A 277      16.145 -14.129  25.472  1.00 89.70           H  
ATOM   4442 HD13 ILE A 277      16.261 -12.359  25.547  1.00 89.70           H  
ATOM   4443  N   TYR A 278      13.250 -15.507  20.172  1.00 87.43           N  
ATOM   4444  H   TYR A 278      14.190 -15.414  19.814  1.00 87.43           H  
ATOM   4445  CA  TYR A 278      12.376 -16.506  19.561  1.00 87.43           C  
ATOM   4446  HA  TYR A 278      11.388 -16.454  20.020  1.00 87.43           H  
ATOM   4447  C   TYR A 278      12.938 -17.898  19.824  1.00 87.43           C  
ATOM   4448  CB  TYR A 278      12.198 -16.210  18.071  1.00 87.43           C  
ATOM   4449  HB2 TYR A 278      11.701 -17.064  17.611  1.00 87.43           H  
ATOM   4450  HB3 TYR A 278      13.178 -16.102  17.607  1.00 87.43           H  
ATOM   4451  O   TYR A 278      14.057 -18.199  19.393  1.00 87.43           O  
ATOM   4452  CG  TYR A 278      11.370 -14.969  17.800  1.00 87.43           C  
ATOM   4453  CD1 TYR A 278       9.975 -15.094  17.681  1.00 87.43           C  
ATOM   4454  HD1 TYR A 278       9.512 -16.064  17.788  1.00 87.43           H  
ATOM   4455  CD2 TYR A 278      11.973 -13.697  17.723  1.00 87.43           C  
ATOM   4456  HD2 TYR A 278      13.041 -13.599  17.854  1.00 87.43           H  
ATOM   4457  CE1 TYR A 278       9.173 -13.957  17.488  1.00 87.43           C  
ATOM   4458  HE1 TYR A 278       8.099 -14.057  17.444  1.00 87.43           H  
ATOM   4459  CE2 TYR A 278      11.173 -12.554  17.521  1.00 87.43           C  
ATOM   4460  HE2 TYR A 278      11.613 -11.569  17.474  1.00 87.43           H  
ATOM   4461  OH  TYR A 278       8.986 -11.589  17.255  1.00 87.43           O  
ATOM   4462  HH  TYR A 278       8.065 -11.846  17.169  1.00 87.43           H  
ATOM   4463  CZ  TYR A 278       9.770 -12.684  17.413  1.00 87.43           C  
ATOM   4464  N   GLY A 279      12.205 -18.712  20.579  1.00 79.67           N  
ATOM   4465  H   GLY A 279      11.278 -18.403  20.835  1.00 79.67           H  
ATOM   4466  CA  GLY A 279      12.614 -20.039  21.021  1.00 79.67           C  
ATOM   4467  HA2 GLY A 279      11.997 -20.328  21.872  1.00 79.67           H  
ATOM   4468  HA3 GLY A 279      13.653 -20.002  21.348  1.00 79.67           H  
ATOM   4469  C   GLY A 279      12.471 -21.122  19.950  1.00 79.67           C  
ATOM   4470  O   GLY A 279      11.711 -20.998  18.996  1.00 79.67           O  
ATOM   4471  N   GLU A 280      13.219 -22.214  20.130  1.00 76.57           N  
ATOM   4472  H   GLU A 280      13.813 -22.215  20.947  1.00 76.57           H  
ATOM   4473  CA  GLU A 280      13.027 -23.510  19.449  1.00 76.57           C  
ATOM   4474  HA  GLU A 280      13.934 -24.079  19.652  1.00 76.57           H  
ATOM   4475  C   GLU A 280      12.942 -23.484  17.903  1.00 76.57           C  
ATOM   4476  CB  GLU A 280      11.888 -24.308  20.115  1.00 76.57           C  
ATOM   4477  HB2 GLU A 280      11.885 -25.313  19.692  1.00 76.57           H  
ATOM   4478  HB3 GLU A 280      10.930 -23.833  19.905  1.00 76.57           H  
ATOM   4479  O   GLU A 280      12.475 -24.434  17.270  1.00 76.57           O  
ATOM   4480  CG  GLU A 280      12.089 -24.420  21.639  1.00 76.57           C  
ATOM   4481  HG2 GLU A 280      13.143 -24.627  21.827  1.00 76.57           H  
ATOM   4482  HG3 GLU A 280      11.851 -23.464  22.106  1.00 76.57           H  
ATOM   4483  CD  GLU A 280      11.248 -25.526  22.293  1.00 76.57           C  
ATOM   4484  OE1 GLU A 280      11.746 -26.078  23.301  1.00 76.57           O  
ATOM   4485  OE2 GLU A 280      10.156 -25.842  21.772  1.00 76.57           O  
ATOM   4486  N   VAL A 281      13.464 -22.436  17.259  1.00 80.75           N  
ATOM   4487  H   VAL A 281      13.848 -21.690  17.821  1.00 80.75           H  
ATOM   4488  CA  VAL A 281      13.374 -22.234  15.810  1.00 80.75           C  
ATOM   4489  HA  VAL A 281      12.319 -22.281  15.539  1.00 80.75           H  
ATOM   4490  C   VAL A 281      14.123 -23.351  15.087  1.00 80.75           C  
ATOM   4491  CB  VAL A 281      13.908 -20.851  15.393  1.00 80.75           C  
ATOM   4492  HB  VAL A 281      14.974 -20.791  15.614  1.00 80.75           H  
ATOM   4493  O   VAL A 281      15.346 -23.477  15.183  1.00 80.75           O  
ATOM   4494  CG1 VAL A 281      13.720 -20.618  13.887  1.00 80.75           C  
ATOM   4495 HG11 VAL A 281      12.667 -20.714  13.624  1.00 80.75           H  
ATOM   4496 HG12 VAL A 281      14.061 -19.613  13.637  1.00 80.75           H  
ATOM   4497 HG13 VAL A 281      14.311 -21.333  13.315  1.00 80.75           H  
ATOM   4498  CG2 VAL A 281      13.202 -19.706  16.127  1.00 80.75           C  
ATOM   4499 HG21 VAL A 281      13.366 -19.791  17.201  1.00 80.75           H  
ATOM   4500 HG22 VAL A 281      13.621 -18.752  15.809  1.00 80.75           H  
ATOM   4501 HG23 VAL A 281      12.129 -19.728  15.938  1.00 80.75           H  
ATOM   4502  N   THR A 282      13.396 -24.186  14.344  1.00 79.08           N  
ATOM   4503  H   THR A 282      12.391 -24.106  14.405  1.00 79.08           H  
ATOM   4504  CA  THR A 282      13.991 -25.352  13.676  1.00 79.08           C  
ATOM   4505  HA  THR A 282      14.556 -25.906  14.425  1.00 79.08           H  
ATOM   4506  C   THR A 282      14.972 -24.932  12.579  1.00 79.08           C  
ATOM   4507  CB  THR A 282      12.940 -26.324  13.106  1.00 79.08           C  
ATOM   4508  HB  THR A 282      13.467 -27.159  12.645  1.00 79.08           H  
ATOM   4509  O   THR A 282      14.634 -24.174  11.667  1.00 79.08           O  
ATOM   4510  CG2 THR A 282      12.006 -26.881  14.177  1.00 79.08           C  
ATOM   4511 HG21 THR A 282      12.587 -27.435  14.915  1.00 79.08           H  
ATOM   4512 HG22 THR A 282      11.469 -26.082  14.688  1.00 79.08           H  
ATOM   4513 HG23 THR A 282      11.289 -27.566  13.723  1.00 79.08           H  
ATOM   4514  OG1 THR A 282      12.127 -25.718  12.122  1.00 79.08           O  
ATOM   4515  HG1 THR A 282      11.364 -25.369  12.589  1.00 79.08           H  
ATOM   4516  N   LEU A 283      16.182 -25.497  12.583  1.00 72.50           N  
ATOM   4517  H   LEU A 283      16.424 -26.064  13.383  1.00 72.50           H  
ATOM   4518  CA  LEU A 283      17.099 -25.473  11.437  1.00 72.50           C  
ATOM   4519  HA  LEU A 283      16.817 -24.667  10.761  1.00 72.50           H  
ATOM   4520  C   LEU A 283      17.000 -26.775  10.637  1.00 72.50           C  
ATOM   4521  CB  LEU A 283      18.547 -25.219  11.883  1.00 72.50           C  
ATOM   4522  HB2 LEU A 283      19.202 -25.395  11.029  1.00 72.50           H  
ATOM   4523  HB3 LEU A 283      18.801 -25.955  12.646  1.00 72.50           H  
ATOM   4524  O   LEU A 283      16.796 -26.724   9.422  1.00 72.50           O  
ATOM   4525  CG  LEU A 283      18.854 -23.822  12.441  1.00 72.50           C  
ATOM   4526  HG  LEU A 283      18.242 -23.633  13.323  1.00 72.50           H  
ATOM   4527  CD1 LEU A 283      20.333 -23.764  12.831  1.00 72.50           C  
ATOM   4528 HD11 LEU A 283      20.962 -24.006  11.974  1.00 72.50           H  
ATOM   4529 HD12 LEU A 283      20.527 -24.478  13.631  1.00 72.50           H  
ATOM   4530 HD13 LEU A 283      20.584 -22.764  13.185  1.00 72.50           H  
ATOM   4531  CD2 LEU A 283      18.609 -22.724  11.407  1.00 72.50           C  
ATOM   4532 HD21 LEU A 283      17.544 -22.652  11.186  1.00 72.50           H  
ATOM   4533 HD22 LEU A 283      19.177 -22.916  10.497  1.00 72.50           H  
ATOM   4534 HD23 LEU A 283      18.913 -21.773  11.845  1.00 72.50           H  
ATOM   4535  N   GLY A 284      17.087 -27.921  11.311  1.00 68.41           N  
ATOM   4536  H   GLY A 284      17.155 -27.863  12.317  1.00 68.41           H  
ATOM   4537  CA  GLY A 284      17.092 -29.256  10.705  1.00 68.41           C  
ATOM   4538  HA2 GLY A 284      17.992 -29.773  11.037  1.00 68.41           H  
ATOM   4539  HA3 GLY A 284      17.128 -29.185   9.618  1.00 68.41           H  
ATOM   4540  C   GLY A 284      15.875 -30.099  11.090  1.00 68.41           C  
ATOM   4541  O   GLY A 284      14.814 -29.561  11.392  1.00 68.41           O  
ATOM   4542  N   LYS A 285      16.047 -31.428  11.079  1.00 59.37           N  
ATOM   4543  H   LYS A 285      16.951 -31.791  10.815  1.00 59.37           H  
ATOM   4544  CA  LYS A 285      15.107 -32.361  11.726  1.00 59.37           C  
ATOM   4545  HA  LYS A 285      14.082 -32.026  11.570  1.00 59.37           H  
ATOM   4546  C   LYS A 285      15.283 -32.392  13.248  1.00 59.37           C  
ATOM   4547  CB  LYS A 285      15.272 -33.777  11.154  1.00 59.37           C  
ATOM   4548  HB2 LYS A 285      14.784 -34.472  11.837  1.00 59.37           H  
ATOM   4549  HB3 LYS A 285      16.329 -34.040  11.107  1.00 59.37           H  
ATOM   4550  O   LYS A 285      14.297 -32.541  13.954  1.00 59.37           O  
ATOM   4551  CG  LYS A 285      14.637 -33.926   9.767  1.00 59.37           C  
ATOM   4552  HG2 LYS A 285      13.614 -33.551   9.803  1.00 59.37           H  
ATOM   4553  HG3 LYS A 285      15.202 -33.351   9.033  1.00 59.37           H  
ATOM   4554  CD  LYS A 285      14.612 -35.406   9.369  1.00 59.37           C  
ATOM   4555  HD2 LYS A 285      14.143 -35.971  10.174  1.00 59.37           H  
ATOM   4556  HD3 LYS A 285      15.634 -35.764   9.241  1.00 59.37           H  
ATOM   4557  CE  LYS A 285      13.808 -35.602   8.081  1.00 59.37           C  
ATOM   4558  HE2 LYS A 285      12.864 -35.067   8.187  1.00 59.37           H  
ATOM   4559  HE3 LYS A 285      14.356 -35.162   7.249  1.00 59.37           H  
ATOM   4560  NZ  LYS A 285      13.543 -37.041   7.847  1.00 59.37           N  
ATOM   4561  HZ1 LYS A 285      13.031 -37.419   8.631  1.00 59.37           H  
ATOM   4562  HZ2 LYS A 285      14.411 -37.552   7.771  1.00 59.37           H  
ATOM   4563  HZ3 LYS A 285      12.989 -37.178   7.013  1.00 59.37           H  
ATOM   4564  N   ASP A 286      16.521 -32.205  13.708  1.00 65.76           N  
ATOM   4565  H   ASP A 286      17.265 -32.281  13.029  1.00 65.76           H  
ATOM   4566  CA  ASP A 286      16.935 -32.374  15.108  1.00 65.76           C  
ATOM   4567  HA  ASP A 286      16.050 -32.491  15.734  1.00 65.76           H  
ATOM   4568  C   ASP A 286      17.725 -31.154  15.651  1.00 65.76           C  
ATOM   4569  CB  ASP A 286      17.762 -33.674  15.213  1.00 65.76           C  
ATOM   4570  HB2 ASP A 286      18.766 -33.478  14.837  1.00 65.76           H  
ATOM   4571  HB3 ASP A 286      17.850 -33.956  16.262  1.00 65.76           H  
ATOM   4572  O   ASP A 286      18.123 -31.134  16.811  1.00 65.76           O  
ATOM   4573  CG  ASP A 286      17.168 -34.848  14.414  1.00 65.76           C  
ATOM   4574  OD1 ASP A 286      16.340 -35.600  14.969  1.00 65.76           O  
ATOM   4575  OD2 ASP A 286      17.528 -34.967  13.215  1.00 65.76           O  
ATOM   4576  N   ASP A 287      17.961 -30.127  14.819  1.00 73.20           N  
ATOM   4577  H   ASP A 287      17.524 -30.175  13.910  1.00 73.20           H  
ATOM   4578  CA  ASP A 287      18.604 -28.855  15.202  1.00 73.20           C  
ATOM   4579  HA  ASP A 287      19.212 -28.990  16.096  1.00 73.20           H  
ATOM   4580  C   ASP A 287      17.535 -27.779  15.485  1.00 73.20           C  
ATOM   4581  CB  ASP A 287      19.497 -28.310  14.061  1.00 73.20           C  
ATOM   4582  HB2 ASP A 287      19.479 -27.224  14.148  1.00 73.20           H  
ATOM   4583  HB3 ASP A 287      19.062 -28.575  13.097  1.00 73.20           H  
ATOM   4584  O   ASP A 287      16.787 -27.413  14.568  1.00 73.20           O  
ATOM   4585  CG  ASP A 287      20.991 -28.635  14.062  1.00 73.20           C  
ATOM   4586  OD1 ASP A 287      21.604 -28.595  15.149  1.00 73.20           O  
ATOM   4587  OD2 ASP A 287      21.563 -28.690  12.947  1.00 73.20           O  
ATOM   4588  N   THR A 288      17.544 -27.189  16.685  1.00 79.03           N  
ATOM   4589  H   THR A 288      18.143 -27.564  17.406  1.00 79.03           H  
ATOM   4590  CA  THR A 288      16.784 -25.976  17.047  1.00 79.03           C  
ATOM   4591  HA  THR A 288      16.289 -25.591  16.155  1.00 79.03           H  
ATOM   4592  C   THR A 288      17.706 -24.861  17.556  1.00 79.03           C  
ATOM   4593  CB  THR A 288      15.679 -26.260  18.081  1.00 79.03           C  
ATOM   4594  HB  THR A 288      15.227 -25.313  18.377  1.00 79.03           H  
ATOM   4595  O   THR A 288      18.762 -25.117  18.144  1.00 79.03           O  
ATOM   4596  CG2 THR A 288      14.577 -27.162  17.535  1.00 79.03           C  
ATOM   4597 HG21 THR A 288      14.984 -28.133  17.251  1.00 79.03           H  
ATOM   4598 HG22 THR A 288      13.804 -27.300  18.291  1.00 79.03           H  
ATOM   4599 HG23 THR A 288      14.121 -26.690  16.664  1.00 79.03           H  
ATOM   4600  OG1 THR A 288      16.199 -26.895  19.223  1.00 79.03           O  
ATOM   4601  HG1 THR A 288      15.452 -27.218  19.733  1.00 79.03           H  
ATOM   4602  N   VAL A 289      17.323 -23.602  17.318  1.00 85.82           N  
ATOM   4603  H   VAL A 289      16.469 -23.440  16.805  1.00 85.82           H  
ATOM   4604  CA  VAL A 289      18.054 -22.409  17.781  1.00 85.82           C  
ATOM   4605  HA  VAL A 289      18.764 -22.727  18.544  1.00 85.82           H  
ATOM   4606  C   VAL A 289      17.133 -21.394  18.451  1.00 85.82           C  
ATOM   4607  CB  VAL A 289      18.855 -21.712  16.657  1.00 85.82           C  
ATOM   4608  HB  VAL A 289      19.327 -20.823  17.078  1.00 85.82           H  
ATOM   4609  O   VAL A 289      15.987 -21.232  18.045  1.00 85.82           O  
ATOM   4610  CG1 VAL A 289      19.977 -22.601  16.123  1.00 85.82           C  
ATOM   4611 HG11 VAL A 289      20.541 -22.057  15.365  1.00 85.82           H  
ATOM   4612 HG12 VAL A 289      19.564 -23.514  15.693  1.00 85.82           H  
ATOM   4613 HG13 VAL A 289      20.652 -22.863  16.938  1.00 85.82           H  
ATOM   4614  CG2 VAL A 289      18.016 -21.255  15.457  1.00 85.82           C  
ATOM   4615 HG21 VAL A 289      17.518 -22.108  14.995  1.00 85.82           H  
ATOM   4616 HG22 VAL A 289      17.262 -20.541  15.789  1.00 85.82           H  
ATOM   4617 HG23 VAL A 289      18.650 -20.764  14.720  1.00 85.82           H  
ATOM   4618  N   SER A 290      17.664 -20.662  19.428  1.00 86.41           N  
ATOM   4619  H   SER A 290      18.608 -20.870  19.723  1.00 86.41           H  
ATOM   4620  CA  SER A 290      17.024 -19.467  19.983  1.00 86.41           C  
ATOM   4621  HA  SER A 290      15.949 -19.538  19.820  1.00 86.41           H  
ATOM   4622  C   SER A 290      17.561 -18.231  19.260  1.00 86.41           C  
ATOM   4623  CB  SER A 290      17.238 -19.363  21.497  1.00 86.41           C  
ATOM   4624  HB2 SER A 290      16.670 -18.513  21.875  1.00 86.41           H  
ATOM   4625  HB3 SER A 290      18.295 -19.208  21.711  1.00 86.41           H  
ATOM   4626  O   SER A 290      18.759 -17.945  19.323  1.00 86.41           O  
ATOM   4627  OG  SER A 290      16.799 -20.547  22.139  1.00 86.41           O  
ATOM   4628  HG  SER A 290      16.524 -20.337  23.034  1.00 86.41           H  
ATOM   4629  N   VAL A 291      16.708 -17.510  18.534  1.00 89.07           N  
ATOM   4630  H   VAL A 291      15.729 -17.754  18.583  1.00 89.07           H  
ATOM   4631  CA  VAL A 291      17.104 -16.342  17.728  1.00 89.07           C  
ATOM   4632  HA  VAL A 291      18.143 -16.462  17.419  1.00 89.07           H  
ATOM   4633  C   VAL A 291      17.017 -15.073  18.573  1.00 89.07           C  
ATOM   4634  CB  VAL A 291      16.259 -16.229  16.445  1.00 89.07           C  
ATOM   4635  HB  VAL A 291      15.207 -16.127  16.712  1.00 89.07           H  
ATOM   4636  O   VAL A 291      15.979 -14.812  19.175  1.00 89.07           O  
ATOM   4637  CG1 VAL A 291      16.669 -15.011  15.609  1.00 89.07           C  
ATOM   4638 HG11 VAL A 291      17.743 -15.028  15.424  1.00 89.07           H  
ATOM   4639 HG12 VAL A 291      16.133 -15.014  14.660  1.00 89.07           H  
ATOM   4640 HG13 VAL A 291      16.411 -14.098  16.144  1.00 89.07           H  
ATOM   4641  CG2 VAL A 291      16.417 -17.475  15.564  1.00 89.07           C  
ATOM   4642 HG21 VAL A 291      17.454 -17.591  15.249  1.00 89.07           H  
ATOM   4643 HG22 VAL A 291      16.103 -18.363  16.112  1.00 89.07           H  
ATOM   4644 HG23 VAL A 291      15.777 -17.380  14.686  1.00 89.07           H  
ATOM   4645  N   VAL A 292      18.092 -14.279  18.595  1.00 91.53           N  
ATOM   4646  H   VAL A 292      18.898 -14.538  18.044  1.00 91.53           H  
ATOM   4647  CA  VAL A 292      18.196 -13.034  19.371  1.00 91.53           C  
ATOM   4648  HA  VAL A 292      17.305 -12.933  19.991  1.00 91.53           H  
ATOM   4649  C   VAL A 292      18.255 -11.837  18.424  1.00 91.53           C  
ATOM   4650  CB  VAL A 292      19.411 -13.051  20.321  1.00 91.53           C  
ATOM   4651  HB  VAL A 292      20.330 -13.041  19.735  1.00 91.53           H  
ATOM   4652  O   VAL A 292      19.147 -11.736  17.575  1.00 91.53           O  
ATOM   4653  CG1 VAL A 292      19.405 -11.825  21.245  1.00 91.53           C  
ATOM   4654 HG11 VAL A 292      18.489 -11.811  21.836  1.00 91.53           H  
ATOM   4655 HG12 VAL A 292      19.463 -10.906  20.661  1.00 91.53           H  
ATOM   4656 HG13 VAL A 292      20.262 -11.861  21.917  1.00 91.53           H  
ATOM   4657  CG2 VAL A 292      19.428 -14.299  21.217  1.00 91.53           C  
ATOM   4658 HG21 VAL A 292      20.273 -14.250  21.904  1.00 91.53           H  
ATOM   4659 HG22 VAL A 292      18.500 -14.362  21.785  1.00 91.53           H  
ATOM   4660 HG23 VAL A 292      19.535 -15.197  20.610  1.00 91.53           H  
ATOM   4661  N   LEU A 293      17.312 -10.909  18.586  1.00 93.10           N  
ATOM   4662  H   LEU A 293      16.625 -11.061  19.311  1.00 93.10           H  
ATOM   4663  CA  LEU A 293      17.209  -9.669  17.814  1.00 93.10           C  
ATOM   4664  HA  LEU A 293      18.088  -9.565  17.179  1.00 93.10           H  
ATOM   4665  C   LEU A 293      17.166  -8.456  18.755  1.00 93.10           C  
ATOM   4666  CB  LEU A 293      15.960  -9.679  16.908  1.00 93.10           C  
ATOM   4667  HB2 LEU A 293      15.108  -9.393  17.525  1.00 93.10           H  
ATOM   4668  HB3 LEU A 293      16.068  -8.894  16.160  1.00 93.10           H  
ATOM   4669  O   LEU A 293      16.828  -8.575  19.933  1.00 93.10           O  
ATOM   4670  CG  LEU A 293      15.601 -10.995  16.194  1.00 93.10           C  
ATOM   4671  HG  LEU A 293      15.547 -11.816  16.909  1.00 93.10           H  
ATOM   4672  CD1 LEU A 293      14.229 -10.849  15.551  1.00 93.10           C  
ATOM   4673 HD11 LEU A 293      13.916 -11.805  15.132  1.00 93.10           H  
ATOM   4674 HD12 LEU A 293      14.253 -10.090  14.769  1.00 93.10           H  
ATOM   4675 HD13 LEU A 293      13.499 -10.560  16.307  1.00 93.10           H  
ATOM   4676  CD2 LEU A 293      16.588 -11.351  15.082  1.00 93.10           C  
ATOM   4677 HD21 LEU A 293      16.660 -10.526  14.374  1.00 93.10           H  
ATOM   4678 HD22 LEU A 293      17.564 -11.563  15.519  1.00 93.10           H  
ATOM   4679 HD23 LEU A 293      16.241 -12.243  14.560  1.00 93.10           H  
ATOM   4680  N   VAL A 294      17.463  -7.275  18.215  1.00 93.05           N  
ATOM   4681  H   VAL A 294      17.716  -7.253  17.237  1.00 93.05           H  
ATOM   4682  CA  VAL A 294      17.366  -5.991  18.923  1.00 93.05           C  
ATOM   4683  HA  VAL A 294      16.933  -6.154  19.910  1.00 93.05           H  
ATOM   4684  C   VAL A 294      16.437  -5.055  18.154  1.00 93.05           C  
ATOM   4685  CB  VAL A 294      18.758  -5.360  19.124  1.00 93.05           C  
ATOM   4686  HB  VAL A 294      19.208  -5.152  18.153  1.00 93.05           H  
ATOM   4687  O   VAL A 294      16.605  -4.894  16.945  1.00 93.05           O  
ATOM   4688  CG1 VAL A 294      18.657  -4.053  19.912  1.00 93.05           C  
ATOM   4689 HG11 VAL A 294      18.128  -4.233  20.848  1.00 93.05           H  
ATOM   4690 HG12 VAL A 294      18.116  -3.301  19.337  1.00 93.05           H  
ATOM   4691 HG13 VAL A 294      19.652  -3.667  20.133  1.00 93.05           H  
ATOM   4692  CG2 VAL A 294      19.696  -6.291  19.905  1.00 93.05           C  
ATOM   4693 HG21 VAL A 294      20.661  -5.806  20.050  1.00 93.05           H  
ATOM   4694 HG22 VAL A 294      19.260  -6.528  20.876  1.00 93.05           H  
ATOM   4695 HG23 VAL A 294      19.854  -7.215  19.350  1.00 93.05           H  
ATOM   4696  N   GLY A 295      15.476  -4.439  18.843  1.00 91.78           N  
ATOM   4697  H   GLY A 295      15.417  -4.620  19.835  1.00 91.78           H  
ATOM   4698  CA  GLY A 295      14.587  -3.407  18.302  1.00 91.78           C  
ATOM   4699  HA2 GLY A 295      13.543  -3.699  18.414  1.00 91.78           H  
ATOM   4700  HA3 GLY A 295      14.775  -3.290  17.235  1.00 91.78           H  
ATOM   4701  C   GLY A 295      14.783  -2.056  18.989  1.00 91.78           C  
ATOM   4702  O   GLY A 295      14.978  -1.993  20.202  1.00 91.78           O  
ATOM   4703  N   PHE A 296      14.755  -0.975  18.212  1.00 92.58           N  
ATOM   4704  H   PHE A 296      14.612  -1.112  17.221  1.00 92.58           H  
ATOM   4705  CA  PHE A 296      14.918   0.405  18.681  1.00 92.58           C  
ATOM   4706  HA  PHE A 296      14.505   0.494  19.685  1.00 92.58           H  
ATOM   4707  C   PHE A 296      14.161   1.387  17.774  1.00 92.58           C  
ATOM   4708  CB  PHE A 296      16.417   0.756  18.744  1.00 92.58           C  
ATOM   4709  HB2 PHE A 296      16.528   1.796  19.052  1.00 92.58           H  
ATOM   4710  HB3 PHE A 296      16.877   0.151  19.525  1.00 92.58           H  
ATOM   4711  O   PHE A 296      13.806   1.058  16.639  1.00 92.58           O  
ATOM   4712  CG  PHE A 296      17.184   0.544  17.446  1.00 92.58           C  
ATOM   4713  CD1 PHE A 296      17.937  -0.631  17.261  1.00 92.58           C  
ATOM   4714  HD1 PHE A 296      17.969  -1.376  18.043  1.00 92.58           H  
ATOM   4715  CD2 PHE A 296      17.146   1.510  16.421  1.00 92.58           C  
ATOM   4716  HD2 PHE A 296      16.584   2.422  16.557  1.00 92.58           H  
ATOM   4717  CE1 PHE A 296      18.647  -0.842  16.066  1.00 92.58           C  
ATOM   4718  HE1 PHE A 296      19.225  -1.745  15.940  1.00 92.58           H  
ATOM   4719  CE2 PHE A 296      17.847   1.296  15.219  1.00 92.58           C  
ATOM   4720  HE2 PHE A 296      17.825   2.047  14.443  1.00 92.58           H  
ATOM   4721  CZ  PHE A 296      18.603   0.123  15.044  1.00 92.58           C  
ATOM   4722  HZ  PHE A 296      19.157  -0.030  14.129  1.00 92.58           H  
ATOM   4723  N   PHE A 297      13.933   2.619  18.240  1.00 91.45           N  
ATOM   4724  H   PHE A 297      14.259   2.864  19.164  1.00 91.45           H  
ATOM   4725  CA  PHE A 297      13.395   3.682  17.386  1.00 91.45           C  
ATOM   4726  HA  PHE A 297      12.787   3.219  16.609  1.00 91.45           H  
ATOM   4727  C   PHE A 297      14.508   4.459  16.684  1.00 91.45           C  
ATOM   4728  CB  PHE A 297      12.472   4.618  18.168  1.00 91.45           C  
ATOM   4729  HB2 PHE A 297      13.063   5.216  18.862  1.00 91.45           H  
ATOM   4730  HB3 PHE A 297      11.783   4.016  18.760  1.00 91.45           H  
ATOM   4731  O   PHE A 297      15.342   5.096  17.326  1.00 91.45           O  
ATOM   4732  CG  PHE A 297      11.654   5.521  17.263  1.00 91.45           C  
ATOM   4733  CD1 PHE A 297      11.848   6.915  17.279  1.00 91.45           C  
ATOM   4734  HD1 PHE A 297      12.576   7.350  17.947  1.00 91.45           H  
ATOM   4735  CD2 PHE A 297      10.716   4.958  16.375  1.00 91.45           C  
ATOM   4736  HD2 PHE A 297      10.595   3.886  16.335  1.00 91.45           H  
ATOM   4737  CE1 PHE A 297      11.099   7.741  16.420  1.00 91.45           C  
ATOM   4738  HE1 PHE A 297      11.247   8.810  16.434  1.00 91.45           H  
ATOM   4739  CE2 PHE A 297       9.966   5.784  15.518  1.00 91.45           C  
ATOM   4740  HE2 PHE A 297       9.257   5.353  14.827  1.00 91.45           H  
ATOM   4741  CZ  PHE A 297      10.157   7.176  15.543  1.00 91.45           C  
ATOM   4742  HZ  PHE A 297       9.585   7.811  14.883  1.00 91.45           H  
ATOM   4743  N   ASP A 298      14.500   4.433  15.356  1.00 88.73           N  
ATOM   4744  H   ASP A 298      13.751   3.949  14.880  1.00 88.73           H  
ATOM   4745  CA  ASP A 298      15.416   5.196  14.522  1.00 88.73           C  
ATOM   4746  HA  ASP A 298      16.368   5.312  15.039  1.00 88.73           H  
ATOM   4747  C   ASP A 298      14.827   6.588  14.257  1.00 88.73           C  
ATOM   4748  CB  ASP A 298      15.684   4.396  13.244  1.00 88.73           C  
ATOM   4749  HB2 ASP A 298      15.980   3.386  13.527  1.00 88.73           H  
ATOM   4750  HB3 ASP A 298      14.766   4.322  12.660  1.00 88.73           H  
ATOM   4751  O   ASP A 298      13.860   6.749  13.507  1.00 88.73           O  
ATOM   4752  CG  ASP A 298      16.785   4.994  12.370  1.00 88.73           C  
ATOM   4753  OD1 ASP A 298      16.992   6.230  12.421  1.00 88.73           O  
ATOM   4754  OD2 ASP A 298      17.364   4.191  11.607  1.00 88.73           O  
ATOM   4755  N   VAL A 299      15.407   7.605  14.897  1.00 87.51           N  
ATOM   4756  H   VAL A 299      16.174   7.386  15.517  1.00 87.51           H  
ATOM   4757  CA  VAL A 299      14.968   9.003  14.770  1.00 87.51           C  
ATOM   4758  HA  VAL A 299      13.881   9.025  14.848  1.00 87.51           H  
ATOM   4759  C   VAL A 299      15.324   9.587  13.398  1.00 87.51           C  
ATOM   4760  CB  VAL A 299      15.544   9.859  15.921  1.00 87.51           C  
ATOM   4761  HB  VAL A 299      16.633   9.816  15.889  1.00 87.51           H  
ATOM   4762  O   VAL A 299      14.597  10.452  12.908  1.00 87.51           O  
ATOM   4763  CG1 VAL A 299      15.119  11.334  15.850  1.00 87.51           C  
ATOM   4764 HG11 VAL A 299      15.579  11.808  14.983  1.00 87.51           H  
ATOM   4765 HG12 VAL A 299      15.451  11.869  16.739  1.00 87.51           H  
ATOM   4766 HG13 VAL A 299      14.034  11.410  15.772  1.00 87.51           H  
ATOM   4767  CG2 VAL A 299      15.078   9.330  17.284  1.00 87.51           C  
ATOM   4768 HG21 VAL A 299      15.474   9.953  18.086  1.00 87.51           H  
ATOM   4769 HG22 VAL A 299      15.431   8.311  17.438  1.00 87.51           H  
ATOM   4770 HG23 VAL A 299      13.989   9.336  17.326  1.00 87.51           H  
ATOM   4771  N   GLU A 300      16.391   9.125  12.736  1.00 84.98           N  
ATOM   4772  H   GLU A 300      16.850   8.287  13.064  1.00 84.98           H  
ATOM   4773  CA  GLU A 300      16.745   9.603  11.393  1.00 84.98           C  
ATOM   4774  HA  GLU A 300      16.588  10.681  11.353  1.00 84.98           H  
ATOM   4775  C   GLU A 300      15.798   8.997  10.347  1.00 84.98           C  
ATOM   4776  CB  GLU A 300      18.230   9.360  11.052  1.00 84.98           C  
ATOM   4777  HB2 GLU A 300      18.376   9.688  10.022  1.00 84.98           H  
ATOM   4778  HB3 GLU A 300      18.462   8.297  11.111  1.00 84.98           H  
ATOM   4779  O   GLU A 300      15.139   9.744   9.618  1.00 84.98           O  
ATOM   4780  CG  GLU A 300      19.189  10.154  11.965  1.00 84.98           C  
ATOM   4781  HG2 GLU A 300      19.257   9.648  12.928  1.00 84.98           H  
ATOM   4782  HG3 GLU A 300      18.748  11.136  12.143  1.00 84.98           H  
ATOM   4783  CD  GLU A 300      20.609  10.372  11.391  1.00 84.98           C  
ATOM   4784  OE1 GLU A 300      21.356  11.177  11.997  1.00 84.98           O  
ATOM   4785  OE2 GLU A 300      20.939   9.830  10.311  1.00 84.98           O  
ATOM   4786  N   ALA A 301      15.632   7.670  10.352  1.00 82.85           N  
ATOM   4787  H   ALA A 301      16.187   7.128  10.999  1.00 82.85           H  
ATOM   4788  CA  ALA A 301      14.715   6.952   9.461  1.00 82.85           C  
ATOM   4789  HA  ALA A 301      14.818   7.381   8.464  1.00 82.85           H  
ATOM   4790  C   ALA A 301      13.225   7.088   9.844  1.00 82.85           C  
ATOM   4791  CB  ALA A 301      15.149   5.485   9.377  1.00 82.85           C  
ATOM   4792  HB1 ALA A 301      14.585   4.984   8.590  1.00 82.85           H  
ATOM   4793  HB2 ALA A 301      16.213   5.423   9.150  1.00 82.85           H  
ATOM   4794  HB3 ALA A 301      14.956   4.987  10.328  1.00 82.85           H  
ATOM   4795  O   ALA A 301      12.358   6.667   9.083  1.00 82.85           O  
ATOM   4796  N   SER A 302      12.921   7.695  10.997  1.00 84.85           N  
ATOM   4797  H   SER A 302      13.689   7.884  11.625  1.00 84.85           H  
ATOM   4798  CA  SER A 302      11.565   7.951  11.516  1.00 84.85           C  
ATOM   4799  HA  SER A 302      11.691   8.311  12.537  1.00 84.85           H  
ATOM   4800  C   SER A 302      10.697   6.686  11.637  1.00 84.85           C  
ATOM   4801  CB  SER A 302      10.876   9.081  10.729  1.00 84.85           C  
ATOM   4802  HB2 SER A 302       9.983   9.406  11.262  1.00 84.85           H  
ATOM   4803  HB3 SER A 302      10.582   8.709   9.748  1.00 84.85           H  
ATOM   4804  O   SER A 302       9.513   6.711  11.307  1.00 84.85           O  
ATOM   4805  OG  SER A 302      11.770  10.179  10.563  1.00 84.85           O  
ATOM   4806  HG  SER A 302      12.521   9.816  10.088  1.00 84.85           H  
ATOM   4807  N   ARG A 303      11.283   5.565  12.085  1.00 85.41           N  
ATOM   4808  H   ARG A 303      12.234   5.640  12.417  1.00 85.41           H  
ATOM   4809  CA  ARG A 303      10.609   4.253  12.180  1.00 85.41           C  
ATOM   4810  HA  ARG A 303       9.557   4.433  12.404  1.00 85.41           H  
ATOM   4811  C   ARG A 303      11.165   3.374  13.299  1.00 85.41           C  
ATOM   4812  CB  ARG A 303      10.673   3.522  10.824  1.00 85.41           C  
ATOM   4813  HB2 ARG A 303      10.079   2.610  10.890  1.00 85.41           H  
ATOM   4814  HB3 ARG A 303      10.215   4.158  10.066  1.00 85.41           H  
ATOM   4815  O   ARG A 303      12.291   3.561  13.751  1.00 85.41           O  
ATOM   4816  CG  ARG A 303      12.095   3.153  10.367  1.00 85.41           C  
ATOM   4817  HG2 ARG A 303      12.678   4.065  10.239  1.00 85.41           H  
ATOM   4818  HG3 ARG A 303      12.576   2.522  11.114  1.00 85.41           H  
ATOM   4819  CD  ARG A 303      12.036   2.397   9.035  1.00 85.41           C  
ATOM   4820  HD2 ARG A 303      11.454   2.990   8.329  1.00 85.41           H  
ATOM   4821  HD3 ARG A 303      11.533   1.443   9.193  1.00 85.41           H  
ATOM   4822  NE  ARG A 303      13.380   2.164   8.476  1.00 85.41           N  
ATOM   4823  HE  ARG A 303      14.167   2.429   9.052  1.00 85.41           H  
ATOM   4824  NH1 ARG A 303      12.722   1.314   6.434  1.00 85.41           N  
ATOM   4825 HH11 ARG A 303      13.016   1.046   5.505  1.00 85.41           H  
ATOM   4826 HH12 ARG A 303      11.743   1.330   6.679  1.00 85.41           H  
ATOM   4827  NH2 ARG A 303      14.859   1.669   6.811  1.00 85.41           N  
ATOM   4828 HH21 ARG A 303      14.945   1.375   5.849  1.00 85.41           H  
ATOM   4829 HH22 ARG A 303      15.641   2.074   7.307  1.00 85.41           H  
ATOM   4830  CZ  ARG A 303      13.643   1.717   7.260  1.00 85.41           C  
ATOM   4831  N   HIS A 304      10.396   2.369  13.715  1.00 86.37           N  
ATOM   4832  H   HIS A 304       9.500   2.234  13.269  1.00 86.37           H  
ATOM   4833  CA  HIS A 304      10.930   1.272  14.526  1.00 86.37           C  
ATOM   4834  HA  HIS A 304      11.580   1.689  15.295  1.00 86.37           H  
ATOM   4835  C   HIS A 304      11.787   0.339  13.648  1.00 86.37           C  
ATOM   4836  CB  HIS A 304       9.783   0.545  15.240  1.00 86.37           C  
ATOM   4837  HB2 HIS A 304       9.231   1.258  15.853  1.00 86.37           H  
ATOM   4838  HB3 HIS A 304       9.099   0.137  14.496  1.00 86.37           H  
ATOM   4839  O   HIS A 304      11.368  -0.069  12.563  1.00 86.37           O  
ATOM   4840  CG  HIS A 304      10.262  -0.576  16.127  1.00 86.37           C  
ATOM   4841  CD2 HIS A 304      11.002  -0.461  17.276  1.00 86.37           C  
ATOM   4842  HD2 HIS A 304      11.335   0.459  17.733  1.00 86.37           H  
ATOM   4843  ND1 HIS A 304      10.069  -1.920  15.904  1.00 86.37           N  
ATOM   4844  HD1 HIS A 304       9.507  -2.340  15.178  1.00 86.37           H  
ATOM   4845  CE1 HIS A 304      10.679  -2.595  16.889  1.00 86.37           C  
ATOM   4846  HE1 HIS A 304      10.678  -3.671  16.986  1.00 86.37           H  
ATOM   4847  NE2 HIS A 304      11.283  -1.750  17.739  1.00 86.37           N  
ATOM   4848  N   CYS A 305      12.995   0.023  14.110  1.00 87.72           N  
ATOM   4849  H   CYS A 305      13.255   0.360  15.026  1.00 87.72           H  
ATOM   4850  CA  CYS A 305      13.999  -0.767  13.405  1.00 87.72           C  
ATOM   4851  HA  CYS A 305      13.617  -1.086  12.435  1.00 87.72           H  
ATOM   4852  C   CYS A 305      14.340  -2.014  14.224  1.00 87.72           C  
ATOM   4853  CB  CYS A 305      15.251   0.108  13.194  1.00 87.72           C  
ATOM   4854  HB2 CYS A 305      16.145  -0.516  13.213  1.00 87.72           H  
ATOM   4855  HB3 CYS A 305      15.334   0.815  14.019  1.00 87.72           H  
ATOM   4856  O   CYS A 305      14.818  -1.891  15.347  1.00 87.72           O  
ATOM   4857  SG  CYS A 305      15.181   1.004  11.610  1.00 87.72           S  
ATOM   4858  HG  CYS A 305      16.015   1.995  11.938  1.00 87.72           H  
ATOM   4859  N   ILE A 306      14.165  -3.203  13.637  1.00 90.23           N  
ATOM   4860  H   ILE A 306      13.742  -3.234  12.721  1.00 90.23           H  
ATOM   4861  CA  ILE A 306      14.649  -4.476  14.196  1.00 90.23           C  
ATOM   4862  HA  ILE A 306      14.904  -4.317  15.244  1.00 90.23           H  
ATOM   4863  C   ILE A 306      15.943  -4.879  13.471  1.00 90.23           C  
ATOM   4864  CB  ILE A 306      13.546  -5.568  14.175  1.00 90.23           C  
ATOM   4865  HB  ILE A 306      13.303  -5.803  13.138  1.00 90.23           H  
ATOM   4866  O   ILE A 306      16.093  -4.633  12.269  1.00 90.23           O  
ATOM   4867  CG1 ILE A 306      12.266  -5.044  14.875  1.00 90.23           C  
ATOM   4868 HG12 ILE A 306      11.884  -4.185  14.323  1.00 90.23           H  
ATOM   4869 HG13 ILE A 306      12.524  -4.712  15.881  1.00 90.23           H  
ATOM   4870  CG2 ILE A 306      14.043  -6.855  14.864  1.00 90.23           C  
ATOM   4871 HG21 ILE A 306      13.286  -7.636  14.798  1.00 90.23           H  
ATOM   4872 HG22 ILE A 306      14.257  -6.660  15.914  1.00 90.23           H  
ATOM   4873 HG23 ILE A 306      14.939  -7.240  14.377  1.00 90.23           H  
ATOM   4874  CD1 ILE A 306      11.111  -6.048  14.981  1.00 90.23           C  
ATOM   4875 HD11 ILE A 306      11.345  -6.820  15.713  1.00 90.23           H  
ATOM   4876 HD12 ILE A 306      10.925  -6.504  14.009  1.00 90.23           H  
ATOM   4877 HD13 ILE A 306      10.209  -5.530  15.307  1.00 90.23           H  
ATOM   4878  N   ARG A 307      16.904  -5.463  14.194  1.00 89.52           N  
ATOM   4879  H   ARG A 307      16.746  -5.536  15.189  1.00 89.52           H  
ATOM   4880  CA  ARG A 307      18.186  -5.968  13.674  1.00 89.52           C  
ATOM   4881  HA  ARG A 307      18.105  -6.107  12.596  1.00 89.52           H  
ATOM   4882  C   ARG A 307      18.522  -7.334  14.269  1.00 89.52           C  
ATOM   4883  CB  ARG A 307      19.318  -4.967  13.987  1.00 89.52           C  
ATOM   4884  HB2 ARG A 307      19.336  -4.783  15.061  1.00 89.52           H  
ATOM   4885  HB3 ARG A 307      20.272  -5.420  13.716  1.00 89.52           H  
ATOM   4886  O   ARG A 307      18.303  -7.576  15.453  1.00 89.52           O  
ATOM   4887  CG  ARG A 307      19.207  -3.616  13.262  1.00 89.52           C  
ATOM   4888  HG2 ARG A 307      18.260  -3.139  13.516  1.00 89.52           H  
ATOM   4889  HG3 ARG A 307      20.011  -2.970  13.616  1.00 89.52           H  
ATOM   4890  CD  ARG A 307      19.330  -3.757  11.736  1.00 89.52           C  
ATOM   4891  HD2 ARG A 307      20.285  -4.227  11.503  1.00 89.52           H  
ATOM   4892  HD3 ARG A 307      18.540  -4.404  11.353  1.00 89.52           H  
ATOM   4893  NE  ARG A 307      19.266  -2.450  11.059  1.00 89.52           N  
ATOM   4894  HE  ARG A 307      20.145  -2.054  10.758  1.00 89.52           H  
ATOM   4895  NH1 ARG A 307      16.971  -2.218  10.998  1.00 89.52           N  
ATOM   4896 HH11 ARG A 307      16.849  -3.148  11.373  1.00 89.52           H  
ATOM   4897 HH12 ARG A 307      16.162  -1.682  10.719  1.00 89.52           H  
ATOM   4898  NH2 ARG A 307      18.267  -0.584  10.225  1.00 89.52           N  
ATOM   4899 HH21 ARG A 307      17.438  -0.026  10.081  1.00 89.52           H  
ATOM   4900 HH22 ARG A 307      19.171  -0.201   9.989  1.00 89.52           H  
ATOM   4901  CZ  ARG A 307      18.173  -1.768  10.761  1.00 89.52           C  
ATOM   4902  N   PHE A 308      19.084  -8.214  13.446  1.00 91.69           N  
ATOM   4903  H   PHE A 308      19.222  -7.950  12.481  1.00 91.69           H  
ATOM   4904  CA  PHE A 308      19.588  -9.521  13.870  1.00 91.69           C  
ATOM   4905  HA  PHE A 308      18.846  -9.999  14.510  1.00 91.69           H  
ATOM   4906  C   PHE A 308      20.886  -9.393  14.687  1.00 91.69           C  
ATOM   4907  CB  PHE A 308      19.782 -10.384  12.615  1.00 91.69           C  
ATOM   4908  HB2 PHE A 308      18.829 -10.465  12.093  1.00 91.69           H  
ATOM   4909  HB3 PHE A 308      20.481  -9.884  11.944  1.00 91.69           H  
ATOM   4910  O   PHE A 308      21.801  -8.695  14.248  1.00 91.69           O  
ATOM   4911  CG  PHE A 308      20.302 -11.775  12.905  1.00 91.69           C  
ATOM   4912  CD1 PHE A 308      21.686 -11.999  13.025  1.00 91.69           C  
ATOM   4913  HD1 PHE A 308      22.381 -11.180  12.910  1.00 91.69           H  
ATOM   4914  CD2 PHE A 308      19.399 -12.834  13.109  1.00 91.69           C  
ATOM   4915  HD2 PHE A 308      18.335 -12.663  13.045  1.00 91.69           H  
ATOM   4916  CE1 PHE A 308      22.167 -13.278  13.348  1.00 91.69           C  
ATOM   4917  HE1 PHE A 308      23.229 -13.432  13.476  1.00 91.69           H  
ATOM   4918  CE2 PHE A 308      19.882 -14.112  13.435  1.00 91.69           C  
ATOM   4919  HE2 PHE A 308      19.190 -14.918  13.630  1.00 91.69           H  
ATOM   4920  CZ  PHE A 308      21.263 -14.336  13.550  1.00 91.69           C  
ATOM   4921  HZ  PHE A 308      21.620 -15.316  13.830  1.00 91.69           H  
ATOM   4922  N   LEU A 309      20.984 -10.087  15.831  1.00 90.82           N  
ATOM   4923  H   LEU A 309      20.201 -10.649  16.135  1.00 90.82           H  
ATOM   4924  CA  LEU A 309      22.170 -10.074  16.700  1.00 90.82           C  
ATOM   4925  HA  LEU A 309      22.869  -9.330  16.318  1.00 90.82           H  
ATOM   4926  C   LEU A 309      22.924 -11.415  16.690  1.00 90.82           C  
ATOM   4927  CB  LEU A 309      21.746  -9.645  18.120  1.00 90.82           C  
ATOM   4928  HB2 LEU A 309      21.145 -10.440  18.563  1.00 90.82           H  
ATOM   4929  HB3 LEU A 309      21.121  -8.756  18.049  1.00 90.82           H  
ATOM   4930  O   LEU A 309      24.105 -11.459  16.360  1.00 90.82           O  
ATOM   4931  CG  LEU A 309      22.927  -9.346  19.063  1.00 90.82           C  
ATOM   4932  HG  LEU A 309      23.618 -10.189  19.066  1.00 90.82           H  
ATOM   4933  CD1 LEU A 309      23.675  -8.080  18.640  1.00 90.82           C  
ATOM   4934 HD11 LEU A 309      24.195  -8.251  17.698  1.00 90.82           H  
ATOM   4935 HD12 LEU A 309      22.974  -7.252  18.527  1.00 90.82           H  
ATOM   4936 HD13 LEU A 309      24.415  -7.819  19.396  1.00 90.82           H  
ATOM   4937  CD2 LEU A 309      22.424  -9.142  20.493  1.00 90.82           C  
ATOM   4938 HD21 LEU A 309      21.737  -8.297  20.535  1.00 90.82           H
[truncated: 1,472,670 more chars]
