# Supplementary material for: Hypermethylated genome of a fish vertebrate iridovirus ISKNV plays important roles in viral infection
Source: Commun Biol. 2024 Feb 28;7:237. doi: 10.1038/s42003-024-05919-x (PMC10899263; doi:10.1038/s42003-024-05919-x)
Supplement: Supplementary file 6 — Supplementary Data 4 [file 42003_2024_5919_MOESM6_ESM.zip › AlphaFold models/scDNMT3BB.pdb]

ATOM      1  N   MET A   1      11.605  39.843  26.490  1.00 35.57           N  
ATOM      2  H   MET A   1      12.240  39.509  27.201  1.00 35.57           H  
ATOM      3  H2  MET A   1      11.798  40.813  26.286  1.00 35.57           H  
ATOM      4  H3  MET A   1      11.742  39.307  25.645  1.00 35.57           H  
ATOM      5  CA  MET A   1      10.200  39.688  26.930  1.00 35.57           C  
ATOM      6  HA  MET A   1       9.993  40.236  27.849  1.00 35.57           H  
ATOM      7  C   MET A   1       9.963  38.193  27.164  1.00 35.57           C  
ATOM      8  CB  MET A   1       9.276  40.191  25.788  1.00 35.57           C  
ATOM      9  HB2 MET A   1       9.532  39.663  24.870  1.00 35.57           H  
ATOM     10  HB3 MET A   1       8.241  39.950  26.033  1.00 35.57           H  
ATOM     11  O   MET A   1       9.655  37.513  26.207  1.00 35.57           O  
ATOM     12  CG  MET A   1       9.358  41.694  25.494  1.00 35.57           C  
ATOM     13  HG2 MET A   1      10.400  42.009  25.557  1.00 35.57           H  
ATOM     14  HG3 MET A   1       8.796  42.248  26.245  1.00 35.57           H  
ATOM     15  SD  MET A   1       8.780  42.154  23.837  1.00 35.57           S  
ATOM     16  CE  MET A   1       7.019  42.488  24.130  1.00 35.57           C  
ATOM     17  HE1 MET A   1       6.526  41.587  24.494  1.00 35.57           H  
ATOM     18  HE2 MET A   1       6.550  42.799  23.197  1.00 35.57           H  
ATOM     19  HE3 MET A   1       6.911  43.286  24.865  1.00 35.57           H  
ATOM     20  N   LYS A   2      10.313  37.488  28.248  1.00 26.74           N  
ATOM     21  H   LYS A   2      10.270  36.515  27.979  1.00 26.74           H  
ATOM     22  CA  LYS A   2      10.323  37.640  29.719  1.00 26.74           C  
ATOM     23  HA  LYS A   2      10.586  36.632  30.041  1.00 26.74           H  
ATOM     24  C   LYS A   2       8.953  37.840  30.396  1.00 26.74           C  
ATOM     25  CB  LYS A   2      11.459  38.506  30.319  1.00 26.74           C  
ATOM     26  HB2 LYS A   2      11.102  38.958  31.245  1.00 26.74           H  
ATOM     27  HB3 LYS A   2      11.720  39.315  29.636  1.00 26.74           H  
ATOM     28  O   LYS A   2       8.442  38.950  30.386  1.00 26.74           O  
ATOM     29  CG  LYS A   2      12.711  37.660  30.652  1.00 26.74           C  
ATOM     30  HG2 LYS A   2      13.174  37.342  29.718  1.00 26.74           H  
ATOM     31  HG3 LYS A   2      12.406  36.771  31.204  1.00 26.74           H  
ATOM     32  CD  LYS A   2      13.752  38.402  31.510  1.00 26.74           C  
ATOM     33  HD2 LYS A   2      14.040  39.324  31.006  1.00 26.74           H  
ATOM     34  HD3 LYS A   2      13.306  38.650  32.473  1.00 26.74           H  
ATOM     35  CE  LYS A   2      14.996  37.520  31.725  1.00 26.74           C  
ATOM     36  HE2 LYS A   2      15.416  37.266  30.752  1.00 26.74           H  
ATOM     37  HE3 LYS A   2      14.684  36.590  32.199  1.00 26.74           H  
ATOM     38  NZ  LYS A   2      16.033  38.186  32.561  1.00 26.74           N  
ATOM     39  HZ1 LYS A   2      16.351  39.045  32.136  1.00 26.74           H  
ATOM     40  HZ2 LYS A   2      15.675  38.399  33.481  1.00 26.74           H  
ATOM     41  HZ3 LYS A   2      16.836  37.584  32.677  1.00 26.74           H  
ATOM     42  N   LEU A   3       8.561  36.759  31.096  1.00 31.18           N  
ATOM     43  H   LEU A   3       9.025  35.900  30.838  1.00 31.18           H  
ATOM     44  CA  LEU A   3       7.732  36.634  32.311  1.00 31.18           C  
ATOM     45  HA  LEU A   3       8.048  35.708  32.791  1.00 31.18           H  
ATOM     46  C   LEU A   3       6.216  36.467  32.110  1.00 31.18           C  
ATOM     47  CB  LEU A   3       8.075  37.758  33.314  1.00 31.18           C  
ATOM     48  HB2 LEU A   3       7.840  38.717  32.853  1.00 31.18           H  
ATOM     49  HB3 LEU A   3       7.420  37.672  34.181  1.00 31.18           H  
ATOM     50  O   LEU A   3       5.551  37.391  31.673  1.00 31.18           O  
ATOM     51  CG  LEU A   3       9.541  37.756  33.794  1.00 31.18           C  
ATOM     52  HG  LEU A   3      10.206  37.465  32.981  1.00 31.18           H  
ATOM     53  CD1 LEU A   3       9.970  39.147  34.251  1.00 31.18           C  
ATOM     54 HD11 LEU A   3      11.007  39.132  34.586  1.00 31.18           H  
ATOM     55 HD12 LEU A   3       9.335  39.476  35.073  1.00 31.18           H  
ATOM     56 HD13 LEU A   3       9.867  39.854  33.428  1.00 31.18           H  
ATOM     57  CD2 LEU A   3       9.741  36.770  34.945  1.00 31.18           C  
ATOM     58 HD21 LEU A   3       9.479  35.761  34.627  1.00 31.18           H  
ATOM     59 HD22 LEU A   3       9.111  37.053  35.789  1.00 31.18           H  
ATOM     60 HD23 LEU A   3      10.783  36.780  35.266  1.00 31.18           H  
ATOM     61  N   PHE A   4       5.663  35.315  32.518  1.00 42.18           N  
ATOM     62  H   PHE A   4       6.094  34.463  32.190  1.00 42.18           H  
ATOM     63  CA  PHE A   4       5.048  35.149  33.847  1.00 42.18           C  
ATOM     64  HA  PHE A   4       5.755  35.534  34.582  1.00 42.18           H  
ATOM     65  C   PHE A   4       4.830  33.659  34.192  1.00 42.18           C  
ATOM     66  CB  PHE A   4       3.751  35.963  33.995  1.00 42.18           C  
ATOM     67  HB2 PHE A   4       2.947  35.315  34.343  1.00 42.18           H  
ATOM     68  HB3 PHE A   4       3.435  36.360  33.030  1.00 42.18           H  
ATOM     69  O   PHE A   4       4.626  32.828  33.315  1.00 42.18           O  
ATOM     70  CG  PHE A   4       3.912  37.105  34.985  1.00 42.18           C  
ATOM     71  CD1 PHE A   4       3.635  36.897  36.350  1.00 42.18           C  
ATOM     72  HD1 PHE A   4       3.261  35.943  36.691  1.00 42.18           H  
ATOM     73  CD2 PHE A   4       4.376  38.364  34.557  1.00 42.18           C  
ATOM     74  HD2 PHE A   4       4.553  38.554  33.509  1.00 42.18           H  
ATOM     75  CE1 PHE A   4       3.820  37.941  37.274  1.00 42.18           C  
ATOM     76  HE1 PHE A   4       3.585  37.784  38.317  1.00 42.18           H  
ATOM     77  CE2 PHE A   4       4.575  39.402  35.483  1.00 42.18           C  
ATOM     78  HE2 PHE A   4       4.912  40.370  35.143  1.00 42.18           H  
ATOM     79  CZ  PHE A   4       4.295  39.192  36.843  1.00 42.18           C  
ATOM     80  HZ  PHE A   4       4.423  39.996  37.552  1.00 42.18           H  
ATOM     81  N   CYS A   5       4.953  33.338  35.481  1.00 32.06           N  
ATOM     82  H   CYS A   5       4.940  34.098  36.146  1.00 32.06           H  
ATOM     83  CA  CYS A   5       5.050  32.006  36.084  1.00 32.06           C  
ATOM     84  HA  CYS A   5       4.739  31.247  35.367  1.00 32.06           H  
ATOM     85  C   CYS A   5       4.149  31.941  37.337  1.00 32.06           C  
ATOM     86  CB  CYS A   5       6.538  31.819  36.458  1.00 32.06           C  
ATOM     87  HB2 CYS A   5       6.760  32.387  37.361  1.00 32.06           H  
ATOM     88  HB3 CYS A   5       7.152  32.203  35.643  1.00 32.06           H  
ATOM     89  O   CYS A   5       3.901  32.993  37.928  1.00 32.06           O  
ATOM     90  SG  CYS A   5       6.988  30.081  36.700  1.00 32.06           S  
ATOM     91  HG  CYS A   5       8.296  30.248  36.916  1.00 32.06           H  
ATOM     92  N   ASN A   6       3.830  30.712  37.788  1.00 35.79           N  
ATOM     93  H   ASN A   6       4.122  29.951  37.193  1.00 35.79           H  
ATOM     94  CA  ASN A   6       3.313  30.296  39.117  1.00 35.79           C  
ATOM     95  HA  ASN A   6       3.394  29.210  39.148  1.00 35.79           H  
ATOM     96  C   ASN A   6       1.823  30.578  39.422  1.00 35.79           C  
ATOM     97  CB  ASN A   6       4.271  30.847  40.194  1.00 35.79           C  
ATOM     98  HB2 ASN A   6       3.886  30.635  41.191  1.00 35.79           H  
ATOM     99  HB3 ASN A   6       4.341  31.932  40.115  1.00 35.79           H  
ATOM    100  O   ASN A   6       1.299  31.602  39.016  1.00 35.79           O  
ATOM    101  CG  ASN A   6       5.651  30.234  40.118  1.00 35.79           C  
ATOM    102  ND2 ASN A   6       6.669  30.945  40.539  1.00 35.79           N  
ATOM    103 HD21 ASN A   6       7.574  30.505  40.452  1.00 35.79           H  
ATOM    104 HD22 ASN A   6       6.539  31.909  40.811  1.00 35.79           H  
ATOM    105  OD1 ASN A   6       5.832  29.092  39.741  1.00 35.79           O  
ATOM    106  N   ARG A   7       1.063  29.774  40.189  1.00 35.04           N  
ATOM    107  H   ARG A   7       0.120  30.131  40.245  1.00 35.04           H  
ATOM    108  CA  ARG A   7       1.271  28.583  41.055  1.00 35.04           C  
ATOM    109  HA  ARG A   7       1.802  27.784  40.538  1.00 35.04           H  
ATOM    110  C   ARG A   7      -0.132  28.099  41.494  1.00 35.04           C  
ATOM    111  CB  ARG A   7       1.972  29.026  42.367  1.00 35.04           C  
ATOM    112  HB2 ARG A   7       2.183  30.095  42.328  1.00 35.04           H  
ATOM    113  HB3 ARG A   7       1.291  28.913  43.210  1.00 35.04           H  
ATOM    114  O   ARG A   7      -0.982  28.962  41.656  1.00 35.04           O  
ATOM    115  CG  ARG A   7       3.251  28.258  42.720  1.00 35.04           C  
ATOM    116  HG2 ARG A   7       3.945  28.283  41.879  1.00 35.04           H  
ATOM    117  HG3 ARG A   7       3.001  27.222  42.947  1.00 35.04           H  
ATOM    118  CD  ARG A   7       3.899  28.922  43.944  1.00 35.04           C  
ATOM    119  HD2 ARG A   7       4.154  29.950  43.687  1.00 35.04           H  
ATOM    120  HD3 ARG A   7       3.174  28.934  44.758  1.00 35.04           H  
ATOM    121  NE  ARG A   7       5.109  28.208  44.387  1.00 35.04           N  
ATOM    122  HE  ARG A   7       5.282  27.305  43.969  1.00 35.04           H  
ATOM    123  NH1 ARG A   7       5.810  29.742  45.950  1.00 35.04           N  
ATOM    124 HH11 ARG A   7       6.465  30.022  46.666  1.00 35.04           H  
ATOM    125 HH12 ARG A   7       5.006  30.315  45.734  1.00 35.04           H  
ATOM    126  NH2 ARG A   7       6.977  27.864  45.639  1.00 35.04           N  
ATOM    127 HH21 ARG A   7       7.626  28.153  46.357  1.00 35.04           H  
ATOM    128 HH22 ARG A   7       7.082  26.953  45.216  1.00 35.04           H  
ATOM    129  CZ  ARG A   7       5.957  28.608  45.318  1.00 35.04           C  
ATOM    130  N   PHE A   8      -0.331  26.813  41.813  1.00 38.73           N  
ATOM    131  H   PHE A   8       0.270  26.134  41.369  1.00 38.73           H  
ATOM    132  CA  PHE A   8      -0.918  26.347  43.094  1.00 38.73           C  
ATOM    133  HA  PHE A   8      -0.290  26.749  43.889  1.00 38.73           H  
ATOM    134  C   PHE A   8      -0.833  24.807  43.209  1.00 38.73           C  
ATOM    135  CB  PHE A   8      -2.354  26.857  43.372  1.00 38.73           C  
ATOM    136  HB2 PHE A   8      -2.787  27.290  42.470  1.00 38.73           H  
ATOM    137  HB3 PHE A   8      -2.990  26.014  43.642  1.00 38.73           H  
ATOM    138  O   PHE A   8      -1.235  24.082  42.307  1.00 38.73           O  
ATOM    139  CG  PHE A   8      -2.409  27.868  44.517  1.00 38.73           C  
ATOM    140  CD1 PHE A   8      -2.364  27.421  45.853  1.00 38.73           C  
ATOM    141  HD1 PHE A   8      -2.344  26.362  46.067  1.00 38.73           H  
ATOM    142  CD2 PHE A   8      -2.477  29.254  44.265  1.00 38.73           C  
ATOM    143  HD2 PHE A   8      -2.579  29.619  43.253  1.00 38.73           H  
ATOM    144  CE1 PHE A   8      -2.360  28.347  46.914  1.00 38.73           C  
ATOM    145  HE1 PHE A   8      -2.345  27.993  47.934  1.00 38.73           H  
ATOM    146  CE2 PHE A   8      -2.447  30.180  45.322  1.00 38.73           C  
ATOM    147  HE2 PHE A   8      -2.507  31.238  45.112  1.00 38.73           H  
ATOM    148  CZ  PHE A   8      -2.388  29.727  46.649  1.00 38.73           C  
ATOM    149  HZ  PHE A   8      -2.396  30.436  47.464  1.00 38.73           H  
ATOM    150  N   GLU A   9      -0.264  24.341  44.326  1.00 32.45           N  
ATOM    151  H   GLU A   9      -0.082  25.018  45.052  1.00 32.45           H  
ATOM    152  CA  GLU A   9      -0.003  22.947  44.735  1.00 32.45           C  
ATOM    153  HA  GLU A   9      -0.222  22.254  43.924  1.00 32.45           H  
ATOM    154  C   GLU A   9      -0.838  22.562  45.978  1.00 32.45           C  
ATOM    155  CB  GLU A   9       1.477  22.818  45.177  1.00 32.45           C  
ATOM    156  HB2 GLU A   9       1.772  23.754  45.650  1.00 32.45           H  
ATOM    157  HB3 GLU A   9       1.559  22.045  45.941  1.00 32.45           H  
ATOM    158  O   GLU A   9      -1.267  23.453  46.715  1.00 32.45           O  
ATOM    159  CG  GLU A   9       2.515  22.429  44.123  1.00 32.45           C  
ATOM    160  HG2 GLU A   9       2.200  21.501  43.646  1.00 32.45           H  
ATOM    161  HG3 GLU A   9       2.566  23.213  43.367  1.00 32.45           H  
ATOM    162  CD  GLU A   9       3.898  22.249  44.786  1.00 32.45           C  
ATOM    163  OE1 GLU A   9       4.632  21.328  44.373  1.00 32.45           O  
ATOM    164  OE2 GLU A   9       4.216  23.045  45.706  1.00 32.45           O  
ATOM    165  N   LYS A  10      -0.829  21.240  46.268  1.00 37.77           N  
ATOM    166  H   LYS A  10      -0.491  20.668  45.507  1.00 37.77           H  
ATOM    167  CA  LYS A  10      -1.086  20.479  47.529  1.00 37.77           C  
ATOM    168  HA  LYS A  10      -0.369  19.658  47.532  1.00 37.77           H  
ATOM    169  C   LYS A  10      -2.458  19.782  47.578  1.00 37.77           C  
ATOM    170  CB  LYS A  10      -0.795  21.308  48.796  1.00 37.77           C  
ATOM    171  HB2 LYS A  10      -1.452  22.177  48.838  1.00 37.77           H  
ATOM    172  HB3 LYS A  10      -1.027  20.694  49.666  1.00 37.77           H  
ATOM    173  O   LYS A  10      -3.450  20.408  47.246  1.00 37.77           O  
ATOM    174  CG  LYS A  10       0.676  21.744  48.894  1.00 37.77           C  
ATOM    175  HG2 LYS A  10       0.909  22.454  48.100  1.00 37.77           H  
ATOM    176  HG3 LYS A  10       1.316  20.868  48.784  1.00 37.77           H  
ATOM    177  CD  LYS A  10       0.970  22.414  50.238  1.00 37.77           C  
ATOM    178  HD2 LYS A  10       0.361  23.314  50.329  1.00 37.77           H  
ATOM    179  HD3 LYS A  10       0.718  21.724  51.043  1.00 37.77           H  
ATOM    180  CE  LYS A  10       2.458  22.772  50.303  1.00 37.77           C  
ATOM    181  HE2 LYS A  10       2.682  23.467  49.494  1.00 37.77           H  
ATOM    182  HE3 LYS A  10       3.040  21.867  50.124  1.00 37.77           H  
ATOM    183  NZ  LYS A  10       2.813  23.360  51.616  1.00 37.77           N  
ATOM    184  HZ1 LYS A  10       2.273  24.199  51.779  1.00 37.77           H  
ATOM    185  HZ2 LYS A  10       2.617  22.702  52.356  1.00 37.77           H  
ATOM    186  HZ3 LYS A  10       3.796  23.589  51.641  1.00 37.77           H  
ATOM    187  N   SER A  11      -2.616  18.503  47.961  1.00 36.45           N  
ATOM    188  H   SER A  11      -3.568  18.202  47.813  1.00 36.45           H  
ATOM    189  CA  SER A  11      -1.848  17.549  48.812  1.00 36.45           C  
ATOM    190  HA  SER A  11      -0.782  17.572  48.586  1.00 36.45           H  
ATOM    191  C   SER A  11      -2.398  16.105  48.615  1.00 36.45           C  
ATOM    192  CB  SER A  11      -2.100  17.919  50.285  1.00 36.45           C  
ATOM    193  HB2 SER A  11      -1.466  18.761  50.560  1.00 36.45           H  
ATOM    194  HB3 SER A  11      -1.838  17.076  50.924  1.00 36.45           H  
ATOM    195  O   SER A  11      -3.609  15.993  48.479  1.00 36.45           O  
ATOM    196  OG  SER A  11      -3.453  18.281  50.505  1.00 36.45           O  
ATOM    197  HG  SER A  11      -4.020  17.578  50.180  1.00 36.45           H  
ATOM    198  N   GLY A  12      -1.590  15.030  48.463  1.00 35.47           N  
ATOM    199  H   GLY A  12      -1.897  14.540  47.635  1.00 35.47           H  
ATOM    200  CA  GLY A  12      -1.218  13.991  49.479  1.00 35.47           C  
ATOM    201  HA2 GLY A  12      -1.218  14.430  50.477  1.00 35.47           H  
ATOM    202  HA3 GLY A  12      -0.213  13.629  49.264  1.00 35.47           H  
ATOM    203  C   GLY A  12      -2.186  12.771  49.493  1.00 35.47           C  
ATOM    204  O   GLY A  12      -3.377  13.006  49.387  1.00 35.47           O  
ATOM    205  N   GLN A  13      -1.863  11.468  49.633  1.00 36.85           N  
ATOM    206  H   GLN A  13      -2.691  10.895  49.554  1.00 36.85           H  
ATOM    207  CA  GLN A  13      -0.670  10.621  49.892  1.00 36.85           C  
ATOM    208  HA  GLN A  13       0.089  10.837  49.140  1.00 36.85           H  
ATOM    209  C   GLN A  13      -1.096   9.092  49.736  1.00 36.85           C  
ATOM    210  CB  GLN A  13      -0.150  10.985  51.299  1.00 36.85           C  
ATOM    211  HB2 GLN A  13      -0.706  11.827  51.712  1.00 36.85           H  
ATOM    212  HB3 GLN A  13      -0.328  10.158  51.986  1.00 36.85           H  
ATOM    213  O   GLN A  13      -2.245   8.890  49.349  1.00 36.85           O  
ATOM    214  CG  GLN A  13       1.338  11.392  51.271  1.00 36.85           C  
ATOM    215  HG2 GLN A  13       1.424  12.406  50.882  1.00 36.85           H  
ATOM    216  HG3 GLN A  13       1.894  10.738  50.599  1.00 36.85           H  
ATOM    217  CD  GLN A  13       1.997  11.337  52.647  1.00 36.85           C  
ATOM    218  NE2 GLN A  13       3.309  11.364  52.721  1.00 36.85           N  
ATOM    219 HE21 GLN A  13       3.886  11.372  51.892  1.00 36.85           H  
ATOM    220 HE22 GLN A  13       3.686  11.282  53.654  1.00 36.85           H  
ATOM    221  OE1 GLN A  13       1.360  11.277  53.681  1.00 36.85           O  
ATOM    222  N   PRO A  14      -0.267   8.022  49.961  1.00 44.22           N  
ATOM    223  CA  PRO A  14      -0.063   6.876  49.025  1.00 44.22           C  
ATOM    224  HA  PRO A  14      -0.756   6.934  48.186  1.00 44.22           H  
ATOM    225  C   PRO A  14      -0.145   5.419  49.630  1.00 44.22           C  
ATOM    226  CB  PRO A  14       1.367   7.192  48.543  1.00 44.22           C  
ATOM    227  HB2 PRO A  14       1.898   6.334  48.130  1.00 44.22           H  
ATOM    228  HB3 PRO A  14       1.317   7.973  47.785  1.00 44.22           H  
ATOM    229  O   PRO A  14      -0.664   5.260  50.730  1.00 44.22           O  
ATOM    230  CG  PRO A  14       2.079   7.747  49.784  1.00 44.22           C  
ATOM    231  HG2 PRO A  14       2.784   7.024  50.193  1.00 44.22           H  
ATOM    232  HG3 PRO A  14       2.589   8.678  49.539  1.00 44.22           H  
ATOM    233  CD  PRO A  14       0.943   7.991  50.768  1.00 44.22           C  
ATOM    234  HD2 PRO A  14       1.142   8.877  51.371  1.00 44.22           H  
ATOM    235  HD3 PRO A  14       0.883   7.150  51.458  1.00 44.22           H  
ATOM    236  N   LEU A  15       0.455   4.417  48.927  1.00 36.29           N  
ATOM    237  H   LEU A  15       0.761   4.712  48.011  1.00 36.29           H  
ATOM    238  CA  LEU A  15       0.684   2.944  49.150  1.00 36.29           C  
ATOM    239  HA  LEU A  15       1.652   2.735  48.695  1.00 36.29           H  
ATOM    240  C   LEU A  15      -0.278   2.009  48.359  1.00 36.29           C  
ATOM    241  CB  LEU A  15       0.837   2.524  50.634  1.00 36.29           C  
ATOM    242  HB2 LEU A  15       0.647   1.452  50.668  1.00 36.29           H  
ATOM    243  HB3 LEU A  15       0.063   2.973  51.257  1.00 36.29           H  
ATOM    244  O   LEU A  15      -1.460   2.302  48.292  1.00 36.29           O  
ATOM    245  CG  LEU A  15       2.233   2.747  51.250  1.00 36.29           C  
ATOM    246  HG  LEU A  15       2.995   2.597  50.485  1.00 36.29           H  
ATOM    247  CD1 LEU A  15       2.405   4.145  51.847  1.00 36.29           C  
ATOM    248 HD11 LEU A  15       1.644   4.315  52.608  1.00 36.29           H  
ATOM    249 HD12 LEU A  15       3.397   4.241  52.289  1.00 36.29           H  
ATOM    250 HD13 LEU A  15       2.291   4.887  51.057  1.00 36.29           H  
ATOM    251  CD2 LEU A  15       2.492   1.734  52.365  1.00 36.29           C  
ATOM    252 HD21 LEU A  15       1.735   1.833  53.143  1.00 36.29           H  
ATOM    253 HD22 LEU A  15       3.482   1.888  52.793  1.00 36.29           H  
ATOM    254 HD23 LEU A  15       2.448   0.722  51.964  1.00 36.29           H  
ATOM    255  N   ASP A  16       0.117   0.903  47.693  1.00 38.00           N  
ATOM    256  H   ASP A  16      -0.589   0.555  47.061  1.00 38.00           H  
ATOM    257  CA  ASP A  16       1.162  -0.100  47.991  1.00 38.00           C  
ATOM    258  HA  ASP A  16       2.035   0.424  48.382  1.00 38.00           H  
ATOM    259  C   ASP A  16       1.626  -0.948  46.753  1.00 38.00           C  
ATOM    260  CB  ASP A  16       0.589  -1.038  49.085  1.00 38.00           C  
ATOM    261  HB2 ASP A  16      -0.274  -0.570  49.560  1.00 38.00           H  
ATOM    262  HB3 ASP A  16       0.231  -1.962  48.631  1.00 38.00           H  
ATOM    263  O   ASP A  16       1.187  -0.731  45.627  1.00 38.00           O  
ATOM    264  CG  ASP A  16       1.584  -1.369  50.200  1.00 38.00           C  
ATOM    265  OD1 ASP A  16       2.799  -1.116  50.003  1.00 38.00           O  
ATOM    266  OD2 ASP A  16       1.125  -1.851  51.252  1.00 38.00           O  
ATOM    267  N   GLN A  17       2.547  -1.893  47.000  1.00 34.80           N  
ATOM    268  H   GLN A  17       2.667  -2.055  47.990  1.00 34.80           H  
ATOM    269  CA  GLN A  17       3.650  -2.468  46.192  1.00 34.80           C  
ATOM    270  HA  GLN A  17       4.155  -1.648  45.681  1.00 34.80           H  
ATOM    271  C   GLN A  17       3.432  -3.607  45.149  1.00 34.80           C  
ATOM    272  CB  GLN A  17       4.597  -3.071  47.252  1.00 34.80           C  
ATOM    273  HB2 GLN A  17       5.375  -3.672  46.780  1.00 34.80           H  
ATOM    274  HB3 GLN A  17       4.014  -3.747  47.878  1.00 34.80           H  
ATOM    275  O   GLN A  17       2.526  -4.429  45.248  1.00 34.80           O  
ATOM    276  CG  GLN A  17       5.305  -2.044  48.141  1.00 34.80           C  
ATOM    277  HG2 GLN A  17       4.671  -1.171  48.292  1.00 34.80           H  
ATOM    278  HG3 GLN A  17       6.215  -1.699  47.649  1.00 34.80           H  
ATOM    279  CD  GLN A  17       5.669  -2.629  49.502  1.00 34.80           C  
ATOM    280  NE2 GLN A  17       5.506  -1.878  50.558  1.00 34.80           N  
ATOM    281 HE21 GLN A  17       5.636  -2.375  51.428  1.00 34.80           H  
ATOM    282 HE22 GLN A  17       4.722  -1.244  50.492  1.00 34.80           H  
ATOM    283  OE1 GLN A  17       6.094  -3.760  49.646  1.00 34.80           O  
ATOM    284  N   SER A  18       4.497  -3.768  44.329  1.00 35.63           N  
ATOM    285  H   SER A  18       5.118  -2.972  44.314  1.00 35.63           H  
ATOM    286  CA  SER A  18       5.036  -4.977  43.640  1.00 35.63           C  
ATOM    287  HA  SER A  18       6.070  -4.725  43.405  1.00 35.63           H  
ATOM    288  C   SER A  18       4.402  -5.345  42.283  1.00 35.63           C  
ATOM    289  CB  SER A  18       5.129  -6.163  44.612  1.00 35.63           C  
ATOM    290  HB2 SER A  18       5.879  -6.864  44.248  1.00 35.63           H  
ATOM    291  HB3 SER A  18       5.436  -5.814  45.598  1.00 35.63           H  
ATOM    292  O   SER A  18       3.194  -5.300  42.142  1.00 35.63           O  
ATOM    293  OG  SER A  18       3.897  -6.836  44.711  1.00 35.63           O  
ATOM    294  HG  SER A  18       3.211  -6.183  44.865  1.00 35.63           H  
ATOM    295  N   THR A  19       5.116  -5.694  41.203  1.00 36.82           N  
ATOM    296  H   THR A  19       4.541  -5.714  40.373  1.00 36.82           H  
ATOM    297  CA  THR A  19       6.340  -6.505  41.054  1.00 36.82           C  
ATOM    298  HA  THR A  19       6.989  -6.363  41.919  1.00 36.82           H  
ATOM    299  C   THR A  19       7.104  -6.106  39.775  1.00 36.82           C  
ATOM    300  CB  THR A  19       5.977  -8.007  40.912  1.00 36.82           C  
ATOM    301  HB  THR A  19       6.239  -8.347  39.910  1.00 36.82           H  
ATOM    302  O   THR A  19       6.504  -5.795  38.750  1.00 36.82           O  
ATOM    303  CG2 THR A  19       6.729  -8.883  41.908  1.00 36.82           C  
ATOM    304 HG21 THR A  19       6.466  -9.927  41.735  1.00 36.82           H  
ATOM    305 HG22 THR A  19       7.803  -8.767  41.766  1.00 36.82           H  
ATOM    306 HG23 THR A  19       6.459  -8.615  42.930  1.00 36.82           H  
ATOM    307  OG1 THR A  19       4.603  -8.277  41.096  1.00 36.82           O  
ATOM    308  HG1 THR A  19       4.296  -7.907  41.927  1.00 36.82           H  
ATOM    309  N   ALA A  20       8.438  -6.126  39.836  1.00 28.96           N  
ATOM    310  H   ALA A  20       8.867  -6.461  40.687  1.00 28.96           H  
ATOM    311  CA  ALA A  20       9.345  -5.831  38.730  1.00 28.96           C  
ATOM    312  HA  ALA A  20       8.871  -5.113  38.059  1.00 28.96           H  
ATOM    313  C   ALA A  20       9.691  -7.096  37.926  1.00 28.96           C  
ATOM    314  CB  ALA A  20      10.611  -5.192  39.322  1.00 28.96           C  
ATOM    315  HB1 ALA A  20      11.296  -4.926  38.517  1.00 28.96           H  
ATOM    316  HB2 ALA A  20      10.348  -4.288  39.871  1.00 28.96           H  
ATOM    317  HB3 ALA A  20      11.107  -5.893  39.993  1.00 28.96           H  
ATOM    318  O   ALA A  20       9.936  -8.155  38.504  1.00 28.96           O  
ATOM    319  N   THR A  21       9.814  -6.978  36.603  1.00 35.25           N  
ATOM    320  H   THR A  21       9.496  -6.134  36.149  1.00 35.25           H  
ATOM    321  CA  THR A  21      10.604  -7.917  35.792  1.00 35.25           C  
ATOM    322  HA  THR A  21      11.363  -8.355  36.442  1.00 35.25           H  
ATOM    323  C   THR A  21      11.321  -7.136  34.697  1.00 35.25           C  
ATOM    324  CB  THR A  21       9.789  -9.084  35.208  1.00 35.25           C  
ATOM    325  HB  THR A  21       9.320  -8.784  34.271  1.00 35.25           H  
ATOM    326  O   THR A  21      10.704  -6.447  33.889  1.00 35.25           O  
ATOM    327  CG2 THR A  21      10.687 -10.301  34.975  1.00 35.25           C  
ATOM    328 HG21 THR A  21      11.134 -10.629  35.914  1.00 35.25           H  
ATOM    329 HG22 THR A  21      11.470 -10.054  34.259  1.00 35.25           H  
ATOM    330 HG23 THR A  21      10.086 -11.113  34.565  1.00 35.25           H  
ATOM    331  OG1 THR A  21       8.789  -9.499  36.107  1.00 35.25           O  
ATOM    332  HG1 THR A  21       9.107  -9.337  36.998  1.00 35.25           H  
ATOM    333  N   ALA A  22      12.649  -7.185  34.754  1.00 28.47           N  
ATOM    334  H   ALA A  22      13.063  -7.812  35.429  1.00 28.47           H  
ATOM    335  CA  ALA A  22      13.576  -6.511  33.861  1.00 28.47           C  
ATOM    336  HA  ALA A  22      13.266  -5.473  33.741  1.00 28.47           H  
ATOM    337  C   ALA A  22      13.610  -7.182  32.476  1.00 28.47           C  
ATOM    338  CB  ALA A  22      14.952  -6.556  34.542  1.00 28.47           C  
ATOM    339  HB1 ALA A  22      14.906  -6.064  35.513  1.00 28.47           H  
ATOM    340  HB2 ALA A  22      15.272  -7.590  34.671  1.00 28.47           H  
ATOM    341  HB3 ALA A  22      15.682  -6.038  33.920  1.00 28.47           H  
ATOM    342  O   ALA A  22      13.608  -8.407  32.388  1.00 28.47           O  
ATOM    343  N   MET A  23      13.712  -6.384  31.412  1.00 32.17           N  
ATOM    344  H   MET A  23      13.700  -5.384  31.556  1.00 32.17           H  
ATOM    345  CA  MET A  23      14.050  -6.834  30.056  1.00 32.17           C  
ATOM    346  HA  MET A  23      14.251  -7.905  30.078  1.00 32.17           H  
ATOM    347  C   MET A  23      15.314  -6.090  29.593  1.00 32.17           C  
ATOM    348  CB  MET A  23      12.876  -6.604  29.092  1.00 32.17           C  
ATOM    349  HB2 MET A  23      13.250  -6.504  28.073  1.00 32.17           H  
ATOM    350  HB3 MET A  23      12.374  -5.672  29.354  1.00 32.17           H  
ATOM    351  O   MET A  23      15.403  -4.875  29.795  1.00 32.17           O  
ATOM    352  CG  MET A  23      11.861  -7.752  29.120  1.00 32.17           C  
ATOM    353  HG2 MET A  23      10.900  -7.360  28.787  1.00 32.17           H  
ATOM    354  HG3 MET A  23      11.741  -8.111  30.143  1.00 32.17           H  
ATOM    355  SD  MET A  23      12.289  -9.141  28.032  1.00 32.17           S  
ATOM    356  CE  MET A  23      10.880 -10.237  28.344  1.00 32.17           C  
ATOM    357  HE1 MET A  23       9.955  -9.735  28.060  1.00 32.17           H  
ATOM    358  HE2 MET A  23      10.844 -10.497  29.402  1.00 32.17           H  
ATOM    359  HE3 MET A  23      10.990 -11.146  27.752  1.00 32.17           H  
ATOM    360  N   PRO A  24      16.315  -6.792  29.034  1.00 31.75           N  
ATOM    361  CA  PRO A  24      17.617  -6.220  28.734  1.00 31.75           C  
ATOM    362  HA  PRO A  24      17.926  -5.576  29.557  1.00 31.75           H  
ATOM    363  C   PRO A  24      17.597  -5.396  27.442  1.00 31.75           C  
ATOM    364  CB  PRO A  24      18.577  -7.410  28.658  1.00 31.75           C  
ATOM    365  HB2 PRO A  24      18.921  -7.666  29.660  1.00 31.75           H  
ATOM    366  HB3 PRO A  24      19.424  -7.218  28.000  1.00 31.75           H  
ATOM    367  O   PRO A  24      16.996  -5.755  26.434  1.00 31.75           O  
ATOM    368  CG  PRO A  24      17.683  -8.528  28.124  1.00 31.75           C  
ATOM    369  HG2 PRO A  24      17.626  -8.462  27.038  1.00 31.75           H  
ATOM    370  HG3 PRO A  24      18.040  -9.512  28.426  1.00 31.75           H  
ATOM    371  CD  PRO A  24      16.313  -8.214  28.722  1.00 31.75           C  
ATOM    372  HD2 PRO A  24      15.524  -8.461  28.012  1.00 31.75           H  
ATOM    373  HD3 PRO A  24      16.187  -8.789  29.640  1.00 31.75           H  
ATOM    374  N   SER A  25      18.326  -4.289  27.492  1.00 27.51           N  
ATOM    375  H   SER A  25      18.772  -4.075  28.372  1.00 27.51           H  
ATOM    376  CA  SER A  25      18.679  -3.406  26.386  1.00 27.51           C  
ATOM    377  HA  SER A  25      17.775  -2.984  25.947  1.00 27.51           H  
ATOM    378  C   SER A  25      19.485  -4.130  25.301  1.00 27.51           C  
ATOM    379  CB  SER A  25      19.536  -2.282  26.990  1.00 27.51           C  
ATOM    380  HB2 SER A  25      18.893  -1.608  27.556  1.00 27.51           H  
ATOM    381  HB3 SER A  25      20.018  -1.717  26.192  1.00 27.51           H  
ATOM    382  O   SER A  25      20.613  -4.542  25.571  1.00 27.51           O  
ATOM    383  OG  SER A  25      20.515  -2.826  27.865  1.00 27.51           O  
ATOM    384  HG  SER A  25      20.926  -3.552  27.390  1.00 27.51           H  
ATOM    385  N   ASN A  26      18.970  -4.200  24.070  1.00 32.79           N  
ATOM    386  H   ASN A  26      18.017  -3.904  23.918  1.00 32.79           H  
ATOM    387  CA  ASN A  26      19.754  -4.601  22.899  1.00 32.79           C  
ATOM    388  HA  ASN A  26      20.681  -5.056  23.247  1.00 32.79           H  
ATOM    389  C   ASN A  26      20.185  -3.366  22.100  1.00 32.79           C  
ATOM    390  CB  ASN A  26      19.003  -5.662  22.062  1.00 32.79           C  
ATOM    391  HB2 ASN A  26      19.043  -5.390  21.007  1.00 32.79           H  
ATOM    392  HB3 ASN A  26      17.952  -5.694  22.348  1.00 32.79           H  
ATOM    393  O   ASN A  26      19.417  -2.771  21.350  1.00 32.79           O  
ATOM    394  CG  ASN A  26      19.587  -7.065  22.184  1.00 32.79           C  
ATOM    395  ND2 ASN A  26      18.958  -8.039  21.574  1.00 32.79           N  
ATOM    396 HD21 ASN A  26      19.343  -8.966  21.686  1.00 32.79           H  
ATOM    397 HD22 ASN A  26      18.102  -7.863  21.068  1.00 32.79           H  
ATOM    398  OD1 ASN A  26      20.615  -7.312  22.791  1.00 32.79           O  
ATOM    399  N   LYS A  27      21.455  -2.994  22.279  1.00 29.90           N  
ATOM    400  H   LYS A  27      21.994  -3.564  22.915  1.00 29.90           H  
ATOM    401  CA  LYS A  27      22.214  -2.151  21.355  1.00 29.90           C  
ATOM    402  HA  LYS A  27      21.574  -1.385  20.916  1.00 29.90           H  
ATOM    403  C   LYS A  27      22.745  -3.059  20.245  1.00 29.90           C  
ATOM    404  CB  LYS A  27      23.409  -1.509  22.088  1.00 29.90           C  
ATOM    405  HB2 LYS A  27      23.965  -2.292  22.604  1.00 29.90           H  
ATOM    406  HB3 LYS A  27      24.070  -1.074  21.339  1.00 29.90           H  
ATOM    407  O   LYS A  27      23.587  -3.900  20.535  1.00 29.90           O  
ATOM    408  CG  LYS A  27      23.045  -0.411  23.095  1.00 29.90           C  
ATOM    409  HG2 LYS A  27      22.580   0.421  22.568  1.00 29.90           H  
ATOM    410  HG3 LYS A  27      22.346  -0.804  23.833  1.00 29.90           H  
ATOM    411  CD  LYS A  27      24.321   0.068  23.806  1.00 29.90           C  
ATOM    412  HD2 LYS A  27      24.744  -0.767  24.365  1.00 29.90           H  
ATOM    413  HD3 LYS A  27      25.043   0.395  23.059  1.00 29.90           H  
ATOM    414  CE  LYS A  27      24.012   1.225  24.760  1.00 29.90           C  
ATOM    415  HE2 LYS A  27      23.235   0.903  25.452  1.00 29.90           H  
ATOM    416  HE3 LYS A  27      23.615   2.058  24.178  1.00 29.90           H  
ATOM    417  NZ  LYS A  27      25.224   1.643  25.508  1.00 29.90           N  
ATOM    418  HZ1 LYS A  27      25.948   1.938  24.868  1.00 29.90           H  
ATOM    419  HZ2 LYS A  27      25.008   2.405  26.134  1.00 29.90           H  
ATOM    420  HZ3 LYS A  27      25.577   0.869  26.053  1.00 29.90           H  
ATOM    421  N   TYR A  28      22.330  -2.854  18.999  1.00 35.84           N  
ATOM    422  H   TYR A  28      21.566  -2.216  18.830  1.00 35.84           H  
ATOM    423  CA  TYR A  28      23.110  -3.306  17.845  1.00 35.84           C  
ATOM    424  HA  TYR A  28      24.047  -3.735  18.198  1.00 35.84           H  
ATOM    425  C   TYR A  28      23.507  -2.095  17.009  1.00 35.84           C  
ATOM    426  CB  TYR A  28      22.422  -4.438  17.073  1.00 35.84           C  
ATOM    427  HB2 TYR A  28      22.706  -4.376  16.022  1.00 35.84           H  
ATOM    428  HB3 TYR A  28      21.339  -4.330  17.128  1.00 35.84           H  
ATOM    429  O   TYR A  28      22.736  -1.544  16.228  1.00 35.84           O  
ATOM    430  CG  TYR A  28      22.849  -5.802  17.592  1.00 35.84           C  
ATOM    431  CD1 TYR A  28      24.053  -6.379  17.138  1.00 35.84           C  
ATOM    432  HD1 TYR A  28      24.650  -5.872  16.395  1.00 35.84           H  
ATOM    433  CD2 TYR A  28      22.081  -6.462  18.571  1.00 35.84           C  
ATOM    434  HD2 TYR A  28      21.167  -6.013  18.929  1.00 35.84           H  
ATOM    435  CE1 TYR A  28      24.483  -7.617  17.653  1.00 35.84           C  
ATOM    436  HE1 TYR A  28      25.401  -8.069  17.309  1.00 35.84           H  
ATOM    437  CE2 TYR A  28      22.509  -7.699  19.091  1.00 35.84           C  
ATOM    438  HE2 TYR A  28      21.921  -8.197  19.848  1.00 35.84           H  
ATOM    439  OH  TYR A  28      24.127  -9.475  19.123  1.00 35.84           O  
ATOM    440  HH  TYR A  28      23.516  -9.820  19.778  1.00 35.84           H  
ATOM    441  CZ  TYR A  28      23.711  -8.280  18.629  1.00 35.84           C  
ATOM    442  N   SER A  29      24.737  -1.659  17.268  1.00 34.29           N  
ATOM    443  H   SER A  29      25.269  -2.181  17.950  1.00 34.29           H  
ATOM    444  CA  SER A  29      25.491  -0.712  16.463  1.00 34.29           C  
ATOM    445  HA  SER A  29      24.824   0.075  16.112  1.00 34.29           H  
ATOM    446  C   SER A  29      26.103  -1.434  15.262  1.00 34.29           C  
ATOM    447  CB  SER A  29      26.612  -0.084  17.297  1.00 34.29           C  
ATOM    448  HB2 SER A  29      27.302  -0.865  17.617  1.00 34.29           H  
ATOM    449  HB3 SER A  29      27.159   0.629  16.679  1.00 34.29           H  
ATOM    450  O   SER A  29      26.487  -2.598  15.350  1.00 34.29           O  
ATOM    451  OG  SER A  29      26.097   0.584  18.438  1.00 34.29           O  
ATOM    452  HG  SER A  29      26.842   0.981  18.895  1.00 34.29           H  
ATOM    453  N   ALA A  30      26.213  -0.700  14.160  1.00 27.97           N  
ATOM    454  H   ALA A  30      25.833   0.235  14.193  1.00 27.97           H  
ATOM    455  CA  ALA A  30      26.913  -1.057  12.935  1.00 27.97           C  
ATOM    456  HA  ALA A  30      26.312  -1.772  12.372  1.00 27.97           H  
ATOM    457  C   ALA A  30      28.316  -1.649  13.174  1.00 27.97           C  
ATOM    458  CB  ALA A  30      27.033   0.253  12.144  1.00 27.97           C  
ATOM    459  HB1 ALA A  30      27.541   0.061  11.199  1.00 27.97           H  
ATOM    460  HB2 ALA A  30      27.610   0.986  12.708  1.00 27.97           H  
ATOM    461  HB3 ALA A  30      26.042   0.654  11.931  1.00 27.97           H  
ATOM    462  O   ALA A  30      29.121  -1.004  13.841  1.00 27.97           O  
ATOM    463  N   ALA A  31      28.597  -2.823  12.591  1.00 29.68           N  
ATOM    464  H   ALA A  31      27.813  -3.360  12.249  1.00 29.68           H  
ATOM    465  CA  ALA A  31      29.931  -3.301  12.190  1.00 29.68           C  
ATOM    466  HA  ALA A  31      30.322  -2.659  11.400  1.00 29.68           H  
ATOM    467  C   ALA A  31      29.854  -4.742  11.636  1.00 29.68           C  
ATOM    468  CB  ALA A  31      30.925  -3.263  13.371  1.00 29.68           C  
ATOM    469  HB1 ALA A  31      31.205  -2.237  13.612  1.00 29.68           H  
ATOM    470  HB2 ALA A  31      30.490  -3.742  14.247  1.00 29.68           H  
ATOM    471  HB3 ALA A  31      31.840  -3.789  13.099  1.00 29.68           H  
ATOM    472  O   ALA A  31      30.142  -5.677  12.369  1.00 29.68           O  
ATOM    473  N   ILE A  32      29.462  -4.944  10.368  1.00 30.71           N  
ATOM    474  H   ILE A  32      29.168  -4.141   9.830  1.00 30.71           H  
ATOM    475  CA  ILE A  32      29.812  -6.164   9.603  1.00 30.71           C  
ATOM    476  HA  ILE A  32      30.784  -6.503   9.962  1.00 30.71           H  
ATOM    477  C   ILE A  32      29.997  -5.780   8.124  1.00 30.71           C  
ATOM    478  CB  ILE A  32      28.835  -7.369   9.775  1.00 30.71           C  
ATOM    479  HB  ILE A  32      27.895  -7.130   9.278  1.00 30.71           H  
ATOM    480  O   ILE A  32      29.154  -6.036   7.270  1.00 30.71           O  
ATOM    481  CG1 ILE A  32      28.514  -7.729  11.246  1.00 30.71           C  
ATOM    482 HG12 ILE A  32      29.441  -7.966  11.768  1.00 30.71           H  
ATOM    483 HG13 ILE A  32      28.044  -6.865  11.717  1.00 30.71           H  
ATOM    484  CG2 ILE A  32      29.458  -8.612   9.096  1.00 30.71           C  
ATOM    485 HG21 ILE A  32      28.746  -9.438   9.086  1.00 30.71           H  
ATOM    486 HG22 ILE A  32      30.356  -8.920   9.631  1.00 30.71           H  
ATOM    487 HG23 ILE A  32      29.719  -8.408   8.058  1.00 30.71           H  
ATOM    488  CD1 ILE A  32      27.553  -8.901  11.463  1.00 30.71           C  
ATOM    489 HD11 ILE A  32      28.027  -9.843  11.186  1.00 30.71           H  
ATOM    490 HD12 ILE A  32      27.284  -8.952  12.518  1.00 30.71           H  
ATOM    491 HD13 ILE A  32      26.649  -8.754  10.873  1.00 30.71           H  
ATOM    492  N   MET A  33      31.101  -5.100   7.834  1.00 31.08           N  
ATOM    493  H   MET A  33      31.690  -4.820   8.605  1.00 31.08           H  
ATOM    494  CA  MET A  33      31.811  -5.157   6.557  1.00 31.08           C  
ATOM    495  HA  MET A  33      31.631  -6.122   6.083  1.00 31.08           H  
ATOM    496  C   MET A  33      33.293  -5.076   6.929  1.00 31.08           C  
ATOM    497  CB  MET A  33      31.409  -4.030   5.579  1.00 31.08           C  
ATOM    498  HB2 MET A  33      32.208  -3.920   4.846  1.00 31.08           H  
ATOM    499  HB3 MET A  33      31.303  -3.084   6.109  1.00 31.08           H  
ATOM    500  O   MET A  33      33.641  -4.231   7.743  1.00 31.08           O  
ATOM    501  CG  MET A  33      30.119  -4.356   4.810  1.00 31.08           C  
ATOM    502  HG2 MET A  33      30.151  -5.411   4.537  1.00 31.08           H  
ATOM    503  HG3 MET A  33      29.260  -4.213   5.466  1.00 31.08           H  
ATOM    504  SD  MET A  33      29.862  -3.423   3.269  1.00 31.08           S  
ATOM    505  CE  MET A  33      28.964  -1.978   3.886  1.00 31.08           C  
ATOM    506  HE1 MET A  33      29.580  -1.452   4.615  1.00 31.08           H  
ATOM    507  HE2 MET A  33      28.737  -1.310   3.055  1.00 31.08           H  
ATOM    508  HE3 MET A  33      28.035  -2.300   4.358  1.00 31.08           H  
ATOM    509  N   GLU A  34      34.108  -5.956   6.344  1.00 29.70           N  
ATOM    510  H   GLU A  34      33.682  -6.577   5.671  1.00 29.70           H  
ATOM    511  CA  GLU A  34      35.538  -6.196   6.628  1.00 29.70           C  
ATOM    512  HA  GLU A  34      35.936  -6.687   5.740  1.00 29.70           H  
ATOM    513  C   GLU A  34      35.830  -7.167   7.782  1.00 29.70           C  
ATOM    514  CB  GLU A  34      36.377  -4.907   6.739  1.00 29.70           C  
ATOM    515  HB2 GLU A  34      36.105  -4.347   7.634  1.00 29.70           H  
ATOM    516  HB3 GLU A  34      37.423  -5.199   6.839  1.00 29.70           H  
ATOM    517  O   GLU A  34      35.863  -6.786   8.940  1.00 29.70           O  
ATOM    518  CG  GLU A  34      36.250  -4.019   5.495  1.00 29.70           C  
ATOM    519  HG2 GLU A  34      36.503  -4.620   4.621  1.00 29.70           H  
ATOM    520  HG3 GLU A  34      35.218  -3.688   5.379  1.00 29.70           H  
ATOM    521  CD  GLU A  34      37.156  -2.779   5.540  1.00 29.70           C  
ATOM    522  OE1 GLU A  34      37.516  -2.313   4.434  1.00 29.70           O  
ATOM    523  OE2 GLU A  34      37.472  -2.289   6.646  1.00 29.70           O  
ATOM    524  N   GLU A  35      36.041  -8.442   7.433  1.00 30.66           N  
ATOM    525  H   GLU A  35      35.658  -8.712   6.539  1.00 30.66           H  
ATOM    526  CA  GLU A  35      37.128  -9.320   7.912  1.00 30.66           C  
ATOM    527  HA  GLU A  35      38.038  -9.073   7.363  1.00 30.66           H  
ATOM    528  C   GLU A  35      36.760 -10.772   7.587  1.00 30.66           C  
ATOM    529  CB  GLU A  35      37.456  -9.219   9.421  1.00 30.66           C  
ATOM    530  HB2 GLU A  35      36.568  -8.959   9.997  1.00 30.66           H  
ATOM    531  HB3 GLU A  35      37.798 -10.195   9.767  1.00 30.66           H  
ATOM    532  O   GLU A  35      35.790 -11.290   8.129  1.00 30.66           O  
ATOM    533  CG  GLU A  35      38.610  -8.227   9.668  1.00 30.66           C  
ATOM    534  HG2 GLU A  35      38.338  -7.237   9.303  1.00 30.66           H  
ATOM    535  HG3 GLU A  35      39.464  -8.560   9.078  1.00 30.66           H  
ATOM    536  CD  GLU A  35      39.043  -8.126  11.141  1.00 30.66           C  
ATOM    537  OE1 GLU A  35      40.146  -7.574  11.366  1.00 30.66           O  
ATOM    538  OE2 GLU A  35      38.321  -8.638  12.027  1.00 30.66           O  
ATOM    539  N   SER A  36      37.499 -11.409   6.667  1.00 35.16           N  
ATOM    540  H   SER A  36      38.144 -10.818   6.163  1.00 35.16           H  
ATOM    541  CA  SER A  36      37.820 -12.858   6.624  1.00 35.16           C  
ATOM    542  HA  SER A  36      38.584 -13.056   7.375  1.00 35.16           H  
ATOM    543  C   SER A  36      38.429 -13.225   5.260  1.00 35.16           C  
ATOM    544  CB  SER A  36      36.644 -13.801   6.927  1.00 35.16           C  
ATOM    545  HB2 SER A  36      35.780 -13.521   6.324  1.00 35.16           H  
ATOM    546  HB3 SER A  36      36.926 -14.824   6.678  1.00 35.16           H  
ATOM    547  O   SER A  36      37.888 -14.023   4.498  1.00 35.16           O  
ATOM    548  OG  SER A  36      36.309 -13.773   8.294  1.00 35.16           O  
ATOM    549  HG  SER A  36      36.012 -12.879   8.474  1.00 35.16           H  
ATOM    550  N   ASN A  37      39.572 -12.612   4.942  1.00 31.54           N  
ATOM    551  H   ASN A  37      39.954 -11.994   5.643  1.00 31.54           H  
ATOM    552  CA  ASN A  37      40.566 -13.195   4.042  1.00 31.54           C  
ATOM    553  HA  ASN A  37      40.088 -13.898   3.360  1.00 31.54           H  
ATOM    554  C   ASN A  37      41.563 -13.971   4.916  1.00 31.54           C  
ATOM    555  CB  ASN A  37      41.280 -12.082   3.237  1.00 31.54           C  
ATOM    556  HB2 ASN A  37      41.251 -11.146   3.794  1.00 31.54           H  
ATOM    557  HB3 ASN A  37      42.329 -12.352   3.112  1.00 31.54           H  
ATOM    558  O   ASN A  37      42.007 -13.439   5.928  1.00 31.54           O  
ATOM    559  CG  ASN A  37      40.730 -11.861   1.838  1.00 31.54           C  
ATOM    560  ND2 ASN A  37      40.944 -10.696   1.270  1.00 31.54           N  
ATOM    561 HD21 ASN A  37      40.554 -10.582   0.346  1.00 31.54           H  
ATOM    562 HD22 ASN A  37      41.402  -9.951   1.774  1.00 31.54           H  
ATOM    563  OD1 ASN A  37      40.156 -12.730   1.210  1.00 31.54           O  
ATOM    564  N   ASN A  38      41.958 -15.164   4.461  1.00 32.11           N  
ATOM    565  H   ASN A  38      41.520 -15.475   3.605  1.00 32.11           H  
ATOM    566  CA  ASN A  38      43.014 -16.037   4.996  1.00 32.11           C  
ATOM    567  HA  ASN A  38      43.108 -16.865   4.294  1.00 32.11           H  
ATOM    568  C   ASN A  38      42.776 -16.688   6.369  1.00 32.11           C  
ATOM    569  CB  ASN A  38      44.370 -15.298   4.985  1.00 32.11           C  
ATOM    570  HB2 ASN A  38      45.109 -15.909   5.504  1.00 32.11           H  
ATOM    571  HB3 ASN A  38      44.294 -14.360   5.533  1.00 32.11           H  
ATOM    572  O   ASN A  38      42.861 -16.024   7.391  1.00 32.11           O  
ATOM    573  CG  ASN A  38      44.913 -15.039   3.599  1.00 32.11           C  
ATOM    574  ND2 ASN A  38      45.794 -14.078   3.456  1.00 32.11           N  
ATOM    575 HD21 ASN A  38      46.141 -13.925   2.520  1.00 32.11           H  
ATOM    576 HD22 ASN A  38      46.045 -13.501   4.246  1.00 32.11           H  
ATOM    577  OD1 ASN A  38      44.593 -15.717   2.640  1.00 32.11           O  
ATOM    578  N   MET A  39      42.670 -18.026   6.388  1.00 36.06           N  
ATOM    579  H   MET A  39      42.268 -18.453   5.566  1.00 36.06           H  
ATOM    580  CA  MET A  39      43.598 -18.901   7.132  1.00 36.06           C  
ATOM    581  HA  MET A  39      44.601 -18.695   6.760  1.00 36.06           H  
ATOM    582  C   MET A  39      43.322 -20.393   6.845  1.00 36.06           C  
ATOM    583  CB  MET A  39      43.607 -18.623   8.652  1.00 36.06           C  
ATOM    584  HB2 MET A  39      43.721 -19.559   9.199  1.00 36.06           H  
ATOM    585  HB3 MET A  39      42.672 -18.160   8.966  1.00 36.06           H  
ATOM    586  O   MET A  39      42.280 -20.935   7.196  1.00 36.06           O  
ATOM    587  CG  MET A  39      44.803 -17.722   9.012  1.00 36.06           C  
ATOM    588  HG2 MET A  39      44.784 -16.812   8.414  1.00 36.06           H  
ATOM    589  HG3 MET A  39      45.718 -18.256   8.754  1.00 36.06           H  
ATOM    590  SD  MET A  39      44.929 -17.237  10.750  1.00 36.06           S  
ATOM    591  CE  MET A  39      46.273 -16.027  10.610  1.00 36.06           C  
ATOM    592  HE1 MET A  39      45.967 -15.221   9.944  1.00 36.06           H  
ATOM    593  HE2 MET A  39      47.165 -16.512  10.215  1.00 36.06           H  
ATOM    594  HE3 MET A  39      46.489 -15.614  11.595  1.00 36.06           H  
ATOM    595  N   ASN A  40      44.299 -21.042   6.201  1.00 28.34           N  
ATOM    596  H   ASN A  40      45.123 -20.501   5.982  1.00 28.34           H  
ATOM    597  CA  ASN A  40      44.453 -22.495   6.066  1.00 28.34           C  
ATOM    598  HA  ASN A  40      43.479 -22.970   5.946  1.00 28.34           H  
ATOM    599  C   ASN A  40      45.144 -23.075   7.314  1.00 28.34           C  
ATOM    600  CB  ASN A  40      45.366 -22.788   4.846  1.00 28.34           C  
ATOM    601  HB2 ASN A  40      45.936 -23.696   5.040  1.00 28.34           H  
ATOM    602  HB3 ASN A  40      46.089 -21.982   4.722  1.00 28.34           H  
ATOM    603  O   ASN A  40      46.095 -22.465   7.801  1.00 28.34           O  
ATOM    604  CG  ASN A  40      44.652 -23.030   3.532  1.00 28.34           C  
ATOM    605  ND2 ASN A  40      45.365 -22.978   2.430  1.00 28.34           N  
ATOM    606 HD21 ASN A  40      44.857 -23.160   1.576  1.00 28.34           H  
ATOM    607 HD22 ASN A  40      46.349 -22.755   2.453  1.00 28.34           H  
ATOM    608  OD1 ASN A  40      43.475 -23.318   3.469  1.00 28.34           O  
ATOM    609  N   ALA A  41      44.776 -24.297   7.722  1.00 34.80           N  
ATOM    610  H   ALA A  41      43.922 -24.690   7.354  1.00 34.80           H  
ATOM    611  CA  ALA A  41      45.637 -25.196   8.504  1.00 34.80           C  
ATOM    612  HA  ALA A  41      46.660 -25.087   8.145  1.00 34.80           H  
ATOM    613  C   ALA A  41      45.232 -26.687   8.339  1.00 34.80           C  
ATOM    614  CB  ALA A  41      45.630 -24.770   9.981  1.00 34.80           C  
ATOM    615  HB1 ALA A  41      44.614 -24.810  10.374  1.00 34.80           H  
ATOM    616  HB2 ALA A  41      46.258 -25.446  10.562  1.00 34.80           H  
ATOM    617  HB3 ALA A  41      46.014 -23.755  10.087  1.00 34.80           H  
ATOM    618  O   ALA A  41      44.235 -27.127   8.899  1.00 34.80           O  
ATOM    619  N   THR A  42      46.008 -27.414   7.513  1.00 34.29           N  
ATOM    620  H   THR A  42      46.601 -26.817   6.954  1.00 34.29           H  
ATOM    621  CA  THR A  42      46.681 -28.734   7.732  1.00 34.29           C  
ATOM    622  HA  THR A  42      46.664 -29.266   6.781  1.00 34.29           H  
ATOM    623  C   THR A  42      46.091 -29.720   8.762  1.00 34.29           C  
ATOM    624  CB  THR A  42      48.157 -28.447   8.101  1.00 34.29           C  
ATOM    625  HB  THR A  42      48.511 -29.166   8.840  1.00 34.29           H  
ATOM    626  O   THR A  42      45.869 -29.323   9.898  1.00 34.29           O  
ATOM    627  CG2 THR A  42      49.052 -28.530   6.865  1.00 34.29           C  
ATOM    628 HG21 THR A  42      48.720 -27.812   6.115  1.00 34.29           H  
ATOM    629 HG22 THR A  42      50.080 -28.303   7.147  1.00 34.29           H  
ATOM    630 HG23 THR A  42      49.016 -29.536   6.447  1.00 34.29           H  
ATOM    631  OG1 THR A  42      48.354 -27.149   8.630  1.00 34.29           O  
ATOM    632  HG1 THR A  42      47.986 -27.148   9.517  1.00 34.29           H  
ATOM    633  N   ALA A  43      45.930 -31.041   8.532  1.00 34.38           N  
ATOM    634  H   ALA A  43      45.277 -31.447   9.187  1.00 34.38           H  
ATOM    635  CA  ALA A  43      46.842 -32.089   7.994  1.00 34.38           C  
ATOM    636  HA  ALA A  43      46.984 -32.000   6.917  1.00 34.38           H  
ATOM    637  C   ALA A  43      46.237 -33.507   8.344  1.00 34.38           C  
ATOM    638  CB  ALA A  43      48.168 -31.880   8.761  1.00 34.38           C  
ATOM    639  HB1 ALA A  43      48.833 -31.224   8.199  1.00 34.38           H  
ATOM    640  HB2 ALA A  43      48.691 -32.815   8.963  1.00 34.38           H  
ATOM    641  HB3 ALA A  43      47.982 -31.455   9.748  1.00 34.38           H  
ATOM    642  O   ALA A  43      45.321 -33.515   9.168  1.00 34.38           O  
ATOM    643  N   PRO A  44      46.773 -34.706   7.958  1.00 37.07           N  
ATOM    644  CA  PRO A  44      47.637 -35.102   6.813  1.00 37.07           C  
ATOM    645  HA  PRO A  44      47.552 -34.388   5.994  1.00 37.07           H  
ATOM    646  C   PRO A  44      47.456 -36.569   6.241  1.00 37.07           C  
ATOM    647  CB  PRO A  44      49.027 -35.008   7.458  1.00 37.07           C  
ATOM    648  HB2 PRO A  44      49.366 -33.973   7.424  1.00 37.07           H  
ATOM    649  HB3 PRO A  44      49.797 -35.569   6.928  1.00 37.07           H  
ATOM    650  O   PRO A  44      46.695 -37.367   6.778  1.00 37.07           O  
ATOM    651  CG  PRO A  44      48.795 -35.481   8.917  1.00 37.07           C  
ATOM    652  HG2 PRO A  44      49.192 -36.475   9.121  1.00 37.07           H  
ATOM    653  HG3 PRO A  44      49.252 -34.786   9.621  1.00 37.07           H  
ATOM    654  CD  PRO A  44      47.272 -35.498   9.079  1.00 37.07           C  
ATOM    655  HD2 PRO A  44      47.005 -35.077  10.048  1.00 37.07           H  
ATOM    656  HD3 PRO A  44      46.894 -36.519   9.028  1.00 37.07           H  
ATOM    657  N   LEU A  45      48.307 -36.917   5.240  1.00 37.42           N  
ATOM    658  H   LEU A  45      48.801 -36.137   4.828  1.00 37.42           H  
ATOM    659  CA  LEU A  45      48.836 -38.252   4.796  1.00 37.42           C  
ATOM    660  HA  LEU A  45      49.707 -38.049   4.173  1.00 37.42           H  
ATOM    661  C   LEU A  45      47.925 -39.146   3.925  1.00 37.42           C  
ATOM    662  CB  LEU A  45      49.344 -39.064   6.012  1.00 37.42           C  
ATOM    663  HB2 LEU A  45      48.473 -39.404   6.573  1.00 37.42           H  
ATOM    664  HB3 LEU A  45      49.852 -39.959   5.654  1.00 37.42           H  
ATOM    665  O   LEU A  45      46.779 -39.358   4.283  1.00 37.42           O  
ATOM    666  CG  LEU A  45      50.272 -38.335   6.990  1.00 37.42           C  
ATOM    667  HG  LEU A  45      49.677 -37.539   7.438  1.00 37.42           H  
ATOM    668  CD1 LEU A  45      50.684 -39.215   8.163  1.00 37.42           C  
ATOM    669 HD11 LEU A  45      51.286 -40.050   7.805  1.00 37.42           H  
ATOM    670 HD12 LEU A  45      49.791 -39.602   8.655  1.00 37.42           H  
ATOM    671 HD13 LEU A  45      51.259 -38.632   8.882  1.00 37.42           H  
ATOM    672  CD2 LEU A  45      51.526 -37.729   6.356  1.00 37.42           C  
ATOM    673 HD21 LEU A  45      52.088 -37.174   7.108  1.00 37.42           H  
ATOM    674 HD22 LEU A  45      51.257 -37.050   5.547  1.00 37.42           H  
ATOM    675 HD23 LEU A  45      52.157 -38.522   5.955  1.00 37.42           H  
ATOM    676  N   ASN A  46      48.307 -39.813   2.823  1.00 37.16           N  
ATOM    677  H   ASN A  46      47.513 -40.323   2.463  1.00 37.16           H  
ATOM    678  CA  ASN A  46      49.500 -40.080   1.975  1.00 37.16           C  
ATOM    679  HA  ASN A  46      50.077 -39.181   1.757  1.00 37.16           H  
ATOM    680  C   ASN A  46      48.911 -40.690   0.660  1.00 37.16           C  
ATOM    681  CB  ASN A  46      50.355 -41.191   2.627  1.00 37.16           C  
ATOM    682  HB2 ASN A  46      49.698 -41.929   3.087  1.00 37.16           H  
ATOM    683  HB3 ASN A  46      50.919 -41.702   1.846  1.00 37.16           H  
ATOM    684  O   ASN A  46      47.831 -41.267   0.736  1.00 37.16           O  
ATOM    685  CG  ASN A  46      51.378 -40.719   3.635  1.00 37.16           C  
ATOM    686  ND2 ASN A  46      51.788 -41.574   4.544  1.00 37.16           N  
ATOM    687 HD21 ASN A  46      51.447 -42.524   4.538  1.00 37.16           H  
ATOM    688 HD22 ASN A  46      52.514 -41.246   5.164  1.00 37.16           H  
ATOM    689  OD1 ASN A  46      51.834 -39.591   3.619  1.00 37.16           O  
ATOM    690  N   GLY A  47      49.469 -40.720  -0.553  1.00 35.48           N  
ATOM    691  H   GLY A  47      48.895 -41.243  -1.198  1.00 35.48           H  
ATOM    692  CA  GLY A  47      50.736 -40.335  -1.173  1.00 35.48           C  
ATOM    693  HA2 GLY A  47      50.827 -39.249  -1.194  1.00 35.48           H  
ATOM    694  HA3 GLY A  47      51.583 -40.761  -0.636  1.00 35.48           H  
ATOM    695  C   GLY A  47      50.752 -40.882  -2.626  1.00 35.48           C  
ATOM    696  O   GLY A  47      50.071 -41.864  -2.907  1.00 35.48           O  
ATOM    697  N   ASP A  48      51.533 -40.211  -3.482  1.00 35.78           N  
ATOM    698  H   ASP A  48      52.028 -39.445  -3.048  1.00 35.78           H  
ATOM    699  CA  ASP A  48      52.263 -40.646  -4.698  1.00 35.78           C  
ATOM    700  HA  ASP A  48      52.726 -39.725  -5.052  1.00 35.78           H  
ATOM    701  C   ASP A  48      51.519 -41.225  -5.939  1.00 35.78           C  
ATOM    702  CB  ASP A  48      53.411 -41.571  -4.224  1.00 35.78           C  
ATOM    703  HB2 ASP A  48      54.066 -41.800  -5.065  1.00 35.78           H  
ATOM    704  HB3 ASP A  48      52.994 -42.517  -3.880  1.00 35.78           H  
ATOM    705  O   ASP A  48      50.655 -42.075  -5.799  1.00 35.78           O  
ATOM    706  CG  ASP A  48      54.260 -40.959  -3.095  1.00 35.78           C  
ATOM    707  OD1 ASP A  48      54.314 -39.709  -3.021  1.00 35.78           O  
ATOM    708  OD2 ASP A  48      54.835 -41.740  -2.309  1.00 35.78           O  
ATOM    709  N   THR A  49      51.819 -40.968  -7.231  1.00 36.46           N  
ATOM    710  H   THR A  49      51.249 -41.562  -7.816  1.00 36.46           H  
ATOM    711  CA  THR A  49      52.694 -40.077  -8.050  1.00 36.46           C  
ATOM    712  HA  THR A  49      52.484 -39.042  -7.782  1.00 36.46           H  
ATOM    713  C   THR A  49      52.333 -40.325  -9.565  1.00 36.46           C  
ATOM    714  CB  THR A  49      54.190 -40.380  -7.793  1.00 36.46           C  
ATOM    715  HB  THR A  49      54.351 -41.458  -7.780  1.00 36.46           H  
ATOM    716  O   THR A  49      51.802 -41.395  -9.860  1.00 36.46           O  
ATOM    717  CG2 THR A  49      55.244 -39.736  -8.695  1.00 36.46           C  
ATOM    718 HG21 THR A  49      55.106 -40.048  -9.730  1.00 36.46           H  
ATOM    719 HG22 THR A  49      55.224 -38.649  -8.605  1.00 36.46           H  
ATOM    720 HG23 THR A  49      56.231 -40.076  -8.381  1.00 36.46           H  
ATOM    721  OG1 THR A  49      54.548 -39.828  -6.559  1.00 36.46           O  
ATOM    722  HG1 THR A  49      54.519 -40.505  -5.880  1.00 36.46           H  
ATOM    723  N   PRO A  50      52.568 -39.392 -10.533  1.00 35.41           N  
ATOM    724  CA  PRO A  50      51.930 -39.288 -11.878  1.00 35.41           C  
ATOM    725  HA  PRO A  50      51.132 -40.026 -11.972  1.00 35.41           H  
ATOM    726  C   PRO A  50      52.909 -39.502 -13.094  1.00 35.41           C  
ATOM    727  CB  PRO A  50      51.295 -37.893 -11.772  1.00 35.41           C  
ATOM    728  HB2 PRO A  50      51.112 -37.409 -12.732  1.00 35.41           H  
ATOM    729  HB3 PRO A  50      50.339 -37.993 -11.258  1.00 35.41           H  
ATOM    730  O   PRO A  50      53.826 -40.305 -12.953  1.00 35.41           O  
ATOM    731  CG  PRO A  50      52.234 -37.069 -10.885  1.00 35.41           C  
ATOM    732  HG2 PRO A  50      52.788 -36.322 -11.452  1.00 35.41           H  
ATOM    733  HG3 PRO A  50      51.659 -36.581 -10.098  1.00 35.41           H  
ATOM    734  CD  PRO A  50      53.177 -38.096 -10.285  1.00 35.41           C  
ATOM    735  HD2 PRO A  50      53.302 -37.868  -9.227  1.00 35.41           H  
ATOM    736  HD3 PRO A  50      54.142 -38.049 -10.789  1.00 35.41           H  
ATOM    737  N   PRO A  51      52.853 -38.770 -14.246  1.00 43.78           N  
ATOM    738  CA  PRO A  51      51.996 -38.888 -15.456  1.00 43.78           C  
ATOM    739  HA  PRO A  51      51.268 -39.691 -15.346  1.00 43.78           H  
ATOM    740  C   PRO A  51      52.775 -39.061 -16.805  1.00 43.78           C  
ATOM    741  CB  PRO A  51      51.296 -37.521 -15.497  1.00 43.78           C  
ATOM    742  HB2 PRO A  51      50.442 -37.526 -14.819  1.00 43.78           H  
ATOM    743  HB3 PRO A  51      50.958 -37.253 -16.497  1.00 43.78           H  
ATOM    744  O   PRO A  51      53.983 -38.851 -16.850  1.00 43.78           O  
ATOM    745  CG  PRO A  51      52.375 -36.549 -14.990  1.00 43.78           C  
ATOM    746  HG2 PRO A  51      52.853 -36.046 -15.831  1.00 43.78           H  
ATOM    747  HG3 PRO A  51      51.942 -35.811 -14.314  1.00 43.78           H  
ATOM    748  CD  PRO A  51      53.406 -37.425 -14.268  1.00 43.78           C  
ATOM    749  HD2 PRO A  51      54.345 -37.425 -14.822  1.00 43.78           H  
ATOM    750  HD3 PRO A  51      53.604 -37.050 -13.264  1.00 43.78           H  
ATOM    751  N   ALA A  52      52.093 -39.328 -17.942  1.00 37.41           N  
ATOM    752  H   ALA A  52      51.119 -39.585 -17.876  1.00 37.41           H  
ATOM    753  CA  ALA A  52      52.637 -39.093 -19.303  1.00 37.41           C  
ATOM    754  HA  ALA A  52      53.187 -38.152 -19.272  1.00 37.41           H  
ATOM    755  C   ALA A  52      51.572 -38.979 -20.436  1.00 37.41           C  
ATOM    756  CB  ALA A  52      53.655 -40.189 -19.666  1.00 37.41           C  
ATOM    757  HB1 ALA A  52      54.485 -40.195 -18.960  1.00 37.41           H  
ATOM    758  HB2 ALA A  52      54.049 -40.012 -20.667  1.00 37.41           H  
ATOM    759  HB3 ALA A  52      53.168 -41.164 -19.649  1.00 37.41           H  
ATOM    760  O   ALA A  52      50.919 -39.954 -20.780  1.00 37.41           O  
ATOM    761  N   VAL A  53      51.479 -37.770 -21.016  1.00 38.58           N  
ATOM    762  H   VAL A  53      51.908 -37.043 -20.462  1.00 38.58           H  
ATOM    763  CA  VAL A  53      51.375 -37.387 -22.453  1.00 38.58           C  
ATOM    764  HA  VAL A  53      51.133 -36.324 -22.441  1.00 38.58           H  
ATOM    765  C   VAL A  53      50.323 -38.039 -23.383  1.00 38.58           C  
ATOM    766  CB  VAL A  53      52.778 -37.489 -23.113  1.00 38.58           C  
ATOM    767  HB  VAL A  53      53.006 -38.535 -23.318  1.00 38.58           H  
ATOM    768  O   VAL A  53      50.456 -39.199 -23.754  1.00 38.58           O  
ATOM    769  CG1 VAL A  53      52.841 -36.704 -24.431  1.00 38.58           C  
ATOM    770 HG11 VAL A  53      52.616 -35.651 -24.259  1.00 38.58           H  
ATOM    771 HG12 VAL A  53      52.133 -37.117 -25.149  1.00 38.58           H  
ATOM    772 HG13 VAL A  53      53.837 -36.790 -24.866  1.00 38.58           H  
ATOM    773  CG2 VAL A  53      53.905 -36.934 -22.223  1.00 38.58           C  
ATOM    774 HG21 VAL A  53      53.674 -35.917 -21.906  1.00 38.58           H  
ATOM    775 HG22 VAL A  53      54.844 -36.926 -22.778  1.00 38.58           H  
ATOM    776 HG23 VAL A  53      54.060 -37.570 -21.352  1.00 38.58           H  
ATOM    777  N   GLY A  54      49.420 -37.217 -23.957  1.00 35.07           N  
ATOM    778  H   GLY A  54      49.282 -36.302 -23.552  1.00 35.07           H  
ATOM    779  CA  GLY A  54      48.895 -37.454 -25.318  1.00 35.07           C  
ATOM    780  HA2 GLY A  54      48.920 -38.525 -25.522  1.00 35.07           H  
ATOM    781  HA3 GLY A  54      49.573 -36.988 -26.033  1.00 35.07           H  
ATOM    782  C   GLY A  54      47.462 -36.997 -25.654  1.00 35.07           C  
ATOM    783  O   GLY A  54      46.559 -37.816 -25.658  1.00 35.07           O  
ATOM    784  N   LEU A  55      47.308 -35.725 -26.051  1.00 35.98           N  
ATOM    785  H   LEU A  55      48.092 -35.121 -25.848  1.00 35.98           H  
ATOM    786  CA  LEU A  55      46.419 -35.214 -27.123  1.00 35.98           C  
ATOM    787  HA  LEU A  55      46.482 -34.127 -27.076  1.00 35.98           H  
ATOM    788  C   LEU A  55      44.896 -35.519 -27.105  1.00 35.98           C  
ATOM    789  CB  LEU A  55      47.028 -35.633 -28.482  1.00 35.98           C  
ATOM    790  HB2 LEU A  55      46.380 -35.274 -29.281  1.00 35.98           H  
ATOM    791  HB3 LEU A  55      47.020 -36.722 -28.529  1.00 35.98           H  
ATOM    792  O   LEU A  55      44.451 -36.548 -27.603  1.00 35.98           O  
ATOM    793  CG  LEU A  55      48.462 -35.140 -28.758  1.00 35.98           C  
ATOM    794  HG  LEU A  55      49.112 -35.391 -27.920  1.00 35.98           H  
ATOM    795  CD1 LEU A  55      49.023 -35.827 -30.001  1.00 35.98           C  
ATOM    796 HD11 LEU A  55      48.406 -35.593 -30.868  1.00 35.98           H  
ATOM    797 HD12 LEU A  55      50.044 -35.491 -30.183  1.00 35.98           H  
ATOM    798 HD13 LEU A  55      49.032 -36.907 -29.851  1.00 35.98           H  
ATOM    799  CD2 LEU A  55      48.508 -33.627 -28.978  1.00 35.98           C  
ATOM    800 HD21 LEU A  55      49.527 -33.321 -29.216  1.00 35.98           H  
ATOM    801 HD22 LEU A  55      47.853 -33.349 -29.803  1.00 35.98           H  
ATOM    802 HD23 LEU A  55      48.194 -33.101 -28.077  1.00 35.98           H  
ATOM    803  N   SER A  56      44.098 -34.521 -26.698  1.00 35.96           N  
ATOM    804  H   SER A  56      44.511 -33.905 -26.012  1.00 35.96           H  
ATOM    805  CA  SER A  56      42.949 -33.896 -27.411  1.00 35.96           C  
ATOM    806  HA  SER A  56      43.355 -33.040 -27.951  1.00 35.96           H  
ATOM    807  C   SER A  56      41.933 -33.326 -26.404  1.00 35.96           C  
ATOM    808  CB  SER A  56      42.250 -34.756 -28.480  1.00 35.96           C  
ATOM    809  HB2 SER A  56      42.945 -34.923 -29.303  1.00 35.96           H  
ATOM    810  HB3 SER A  56      41.391 -34.211 -28.870  1.00 35.96           H  
ATOM    811  O   SER A  56      41.454 -34.023 -25.515  1.00 35.96           O  
ATOM    812  OG  SER A  56      41.818 -36.007 -28.005  1.00 35.96           O  
ATOM    813  HG  SER A  56      42.599 -36.456 -27.673  1.00 35.96           H  
ATOM    814  N   GLU A  57      41.676 -32.020 -26.498  1.00 32.93           N  
ATOM    815  H   GLU A  57      42.047 -31.505 -27.283  1.00 32.93           H  
ATOM    816  CA  GLU A  57      40.939 -31.219 -25.513  1.00 32.93           C  
ATOM    817  HA  GLU A  57      41.046 -31.678 -24.530  1.00 32.93           H  
ATOM    818  C   GLU A  57      39.431 -31.117 -25.825  1.00 32.93           C  
ATOM    819  CB  GLU A  57      41.567 -29.808 -25.442  1.00 32.93           C  
ATOM    820  HB2 GLU A  57      41.618 -29.396 -26.450  1.00 32.93           H  
ATOM    821  HB3 GLU A  57      40.918 -29.164 -24.850  1.00 32.93           H  
ATOM    822  O   GLU A  57      39.058 -30.749 -26.935  1.00 32.93           O  
ATOM    823  CG  GLU A  57      42.969 -29.788 -24.807  1.00 32.93           C  
ATOM    824  HG2 GLU A  57      42.892 -30.153 -23.783  1.00 32.93           H  
ATOM    825  HG3 GLU A  57      43.620 -30.470 -25.353  1.00 32.93           H  
ATOM    826  CD  GLU A  57      43.597 -28.383 -24.824  1.00 32.93           C  
ATOM    827  OE1 GLU A  57      43.918 -27.869 -23.729  1.00 32.93           O  
ATOM    828  OE2 GLU A  57      43.782 -27.848 -25.940  1.00 32.93           O  
ATOM    829  N   ASN A  58      38.629 -31.380 -24.778  1.00 31.96           N  
ATOM    830  H   ASN A  58      39.106 -31.841 -24.016  1.00 31.96           H  
ATOM    831  CA  ASN A  58      37.379 -30.737 -24.318  1.00 31.96           C  
ATOM    832  HA  ASN A  58      37.058 -31.323 -23.457  1.00 31.96           H  
ATOM    833  C   ASN A  58      36.153 -30.731 -25.269  1.00 31.96           C  
ATOM    834  CB  ASN A  58      37.757 -29.343 -23.770  1.00 31.96           C  
ATOM    835  HB2 ASN A  58      36.878 -28.884 -23.317  1.00 31.96           H  
ATOM    836  HB3 ASN A  58      38.075 -28.716 -24.603  1.00 31.96           H  
ATOM    837  O   ASN A  58      36.203 -30.208 -26.373  1.00 31.96           O  
ATOM    838  CG  ASN A  58      38.869 -29.384 -22.724  1.00 31.96           C  
ATOM    839  ND2 ASN A  58      39.545 -28.285 -22.491  1.00 31.96           N  
ATOM    840 HD21 ASN A  58      39.378 -27.456 -23.044  1.00 31.96           H  
ATOM    841 HD22 ASN A  58      40.340 -28.372 -21.875  1.00 31.96           H  
ATOM    842  OD1 ASN A  58      39.171 -30.403 -22.123  1.00 31.96           O  
ATOM    843  N   ASP A  59      34.967 -31.233 -24.903  1.00 30.22           N  
ATOM    844  H   ASP A  59      34.339 -31.349 -25.685  1.00 30.22           H  
ATOM    845  CA  ASP A  59      34.261 -31.066 -23.625  1.00 30.22           C  
ATOM    846  HA  ASP A  59      34.963 -31.078 -22.790  1.00 30.22           H  
ATOM    847  C   ASP A  59      33.202 -32.184 -23.431  1.00 30.22           C  
ATOM    848  CB  ASP A  59      33.588 -29.675 -23.703  1.00 30.22           C  
ATOM    849  HB2 ASP A  59      34.332 -28.946 -24.023  1.00 30.22           H  
ATOM    850  HB3 ASP A  59      32.807 -29.697 -24.462  1.00 30.22           H  
ATOM    851  O   ASP A  59      32.332 -32.389 -24.281  1.00 30.22           O  
ATOM    852  CG  ASP A  59      32.999 -29.157 -22.392  1.00 30.22           C  
ATOM    853  OD1 ASP A  59      33.354 -29.724 -21.335  1.00 30.22           O  
ATOM    854  OD2 ASP A  59      32.230 -28.172 -22.464  1.00 30.22           O  
ATOM    855  N   SER A  60      33.285 -32.930 -22.324  1.00 28.81           N  
ATOM    856  H   SER A  60      34.003 -32.680 -21.659  1.00 28.81           H  
ATOM    857  CA  SER A  60      32.302 -33.935 -21.890  1.00 28.81           C  
ATOM    858  HA  SER A  60      31.322 -33.644 -22.270  1.00 28.81           H  
ATOM    859  C   SER A  60      32.234 -33.981 -20.357  1.00 28.81           C  
ATOM    860  CB  SER A  60      32.628 -35.333 -22.453  1.00 28.81           C  
ATOM    861  HB2 SER A  60      31.864 -36.035 -22.121  1.00 28.81           H  
ATOM    862  HB3 SER A  60      32.608 -35.293 -23.543  1.00 28.81           H  
ATOM    863  O   SER A  60      33.206 -34.372 -19.714  1.00 28.81           O  
ATOM    864  OG  SER A  60      33.896 -35.798 -22.032  1.00 28.81           O  
ATOM    865  HG  SER A  60      34.035 -35.476 -21.138  1.00 28.81           H  
ATOM    866  N   GLY A  61      31.078 -33.633 -19.783  1.00 31.04           N  
ATOM    867  H   GLY A  61      30.376 -33.212 -20.375  1.00 31.04           H  
ATOM    868  CA  GLY A  61      30.695 -33.832 -18.376  1.00 31.04           C  
ATOM    869  HA2 GLY A  61      30.898 -32.924 -17.808  1.00 31.04           H  
ATOM    870  HA3 GLY A  61      31.257 -34.654 -17.933  1.00 31.04           H  
ATOM    871  C   GLY A  61      29.187 -34.112 -18.334  1.00 31.04           C  
ATOM    872  O   GLY A  61      28.398 -33.243 -18.682  1.00 31.04           O  
ATOM    873  N   VAL A  62      28.765 -35.376 -18.287  1.00 31.59           N  
ATOM    874  H   VAL A  62      28.050 -35.507 -18.989  1.00 31.59           H  
ATOM    875  CA  VAL A  62      28.432 -36.164 -17.083  1.00 31.59           C  
ATOM    876  HA  VAL A  62      28.117 -37.133 -17.472  1.00 31.59           H  
ATOM    877  C   VAL A  62      27.219 -35.616 -16.318  1.00 31.59           C  
ATOM    878  CB  VAL A  62      29.629 -36.503 -16.172  1.00 31.59           C  
ATOM    879  HB  VAL A  62      30.065 -35.584 -15.783  1.00 31.59           H  
ATOM    880  O   VAL A  62      27.209 -34.497 -15.814  1.00 31.59           O  
ATOM    881  CG1 VAL A  62      29.206 -37.403 -15.000  1.00 31.59           C  
ATOM    882 HG11 VAL A  62      30.083 -37.697 -14.422  1.00 31.59           H  
ATOM    883 HG12 VAL A  62      28.540 -36.858 -14.332  1.00 31.59           H  
ATOM    884 HG13 VAL A  62      28.699 -38.298 -15.361  1.00 31.59           H  
ATOM    885  CG2 VAL A  62      30.702 -37.288 -16.942  1.00 31.59           C  
ATOM    886 HG21 VAL A  62      31.572 -37.441 -16.303  1.00 31.59           H  
ATOM    887 HG22 VAL A  62      30.311 -38.258 -17.248  1.00 31.59           H  
ATOM    888 HG23 VAL A  62      31.025 -36.752 -17.835  1.00 31.59           H  
ATOM    889  N   GLU A  63      26.200 -36.476 -16.260  1.00 26.15           N  
ATOM    890  H   GLU A  63      26.352 -37.375 -16.694  1.00 26.15           H  
ATOM    891  CA  GLU A  63      24.981 -36.403 -15.461  1.00 26.15           C  
ATOM    892  HA  GLU A  63      24.269 -35.722 -15.928  1.00 26.15           H  
ATOM    893  C   GLU A  63      25.227 -35.982 -14.010  1.00 26.15           C  
ATOM    894  CB  GLU A  63      24.380 -37.821 -15.380  1.00 26.15           C  
ATOM    895  HB2 GLU A  63      23.549 -37.807 -14.675  1.00 26.15           H  
ATOM    896  HB3 GLU A  63      25.142 -38.491 -14.980  1.00 26.15           H  
ATOM    897  O   GLU A  63      26.120 -36.508 -13.358  1.00 26.15           O  
ATOM    898  CG  GLU A  63      23.854 -38.393 -16.699  1.00 26.15           C  
ATOM    899  HG2 GLU A  63      24.617 -38.285 -17.471  1.00 26.15           H  
ATOM    900  HG3 GLU A  63      22.981 -37.819 -17.010  1.00 26.15           H  
ATOM    901  CD  GLU A  63      23.506 -39.884 -16.554  1.00 26.15           C  
ATOM    902  OE1 GLU A  63      22.320 -40.228 -16.755  1.00 26.15           O  
ATOM    903  OE2 GLU A  63      24.442 -40.662 -16.265  1.00 26.15           O  
ATOM    904  N   LEU A  64      24.338 -35.139 -13.481  1.00 31.99           N  
ATOM    905  H   LEU A  64      23.769 -34.613 -14.128  1.00 31.99           H  
ATOM    906  CA  LEU A  64      23.845 -35.210 -12.104  1.00 31.99           C  
ATOM    907  HA  LEU A  64      23.689 -36.259 -11.852  1.00 31.99           H  
ATOM    908  C   LEU A  64      22.481 -34.508 -12.070  1.00 31.99           C  
ATOM    909  CB  LEU A  64      24.855 -34.614 -11.099  1.00 31.99           C  
ATOM    910  HB2 LEU A  64      24.323 -34.028 -10.350  1.00 31.99           H  
ATOM    911  HB3 LEU A  64      25.512 -33.929 -11.635  1.00 31.99           H  
ATOM    912  O   LEU A  64      22.363 -33.284 -12.054  1.00 31.99           O  
ATOM    913  CG  LEU A  64      25.712 -35.670 -10.360  1.00 31.99           C  
ATOM    914  HG  LEU A  64      26.101 -36.427 -11.041  1.00 31.99           H  
ATOM    915  CD1 LEU A  64      26.914 -34.991  -9.708  1.00 31.99           C  
ATOM    916 HD11 LEU A  64      27.524 -34.524 -10.481  1.00 31.99           H  
ATOM    917 HD12 LEU A  64      26.581 -34.234  -8.998  1.00 31.99           H  
ATOM    918 HD13 LEU A  64      27.521 -35.737  -9.194  1.00 31.99           H  
ATOM    919  CD2 LEU A  64      24.921 -36.414  -9.282  1.00 31.99           C  
ATOM    920 HD21 LEU A  64      25.571 -37.139  -8.791  1.00 31.99           H  
ATOM    921 HD22 LEU A  64      24.538 -35.710  -8.543  1.00 31.99           H  
ATOM    922 HD23 LEU A  64      24.089 -36.953  -9.735  1.00 31.99           H  
ATOM    923  N   THR A  65      21.428 -35.318 -12.112  1.00 26.03           N  
ATOM    924  H   THR A  65      21.596 -36.312 -12.161  1.00 26.03           H  
ATOM    925  CA  THR A  65      20.051 -34.916 -11.834  1.00 26.03           C  
ATOM    926  HA  THR A  65      19.751 -34.111 -12.505  1.00 26.03           H  
ATOM    927  C   THR A  65      19.943 -34.447 -10.387  1.00 26.03           C  
ATOM    928  CB  THR A  65      19.118 -36.126 -12.020  1.00 26.03           C  
ATOM    929  HB  THR A  65      18.132 -35.885 -11.622  1.00 26.03           H  
ATOM    930  O   THR A  65      20.233 -35.222  -9.476  1.00 26.03           O  
ATOM    931  CG2 THR A  65      18.973 -36.522 -13.489  1.00 26.03           C  
ATOM    932 HG21 THR A  65      18.281 -37.361 -13.567  1.00 26.03           H  
ATOM    933 HG22 THR A  65      19.937 -36.825 -13.897  1.00 26.03           H  
ATOM    934 HG23 THR A  65      18.582 -35.683 -14.064  1.00 26.03           H  
ATOM    935  OG1 THR A  65      19.642 -37.244 -11.337  1.00 26.03           O  
ATOM    936  HG1 THR A  65      19.851 -36.959 -10.445  1.00 26.03           H  
ATOM    937  N   ASN A  66      19.479 -33.219 -10.151  1.00 31.30           N  
ATOM    938  H   ASN A  66      19.363 -32.565 -10.912  1.00 31.30           H  
ATOM    939  CA  ASN A  66      18.909 -32.876  -8.856  1.00 31.30           C  
ATOM    940  HA  ASN A  66      18.408 -33.783  -8.518  1.00 31.30           H  
ATOM    941  C   ASN A  66      17.822 -31.807  -8.981  1.00 31.30           C  
ATOM    942  CB  ASN A  66      20.010 -32.523  -7.834  1.00 31.30           C  
ATOM    943  HB2 ASN A  66      20.020 -31.449  -7.649  1.00 31.30           H  
ATOM    944  HB3 ASN A  66      20.985 -32.803  -8.233  1.00 31.30           H  
ATOM    945  O   ASN A  66      17.991 -30.764  -9.611  1.00 31.30           O  
ATOM    946  CG  ASN A  66      19.836 -33.258  -6.513  1.00 31.30           C  
ATOM    947  ND2 ASN A  66      20.800 -33.161  -5.629  1.00 31.30           N  
ATOM    948 HD21 ASN A  66      21.651 -32.665  -5.856  1.00 31.30           H  
ATOM    949 HD22 ASN A  66      20.681 -33.701  -4.784  1.00 31.30           H  
ATOM    950  OD1 ASN A  66      18.847 -33.919  -6.239  1.00 31.30           O  
ATOM    951  N   GLU A  67      16.680 -32.139  -8.395  1.00 26.88           N  
ATOM    952  H   GLU A  67      16.685 -32.987  -7.847  1.00 26.88           H  
ATOM    953  CA  GLU A  67      15.448 -31.370  -8.382  1.00 26.88           C  
ATOM    954  HA  GLU A  67      15.264 -30.977  -9.382  1.00 26.88           H  
ATOM    955  C   GLU A  67      15.511 -30.204  -7.384  1.00 26.88           C  
ATOM    956  CB  GLU A  67      14.299 -32.311  -7.985  1.00 26.88           C  
ATOM    957  HB2 GLU A  67      13.375 -31.743  -8.089  1.00 26.88           H  
ATOM    958  HB3 GLU A  67      14.403 -32.594  -6.937  1.00 26.88           H  
ATOM    959  O   GLU A  67      16.231 -30.289  -6.390  1.00 26.88           O  
ATOM    960  CG  GLU A  67      14.196 -33.588  -8.837  1.00 26.88           C  
ATOM    961  HG2 GLU A  67      14.867 -34.350  -8.441  1.00 26.88           H  
ATOM    962  HG3 GLU A  67      14.507 -33.354  -9.855  1.00 26.88           H  
ATOM    963  CD  GLU A  67      12.750 -34.099  -8.857  1.00 26.88           C  
ATOM    964  OE1 GLU A  67      12.234 -34.316  -9.975  1.00 26.88           O  
ATOM    965  OE2 GLU A  67      12.134 -34.177  -7.766  1.00 26.88           O  
ATOM    966  N   ASN A  68      14.711 -29.149  -7.616  1.00 30.42           N  
ATOM    967  H   ASN A  68      14.420 -29.052  -8.579  1.00 30.42           H  
ATOM    968  CA  ASN A  68      13.835 -28.455  -6.646  1.00 30.42           C  
ATOM    969  HA  ASN A  68      12.867 -28.951  -6.712  1.00 30.42           H  
ATOM    970  C   ASN A  68      13.580 -26.966  -7.000  1.00 30.42           C  
ATOM    971  CB  ASN A  68      14.291 -28.569  -5.171  1.00 30.42           C  
ATOM    972  HB2 ASN A  68      15.359 -28.370  -5.089  1.00 30.42           H  
ATOM    973  HB3 ASN A  68      13.788 -27.805  -4.578  1.00 30.42           H  
ATOM    974  O   ASN A  68      14.487 -26.233  -7.378  1.00 30.42           O  
ATOM    975  CG  ASN A  68      13.930 -29.908  -4.533  1.00 30.42           C  
ATOM    976  ND2 ASN A  68      14.888 -30.623  -4.001  1.00 30.42           N  
ATOM    977 HD21 ASN A  68      14.665 -31.564  -3.708  1.00 30.42           H  
ATOM    978 HD22 ASN A  68      15.820 -30.420  -4.335  1.00 30.42           H  
ATOM    979  OD1 ASN A  68      12.766 -30.297  -4.473  1.00 30.42           O  
ATOM    980  N   SER A  69      12.330 -26.549  -6.736  1.00 29.84           N  
ATOM    981  H   SER A  69      11.703 -27.289  -6.455  1.00 29.84           H  
ATOM    982  CA  SER A  69      11.763 -25.185  -6.581  1.00 29.84           C  
ATOM    983  HA  SER A  69      11.031 -25.295  -5.781  1.00 29.84           H  
ATOM    984  C   SER A  69      10.965 -24.574  -7.748  1.00 29.84           C  
ATOM    985  CB  SER A  69      12.737 -24.165  -5.982  1.00 29.84           C  
ATOM    986  HB2 SER A  69      13.687 -24.158  -6.515  1.00 29.84           H  
ATOM    987  HB3 SER A  69      12.301 -23.169  -6.053  1.00 29.84           H  
ATOM    988  O   SER A  69      11.535 -23.942  -8.634  1.00 29.84           O  
ATOM    989  OG  SER A  69      12.912 -24.470  -4.615  1.00 29.84           O  
ATOM    990  HG  SER A  69      13.825 -24.278  -4.387  1.00 29.84           H  
ATOM    991  N   PRO A  70       9.616 -24.648  -7.697  1.00 28.14           N  
ATOM    992  CA  PRO A  70       8.717 -23.880  -8.552  1.00 28.14           C  
ATOM    993  HA  PRO A  70       9.228 -23.519  -9.445  1.00 28.14           H  
ATOM    994  C   PRO A  70       8.096 -22.689  -7.796  1.00 28.14           C  
ATOM    995  CB  PRO A  70       7.651 -24.904  -8.953  1.00 28.14           C  
ATOM    996  HB2 PRO A  70       6.706 -24.432  -9.221  1.00 28.14           H  
ATOM    997  HB3 PRO A  70       8.023 -25.500  -9.787  1.00 28.14           H  
ATOM    998  O   PRO A  70       7.394 -22.888  -6.808  1.00 28.14           O  
ATOM    999  CG  PRO A  70       7.510 -25.798  -7.714  1.00 28.14           C  
ATOM   1000  HG2 PRO A  70       6.676 -25.460  -7.098  1.00 28.14           H  
ATOM   1001  HG3 PRO A  70       7.362 -26.839  -8.003  1.00 28.14           H  
ATOM   1002  CD  PRO A  70       8.825 -25.619  -6.945  1.00 28.14           C  
ATOM   1003  HD2 PRO A  70       8.624 -25.243  -5.941  1.00 28.14           H  
ATOM   1004  HD3 PRO A  70       9.347 -26.574  -6.891  1.00 28.14           H  
ATOM   1005  N   LEU A  71       8.262 -21.458  -8.295  1.00 33.91           N  
ATOM   1006  H   LEU A  71       8.902 -21.331  -9.065  1.00 33.91           H  
ATOM   1007  CA  LEU A  71       7.408 -20.314  -7.942  1.00 33.91           C  
ATOM   1008  HA  LEU A  71       6.422 -20.700  -7.683  1.00 33.91           H  
ATOM   1009  C   LEU A  71       7.213 -19.386  -9.153  1.00 33.91           C  
ATOM   1010  CB  LEU A  71       7.962 -19.532  -6.725  1.00 33.91           C  
ATOM   1011  HB2 LEU A  71       7.502 -18.544  -6.714  1.00 33.91           H  
ATOM   1012  HB3 LEU A  71       9.033 -19.387  -6.869  1.00 33.91           H  
ATOM   1013  O   LEU A  71       8.158 -19.076  -9.869  1.00 33.91           O  
ATOM   1014  CG  LEU A  71       7.725 -20.164  -5.333  1.00 33.91           C  
ATOM   1015  HG  LEU A  71       8.202 -21.143  -5.281  1.00 33.91           H  
ATOM   1016  CD1 LEU A  71       8.370 -19.298  -4.253  1.00 33.91           C  
ATOM   1017 HD11 LEU A  71       9.438 -19.201  -4.449  1.00 33.91           H  
ATOM   1018 HD12 LEU A  71       7.915 -18.308  -4.232  1.00 33.91           H  
ATOM   1019 HD13 LEU A  71       8.245 -19.769  -3.278  1.00 33.91           H  
ATOM   1020  CD2 LEU A  71       6.234 -20.292  -4.993  1.00 33.91           C  
ATOM   1021 HD21 LEU A  71       5.761 -21.025  -5.646  1.00 33.91           H  
ATOM   1022 HD22 LEU A  71       5.739 -19.325  -5.085  1.00 33.91           H  
ATOM   1023 HD23 LEU A  71       6.129 -20.650  -3.969  1.00 33.91           H  
ATOM   1024  N   THR A  72       5.975 -18.898  -9.297  1.00 34.07           N  
ATOM   1025  H   THR A  72       5.316 -19.237  -8.611  1.00 34.07           H  
ATOM   1026  CA  THR A  72       5.444 -17.887 -10.241  1.00 34.07           C  
ATOM   1027  HA  THR A  72       4.498 -17.586  -9.790  1.00 34.07           H  
ATOM   1028  C   THR A  72       5.032 -18.373 -11.642  1.00 34.07           C  
ATOM   1029  CB  THR A  72       6.235 -16.563 -10.252  1.00 34.07           C  
ATOM   1030  HB  THR A  72       5.682 -15.845 -10.859  1.00 34.07           H  
ATOM   1031  O   THR A  72       5.807 -18.410 -12.588  1.00 34.07           O  
ATOM   1032  CG2 THR A  72       6.372 -15.976  -8.845  1.00 34.07           C  
ATOM   1033 HG21 THR A  72       6.836 -14.992  -8.917  1.00 34.07           H  
ATOM   1034 HG22 THR A  72       5.391 -15.868  -8.383  1.00 34.07           H  
ATOM   1035 HG23 THR A  72       7.006 -16.611  -8.226  1.00 34.07           H  
ATOM   1036  OG1 THR A  72       7.530 -16.671 -10.779  1.00 34.07           O  
ATOM   1037  HG1 THR A  72       7.873 -17.543 -10.569  1.00 34.07           H  
ATOM   1038  N   ALA A  73       3.740 -18.695 -11.785  1.00 30.44           N  
ATOM   1039  H   ALA A  73       3.145 -18.662 -10.969  1.00 30.44           H  
ATOM   1040  CA  ALA A  73       3.069 -18.886 -13.068  1.00 30.44           C  
ATOM   1041  HA  ALA A  73       3.808 -18.908 -13.869  1.00 30.44           H  
ATOM   1042  C   ALA A  73       2.112 -17.713 -13.332  1.00 30.44           C  
ATOM   1043  CB  ALA A  73       2.348 -20.242 -13.073  1.00 30.44           C  
ATOM   1044  HB1 ALA A  73       1.851 -20.389 -14.032  1.00 30.44           H  
ATOM   1045  HB2 ALA A  73       3.073 -21.043 -12.925  1.00 30.44           H  
ATOM   1046  HB3 ALA A  73       1.606 -20.278 -12.276  1.00 30.44           H  
ATOM   1047  O   ALA A  73       1.029 -17.644 -12.754  1.00 30.44           O  
ATOM   1048  N   ALA A  74       2.523 -16.812 -14.222  1.00 32.87           N  
ATOM   1049  H   ALA A  74       3.481 -16.867 -14.537  1.00 32.87           H  
ATOM   1050  CA  ALA A  74       1.644 -15.918 -14.968  1.00 32.87           C  
ATOM   1051  HA  ALA A  74       0.738 -16.462 -15.237  1.00 32.87           H  
ATOM   1052  C   ALA A  74       2.335 -15.502 -16.277  1.00 32.87           C  
ATOM   1053  CB  ALA A  74       1.231 -14.710 -14.109  1.00 32.87           C  
ATOM   1054  HB1 ALA A  74       0.690 -15.044 -13.224  1.00 32.87           H  
ATOM   1055  HB2 ALA A  74       2.116 -14.156 -13.798  1.00 32.87           H  
ATOM   1056  HB3 ALA A  74       0.586 -14.050 -14.688  1.00 32.87           H  
ATOM   1057  O   ALA A  74       2.697 -14.349 -16.444  1.00 32.87           O  
ATOM   1058  N   GLU A  75       2.532 -16.444 -17.202  1.00 32.70           N  
ATOM   1059  H   GLU A  75       2.385 -17.413 -16.957  1.00 32.70           H  
ATOM   1060  CA  GLU A  75       2.671 -16.161 -18.638  1.00 32.70           C  
ATOM   1061  HA  GLU A  75       1.918 -15.416 -18.894  1.00 32.70           H  
ATOM   1062  C   GLU A  75       2.384 -17.448 -19.441  1.00 32.70           C  
ATOM   1063  CB  GLU A  75       4.058 -15.578 -18.998  1.00 32.70           C  
ATOM   1064  HB2 GLU A  75       4.737 -15.664 -18.149  1.00 32.70           H  
ATOM   1065  HB3 GLU A  75       4.477 -16.141 -19.832  1.00 32.70           H  
ATOM   1066  O   GLU A  75       2.808 -18.531 -19.030  1.00 32.70           O  
ATOM   1067  CG  GLU A  75       3.931 -14.100 -19.421  1.00 32.70           C  
ATOM   1068  HG2 GLU A  75       3.225 -14.049 -20.250  1.00 32.70           H  
ATOM   1069  HG3 GLU A  75       3.508 -13.513 -18.606  1.00 32.70           H  
ATOM   1070  CD  GLU A  75       5.243 -13.438 -19.868  1.00 32.70           C  
ATOM   1071  OE1 GLU A  75       5.163 -12.244 -20.245  1.00 32.70           O  
ATOM   1072  OE2 GLU A  75       6.288 -14.123 -19.897  1.00 32.70           O  
ATOM   1073  N   PRO A  76       1.638 -17.391 -20.562  1.00 38.36           N  
ATOM   1074  CA  PRO A  76       1.492 -18.539 -21.450  1.00 38.36           C  
ATOM   1075  HA  PRO A  76       1.301 -19.439 -20.866  1.00 38.36           H  
ATOM   1076  C   PRO A  76       2.775 -18.702 -22.291  1.00 38.36           C  
ATOM   1077  CB  PRO A  76       0.262 -18.224 -22.303  1.00 38.36           C  
ATOM   1078  HB2 PRO A  76      -0.634 -18.550 -21.775  1.00 38.36           H  
ATOM   1079  HB3 PRO A  76       0.313 -18.691 -23.287  1.00 38.36           H  
ATOM   1080  O   PRO A  76       3.212 -17.732 -22.912  1.00 38.36           O  
ATOM   1081  CG  PRO A  76       0.267 -16.696 -22.395  1.00 38.36           C  
ATOM   1082  HG2 PRO A  76       0.875 -16.384 -23.245  1.00 38.36           H  
ATOM   1083  HG3 PRO A  76      -0.743 -16.297 -22.489  1.00 38.36           H  
ATOM   1084  CD  PRO A  76       0.936 -16.234 -21.097  1.00 38.36           C  
ATOM   1085  HD2 PRO A  76       0.175 -15.910 -20.387  1.00 38.36           H  
ATOM   1086  HD3 PRO A  76       1.630 -15.420 -21.304  1.00 38.36           H  
ATOM   1087  N   PRO A  77       3.377 -19.902 -22.386  1.00 30.28           N  
ATOM   1088  CA  PRO A  77       4.577 -20.096 -23.187  1.00 30.28           C  
ATOM   1089  HA  PRO A  77       5.269 -19.269 -23.031  1.00 30.28           H  
ATOM   1090  C   PRO A  77       4.211 -20.173 -24.676  1.00 30.28           C  
ATOM   1091  CB  PRO A  77       5.209 -21.382 -22.648  1.00 30.28           C  
ATOM   1092  HB2 PRO A  77       5.820 -21.146 -21.778  1.00 30.28           H  
ATOM   1093  HB3 PRO A  77       5.803 -21.898 -23.403  1.00 30.28           H  
ATOM   1094  O   PRO A  77       3.186 -20.738 -25.060  1.00 30.28           O  
ATOM   1095  CG  PRO A  77       3.996 -22.205 -22.211  1.00 30.28           C  
ATOM   1096  HG2 PRO A  77       3.601 -22.754 -23.065  1.00 30.28           H  
ATOM   1097  HG3 PRO A  77       4.247 -22.891 -21.401  1.00 30.28           H  
ATOM   1098  CD  PRO A  77       2.975 -21.155 -21.764  1.00 30.28           C  
ATOM   1099  HD2 PRO A  77       3.016 -21.045 -20.680  1.00 30.28           H  
ATOM   1100  HD3 PRO A  77       1.972 -21.444 -22.077  1.00 30.28           H  
ATOM   1101  N   SER A  78       5.057 -19.629 -25.548  1.00 30.57           N  
ATOM   1102  H   SER A  78       5.879 -19.165 -25.186  1.00 30.57           H  
ATOM   1103  CA  SER A  78       5.071 -19.960 -26.979  1.00 30.57           C  
ATOM   1104  HA  SER A  78       4.433 -20.830 -27.129  1.00 30.57           H  
ATOM   1105  C   SER A  78       6.501 -20.341 -27.391  1.00 30.57           C  
ATOM   1106  CB  SER A  78       4.514 -18.818 -27.830  1.00 30.57           C  
ATOM   1107  HB2 SER A  78       5.039 -17.895 -27.582  1.00 30.57           H  
ATOM   1108  HB3 SER A  78       4.671 -19.040 -28.885  1.00 30.57           H  
ATOM   1109  O   SER A  78       7.442 -19.783 -26.832  1.00 30.57           O  
ATOM   1110  OG  SER A  78       3.123 -18.667 -27.583  1.00 30.57           O  
ATOM   1111  HG  SER A  78       2.974 -19.012 -26.700  1.00 30.57           H  
ATOM   1112  N   PRO A  79       6.676 -21.323 -28.292  1.00 35.17           N  
ATOM   1113  CA  PRO A  79       7.875 -22.157 -28.350  1.00 35.17           C  
ATOM   1114  HA  PRO A  79       8.280 -22.282 -27.345  1.00 35.17           H  
ATOM   1115  C   PRO A  79       8.990 -21.591 -29.244  1.00 35.17           C  
ATOM   1116  CB  PRO A  79       7.367 -23.515 -28.845  1.00 35.17           C  
ATOM   1117  HB2 PRO A  79       6.995 -24.090 -27.996  1.00 35.17           H  
ATOM   1118  HB3 PRO A  79       8.136 -24.078 -29.373  1.00 35.17           H  
ATOM   1119  O   PRO A  79       8.725 -20.930 -30.246  1.00 35.17           O  
ATOM   1120  CG  PRO A  79       6.199 -23.152 -29.762  1.00 35.17           C  
ATOM   1121  HG2 PRO A  79       6.566 -23.001 -30.777  1.00 35.17           H  
ATOM   1122  HG3 PRO A  79       5.432 -23.927 -29.750  1.00 35.17           H  
ATOM   1123  CD  PRO A  79       5.667 -21.833 -29.211  1.00 35.17           C  
ATOM   1124  HD2 PRO A  79       5.515 -21.129 -30.030  1.00 35.17           H  
ATOM   1125  HD3 PRO A  79       4.720 -22.029 -28.707  1.00 35.17           H  
ATOM   1126  N   PHE A  80      10.237 -21.912 -28.884  1.00 30.21           N  
ATOM   1127  H   PHE A  80      10.348 -22.463 -28.045  1.00 30.21           H  
ATOM   1128  CA  PHE A  80      11.441 -21.736 -29.700  1.00 30.21           C  
ATOM   1129  HA  PHE A  80      11.495 -20.707 -30.054  1.00 30.21           H  
ATOM   1130  C   PHE A  80      11.448 -22.676 -30.917  1.00 30.21           C  
ATOM   1131  CB  PHE A  80      12.685 -22.048 -28.840  1.00 30.21           C  
ATOM   1132  HB2 PHE A  80      13.483 -22.392 -29.499  1.00 30.21           H  
ATOM   1133  HB3 PHE A  80      12.468 -22.881 -28.170  1.00 30.21           H  
ATOM   1134  O   PHE A  80      11.075 -23.843 -30.812  1.00 30.21           O  
ATOM   1135  CG  PHE A  80      13.244 -20.890 -28.037  1.00 30.21           C  
ATOM   1136  CD1 PHE A  80      14.264 -20.094 -28.593  1.00 30.21           C  
ATOM   1137  HD1 PHE A  80      14.625 -20.293 -29.591  1.00 30.21           H  
ATOM   1138  CD2 PHE A  80      12.790 -20.628 -26.730  1.00 30.21           C  
ATOM   1139  HD2 PHE A  80      12.017 -21.241 -26.291  1.00 30.21           H  
ATOM   1140  CE1 PHE A  80      14.825 -19.040 -27.850  1.00 30.21           C  
ATOM   1141  HE1 PHE A  80      15.610 -18.434 -28.277  1.00 30.21           H  
ATOM   1142  CE2 PHE A  80      13.350 -19.572 -25.988  1.00 30.21           C  
ATOM   1143  HE2 PHE A  80      13.005 -19.374 -24.984  1.00 30.21           H  
ATOM   1144  CZ  PHE A  80      14.368 -18.779 -26.547  1.00 30.21           C  
ATOM   1145  HZ  PHE A  80      14.801 -17.974 -25.973  1.00 30.21           H  
ATOM   1146  N   SER A  81      11.970 -22.191 -32.044  1.00 30.67           N  
ATOM   1147  H   SER A  81      12.144 -21.197 -32.095  1.00 30.67           H  
ATOM   1148  CA  SER A  81      12.625 -22.979 -33.101  1.00 30.67           C  
ATOM   1149  HA  SER A  81      13.209 -23.767 -32.625  1.00 30.67           H  
ATOM   1150  C   SER A  81      13.612 -22.074 -33.870  1.00 30.67           C  
ATOM   1151  CB  SER A  81      11.597 -23.640 -34.024  1.00 30.67           C  
ATOM   1152  HB2 SER A  81      12.060 -23.941 -34.964  1.00 30.67           H  
ATOM   1153  HB3 SER A  81      10.789 -22.942 -34.240  1.00 30.67           H  
ATOM   1154  O   SER A  81      13.446 -20.854 -33.838  1.00 30.67           O  
ATOM   1155  OG  SER A  81      11.092 -24.789 -33.371  1.00 30.67           O  
ATOM   1156  HG  SER A  81      10.938 -24.567 -32.450  1.00 30.67           H  
ATOM   1157  N   PRO A  82      14.694 -22.625 -34.451  1.00 32.66           N  
ATOM   1158  CA  PRO A  82      16.023 -22.008 -34.437  1.00 32.66           C  
ATOM   1159  HA  PRO A  82      16.046 -21.236 -33.668  1.00 32.66           H  
ATOM   1160  C   PRO A  82      16.480 -21.369 -35.763  1.00 32.66           C  
ATOM   1161  CB  PRO A  82      16.976 -23.143 -34.019  1.00 32.66           C  
ATOM   1162  HB2 PRO A  82      17.270 -23.017 -32.977  1.00 32.66           H  
ATOM   1163  HB3 PRO A  82      17.866 -23.169 -34.648  1.00 32.66           H  
ATOM   1164  O   PRO A  82      15.947 -21.644 -36.829  1.00 32.66           O  
ATOM   1165  CG  PRO A  82      16.182 -24.445 -34.171  1.00 32.66           C  
ATOM   1166  HG2 PRO A  82      16.004 -24.883 -33.189  1.00 32.66           H  
ATOM   1167  HG3 PRO A  82      16.702 -25.155 -34.813  1.00 32.66           H  
ATOM   1168  CD  PRO A  82      14.859 -24.026 -34.792  1.00 32.66           C  
ATOM   1169  HD2 PRO A  82      14.922 -24.118 -35.876  1.00 32.66           H  
ATOM   1170  HD3 PRO A  82      14.061 -24.672 -34.424  1.00 32.66           H  
ATOM   1171  N   LYS A  83      17.528 -20.540 -35.626  1.00 28.95           N  
ATOM   1172  H   LYS A  83      17.773 -20.363 -34.662  1.00 28.95           H  
ATOM   1173  CA  LYS A  83      18.495 -19.998 -36.606  1.00 28.95           C  
ATOM   1174  HA  LYS A  83      18.394 -18.913 -36.635  1.00 28.95           H  
ATOM   1175  C   LYS A  83      18.413 -20.504 -38.062  1.00 28.95           C  
ATOM   1176  CB  LYS A  83      19.916 -20.357 -36.108  1.00 28.95           C  
ATOM   1177  HB2 LYS A  83      19.982 -21.440 -35.998  1.00 28.95           H  
ATOM   1178  HB3 LYS A  83      20.631 -20.063 -36.876  1.00 28.95           H  
ATOM   1179  O   LYS A  83      18.663 -21.678 -38.312  1.00 28.95           O  
ATOM   1180  CG  LYS A  83      20.352 -19.698 -34.789  1.00 28.95           C  
ATOM   1181  HG2 LYS A  83      20.364 -18.616 -34.919  1.00 28.95           H  
ATOM   1182  HG3 LYS A  83      19.651 -19.953 -33.995  1.00 28.95           H  
ATOM   1183  CD  LYS A  83      21.758 -20.186 -34.396  1.00 28.95           C  
ATOM   1184  HD2 LYS A  83      21.720 -21.260 -34.212  1.00 28.95           H  
ATOM   1185  HD3 LYS A  83      22.442 -19.997 -35.223  1.00 28.95           H  
ATOM   1186  CE  LYS A  83      22.274 -19.465 -33.143  1.00 28.95           C  
ATOM   1187  HE2 LYS A  83      22.307 -18.395 -33.350  1.00 28.95           H  
ATOM   1188  HE3 LYS A  83      21.567 -19.627 -32.329  1.00 28.95           H  
ATOM   1189  NZ  LYS A  83      23.624 -19.948 -32.749  1.00 28.95           N  
ATOM   1190  HZ1 LYS A  83      23.610 -20.937 -32.544  1.00 28.95           H  
ATOM   1191  HZ2 LYS A  83      24.288 -19.793 -33.494  1.00 28.95           H  
ATOM   1192  HZ3 LYS A  83      23.959 -19.461 -31.930  1.00 28.95           H  
ATOM   1193  N   GLN A  84      18.366 -19.559 -39.006  1.00 34.48           N  
ATOM   1194  H   GLN A  84      18.034 -18.641 -38.748  1.00 34.48           H  
ATOM   1195  CA  GLN A  84      19.185 -19.599 -40.226  1.00 34.48           C  
ATOM   1196  HA  GLN A  84      20.024 -20.272 -40.052  1.00 34.48           H  
ATOM   1197  C   GLN A  84      19.780 -18.209 -40.501  1.00 34.48           C  
ATOM   1198  CB  GLN A  84      18.415 -20.137 -41.446  1.00 34.48           C  
ATOM   1199  HB2 GLN A  84      18.918 -19.794 -42.350  1.00 34.48           H  
ATOM   1200  HB3 GLN A  84      17.397 -19.748 -41.452  1.00 34.48           H  
ATOM   1201  O   GLN A  84      19.065 -17.210 -40.539  1.00 34.48           O  
ATOM   1202  CG  GLN A  84      18.400 -21.676 -41.471  1.00 34.48           C  
ATOM   1203  HG2 GLN A  84      19.418 -22.048 -41.351  1.00 34.48           H  
ATOM   1204  HG3 GLN A  84      17.795 -22.045 -40.643  1.00 34.48           H  
ATOM   1205  CD  GLN A  84      17.827 -22.270 -42.752  1.00 34.48           C  
ATOM   1206  NE2 GLN A  84      17.963 -23.563 -42.953  1.00 34.48           N  
ATOM   1207 HE21 GLN A  84      17.575 -23.907 -43.820  1.00 34.48           H  
ATOM   1208 HE22 GLN A  84      18.437 -24.148 -42.281  1.00 34.48           H  
ATOM   1209  OE1 GLN A  84      17.237 -21.610 -43.587  1.00 34.48           O  
ATOM   1210  N   ASN A  85      21.109 -18.180 -40.633  1.00 31.04           N  
ATOM   1211  H   ASN A  85      21.584 -19.071 -40.610  1.00 31.04           H  
ATOM   1212  CA  ASN A  85      21.897 -17.071 -41.165  1.00 31.04           C  
ATOM   1213  HA  ASN A  85      21.654 -16.147 -40.640  1.00 31.04           H  
ATOM   1214  C   ASN A  85      21.596 -16.893 -42.658  1.00 31.04           C  
ATOM   1215  CB  ASN A  85      23.400 -17.399 -41.013  1.00 31.04           C  
ATOM   1216  HB2 ASN A  85      23.961 -16.777 -41.710  1.00 31.04           H  
ATOM   1217  HB3 ASN A  85      23.582 -18.435 -41.297  1.00 31.04           H  
ATOM   1218  O   ASN A  85      21.449 -17.880 -43.376  1.00 31.04           O  
ATOM   1219  CG  ASN A  85      24.002 -17.136 -39.647  1.00 31.04           C  
ATOM   1220  ND2 ASN A  85      25.210 -17.597 -39.423  1.00 31.04           N  
ATOM   1221 HD21 ASN A  85      25.653 -17.276 -38.574  1.00 31.04           H  
ATOM   1222 HD22 ASN A  85      25.740 -17.992 -40.187  1.00 31.04           H  
ATOM   1223  OD1 ASN A  85      23.423 -16.518 -38.772  1.00 31.04           O  
ATOM   1224  N   GLY A  86      21.600 -15.647 -43.119  1.00 33.97           N  
ATOM   1225  H   GLY A  86      21.706 -14.884 -42.465  1.00 33.97           H  
ATOM   1226  CA  GLY A  86      21.568 -15.294 -44.533  1.00 33.97           C  
ATOM   1227  HA2 GLY A  86      20.559 -15.425 -44.924  1.00 33.97           H  
ATOM   1228  HA3 GLY A  86      22.248 -15.932 -45.098  1.00 33.97           H  
ATOM   1229  C   GLY A  86      21.973 -13.837 -44.703  1.00 33.97           C  
ATOM   1230  O   GLY A  86      21.147 -12.943 -44.545  1.00 33.97           O  
ATOM   1231  N   ASP A  87      23.260 -13.626 -44.967  1.00 31.68           N  
ATOM   1232  H   ASP A  87      23.871 -14.427 -45.025  1.00 31.68           H  
ATOM   1233  CA  ASP A  87      23.848 -12.361 -45.397  1.00 31.68           C  
ATOM   1234  HA  ASP A  87      23.735 -11.612 -44.613  1.00 31.68           H  
ATOM   1235  C   ASP A  87      23.194 -11.860 -46.695  1.00 31.68           C  
ATOM   1236  CB  ASP A  87      25.346 -12.592 -45.672  1.00 31.68           C  
ATOM   1237  HB2 ASP A  87      25.763 -11.686 -46.113  1.00 31.68           H  
ATOM   1238  HB3 ASP A  87      25.463 -13.397 -46.397  1.00 31.68           H  
ATOM   1239  O   ASP A  87      23.074 -12.619 -47.656  1.00 31.68           O  
ATOM   1240  CG  ASP A  87      26.146 -12.915 -44.411  1.00 31.68           C  
ATOM   1241  OD1 ASP A  87      26.123 -12.063 -43.496  1.00 31.68           O  
ATOM   1242  OD2 ASP A  87      26.750 -14.009 -44.365  1.00 31.68           O  
ATOM   1243  N   ALA A  88      22.840 -10.573 -46.763  1.00 36.73           N  
ATOM   1244  H   ALA A  88      22.852 -10.023 -45.917  1.00 36.73           H  
ATOM   1245  CA  ALA A  88      22.736  -9.848 -48.030  1.00 36.73           C  
ATOM   1246  HA  ALA A  88      23.567 -10.170 -48.657  1.00 36.73           H  
ATOM   1247  C   ALA A  88      22.857  -8.328 -47.820  1.00 36.73           C  
ATOM   1248  CB  ALA A  88      21.446 -10.201 -48.777  1.00 36.73           C  
ATOM   1249  HB1 ALA A  88      20.585  -9.953 -48.155  1.00 36.73           H  
ATOM   1250  HB2 ALA A  88      21.418 -11.264 -49.016  1.00 36.73           H  
ATOM   1251  HB3 ALA A  88      21.389  -9.631 -49.704  1.00 36.73           H  
ATOM   1252  O   ALA A  88      22.253  -7.744 -46.924  1.00 36.73           O  
ATOM   1253  N   ALA A  89      23.687  -7.735 -48.673  1.00 36.21           N  
ATOM   1254  H   ALA A  89      24.052  -8.336 -49.397  1.00 36.21           H  
ATOM   1255  CA  ALA A  89      24.236  -6.386 -48.678  1.00 36.21           C  
ATOM   1256  HA  ALA A  89      24.816  -6.251 -47.764  1.00 36.21           H  
ATOM   1257  C   ALA A  89      23.240  -5.208 -48.790  1.00 36.21           C  
ATOM   1258  CB  ALA A  89      25.197  -6.368 -49.875  1.00 36.21           C  
ATOM   1259  HB1 ALA A  89      24.648  -6.573 -50.794  1.00 36.21           H  
ATOM   1260  HB2 ALA A  89      25.985  -7.111 -49.747  1.00 36.21           H  
ATOM   1261  HB3 ALA A  89      25.656  -5.384 -49.968  1.00 36.21           H  
ATOM   1262  O   ALA A  89      22.159  -5.320 -49.364  1.00 36.21           O  
ATOM   1263  N   SER A  90      23.703  -4.048 -48.302  1.00 30.08           N  
ATOM   1264  H   SER A  90      24.566  -4.096 -47.778  1.00 30.08           H  
ATOM   1265  CA  SER A  90      23.185  -2.681 -48.510  1.00 30.08           C  
ATOM   1266  HA  SER A  90      22.196  -2.601 -48.060  1.00 30.08           H  
ATOM   1267  C   SER A  90      23.086  -2.270 -49.994  1.00 30.08           C  
ATOM   1268  CB  SER A  90      24.142  -1.695 -47.824  1.00 30.08           C  
ATOM   1269  HB2 SER A  90      25.075  -1.655 -48.386  1.00 30.08           H  
ATOM   1270  HB3 SER A  90      23.691  -0.703 -47.820  1.00 30.08           H  
ATOM   1271  O   SER A  90      23.722  -2.891 -50.847  1.00 30.08           O  
ATOM   1272  OG  SER A  90      24.430  -2.072 -46.490  1.00 30.08           O  
ATOM   1273  HG  SER A  90      25.033  -1.433 -46.103  1.00 30.08           H  
ATOM   1274  N   PRO A  91      22.371  -1.172 -50.312  1.00 37.96           N  
ATOM   1275  CA  PRO A  91      23.055   0.129 -50.491  1.00 37.96           C  
ATOM   1276  HA  PRO A  91      24.044   0.107 -50.034  1.00 37.96           H  
ATOM   1277  C   PRO A  91      22.265   1.311 -49.878  1.00 37.96           C  
ATOM   1278  CB  PRO A  91      23.230   0.279 -52.004  1.00 37.96           C  
ATOM   1279  HB2 PRO A  91      24.187  -0.151 -52.301  1.00 37.96           H  
ATOM   1280  HB3 PRO A  91      23.178   1.322 -52.316  1.00 37.96           H  
ATOM   1281  O   PRO A  91      21.043   1.335 -49.892  1.00 37.96           O  
ATOM   1282  CG  PRO A  91      22.095  -0.547 -52.615  1.00 37.96           C  
ATOM   1283  HG2 PRO A  91      21.362   0.101 -53.096  1.00 37.96           H  
ATOM   1284  HG3 PRO A  91      22.499  -1.260 -53.334  1.00 37.96           H  
ATOM   1285  CD  PRO A  91      21.452  -1.283 -51.440  1.00 37.96           C  
ATOM   1286  HD2 PRO A  91      21.268  -2.324 -51.706  1.00 37.96           H  
ATOM   1287  HD3 PRO A  91      20.503  -0.810 -51.184  1.00 37.96           H  
ATOM   1288  N   GLN A  92      22.901   2.195 -49.101  1.00 33.95           N  
ATOM   1289  H   GLN A  92      22.381   2.281 -48.240  1.00 33.95           H  
ATOM   1290  CA  GLN A  92      23.360   3.535 -49.517  1.00 33.95           C  
ATOM   1291  HA  GLN A  92      23.427   4.124 -48.602  1.00 33.95           H  
ATOM   1292  C   GLN A  92      22.378   4.320 -50.405  1.00 33.95           C  
ATOM   1293  CB  GLN A  92      24.780   3.534 -50.122  1.00 33.95           C  
ATOM   1294  HB2 GLN A  92      24.909   2.678 -50.785  1.00 33.95           H  
ATOM   1295  HB3 GLN A  92      24.900   4.441 -50.716  1.00 33.95           H  
ATOM   1296  O   GLN A  92      22.410   4.184 -51.620  1.00 33.95           O  
ATOM   1297  CG  GLN A  92      25.880   3.547 -49.047  1.00 33.95           C  
ATOM   1298  HG2 GLN A  92      25.890   2.587 -48.530  1.00 33.95           H  
ATOM   1299  HG3 GLN A  92      25.657   4.327 -48.319  1.00 33.95           H  
ATOM   1300  CD  GLN A  92      27.276   3.822 -49.610  1.00 33.95           C  
ATOM   1301  NE2 GLN A  92      28.257   4.063 -48.767  1.00 33.95           N  
ATOM   1302 HE21 GLN A  92      28.105   4.058 -47.769  1.00 33.95           H  
ATOM   1303 HE22 GLN A  92      29.156   4.224 -49.198  1.00 33.95           H  
ATOM   1304  OE1 GLN A  92      27.531   3.830 -50.799  1.00 33.95           O  
ATOM   1305  N   ASP A  93      21.634   5.238 -49.781  1.00 37.44           N  
ATOM   1306  H   ASP A  93      21.585   5.232 -48.772  1.00 37.44           H  
ATOM   1307  CA  ASP A  93      21.164   6.467 -50.423  1.00 37.44           C  
ATOM   1308  HA  ASP A  93      21.555   6.493 -51.440  1.00 37.44           H  
ATOM   1309  C   ASP A  93      21.765   7.665 -49.685  1.00 37.44           C  
ATOM   1310  CB  ASP A  93      19.628   6.546 -50.493  1.00 37.44           C  
ATOM   1311  HB2 ASP A  93      19.318   7.569 -50.283  1.00 37.44           H  
ATOM   1312  HB3 ASP A  93      19.189   5.907 -49.726  1.00 37.44           H  
ATOM   1313  O   ASP A  93      21.578   7.862 -48.480  1.00 37.44           O  
ATOM   1314  CG  ASP A  93      19.068   6.179 -51.873  1.00 37.44           C  
ATOM   1315  OD1 ASP A  93      19.748   6.481 -52.880  1.00 37.44           O  
ATOM   1316  OD2 ASP A  93      17.925   5.672 -51.901  1.00 37.44           O  
ATOM   1317  N   GLY A  94      22.563   8.429 -50.427  1.00 32.92           N  
ATOM   1318  H   GLY A  94      22.598   8.218 -51.414  1.00 32.92           H  
ATOM   1319  CA  GLY A  94      23.156   9.675 -49.988  1.00 32.92           C  
ATOM   1320  HA2 GLY A  94      23.414   9.604 -48.931  1.00 32.92           H  
ATOM   1321  HA3 GLY A  94      24.064   9.869 -50.559  1.00 32.92           H  
ATOM   1322  C   GLY A  94      22.195  10.835 -50.203  1.00 32.92           C  
ATOM   1323  O   GLY A  94      21.573  10.958 -51.252  1.00 32.92           O  
ATOM   1324  N   ASN A  95      22.147  11.747 -49.238  1.00 36.32           N  
ATOM   1325  H   ASN A  95      22.571  11.539 -48.345  1.00 36.32           H  
ATOM   1326  CA  ASN A  95      21.839  13.132 -49.550  1.00 36.32           C  
ATOM   1327  HA  ASN A  95      22.199  13.304 -50.564  1.00 36.32           H  
ATOM   1328  C   ASN A  95      22.649  14.047 -48.626  1.00 36.32           C  
ATOM   1329  CB  ASN A  95      20.312  13.368 -49.543  1.00 36.32           C  
ATOM   1330  HB2 ASN A  95      19.994  13.783 -48.586  1.00 36.32           H  
ATOM   1331  HB3 ASN A  95      19.795  12.420 -49.689  1.00 36.32           H  
ATOM   1332  O   ASN A  95      22.315  14.258 -47.460  1.00 36.32           O  
ATOM   1333  CG  ASN A  95      19.861  14.286 -50.671  1.00 36.32           C  
ATOM   1334  ND2 ASN A  95      18.584  14.572 -50.759  1.00 36.32           N  
ATOM   1335 HD21 ASN A  95      18.320  15.130 -51.559  1.00 36.32           H  
ATOM   1336 HD22 ASN A  95      17.916  14.112 -50.157  1.00 36.32           H  
ATOM   1337  OD1 ASN A  95      20.630  14.769 -51.483  1.00 36.32           O  
ATOM   1338  N   GLN A  96      23.768  14.545 -49.156  1.00 35.12           N  
ATOM   1339  H   GLN A  96      23.952  14.317 -50.123  1.00 35.12           H  
ATOM   1340  CA  GLN A  96      24.446  15.729 -48.644  1.00 35.12           C  
ATOM   1341  HA  GLN A  96      24.385  15.755 -47.556  1.00 35.12           H  
ATOM   1342  C   GLN A  96      23.733  16.955 -49.221  1.00 35.12           C  
ATOM   1343  CB  GLN A  96      25.928  15.755 -49.070  1.00 35.12           C  
ATOM   1344  HB2 GLN A  96      26.311  16.759 -48.889  1.00 35.12           H  
ATOM   1345  HB3 GLN A  96      26.000  15.558 -50.140  1.00 35.12           H  
ATOM   1346  O   GLN A  96      23.669  17.124 -50.434  1.00 35.12           O  
ATOM   1347  CG  GLN A  96      26.828  14.768 -48.314  1.00 35.12           C  
ATOM   1348  HG2 GLN A  96      26.782  14.977 -47.245  1.00 35.12           H  
ATOM   1349  HG3 GLN A  96      26.460  13.755 -48.481  1.00 35.12           H  
ATOM   1350  CD  GLN A  96      28.292  14.837 -48.760  1.00 35.12           C  
ATOM   1351  NE2 GLN A  96      29.073  13.812 -48.501  1.00 35.12           N  
ATOM   1352 HE21 GLN A  96      30.020  13.890 -48.842  1.00 35.12           H  
ATOM   1353 HE22 GLN A  96      28.713  12.980 -48.055  1.00 35.12           H  
ATOM   1354  OE1 GLN A  96      28.771  15.801 -49.333  1.00 35.12           O  
ATOM   1355  N   CYS A  97      23.265  17.845 -48.351  1.00 33.88           N  
ATOM   1356  H   CYS A  97      23.264  17.601 -47.371  1.00 33.88           H  
ATOM   1357  CA  CYS A  97      23.084  19.253 -48.683  1.00 33.88           C  
ATOM   1358  HA  CYS A  97      23.597  19.473 -49.619  1.00 33.88           H  
ATOM   1359  C   CYS A  97      23.771  20.079 -47.600  1.00 33.88           C  
ATOM   1360  CB  CYS A  97      21.608  19.605 -48.893  1.00 33.88           C  
ATOM   1361  HB2 CYS A  97      20.971  18.955 -48.294  1.00 33.88           H  
ATOM   1362  HB3 CYS A  97      21.432  20.640 -48.599  1.00 33.88           H  
ATOM   1363  O   CYS A  97      23.251  20.315 -46.512  1.00 33.88           O  
ATOM   1364  SG  CYS A  97      21.217  19.435 -50.660  1.00 33.88           S  
ATOM   1365  HG  CYS A  97      21.675  18.190 -50.819  1.00 33.88           H  
ATOM   1366  N   SER A  98      24.998  20.463 -47.929  1.00 31.17           N  
ATOM   1367  H   SER A  98      25.380  20.093 -48.788  1.00 31.17           H  
ATOM   1368  CA  SER A  98      25.805  21.486 -47.282  1.00 31.17           C  
ATOM   1369  HA  SER A  98      25.926  21.248 -46.226  1.00 31.17           H  
ATOM   1370  C   SER A  98      25.153  22.858 -47.457  1.00 31.17           C  
ATOM   1371  CB  SER A  98      27.173  21.509 -47.983  1.00 31.17           C  
ATOM   1372  HB2 SER A  98      27.059  21.934 -48.981  1.00 31.17           H  
ATOM   1373  HB3 SER A  98      27.868  22.125 -47.413  1.00 31.17           H  
ATOM   1374  O   SER A  98      24.760  23.209 -48.567  1.00 31.17           O  
ATOM   1375  OG  SER A  98      27.682  20.194 -48.111  1.00 31.17           O  
ATOM   1376  HG  SER A  98      28.412  20.180 -48.735  1.00 31.17           H  
ATOM   1377  N   GLY A  99      25.121  23.684 -46.410  1.00 33.64           N  
ATOM   1378  H   GLY A  99      25.326  23.326 -45.488  1.00 33.64           H  
ATOM   1379  CA  GLY A  99      24.853  25.109 -46.598  1.00 33.64           C  
ATOM   1380  HA2 GLY A  99      25.715  25.570 -47.081  1.00 33.64           H  
ATOM   1381  HA3 GLY A  99      24.008  25.217 -47.277  1.00 33.64           H  
ATOM   1382  C   GLY A  99      24.499  25.888 -45.339  1.00 33.64           C  
ATOM   1383  O   GLY A  99      23.364  25.856 -44.886  1.00 33.64           O  
ATOM   1384  N   GLY A 100      25.447  26.698 -44.858  1.00 31.05           N  
ATOM   1385  H   GLY A 100      26.367  26.604 -45.264  1.00 31.05           H  
ATOM   1386  CA  GLY A 100      25.100  28.003 -44.284  1.00 31.05           C  
ATOM   1387  HA2 GLY A 100      24.087  28.269 -44.588  1.00 31.05           H  
ATOM   1388  HA3 GLY A 100      25.764  28.753 -44.714  1.00 31.05           H  
ATOM   1389  C   GLY A 100      25.162  28.147 -42.767  1.00 31.05           C  
ATOM   1390  O   GLY A 100      24.159  28.395 -42.112  1.00 31.05           O  
ATOM   1391  N   SER A 101      26.378  28.134 -42.223  1.00 29.40           N  
ATOM   1392  H   SER A 101      27.151  27.906 -42.831  1.00 29.40           H  
ATOM   1393  CA  SER A 101      26.691  28.745 -40.929  1.00 29.40           C  
ATOM   1394  HA  SER A 101      26.049  28.314 -40.160  1.00 29.40           H  
ATOM   1395  C   SER A 101      26.483  30.266 -40.990  1.00 29.40           C  
ATOM   1396  CB  SER A 101      28.155  28.418 -40.604  1.00 29.40           C  
ATOM   1397  HB2 SER A 101      28.300  27.343 -40.707  1.00 29.40           H  
ATOM   1398  HB3 SER A 101      28.813  28.924 -41.311  1.00 29.40           H  
ATOM   1399  O   SER A 101      27.145  30.940 -41.780  1.00 29.40           O  
ATOM   1400  OG  SER A 101      28.505  28.785 -39.286  1.00 29.40           O  
ATOM   1401  HG  SER A 101      29.305  28.304 -39.058  1.00 29.40           H  
ATOM   1402  N   ARG A 102      25.614  30.831 -40.139  1.00 33.25           N  
ATOM   1403  H   ARG A 102      24.987  30.216 -39.640  1.00 33.25           H  
ATOM   1404  CA  ARG A 102      25.670  32.250 -39.737  1.00 33.25           C  
ATOM   1405  HA  ARG A 102      26.700  32.588 -39.851  1.00 33.25           H  
ATOM   1406  C   ARG A 102      25.329  32.417 -38.255  1.00 33.25           C  
ATOM   1407  CB  ARG A 102      24.804  33.163 -40.633  1.00 33.25           C  
ATOM   1408  HB2 ARG A 102      23.830  32.705 -40.806  1.00 33.25           H  
ATOM   1409  HB3 ARG A 102      24.647  34.105 -40.107  1.00 33.25           H  
ATOM   1410  O   ARG A 102      24.173  32.496 -37.860  1.00 33.25           O  
ATOM   1411  CG  ARG A 102      25.489  33.480 -41.975  1.00 33.25           C  
ATOM   1412  HG2 ARG A 102      26.527  33.759 -41.791  1.00 33.25           H  
ATOM   1413  HG3 ARG A 102      25.463  32.592 -42.606  1.00 33.25           H  
ATOM   1414  CD  ARG A 102      24.807  34.622 -42.736  1.00 33.25           C  
ATOM   1415  HD2 ARG A 102      23.790  34.313 -42.978  1.00 33.25           H  
ATOM   1416  HD3 ARG A 102      24.767  35.503 -42.095  1.00 33.25           H  
ATOM   1417  NE  ARG A 102      25.546  34.947 -43.975  1.00 33.25           N  
ATOM   1418  HE  ARG A 102      26.432  34.481 -44.104  1.00 33.25           H  
ATOM   1419  NH1 ARG A 102      23.983  36.340 -44.922  1.00 33.25           N  
ATOM   1420 HH11 ARG A 102      23.667  36.891 -45.707  1.00 33.25           H  
ATOM   1421 HH12 ARG A 102      23.351  36.143 -44.159  1.00 33.25           H  
ATOM   1422  NH2 ARG A 102      25.890  35.934 -46.002  1.00 33.25           N  
ATOM   1423 HH21 ARG A 102      26.776  35.459 -46.095  1.00 33.25           H  
ATOM   1424 HH22 ARG A 102      25.561  36.511 -46.763  1.00 33.25           H  
ATOM   1425  CZ  ARG A 102      25.138  35.736 -44.955  1.00 33.25           C  
ATOM   1426  N   LYS A 103      26.390  32.545 -37.452  1.00 32.63           N  
ATOM   1427  H   LYS A 103      27.284  32.375 -37.889  1.00 32.63           H  
ATOM   1428  CA  LYS A 103      26.407  33.247 -36.161  1.00 32.63           C  
ATOM   1429  HA  LYS A 103      25.736  32.762 -35.453  1.00 32.63           H  
ATOM   1430  C   LYS A 103      25.972  34.705 -36.356  1.00 32.63           C  
ATOM   1431  CB  LYS A 103      27.858  33.281 -35.624  1.00 32.63           C  
ATOM   1432  HB2 LYS A 103      28.531  33.530 -36.444  1.00 32.63           H  
ATOM   1433  HB3 LYS A 103      27.933  34.085 -34.892  1.00 32.63           H  
ATOM   1434  O   LYS A 103      26.554  35.384 -37.198  1.00 32.63           O  
ATOM   1435  CG  LYS A 103      28.354  32.002 -34.934  1.00 32.63           C  
ATOM   1436  HG2 LYS A 103      28.197  31.146 -35.590  1.00 32.63           H  
ATOM   1437  HG3 LYS A 103      27.786  31.853 -34.016  1.00 32.63           H  
ATOM   1438  CD  LYS A 103      29.855  32.120 -34.604  1.00 32.63           C  
ATOM   1439  HD2 LYS A 103      30.040  33.061 -34.086  1.00 32.63           H  
ATOM   1440  HD3 LYS A 103      30.419  32.116 -35.537  1.00 32.63           H  
ATOM   1441  CE  LYS A 103      30.318  30.959 -33.712  1.00 32.63           C  
ATOM   1442  HE2 LYS A 103      30.012  30.022 -34.178  1.00 32.63           H  
ATOM   1443  HE3 LYS A 103      29.804  31.030 -32.754  1.00 32.63           H  
ATOM   1444  NZ  LYS A 103      31.791  30.955 -33.503  1.00 32.63           N  
ATOM   1445  HZ1 LYS A 103      32.100  31.811 -33.064  1.00 32.63           H  
ATOM   1446  HZ2 LYS A 103      32.281  30.847 -34.380  1.00 32.63           H  
ATOM   1447  HZ3 LYS A 103      32.060  30.186 -32.906  1.00 32.63           H  
ATOM   1448  N   ARG A 104      25.093  35.223 -35.494  1.00 34.35           N  
ATOM   1449  H   ARG A 104      24.526  34.581 -34.960  1.00 34.35           H  
ATOM   1450  CA  ARG A 104      25.119  36.623 -35.026  1.00 34.35           C  
ATOM   1451  HA  ARG A 104      26.161  36.941 -34.970  1.00 34.35           H  
ATOM   1452  C   ARG A 104      24.555  36.694 -33.611  1.00 34.35           C  
ATOM   1453  CB  ARG A 104      24.372  37.583 -35.975  1.00 34.35           C  
ATOM   1454  HB2 ARG A 104      23.668  37.027 -36.596  1.00 34.35           H  
ATOM   1455  HB3 ARG A 104      23.804  38.304 -35.388  1.00 34.35           H  
ATOM   1456  O   ARG A 104      23.477  36.182 -33.342  1.00 34.35           O  
ATOM   1457  CG  ARG A 104      25.358  38.364 -36.861  1.00 34.35           C  
ATOM   1458  HG2 ARG A 104      25.912  37.672 -37.496  1.00 34.35           H  
ATOM   1459  HG3 ARG A 104      26.065  38.901 -36.228  1.00 34.35           H  
ATOM   1460  CD  ARG A 104      24.651  39.366 -37.772  1.00 34.35           C  
ATOM   1461  HD2 ARG A 104      24.199  40.143 -37.155  1.00 34.35           H  
ATOM   1462  HD3 ARG A 104      23.865  38.849 -38.321  1.00 34.35           H  
ATOM   1463  NE  ARG A 104      25.604  39.964 -38.730  1.00 34.35           N  
ATOM   1464  HE  ARG A 104      26.544  39.596 -38.725  1.00 34.35           H  
ATOM   1465  NH1 ARG A 104      24.167  41.488 -39.671  1.00 34.35           N  
ATOM   1466 HH11 ARG A 104      23.438  41.192 -39.038  1.00 34.35           H  
ATOM   1467 HH12 ARG A 104      23.989  42.247 -40.312  1.00 34.35           H  
ATOM   1468  NH2 ARG A 104      26.271  41.363 -40.402  1.00 34.35           N  
ATOM   1469 HH21 ARG A 104      26.069  42.124 -41.034  1.00 34.35           H  
ATOM   1470 HH22 ARG A 104      27.211  40.997 -40.352  1.00 34.35           H  
ATOM   1471  CZ  ARG A 104      25.344  40.932 -39.593  1.00 34.35           C  
ATOM   1472  N   GLY A 105      25.336  37.293 -32.717  1.00 33.23           N  
ATOM   1473  H   GLY A 105      26.168  37.756 -33.054  1.00 33.23           H  
ATOM   1474  CA  GLY A 105      24.987  37.518 -31.323  1.00 33.23           C  
ATOM   1475  HA2 GLY A 105      24.258  36.770 -31.009  1.00 33.23           H  
ATOM   1476  HA3 GLY A 105      25.876  37.398 -30.704  1.00 33.23           H  
ATOM   1477  C   GLY A 105      24.411  38.911 -31.060  1.00 33.23           C  
ATOM   1478  O   GLY A 105      24.710  39.860 -31.778  1.00 33.23           O  
ATOM   1479  N   ARG A 106      23.638  38.963 -29.969  1.00 28.33           N  
ATOM   1480  H   ARG A 106      23.289  38.060 -29.682  1.00 28.33           H  
ATOM   1481  CA  ARG A 106      23.548  39.993 -28.915  1.00 28.33           C  
ATOM   1482  HA  ARG A 106      22.655  39.756 -28.337  1.00 28.33           H  
ATOM   1483  C   ARG A 106      23.394  41.467 -29.331  1.00 28.33           C  
ATOM   1484  CB  ARG A 106      24.762  39.784 -27.977  1.00 28.33           C  
ATOM   1485  HB2 ARG A 106      25.663  40.167 -28.456  1.00 28.33           H  
ATOM   1486  HB3 ARG A 106      24.901  38.713 -27.828  1.00 28.33           H  
ATOM   1487  O   ARG A 106      24.388  42.123 -29.621  1.00 28.33           O  
ATOM   1488  CG  ARG A 106      24.613  40.421 -26.586  1.00 28.33           C  
ATOM   1489  HG2 ARG A 106      24.521  41.502 -26.685  1.00 28.33           H  
ATOM   1490  HG3 ARG A 106      23.714  40.029 -26.110  1.00 28.33           H  
ATOM   1491  CD  ARG A 106      25.835  40.093 -25.711  1.00 28.33           C  
ATOM   1492  HD2 ARG A 106      25.972  39.012 -25.696  1.00 28.33           H  
ATOM   1493  HD3 ARG A 106      26.718  40.551 -26.157  1.00 28.33           H  
ATOM   1494  NE  ARG A 106      25.672  40.578 -24.324  1.00 28.33           N  
ATOM   1495  HE  ARG A 106      24.821  41.077 -24.109  1.00 28.33           H  
ATOM   1496  NH1 ARG A 106      27.634  39.738 -23.459  1.00 28.33           N  
ATOM   1497 HH11 ARG A 106      27.881  39.366 -24.365  1.00 28.33           H  
ATOM   1498 HH12 ARG A 106      28.247  39.597 -22.668  1.00 28.33           H  
ATOM   1499  NH2 ARG A 106      26.232  40.840 -22.127  1.00 28.33           N  
ATOM   1500 HH21 ARG A 106      25.366  41.327 -21.945  1.00 28.33           H  
ATOM   1501 HH22 ARG A 106      26.867  40.680 -21.358  1.00 28.33           H  
ATOM   1502  CZ  ARG A 106      26.510  40.384 -23.316  1.00 28.33           C  
ATOM   1503  N   LYS A 107      22.210  42.042 -29.066  1.00 30.88           N  
ATOM   1504  H   LYS A 107      21.385  41.461 -29.097  1.00 30.88           H  
ATOM   1505  CA  LYS A 107      22.083  43.279 -28.265  1.00 30.88           C  
ATOM   1506  HA  LYS A 107      22.713  43.139 -27.386  1.00 30.88           H  
ATOM   1507  C   LYS A 107      20.653  43.498 -27.750  1.00 30.88           C  
ATOM   1508  CB  LYS A 107      22.586  44.527 -29.022  1.00 30.88           C  
ATOM   1509  HB2 LYS A 107      21.743  45.150 -29.321  1.00 30.88           H  
ATOM   1510  HB3 LYS A 107      23.111  44.241 -29.933  1.00 30.88           H  
ATOM   1511  O   LYS A 107      19.691  43.219 -28.448  1.00 30.88           O  
ATOM   1512  CG  LYS A 107      23.538  45.343 -28.128  1.00 30.88           C  
ATOM   1513  HG2 LYS A 107      22.974  45.763 -27.295  1.00 30.88           H  
ATOM   1514  HG3 LYS A 107      24.315  44.687 -27.734  1.00 30.88           H  
ATOM   1515  CD  LYS A 107      24.213  46.474 -28.913  1.00 30.88           C  
ATOM   1516  HD2 LYS A 107      23.441  47.109 -29.349  1.00 30.88           H  
ATOM   1517  HD3 LYS A 107      24.812  46.043 -29.715  1.00 30.88           H  
ATOM   1518  CE  LYS A 107      25.104  47.313 -27.987  1.00 30.88           C  
ATOM   1519  HE2 LYS A 107      25.842  46.661 -27.521  1.00 30.88           H  
ATOM   1520  HE3 LYS A 107      24.478  47.731 -27.198  1.00 30.88           H  
ATOM   1521  NZ  LYS A 107      25.781  48.411 -28.723  1.00 30.88           N  
ATOM   1522  HZ1 LYS A 107      26.373  48.051 -29.459  1.00 30.88           H  
ATOM   1523  HZ2 LYS A 107      26.340  48.972 -28.096  1.00 30.88           H  
ATOM   1524  HZ3 LYS A 107      25.093  49.023 -29.139  1.00 30.88           H  
ATOM   1525  N   LYS A 108      20.595  43.958 -26.500  1.00 27.85           N  
ATOM   1526  H   LYS A 108      21.486  44.229 -26.111  1.00 27.85           H  
ATOM   1527  CA  LYS A 108      19.447  44.356 -25.678  1.00 27.85           C  
ATOM   1528  HA  LYS A 108      18.611  43.671 -25.820  1.00 27.85           H  
ATOM   1529  C   LYS A 108      19.009  45.778 -26.070  1.00 27.85           C  
ATOM   1530  CB  LYS A 108      19.973  44.302 -24.219  1.00 27.85           C  
ATOM   1531  HB2 LYS A 108      20.752  45.056 -24.112  1.00 27.85           H  
ATOM   1532  HB3 LYS A 108      20.432  43.327 -24.053  1.00 27.85           H  
ATOM   1533  O   LYS A 108      19.892  46.614 -26.264  1.00 27.85           O  
ATOM   1534  CG  LYS A 108      18.951  44.514 -23.094  1.00 27.85           C  
ATOM   1535  HG2 LYS A 108      18.389  45.426 -23.293  1.00 27.85           H  
ATOM   1536  HG3 LYS A 108      18.256  43.674 -23.085  1.00 27.85           H  
ATOM   1537  CD  LYS A 108      19.626  44.645 -21.709  1.00 27.85           C  
ATOM   1538  HD2 LYS A 108      20.218  43.758 -21.482  1.00 27.85           H  
ATOM   1539  HD3 LYS A 108      20.269  45.525 -21.719  1.00 27.85           H  
ATOM   1540  CE  LYS A 108      18.520  44.821 -20.653  1.00 27.85           C  
ATOM   1541  HE2 LYS A 108      18.136  43.852 -20.332  1.00 27.85           H  
ATOM   1542  HE3 LYS A 108      17.691  45.335 -21.141  1.00 27.85           H  
ATOM   1543  NZ  LYS A 108      18.893  45.661 -19.486  1.00 27.85           N  
ATOM   1544  HZ1 LYS A 108      19.467  46.450 -19.749  1.00 27.85           H  
ATOM   1545  HZ2 LYS A 108      19.260  45.155 -18.693  1.00 27.85           H  
ATOM   1546  HZ3 LYS A 108      18.063  46.157 -19.193  1.00 27.85           H  
ATOM   1547  N   SER A 109      17.707  46.044 -26.113  1.00 33.78           N  
ATOM   1548  H   SER A 109      17.041  45.287 -26.066  1.00 33.78           H  
ATOM   1549  CA  SER A 109      17.111  47.385 -26.004  1.00 33.78           C  
ATOM   1550  HA  SER A 109      17.703  47.973 -25.303  1.00 33.78           H  
ATOM   1551  C   SER A 109      15.701  47.254 -25.424  1.00 33.78           C  
ATOM   1552  CB  SER A 109      17.096  48.149 -27.334  1.00 33.78           C  
ATOM   1553  HB2 SER A 109      18.119  48.427 -27.588  1.00 33.78           H  
ATOM   1554  HB3 SER A 109      16.507  49.060 -27.227  1.00 33.78           H  
ATOM   1555  O   SER A 109      14.975  46.325 -25.775  1.00 33.78           O  
ATOM   1556  OG  SER A 109      16.572  47.362 -28.383  1.00 33.78           O  
ATOM   1557  HG  SER A 109      15.622  47.308 -28.255  1.00 33.78           H  
ATOM   1558  N   GLU A 110      15.414  48.130 -24.470  1.00 29.82           N  
ATOM   1559  H   GLU A 110      16.037  48.916 -24.353  1.00 29.82           H  
ATOM   1560  CA  GLU A 110      14.210  48.236 -23.647  1.00 29.82           C  
ATOM   1561  HA  GLU A 110      13.771  47.250 -23.494  1.00 29.82           H  
ATOM   1562  C   GLU A 110      13.140  49.123 -24.323  1.00 29.82           C  
ATOM   1563  CB  GLU A 110      14.660  48.820 -22.277  1.00 29.82           C  
ATOM   1564  HB2 GLU A 110      13.782  49.079 -21.686  1.00 29.82           H  
ATOM   1565  HB3 GLU A 110      15.239  49.725 -22.459  1.00 29.82           H  
ATOM   1566  O   GLU A 110      13.463  49.850 -25.261  1.00 29.82           O  
ATOM   1567  CG  GLU A 110      15.481  47.815 -21.438  1.00 29.82           C  
ATOM   1568  HG2 GLU A 110      14.786  47.117 -20.970  1.00 29.82           H  
ATOM   1569  HG3 GLU A 110      16.103  47.221 -22.107  1.00 29.82           H  
ATOM   1570  CD  GLU A 110      16.425  48.397 -20.364  1.00 29.82           C  
ATOM   1571  OE1 GLU A 110      16.894  47.562 -19.538  1.00 29.82           O  
ATOM   1572  OE2 GLU A 110      16.916  49.533 -20.511  1.00 29.82           O  
ATOM   1573  N   GLU A 111      11.926  49.055 -23.756  1.00 32.46           N  
ATOM   1574  H   GLU A 111      11.819  48.334 -23.056  1.00 32.46           H  
ATOM   1575  CA  GLU A 111      10.814  50.034 -23.748  1.00 32.46           C  
ATOM   1576  HA  GLU A 111      10.300  49.778 -22.822  1.00 32.46           H  
ATOM   1577  C   GLU A 111       9.640  49.946 -24.752  1.00 32.46           C  
ATOM   1578  CB  GLU A 111      11.301  51.474 -23.480  1.00 32.46           C  
ATOM   1579  HB2 GLU A 111      12.099  51.740 -24.172  1.00 32.46           H  
ATOM   1580  HB3 GLU A 111      10.475  52.171 -23.627  1.00 32.46           H  
ATOM   1581  O   GLU A 111       9.782  49.518 -25.893  1.00 32.46           O  
ATOM   1582  CG  GLU A 111      11.780  51.605 -22.023  1.00 32.46           C  
ATOM   1583  HG2 GLU A 111      10.933  51.410 -21.366  1.00 32.46           H  
ATOM   1584  HG3 GLU A 111      12.530  50.840 -21.823  1.00 32.46           H  
ATOM   1585  CD  GLU A 111      12.385  52.968 -21.662  1.00 32.46           C  
ATOM   1586  OE1 GLU A 111      12.761  53.107 -20.475  1.00 32.46           O  
ATOM   1587  OE2 GLU A 111      12.511  53.839 -22.549  1.00 32.46           O  
ATOM   1588  N   GLU A 112       8.490  50.398 -24.211  1.00 33.83           N  
ATOM   1589  H   GLU A 112       8.613  50.805 -23.294  1.00 33.83           H  
ATOM   1590  CA  GLU A 112       7.108  50.590 -24.717  1.00 33.83           C  
ATOM   1591  HA  GLU A 112       6.694  51.352 -24.057  1.00 33.83           H  
ATOM   1592  C   GLU A 112       6.143  49.386 -24.552  1.00 33.83           C  
ATOM   1593  CB  GLU A 112       7.087  51.290 -26.083  1.00 33.83           C  
ATOM   1594  HB2 GLU A 112       6.048  51.434 -26.376  1.00 33.83           H  
ATOM   1595  HB3 GLU A 112       7.579  50.668 -26.831  1.00 33.83           H  
ATOM   1596  O   GLU A 112       6.210  48.402 -25.280  1.00 33.83           O  
ATOM   1597  CG  GLU A 112       7.776  52.670 -25.993  1.00 33.83           C  
ATOM   1598  HG2 GLU A 112       8.827  52.535 -25.739  1.00 33.83           H  
ATOM   1599  HG3 GLU A 112       7.310  53.238 -25.187  1.00 33.83           H  
ATOM   1600  CD  GLU A 112       7.699  53.496 -27.286  1.00 33.83           C  
ATOM   1601  OE1 GLU A 112       8.139  54.669 -27.249  1.00 33.83           O  
ATOM   1602  OE2 GLU A 112       7.236  52.965 -28.324  1.00 33.83           O  
ATOM   1603  N   GLU A 113       5.365  49.262 -23.463  1.00 29.49           N  
ATOM   1604  H   GLU A 113       5.181  48.275 -23.351  1.00 29.49           H  
ATOM   1605  CA  GLU A 113       4.221  50.062 -22.944  1.00 29.49           C  
ATOM   1606  HA  GLU A 113       4.189  49.829 -21.880  1.00 29.49           H  
ATOM   1607  C   GLU A 113       2.853  49.604 -23.505  1.00 29.49           C  
ATOM   1608  CB  GLU A 113       4.401  51.598 -22.970  1.00 29.49           C  
ATOM   1609  HB2 GLU A 113       5.366  51.843 -22.526  1.00 29.49           H  
ATOM   1610  HB3 GLU A 113       4.375  51.945 -24.003  1.00 29.49           H  
ATOM   1611  O   GLU A 113       2.526  49.819 -24.667  1.00 29.49           O  
ATOM   1612  CG  GLU A 113       3.324  52.328 -22.139  1.00 29.49           C  
ATOM   1613  HG2 GLU A 113       2.340  52.087 -22.542  1.00 29.49           H  
ATOM   1614  HG3 GLU A 113       3.362  51.942 -21.121  1.00 29.49           H  
ATOM   1615  CD  GLU A 113       3.478  53.862 -22.111  1.00 29.49           C  
ATOM   1616  OE1 GLU A 113       2.974  54.463 -21.134  1.00 29.49           O  
ATOM   1617  OE2 GLU A 113       4.056  54.421 -23.066  1.00 29.49           O  
ATOM   1618  N   SER A 114       2.020  49.002 -22.642  1.00 30.43           N  
ATOM   1619  H   SER A 114       2.395  48.758 -21.736  1.00 30.43           H  
ATOM   1620  CA  SER A 114       0.554  49.109 -22.721  1.00 30.43           C  
ATOM   1621  HA  SER A 114       0.323  50.145 -22.971  1.00 30.43           H  
ATOM   1622  C   SER A 114      -0.078  48.804 -21.354  1.00 30.43           C  
ATOM   1623  CB  SER A 114      -0.073  48.254 -23.838  1.00 30.43           C  
ATOM   1624  HB2 SER A 114      -1.113  48.559 -23.957  1.00 30.43           H  
ATOM   1625  HB3 SER A 114       0.438  48.436 -24.783  1.00 30.43           H  
ATOM   1626  O   SER A 114      -0.277  47.646 -20.975  1.00 30.43           O  
ATOM   1627  OG  SER A 114      -0.050  46.870 -23.550  1.00 30.43           O  
ATOM   1628  HG  SER A 114      -0.148  46.790 -22.599  1.00 30.43           H  
ATOM   1629  N   THR A 115      -0.365  49.873 -20.620  1.00 28.92           N  
ATOM   1630  H   THR A 115      -0.080  50.770 -20.988  1.00 28.92           H  
ATOM   1631  CA  THR A 115      -1.095  49.927 -19.348  1.00 28.92           C  
ATOM   1632  HA  THR A 115      -0.816  49.078 -18.725  1.00 28.92           H  
ATOM   1633  C   THR A 115      -2.605  49.908 -19.610  1.00 28.92           C  
ATOM   1634  CB  THR A 115      -0.699  51.232 -18.625  1.00 28.92           C  
ATOM   1635  HB  THR A 115      -1.036  52.082 -19.218  1.00 28.92           H  
ATOM   1636  O   THR A 115      -3.086  50.642 -20.471  1.00 28.92           O  
ATOM   1637  CG2 THR A 115      -1.257  51.366 -17.210  1.00 28.92           C  
ATOM   1638 HG21 THR A 115      -0.936  50.523 -16.597  1.00 28.92           H  
ATOM   1639 HG22 THR A 115      -2.346  51.400 -17.236  1.00 28.92           H  
ATOM   1640 HG23 THR A 115      -0.900  52.290 -16.756  1.00 28.92           H  
ATOM   1641  OG1 THR A 115       0.708  51.287 -18.526  1.00 28.92           O  
ATOM   1642  HG1 THR A 115       0.959  52.199 -18.366  1.00 28.92           H  
ATOM   1643  N   TRP A 116      -3.362  49.112 -18.849  1.00 32.94           N  
ATOM   1644  H   TRP A 116      -2.897  48.521 -18.175  1.00 32.94           H  
ATOM   1645  CA  TRP A 116      -4.803  49.301 -18.641  1.00 32.94           C  
ATOM   1646  HA  TRP A 116      -5.128  50.221 -19.128  1.00 32.94           H  
ATOM   1647  C   TRP A 116      -5.032  49.466 -17.141  1.00 32.94           C  
ATOM   1648  CB  TRP A 116      -5.632  48.150 -19.232  1.00 32.94           C  
ATOM   1649  HB2 TRP A 116      -6.555  48.062 -18.660  1.00 32.94           H  
ATOM   1650  HB3 TRP A 116      -5.091  47.211 -19.117  1.00 32.94           H  
ATOM   1651  O   TRP A 116      -4.826  48.530 -16.371  1.00 32.94           O  
ATOM   1652  CG  TRP A 116      -6.023  48.338 -20.666  1.00 32.94           C  
ATOM   1653  CD1 TRP A 116      -5.302  47.939 -21.737  1.00 32.94           C  
ATOM   1654  HD1 TRP A 116      -4.347  47.438 -21.678  1.00 32.94           H  
ATOM   1655  CD2 TRP A 116      -7.196  49.024 -21.206  1.00 32.94           C  
ATOM   1656  CE2 TRP A 116      -7.122  48.989 -22.631  1.00 32.94           C  
ATOM   1657  CE3 TRP A 116      -8.306  49.690 -20.638  1.00 32.94           C  
ATOM   1658  HE3 TRP A 116      -8.386  49.753 -19.563  1.00 32.94           H  
ATOM   1659  NE1 TRP A 116      -5.950  48.313 -22.899  1.00 32.94           N  
ATOM   1660  HE1 TRP A 116      -5.559  48.169 -23.819  1.00 32.94           H  
ATOM   1661  CH2 TRP A 116      -9.188  50.230 -22.854  1.00 32.94           C  
ATOM   1662  HH2 TRP A 116      -9.943  50.699 -23.468  1.00 32.94           H  
ATOM   1663  CZ2 TRP A 116      -8.096  49.577 -23.452  1.00 32.94           C  
ATOM   1664  HZ2 TRP A 116      -7.997  49.540 -24.527  1.00 32.94           H  
ATOM   1665  CZ3 TRP A 116      -9.290  50.285 -21.452  1.00 32.94           C  
ATOM   1666  HZ3 TRP A 116     -10.122  50.799 -20.993  1.00 32.94           H  
ATOM   1667  N   ASP A 117      -5.409  50.683 -16.756  1.00 29.89           N  
ATOM   1668  H   ASP A 117      -5.591  51.376 -17.467  1.00 29.89           H  
ATOM   1669  CA  ASP A 117      -5.570  51.140 -15.381  1.00 29.89           C  
ATOM   1670  HA  ASP A 117      -5.140  50.385 -14.723  1.00 29.89           H  
ATOM   1671  C   ASP A 117      -7.058  51.310 -15.020  1.00 29.89           C  
ATOM   1672  CB  ASP A 117      -4.794  52.465 -15.188  1.00 29.89           C  
ATOM   1673  HB2 ASP A 117      -4.229  52.695 -16.091  1.00 29.89           H  
ATOM   1674  HB3 ASP A 117      -5.499  53.283 -15.039  1.00 29.89           H  
ATOM   1675  O   ASP A 117      -7.838  51.874 -15.786  1.00 29.89           O  
ATOM   1676  CG  ASP A 117      -3.819  52.447 -14.009  1.00 29.89           C  
ATOM   1677  OD1 ASP A 117      -4.109  51.718 -13.030  1.00 29.89           O  
ATOM   1678  OD2 ASP A 117      -2.814  53.185 -14.087  1.00 29.89           O  
ATOM   1679  N   SER A 118      -7.392  50.798 -13.834  1.00 28.68           N  
ATOM   1680  H   SER A 118      -6.658  50.215 -13.458  1.00 28.68           H  
ATOM   1681  CA  SER A 118      -8.190  51.381 -12.742  1.00 28.68           C  
ATOM   1682  HA  SER A 118      -8.412  50.539 -12.087  1.00 28.68           H  
ATOM   1683  C   SER A 118      -9.539  52.098 -12.960  1.00 28.68           C  
ATOM   1684  CB  SER A 118      -7.268  52.287 -11.919  1.00 28.68           C  
ATOM   1685  HB2 SER A 118      -7.837  52.732 -11.104  1.00 28.68           H  
ATOM   1686  HB3 SER A 118      -6.864  53.083 -12.544  1.00 28.68           H  
ATOM   1687  O   SER A 118      -9.646  53.125 -13.618  1.00 28.68           O  
ATOM   1688  OG  SER A 118      -6.217  51.512 -11.369  1.00 28.68           O  
ATOM   1689  HG  SER A 118      -5.428  51.624 -11.904  1.00 28.68           H  
ATOM   1690  N   TYR A 119     -10.523  51.632 -12.177  1.00 33.77           N  
ATOM   1691  H   TYR A 119     -10.366  50.712 -11.793  1.00 33.77           H  
ATOM   1692  CA  TYR A 119     -11.621  52.357 -11.502  1.00 33.77           C  
ATOM   1693  HA  TYR A 119     -11.289  53.331 -11.142  1.00 33.77           H  
ATOM   1694  C   TYR A 119     -12.040  51.462 -10.311  1.00 33.77           C  
ATOM   1695  CB  TYR A 119     -12.840  52.513 -12.442  1.00 33.77           C  
ATOM   1696  HB2 TYR A 119     -13.749  52.357 -11.861  1.00 33.77           H  
ATOM   1697  HB3 TYR A 119     -12.819  51.723 -13.193  1.00 33.77           H  
ATOM   1698  O   TYR A 119     -12.204  50.265 -10.521  1.00 33.77           O  
ATOM   1699  CG  TYR A 119     -12.991  53.855 -13.136  1.00 33.77           C  
ATOM   1700  CD1 TYR A 119     -13.711  54.891 -12.509  1.00 33.77           C  
ATOM   1701  HD1 TYR A 119     -14.134  54.732 -11.528  1.00 33.77           H  
ATOM   1702  CD2 TYR A 119     -12.443  54.063 -14.415  1.00 33.77           C  
ATOM   1703  HD2 TYR A 119     -11.877  53.276 -14.892  1.00 33.77           H  
ATOM   1704  CE1 TYR A 119     -13.854  56.140 -13.141  1.00 33.77           C  
ATOM   1705  HE1 TYR A 119     -14.382  56.947 -12.652  1.00 33.77           H  
ATOM   1706  CE2 TYR A 119     -12.579  55.311 -15.052  1.00 33.77           C  
ATOM   1707  HE2 TYR A 119     -12.124  55.470 -16.018  1.00 33.77           H  
ATOM   1708  OH  TYR A 119     -13.394  57.568 -15.011  1.00 33.77           O  
ATOM   1709  HH  TYR A 119     -12.887  57.589 -15.826  1.00 33.77           H  
ATOM   1710  CZ  TYR A 119     -13.279  56.355 -14.409  1.00 33.77           C  
ATOM   1711  N   SER A 120     -12.292  51.850  -9.060  1.00 34.26           N  
ATOM   1712  H   SER A 120     -12.670  51.081  -8.525  1.00 34.26           H  
ATOM   1713  CA  SER A 120     -12.079  53.027  -8.208  1.00 34.26           C  
ATOM   1714  HA  SER A 120     -11.040  53.354  -8.253  1.00 34.26           H  
ATOM   1715  C   SER A 120     -12.416  52.573  -6.770  1.00 34.26           C  
ATOM   1716  CB  SER A 120     -13.028  54.180  -8.553  1.00 34.26           C  
ATOM   1717  HB2 SER A 120     -13.184  54.803  -7.673  1.00 34.26           H  
ATOM   1718  HB3 SER A 120     -13.991  53.780  -8.870  1.00 34.26           H  
ATOM   1719  O   SER A 120     -13.244  51.680  -6.580  1.00 34.26           O  
ATOM   1720  OG  SER A 120     -12.476  54.985  -9.574  1.00 34.26           O  
ATOM   1721  HG  SER A 120     -11.801  55.555  -9.200  1.00 34.26           H  
ATOM   1722  N   GLU A 121     -11.777  53.186  -5.773  1.00 30.13           N  
ATOM   1723  H   GLU A 121     -11.099  53.893  -6.021  1.00 30.13           H  
ATOM   1724  CA  GLU A 121     -12.048  53.079  -4.328  1.00 30.13           C  
ATOM   1725  HA  GLU A 121     -11.841  52.065  -3.983  1.00 30.13           H  
ATOM   1726  C   GLU A 121     -13.503  53.452  -3.960  1.00 30.13           C  
ATOM   1727  CB  GLU A 121     -11.106  54.069  -3.607  1.00 30.13           C  
ATOM   1728  HB2 GLU A 121     -11.318  55.072  -3.980  1.00 30.13           H  
ATOM   1729  HB3 GLU A 121     -11.328  54.057  -2.540  1.00 30.13           H  
ATOM   1730  O   GLU A 121     -14.082  54.319  -4.610  1.00 30.13           O  
ATOM   1731  CG  GLU A 121      -9.607  53.770  -3.786  1.00 30.13           C  
ATOM   1732  HG2 GLU A 121      -9.380  52.825  -3.293  1.00 30.13           H  
ATOM   1733  HG3 GLU A 121      -9.384  53.652  -4.847  1.00 30.13           H  
ATOM   1734  CD  GLU A 121      -8.718  54.897  -3.234  1.00 30.13           C  
ATOM   1735  OE1 GLU A 121      -7.837  54.590  -2.398  1.00 30.13           O  
ATOM   1736  OE2 GLU A 121      -8.908  56.052  -3.678  1.00 30.13           O  
ATOM   1737  N   ASP A 122     -14.100  52.847  -2.916  1.00 31.91           N  
ATOM   1738  H   ASP A 122     -13.922  51.854  -2.858  1.00 31.91           H  
ATOM   1739  CA  ASP A 122     -14.225  53.472  -1.577  1.00 31.91           C  
ATOM   1740  HA  ASP A 122     -13.214  53.461  -1.170  1.00 31.91           H  
ATOM   1741  C   ASP A 122     -15.123  52.680  -0.577  1.00 31.91           C  
ATOM   1742  CB  ASP A 122     -14.728  54.948  -1.617  1.00 31.91           C  
ATOM   1743  HB2 ASP A 122     -15.721  54.994  -1.171  1.00 31.91           H  
ATOM   1744  HB3 ASP A 122     -14.857  55.321  -2.633  1.00 31.91           H  
ATOM   1745  O   ASP A 122     -16.187  52.172  -0.921  1.00 31.91           O  
ATOM   1746  CG  ASP A 122     -13.834  55.946  -0.867  1.00 31.91           C  
ATOM   1747  OD1 ASP A 122     -12.937  55.498  -0.120  1.00 31.91           O  
ATOM   1748  OD2 ASP A 122     -14.186  57.154  -0.850  1.00 31.91           O  
ATOM   1749  N   LYS A 123     -14.712  52.724   0.704  1.00 32.48           N  
ATOM   1750  H   LYS A 123     -13.801  53.153   0.786  1.00 32.48           H  
ATOM   1751  CA  LYS A 123     -15.511  52.748   1.962  1.00 32.48           C  
ATOM   1752  HA  LYS A 123     -14.765  52.939   2.734  1.00 32.48           H  
ATOM   1753  C   LYS A 123     -16.283  51.529   2.525  1.00 32.48           C  
ATOM   1754  CB  LYS A 123     -16.381  54.015   1.964  1.00 32.48           C  
ATOM   1755  HB2 LYS A 123     -16.835  54.156   0.983  1.00 32.48           H  
ATOM   1756  HB3 LYS A 123     -17.188  53.925   2.691  1.00 32.48           H  
ATOM   1757  O   LYS A 123     -17.432  51.253   2.210  1.00 32.48           O  
ATOM   1758  CG  LYS A 123     -15.519  55.223   2.343  1.00 32.48           C  
ATOM   1759  HG2 LYS A 123     -14.587  55.204   1.777  1.00 32.48           H  
ATOM   1760  HG3 LYS A 123     -15.276  55.169   3.405  1.00 32.48           H  
ATOM   1761  CD  LYS A 123     -16.241  56.535   2.057  1.00 32.48           C  
ATOM   1762  HD2 LYS A 123     -16.518  56.547   1.003  1.00 32.48           H  
ATOM   1763  HD3 LYS A 123     -17.142  56.610   2.666  1.00 32.48           H  
ATOM   1764  CE  LYS A 123     -15.287  57.689   2.375  1.00 32.48           C  
ATOM   1765  HE2 LYS A 123     -14.297  57.274   2.561  1.00 32.48           H  
ATOM   1766  HE3 LYS A 123     -15.624  58.204   3.275  1.00 32.48           H  
ATOM   1767  NZ  LYS A 123     -15.193  58.616   1.231  1.00 32.48           N  
ATOM   1768  HZ1 LYS A 123     -16.090  58.981   0.943  1.00 32.48           H  
ATOM   1769  HZ2 LYS A 123     -14.518  59.352   1.383  1.00 32.48           H  
ATOM   1770  HZ3 LYS A 123     -14.828  58.103   0.441  1.00 32.48           H  
ATOM   1771  N   SER A 124     -15.673  50.983   3.589  1.00 26.81           N  
ATOM   1772  H   SER A 124     -14.672  51.110   3.552  1.00 26.81           H  
ATOM   1773  CA  SER A 124     -16.189  50.819   4.972  1.00 26.81           C  
ATOM   1774  HA  SER A 124     -15.471  50.168   5.471  1.00 26.81           H  
ATOM   1775  C   SER A 124     -17.576  50.202   5.240  1.00 26.81           C  
ATOM   1776  CB  SER A 124     -16.117  52.166   5.717  1.00 26.81           C  
ATOM   1777  HB2 SER A 124     -16.347  52.003   6.770  1.00 26.81           H  
ATOM   1778  HB3 SER A 124     -15.108  52.572   5.644  1.00 26.81           H  
ATOM   1779  O   SER A 124     -18.599  50.845   5.030  1.00 26.81           O  
ATOM   1780  OG  SER A 124     -17.034  53.102   5.187  1.00 26.81           O  
ATOM   1781  HG  SER A 124     -17.827  52.623   4.937  1.00 26.81           H  
ATOM   1782  N   SER A 125     -17.604  49.060   5.939  1.00 31.03           N  
ATOM   1783  H   SER A 125     -16.872  48.398   5.726  1.00 31.03           H  
ATOM   1784  CA  SER A 125     -18.231  48.862   7.271  1.00 31.03           C  
ATOM   1785  HA  SER A 125     -17.534  49.252   8.013  1.00 31.03           H  
ATOM   1786  C   SER A 125     -18.407  47.364   7.565  1.00 31.03           C  
ATOM   1787  CB  SER A 125     -19.561  49.602   7.493  1.00 31.03           C  
ATOM   1788  HB2 SER A 125     -20.015  49.264   8.424  1.00 31.03           H  
ATOM   1789  HB3 SER A 125     -19.364  50.670   7.579  1.00 31.03           H  
ATOM   1790  O   SER A 125     -18.642  46.560   6.670  1.00 31.03           O  
ATOM   1791  OG  SER A 125     -20.465  49.400   6.438  1.00 31.03           O  
ATOM   1792  HG  SER A 125     -20.070  49.784   5.652  1.00 31.03           H  
ATOM   1793  N   GLY A 126     -18.177  46.976   8.820  1.00 25.42           N  
ATOM   1794  H   GLY A 126     -18.067  47.686   9.531  1.00 25.42           H  
ATOM   1795  CA  GLY A 126     -18.017  45.583   9.223  1.00 25.42           C  
ATOM   1796  HA2 GLY A 126     -17.310  45.110   8.542  1.00 25.42           H  
ATOM   1797  HA3 GLY A 126     -17.586  45.547  10.224  1.00 25.42           H  
ATOM   1798  C   GLY A 126     -19.296  44.749   9.232  1.00 25.42           C  
ATOM   1799  O   GLY A 126     -20.381  45.251   9.496  1.00 25.42           O  
ATOM   1800  N   ALA A 127     -19.128  43.442   9.053  1.00 29.91           N  
ATOM   1801  H   ALA A 127     -18.259  43.117   8.654  1.00 29.91           H  
ATOM   1802  CA  ALA A 127     -19.990  42.425   9.640  1.00 29.91           C  
ATOM   1803  HA  ALA A 127     -20.197  42.705  10.672  1.00 29.91           H  
ATOM   1804  C   ALA A 127     -19.266  41.072   9.626  1.00 29.91           C  
ATOM   1805  CB  ALA A 127     -21.331  42.336   8.903  1.00 29.91           C  
ATOM   1806  HB1 ALA A 127     -21.160  42.118   7.849  1.00 29.91           H  
ATOM   1807  HB2 ALA A 127     -21.936  41.539   9.335  1.00 29.91           H  
ATOM   1808  HB3 ALA A 127     -21.879  43.275   8.985  1.00 29.91           H  
ATOM   1809  O   ALA A 127     -18.753  40.623   8.606  1.00 29.91           O  
ATOM   1810  N   SER A 128     -19.238  40.450  10.801  1.00 25.89           N  
ATOM   1811  H   SER A 128     -19.664  40.954  11.565  1.00 25.89           H  
ATOM   1812  CA  SER A 128     -18.937  39.044  11.064  1.00 25.89           C  
ATOM   1813  HA  SER A 128     -17.863  38.893  11.169  1.00 25.89           H  
ATOM   1814  C   SER A 128     -19.503  38.094   9.997  1.00 25.89           C  
ATOM   1815  CB  SER A 128     -19.643  38.745  12.394  1.00 25.89           C  
ATOM   1816  HB2 SER A 128     -20.699  39.001  12.302  1.00 25.89           H  
ATOM   1817  HB3 SER A 128     -19.206  39.357  13.183  1.00 25.89           H  
ATOM   1818  O   SER A 128     -20.713  38.088   9.788  1.00 25.89           O  
ATOM   1819  OG  SER A 128     -19.545  37.389  12.760  1.00 25.89           O  
ATOM   1820  HG  SER A 128     -20.357  37.132  13.203  1.00 25.89           H  
ATOM   1821  N   GLN A 129     -18.667  37.243   9.391  1.00 34.34           N  
ATOM   1822  H   GLN A 129     -17.673  37.367   9.520  1.00 34.34           H  
ATOM   1823  CA  GLN A 129     -19.119  36.003   8.744  1.00 34.34           C  
ATOM   1824  HA  GLN A 129     -20.064  35.710   9.202  1.00 34.34           H  
ATOM   1825  C   GLN A 129     -18.156  34.848   9.051  1.00 34.34           C  
ATOM   1826  CB  GLN A 129     -19.405  36.171   7.241  1.00 34.34           C  
ATOM   1827  HB2 GLN A 129     -18.570  36.666   6.744  1.00 34.34           H  
ATOM   1828  HB3 GLN A 129     -19.522  35.176   6.813  1.00 34.34           H  
ATOM   1829  O   GLN A 129     -17.306  34.454   8.258  1.00 34.34           O  
ATOM   1830  CG  GLN A 129     -20.709  36.955   7.000  1.00 34.34           C  
ATOM   1831  HG2 GLN A 129     -21.465  36.621   7.711  1.00 34.34           H  
ATOM   1832  HG3 GLN A 129     -20.524  38.016   7.166  1.00 34.34           H  
ATOM   1833  CD  GLN A 129     -21.308  36.781   5.610  1.00 34.34           C  
ATOM   1834  NE2 GLN A 129     -22.435  37.404   5.346  1.00 34.34           N  
ATOM   1835 HE21 GLN A 129     -22.866  37.997   6.040  1.00 34.34           H  
ATOM   1836 HE22 GLN A 129     -22.796  37.275   4.411  1.00 34.34           H  
ATOM   1837  OE1 GLN A 129     -20.808  36.086   4.743  1.00 34.34           O  
ATOM   1838  N   LEU A 130     -18.323  34.303  10.255  1.00 30.57           N  
ATOM   1839  H   LEU A 130     -18.999  34.758  10.852  1.00 30.57           H  
ATOM   1840  CA  LEU A 130     -18.106  32.887  10.534  1.00 30.57           C  
ATOM   1841  HA  LEU A 130     -17.158  32.555  10.111  1.00 30.57           H  
ATOM   1842  C   LEU A 130     -19.264  32.098   9.892  1.00 30.57           C  
ATOM   1843  CB  LEU A 130     -18.111  32.695  12.068  1.00 30.57           C  
ATOM   1844  HB2 LEU A 130     -18.932  33.280  12.481  1.00 30.57           H  
ATOM   1845  HB3 LEU A 130     -18.326  31.651  12.297  1.00 30.57           H  
ATOM   1846  O   LEU A 130     -20.419  32.391  10.182  1.00 30.57           O  
ATOM   1847  CG  LEU A 130     -16.797  33.094  12.765  1.00 30.57           C  
ATOM   1848  HG  LEU A 130     -16.343  33.938  12.246  1.00 30.57           H  
ATOM   1849  CD1 LEU A 130     -17.052  33.507  14.216  1.00 30.57           C  
ATOM   1850 HD11 LEU A 130     -17.518  32.687  14.763  1.00 30.57           H  
ATOM   1851 HD12 LEU A 130     -17.710  34.375  14.237  1.00 30.57           H  
ATOM   1852 HD13 LEU A 130     -16.109  33.773  14.694  1.00 30.57           H  
ATOM   1853  CD2 LEU A 130     -15.817  31.918  12.771  1.00 30.57           C  
ATOM   1854 HD21 LEU A 130     -16.236  31.077  13.323  1.00 30.57           H  
ATOM   1855 HD22 LEU A 130     -14.882  32.225  13.240  1.00 30.57           H  
ATOM   1856 HD23 LEU A 130     -15.605  31.611  11.747  1.00 30.57           H  
ATOM   1857  N   GLY A 131     -18.957  31.083   9.077  1.00 29.09           N  
ATOM   1858  H   GLY A 131     -17.989  30.976   8.810  1.00 29.09           H  
ATOM   1859  CA  GLY A 131     -19.899  30.012   8.717  1.00 29.09           C  
ATOM   1860  HA2 GLY A 131     -19.380  29.056   8.780  1.00 29.09           H  
ATOM   1861  HA3 GLY A 131     -20.706  29.984   9.450  1.00 29.09           H  
ATOM   1862  C   GLY A 131     -20.553  30.112   7.335  1.00 29.09           C  
ATOM   1863  O   GLY A 131     -21.672  30.588   7.208  1.00 29.09           O  
ATOM   1864  N   LEU A 132     -19.903  29.555   6.309  1.00 30.01           N  
ATOM   1865  H   LEU A 132     -18.951  29.250   6.450  1.00 30.01           H  
ATOM   1866  CA  LEU A 132     -20.551  29.193   5.042  1.00 30.01           C  
ATOM   1867  HA  LEU A 132     -21.618  29.060   5.219  1.00 30.01           H  
ATOM   1868  C   LEU A 132     -20.044  27.825   4.560  1.00 30.01           C  
ATOM   1869  CB  LEU A 132     -20.381  30.308   3.981  1.00 30.01           C  
ATOM   1870  HB2 LEU A 132     -19.338  30.625   3.982  1.00 30.01           H  
ATOM   1871  HB3 LEU A 132     -20.589  29.889   2.996  1.00 30.01           H  
ATOM   1872  O   LEU A 132     -19.390  27.710   3.529  1.00 30.01           O  
ATOM   1873  CG  LEU A 132     -21.286  31.546   4.146  1.00 30.01           C  
ATOM   1874  HG  LEU A 132     -21.158  31.974   5.140  1.00 30.01           H  
ATOM   1875  CD1 LEU A 132     -20.876  32.611   3.130  1.00 30.01           C  
ATOM   1876 HD11 LEU A 132     -19.834  32.887   3.289  1.00 30.01           H  
ATOM   1877 HD12 LEU A 132     -21.482  33.506   3.272  1.00 30.01           H  
ATOM   1878 HD13 LEU A 132     -21.002  32.240   2.113  1.00 30.01           H  
ATOM   1879  CD2 LEU A 132     -22.767  31.222   3.908  1.00 30.01           C  
ATOM   1880 HD21 LEU A 132     -23.349  32.142   3.957  1.00 30.01           H  
ATOM   1881 HD22 LEU A 132     -23.130  30.558   4.693  1.00 30.01           H  
ATOM   1882 HD23 LEU A 132     -22.901  30.755   2.933  1.00 30.01           H  
ATOM   1883  N   ARG A 133     -20.380  26.755   5.292  1.00 38.66           N  
ATOM   1884  H   ARG A 133     -20.870  26.930   6.157  1.00 38.66           H  
ATOM   1885  CA  ARG A 133     -20.722  25.504   4.603  1.00 38.66           C  
ATOM   1886  HA  ARG A 133     -20.159  25.413   3.673  1.00 38.66           H  
ATOM   1887  C   ARG A 133     -22.190  25.643   4.227  1.00 38.66           C  
ATOM   1888  CB  ARG A 133     -20.448  24.251   5.461  1.00 38.66           C  
ATOM   1889  HB2 ARG A 133     -20.583  24.478   6.518  1.00 38.66           H  
ATOM   1890  HB3 ARG A 133     -21.169  23.483   5.185  1.00 38.66           H  
ATOM   1891  O   ARG A 133     -23.051  25.565   5.096  1.00 38.66           O  
ATOM   1892  CG  ARG A 133     -19.040  23.683   5.210  1.00 38.66           C  
ATOM   1893  HG2 ARG A 133     -18.907  23.526   4.140  1.00 38.66           H  
ATOM   1894  HG3 ARG A 133     -18.293  24.398   5.554  1.00 38.66           H  
ATOM   1895  CD  ARG A 133     -18.837  22.339   5.926  1.00 38.66           C  
ATOM   1896  HD2 ARG A 133     -18.872  22.499   7.004  1.00 38.66           H  
ATOM   1897  HD3 ARG A 133     -19.660  21.681   5.649  1.00 38.66           H  
ATOM   1898  NE  ARG A 133     -17.544  21.718   5.560  1.00 38.66           N  
ATOM   1899  HE  ARG A 133     -16.757  22.327   5.387  1.00 38.66           H  
ATOM   1900  NH1 ARG A 133     -18.214  19.521   5.460  1.00 38.66           N  
ATOM   1901 HH11 ARG A 133     -17.987  18.546   5.321  1.00 38.66           H  
ATOM   1902 HH12 ARG A 133     -19.157  19.772   5.720  1.00 38.66           H  
ATOM   1903  NH2 ARG A 133     -16.097  20.063   5.008  1.00 38.66           N  
ATOM   1904 HH21 ARG A 133     -15.868  19.146   4.652  1.00 38.66           H  
ATOM   1905 HH22 ARG A 133     -15.333  20.694   4.813  1.00 38.66           H  
ATOM   1906  CZ  ARG A 133     -17.295  20.437   5.341  1.00 38.66           C  
ATOM   1907  N   GLN A 134     -22.474  25.915   2.953  1.00 37.95           N  
ATOM   1908  H   GLN A 134     -21.713  25.987   2.293  1.00 37.95           H  
ATOM   1909  CA  GLN A 134     -23.826  25.702   2.442  1.00 37.95           C  
ATOM   1910  HA  GLN A 134     -24.523  26.320   3.008  1.00 37.95           H  
ATOM   1911  C   GLN A 134     -24.186  24.233   2.682  1.00 37.95           C  
ATOM   1912  CB  GLN A 134     -23.933  26.064   0.953  1.00 37.95           C  
ATOM   1913  HB2 GLN A 134     -23.095  25.633   0.406  1.00 37.95           H  
ATOM   1914  HB3 GLN A 134     -24.853  25.629   0.564  1.00 37.95           H  
ATOM   1915  O   GLN A 134     -23.383  23.340   2.408  1.00 37.95           O  
ATOM   1916  CG  GLN A 134     -23.988  27.582   0.716  1.00 37.95           C  
ATOM   1917  HG2 GLN A 134     -23.048  28.031   1.036  1.00 37.95           H  
ATOM   1918  HG3 GLN A 134     -24.793  28.010   1.314  1.00 37.95           H  
ATOM   1919  CD  GLN A 134     -24.232  27.950  -0.747  1.00 37.95           C  
ATOM   1920  NE2 GLN A 134     -24.292  29.223  -1.070  1.00 37.95           N  
ATOM   1921 HE21 GLN A 134     -24.411  29.419  -2.053  1.00 37.95           H  
ATOM   1922 HE22 GLN A 134     -24.141  29.943  -0.377  1.00 37.95           H  
ATOM   1923  OE1 GLN A 134     -24.384  27.122  -1.629  1.00 37.95           O  
ATOM   1924  N   THR A 135     -25.366  23.999   3.246  1.00 37.39           N  
ATOM   1925  H   THR A 135     -25.988  24.773   3.434  1.00 37.39           H  
ATOM   1926  CA  THR A 135     -25.884  22.673   3.579  1.00 37.39           C  
ATOM   1927  HA  THR A 135     -25.261  22.247   4.366  1.00 37.39           H  
ATOM   1928  C   THR A 135     -25.858  21.754   2.351  1.00 37.39           C  
ATOM   1929  CB  THR A 135     -27.324  22.781   4.122  1.00 37.39           C  
ATOM   1930  HB  THR A 135     -27.876  21.869   3.891  1.00 37.39           H  
ATOM   1931  O   THR A 135     -26.486  22.071   1.334  1.00 37.39           O  
ATOM   1932  CG2 THR A 135     -27.338  22.974   5.636  1.00 37.39           C  
ATOM   1933 HG21 THR A 135     -28.362  23.040   6.004  1.00 37.39           H  
ATOM   1934 HG22 THR A 135     -26.858  22.125   6.123  1.00 37.39           H  
ATOM   1935 HG23 THR A 135     -26.799  23.880   5.912  1.00 37.39           H  
ATOM   1936  OG1 THR A 135     -28.013  23.900   3.597  1.00 37.39           O  
ATOM   1937  HG1 THR A 135     -28.636  24.167   4.277  1.00 37.39           H  
ATOM   1938  N   PRO A 136     -25.178  20.593   2.405  1.00 36.85           N  
ATOM   1939  CA  PRO A 136     -25.338  19.577   1.377  1.00 36.85           C  
ATOM   1940  HA  PRO A 136     -25.125  20.014   0.401  1.00 36.85           H  
ATOM   1941  C   PRO A 136     -26.780  19.057   1.430  1.00 36.85           C  
ATOM   1942  CB  PRO A 136     -24.310  18.482   1.681  1.00 36.85           C  
ATOM   1943  HB2 PRO A 136     -24.806  17.632   2.150  1.00 36.85           H  
ATOM   1944  HB3 PRO A 136     -23.786  18.159   0.781  1.00 36.85           H  
ATOM   1945  O   PRO A 136     -27.268  18.662   2.490  1.00 36.85           O  
ATOM   1946  CG  PRO A 136     -23.351  19.124   2.686  1.00 36.85           C  
ATOM   1947  HG2 PRO A 136     -22.553  19.636   2.147  1.00 36.85           H  
ATOM   1948  HG3 PRO A 136     -22.933  18.394   3.379  1.00 36.85           H  
ATOM   1949  CD  PRO A 136     -24.217  20.155   3.403  1.00 36.85           C  
ATOM   1950  HD2 PRO A 136     -24.744  19.686   4.235  1.00 36.85           H  
ATOM   1951  HD3 PRO A 136     -23.596  20.978   3.756  1.00 36.85           H  
ATOM   1952  N   ARG A 137     -27.488  19.075   0.296  1.00 40.83           N  
ATOM   1953  H   ARG A 137     -27.024  19.409  -0.537  1.00 40.83           H  
ATOM   1954  CA  ARG A 137     -28.841  18.501   0.198  1.00 40.83           C  
ATOM   1955  HA  ARG A 137     -29.463  19.004   0.937  1.00 40.83           H  
ATOM   1956  C   ARG A 137     -28.805  17.002   0.552  1.00 40.83           C  
ATOM   1957  CB  ARG A 137     -29.421  18.714  -1.209  1.00 40.83           C  
ATOM   1958  HB2 ARG A 137     -30.345  18.141  -1.294  1.00 40.83           H  
ATOM   1959  HB3 ARG A 137     -28.718  18.338  -1.952  1.00 40.83           H  
ATOM   1960  O   ARG A 137     -27.803  16.354   0.244  1.00 40.83           O  
ATOM   1961  CG  ARG A 137     -29.735  20.190  -1.490  1.00 40.83           C  
ATOM   1962  HG2 ARG A 137     -30.411  20.565  -0.721  1.00 40.83           H  
ATOM   1963  HG3 ARG A 137     -28.815  20.774  -1.469  1.00 40.83           H  
ATOM   1964  CD  ARG A 137     -30.400  20.335  -2.863  1.00 40.83           C  
ATOM   1965  HD2 ARG A 137     -31.294  19.711  -2.883  1.00 40.83           H  
ATOM   1966  HD3 ARG A 137     -29.706  19.983  -3.626  1.00 40.83           H  
ATOM   1967  NE  ARG A 137     -30.770  21.736  -3.138  1.00 40.83           N  
ATOM   1968  HE  ARG A 137     -30.436  22.424  -2.479  1.00 40.83           H  
ATOM   1969  NH1 ARG A 137     -31.915  21.367  -5.094  1.00 40.83           N  
ATOM   1970 HH11 ARG A 137     -32.429  21.722  -5.888  1.00 40.83           H  
ATOM   1971 HH12 ARG A 137     -31.691  20.385  -5.020  1.00 40.83           H  
ATOM   1972  NH2 ARG A 137     -31.732  23.444  -4.296  1.00 40.83           N  
ATOM   1973 HH21 ARG A 137     -31.376  24.099  -3.615  1.00 40.83           H  
ATOM   1974 HH22 ARG A 137     -32.248  23.786  -5.094  1.00 40.83           H  
ATOM   1975  CZ  ARG A 137     -31.469  22.174  -4.171  1.00 40.83           C  
ATOM   1976  N   PRO A 138     -29.883  16.432   1.132  1.00 48.20           N  
ATOM   1977  CA  PRO A 138     -29.978  14.994   1.372  1.00 48.20           C  
ATOM   1978  HA  PRO A 138     -29.292  14.728   2.176  1.00 48.20           H  
ATOM   1979  C   PRO A 138     -29.629  14.216   0.106  1.00 48.20           C  
ATOM   1980  CB  PRO A 138     -31.416  14.719   1.817  1.00 48.20           C  
ATOM   1981  HB2 PRO A 138     -32.038  14.437   0.967  1.00 48.20           H  
ATOM   1982  HB3 PRO A 138     -31.448  13.947   2.586  1.00 48.20           H  
ATOM   1983  O   PRO A 138     -30.165  14.490  -0.974  1.00 48.20           O  
ATOM   1984  CG  PRO A 138     -31.887  16.064   2.361  1.00 48.20           C  
ATOM   1985  HG2 PRO A 138     -32.965  16.188   2.255  1.00 48.20           H  
ATOM   1986  HG3 PRO A 138     -31.596  16.151   3.408  1.00 48.20           H  
ATOM   1987  CD  PRO A 138     -31.114  17.091   1.536  1.00 48.20           C  
ATOM   1988  HD2 PRO A 138     -30.915  17.974   2.144  1.00 48.20           H  
ATOM   1989  HD3 PRO A 138     -31.690  17.359   0.650  1.00 48.20           H  
ATOM   1990  N   ARG A 139     -28.696  13.270   0.225  1.00 51.07           N  
ATOM   1991  H   ARG A 139     -28.295  13.089   1.134  1.00 51.07           H  
ATOM   1992  CA  ARG A 139     -28.173  12.554  -0.933  1.00 51.07           C  
ATOM   1993  HA  ARG A 139     -28.318  13.182  -1.813  1.00 51.07           H  
ATOM   1994  C   ARG A 139     -28.941  11.263  -1.140  1.00 51.07           C  
ATOM   1995  CB  ARG A 139     -26.666  12.346  -0.784  1.00 51.07           C  
ATOM   1996  HB2 ARG A 139     -26.457  11.698   0.067  1.00 51.07           H  
ATOM   1997  HB3 ARG A 139     -26.194  13.314  -0.611  1.00 51.07           H  
ATOM   1998  O   ARG A 139     -28.907  10.373  -0.295  1.00 51.07           O  
ATOM   1999  CG  ARG A 139     -26.095  11.728  -2.063  1.00 51.07           C  
ATOM   2000  HG2 ARG A 139     -26.413  12.304  -2.932  1.00 51.07           H  
ATOM   2001  HG3 ARG A 139     -26.442  10.699  -2.161  1.00 51.07           H  
ATOM   2002  CD  ARG A 139     -24.576  11.740  -1.993  1.00 51.07           C  
ATOM   2003  HD2 ARG A 139     -24.266  11.255  -1.067  1.00 51.07           H  
ATOM   2004  HD3 ARG A 139     -24.216  12.769  -1.979  1.00 51.07           H  
ATOM   2005  NE  ARG A 139     -23.994  11.030  -3.138  1.00 51.07           N  
ATOM   2006  HE  ARG A 139     -24.587  10.787  -3.919  1.00 51.07           H  
ATOM   2007  NH1 ARG A 139     -21.932  10.878  -2.194  1.00 51.07           N  
ATOM   2008 HH11 ARG A 139     -21.108  10.309  -2.063  1.00 51.07           H  
ATOM   2009 HH12 ARG A 139     -21.992  11.746  -1.681  1.00 51.07           H  
ATOM   2010  NH2 ARG A 139     -22.427   9.689  -4.051  1.00 51.07           N  
ATOM   2011 HH21 ARG A 139     -21.504   9.280  -4.004  1.00 51.07           H  
ATOM   2012 HH22 ARG A 139     -23.012   9.460  -4.841  1.00 51.07           H  
ATOM   2013  CZ  ARG A 139     -22.774  10.540  -3.127  1.00 51.07           C  
ATOM   2014  N   THR A 140     -29.587  11.152  -2.298  1.00 44.02           N  
ATOM   2015  H   THR A 140     -29.554  11.935  -2.936  1.00 44.02           H  
ATOM   2016  CA  THR A 140     -30.157   9.888  -2.771  1.00 44.02           C  
ATOM   2017  HA  THR A 140     -30.446   9.285  -1.910  1.00 44.02           H  
ATOM   2018  C   THR A 140     -29.097   9.130  -3.570  1.00 44.02           C  
ATOM   2019  CB  THR A 140     -31.424  10.113  -3.604  1.00 44.02           C  
ATOM   2020  HB  THR A 140     -31.168  10.630  -4.529  1.00 44.02           H  
ATOM   2021  O   THR A 140     -28.702   9.550  -4.655  1.00 44.02           O  
ATOM   2022  CG2 THR A 140     -32.135   8.800  -3.928  1.00 44.02           C  
ATOM   2023 HG21 THR A 140     -33.061   9.014  -4.462  1.00 44.02           H  
ATOM   2024 HG22 THR A 140     -31.501   8.178  -4.561  1.00 44.02           H  
ATOM   2025 HG23 THR A 140     -32.364   8.265  -3.006  1.00 44.02           H  
ATOM   2026  OG1 THR A 140     -32.344  10.899  -2.882  1.00 44.02           O  
ATOM   2027  HG1 THR A 140     -31.856  11.482  -2.296  1.00 44.02           H  
ATOM   2028  N   ILE A 141     -28.625   8.015  -3.026  1.00 41.71           N  
ATOM   2029  H   ILE A 141     -29.016   7.734  -2.138  1.00 41.71           H  
ATOM   2030  CA  ILE A 141     -27.732   7.065  -3.680  1.00 41.71           C  
ATOM   2031  HA  ILE A 141     -27.041   7.611  -4.321  1.00 41.71           H  
ATOM   2032  C   ILE A 141     -28.586   6.134  -4.544  1.00 41.71           C  
ATOM   2033  CB  ILE A 141     -26.898   6.282  -2.639  1.00 41.71           C  
ATOM   2034  HB  ILE A 141     -27.585   5.721  -2.005  1.00 41.71           H  
ATOM   2035  O   ILE A 141     -29.379   5.325  -4.049  1.00 41.71           O  
ATOM   2036  CG1 ILE A 141     -26.062   7.228  -1.742  1.00 41.71           C  
ATOM   2037 HG12 ILE A 141     -26.653   8.091  -1.435  1.00 41.71           H  
ATOM   2038 HG13 ILE A 141     -25.200   7.596  -2.298  1.00 41.71           H  
ATOM   2039  CG2 ILE A 141     -25.965   5.287  -3.361  1.00 41.71           C  
ATOM   2040 HG21 ILE A 141     -25.386   4.718  -2.634  1.00 41.71           H  
ATOM   2041 HG22 ILE A 141     -25.270   5.822  -4.008  1.00 41.71           H  
ATOM   2042 HG23 ILE A 141     -26.538   4.574  -3.954  1.00 41.71           H  
ATOM   2043  CD1 ILE A 141     -25.582   6.547  -0.457  1.00 41.71           C  
ATOM   2044 HD11 ILE A 141     -26.443   6.276   0.154  1.00 41.71           H  
ATOM   2045 HD12 ILE A 141     -25.011   5.646  -0.679  1.00 41.71           H  
ATOM   2046 HD13 ILE A 141     -24.951   7.237   0.105  1.00 41.71           H  
ATOM   2047  N   PHE A 142     -28.402   6.212  -5.860  1.00 31.31           N  
ATOM   2048  H   PHE A 142     -27.762   6.906  -6.220  1.00 31.31           H  
ATOM   2049  CA  PHE A 142     -28.949   5.221  -6.779  1.00 31.31           C  
ATOM   2050  HA  PHE A 142     -29.947   4.938  -6.444  1.00 31.31           H  
ATOM   2051  C   PHE A 142     -28.083   3.958  -6.744  1.00 31.31           C  
ATOM   2052  CB  PHE A 142     -29.097   5.812  -8.188  1.00 31.31           C  
ATOM   2053  HB2 PHE A 142     -28.232   6.432  -8.424  1.00 31.31           H  
ATOM   2054  HB3 PHE A 142     -29.114   4.996  -8.911  1.00 31.31           H  
ATOM   2055  O   PHE A 142     -27.120   3.822  -7.493  1.00 31.31           O  
ATOM   2056  CG  PHE A 142     -30.373   6.611  -8.367  1.00 31.31           C  
ATOM   2057  CD1 PHE A 142     -31.555   5.959  -8.772  1.00 31.31           C  
ATOM   2058  HD1 PHE A 142     -31.544   4.896  -8.966  1.00 31.31           H  
ATOM   2059  CD2 PHE A 142     -30.392   7.995  -8.117  1.00 31.31           C  
ATOM   2060  HD2 PHE A 142     -29.494   8.502  -7.794  1.00 31.31           H  
ATOM   2061  CE1 PHE A 142     -32.746   6.688  -8.936  1.00 31.31           C  
ATOM   2062  HE1 PHE A 142     -33.649   6.190  -9.255  1.00 31.31           H  
ATOM   2063  CE2 PHE A 142     -31.582   8.725  -8.282  1.00 31.31           C  
ATOM   2064  HE2 PHE A 142     -31.591   9.788  -8.090  1.00 31.31           H  
ATOM   2065  CZ  PHE A 142     -32.758   8.073  -8.693  1.00 31.31           C  
ATOM   2066  HZ  PHE A 142     -33.669   8.639  -8.821  1.00 31.31           H  
ATOM   2067  N   GLN A 143     -28.441   3.003  -5.883  1.00 33.51           N  
ATOM   2068  H   GLN A 143     -29.152   3.215  -5.197  1.00 33.51           H  
ATOM   2069  CA  GLN A 143     -27.883   1.653  -5.955  1.00 33.51           C  
ATOM   2070  HA  GLN A 143     -26.803   1.722  -6.086  1.00 33.51           H  
ATOM   2071  C   GLN A 143     -28.453   0.924  -7.180  1.00 33.51           C  
ATOM   2072  CB  GLN A 143     -28.149   0.869  -4.660  1.00 33.51           C  
ATOM   2073  HB2 GLN A 143     -29.189   0.997  -4.358  1.00 33.51           H  
ATOM   2074  HB3 GLN A 143     -27.981  -0.189  -4.861  1.00 33.51           H  
ATOM   2075  O   GLN A 143     -29.554   0.363  -7.144  1.00 33.51           O  
ATOM   2076  CG  GLN A 143     -27.215   1.276  -3.509  1.00 33.51           C  
ATOM   2077  HG2 GLN A 143     -26.182   1.227  -3.853  1.00 33.51           H  
ATOM   2078  HG3 GLN A 143     -27.427   2.300  -3.201  1.00 33.51           H  
ATOM   2079  CD  GLN A 143     -27.378   0.357  -2.300  1.00 33.51           C  
ATOM   2080  NE2 GLN A 143     -26.316   0.061  -1.580  1.00 33.51           N  
ATOM   2081 HE21 GLN A 143     -25.407   0.436  -1.812  1.00 33.51           H  
ATOM   2082 HE22 GLN A 143     -26.420  -0.636  -0.857  1.00 33.51           H  
ATOM   2083  OE1 GLN A 143     -28.459  -0.132  -1.998  1.00 33.51           O  
ATOM   2084  N   ALA A 144     -27.695   0.903  -8.275  1.00 29.83           N  
ATOM   2085  H   ALA A 144     -26.847   1.450  -8.286  1.00 29.83           H  
ATOM   2086  CA  ALA A 144     -27.955  -0.001  -9.387  1.00 29.83           C  
ATOM   2087  HA  ALA A 144     -29.003   0.081  -9.677  1.00 29.83           H  
ATOM   2088  C   ALA A 144     -27.685  -1.449  -8.928  1.00 29.83           C  
ATOM   2089  CB  ALA A 144     -27.097   0.428 -10.585  1.00 29.83           C  
ATOM   2090  HB1 ALA A 144     -26.040   0.383 -10.326  1.00 29.83           H  
ATOM   2091  HB2 ALA A 144     -27.281  -0.238 -11.428  1.00 29.83           H  
ATOM   2092  HB3 ALA A 144     -27.348   1.449 -10.876  1.00 29.83           H  
ATOM   2093  O   ALA A 144     -26.548  -1.906  -8.939  1.00 29.83           O  
ATOM   2094  N   GLY A 145     -28.723  -2.168  -8.480  1.00 30.65           N  
ATOM   2095  H   GLY A 145     -29.612  -1.698  -8.385  1.00 30.65           H  
ATOM   2096  CA  GLY A 145     -28.610  -3.605  -8.178  1.00 30.65           C  
ATOM   2097  HA2 GLY A 145     -27.588  -3.823  -7.869  1.00 30.65           H  
ATOM   2098  HA3 GLY A 145     -28.796  -4.167  -9.094  1.00 30.65           H  
ATOM   2099  C   GLY A 145     -29.514  -4.181  -7.083  1.00 30.65           C  
ATOM   2100  O   GLY A 145     -29.657  -5.398  -7.024  1.00 30.65           O  
ATOM   2101  N   LEU A 146     -30.179  -3.366  -6.252  1.00 30.42           N  
ATOM   2102  H   LEU A 146     -29.983  -2.377  -6.299  1.00 30.42           H  
ATOM   2103  CA  LEU A 146     -31.013  -3.858  -5.137  1.00 30.42           C  
ATOM   2104  HA  LEU A 146     -31.154  -4.934  -5.235  1.00 30.42           H  
ATOM   2105  C   LEU A 146     -32.429  -3.250  -5.169  1.00 30.42           C  
ATOM   2106  CB  LEU A 146     -30.271  -3.620  -3.804  1.00 30.42           C  
ATOM   2107  HB2 LEU A 146     -30.968  -3.747  -2.975  1.00 30.42           H  
ATOM   2108  HB3 LEU A 146     -29.930  -2.585  -3.783  1.00 30.42           H  
ATOM   2109  O   LEU A 146     -32.758  -2.301  -4.453  1.00 30.42           O  
ATOM   2110  CG  LEU A 146     -29.065  -4.557  -3.566  1.00 30.42           C  
ATOM   2111  HG  LEU A 146     -28.462  -4.621  -4.471  1.00 30.42           H  
ATOM   2112  CD1 LEU A 146     -28.182  -3.995  -2.455  1.00 30.42           C  
ATOM   2113 HD11 LEU A 146     -27.822  -3.004  -2.732  1.00 30.42           H  
ATOM   2114 HD12 LEU A 146     -27.318  -4.642  -2.305  1.00 30.42           H  
ATOM   2115 HD13 LEU A 146     -28.742  -3.921  -1.523  1.00 30.42           H  
ATOM   2116  CD2 LEU A 146     -29.508  -5.966  -3.156  1.00 30.42           C  
ATOM   2117 HD21 LEU A 146     -30.111  -5.925  -2.249  1.00 30.42           H  
ATOM   2118 HD22 LEU A 146     -30.075  -6.430  -3.962  1.00 30.42           H  
ATOM   2119 HD23 LEU A 146     -28.626  -6.578  -2.967  1.00 30.42           H  
ATOM   2120  N   THR A 147     -33.310  -3.811  -6.007  1.00 28.04           N  
ATOM   2121  H   THR A 147     -32.999  -4.599  -6.557  1.00 28.04           H  
ATOM   2122  CA  THR A 147     -34.758  -3.540  -5.935  1.00 28.04           C  
ATOM   2123  HA  THR A 147     -34.926  -2.689  -5.275  1.00 28.04           H  
ATOM   2124  C   THR A 147     -35.488  -4.717  -5.292  1.00 28.04           C  
ATOM   2125  CB  THR A 147     -35.389  -3.130  -7.279  1.00 28.04           C  
ATOM   2126  HB  THR A 147     -36.471  -3.098  -7.154  1.00 28.04           H  
ATOM   2127  O   THR A 147     -35.745  -5.740  -5.921  1.00 28.04           O  
ATOM   2128  CG2 THR A 147     -34.926  -1.743  -7.723  1.00 28.04           C  
ATOM   2129 HG21 THR A 147     -35.208  -1.001  -6.977  1.00 28.04           H  
ATOM   2130 HG22 THR A 147     -33.843  -1.726  -7.848  1.00 28.04           H  
ATOM   2131 HG23 THR A 147     -35.399  -1.484  -8.670  1.00 28.04           H  
ATOM   2132  OG1 THR A 147     -35.091  -4.017  -8.329  1.00 28.04           O  
ATOM   2133  HG1 THR A 147     -34.156  -3.932  -8.528  1.00 28.04           H  
ATOM   2134  N   ALA A 148     -35.869  -4.563  -4.022  1.00 29.44           N  
ATOM   2135  H   ALA A 148     -35.564  -3.751  -3.504  1.00 29.44           H  
ATOM   2136  CA  ALA A 148     -36.885  -5.408  -3.410  1.00 29.44           C  
ATOM   2137  HA  ALA A 148     -36.638  -6.454  -3.590  1.00 29.44           H  
ATOM   2138  C   ALA A 148     -38.240  -5.093  -4.071  1.00 29.44           C  
ATOM   2139  CB  ALA A 148     -36.885  -5.172  -1.894  1.00 29.44           C  
ATOM   2140  HB1 ALA A 148     -37.115  -4.130  -1.671  1.00 29.44           H  
ATOM   2141  HB2 ALA A 148     -37.637  -5.805  -1.423  1.00 29.44           H  
ATOM   2142  HB3 ALA A 148     -35.909  -5.421  -1.478  1.00 29.44           H  
ATOM   2143  O   ALA A 148     -38.826  -4.034  -3.848  1.00 29.44           O  
ATOM   2144  N   ARG A 149     -38.727  -5.988  -4.938  1.00 26.44           N  
ATOM   2145  H   ARG A 149     -38.149  -6.790  -5.146  1.00 26.44           H  
ATOM   2146  CA  ARG A 149     -40.083  -5.921  -5.500  1.00 26.44           C  
ATOM   2147  HA  ARG A 149     -40.326  -4.885  -5.737  1.00 26.44           H  
ATOM   2148  C   ARG A 149     -41.098  -6.388  -4.452  1.00 26.44           C  
ATOM   2149  CB  ARG A 149     -40.191  -6.773  -6.782  1.00 26.44           C  
ATOM   2150  HB2 ARG A 149     -41.248  -6.960  -6.971  1.00 26.44           H  
ATOM   2151  HB3 ARG A 149     -39.707  -7.736  -6.619  1.00 26.44           H  
ATOM   2152  O   ARG A 149     -41.407  -7.574  -4.380  1.00 26.44           O  
ATOM   2153  CG  ARG A 149     -39.611  -6.111  -8.039  1.00 26.44           C  
ATOM   2154  HG2 ARG A 149     -38.538  -5.959  -7.920  1.00 26.44           H  
ATOM   2155  HG3 ARG A 149     -40.096  -5.145  -8.187  1.00 26.44           H  
ATOM   2156  CD  ARG A 149     -39.881  -7.010  -9.258  1.00 26.44           C  
ATOM   2157  HD2 ARG A 149     -40.932  -7.298  -9.253  1.00 26.44           H  
ATOM   2158  HD3 ARG A 149     -39.270  -7.909  -9.165  1.00 26.44           H  
ATOM   2159  NE  ARG A 149     -39.577  -6.333 -10.534  1.00 26.44           N  
ATOM   2160  HE  ARG A 149     -39.117  -5.436 -10.470  1.00 26.44           H  
ATOM   2161  NH1 ARG A 149     -40.302  -7.995 -11.949  1.00 26.44           N  
ATOM   2162 HH11 ARG A 149     -40.354  -8.364 -12.887  1.00 26.44           H  
ATOM   2163 HH12 ARG A 149     -40.388  -8.612 -11.154  1.00 26.44           H  
ATOM   2164  NH2 ARG A 149     -39.512  -6.092 -12.801  1.00 26.44           N  
ATOM   2165 HH21 ARG A 149     -39.634  -6.466 -13.731  1.00 26.44           H  
ATOM   2166 HH22 ARG A 149     -39.079  -5.185 -12.695  1.00 26.44           H  
ATOM   2167  CZ  ARG A 149     -39.800  -6.806 -11.750  1.00 26.44           C  
ATOM   2168  N   THR A 150     -41.685  -5.468  -3.695  1.00 31.49           N  
ATOM   2169  H   THR A 150     -41.316  -4.528  -3.670  1.00 31.49           H  
ATOM   2170  CA  THR A 150     -42.956  -5.705  -2.995  1.00 31.49           C  
ATOM   2171  HA  THR A 150     -42.977  -6.736  -2.642  1.00 31.49           H  
ATOM   2172  C   THR A 150     -44.113  -5.539  -3.985  1.00 31.49           C  
ATOM   2173  CB  THR A 150     -43.117  -4.804  -1.755  1.00 31.49           C  
ATOM   2174  HB  THR A 150     -44.171  -4.576  -1.597  1.00 31.49           H  
ATOM   2175  O   THR A 150     -44.512  -4.438  -4.355  1.00 31.49           O  
ATOM   2176  CG2 THR A 150     -42.581  -5.501  -0.505  1.00 31.49           C  
ATOM   2177 HG21 THR A 150     -42.694  -4.847   0.360  1.00 31.49           H  
ATOM   2178 HG22 THR A 150     -41.526  -5.742  -0.635  1.00 31.49           H  
ATOM   2179 HG23 THR A 150     -43.141  -6.417  -0.320  1.00 31.49           H  
ATOM   2180  OG1 THR A 150     -42.390  -3.606  -1.903  1.00 31.49           O  
ATOM   2181  HG1 THR A 150     -42.428  -3.126  -1.072  1.00 31.49           H  
ATOM   2182  N   ARG A 151     -44.659  -6.662  -4.469  1.00 27.49           N  
ATOM   2183  H   ARG A 151     -44.263  -7.536  -4.154  1.00 27.49           H  
ATOM   2184  CA  ARG A 151     -45.921  -6.697  -5.226  1.00 27.49           C  
ATOM   2185  HA  ARG A 151     -45.971  -5.833  -5.888  1.00 27.49           H  
ATOM   2186  C   ARG A 151     -47.091  -6.585  -4.239  1.00 27.49           C  
ATOM   2187  CB  ARG A 151     -46.014  -8.002  -6.057  1.00 27.49           C  
ATOM   2188  HB2 ARG A 151     -45.300  -8.734  -5.678  1.00 27.49           H  
ATOM   2189  HB3 ARG A 151     -47.007  -8.435  -5.935  1.00 27.49           H  
ATOM   2190  O   ARG A 151     -47.493  -7.596  -3.679  1.00 27.49           O  
ATOM   2191  CG  ARG A 151     -45.805  -7.821  -7.567  1.00 27.49           C  
ATOM   2192  HG2 ARG A 151     -46.537  -7.104  -7.940  1.00 27.49           H  
ATOM   2193  HG3 ARG A 151     -44.801  -7.445  -7.762  1.00 27.49           H  
ATOM   2194  CD  ARG A 151     -46.007  -9.176  -8.271  1.00 27.49           C  
ATOM   2195  HD2 ARG A 151     -46.914  -9.639  -7.883  1.00 27.49           H  
ATOM   2196  HD3 ARG A 151     -45.161  -9.819  -8.028  1.00 27.49           H  
ATOM   2197  NE  ARG A 151     -46.136  -9.044  -9.738  1.00 27.49           N  
ATOM   2198  HE  ARG A 151     -46.087  -8.110 -10.117  1.00 27.49           H  
ATOM   2199  NH1 ARG A 151     -46.343 -11.287 -10.219  1.00 27.49           N  
ATOM   2200 HH11 ARG A 151     -46.393 -12.033 -10.898  1.00 27.49           H  
ATOM   2201 HH12 ARG A 151     -46.170 -11.512  -9.250  1.00 27.49           H  
ATOM   2202  NH2 ARG A 151     -46.440  -9.797 -11.873  1.00 27.49           N  
ATOM   2203 HH21 ARG A 151     -46.524 -10.561 -12.528  1.00 27.49           H  
ATOM   2204 HH22 ARG A 151     -46.389  -8.853 -12.229  1.00 27.49           H  
ATOM   2205  CZ  ARG A 151     -46.305 -10.038 -10.599  1.00 27.49           C  
ATOM   2206  N   ASN A 152     -47.686  -5.402  -4.102  1.00 32.98           N  
ATOM   2207  H   ASN A 152     -47.241  -4.588  -4.500  1.00 32.98           H  
ATOM   2208  CA  ASN A 152     -49.054  -5.260  -3.592  1.00 32.98           C  
ATOM   2209  HA  ASN A 152     -49.407  -6.224  -3.224  1.00 32.98           H  
ATOM   2210  C   ASN A 152     -49.984  -4.889  -4.756  1.00 32.98           C  
ATOM   2211  CB  ASN A 152     -49.099  -4.272  -2.404  1.00 32.98           C  
ATOM   2212  HB2 ASN A 152     -50.092  -3.825  -2.346  1.00 32.98           H  
ATOM   2213  HB3 ASN A 152     -48.380  -3.468  -2.557  1.00 32.98           H  
ATOM   2214  O   ASN A 152     -49.877  -3.813  -5.337  1.00 32.98           O  
ATOM   2215  CG  ASN A 152     -48.840  -4.941  -1.059  1.00 32.98           C  
ATOM   2216  ND2 ASN A 152     -48.598  -4.181  -0.019  1.00 32.98           N  
ATOM   2217 HD21 ASN A 152     -48.563  -3.174  -0.093  1.00 32.98           H  
ATOM   2218 HD22 ASN A 152     -48.451  -4.659   0.858  1.00 32.98           H  
ATOM   2219  OD1 ASN A 152     -48.886  -6.149  -0.918  1.00 32.98           O  
ATOM   2220  N   LYS A 153     -50.881  -5.813  -5.128  1.00 29.67           N  
ATOM   2221  H   LYS A 153     -50.918  -6.652  -4.568  1.00 29.67           H  
ATOM   2222  CA  LYS A 153     -51.997  -5.565  -6.056  1.00 29.67           C  
ATOM   2223  HA  LYS A 153     -51.659  -4.976  -6.908  1.00 29.67           H  
ATOM   2224  C   LYS A 153     -53.097  -4.789  -5.311  1.00 29.67           C  
ATOM   2225  CB  LYS A 153     -52.598  -6.904  -6.542  1.00 29.67           C  
ATOM   2226  HB2 LYS A 153     -52.696  -7.577  -5.690  1.00 29.67           H  
ATOM   2227  HB3 LYS A 153     -53.604  -6.702  -6.910  1.00 29.67           H  
ATOM   2228  O   LYS A 153     -53.620  -5.339  -4.343  1.00 29.67           O  
ATOM   2229  CG  LYS A 153     -51.839  -7.621  -7.670  1.00 29.67           C  
ATOM   2230  HG2 LYS A 153     -51.817  -6.978  -8.550  1.00 29.67           H  
ATOM   2231  HG3 LYS A 153     -50.818  -7.830  -7.352  1.00 29.67           H  
ATOM   2232  CD  LYS A 153     -52.555  -8.943  -8.014  1.00 29.67           C  
ATOM   2233  HD2 LYS A 153     -53.606  -8.734  -8.213  1.00 29.67           H  
ATOM   2234  HD3 LYS A 153     -52.491  -9.607  -7.152  1.00 29.67           H  
ATOM   2235  CE  LYS A 153     -51.947  -9.635  -9.242  1.00 29.67           C  
ATOM   2236  HE2 LYS A 153     -50.885  -9.796  -9.058  1.00 29.67           H  
ATOM   2237  HE3 LYS A 153     -52.042  -8.967 -10.098  1.00 29.67           H  
ATOM   2238  NZ  LYS A 153     -52.616 -10.934  -9.531  1.00 29.67           N  
ATOM   2239  HZ1 LYS A 153     -52.221 -11.377 -10.347  1.00 29.67           H  
ATOM   2240  HZ2 LYS A 153     -52.525 -11.570  -8.752  1.00 29.67           H  
ATOM   2241  HZ3 LYS A 153     -53.602 -10.798  -9.705  1.00 29.67           H  
ATOM   2242  N   PRO A 154     -53.543  -3.604  -5.765  1.00 35.58           N  
ATOM   2243  CA  PRO A 154     -54.781  -3.012  -5.276  1.00 35.58           C  
ATOM   2244  HA  PRO A 154     -54.881  -3.199  -4.207  1.00 35.58           H  
ATOM   2245  C   PRO A 154     -55.970  -3.626  -6.025  1.00 35.58           C  
ATOM   2246  CB  PRO A 154     -54.666  -1.498  -5.487  1.00 35.58           C  
ATOM   2247  HB2 PRO A 154     -54.746  -0.965  -4.540  1.00 35.58           H  
ATOM   2248  HB3 PRO A 154     -55.432  -1.146  -6.177  1.00 35.58           H  
ATOM   2249  O   PRO A 154     -56.056  -3.598  -7.253  1.00 35.58           O  
ATOM   2250  CG  PRO A 154     -53.280  -1.291  -6.103  1.00 35.58           C  
ATOM   2251  HG2 PRO A 154     -53.295  -0.534  -6.887  1.00 35.58           H  
ATOM   2252  HG3 PRO A 154     -52.574  -1.010  -5.321  1.00 35.58           H  
ATOM   2253  CD  PRO A 154     -52.894  -2.662  -6.657  1.00 35.58           C  
ATOM   2254  HD2 PRO A 154     -53.290  -2.782  -7.666  1.00 35.58           H  
ATOM   2255  HD3 PRO A 154     -51.810  -2.772  -6.658  1.00 35.58           H  
ATOM   2256  N   ARG A 155     -56.897  -4.199  -5.262  1.00 32.56           N  
ATOM   2257  H   ARG A 155     -56.737  -4.164  -4.265  1.00 32.56           H  
ATOM   2258  CA  ARG A 155     -58.179  -4.748  -5.711  1.00 32.56           C  
ATOM   2259  HA  ARG A 155     -58.026  -5.339  -6.614  1.00 32.56           H  
ATOM   2260  C   ARG A 155     -59.124  -3.572  -6.026  1.00 32.56           C  
ATOM   2261  CB  ARG A 155     -58.654  -5.656  -4.553  1.00 32.56           C  
ATOM   2262  HB2 ARG A 155     -58.959  -5.030  -3.714  1.00 32.56           H  
ATOM   2263  HB3 ARG A 155     -57.795  -6.239  -4.218  1.00 32.56           H  
ATOM   2264  O   ARG A 155     -59.564  -2.892  -5.109  1.00 32.56           O  
ATOM   2265  CG  ARG A 155     -59.774  -6.663  -4.852  1.00 32.56           C  
ATOM   2266  HG2 ARG A 155     -59.471  -7.313  -5.672  1.00 32.56           H  
ATOM   2267  HG3 ARG A 155     -60.684  -6.129  -5.124  1.00 32.56           H  
ATOM   2268  CD  ARG A 155     -60.018  -7.504  -3.583  1.00 32.56           C  
ATOM   2269  HD2 ARG A 155     -59.081  -7.982  -3.296  1.00 32.56           H  
ATOM   2270  HD3 ARG A 155     -60.324  -6.836  -2.778  1.00 32.56           H  
ATOM   2271  NE  ARG A 155     -61.050  -8.545  -3.767  1.00 32.56           N  
ATOM   2272  HE  ARG A 155     -61.515  -8.581  -4.663  1.00 32.56           H  
ATOM   2273  NH1 ARG A 155     -60.906  -9.479  -1.665  1.00 32.56           N  
ATOM   2274 HH11 ARG A 155     -61.216 -10.160  -0.986  1.00 32.56           H  
ATOM   2275 HH12 ARG A 155     -60.205  -8.801  -1.402  1.00 32.56           H  
ATOM   2276  NH2 ARG A 155     -62.360 -10.305  -3.134  1.00 32.56           N  
ATOM   2277 HH21 ARG A 155     -62.788 -10.342  -4.048  1.00 32.56           H  
ATOM   2278 HH22 ARG A 155     -62.641 -10.977  -2.433  1.00 32.56           H  
ATOM   2279  CZ  ARG A 155     -61.431  -9.433  -2.859  1.00 32.56           C  
ATOM   2280  N   ARG A 156     -59.431  -3.309  -7.305  1.00 31.48           N  
ATOM   2281  H   ARG A 156     -58.976  -3.858  -8.021  1.00 31.48           H  
ATOM   2282  CA  ARG A 156     -60.487  -2.353  -7.709  1.00 31.48           C  
ATOM   2283  HA  ARG A 156     -60.400  -1.450  -7.104  1.00 31.48           H  
ATOM   2284  C   ARG A 156     -61.864  -2.961  -7.415  1.00 31.48           C  
ATOM   2285  CB  ARG A 156     -60.367  -1.967  -9.205  1.00 31.48           C  
ATOM   2286  HB2 ARG A 156     -59.897  -2.778  -9.761  1.00 31.48           H  
ATOM   2287  HB3 ARG A 156     -61.372  -1.838  -9.606  1.00 31.48           H  
ATOM   2288  O   ARG A 156     -62.235  -3.954  -8.036  1.00 31.48           O  
ATOM   2289  CG  ARG A 156     -59.610  -0.650  -9.459  1.00 31.48           C  
ATOM   2290  HG2 ARG A 156     -60.092   0.148  -8.894  1.00 31.48           H  
ATOM   2291  HG3 ARG A 156     -58.578  -0.750  -9.120  1.00 31.48           H  
ATOM   2292  CD  ARG A 156     -59.632  -0.290 -10.957  1.00 31.48           C  
ATOM   2293  HD2 ARG A 156     -59.061  -1.039 -11.505  1.00 31.48           H  
ATOM   2294  HD3 ARG A 156     -60.665  -0.317 -11.303  1.00 31.48           H  
ATOM   2295  NE  ARG A 156     -59.077   1.055 -11.224  1.00 31.48           N  
ATOM   2296  HE  ARG A 156     -58.767   1.589 -10.425  1.00 31.48           H  
ATOM   2297  NH1 ARG A 156     -59.371   1.072 -13.509  1.00 31.48           N  
ATOM   2298 HH11 ARG A 156     -59.765   0.143 -13.468  1.00 31.48           H  
ATOM   2299 HH12 ARG A 156     -59.308   1.559 -14.392  1.00 31.48           H  
ATOM   2300  NH2 ARG A 156     -58.517   2.864 -12.500  1.00 31.48           N  
ATOM   2301 HH21 ARG A 156     -58.467   3.324 -13.398  1.00 31.48           H  
ATOM   2302 HH22 ARG A 156     -58.230   3.374 -11.677  1.00 31.48           H  
ATOM   2303  CZ  ARG A 156     -58.991   1.653 -12.404  1.00 31.48           C  
ATOM   2304  N   GLN A 157     -62.619  -2.357  -6.497  1.00 39.44           N  
ATOM   2305  H   GLN A 157     -62.221  -1.581  -5.988  1.00 39.44           H  
ATOM   2306  CA  GLN A 157     -64.067  -2.542  -6.371  1.00 39.44           C  
ATOM   2307  HA  GLN A 157     -64.366  -3.441  -6.910  1.00 39.44           H  
ATOM   2308  C   GLN A 157     -64.784  -1.355  -7.026  1.00 39.44           C  
ATOM   2309  CB  GLN A 157     -64.488  -2.717  -4.901  1.00 39.44           C  
ATOM   2310  HB2 GLN A 157     -65.532  -2.418  -4.799  1.00 39.44           H  
ATOM   2311  HB3 GLN A 157     -63.887  -2.067  -4.265  1.00 39.44           H  
ATOM   2312  O   GLN A 157     -64.525  -0.200  -6.704  1.00 39.44           O  
ATOM   2313  CG  GLN A 157     -64.376  -4.178  -4.429  1.00 39.44           C  
ATOM   2314  HG2 GLN A 157     -64.988  -4.807  -5.075  1.00 39.44           H  
ATOM   2315  HG3 GLN A 157     -63.339  -4.506  -4.510  1.00 39.44           H  
ATOM   2316  CD  GLN A 157     -64.834  -4.375  -2.983  1.00 39.44           C  
ATOM   2317  NE2 GLN A 157     -65.096  -5.591  -2.557  1.00 39.44           N  
ATOM   2318 HE21 GLN A 157     -65.425  -5.635  -1.603  1.00 39.44           H  
ATOM   2319 HE22 GLN A 157     -65.107  -6.383  -3.184  1.00 39.44           H  
ATOM   2320  OE1 GLN A 157     -64.963  -3.454  -2.202  1.00 39.44           O  
ATOM   2321  N   ASN A 158     -65.674  -1.672  -7.964  1.00 30.69           N  
ATOM   2322  H   ASN A 158     -65.805  -2.656  -8.152  1.00 30.69           H  
ATOM   2323  CA  ASN A 158     -66.661  -0.772  -8.554  1.00 30.69           C  
ATOM   2324  HA  ASN A 158     -66.193   0.168  -8.846  1.00 30.69           H  
ATOM   2325  C   ASN A 158     -67.775  -0.481  -7.538  1.00 30.69           C  
ATOM   2326  CB  ASN A 158     -67.291  -1.490  -9.779  1.00 30.69           C  
ATOM   2327  HB2 ASN A 158     -68.361  -1.285  -9.801  1.00 30.69           H  
ATOM   2328  HB3 ASN A 158     -67.185  -2.570  -9.683  1.00 30.69           H  
ATOM   2329  O   ASN A 158     -68.358  -1.430  -7.014  1.00 30.69           O  
ATOM   2330  CG  ASN A 158     -66.768  -1.052 -11.131  1.00 30.69           C  
ATOM   2331  ND2 ASN A 158     -66.965  -1.851 -12.154  1.00 30.69           N  
ATOM   2332 HD21 ASN A 158     -67.439  -2.737 -12.048  1.00 30.69           H  
ATOM   2333 HD22 ASN A 158     -66.635  -1.513 -13.047  1.00 30.69           H  
ATOM   2334  OD1 ASN A 158     -66.222   0.019 -11.303  1.00 30.69           O  
ATOM   2335  N   ARG A 159     -68.171   0.786  -7.373  1.00 35.64           N  
ATOM   2336  H   ARG A 159     -67.570   1.529  -7.699  1.00 35.64           H  
ATOM   2337  CA  ARG A 159     -69.561   1.146  -7.049  1.00 35.64           C  
ATOM   2338  HA  ARG A 159     -70.196   0.470  -7.621  1.00 35.64           H  
ATOM   2339  C   ARG A 159     -69.894   2.565  -7.534  1.00 35.64           C  
ATOM   2340  CB  ARG A 159     -69.876   0.929  -5.551  1.00 35.64           C  
ATOM   2341  HB2 ARG A 159     -70.255   1.852  -5.112  1.00 35.64           H  
ATOM   2342  HB3 ARG A 159     -68.971   0.646  -5.014  1.00 35.64           H  
ATOM   2343  O   ARG A 159     -69.151   3.505  -7.287  1.00 35.64           O  
ATOM   2344  CG  ARG A 159     -70.935  -0.179  -5.387  1.00 35.64           C  
ATOM   2345  HG2 ARG A 159     -71.865   0.156  -5.847  1.00 35.64           H  
ATOM   2346  HG3 ARG A 159     -70.605  -1.086  -5.894  1.00 35.64           H  
ATOM   2347  CD  ARG A 159     -71.204  -0.519  -3.918  1.00 35.64           C  
ATOM   2348  HD2 ARG A 159     -71.509   0.391  -3.402  1.00 35.64           H  
ATOM   2349  HD3 ARG A 159     -70.281  -0.888  -3.469  1.00 35.64           H  
ATOM   2350  NE  ARG A 159     -72.267  -1.539  -3.792  1.00 35.64           N  
ATOM   2351  HE  ARG A 159     -72.705  -1.848  -4.648  1.00 35.64           H  
ATOM   2352  NH1 ARG A 159     -72.274  -1.685  -1.501  1.00 35.64           N  
ATOM   2353 HH11 ARG A 159     -71.551  -0.980  -1.460  1.00 35.64           H  
ATOM   2354 HH12 ARG A 159     -72.682  -2.035  -0.646  1.00 35.64           H  
ATOM   2355  NH2 ARG A 159     -73.724  -2.899  -2.681  1.00 35.64           N  
ATOM   2356 HH21 ARG A 159     -74.163  -3.162  -3.552  1.00 35.64           H  
ATOM   2357 HH22 ARG A 159     -74.107  -3.241  -1.812  1.00 35.64           H  
ATOM   2358  CZ  ARG A 159     -72.747  -2.035  -2.664  1.00 35.64           C  
ATOM   2359  N   LYS A 160     -70.991   2.634  -8.294  1.00 30.77           N  
ATOM   2360  H   LYS A 160     -71.528   1.779  -8.332  1.00 30.77           H  
ATOM   2361  CA  LYS A 160     -71.653   3.797  -8.906  1.00 30.77           C  
ATOM   2362  HA  LYS A 160     -70.942   4.411  -9.460  1.00 30.77           H  
ATOM   2363  C   LYS A 160     -72.364   4.666  -7.857  1.00 30.77           C  
ATOM   2364  CB  LYS A 160     -72.777   3.264  -9.822  1.00 30.77           C  
ATOM   2365  HB2 LYS A 160     -73.395   2.581  -9.239  1.00 30.77           H  
ATOM   2366  HB3 LYS A 160     -73.414   4.104 -10.098  1.00 30.77           H  
ATOM   2367  O   LYS A 160     -72.906   4.082  -6.927  1.00 30.77           O  
ATOM   2368  CG  LYS A 160     -72.369   2.566 -11.128  1.00 30.77           C  
ATOM   2369  HG2 LYS A 160     -71.635   1.785 -10.927  1.00 30.77           H  
ATOM   2370  HG3 LYS A 160     -71.933   3.303 -11.802  1.00 30.77           H  
ATOM   2371  CD  LYS A 160     -73.621   1.939 -11.772  1.00 30.77           C  
ATOM   2372  HD2 LYS A 160     -74.421   2.679 -11.773  1.00 30.77           H  
ATOM   2373  HD3 LYS A 160     -73.941   1.089 -11.169  1.00 30.77           H  
ATOM   2374  CE  LYS A 160     -73.378   1.489 -13.218  1.00 30.77           C  
ATOM   2375  HE2 LYS A 160     -73.061   2.356 -13.798  1.00 30.77           H  
ATOM   2376  HE3 LYS A 160     -72.565   0.763 -13.230  1.00 30.77           H  
ATOM   2377  NZ  LYS A 160     -74.604   0.901 -13.818  1.00 30.77           N  
ATOM   2378  HZ1 LYS A 160     -75.356   1.575 -13.809  1.00 30.77           H  
ATOM   2379  HZ2 LYS A 160     -74.447   0.636 -14.780  1.00 30.77           H  
ATOM   2380  HZ3 LYS A 160     -74.912   0.088 -13.304  1.00 30.77           H  
ATOM   2381  N   GLN A 161     -72.448   5.979  -8.113  1.00 34.66           N  
ATOM   2382  H   GLN A 161     -71.682   6.358  -8.652  1.00 34.66           H  
ATOM   2383  CA  GLN A 161     -73.643   6.869  -8.117  1.00 34.66           C  
ATOM   2384  HA  GLN A 161     -74.084   6.831  -9.113  1.00 34.66           H  
ATOM   2385  C   GLN A 161     -73.192   8.335  -7.925  1.00 34.66           C  
ATOM   2386  CB  GLN A 161     -74.736   6.466  -7.103  1.00 34.66           C  
ATOM   2387  HB2 GLN A 161     -74.309   5.993  -6.219  1.00 34.66           H  
ATOM   2388  HB3 GLN A 161     -75.269   7.352  -6.759  1.00 34.66           H  
ATOM   2389  O   GLN A 161     -72.406   8.605  -7.028  1.00 34.66           O  
ATOM   2390  CG  GLN A 161     -75.749   5.547  -7.806  1.00 34.66           C  
ATOM   2391  HG2 GLN A 161     -76.138   6.055  -8.688  1.00 34.66           H  
ATOM   2392  HG3 GLN A 161     -75.253   4.635  -8.139  1.00 34.66           H  
ATOM   2393  CD  GLN A 161     -76.922   5.142  -6.926  1.00 34.66           C  
ATOM   2394  NE2 GLN A 161     -78.131   5.300  -7.402  1.00 34.66           N  
ATOM   2395 HE21 GLN A 161     -78.875   5.128  -6.740  1.00 34.66           H  
ATOM   2396 HE22 GLN A 161     -78.256   6.044  -8.074  1.00 34.66           H  
ATOM   2397  OE1 GLN A 161     -76.772   4.627  -5.832  1.00 34.66           O  
ATOM   2398  N   GLU A 162     -73.392   9.196  -8.938  1.00 34.07           N  
ATOM   2399  H   GLU A 162     -72.503   9.633  -9.133  1.00 34.07           H  
ATOM   2400  CA  GLU A 162     -74.426  10.269  -9.009  1.00 34.07           C  
ATOM   2401  HA  GLU A 162     -74.420  10.655 -10.028  1.00 34.07           H  
ATOM   2402  C   GLU A 162     -74.054  11.481  -8.120  1.00 34.07           C  
ATOM   2403  CB  GLU A 162     -75.848   9.719  -8.766  1.00 34.07           C  
ATOM   2404  HB2 GLU A 162     -75.850   9.085  -7.880  1.00 34.07           H  
ATOM   2405  HB3 GLU A 162     -76.519  10.553  -8.558  1.00 34.07           H  
ATOM   2406  O   GLU A 162     -73.785  11.310  -6.944  1.00 34.07           O  
ATOM   2407  CG  GLU A 162     -76.368   8.943  -9.990  1.00 34.07           C  
ATOM   2408  HG2 GLU A 162     -76.416   9.635 -10.832  1.00 34.07           H  
ATOM   2409  HG3 GLU A 162     -75.644   8.169 -10.247  1.00 34.07           H  
ATOM   2410  CD  GLU A 162     -77.741   8.273  -9.803  1.00 34.07           C  
ATOM   2411  OE1 GLU A 162     -78.364   7.979 -10.845  1.00 34.07           O  
ATOM   2412  OE2 GLU A 162     -78.093   7.920  -8.656  1.00 34.07           O  
ATOM   2413  N   HIS A 163     -73.922  12.730  -8.593  1.00 36.91           N  
ATOM   2414  H   HIS A 163     -73.320  13.287  -8.003  1.00 36.91           H  
ATOM   2415  CA  HIS A 163     -74.958  13.571  -9.207  1.00 36.91           C  
ATOM   2416  HA  HIS A 163     -75.441  13.040 -10.027  1.00 36.91           H  
ATOM   2417  C   HIS A 163     -74.353  14.920  -9.712  1.00 36.91           C  
ATOM   2418  CB  HIS A 163     -75.978  13.877  -8.080  1.00 36.91           C  
ATOM   2419  HB2 HIS A 163     -75.882  13.156  -7.268  1.00 36.91           H  
ATOM   2420  HB3 HIS A 163     -75.752  14.847  -7.638  1.00 36.91           H  
ATOM   2421  O   HIS A 163     -73.463  15.444  -9.053  1.00 36.91           O  
ATOM   2422  CG  HIS A 163     -77.432  13.843  -8.461  1.00 36.91           C  
ATOM   2423  CD2 HIS A 163     -78.105  12.831  -9.094  1.00 36.91           C  
ATOM   2424  HD2 HIS A 163     -77.682  11.932  -9.519  1.00 36.91           H  
ATOM   2425  ND1 HIS A 163     -78.373  14.763  -8.066  1.00 36.91           N  
ATOM   2426  HD1 HIS A 163     -78.203  15.573  -7.487  1.00 36.91           H  
ATOM   2427  CE1 HIS A 163     -79.579  14.319  -8.453  1.00 36.91           C  
ATOM   2428  HE1 HIS A 163     -80.520  14.810  -8.253  1.00 36.91           H  
ATOM   2429  NE2 HIS A 163     -79.461  13.153  -9.097  1.00 36.91           N  
ATOM   2430  N   SER A 164     -74.865  15.435 -10.850  1.00 36.20           N  
ATOM   2431  H   SER A 164     -75.449  14.775 -11.345  1.00 36.20           H  
ATOM   2432  CA  SER A 164     -75.138  16.842 -11.293  1.00 36.20           C  
ATOM   2433  HA  SER A 164     -75.081  16.833 -12.382  1.00 36.20           H  
ATOM   2434  C   SER A 164     -74.237  18.028 -10.836  1.00 36.20           C  
ATOM   2435  CB  SER A 164     -76.598  17.130 -10.910  1.00 36.20           C  
ATOM   2436  HB2 SER A 164     -76.642  17.918 -10.158  1.00 36.20           H  
ATOM   2437  HB3 SER A 164     -77.065  16.240 -10.488  1.00 36.20           H  
ATOM   2438  O   SER A 164     -73.881  18.107  -9.675  1.00 36.20           O  
ATOM   2439  OG  SER A 164     -77.333  17.513 -12.051  1.00 36.20           O  
ATOM   2440  HG  SER A 164     -78.229  17.719 -11.774  1.00 36.20           H  
ATOM   2441  N   MET A 165     -73.915  19.088 -11.605  1.00 35.91           N  
ATOM   2442  H   MET A 165     -73.212  19.666 -11.167  1.00 35.91           H  
ATOM   2443  CA  MET A 165     -74.716  19.828 -12.596  1.00 35.91           C  
ATOM   2444  HA  MET A 165     -75.175  19.128 -13.293  1.00 35.91           H  
ATOM   2445  C   MET A 165     -73.849  20.878 -13.362  1.00 35.91           C  
ATOM   2446  CB  MET A 165     -75.817  20.576 -11.804  1.00 35.91           C  
ATOM   2447  HB2 MET A 165     -76.085  19.988 -10.926  1.00 35.91           H  
ATOM   2448  HB3 MET A 165     -75.435  21.526 -11.429  1.00 35.91           H  
ATOM   2449  O   MET A 165     -73.126  21.649 -12.745  1.00 35.91           O  
ATOM   2450  CG  MET A 165     -77.124  20.823 -12.558  1.00 35.91           C  
ATOM   2451  HG2 MET A 165     -77.423  19.904 -13.062  1.00 35.91           H  
ATOM   2452  HG3 MET A 165     -76.976  21.602 -13.306  1.00 35.91           H  
ATOM   2453  SD  MET A 165     -78.448  21.323 -11.418  1.00 35.91           S  
ATOM   2454  CE  MET A 165     -79.919  20.935 -12.396  1.00 35.91           C  
ATOM   2455  HE1 MET A 165     -79.933  19.871 -12.633  1.00 35.91           H  
ATOM   2456  HE2 MET A 165     -79.904  21.514 -13.318  1.00 35.91           H  
ATOM   2457  HE3 MET A 165     -80.811  21.191 -11.824  1.00 35.91           H  
ATOM   2458  N   LEU A 166     -73.934  20.836 -14.702  1.00 37.13           N  
ATOM   2459  H   LEU A 166     -74.355  19.973 -15.014  1.00 37.13           H  
ATOM   2460  CA  LEU A 166     -73.928  21.863 -15.782  1.00 37.13           C  
ATOM   2461  HA  LEU A 166     -73.356  21.441 -16.608  1.00 37.13           H  
ATOM   2462  C   LEU A 166     -73.365  23.301 -15.580  1.00 37.13           C  
ATOM   2463  CB  LEU A 166     -75.405  21.991 -16.229  1.00 37.13           C  
ATOM   2464  HB2 LEU A 166     -75.482  22.738 -17.019  1.00 37.13           H  
ATOM   2465  HB3 LEU A 166     -75.973  22.368 -15.379  1.00 37.13           H  
ATOM   2466  O   LEU A 166     -73.711  23.963 -14.611  1.00 37.13           O  
ATOM   2467  CG  LEU A 166     -76.067  20.687 -16.726  1.00 37.13           C  
ATOM   2468  HG  LEU A 166     -75.844  19.861 -16.051  1.00 37.13           H  
ATOM   2469  CD1 LEU A 166     -77.585  20.839 -16.762  1.00 37.13           C  
ATOM   2470 HD11 LEU A 166     -77.867  21.639 -17.447  1.00 37.13           H  
ATOM   2471 HD12 LEU A 166     -78.047  19.909 -17.094  1.00 37.13           H  
ATOM   2472 HD13 LEU A 166     -77.956  21.080 -15.766  1.00 37.13           H  
ATOM   2473  CD2 LEU A 166     -75.580  20.313 -18.128  1.00 37.13           C  
ATOM   2474 HD21 LEU A 166     -74.500  20.168 -18.129  1.00 37.13           H  
ATOM   2475 HD22 LEU A 166     -76.056  19.384 -18.441  1.00 37.13           H  
ATOM   2476 HD23 LEU A 166     -75.843  21.096 -18.839  1.00 37.13           H  
ATOM   2477  N   LEU A 167     -72.679  23.849 -16.614  1.00 37.64           N  
ATOM   2478  H   LEU A 167     -71.996  23.240 -17.042  1.00 37.64           H  
ATOM   2479  CA  LEU A 167     -73.194  24.891 -17.552  1.00 37.64           C  
ATOM   2480  HA  LEU A 167     -74.070  24.467 -18.043  1.00 37.64           H  
ATOM   2481  C   LEU A 167     -72.171  25.283 -18.682  1.00 37.64           C  
ATOM   2482  CB  LEU A 167     -73.652  26.172 -16.799  1.00 37.64           C  
ATOM   2483  HB2 LEU A 167     -73.565  27.028 -17.469  1.00 37.64           H  
ATOM   2484  HB3 LEU A 167     -72.938  26.346 -15.994  1.00 37.64           H  
ATOM   2485  O   LEU A 167     -71.078  25.746 -18.388  1.00 37.64           O  
ATOM   2486  CG  LEU A 167     -75.093  26.183 -16.210  1.00 37.64           C  
ATOM   2487  HG  LEU A 167     -75.346  25.214 -15.781  1.00 37.64           H  
ATOM   2488  CD1 LEU A 167     -75.192  27.225 -15.099  1.00 37.64           C  
ATOM   2489 HD11 LEU A 167     -74.995  28.221 -15.494  1.00 37.64           H  
ATOM   2490 HD12 LEU A 167     -76.181  27.199 -14.641  1.00 37.64           H  
ATOM   2491 HD13 LEU A 167     -74.461  26.993 -14.325  1.00 37.64           H  
ATOM   2492  CD2 LEU A 167     -76.203  26.499 -17.216  1.00 37.64           C  
ATOM   2493 HD21 LEU A 167     -75.885  27.275 -17.912  1.00 37.64           H  
ATOM   2494 HD22 LEU A 167     -77.094  26.849 -16.695  1.00 37.64           H  
ATOM   2495 HD23 LEU A 167     -76.490  25.581 -17.729  1.00 37.64           H  
ATOM   2496  N   PHE A 168     -72.582  25.053 -19.951  1.00 37.14           N  
ATOM   2497  H   PHE A 168     -73.403  24.465 -19.972  1.00 37.14           H  
ATOM   2498  CA  PHE A 168     -72.439  25.775 -21.258  1.00 37.14           C  
ATOM   2499  HA  PHE A 168     -72.445  25.005 -22.030  1.00 37.14           H  
ATOM   2500  C   PHE A 168     -71.210  26.674 -21.599  1.00 37.14           C  
ATOM   2501  CB  PHE A 168     -73.733  26.591 -21.437  1.00 37.14           C  
ATOM   2502  HB2 PHE A 168     -73.815  27.306 -20.619  1.00 37.14           H  
ATOM   2503  HB3 PHE A 168     -73.661  27.170 -22.359  1.00 37.14           H  
ATOM   2504  O   PHE A 168     -70.743  27.420 -20.758  1.00 37.14           O  
ATOM   2505  CG  PHE A 168     -75.001  25.751 -21.496  1.00 37.14           C  
ATOM   2506  CD1 PHE A 168     -75.564  25.388 -22.731  1.00 37.14           C  
ATOM   2507  HD1 PHE A 168     -75.109  25.721 -23.652  1.00 37.14           H  
ATOM   2508  CD2 PHE A 168     -75.619  25.319 -20.314  1.00 37.14           C  
ATOM   2509  HD2 PHE A 168     -75.187  25.636 -19.376  1.00 37.14           H  
ATOM   2510  CE1 PHE A 168     -76.728  24.598 -22.772  1.00 37.14           C  
ATOM   2511  HE1 PHE A 168     -77.166  24.333 -23.723  1.00 37.14           H  
ATOM   2512  CE2 PHE A 168     -76.773  24.515 -20.344  1.00 37.14           C  
ATOM   2513  HE2 PHE A 168     -77.245  24.192 -19.428  1.00 37.14           H  
ATOM   2514  CZ  PHE A 168     -77.330  24.156 -21.581  1.00 37.14           C  
ATOM   2515  HZ  PHE A 168     -78.226  23.555 -21.618  1.00 37.14           H  
ATOM   2516  N   GLY A 169     -70.697  26.775 -22.845  1.00 35.99           N  
ATOM   2517  H   GLY A 169     -69.923  27.423 -22.888  1.00 35.99           H  
ATOM   2518  CA  GLY A 169     -71.115  26.253 -24.162  1.00 35.99           C  
ATOM   2519  HA2 GLY A 169     -72.153  26.531 -24.345  1.00 35.99           H  
ATOM   2520  HA3 GLY A 169     -71.050  25.165 -24.143  1.00 35.99           H  
ATOM   2521  C   GLY A 169     -70.261  26.774 -25.359  1.00 35.99           C  
ATOM   2522  O   GLY A 169     -69.528  27.740 -25.196  1.00 35.99           O  
ATOM   2523  N   GLY A 170     -70.407  26.106 -26.528  1.00 34.45           N  
ATOM   2524  H   GLY A 170     -70.959  25.265 -26.438  1.00 34.45           H  
ATOM   2525  CA  GLY A 170     -70.188  26.517 -27.955  1.00 34.45           C  
ATOM   2526  HA2 GLY A 170     -70.465  25.675 -28.590  1.00 34.45           H  
ATOM   2527  HA3 GLY A 170     -70.890  27.321 -28.172  1.00 34.45           H  
ATOM   2528  C   GLY A 170     -68.802  27.022 -28.433  1.00 34.45           C  
ATOM   2529  O   GLY A 170     -68.202  27.846 -27.770  1.00 34.45           O  
ATOM   2530  N   GLY A 171     -68.203  26.700 -29.593  1.00 34.59           N  
ATOM   2531  H   GLY A 171     -67.328  27.199 -29.664  1.00 34.59           H  
ATOM   2532  CA  GLY A 171     -68.515  25.983 -30.846  1.00 34.59           C  
ATOM   2533  HA2 GLY A 171     -69.438  26.367 -31.278  1.00 34.59           H  
ATOM   2534  HA3 GLY A 171     -68.616  24.917 -30.639  1.00 34.59           H  
ATOM   2535  C   GLY A 171     -67.338  26.213 -31.858  1.00 34.59           C  
ATOM   2536  O   GLY A 171     -66.497  27.067 -31.581  1.00 34.59           O  
ATOM   2537  N   PRO A 172     -67.207  25.477 -32.991  1.00 42.27           N  
ATOM   2538  CA  PRO A 172     -65.927  25.289 -33.716  1.00 42.27           C  
ATOM   2539  HA  PRO A 172     -65.085  25.601 -33.097  1.00 42.27           H  
ATOM   2540  C   PRO A 172     -65.817  25.988 -35.095  1.00 42.27           C  
ATOM   2541  CB  PRO A 172     -65.883  23.769 -33.907  1.00 42.27           C  
ATOM   2542  HB2 PRO A 172     -65.209  23.466 -34.708  1.00 42.27           H  
ATOM   2543  HB3 PRO A 172     -65.594  23.292 -32.971  1.00 42.27           H  
ATOM   2544  O   PRO A 172     -66.844  26.299 -35.696  1.00 42.27           O  
ATOM   2545  CG  PRO A 172     -67.343  23.429 -34.228  1.00 42.27           C  
ATOM   2546  HG2 PRO A 172     -67.590  22.414 -33.917  1.00 42.27           H  
ATOM   2547  HG3 PRO A 172     -67.523  23.551 -35.296  1.00 42.27           H  
ATOM   2548  CD  PRO A 172     -68.156  24.470 -33.451  1.00 42.27           C  
ATOM   2549  HD2 PRO A 172     -68.643  23.979 -32.608  1.00 42.27           H  
ATOM   2550  HD3 PRO A 172     -68.905  24.924 -34.100  1.00 42.27           H  
ATOM   2551  N   ARG A 173     -64.590  26.135 -35.650  1.00 37.14           N  
ATOM   2552  H   ARG A 173     -63.797  26.035 -35.032  1.00 37.14           H  
ATOM   2553  CA  ARG A 173     -64.265  26.148 -37.108  1.00 37.14           C  
ATOM   2554  HA  ARG A 173     -64.633  25.207 -37.516  1.00 37.14           H  
ATOM   2555  C   ARG A 173     -62.748  26.155 -37.403  1.00 37.14           C  
ATOM   2556  CB  ARG A 173     -64.969  27.309 -37.845  1.00 37.14           C  
ATOM   2557  HB2 ARG A 173     -65.317  28.047 -37.122  1.00 37.14           H  
ATOM   2558  HB3 ARG A 173     -64.274  27.812 -38.517  1.00 37.14           H  
ATOM   2559  O   ARG A 173     -61.948  26.590 -36.587  1.00 37.14           O  
ATOM   2560  CG  ARG A 173     -66.156  26.779 -38.672  1.00 37.14           C  
ATOM   2561  HG2 ARG A 173     -65.771  26.244 -39.540  1.00 37.14           H  
ATOM   2562  HG3 ARG A 173     -66.750  26.076 -38.089  1.00 37.14           H  
ATOM   2563  CD  ARG A 173     -67.068  27.910 -39.150  1.00 37.14           C  
ATOM   2564  HD2 ARG A 173     -67.344  28.522 -38.291  1.00 37.14           H  
ATOM   2565  HD3 ARG A 173     -66.513  28.525 -39.858  1.00 37.14           H  
ATOM   2566  NE  ARG A 173     -68.297  27.375 -39.771  1.00 37.14           N  
ATOM   2567  HE  ARG A 173     -68.564  26.440 -39.498  1.00 37.14           H  
ATOM   2568  NH1 ARG A 173     -68.889  29.253 -40.952  1.00 37.14           N  
ATOM   2569 HH11 ARG A 173     -69.530  29.742 -41.561  1.00 37.14           H  
ATOM   2570 HH12 ARG A 173     -68.063  29.720 -40.606  1.00 37.14           H  
ATOM   2571  NH2 ARG A 173     -70.202  27.451 -41.019  1.00 37.14           N  
ATOM   2572 HH21 ARG A 173     -70.825  27.956 -41.633  1.00 37.14           H  
ATOM   2573 HH22 ARG A 173     -70.423  26.503 -40.751  1.00 37.14           H  
ATOM   2574  CZ  ARG A 173     -69.119  28.026 -40.575  1.00 37.14           C  
ATOM   2575  N   ALA A 174     -62.403  25.611 -38.570  1.00 32.49           N  
ATOM   2576  H   ALA A 174     -63.165  25.412 -39.202  1.00 32.49           H  
ATOM   2577  CA  ALA A 174     -61.093  25.142 -39.033  1.00 32.49           C  
ATOM   2578  HA  ALA A 174     -60.567  24.675 -38.200  1.00 32.49           H  
ATOM   2579  C   ALA A 174     -60.165  26.206 -39.661  1.00 32.49           C  
ATOM   2580  CB  ALA A 174     -61.418  24.081 -40.095  1.00 32.49           C  
ATOM   2581  HB1 ALA A 174     -61.934  24.538 -40.940  1.00 32.49           H  
ATOM   2582  HB2 ALA A 174     -62.041  23.297 -39.665  1.00 32.49           H  
ATOM   2583  HB3 ALA A 174     -60.494  23.627 -40.453  1.00 32.49           H  
ATOM   2584  O   ALA A 174     -60.658  27.179 -40.225  1.00 32.49           O  
ATOM   2585  N   ALA A 175     -58.850  25.931 -39.688  1.00 39.71           N  
ATOM   2586  H   ALA A 175     -58.502  25.204 -39.079  1.00 39.71           H  
ATOM   2587  CA  ALA A 175     -57.918  26.360 -40.744  1.00 39.71           C  
ATOM   2588  HA  ALA A 175     -58.415  26.222 -41.704  1.00 39.71           H  
ATOM   2589  C   ALA A 175     -56.627  25.506 -40.740  1.00 39.71           C  
ATOM   2590  CB  ALA A 175     -57.578  27.849 -40.615  1.00 39.71           C  
ATOM   2591  HB1 ALA A 175     -58.478  28.458 -40.707  1.00 39.71           H  
ATOM   2592  HB2 ALA A 175     -57.116  28.040 -39.646  1.00 39.71           H  
ATOM   2593  HB3 ALA A 175     -56.880  28.137 -41.400  1.00 39.71           H  
ATOM   2594  O   ALA A 175     -56.017  25.270 -39.702  1.00 39.71           O  
ATOM   2595  N   VAL A 176     -56.254  25.040 -41.932  1.00 32.26           N  
ATOM   2596  H   VAL A 176     -56.800  25.379 -42.711  1.00 32.26           H  
ATOM   2597  CA  VAL A 176     -55.060  24.270 -42.332  1.00 32.26           C  
ATOM   2598  HA  VAL A 176     -54.740  23.588 -41.545  1.00 32.26           H  
ATOM   2599  C   VAL A 176     -53.932  25.239 -42.700  1.00 32.26           C  
ATOM   2600  CB  VAL A 176     -55.456  23.497 -43.621  1.00 32.26           C  
ATOM   2601  HB  VAL A 176     -55.924  24.200 -44.311  1.00 32.26           H  
ATOM   2602  O   VAL A 176     -54.262  26.164 -43.425  1.00 32.26           O  
ATOM   2603  CG1 VAL A 176     -54.284  22.859 -44.376  1.00 32.26           C  
ATOM   2604 HG11 VAL A 176     -53.724  22.201 -43.712  1.00 32.26           H  
ATOM   2605 HG12 VAL A 176     -53.623  23.630 -44.773  1.00 32.26           H  
ATOM   2606 HG13 VAL A 176     -54.657  22.280 -45.221  1.00 32.26           H  
ATOM   2607  CG2 VAL A 176     -56.492  22.404 -43.329  1.00 32.26           C  
ATOM   2608 HG21 VAL A 176     -57.383  22.833 -42.871  1.00 32.26           H  
ATOM   2609 HG22 VAL A 176     -56.066  21.659 -42.657  1.00 32.26           H  
ATOM   2610 HG23 VAL A 176     -56.788  21.918 -44.259  1.00 32.26           H  
ATOM   2611  N   VAL A 177     -52.656  24.995 -42.330  1.00 37.41           N  
ATOM   2612  H   VAL A 177     -52.518  24.341 -41.572  1.00 37.41           H  
ATOM   2613  CA  VAL A 177     -51.427  25.326 -43.116  1.00 37.41           C  
ATOM   2614  HA  VAL A 177     -51.602  25.011 -44.145  1.00 37.41           H  
ATOM   2615  C   VAL A 177     -50.191  24.535 -42.593  1.00 37.41           C  
ATOM   2616  CB  VAL A 177     -51.090  26.853 -43.176  1.00 37.41           C  
ATOM   2617  HB  VAL A 177     -51.109  27.261 -42.165  1.00 37.41           H  
ATOM   2618  O   VAL A 177     -49.767  24.731 -41.461  1.00 37.41           O  
ATOM   2619  CG1 VAL A 177     -49.702  27.147 -43.770  1.00 37.41           C  
ATOM   2620 HG11 VAL A 177     -49.646  26.825 -44.810  1.00 37.41           H  
ATOM   2621 HG12 VAL A 177     -49.499  28.217 -43.725  1.00 37.41           H  
ATOM   2622 HG13 VAL A 177     -48.919  26.676 -43.176  1.00 37.41           H  
ATOM   2623  CG2 VAL A 177     -52.027  27.693 -44.067  1.00 37.41           C  
ATOM   2624 HG21 VAL A 177     -51.537  28.593 -44.440  1.00 37.41           H  
ATOM   2625 HG22 VAL A 177     -52.870  28.051 -43.477  1.00 37.41           H  
ATOM   2626 HG23 VAL A 177     -52.371  27.111 -44.923  1.00 37.41           H  
ATOM   2627  N   VAL A 178     -49.662  23.638 -43.451  1.00 36.97           N  
ATOM   2628  H   VAL A 178     -50.302  23.398 -44.194  1.00 36.97           H  
ATOM   2629  CA  VAL A 178     -48.246  23.368 -43.867  1.00 36.97           C  
ATOM   2630  HA  VAL A 178     -48.239  22.367 -44.300  1.00 36.97           H  
ATOM   2631  C   VAL A 178     -47.140  23.350 -42.780  1.00 36.97           C  
ATOM   2632  CB  VAL A 178     -47.899  24.342 -45.020  1.00 36.97           C  
ATOM   2633  HB  VAL A 178     -47.785  25.348 -44.616  1.00 36.97           H  
ATOM   2634  O   VAL A 178     -46.783  24.382 -42.232  1.00 36.97           O  
ATOM   2635  CG1 VAL A 178     -46.603  23.995 -45.753  1.00 36.97           C  
ATOM   2636 HG11 VAL A 178     -46.702  23.044 -46.276  1.00 36.97           H  
ATOM   2637 HG12 VAL A 178     -45.772  23.953 -45.048  1.00 36.97           H  
ATOM   2638 HG13 VAL A 178     -46.375  24.773 -46.482  1.00 36.97           H  
ATOM   2639  CG2 VAL A 178     -48.996  24.368 -46.107  1.00 36.97           C  
ATOM   2640 HG21 VAL A 178     -49.936  24.768 -45.726  1.00 36.97           H  
ATOM   2641 HG22 VAL A 178     -49.161  23.363 -46.496  1.00 36.97           H  
ATOM   2642 HG23 VAL A 178     -48.681  25.014 -46.927  1.00 36.97           H  
ATOM   2643  N   SER A 179     -46.637  22.181 -42.349  1.00 32.89           N  
ATOM   2644  H   SER A 179     -46.606  22.217 -41.340  1.00 32.89           H  
ATOM   2645  CA  SER A 179     -45.490  21.376 -42.864  1.00 32.89           C  
ATOM   2646  HA  SER A 179     -45.446  20.513 -42.200  1.00 32.89           H  
ATOM   2647  C   SER A 179     -44.089  22.018 -42.788  1.00 32.89           C  
ATOM   2648  CB  SER A 179     -45.696  20.772 -44.261  1.00 32.89           C  
ATOM   2649  HB2 SER A 179     -45.827  21.573 -44.989  1.00 32.89           H  
ATOM   2650  HB3 SER A 179     -44.809  20.205 -44.543  1.00 32.89           H  
ATOM   2651  O   SER A 179     -43.748  22.890 -43.577  1.00 32.89           O  
ATOM   2652  OG  SER A 179     -46.816  19.908 -44.300  1.00 32.89           O  
ATOM   2653  HG  SER A 179     -46.578  19.060 -43.918  1.00 32.89           H  
ATOM   2654  N   GLY A 180     -43.233  21.449 -41.927  1.00 36.37           N  
ATOM   2655  H   GLY A 180     -43.606  20.800 -41.250  1.00 36.37           H  
ATOM   2656  CA  GLY A 180     -41.769  21.568 -41.940  1.00 36.37           C  
ATOM   2657  HA2 GLY A 180     -41.406  21.650 -42.964  1.00 36.37           H  
ATOM   2658  HA3 GLY A 180     -41.465  22.457 -41.388  1.00 36.37           H  
ATOM   2659  C   GLY A 180     -41.161  20.333 -41.263  1.00 36.37           C  
ATOM   2660  O   GLY A 180     -41.328  20.150 -40.061  1.00 36.37           O  
ATOM   2661  N   GLY A 181     -40.566  19.436 -42.055  1.00 30.29           N  
ATOM   2662  H   GLY A 181     -40.415  19.687 -43.021  1.00 30.29           H  
ATOM   2663  CA  GLY A 181     -40.032  18.144 -41.612  1.00 30.29           C  
ATOM   2664  HA2 GLY A 181     -40.076  17.431 -42.436  1.00 30.29           H  
ATOM   2665  HA3 GLY A 181     -40.654  17.759 -40.804  1.00 30.29           H  
ATOM   2666  C   GLY A 181     -38.583  18.210 -41.123  1.00 30.29           C  
ATOM   2667  O   GLY A 181     -37.796  19.028 -41.593  1.00 30.29           O  
ATOM   2668  N   VAL A 182     -38.234  17.298 -40.213  1.00 39.08           N  
ATOM   2669  H   VAL A 182     -38.947  16.661 -39.886  1.00 39.08           H  
ATOM   2670  CA  VAL A 182     -36.859  16.959 -39.817  1.00 39.08           C  
ATOM   2671  HA  VAL A 182     -36.163  17.612 -40.345  1.00 39.08           H  
ATOM   2672  C   VAL A 182     -36.624  15.494 -40.211  1.00 39.08           C  
ATOM   2673  CB  VAL A 182     -36.634  17.163 -38.305  1.00 39.08           C  
ATOM   2674  HB  VAL A 182     -37.338  16.544 -37.750  1.00 39.08           H  
ATOM   2675  O   VAL A 182     -37.466  14.660 -39.872  1.00 39.08           O  
ATOM   2676  CG1 VAL A 182     -35.209  16.779 -37.883  1.00 39.08           C  
ATOM   2677 HG11 VAL A 182     -34.478  17.370 -38.436  1.00 39.08           H  
ATOM   2678 HG12 VAL A 182     -35.079  16.960 -36.816  1.00 39.08           H  
ATOM   2679 HG13 VAL A 182     -35.029  15.720 -38.066  1.00 39.08           H  
ATOM   2680  CG2 VAL A 182     -36.860  18.628 -37.906  1.00 39.08           C  
ATOM   2681 HG21 VAL A 182     -36.673  18.755 -36.840  1.00 39.08           H  
ATOM   2682 HG22 VAL A 182     -37.891  18.919 -38.109  1.00 39.08           H  
ATOM   2683 HG23 VAL A 182     -36.190  19.278 -38.469  1.00 39.08           H  
ATOM   2684  N   PRO A 183     -35.545  15.160 -40.942  1.00 34.05           N  
ATOM   2685  CA  PRO A 183     -35.300  13.800 -41.409  1.00 34.05           C  
ATOM   2686  HA  PRO A 183     -36.247  13.306 -41.629  1.00 34.05           H  
ATOM   2687  C   PRO A 183     -34.534  12.947 -40.380  1.00 34.05           C  
ATOM   2688  CB  PRO A 183     -34.534  13.974 -42.724  1.00 34.05           C  
ATOM   2689  HB2 PRO A 183     -35.244  14.137 -43.534  1.00 34.05           H  
ATOM   2690  HB3 PRO A 183     -33.895  13.119 -42.945  1.00 34.05           H  
ATOM   2691  O   PRO A 183     -33.498  13.358 -39.861  1.00 34.05           O  
ATOM   2692  CG  PRO A 183     -33.725  15.252 -42.496  1.00 34.05           C  
ATOM   2693  HG2 PRO A 183     -32.788  15.002 -41.999  1.00 34.05           H  
ATOM   2694  HG3 PRO A 183     -33.529  15.778 -43.430  1.00 34.05           H  
ATOM   2695  CD  PRO A 183     -34.593  16.082 -41.550  1.00 34.05           C  
ATOM   2696  HD2 PRO A 183     -33.973  16.560 -40.792  1.00 34.05           H  
ATOM   2697  HD3 PRO A 183     -35.130  16.834 -42.128  1.00 34.05           H  
ATOM   2698  N   GLU A 184     -35.028  11.728 -40.150  1.00 27.66           N  
ATOM   2699  H   GLU A 184     -35.921  11.509 -40.568  1.00 27.66           H  
ATOM   2700  CA  GLU A 184     -34.257  10.564 -39.689  1.00 27.66           C  
ATOM   2701  HA  GLU A 184     -33.689  10.824 -38.796  1.00 27.66           H  
ATOM   2702  C   GLU A 184     -33.277  10.116 -40.791  1.00 27.66           C  
ATOM   2703  CB  GLU A 184     -35.216   9.391 -39.379  1.00 27.66           C  
ATOM   2704  HB2 GLU A 184     -34.765   8.462 -39.728  1.00 27.66           H  
ATOM   2705  HB3 GLU A 184     -36.141   9.531 -39.937  1.00 27.66           H  
ATOM   2706  O   GLU A 184     -33.646  10.043 -41.964  1.00 27.66           O  
ATOM   2707  CG  GLU A 184     -35.530   9.204 -37.888  1.00 27.66           C  
ATOM   2708  HG2 GLU A 184     -34.592   9.022 -37.363  1.00 27.66           H  
ATOM   2709  HG3 GLU A 184     -35.961  10.126 -37.498  1.00 27.66           H  
ATOM   2710  CD  GLU A 184     -36.505   8.035 -37.637  1.00 27.66           C  
ATOM   2711  OE1 GLU A 184     -36.324   7.336 -36.614  1.00 27.66           O  
ATOM   2712  OE2 GLU A 184     -37.427   7.846 -38.462  1.00 27.66           O  
ATOM   2713  N   ALA A 185     -32.038   9.781 -40.422  1.00 33.25           N  
ATOM   2714  H   ALA A 185     -31.784   9.865 -39.448  1.00 33.25           H  
ATOM   2715  CA  ALA A 185     -31.025   9.196 -41.305  1.00 33.25           C  
ATOM   2716  HA  ALA A 185     -31.519   8.529 -42.011  1.00 33.25           H  
ATOM   2717  C   ALA A 185     -30.018   8.365 -40.467  1.00 33.25           C  
ATOM   2718  CB  ALA A 185     -30.359  10.339 -42.092  1.00 33.25           C  
ATOM   2719  HB1 ALA A 185     -29.783   9.951 -42.932  1.00 33.25           H  
ATOM   2720  HB2 ALA A 185     -31.124  11.000 -42.501  1.00 33.25           H  
ATOM   2721  HB3 ALA A 185     -29.712  10.918 -41.432  1.00 33.25           H  
ATOM   2722  O   ALA A 185     -29.867   8.621 -39.273  1.00 33.25           O  
ATOM   2723  N   PRO A 186     -29.310   7.379 -41.046  1.00 30.91           N  
ATOM   2724  CA  PRO A 186     -29.842   6.035 -41.260  1.00 30.91           C  
ATOM   2725  HA  PRO A 186     -30.850   5.969 -40.850  1.00 30.91           H  
ATOM   2726  C   PRO A 186     -28.975   4.936 -40.616  1.00 30.91           C  
ATOM   2727  CB  PRO A 186     -29.903   5.849 -42.786  1.00 30.91           C  
ATOM   2728  HB2 PRO A 186     -30.931   5.953 -43.135  1.00 30.91           H  
ATOM   2729  HB3 PRO A 186     -29.510   4.877 -43.085  1.00 30.91           H  
ATOM   2730  O   PRO A 186     -27.765   5.063 -40.437  1.00 30.91           O  
ATOM   2731  CG  PRO A 186     -29.046   6.979 -43.366  1.00 30.91           C  
ATOM   2732  HG2 PRO A 186     -28.287   6.595 -44.048  1.00 30.91           H  
ATOM   2733  HG3 PRO A 186     -29.686   7.698 -43.877  1.00 30.91           H  
ATOM   2734  CD  PRO A 186     -28.403   7.629 -42.146  1.00 30.91           C  
ATOM   2735  HD2 PRO A 186     -27.452   7.139 -41.937  1.00 30.91           H  
ATOM   2736  HD3 PRO A 186     -28.211   8.690 -42.306  1.00 30.91           H  
ATOM   2737  N   ARG A 187     -29.619   3.801 -40.338  1.00 27.25           N  
ATOM   2738  H   ARG A 187     -30.603   3.782 -40.563  1.00 27.25           H  
ATOM   2739  CA  ARG A 187     -29.005   2.520 -39.974  1.00 27.25           C  
ATOM   2740  HA  ARG A 187     -28.247   2.693 -39.209  1.00 27.25           H  
ATOM   2741  C   ARG A 187     -28.338   1.919 -41.223  1.00 27.25           C  
ATOM   2742  CB  ARG A 187     -30.147   1.646 -39.416  1.00 27.25           C  
ATOM   2743  HB2 ARG A 187     -30.744   1.267 -40.246  1.00 27.25           H  
ATOM   2744  HB3 ARG A 187     -30.795   2.286 -38.817  1.00 27.25           H  
ATOM   2745  O   ARG A 187     -29.019   1.716 -42.223  1.00 27.25           O  
ATOM   2746  CG  ARG A 187     -29.733   0.476 -38.517  1.00 27.25           C  
ATOM   2747  HG2 ARG A 187     -29.166   0.854 -37.666  1.00 27.25           H  
ATOM   2748  HG3 ARG A 187     -29.123  -0.229 -39.081  1.00 27.25           H  
ATOM   2749  CD  ARG A 187     -31.017  -0.213 -38.025  1.00 27.25           C  
ATOM   2750  HD2 ARG A 187     -31.529  -0.644 -38.885  1.00 27.25           H  
ATOM   2751  HD3 ARG A 187     -31.663   0.540 -37.573  1.00 27.25           H  
ATOM   2752  NE  ARG A 187     -30.749  -1.273 -37.038  1.00 27.25           N  
ATOM   2753  HE  ARG A 187     -29.792  -1.588 -36.961  1.00 27.25           H  
ATOM   2754  NH1 ARG A 187     -32.936  -1.666 -36.451  1.00 27.25           N  
ATOM   2755 HH11 ARG A 187     -33.625  -2.205 -35.946  1.00 27.25           H  
ATOM   2756 HH12 ARG A 187     -33.223  -0.986 -37.141  1.00 27.25           H  
ATOM   2757  NH2 ARG A 187     -31.306  -2.858 -35.501  1.00 27.25           N  
ATOM   2758 HH21 ARG A 187     -32.011  -3.405 -35.026  1.00 27.25           H  
ATOM   2759 HH22 ARG A 187     -30.341  -3.154 -35.478  1.00 27.25           H  
ATOM   2760  CZ  ARG A 187     -31.662  -1.923 -36.335  1.00 27.25           C  
ATOM   2761  N   LEU A 188     -27.032   1.649 -41.164  1.00 33.94           N  
ATOM   2762  H   LEU A 188     -26.532   1.883 -40.318  1.00 33.94           H  
ATOM   2763  CA  LEU A 188     -26.271   0.952 -42.209  1.00 33.94           C  
ATOM   2764  HA  LEU A 188     -26.879   0.885 -43.111  1.00 33.94           H  
ATOM   2765  C   LEU A 188     -25.980  -0.488 -41.757  1.00 33.94           C  
ATOM   2766  CB  LEU A 188     -24.990   1.751 -42.559  1.00 33.94           C  
ATOM   2767  HB2 LEU A 188     -24.136   1.074 -42.591  1.00 33.94           H  
ATOM   2768  HB3 LEU A 188     -24.793   2.474 -41.767  1.00 33.94           H  
ATOM   2769  O   LEU A 188     -25.221  -0.711 -40.815  1.00 33.94           O  
ATOM   2770  CG  LEU A 188     -25.075   2.488 -43.911  1.00 33.94           C  
ATOM   2771  HG  LEU A 188     -26.055   2.955 -44.007  1.00 33.94           H  
ATOM   2772  CD1 LEU A 188     -24.015   3.589 -43.994  1.00 33.94           C  
ATOM   2773 HD11 LEU A 188     -24.092   4.100 -44.953  1.00 33.94           H  
ATOM   2774 HD12 LEU A 188     -23.021   3.154 -43.895  1.00 33.94           H  
ATOM   2775 HD13 LEU A 188     -24.176   4.312 -43.195  1.00 33.94           H  
ATOM   2776  CD2 LEU A 188     -24.853   1.533 -45.086  1.00 33.94           C  
ATOM   2777 HD21 LEU A 188     -23.870   1.067 -45.017  1.00 33.94           H  
ATOM   2778 HD22 LEU A 188     -25.605   0.744 -45.076  1.00 33.94           H  
ATOM   2779 HD23 LEU A 188     -24.931   2.074 -46.029  1.00 33.94           H  
ATOM   2780  N   GLU A 189     -26.631  -1.440 -42.422  1.00 24.13           N  
ATOM   2781  H   GLU A 189     -27.257  -1.124 -43.150  1.00 24.13           H  
ATOM   2782  CA  GLU A 189     -26.200  -2.837 -42.571  1.00 24.13           C  
ATOM   2783  HA  GLU A 189     -25.595  -3.137 -41.715  1.00 24.13           H  
ATOM   2784  C   GLU A 189     -25.328  -2.967 -43.842  1.00 24.13           C  
ATOM   2785  CB  GLU A 189     -27.441  -3.754 -42.666  1.00 24.13           C  
ATOM   2786  HB2 GLU A 189     -28.125  -3.345 -43.409  1.00 24.13           H  
ATOM   2787  HB3 GLU A 189     -27.126  -4.743 -43.001  1.00 24.13           H  
ATOM   2788  O   GLU A 189     -25.257  -2.017 -44.619  1.00 24.13           O  
ATOM   2789  CG  GLU A 189     -28.172  -3.935 -41.325  1.00 24.13           C  
ATOM   2790  HG2 GLU A 189     -27.461  -4.327 -40.598  1.00 24.13           H  
ATOM   2791  HG3 GLU A 189     -28.505  -2.960 -40.970  1.00 24.13           H  
ATOM   2792  CD  GLU A 189     -29.390  -4.875 -41.406  1.00 24.13           C  
ATOM   2793  OE1 GLU A 189     -29.804  -5.356 -40.324  1.00 24.13           O  
ATOM   2794  OE2 GLU A 189     -29.935  -5.059 -42.517  1.00 24.13           O  
ATOM   2795  N   LEU A 190     -24.759  -4.163 -44.072  1.00 30.43           N  
ATOM   2796  H   LEU A 190     -24.952  -4.862 -43.370  1.00 30.43           H  
ATOM   2797  CA  LEU A 190     -23.839  -4.606 -45.148  1.00 30.43           C  
ATOM   2798  HA  LEU A 190     -23.979  -5.684 -45.223  1.00 30.43           H  
ATOM   2799  C   LEU A 190     -22.343  -4.416 -44.806  1.00 30.43           C  
ATOM   2800  CB  LEU A 190     -24.219  -4.038 -46.542  1.00 30.43           C  
ATOM   2801  HB2 LEU A 190     -24.211  -2.948 -46.540  1.00 30.43           H  
ATOM   2802  HB3 LEU A 190     -23.409  -4.294 -47.225  1.00 30.43           H  
ATOM   2803  O   LEU A 190     -21.923  -3.327 -44.446  1.00 30.43           O  
ATOM   2804  CG  LEU A 190     -25.551  -4.569 -47.125  1.00 30.43           C  
ATOM   2805  HG  LEU A 190     -25.864  -5.460 -46.580  1.00 30.43           H  
ATOM   2806  CD1 LEU A 190     -26.685  -3.544 -47.077  1.00 30.43           C  
ATOM   2807 HD11 LEU A 190     -27.583  -3.948 -47.543  1.00 30.43           H  
ATOM   2808 HD12 LEU A 190     -26.927  -3.314 -46.040  1.00 30.43           H  
ATOM   2809 HD13 LEU A 190     -26.385  -2.627 -47.586  1.00 30.43           H  
ATOM   2810  CD2 LEU A 190     -25.399  -4.954 -48.599  1.00 30.43           C  
ATOM   2811 HD21 LEU A 190     -26.376  -5.160 -49.037  1.00 30.43           H  
ATOM   2812 HD22 LEU A 190     -24.812  -5.868 -48.691  1.00 30.43           H  
ATOM   2813 HD23 LEU A 190     -24.923  -4.145 -49.153  1.00 30.43           H  
ATOM   2814  N   MET A 191     -21.448  -5.408 -44.889  1.00 29.88           N  
ATOM   2815  H   MET A 191     -20.539  -5.133 -44.543  1.00 29.88           H  
ATOM   2816  CA  MET A 191     -21.439  -6.730 -45.534  1.00 29.88           C  
ATOM   2817  HA  MET A 191     -22.399  -7.236 -45.425  1.00 29.88           H  
ATOM   2818  C   MET A 191     -20.338  -7.599 -44.891  1.00 29.88           C  
ATOM   2819  CB  MET A 191     -21.070  -6.549 -47.025  1.00 29.88           C  
ATOM   2820  HB2 MET A 191     -20.594  -5.580 -47.167  1.00 29.88           H  
ATOM   2821  HB3 MET A 191     -20.347  -7.306 -47.329  1.00 29.88           H  
ATOM   2822  O   MET A 191     -19.262  -7.092 -44.578  1.00 29.88           O  
ATOM   2823  CG  MET A 191     -22.267  -6.664 -47.966  1.00 29.88           C  
ATOM   2824  HG2 MET A 191     -23.164  -6.379 -47.416  1.00 29.88           H  
ATOM   2825  HG3 MET A 191     -22.393  -7.708 -48.253  1.00 29.88           H  
ATOM   2826  SD  MET A 191     -22.136  -5.643 -49.467  1.00 29.88           S  
ATOM   2827  CE  MET A 191     -20.969  -6.634 -50.430  1.00 29.88           C  
ATOM   2828  HE1 MET A 191     -20.027  -6.726 -49.888  1.00 29.88           H  
ATOM   2829  HE2 MET A 191     -20.784  -6.150 -51.389  1.00 29.88           H  
ATOM   2830  HE3 MET A 191     -21.383  -7.628 -50.601  1.00 29.88           H  
ATOM   2831  N   GLU A 192     -20.591  -8.903 -44.753  1.00 30.15           N  
ATOM   2832  H   GLU A 192     -21.499  -9.244 -45.037  1.00 30.15           H  
ATOM   2833  CA  GLU A 192     -19.586  -9.950 -44.512  1.00 30.15           C  
ATOM   2834  HA  GLU A 192     -18.759  -9.548 -43.927  1.00 30.15           H  
ATOM   2835  C   GLU A 192     -19.042 -10.490 -45.849  1.00 30.15           C  
ATOM   2836  CB  GLU A 192     -20.219 -11.133 -43.749  1.00 30.15           C  
ATOM   2837  HB2 GLU A 192     -19.502 -11.954 -43.731  1.00 30.15           H  
ATOM   2838  HB3 GLU A 192     -21.096 -11.466 -44.303  1.00 30.15           H  
ATOM   2839  O   GLU A 192     -19.811 -10.666 -46.793  1.00 30.15           O  
ATOM   2840  CG  GLU A 192     -20.618 -10.830 -42.298  1.00 30.15           C  
ATOM   2841  HG2 GLU A 192     -19.724 -10.542 -41.744  1.00 30.15           H  
ATOM   2842  HG3 GLU A 192     -21.307  -9.986 -42.284  1.00 30.15           H  
ATOM   2843  CD  GLU A 192     -21.295 -12.040 -41.626  1.00 30.15           C  
ATOM   2844  OE1 GLU A 192     -20.880 -12.390 -40.497  1.00 30.15           O  
ATOM   2845  OE2 GLU A 192     -22.241 -12.589 -42.234  1.00 30.15           O  
ATOM   2846  N   GLN A 193     -17.742 -10.796 -45.907  1.00 31.03           N  
ATOM   2847  H   GLN A 193     -17.163 -10.491 -45.138  1.00 31.03           H  
ATOM   2848  CA  GLN A 193     -17.062 -11.696 -46.863  1.00 31.03           C  
ATOM   2849  HA  GLN A 193     -17.600 -12.641 -46.939  1.00 31.03           H  
ATOM   2850  C   GLN A 193     -15.674 -11.975 -46.263  1.00 31.03           C  
ATOM   2851  CB  GLN A 193     -16.947 -11.035 -48.256  1.00 31.03           C  
ATOM   2852  HB2 GLN A 193     -15.942 -11.177 -48.652  1.00 31.03           H  
ATOM   2853  HB3 GLN A 193     -17.127  -9.963 -48.172  1.00 31.03           H  
ATOM   2854  O   GLN A 193     -14.909 -11.044 -46.036  1.00 31.03           O  
ATOM   2855  CG  GLN A 193     -17.940 -11.655 -49.254  1.00 31.03           C  
ATOM   2856  HG2 GLN A 193     -17.606 -12.664 -49.493  1.00 31.03           H  
ATOM   2857  HG3 GLN A 193     -18.928 -11.735 -48.801  1.00 31.03           H  
ATOM   2858  CD  GLN A 193     -18.093 -10.875 -50.557  1.00 31.03           C  
ATOM   2859  NE2 GLN A 193     -18.991 -11.296 -51.422  1.00 31.03           N  
ATOM   2860 HE21 GLN A 193     -19.060 -10.755 -52.272  1.00 31.03           H  
ATOM   2861 HE22 GLN A 193     -19.563 -12.100 -51.204  1.00 31.03           H  
ATOM   2862  OE1 GLN A 193     -17.448  -9.881 -50.846  1.00 31.03           O  
ATOM   2863  N   ASP A 194     -15.430 -13.141 -45.665  1.00 33.03           N  
ATOM   2864  H   ASP A 194     -15.102 -12.989 -44.722  1.00 33.03           H  
ATOM   2865  CA  ASP A 194     -14.679 -14.286 -46.215  1.00 33.03           C  
ATOM   2866  HA  ASP A 194     -15.258 -14.832 -46.960  1.00 33.03           H  
ATOM   2867  C   ASP A 194     -14.400 -15.189 -44.982  1.00 33.03           C  
ATOM   2868  CB  ASP A 194     -13.331 -13.783 -46.793  1.00 33.03           C  
ATOM   2869  HB2 ASP A 194     -12.938 -12.982 -46.165  1.00 33.03           H  
ATOM   2870  HB3 ASP A 194     -12.597 -14.587 -46.747  1.00 33.03           H  
ATOM   2871  O   ASP A 194     -14.116 -14.660 -43.915  1.00 33.03           O  
ATOM   2872  CG  ASP A 194     -13.407 -13.305 -48.250  1.00 33.03           C  
ATOM   2873  OD1 ASP A 194     -14.367 -13.716 -48.942  1.00 33.03           O  
ATOM   2874  OD2 ASP A 194     -12.457 -12.614 -48.677  1.00 33.03           O  
ATOM   2875  N   SER A 195     -14.440 -16.521 -44.933  1.00 37.77           N  
ATOM   2876  H   SER A 195     -14.344 -16.852 -43.984  1.00 37.77           H  
ATOM   2877  CA  SER A 195     -14.403 -17.598 -45.914  1.00 37.77           C  
ATOM   2878  HA  SER A 195     -14.973 -17.340 -46.807  1.00 37.77           H  
ATOM   2879  C   SER A 195     -14.944 -18.894 -45.271  1.00 37.77           C  
ATOM   2880  CB  SER A 195     -12.938 -17.884 -46.272  1.00 37.77           C  
ATOM   2881  HB2 SER A 195     -12.860 -18.893 -46.675  1.00 37.77           H  
ATOM   2882  HB3 SER A 195     -12.313 -17.823 -45.381  1.00 37.77           H  
ATOM   2883  O   SER A 195     -14.656 -19.169 -44.110  1.00 37.77           O  
ATOM   2884  OG  SER A 195     -12.471 -16.993 -47.257  1.00 37.77           O  
ATOM   2885  HG  SER A 195     -12.425 -16.103 -46.899  1.00 37.77           H  
ATOM   2886  N   LYS A 196     -15.688 -19.671 -46.074  1.00 35.78           N  
ATOM   2887  H   LYS A 196     -15.992 -19.196 -46.912  1.00 35.78           H  
ATOM   2888  CA  LYS A 196     -15.808 -21.148 -46.148  1.00 35.78           C  
ATOM   2889  HA  LYS A 196     -16.818 -21.395 -46.475  1.00 35.78           H  
ATOM   2890  C   LYS A 196     -15.568 -21.990 -44.877  1.00 35.78           C  
ATOM   2891  CB  LYS A 196     -14.827 -21.636 -47.235  1.00 35.78           C  
ATOM   2892  HB2 LYS A 196     -14.757 -22.722 -47.185  1.00 35.78           H  
ATOM   2893  HB3 LYS A 196     -13.836 -21.234 -47.024  1.00 35.78           H  
ATOM   2894  O   LYS A 196     -14.429 -22.198 -44.488  1.00 35.78           O  
ATOM   2895  CG  LYS A 196     -15.251 -21.259 -48.661  1.00 35.78           C  
ATOM   2896  HG2 LYS A 196     -15.460 -20.191 -48.720  1.00 35.78           H  
ATOM   2897  HG3 LYS A 196     -16.154 -21.813 -48.921  1.00 35.78           H  
ATOM   2898  CD  LYS A 196     -14.131 -21.599 -49.650  1.00 35.78           C  
ATOM   2899  HD2 LYS A 196     -13.852 -22.645 -49.530  1.00 35.78           H  
ATOM   2900  HD3 LYS A 196     -13.267 -20.973 -49.426  1.00 35.78           H  
ATOM   2901  CE  LYS A 196     -14.603 -21.352 -51.085  1.00 35.78           C  
ATOM   2902  HE2 LYS A 196     -15.406 -22.052 -51.312  1.00 35.78           H  
ATOM   2903  HE3 LYS A 196     -15.008 -20.342 -51.145  1.00 35.78           H  
ATOM   2904  NZ  LYS A 196     -13.485 -21.508 -52.046  1.00 35.78           N  
ATOM   2905  HZ1 LYS A 196     -12.757 -20.840 -51.835  1.00 35.78           H  
ATOM   2906  HZ2 LYS A 196     -13.802 -21.351 -52.992  1.00 35.78           H  
ATOM   2907  HZ3 LYS A 196     -13.094 -22.436 -51.975  1.00 35.78           H  
ATOM   2908  N   ASP A 197     -16.622 -22.636 -44.371  1.00 37.03           N  
ATOM   2909  H   ASP A 197     -17.494 -22.127 -44.352  1.00 37.03           H  
ATOM   2910  CA  ASP A 197     -16.811 -24.082 -44.588  1.00 37.03           C  
ATOM   2911  HA  ASP A 197     -16.790 -24.222 -45.669  1.00 37.03           H  
ATOM   2912  C   ASP A 197     -18.212 -24.572 -44.173  1.00 37.03           C  
ATOM   2913  CB  ASP A 197     -15.694 -24.956 -43.967  1.00 37.03           C  
ATOM   2914  HB2 ASP A 197     -15.266 -24.453 -43.101  1.00 37.03           H  
ATOM   2915  HB3 ASP A 197     -16.129 -25.891 -43.615  1.00 37.03           H  
ATOM   2916  O   ASP A 197     -18.887 -24.016 -43.309  1.00 37.03           O  
ATOM   2917  CG  ASP A 197     -14.587 -25.322 -44.975  1.00 37.03           C  
ATOM   2918  OD1 ASP A 197     -14.883 -25.337 -46.198  1.00 37.03           O  
ATOM   2919  OD2 ASP A 197     -13.474 -25.663 -44.521  1.00 37.03           O  
ATOM   2920  N   SER A 198     -18.658 -25.585 -44.909  1.00 34.85           N  
ATOM   2921  H   SER A 198     -17.971 -25.990 -45.528  1.00 34.85           H  
ATOM   2922  CA  SER A 198     -20.026 -26.062 -45.111  1.00 34.85           C  
ATOM   2923  HA  SER A 198     -20.681 -25.212 -45.301  1.00 34.85           H  
ATOM   2924  C   SER A 198     -20.604 -26.915 -43.975  1.00 34.85           C  
ATOM   2925  CB  SER A 198     -19.989 -26.971 -46.349  1.00 34.85           C  
ATOM   2926  HB2 SER A 198     -20.998 -27.320 -46.569  1.00 34.85           H  
ATOM   2927  HB3 SER A 198     -19.362 -27.837 -46.136  1.00 34.85           H  
ATOM   2928  O   SER A 198     -19.935 -27.828 -43.508  1.00 34.85           O  
ATOM   2929  OG  SER A 198     -19.475 -26.301 -47.485  1.00 34.85           O  
ATOM   2930  HG  SER A 198     -18.938 -26.919 -47.986  1.00 34.85           H  
ATOM   2931  N   ALA A 199     -21.897 -26.740 -43.672  1.00 36.82           N  
ATOM   2932  H   ALA A 199     -22.280 -25.825 -43.862  1.00 36.82           H  
ATOM   2933  CA  ALA A 199     -22.883 -27.834 -43.588  1.00 36.82           C  
ATOM   2934  HA  ALA A 199     -22.874 -28.369 -44.537  1.00 36.82           H  
ATOM   2935  C   ALA A 199     -24.307 -27.281 -43.362  1.00 36.82           C  
ATOM   2936  CB  ALA A 199     -22.546 -28.857 -42.494  1.00 36.82           C  
ATOM   2937  HB1 ALA A 199     -23.376 -29.553 -42.372  1.00 36.82           H  
ATOM   2938  HB2 ALA A 199     -21.659 -29.432 -42.760  1.00 36.82           H  
ATOM   2939  HB3 ALA A 199     -22.374 -28.344 -41.547  1.00 36.82           H  
ATOM   2940  O   ALA A 199     -24.608 -26.655 -42.350  1.00 36.82           O  
ATOM   2941  N   GLN A 200     -25.180 -27.537 -44.339  1.00 34.06           N  
ATOM   2942  H   GLN A 200     -24.838 -28.103 -45.102  1.00 34.06           H  
ATOM   2943  CA  GLN A 200     -26.632 -27.347 -44.305  1.00 34.06           C  
ATOM   2944  HA  GLN A 200     -26.881 -26.312 -44.072  1.00 34.06           H  
ATOM   2945  C   GLN A 200     -27.286 -28.290 -43.285  1.00 34.06           C  
ATOM   2946  CB  GLN A 200     -27.177 -27.745 -45.693  1.00 34.06           C  
ATOM   2947  HB2 GLN A 200     -28.265 -27.789 -45.649  1.00 34.06           H  
ATOM   2948  HB3 GLN A 200     -26.818 -28.750 -45.914  1.00 34.06           H  
ATOM   2949  O   GLN A 200     -26.864 -29.440 -43.204  1.00 34.06           O  
ATOM   2950  CG  GLN A 200     -26.792 -26.803 -46.845  1.00 34.06           C  
ATOM   2951  HG2 GLN A 200     -27.373 -25.885 -46.761  1.00 34.06           H  
ATOM   2952  HG3 GLN A 200     -25.736 -26.540 -46.773  1.00 34.06           H  
ATOM   2953  CD  GLN A 200     -27.012 -27.418 -48.230  1.00 34.06           C  
ATOM   2954  NE2 GLN A 200     -27.109 -26.617 -49.267  1.00 34.06           N  
ATOM   2955 HE21 GLN A 200     -27.054 -25.614 -49.164  1.00 34.06           H  
ATOM   2956 HE22 GLN A 200     -27.236 -27.076 -50.158  1.00 34.06           H  
ATOM   2957  OE1 GLN A 200     -27.065 -28.620 -48.423  1.00 34.06           O  
ATOM   2958  N   SER A 201     -28.358 -27.854 -42.607  1.00 35.33           N  
ATOM   2959  H   SER A 201     -28.465 -26.852 -42.536  1.00 35.33           H  
ATOM   2960  CA  SER A 201     -29.590 -28.641 -42.363  1.00 35.33           C  
ATOM   2961  HA  SER A 201     -30.014 -28.930 -43.325  1.00 35.33           H  
ATOM   2962  C   SER A 201     -30.649 -27.819 -41.607  1.00 35.33           C  
ATOM   2963  CB  SER A 201     -29.358 -29.938 -41.577  1.00 35.33           C  
ATOM   2964  HB2 SER A 201     -28.711 -29.743 -40.722  1.00 35.33           H  
ATOM   2965  HB3 SER A 201     -30.313 -30.316 -41.213  1.00 35.33           H  
ATOM   2966  O   SER A 201     -30.585 -27.639 -40.399  1.00 35.33           O  
ATOM   2967  OG  SER A 201     -28.783 -30.924 -42.404  1.00 35.33           O  
ATOM   2968  HG  SER A 201     -27.945 -30.569 -42.711  1.00 35.33           H  
ATOM   2969  N   THR A 202     -31.604 -27.308 -42.381  1.00 35.89           N  
ATOM   2970  H   THR A 202     -31.385 -27.409 -43.362  1.00 35.89           H  
ATOM   2971  CA  THR A 202     -33.065 -27.395 -42.199  1.00 35.89           C  
ATOM   2972  HA  THR A 202     -33.463 -26.576 -42.798  1.00 35.89           H  
ATOM   2973  C   THR A 202     -33.680 -27.233 -40.797  1.00 35.89           C  
ATOM   2974  CB  THR A 202     -33.585 -28.686 -42.866  1.00 35.89           C  
ATOM   2975  HB  THR A 202     -33.677 -29.479 -42.124  1.00 35.89           H  
ATOM   2976  O   THR A 202     -33.606 -28.098 -39.930  1.00 35.89           O  
ATOM   2977  CG2 THR A 202     -34.926 -28.462 -43.562  1.00 35.89           C  
ATOM   2978 HG21 THR A 202     -35.670 -28.139 -42.834  1.00 35.89           H  
ATOM   2979 HG22 THR A 202     -35.268 -29.396 -44.009  1.00 35.89           H  
ATOM   2980 HG23 THR A 202     -34.829 -27.706 -44.342  1.00 35.89           H  
ATOM   2981  OG1 THR A 202     -32.701 -29.122 -43.883  1.00 35.89           O  
ATOM   2982  HG1 THR A 202     -32.966 -30.011 -44.130  1.00 35.89           H  
ATOM   2983  N   SER A 203     -34.443 -26.148 -40.653  1.00 32.14           N  
ATOM   2984  H   SER A 203     -34.471 -25.500 -41.427  1.00 32.14           H  
ATOM   2985  CA  SER A 203     -35.439 -25.890 -39.612  1.00 32.14           C  
ATOM   2986  HA  SER A 203     -34.944 -25.820 -38.643  1.00 32.14           H  
ATOM   2987  C   SER A 203     -36.537 -26.958 -39.556  1.00 32.14           C  
ATOM   2988  CB  SER A 203     -36.112 -24.548 -39.946  1.00 32.14           C  
ATOM   2989  HB2 SER A 203     -35.410 -23.735 -39.762  1.00 32.14           H  
ATOM   2990  HB3 SER A 203     -36.989 -24.404 -39.315  1.00 32.14           H  
ATOM   2991  O   SER A 203     -37.239 -27.161 -40.546  1.00 32.14           O  
ATOM   2992  OG  SER A 203     -36.495 -24.530 -41.314  1.00 32.14           O  
ATOM   2993  HG  SER A 203     -37.023 -25.316 -41.471  1.00 32.14           H  
ATOM   2994  N   THR A 204     -36.773 -27.533 -38.374  1.00 33.80           N  
ATOM   2995  H   THR A 204     -36.111 -27.399 -37.623  1.00 33.80           H  
ATOM   2996  CA  THR A 204     -38.064 -28.150 -38.034  1.00 33.80           C  
ATOM   2997  HA  THR A 204     -38.827 -27.689 -38.662  1.00 33.80           H  
ATOM   2998  C   THR A 204     -38.400 -27.842 -36.579  1.00 33.80           C  
ATOM   2999  CB  THR A 204     -38.127 -29.672 -38.279  1.00 33.80           C  
ATOM   3000  HB  THR A 204     -37.959 -30.206 -37.343  1.00 33.80           H  
ATOM   3001  O   THR A 204     -37.650 -28.169 -35.665  1.00 33.80           O  
ATOM   3002  CG2 THR A 204     -39.490 -30.064 -38.852  1.00 33.80           C  
ATOM   3003 HG21 THR A 204     -39.524 -31.145 -38.986  1.00 33.80           H  
ATOM   3004 HG22 THR A 204     -39.642 -29.582 -39.817  1.00 33.80           H  
ATOM   3005 HG23 THR A 204     -40.282 -29.771 -38.162  1.00 33.80           H  
ATOM   3006  OG1 THR A 204     -37.170 -30.109 -39.214  1.00 33.80           O  
ATOM   3007  HG1 THR A 204     -36.305 -29.816 -38.918  1.00 33.80           H  
ATOM   3008  N   SER A 205     -39.523 -27.166 -36.375  1.00 31.70           N  
ATOM   3009  H   SER A 205     -40.065 -26.877 -37.176  1.00 31.70           H  
ATOM   3010  CA  SER A 205     -40.164 -26.947 -35.085  1.00 31.70           C  
ATOM   3011  HA  SER A 205     -39.419 -26.629 -34.355  1.00 31.70           H  
ATOM   3012  C   SER A 205     -40.810 -28.243 -34.598  1.00 31.70           C  
ATOM   3013  CB  SER A 205     -41.217 -25.835 -35.234  1.00 31.70           C  
ATOM   3014  HB2 SER A 205     -41.987 -25.942 -34.471  1.00 31.70           H  
ATOM   3015  HB3 SER A 205     -40.724 -24.874 -35.088  1.00 31.70           H  
ATOM   3016  O   SER A 205     -41.822 -28.671 -35.146  1.00 31.70           O  
ATOM   3017  OG  SER A 205     -41.810 -25.841 -36.525  1.00 31.70           O  
ATOM   3018  HG  SER A 205     -42.425 -26.577 -36.564  1.00 31.70           H  
ATOM   3019  N   SER A 206     -40.258 -28.837 -33.543  1.00 35.47           N  
ATOM   3020  H   SER A 206     -39.333 -28.551 -33.254  1.00 35.47           H  
ATOM   3021  CA  SER A 206     -40.925 -29.849 -32.722  1.00 35.47           C  
ATOM   3022  HA  SER A 206     -41.974 -29.573 -32.611  1.00 35.47           H  
ATOM   3023  C   SER A 206     -40.280 -29.879 -31.340  1.00 35.47           C  
ATOM   3024  CB  SER A 206     -40.880 -31.240 -33.368  1.00 35.47           C  
ATOM   3025  HB2 SER A 206     -41.313 -31.970 -32.683  1.00 35.47           H  
ATOM   3026  HB3 SER A 206     -41.472 -31.233 -34.283  1.00 35.47           H  
ATOM   3027  O   SER A 206     -39.059 -29.894 -31.224  1.00 35.47           O  
ATOM   3028  OG  SER A 206     -39.559 -31.621 -33.683  1.00 35.47           O  
ATOM   3029  HG  SER A 206     -38.991 -31.445 -32.929  1.00 35.47           H  
ATOM   3030  N   SER A 207     -41.117 -29.858 -30.308  1.00 29.31           N  
ATOM   3031  H   SER A 207     -42.101 -29.930 -30.521  1.00 29.31           H  
ATOM   3032  CA  SER A 207     -40.781 -30.011 -28.891  1.00 29.31           C  
ATOM   3033  HA  SER A 207     -40.486 -29.048 -28.473  1.00 29.31           H  
ATOM   3034  C   SER A 207     -39.674 -31.039 -28.636  1.00 29.31           C  
ATOM   3035  CB  SER A 207     -42.053 -30.509 -28.190  1.00 29.31           C  
ATOM   3036  HB2 SER A 207     -41.832 -30.739 -27.148  1.00 29.31           H  
ATOM   3037  HB3 SER A 207     -42.816 -29.731 -28.223  1.00 29.31           H  
ATOM   3038  O   SER A 207     -39.836 -32.205 -28.993  1.00 29.31           O  
ATOM   3039  OG  SER A 207     -42.542 -31.669 -28.841  1.00 29.31           O  
ATOM   3040  HG  SER A 207     -41.811 -32.287 -28.913  1.00 29.31           H  
ATOM   3041  N   SER A 208     -38.591 -30.644 -27.972  1.00 32.64           N  
ATOM   3042  H   SER A 208     -38.444 -29.665 -27.771  1.00 32.64           H  
ATOM   3043  CA  SER A 208     -37.570 -31.587 -27.514  1.00 32.64           C  
ATOM   3044  HA  SER A 208     -38.033 -32.566 -27.390  1.00 32.64           H  
ATOM   3045  C   SER A 208     -37.019 -31.161 -26.159  1.00 32.64           C  
ATOM   3046  CB  SER A 208     -36.460 -31.765 -28.551  1.00 32.64           C  
ATOM   3047  HB2 SER A 208     -36.884 -32.174 -29.469  1.00 32.64           H  
ATOM   3048  HB3 SER A 208     -35.714 -32.461 -28.168  1.00 32.64           H  
ATOM   3049  O   SER A 208     -36.582 -30.028 -25.964  1.00 32.64           O  
ATOM   3050  OG  SER A 208     -35.847 -30.526 -28.837  1.00 32.64           O  
ATOM   3051  HG  SER A 208     -35.604 -30.123 -28.000  1.00 32.64           H  
ATOM   3052  N   GLU A 209     -37.107 -32.109 -25.243  1.00 31.89           N  
ATOM   3053  H   GLU A 209     -37.467 -32.997 -25.561  1.00 31.89           H  
ATOM   3054  CA  GLU A 209     -36.699 -32.115 -23.846  1.00 31.89           C  
ATOM   3055  HA  GLU A 209     -37.407 -31.529 -23.261  1.00 31.89           H  
ATOM   3056  C   GLU A 209     -35.282 -31.549 -23.621  1.00 31.89           C  
ATOM   3057  CB  GLU A 209     -36.785 -33.588 -23.410  1.00 31.89           C  
ATOM   3058  HB2 GLU A 209     -36.437 -33.680 -22.381  1.00 31.89           H  
ATOM   3059  HB3 GLU A 209     -36.109 -34.159 -24.047  1.00 31.89           H  
ATOM   3060  O   GLU A 209     -34.383 -31.710 -24.449  1.00 31.89           O  
ATOM   3061  CG  GLU A 209     -38.223 -34.157 -23.502  1.00 31.89           C  
ATOM   3062  HG2 GLU A 209     -38.728 -33.788 -24.394  1.00 31.89           H  
ATOM   3063  HG3 GLU A 209     -38.785 -33.787 -22.644  1.00 31.89           H  
ATOM   3064  CD  GLU A 209     -38.290 -35.692 -23.555  1.00 31.89           C  
ATOM   3065  OE1 GLU A 209     -39.323 -36.226 -23.097  1.00 31.89           O  
ATOM   3066  OE2 GLU A 209     -37.343 -36.304 -24.096  1.00 31.89           O  
ATOM   3067  N   ILE A 210     -35.077 -30.872 -22.484  1.00 36.40           N  
ATOM   3068  H   ILE A 210     -35.839 -30.817 -21.824  1.00 36.40           H  
ATOM   3069  CA  ILE A 210     -33.795 -30.269 -22.089  1.00 36.40           C  
ATOM   3070  HA  ILE A 210     -33.466 -29.598 -22.883  1.00 36.40           H  
ATOM   3071  C   ILE A 210     -32.742 -31.372 -21.923  1.00 36.40           C  
ATOM   3072  CB  ILE A 210     -33.963 -29.444 -20.786  1.00 36.40           C  
ATOM   3073  HB  ILE A 210     -34.342 -30.104 -20.005  1.00 36.40           H  
ATOM   3074  O   ILE A 210     -32.787 -32.141 -20.962  1.00 36.40           O  
ATOM   3075  CG1 ILE A 210     -34.995 -28.312 -21.002  1.00 36.40           C  
ATOM   3076 HG12 ILE A 210     -35.967 -28.753 -21.219  1.00 36.40           H  
ATOM   3077 HG13 ILE A 210     -34.697 -27.708 -21.859  1.00 36.40           H  
ATOM   3078  CG2 ILE A 210     -32.613 -28.873 -20.302  1.00 36.40           C  
ATOM   3079 HG21 ILE A 210     -32.733 -28.378 -19.338  1.00 36.40           H  
ATOM   3080 HG22 ILE A 210     -31.883 -29.670 -20.159  1.00 36.40           H  
ATOM   3081 HG23 ILE A 210     -32.223 -28.161 -21.029  1.00 36.40           H  
ATOM   3082  CD1 ILE A 210     -35.173 -27.388 -19.795  1.00 36.40           C  
ATOM   3083 HD11 ILE A 210     -35.296 -27.983 -18.890  1.00 36.40           H  
ATOM   3084 HD12 ILE A 210     -34.303 -26.741 -19.683  1.00 36.40           H  
ATOM   3085 HD13 ILE A 210     -36.046 -26.756 -19.953  1.00 36.40           H  
ATOM   3086  N   GLN A 211     -31.774 -31.438 -22.839  1.00 43.75           N  
ATOM   3087  H   GLN A 211     -31.830 -30.840 -23.650  1.00 43.75           H  
ATOM   3088  CA  GLN A 211     -30.655 -32.371 -22.723  1.00 43.75           C  
ATOM   3089  HA  GLN A 211     -31.077 -33.313 -22.375  1.00 43.75           H  
ATOM   3090  C   GLN A 211     -29.601 -31.881 -21.701  1.00 43.75           C  
ATOM   3091  CB  GLN A 211     -30.008 -32.661 -24.084  1.00 43.75           C  
ATOM   3092  HB2 GLN A 211     -29.120 -33.261 -23.885  1.00 43.75           H  
ATOM   3093  HB3 GLN A 211     -29.693 -31.734 -24.562  1.00 43.75           H  
ATOM   3094  O   GLN A 211     -29.283 -30.688 -21.671  1.00 43.75           O  
ATOM   3095  CG  GLN A 211     -30.944 -33.447 -25.023  1.00 43.75           C  
ATOM   3096  HG2 GLN A 211     -31.621 -32.754 -25.522  1.00 43.75           H  
ATOM   3097  HG3 GLN A 211     -31.548 -34.140 -24.438  1.00 43.75           H  
ATOM   3098  CD  GLN A 211     -30.198 -34.273 -26.071  1.00 43.75           C  
ATOM   3099  NE2 GLN A 211     -30.904 -34.967 -26.935  1.00 43.75           N  
ATOM   3100 HE21 GLN A 211     -31.913 -34.945 -26.912  1.00 43.75           H  
ATOM   3101 HE22 GLN A 211     -30.379 -35.511 -27.605  1.00 43.75           H  
ATOM   3102  OE1 GLN A 211     -28.981 -34.353 -26.114  1.00 43.75           O  
ATOM   3103  N   PRO A 212     -29.029 -32.778 -20.873  1.00 63.00           N  
ATOM   3104  CA  PRO A 212     -27.889 -32.486 -19.997  1.00 63.00           C  
ATOM   3105  HA  PRO A 212     -28.217 -31.786 -19.228  1.00 63.00           H  
ATOM   3106  C   PRO A 212     -26.682 -31.893 -20.755  1.00 63.00           C  
ATOM   3107  CB  PRO A 212     -27.519 -33.827 -19.347  1.00 63.00           C  
ATOM   3108  HB2 PRO A 212     -26.694 -34.286 -19.891  1.00 63.00           H  
ATOM   3109  HB3 PRO A 212     -27.240 -33.699 -18.301  1.00 63.00           H  
ATOM   3110  O   PRO A 212     -26.342 -32.362 -21.835  1.00 63.00           O  
ATOM   3111  CG  PRO A 212     -28.764 -34.701 -19.489  1.00 63.00           C  
ATOM   3112  HG2 PRO A 212     -29.396 -34.567 -18.611  1.00 63.00           H  
ATOM   3113  HG3 PRO A 212     -28.513 -35.755 -19.612  1.00 63.00           H  
ATOM   3114  CD  PRO A 212     -29.488 -34.145 -20.706  1.00 63.00           C  
ATOM   3115  HD2 PRO A 212     -29.244 -34.720 -21.599  1.00 63.00           H  
ATOM   3116  HD3 PRO A 212     -30.562 -34.179 -20.524  1.00 63.00           H  
ATOM   3117  N   GLU A 213     -25.991 -30.896 -20.179  1.00 74.95           N  
ATOM   3118  H   GLU A 213     -26.330 -30.540 -19.296  1.00 74.95           H  
ATOM   3119  CA  GLU A 213     -24.868 -30.166 -20.824  1.00 74.95           C  
ATOM   3120  HA  GLU A 213     -25.239 -29.688 -21.731  1.00 74.95           H  
ATOM   3121  C   GLU A 213     -23.691 -31.070 -21.243  1.00 74.95           C  
ATOM   3122  CB  GLU A 213     -24.370 -29.073 -19.849  1.00 74.95           C  
ATOM   3123  HB2 GLU A 213     -25.234 -28.495 -19.521  1.00 74.95           H  
ATOM   3124  HB3 GLU A 213     -23.943 -29.566 -18.976  1.00 74.95           H  
ATOM   3125  O   GLU A 213     -23.007 -30.783 -22.224  1.00 74.95           O  
ATOM   3126  CG  GLU A 213     -23.320 -28.093 -20.416  1.00 74.95           C  
ATOM   3127  HG2 GLU A 213     -22.448 -28.651 -20.755  1.00 74.95           H  
ATOM   3128  HG3 GLU A 213     -23.747 -27.578 -21.277  1.00 74.95           H  
ATOM   3129  CD  GLU A 213     -22.865 -27.045 -19.382  1.00 74.95           C  
ATOM   3130  OE1 GLU A 213     -21.656 -26.705 -19.328  1.00 74.95           O  
ATOM   3131  OE2 GLU A 213     -23.724 -26.489 -18.661  1.00 74.95           O  
ATOM   3132  N   TYR A 214     -23.468 -32.163 -20.511  1.00 82.85           N  
ATOM   3133  H   TYR A 214     -24.120 -32.359 -19.765  1.00 82.85           H  
ATOM   3134  CA  TYR A 214     -22.350 -33.094 -20.685  1.00 82.85           C  
ATOM   3135  HA  TYR A 214     -21.737 -32.767 -21.525  1.00 82.85           H  
ATOM   3136  C   TYR A 214     -22.836 -34.497 -21.074  1.00 82.85           C  
ATOM   3137  CB  TYR A 214     -21.476 -33.077 -19.417  1.00 82.85           C  
ATOM   3138  HB2 TYR A 214     -20.688 -33.821 -19.534  1.00 82.85           H  
ATOM   3139  HB3 TYR A 214     -22.088 -33.395 -18.573  1.00 82.85           H  
ATOM   3140  O   TYR A 214     -22.567 -35.475 -20.386  1.00 82.85           O  
ATOM   3141  CG  TYR A 214     -20.830 -31.741 -19.084  1.00 82.85           C  
ATOM   3142  CD1 TYR A 214     -20.301 -30.931 -20.109  1.00 82.85           C  
ATOM   3143  HD1 TYR A 214     -20.316 -31.259 -21.137  1.00 82.85           H  
ATOM   3144  CD2 TYR A 214     -20.769 -31.300 -17.746  1.00 82.85           C  
ATOM   3145  HD2 TYR A 214     -21.117 -31.944 -16.952  1.00 82.85           H  
ATOM   3146  CE1 TYR A 214     -19.807 -29.652 -19.813  1.00 82.85           C  
ATOM   3147  HE1 TYR A 214     -19.471 -29.005 -20.611  1.00 82.85           H  
ATOM   3148  CE2 TYR A 214     -20.246 -30.025 -17.444  1.00 82.85           C  
ATOM   3149  HE2 TYR A 214     -20.212 -29.657 -16.430  1.00 82.85           H  
ATOM   3150  OH  TYR A 214     -19.459 -27.902 -18.258  1.00 82.85           O  
ATOM   3151  HH  TYR A 214     -20.091 -27.355 -18.730  1.00 82.85           H  
ATOM   3152  CZ  TYR A 214     -19.799 -29.190 -18.487  1.00 82.85           C  
ATOM   3153  N   ASN A 215     -23.575 -34.587 -22.182  1.00 73.59           N  
ATOM   3154  H   ASN A 215     -23.799 -33.729 -22.666  1.00 73.59           H  
ATOM   3155  CA  ASN A 215     -24.163 -35.830 -22.702  1.00 73.59           C  
ATOM   3156  HA  ASN A 215     -24.207 -36.545 -21.880  1.00 73.59           H  
ATOM   3157  C   ASN A 215     -23.296 -36.544 -23.766  1.00 73.59           C  
ATOM   3158  CB  ASN A 215     -25.609 -35.533 -23.163  1.00 73.59           C  
ATOM   3159  HB2 ASN A 215     -25.768 -35.900 -24.177  1.00 73.59           H  
ATOM   3160  HB3 ASN A 215     -25.794 -34.460 -23.198  1.00 73.59           H  
ATOM   3161  O   ASN A 215     -23.810 -37.226 -24.647  1.00 73.59           O  
ATOM   3162  CG  ASN A 215     -26.667 -36.160 -22.278  1.00 73.59           C  
ATOM   3163  ND2 ASN A 215     -27.858 -36.314 -22.804  1.00 73.59           N  
ATOM   3164 HD21 ASN A 215     -28.532 -36.827 -22.254  1.00 73.59           H  
ATOM   3165 HD22 ASN A 215     -28.017 -36.042 -23.763  1.00 73.59           H  
ATOM   3166  OD1 ASN A 215     -26.467 -36.514 -21.127  1.00 73.59           O  
ATOM   3167  N   ASP A 216     -21.972 -36.397 -23.709  1.00 78.84           N  
ATOM   3168  H   ASP A 216     -21.574 -35.923 -22.910  1.00 78.84           H  
ATOM   3169  CA  ASP A 216     -21.022 -36.950 -24.695  1.00 78.84           C  
ATOM   3170  HA  ASP A 216     -21.540 -37.053 -25.648  1.00 78.84           H  
ATOM   3171  C   ASP A 216     -20.504 -38.367 -24.347  1.00 78.84           C  
ATOM   3172  CB  ASP A 216     -19.877 -35.941 -24.924  1.00 78.84           C  
ATOM   3173  HB2 ASP A 216     -20.297 -35.002 -25.285  1.00 78.84           H  
ATOM   3174  HB3 ASP A 216     -19.207 -36.330 -25.691  1.00 78.84           H  
ATOM   3175  O   ASP A 216     -19.514 -38.826 -24.916  1.00 78.84           O  
ATOM   3176  CG  ASP A 216     -19.053 -35.670 -23.671  1.00 78.84           C  
ATOM   3177  OD1 ASP A 216     -19.293 -36.352 -22.654  1.00 78.84           O  
ATOM   3178  OD2 ASP A 216     -18.201 -34.749 -23.672  1.00 78.84           O  
ATOM   3179  N   ASN A 217     -21.146 -39.067 -23.402  1.00 76.19           N  
ATOM   3180  H   ASN A 217     -21.989 -38.656 -23.028  1.00 76.19           H  
ATOM   3181  CA  ASN A 217     -20.748 -40.391 -22.891  1.00 76.19           C  
ATOM   3182  HA  ASN A 217     -21.381 -40.595 -22.028  1.00 76.19           H  
ATOM   3183  C   ASN A 217     -19.306 -40.476 -22.342  1.00 76.19           C  
ATOM   3184  CB  ASN A 217     -21.061 -41.478 -23.939  1.00 76.19           C  
ATOM   3185  HB2 ASN A 217     -20.728 -42.448 -23.569  1.00 76.19           H  
ATOM   3186  HB3 ASN A 217     -20.516 -41.262 -24.858  1.00 76.19           H  
ATOM   3187  O   ASN A 217     -18.802 -41.574 -22.107  1.00 76.19           O  
ATOM   3188  CG  ASN A 217     -22.540 -41.605 -24.242  1.00 76.19           C  
ATOM   3189  ND2 ASN A 217     -22.888 -42.034 -25.433  1.00 76.19           N  
ATOM   3190 HD21 ASN A 217     -22.185 -42.222 -26.134  1.00 76.19           H  
ATOM   3191 HD22 ASN A 217     -23.881 -42.081 -25.608  1.00 76.19           H  
ATOM   3192  OD1 ASN A 217     -23.401 -41.350 -23.418  1.00 76.19           O  
ATOM   3193  N   LYS A 218     -18.640 -39.340 -22.087  1.00 78.87           N  
ATOM   3194  H   LYS A 218     -19.067 -38.470 -22.370  1.00 78.87           H  
ATOM   3195  CA  LYS A 218     -17.290 -39.285 -21.496  1.00 78.87           C  
ATOM   3196  HA  LYS A 218     -16.762 -40.203 -21.752  1.00 78.87           H  
ATOM   3197  C   LYS A 218     -17.281 -39.265 -19.957  1.00 78.87           C  
ATOM   3198  CB  LYS A 218     -16.517 -38.101 -22.104  1.00 78.87           C  
ATOM   3199  HB2 LYS A 218     -15.615 -37.927 -21.517  1.00 78.87           H  
ATOM   3200  HB3 LYS A 218     -17.111 -37.191 -22.013  1.00 78.87           H  
ATOM   3201  O   LYS A 218     -16.219 -39.106 -19.364  1.00 78.87           O  
ATOM   3202  CG  LYS A 218     -16.099 -38.296 -23.572  1.00 78.87           C  
ATOM   3203  HG2 LYS A 218     -15.782 -37.329 -23.963  1.00 78.87           H  
ATOM   3204  HG3 LYS A 218     -16.935 -38.653 -24.173  1.00 78.87           H  
ATOM   3205  CD  LYS A 218     -14.918 -39.273 -23.664  1.00 78.87           C  
ATOM   3206  HD2 LYS A 218     -14.233 -39.064 -22.842  1.00 78.87           H  
ATOM   3207  HD3 LYS A 218     -15.279 -40.295 -23.552  1.00 78.87           H  
ATOM   3208  CE  LYS A 218     -14.136 -39.136 -24.972  1.00 78.87           C  
ATOM   3209  HE2 LYS A 218     -14.028 -38.074 -25.193  1.00 78.87           H  
ATOM   3210  HE3 LYS A 218     -14.695 -39.607 -25.780  1.00 78.87           H  
ATOM   3211  NZ  LYS A 218     -12.785 -39.743 -24.815  1.00 78.87           N  
ATOM   3212  HZ1 LYS A 218     -12.303 -39.382 -24.004  1.00 78.87           H  
ATOM   3213  HZ2 LYS A 218     -12.173 -39.555 -25.596  1.00 78.87           H  
ATOM   3214  HZ3 LYS A 218     -12.838 -40.737 -24.645  1.00 78.87           H  
ATOM   3215  N   GLY A 219     -18.440 -39.435 -19.315  1.00 82.51           N  
ATOM   3216  H   GLY A 219     -19.266 -39.567 -19.881  1.00 82.51           H  
ATOM   3217  CA  GLY A 219     -18.595 -39.400 -17.852  1.00 82.51           C  
ATOM   3218  HA2 GLY A 219     -17.796 -39.982 -17.392  1.00 82.51           H  
ATOM   3219  HA3 GLY A 219     -19.545 -39.857 -17.577  1.00 82.51           H  
ATOM   3220  C   GLY A 219     -18.551 -37.983 -17.264  1.00 82.51           C  
ATOM   3221  O   GLY A 219     -18.492 -37.001 -18.001  1.00 82.51           O  
ATOM   3222  N   PHE A 220     -18.583 -37.867 -15.937  1.00 87.62           N  
ATOM   3223  H   PHE A 220     -18.614 -38.708 -15.379  1.00 87.62           H  
ATOM   3224  CA  PHE A 220     -18.457 -36.611 -15.185  1.00 87.62           C  
ATOM   3225  HA  PHE A 220     -18.547 -36.879 -14.132  1.00 87.62           H  
ATOM   3226  C   PHE A 220     -19.564 -35.575 -15.434  1.00 87.62           C  
ATOM   3227  CB  PHE A 220     -17.036 -36.053 -15.315  1.00 87.62           C  
ATOM   3228  HB2 PHE A 220     -16.916 -35.226 -14.615  1.00 87.62           H  
ATOM   3229  HB3 PHE A 220     -16.892 -35.655 -16.320  1.00 87.62           H  
ATOM   3230  O   PHE A 220     -19.434 -34.670 -16.268  1.00 87.62           O  
ATOM   3231  CG  PHE A 220     -15.959 -37.074 -15.020  1.00 87.62           C  
ATOM   3232  CD1 PHE A 220     -15.774 -37.554 -13.709  1.00 87.62           C  
ATOM   3233  HD1 PHE A 220     -16.412 -37.209 -12.908  1.00 87.62           H  
ATOM   3234  CD2 PHE A 220     -15.172 -37.581 -16.069  1.00 87.62           C  
ATOM   3235  HD2 PHE A 220     -15.332 -37.249 -17.084  1.00 87.62           H  
ATOM   3236  CE1 PHE A 220     -14.775 -38.506 -13.443  1.00 87.62           C  
ATOM   3237  HE1 PHE A 220     -14.637 -38.876 -12.437  1.00 87.62           H  
ATOM   3238  CE2 PHE A 220     -14.183 -38.543 -15.805  1.00 87.62           C  
ATOM   3239  HE2 PHE A 220     -13.574 -38.930 -16.608  1.00 87.62           H  
ATOM   3240  CZ  PHE A 220     -13.977 -38.996 -14.491  1.00 87.62           C  
ATOM   3241  HZ  PHE A 220     -13.215 -39.736 -14.294  1.00 87.62           H  
ATOM   3242  N   GLY A 221     -20.664 -35.702 -14.686  1.00 86.79           N  
ATOM   3243  H   GLY A 221     -20.705 -36.465 -14.026  1.00 86.79           H  
ATOM   3244  CA  GLY A 221     -21.772 -34.747 -14.680  1.00 86.79           C  
ATOM   3245  HA2 GLY A 221     -22.652 -35.240 -14.266  1.00 86.79           H  
ATOM   3246  HA3 GLY A 221     -21.995 -34.455 -15.706  1.00 86.79           H  
ATOM   3247  C   GLY A 221     -21.502 -33.485 -13.851  1.00 86.79           C  
ATOM   3248  O   GLY A 221     -20.601 -33.434 -13.016  1.00 86.79           O  
ATOM   3249  N   ILE A 222     -22.318 -32.444 -14.059  1.00 89.34           N  
ATOM   3250  H   ILE A 222     -23.068 -32.549 -14.727  1.00 89.34           H  
ATOM   3251  CA  ILE A 222     -22.252 -31.210 -13.257  1.00 89.34           C  
ATOM   3252  HA  ILE A 222     -21.253 -30.788 -13.368  1.00 89.34           H  
ATOM   3253  C   ILE A 222     -22.457 -31.548 -11.773  1.00 89.34           C  
ATOM   3254  CB  ILE A 222     -23.276 -30.150 -13.730  1.00 89.34           C  
ATOM   3255  HB  ILE A 222     -24.274 -30.580 -13.650  1.00 89.34           H  
ATOM   3256  O   ILE A 222     -23.413 -32.226 -11.403  1.00 89.34           O  
ATOM   3257  CG1 ILE A 222     -23.031 -29.733 -15.198  1.00 89.34           C  
ATOM   3258 HG12 ILE A 222     -22.857 -30.618 -15.811  1.00 89.34           H  
ATOM   3259 HG13 ILE A 222     -22.141 -29.106 -15.251  1.00 89.34           H  
ATOM   3260  CG2 ILE A 222     -23.199 -28.895 -12.832  1.00 89.34           C  
ATOM   3261 HG21 ILE A 222     -22.184 -28.497 -12.838  1.00 89.34           H  
ATOM   3262 HG22 ILE A 222     -23.472 -29.138 -11.805  1.00 89.34           H  
ATOM   3263 HG23 ILE A 222     -23.889 -28.122 -13.170  1.00 89.34           H  
ATOM   3264  CD1 ILE A 222     -24.208 -28.981 -15.832  1.00 89.34           C  
ATOM   3265 HD11 ILE A 222     -23.935 -28.682 -16.844  1.00 89.34           H  
ATOM   3266 HD12 ILE A 222     -25.081 -29.632 -15.875  1.00 89.34           H  
ATOM   3267 HD13 ILE A 222     -24.456 -28.084 -15.266  1.00 89.34           H  
ATOM   3268  N   GLY A 223     -21.571 -31.027 -10.930  1.00 89.25           N  
ATOM   3269  H   GLY A 223     -20.816 -30.479 -11.317  1.00 89.25           H  
ATOM   3270  CA  GLY A 223     -21.557 -31.217  -9.488  1.00 89.25           C  
ATOM   3271  HA2 GLY A 223     -21.196 -30.298  -9.026  1.00 89.25           H  
ATOM   3272  HA3 GLY A 223     -22.572 -31.403  -9.135  1.00 89.25           H  
ATOM   3273  C   GLY A 223     -20.671 -32.369  -9.016  1.00 89.25           C  
ATOM   3274  O   GLY A 223     -20.447 -32.467  -7.811  1.00 89.25           O  
ATOM   3275  N   GLU A 224     -20.159 -33.235  -9.892  1.00 91.83           N  
ATOM   3276  H   GLU A 224     -20.354 -33.138 -10.878  1.00 91.83           H  
ATOM   3277  CA  GLU A 224     -19.282 -34.337  -9.475  1.00 91.83           C  
ATOM   3278  HA  GLU A 224     -19.764 -34.864  -8.651  1.00 91.83           H  
ATOM   3279  C   GLU A 224     -17.932 -33.833  -8.947  1.00 91.83           C  
ATOM   3280  CB  GLU A 224     -19.089 -35.357 -10.601  1.00 91.83           C  
ATOM   3281  HB2 GLU A 224     -18.267 -36.016 -10.321  1.00 91.83           H  
ATOM   3282  HB3 GLU A 224     -18.826 -34.847 -11.528  1.00 91.83           H  
ATOM   3283  O   GLU A 224     -17.334 -32.909  -9.505  1.00 91.83           O  
ATOM   3284  CG  GLU A 224     -20.357 -36.205 -10.792  1.00 91.83           C  
ATOM   3285  HG2 GLU A 224     -20.609 -36.682  -9.844  1.00 91.83           H  
ATOM   3286  HG3 GLU A 224     -21.184 -35.550 -11.066  1.00 91.83           H  
ATOM   3287  CD  GLU A 224     -20.184 -37.286 -11.864  1.00 91.83           C  
ATOM   3288  OE1 GLU A 224     -21.207 -37.657 -12.480  1.00 91.83           O  
ATOM   3289  OE2 GLU A 224     -19.034 -37.681 -12.137  1.00 91.83           O  
ATOM   3290  N   LEU A 225     -17.473 -34.436  -7.847  1.00 93.84           N  
ATOM   3291  H   LEU A 225     -17.964 -35.253  -7.512  1.00 93.84           H  
ATOM   3292  CA  LEU A 225     -16.155 -34.189  -7.265  1.00 93.84           C  
ATOM   3293  HA  LEU A 225     -15.874 -33.147  -7.413  1.00 93.84           H  
ATOM   3294  C   LEU A 225     -15.132 -35.063  -7.986  1.00 93.84           C  
ATOM   3295  CB  LEU A 225     -16.164 -34.511  -5.760  1.00 93.84           C  
ATOM   3296  HB2 LEU A 225     -16.445 -35.559  -5.651  1.00 93.84           H  
ATOM   3297  HB3 LEU A 225     -15.153 -34.386  -5.370  1.00 93.84           H  
ATOM   3298  O   LEU A 225     -15.301 -36.281  -8.067  1.00 93.84           O  
ATOM   3299  CG  LEU A 225     -17.124 -33.675  -4.906  1.00 93.84           C  
ATOM   3300  HG  LEU A 225     -18.135 -33.790  -5.296  1.00 93.84           H  
ATOM   3301  CD1 LEU A 225     -17.107 -34.173  -3.462  1.00 93.84           C  
ATOM   3302 HD11 LEU A 225     -17.848 -33.638  -2.868  1.00 93.84           H  
ATOM   3303 HD12 LEU A 225     -17.347 -35.235  -3.432  1.00 93.84           H  
ATOM   3304 HD13 LEU A 225     -16.119 -34.026  -3.024  1.00 93.84           H  
ATOM   3305  CD2 LEU A 225     -16.762 -32.193  -4.916  1.00 93.84           C  
ATOM   3306 HD21 LEU A 225     -17.499 -31.640  -4.334  1.00 93.84           H  
ATOM   3307 HD22 LEU A 225     -15.770 -32.061  -4.484  1.00 93.84           H  
ATOM   3308 HD23 LEU A 225     -16.774 -31.808  -5.936  1.00 93.84           H  
ATOM   3309  N   VAL A 226     -14.067 -34.449  -8.487  1.00 94.77           N  
ATOM   3310  H   VAL A 226     -13.961 -33.455  -8.340  1.00 94.77           H  
ATOM   3311  CA  VAL A 226     -13.084 -35.121  -9.339  1.00 94.77           C  
ATOM   3312  HA  VAL A 226     -13.165 -36.198  -9.196  1.00 94.77           H  
ATOM   3313  C   VAL A 226     -11.660 -34.739  -8.963  1.00 94.77           C  
ATOM   3314  CB  VAL A 226     -13.342 -34.846 -10.836  1.00 94.77           C  
ATOM   3315  HB  VAL A 226     -12.579 -35.366 -11.416  1.00 94.77           H  
ATOM   3316  O   VAL A 226     -11.388 -33.644  -8.470  1.00 94.77           O  
ATOM   3317  CG1 VAL A 226     -14.706 -35.378 -11.288  1.00 94.77           C  
ATOM   3318 HG11 VAL A 226     -14.788 -36.434 -11.031  1.00 94.77           H  
ATOM   3319 HG12 VAL A 226     -15.516 -34.830 -10.808  1.00 94.77           H  
ATOM   3320 HG13 VAL A 226     -14.799 -35.272 -12.369  1.00 94.77           H  
ATOM   3321  CG2 VAL A 226     -13.269 -33.359 -11.203  1.00 94.77           C  
ATOM   3322 HG21 VAL A 226     -12.290 -32.952 -10.948  1.00 94.77           H  
ATOM   3323 HG22 VAL A 226     -13.418 -33.261 -12.278  1.00 94.77           H  
ATOM   3324 HG23 VAL A 226     -14.044 -32.800 -10.678  1.00 94.77           H  
ATOM   3325  N   TRP A 227     -10.728 -35.630  -9.266  1.00 95.90           N  
ATOM   3326  H   TRP A 227     -11.037 -36.508  -9.657  1.00 95.90           H  
ATOM   3327  CA  TRP A 227      -9.327 -35.289  -9.453  1.00 95.90           C  
ATOM   3328  HA  TRP A 227      -9.051 -34.472  -8.787  1.00 95.90           H  
ATOM   3329  C   TRP A 227      -9.117 -34.846 -10.894  1.00 95.90           C  
ATOM   3330  CB  TRP A 227      -8.463 -36.502  -9.122  1.00 95.90           C  
ATOM   3331  HB2 TRP A 227      -7.438 -36.304  -9.435  1.00 95.90           H  
ATOM   3332  HB3 TRP A 227      -8.819 -37.372  -9.675  1.00 95.90           H  
ATOM   3333  O   TRP A 227      -9.550 -35.523 -11.819  1.00 95.90           O  
ATOM   3334  CG  TRP A 227      -8.418 -36.815  -7.669  1.00 95.90           C  
ATOM   3335  CD1 TRP A 227      -9.127 -37.772  -7.040  1.00 95.90           C  
ATOM   3336  HD1 TRP A 227      -9.821 -38.437  -7.534  1.00 95.90           H  
ATOM   3337  CD2 TRP A 227      -7.601 -36.182  -6.648  1.00 95.90           C  
ATOM   3338  CE2 TRP A 227      -7.854 -36.834  -5.405  1.00 95.90           C  
ATOM   3339  CE3 TRP A 227      -6.639 -35.151  -6.669  1.00 95.90           C  
ATOM   3340  HE3 TRP A 227      -6.441 -34.643  -7.601  1.00 95.90           H  
ATOM   3341  NE1 TRP A 227      -8.833 -37.764  -5.692  1.00 95.90           N  
ATOM   3342  HE1 TRP A 227      -9.296 -38.368  -5.028  1.00 95.90           H  
ATOM   3343  CH2 TRP A 227      -6.169 -35.497  -4.304  1.00 95.90           C  
ATOM   3344  HH2 TRP A 227      -5.588 -35.274  -3.421  1.00 95.90           H  
ATOM   3345  CZ2 TRP A 227      -7.145 -36.503  -4.246  1.00 95.90           C  
ATOM   3346  HZ2 TRP A 227      -7.314 -37.047  -3.328  1.00 95.90           H  
ATOM   3347  CZ3 TRP A 227      -5.928 -34.811  -5.506  1.00 95.90           C  
ATOM   3348  HZ3 TRP A 227      -5.180 -34.033  -5.538  1.00 95.90           H  
ATOM   3349  N   GLY A 228      -8.429 -33.728 -11.104  1.00 93.90           N  
ATOM   3350  H   GLY A 228      -8.140 -33.185 -10.302  1.00 93.90           H  
ATOM   3351  CA  GLY A 228      -8.087 -33.242 -12.435  1.00 93.90           C  
ATOM   3352  HA2 GLY A 228      -8.614 -32.306 -12.618  1.00 93.90           H  
ATOM   3353  HA3 GLY A 228      -8.423 -33.953 -13.190  1.00 93.90           H  
ATOM   3354  C   GLY A 228      -6.587 -33.037 -12.611  1.00 93.90           C  
ATOM   3355  O   GLY A 228      -5.880 -32.617 -11.689  1.00 93.90           O  
ATOM   3356  N   LYS A 229      -6.091 -33.311 -13.821  1.00 93.57           N  
ATOM   3357  H   LYS A 229      -6.705 -33.780 -14.472  1.00 93.57           H  
ATOM   3358  CA  LYS A 229      -4.680 -33.128 -14.183  1.00 93.57           C  
ATOM   3359  HA  LYS A 229      -4.135 -32.848 -13.282  1.00 93.57           H  
ATOM   3360  C   LYS A 229      -4.487 -32.012 -15.209  1.00 93.57           C  
ATOM   3361  CB  LYS A 229      -4.120 -34.474 -14.667  1.00 93.57           C  
ATOM   3362  HB2 LYS A 229      -4.329 -35.233 -13.913  1.00 93.57           H  
ATOM   3363  HB3 LYS A 229      -4.641 -34.774 -15.577  1.00 93.57           H  
ATOM   3364  O   LYS A 229      -4.882 -32.134 -16.369  1.00 93.57           O  
ATOM   3365  CG  LYS A 229      -2.611 -34.467 -14.946  1.00 93.57           C  
ATOM   3366  HG2 LYS A 229      -2.348 -35.444 -15.350  1.00 93.57           H  
ATOM   3367  HG3 LYS A 229      -2.375 -33.716 -15.699  1.00 93.57           H  
ATOM   3368  CD  LYS A 229      -1.769 -34.215 -13.687  1.00 93.57           C  
ATOM   3369  HD2 LYS A 229      -1.916 -33.195 -13.331  1.00 93.57           H  
ATOM   3370  HD3 LYS A 229      -2.076 -34.913 -12.908  1.00 93.57           H  
ATOM   3371  CE  LYS A 229      -0.292 -34.430 -14.026  1.00 93.57           C  
ATOM   3372  HE2 LYS A 229       0.006 -33.683 -14.762  1.00 93.57           H  
ATOM   3373  HE3 LYS A 229      -0.179 -35.419 -14.469  1.00 93.57           H  
ATOM   3374  NZ  LYS A 229       0.556 -34.316 -12.821  1.00 93.57           N  
ATOM   3375  HZ1 LYS A 229       0.469 -33.382 -12.447  1.00 93.57           H  
ATOM   3376  HZ2 LYS A 229       0.256 -34.969 -12.111  1.00 93.57           H  
ATOM   3377  HZ3 LYS A 229       1.531 -34.475 -13.031  1.00 93.57           H  
ATOM   3378  N   ILE A 230      -3.760 -30.963 -14.818  1.00 86.81           N  
ATOM   3379  H   ILE A 230      -3.482 -30.921 -13.847  1.00 86.81           H  
ATOM   3380  CA  ILE A 230      -3.241 -29.929 -15.729  1.00 86.81           C  
ATOM   3381  HA  ILE A 230      -3.681 -30.085 -16.713  1.00 86.81           H  
ATOM   3382  C   ILE A 230      -1.721 -30.096 -15.884  1.00 86.81           C  
ATOM   3383  CB  ILE A 230      -3.653 -28.502 -15.287  1.00 86.81           C  
ATOM   3384  HB  ILE A 230      -3.209 -28.297 -14.313  1.00 86.81           H  
ATOM   3385  O   ILE A 230      -1.023 -30.566 -14.985  1.00 86.81           O  
ATOM   3386  CG1 ILE A 230      -5.188 -28.347 -15.179  1.00 86.81           C  
ATOM   3387 HG12 ILE A 230      -5.617 -28.320 -16.181  1.00 86.81           H  
ATOM   3388 HG13 ILE A 230      -5.626 -29.194 -14.652  1.00 86.81           H  
ATOM   3389  CG2 ILE A 230      -3.129 -27.468 -16.313  1.00 86.81           C  
ATOM   3390 HG21 ILE A 230      -3.482 -26.461 -16.090  1.00 86.81           H  
ATOM   3391 HG22 ILE A 230      -3.458 -27.725 -17.320  1.00 86.81           H  
ATOM   3392 HG23 ILE A 230      -2.042 -27.406 -16.270  1.00 86.81           H  
ATOM   3393  CD1 ILE A 230      -5.596 -27.075 -14.419  1.00 86.81           C  
ATOM   3394 HD11 ILE A 230      -6.610 -26.790 -14.699  1.00 86.81           H  
ATOM   3395 HD12 ILE A 230      -5.543 -27.259 -13.346  1.00 86.81           H  
ATOM   3396 HD13 ILE A 230      -4.956 -26.222 -14.646  1.00 86.81           H  
ATOM   3397  N   LYS A 231      -1.186 -29.730 -17.054  1.00 83.17           N  
ATOM   3398  H   LYS A 231      -1.796 -29.268 -17.713  1.00 83.17           H  
ATOM   3399  CA  LYS A 231       0.258 -29.743 -17.324  1.00 83.17           C  
ATOM   3400  HA  LYS A 231       0.620 -30.761 -17.187  1.00 83.17           H  
ATOM   3401  C   LYS A 231       0.995 -28.835 -16.324  1.00 83.17           C  
ATOM   3402  CB  LYS A 231       0.491 -29.312 -18.784  1.00 83.17           C  
ATOM   3403  HB2 LYS A 231      -0.164 -29.895 -19.430  1.00 83.17           H  
ATOM   3404  HB3 LYS A 231       0.232 -28.259 -18.894  1.00 83.17           H  
ATOM   3405  O   LYS A 231       0.621 -27.679 -16.167  1.00 83.17           O  
ATOM   3406  CG  LYS A 231       1.941 -29.531 -19.243  1.00 83.17           C  
ATOM   3407  HG2 LYS A 231       2.611 -28.925 -18.632  1.00 83.17           H  
ATOM   3408  HG3 LYS A 231       2.201 -30.581 -19.111  1.00 83.17           H  
ATOM   3409  CD  LYS A 231       2.128 -29.147 -20.720  1.00 83.17           C  
ATOM   3410  HD2 LYS A 231       1.890 -28.091 -20.848  1.00 83.17           H  
ATOM   3411  HD3 LYS A 231       1.454 -29.743 -21.335  1.00 83.17           H  
ATOM   3412  CE  LYS A 231       3.580 -29.406 -21.149  1.00 83.17           C  
ATOM   3413  HE2 LYS A 231       3.815 -30.455 -20.970  1.00 83.17           H  
ATOM   3414  HE3 LYS A 231       4.240 -28.813 -20.515  1.00 83.17           H  
ATOM   3415  NZ  LYS A 231       3.822 -29.073 -22.578  1.00 83.17           N  
ATOM   3416  HZ1 LYS A 231       3.246 -29.635 -23.188  1.00 83.17           H  
ATOM   3417  HZ2 LYS A 231       3.638 -28.096 -22.758  1.00 83.17           H  
ATOM   3418  HZ3 LYS A 231       4.786 -29.253 -22.818  1.00 83.17           H  
ATOM   3419  N   GLY A 232       2.044 -29.358 -15.686  1.00 82.24           N  
ATOM   3420  H   GLY A 232       2.268 -30.330 -15.844  1.00 82.24           H  
ATOM   3421  CA  GLY A 232       2.885 -28.622 -14.728  1.00 82.24           C  
ATOM   3422  HA2 GLY A 232       2.906 -27.567 -14.999  1.00 82.24           H  
ATOM   3423  HA3 GLY A 232       3.906 -29.000 -14.788  1.00 82.24           H  
ATOM   3424  C   GLY A 232       2.449 -28.705 -13.261  1.00 82.24           C  
ATOM   3425  O   GLY A 232       3.209 -28.292 -12.394  1.00 82.24           O  
ATOM   3426  N   PHE A 233       1.280 -29.277 -12.965  1.00 84.30           N  
ATOM   3427  H   PHE A 233       0.692 -29.623 -13.710  1.00 84.30           H  
ATOM   3428  CA  PHE A 233       0.773 -29.428 -11.598  1.00 84.30           C  
ATOM   3429  HA  PHE A 233       1.506 -29.047 -10.887  1.00 84.30           H  
ATOM   3430  C   PHE A 233       0.542 -30.901 -11.263  1.00 84.30           C  
ATOM   3431  CB  PHE A 233      -0.505 -28.595 -11.434  1.00 84.30           C  
ATOM   3432  HB2 PHE A 233      -1.239 -28.908 -12.177  1.00 84.30           H  
ATOM   3433  HB3 PHE A 233      -0.934 -28.792 -10.452  1.00 84.30           H  
ATOM   3434  O   PHE A 233       0.316 -31.717 -12.159  1.00 84.30           O  
ATOM   3435  CG  PHE A 233      -0.261 -27.103 -11.564  1.00 84.30           C  
ATOM   3436  CD1 PHE A 233       0.066 -26.344 -10.424  1.00 84.30           C  
ATOM   3437  HD1 PHE A 233       0.109 -26.814  -9.453  1.00 84.30           H  
ATOM   3438  CD2 PHE A 233      -0.314 -26.479 -12.825  1.00 84.30           C  
ATOM   3439  HD2 PHE A 233      -0.554 -27.056 -13.706  1.00 84.30           H  
ATOM   3440  CE1 PHE A 233       0.339 -24.970 -10.545  1.00 84.30           C  
ATOM   3441  HE1 PHE A 233       0.590 -24.392  -9.668  1.00 84.30           H  
ATOM   3442  CE2 PHE A 233      -0.036 -25.106 -12.947  1.00 84.30           C  
ATOM   3443  HE2 PHE A 233      -0.067 -24.633 -13.917  1.00 84.30           H  
ATOM   3444  CZ  PHE A 233       0.291 -24.351 -11.806  1.00 84.30           C  
ATOM   3445  HZ  PHE A 233       0.508 -23.297 -11.898  1.00 84.30           H  
ATOM   3446  N   SER A 234       0.591 -31.261  -9.980  1.00 88.24           N  
ATOM   3447  H   SER A 234       0.849 -30.569  -9.291  1.00 88.24           H  
ATOM   3448  CA  SER A 234       0.112 -32.557  -9.474  1.00 88.24           C  
ATOM   3449  HA  SER A 234       0.656 -33.360  -9.971  1.00 88.24           H  
ATOM   3450  C   SER A 234      -1.386 -32.736  -9.758  1.00 88.24           C  
ATOM   3451  CB  SER A 234       0.399 -32.664  -7.973  1.00 88.24           C  
ATOM   3452  HB2 SER A 234       0.037 -33.617  -7.585  1.00 88.24           H  
ATOM   3453  HB3 SER A 234      -0.098 -31.851  -7.444  1.00 88.24           H  
ATOM   3454  O   SER A 234      -2.061 -31.791 -10.165  1.00 88.24           O  
ATOM   3455  OG  SER A 234       1.797 -32.579  -7.786  1.00 88.24           O  
ATOM   3456  HG  SER A 234       1.964 -32.350  -6.869  1.00 88.24           H  
ATOM   3457  N   TRP A 235      -1.914 -33.950  -9.587  1.00 94.44           N  
ATOM   3458  H   TRP A 235      -1.368 -34.678  -9.149  1.00 94.44           H  
ATOM   3459  CA  TRP A 235      -3.367 -34.136  -9.605  1.00 94.44           C  
ATOM   3460  HA  TRP A 235      -3.774 -33.800 -10.558  1.00 94.44           H  
ATOM   3461  C   TRP A 235      -3.992 -33.291  -8.498  1.00 94.44           C  
ATOM   3462  CB  TRP A 235      -3.711 -35.610  -9.424  1.00 94.44           C  
ATOM   3463  HB2 TRP A 235      -4.775 -35.687  -9.201  1.00 94.44           H  
ATOM   3464  HB3 TRP A 235      -3.168 -36.015  -8.570  1.00 94.44           H  
ATOM   3465  O   TRP A 235      -3.509 -33.311  -7.366  1.00 94.44           O  
ATOM   3466  CG  TRP A 235      -3.444 -36.447 -10.631  1.00 94.44           C  
ATOM   3467  CD1 TRP A 235      -2.289 -37.084 -10.927  1.00 94.44           C  
ATOM   3468  HD1 TRP A 235      -1.416 -37.094 -10.291  1.00 94.44           H  
ATOM   3469  CD2 TRP A 235      -4.395 -36.829 -11.668  1.00 94.44           C  
ATOM   3470  CE2 TRP A 235      -3.734 -37.699 -12.584  1.00 94.44           C  
ATOM   3471  CE3 TRP A 235      -5.758 -36.558 -11.902  1.00 94.44           C  
ATOM   3472  HE3 TRP A 235      -6.297 -35.906 -11.230  1.00 94.44           H  
ATOM   3473  NE1 TRP A 235      -2.449 -37.811 -12.093  1.00 94.44           N  
ATOM   3474  HE1 TRP A 235      -1.783 -38.498 -12.416  1.00 94.44           H  
ATOM   3475  CH2 TRP A 235      -5.767 -38.019 -13.858  1.00 94.44           C  
ATOM   3476  HH2 TRP A 235      -6.317 -38.493 -14.658  1.00 94.44           H  
ATOM   3477  CZ2 TRP A 235      -4.398 -38.284 -13.673  1.00 94.44           C  
ATOM   3478  HZ2 TRP A 235      -3.886 -38.969 -14.333  1.00 94.44           H  
ATOM   3479  CZ3 TRP A 235      -6.442 -37.158 -12.975  1.00 94.44           C  
ATOM   3480  HZ3 TRP A 235      -7.498 -36.975 -13.109  1.00 94.44           H  
ATOM   3481  N   TRP A 236      -5.015 -32.519  -8.847  1.00 94.36           N  
ATOM   3482  H   TRP A 236      -5.366 -32.565  -9.793  1.00 94.36           H  
ATOM   3483  CA  TRP A 236      -5.614 -31.516  -7.972  1.00 94.36           C  
ATOM   3484  HA  TRP A 236      -5.156 -31.582  -6.984  1.00 94.36           H  
ATOM   3485  C   TRP A 236      -7.118 -31.775  -7.842  1.00 94.36           C  
ATOM   3486  CB  TRP A 236      -5.308 -30.124  -8.541  1.00 94.36           C  
ATOM   3487  HB2 TRP A 236      -6.008 -29.896  -9.345  1.00 94.36           H  
ATOM   3488  HB3 TRP A 236      -4.312 -30.139  -8.982  1.00 94.36           H  
ATOM   3489  O   TRP A 236      -7.737 -32.154  -8.838  1.00 94.36           O  
ATOM   3490  CG  TRP A 236      -5.326 -29.016  -7.539  1.00 94.36           C  
ATOM   3491  CD1 TRP A 236      -6.424 -28.435  -7.013  1.00 94.36           C  
ATOM   3492  HD1 TRP A 236      -7.444 -28.689  -7.263  1.00 94.36           H  
ATOM   3493  CD2 TRP A 236      -4.190 -28.324  -6.940  1.00 94.36           C  
ATOM   3494  CE2 TRP A 236      -4.686 -27.380  -5.993  1.00 94.36           C  
ATOM   3495  CE3 TRP A 236      -2.790 -28.390  -7.118  1.00 94.36           C  
ATOM   3496  HE3 TRP A 236      -2.389 -29.086  -7.840  1.00 94.36           H  
ATOM   3497  NE1 TRP A 236      -6.054 -27.474  -6.100  1.00 94.36           N  
ATOM   3498  HE1 TRP A 236      -6.727 -26.891  -5.623  1.00 94.36           H  
ATOM   3499  CH2 TRP A 236      -2.447 -26.684  -5.403  1.00 94.36           C  
ATOM   3500  HH2 TRP A 236      -1.776 -26.079  -4.812  1.00 94.36           H  
ATOM   3501  CZ2 TRP A 236      -3.836 -26.577  -5.222  1.00 94.36           C  
ATOM   3502  HZ2 TRP A 236      -4.256 -25.881  -4.511  1.00 94.36           H  
ATOM   3503  CZ3 TRP A 236      -1.926 -27.573  -6.361  1.00 94.36           C  
ATOM   3504  HZ3 TRP A 236      -0.857 -27.644  -6.499  1.00 94.36           H  
ATOM   3505  N   PRO A 237      -7.728 -31.607  -6.660  1.00 95.90           N  
ATOM   3506  CA  PRO A 237      -9.163 -31.816  -6.510  1.00 95.90           C  
ATOM   3507  HA  PRO A 237      -9.462 -32.733  -7.017  1.00 95.90           H  
ATOM   3508  C   PRO A 237      -9.969 -30.641  -7.092  1.00 95.90           C  
ATOM   3509  CB  PRO A 237      -9.369 -32.007  -5.008  1.00 95.90           C  
ATOM   3510  HB2 PRO A 237     -10.372 -31.720  -4.690  1.00 95.90           H  
ATOM   3511  HB3 PRO A 237      -9.176 -33.047  -4.744  1.00 95.90           H  
ATOM   3512  O   PRO A 237      -9.606 -29.470  -6.944  1.00 95.90           O  
ATOM   3513  CG  PRO A 237      -8.281 -31.121  -4.404  1.00 95.90           C  
ATOM   3514  HG2 PRO A 237      -8.589 -30.076  -4.438  1.00 95.90           H  
ATOM   3515  HG3 PRO A 237      -8.039 -31.407  -3.380  1.00 95.90           H  
ATOM   3516  CD  PRO A 237      -7.114 -31.331  -5.364  1.00 95.90           C  
ATOM   3517  HD2 PRO A 237      -6.535 -32.197  -5.042  1.00 95.90           H  
ATOM   3518  HD3 PRO A 237      -6.479 -30.445  -5.384  1.00 95.90           H  
ATOM   3519  N   GLY A 238     -11.108 -30.932  -7.710  1.00 95.22           N  
ATOM   3520  H   GLY A 238     -11.364 -31.903  -7.822  1.00 95.22           H  
ATOM   3521  CA  GLY A 238     -12.043 -29.934  -8.225  1.00 95.22           C  
ATOM   3522  HA2 GLY A 238     -11.736 -29.632  -9.226  1.00 95.22           H  
ATOM   3523  HA3 GLY A 238     -12.037 -29.052  -7.585  1.00 95.22           H  
ATOM   3524  C   GLY A 238     -13.475 -30.454  -8.291  1.00 95.22           C  
ATOM   3525  O   GLY A 238     -13.755 -31.610  -7.976  1.00 95.22           O  
ATOM   3526  N   ILE A 239     -14.389 -29.585  -8.709  1.00 95.04           N  
ATOM   3527  H   ILE A 239     -14.092 -28.639  -8.899  1.00 95.04           H  
ATOM   3528  CA  ILE A 239     -15.794 -29.915  -8.954  1.00 95.04           C  
ATOM   3529  HA  ILE A 239     -15.914 -30.994  -8.857  1.00 95.04           H  
ATOM   3530  C   ILE A 239     -16.167 -29.552 -10.389  1.00 95.04           C  
ATOM   3531  CB  ILE A 239     -16.703 -29.263  -7.889  1.00 95.04           C  
ATOM   3532  HB  ILE A 239     -16.343 -29.594  -6.915  1.00 95.04           H  
ATOM   3533  O   ILE A 239     -15.784 -28.492 -10.892  1.00 95.04           O  
ATOM   3534  CG1 ILE A 239     -18.153 -29.765  -8.044  1.00 95.04           C  
ATOM   3535 HG12 ILE A 239     -18.564 -29.423  -8.994  1.00 95.04           H  
ATOM   3536 HG13 ILE A 239     -18.150 -30.855  -8.042  1.00 95.04           H  
ATOM   3537  CG2 ILE A 239     -16.627 -27.726  -7.907  1.00 95.04           C  
ATOM   3538 HG21 ILE A 239     -17.075 -27.330  -8.819  1.00 95.04           H  
ATOM   3539 HG22 ILE A 239     -15.588 -27.401  -7.842  1.00 95.04           H  
ATOM   3540 HG23 ILE A 239     -17.145 -27.305  -7.046  1.00 95.04           H  
ATOM   3541  CD1 ILE A 239     -19.084 -29.297  -6.923  1.00 95.04           C  
ATOM   3542 HD11 ILE A 239     -18.696 -29.617  -5.956  1.00 95.04           H  
ATOM   3543 HD12 ILE A 239     -19.181 -28.211  -6.941  1.00 95.04           H  
ATOM   3544 HD13 ILE A 239     -20.074 -29.722  -7.084  1.00 95.04           H  
ATOM   3545  N   VAL A 240     -16.906 -30.431 -11.061  1.00 93.66           N  
ATOM   3546  H   VAL A 240     -17.151 -31.300 -10.607  1.00 93.66           H  
ATOM   3547  CA  VAL A 240     -17.419 -30.176 -12.411  1.00 93.66           C  
ATOM   3548  HA  VAL A 240     -16.616 -29.763 -13.022  1.00 93.66           H  
ATOM   3549  C   VAL A 240     -18.539 -29.141 -12.338  1.00 93.66           C  
ATOM   3550  CB  VAL A 240     -17.905 -31.474 -13.072  1.00 93.66           C  
ATOM   3551  HB  VAL A 240     -18.728 -31.864 -12.474  1.00 93.66           H  
ATOM   3552  O   VAL A 240     -19.498 -29.305 -11.588  1.00 93.66           O  
ATOM   3553  CG1 VAL A 240     -18.394 -31.225 -14.506  1.00 93.66           C  
ATOM   3554 HG11 VAL A 240     -19.265 -30.570 -14.498  1.00 93.66           H  
ATOM   3555 HG12 VAL A 240     -17.603 -30.764 -15.098  1.00 93.66           H  
ATOM   3556 HG13 VAL A 240     -18.684 -32.172 -14.961  1.00 93.66           H  
ATOM   3557  CG2 VAL A 240     -16.809 -32.542 -13.136  1.00 93.66           C  
ATOM   3558 HG21 VAL A 240     -17.269 -33.477 -13.458  1.00 93.66           H  
ATOM   3559 HG22 VAL A 240     -16.374 -32.719 -12.153  1.00 93.66           H  
ATOM   3560 HG23 VAL A 240     -16.028 -32.256 -13.841  1.00 93.66           H  
ATOM   3561  N   VAL A 241     -18.451 -28.078 -13.130  1.00 90.78           N  
ATOM   3562  H   VAL A 241     -17.673 -28.028 -13.773  1.00 90.78           H  
ATOM   3563  CA  VAL A 241     -19.417 -26.969 -13.140  1.00 90.78           C  
ATOM   3564  HA  VAL A 241     -20.271 -27.232 -12.516  1.00 90.78           H  
ATOM   3565  C   VAL A 241     -19.954 -26.729 -14.545  1.00 90.78           C  
ATOM   3566  CB  VAL A 241     -18.818 -25.677 -12.552  1.00 90.78           C  
ATOM   3567  HB  VAL A 241     -19.582 -24.901 -12.601  1.00 90.78           H  
ATOM   3568  O   VAL A 241     -19.326 -27.103 -15.525  1.00 90.78           O  
ATOM   3569  CG1 VAL A 241     -18.446 -25.856 -11.078  1.00 90.78           C  
ATOM   3570 HG11 VAL A 241     -19.298 -26.246 -10.521  1.00 90.78           H  
ATOM   3571 HG12 VAL A 241     -18.158 -24.899 -10.644  1.00 90.78           H  
ATOM   3572 HG13 VAL A 241     -17.612 -26.551 -10.982  1.00 90.78           H  
ATOM   3573  CG2 VAL A 241     -17.590 -25.176 -13.322  1.00 90.78           C  
ATOM   3574 HG21 VAL A 241     -16.779 -25.901 -13.252  1.00 90.78           H  
ATOM   3575 HG22 VAL A 241     -17.846 -25.012 -14.369  1.00 90.78           H  
ATOM   3576 HG23 VAL A 241     -17.261 -24.230 -12.892  1.00 90.78           H  
ATOM   3577  N   THR A 242     -21.109 -26.073 -14.657  1.00 89.23           N  
ATOM   3578  H   THR A 242     -21.571 -25.772 -13.811  1.00 89.23           H  
ATOM   3579  CA  THR A 242     -21.628 -25.604 -15.954  1.00 89.23           C  
ATOM   3580  HA  THR A 242     -21.607 -26.438 -16.655  1.00 89.23           H  
ATOM   3581  C   THR A 242     -20.744 -24.495 -16.531  1.00 89.23           C  
ATOM   3582  CB  THR A 242     -23.094 -25.141 -15.834  1.00 89.23           C  
ATOM   3583  HB  THR A 242     -23.715 -26.015 -15.635  1.00 89.23           H  
ATOM   3584  O   THR A 242     -20.239 -23.643 -15.791  1.00 89.23           O  
ATOM   3585  CG2 THR A 242     -23.345 -24.127 -14.713  1.00 89.23           C  
ATOM   3586 HG21 THR A 242     -22.703 -23.255 -14.836  1.00 89.23           H  
ATOM   3587 HG22 THR A 242     -23.151 -24.582 -13.741  1.00 89.23           H  
ATOM   3588 HG23 THR A 242     -24.389 -23.813 -14.735  1.00 89.23           H  
ATOM   3589  OG1 THR A 242     -23.554 -24.537 -17.023  1.00 89.23           O  
ATOM   3590  HG1 THR A 242     -23.620 -25.251 -17.662  1.00 89.23           H  
ATOM   3591  N   TRP A 243     -20.629 -24.411 -17.862  1.00 85.53           N  
ATOM   3592  H   TRP A 243     -21.052 -25.133 -18.427  1.00 85.53           H  
ATOM   3593  CA  TRP A 243     -19.952 -23.285 -18.524  1.00 85.53           C  
ATOM   3594  HA  TRP A 243     -18.900 -23.303 -18.238  1.00 85.53           H  
ATOM   3595  C   TRP A 243     -20.528 -21.927 -18.099  1.00 85.53           C  
ATOM   3596  CB  TRP A 243     -20.039 -23.436 -20.045  1.00 85.53           C  
ATOM   3597  HB2 TRP A 243     -19.380 -22.689 -20.489  1.00 85.53           H  
ATOM   3598  HB3 TRP A 243     -19.649 -24.416 -20.318  1.00 85.53           H  
ATOM   3599  O   TRP A 243     -19.799 -20.932 -18.035  1.00 85.53           O  
ATOM   3600  CG  TRP A 243     -21.398 -23.270 -20.666  1.00 85.53           C  
ATOM   3601  CD1 TRP A 243     -22.195 -24.272 -21.091  1.00 85.53           C  
ATOM   3602  HD1 TRP A 243     -21.936 -25.320 -21.054  1.00 85.53           H  
ATOM   3603  CD2 TRP A 243     -22.091 -22.050 -21.070  1.00 85.53           C  
ATOM   3604  CE2 TRP A 243     -23.321 -22.403 -21.702  1.00 85.53           C  
ATOM   3605  CE3 TRP A 243     -21.787 -20.678 -21.002  1.00 85.53           C  
ATOM   3606  HE3 TRP A 243     -20.879 -20.376 -20.502  1.00 85.53           H  
ATOM   3607  NE1 TRP A 243     -23.353 -23.775 -21.643  1.00 85.53           N  
ATOM   3608  HE1 TRP A 243     -24.054 -24.367 -22.065  1.00 85.53           H  
ATOM   3609  CH2 TRP A 243     -23.820 -20.096 -22.220  1.00 85.53           C  
ATOM   3610  HH2 TRP A 243     -24.447 -19.352 -22.690  1.00 85.53           H  
ATOM   3611  CZ2 TRP A 243     -24.184 -21.452 -22.261  1.00 85.53           C  
ATOM   3612  HZ2 TRP A 243     -25.081 -21.769 -22.772  1.00 85.53           H  
ATOM   3613  CZ3 TRP A 243     -22.624 -19.711 -21.589  1.00 85.53           C  
ATOM   3614  HZ3 TRP A 243     -22.335 -18.671 -21.564  1.00 85.53           H  
ATOM   3615  N   ARG A 244     -21.817 -21.888 -17.729  1.00 83.04           N  
ATOM   3616  H   ARG A 244     -22.327 -22.758 -17.773  1.00 83.04           H  
ATOM   3617  CA  ARG A 244     -22.513 -20.680 -17.265  1.00 83.04           C  
ATOM   3618  HA  ARG A 244     -22.400 -19.906 -18.025  1.00 83.04           H  
ATOM   3619  C   ARG A 244     -21.923 -20.107 -15.974  1.00 83.04           C  
ATOM   3620  CB  ARG A 244     -24.007 -20.977 -17.069  1.00 83.04           C  
ATOM   3621  HB2 ARG A 244     -24.492 -20.074 -16.697  1.00 83.04           H  
ATOM   3622  HB3 ARG A 244     -24.122 -21.756 -16.316  1.00 83.04           H  
ATOM   3623  O   ARG A 244     -21.971 -18.890 -15.805  1.00 83.04           O  
ATOM   3624  CG  ARG A 244     -24.716 -21.416 -18.360  1.00 83.04           C  
ATOM   3625  HG2 ARG A 244     -24.299 -22.359 -18.711  1.00 83.04           H  
ATOM   3626  HG3 ARG A 244     -24.578 -20.658 -19.131  1.00 83.04           H  
ATOM   3627  CD  ARG A 244     -26.213 -21.600 -18.085  1.00 83.04           C  
ATOM   3628  HD2 ARG A 244     -26.634 -20.646 -17.768  1.00 83.04           H  
ATOM   3629  HD3 ARG A 244     -26.335 -22.301 -17.259  1.00 83.04           H  
ATOM   3630  NE  ARG A 244     -26.945 -22.071 -19.279  1.00 83.04           N  
ATOM   3631  HE  ARG A 244     -27.070 -21.407 -20.031  1.00 83.04           H  
ATOM   3632  NH1 ARG A 244     -27.365 -24.236 -18.597  1.00 83.04           N  
ATOM   3633 HH11 ARG A 244     -27.850 -25.109 -18.744  1.00 83.04           H  
ATOM   3634 HH12 ARG A 244     -26.663 -24.169 -17.873  1.00 83.04           H  
ATOM   3635  NH2 ARG A 244     -28.281 -23.494 -20.469  1.00 83.04           N  
ATOM   3636 HH21 ARG A 244     -28.450 -22.794 -21.177  1.00 83.04           H  
ATOM   3637 HH22 ARG A 244     -28.742 -24.391 -20.536  1.00 83.04           H  
ATOM   3638  CZ  ARG A 244     -27.519 -23.255 -19.440  1.00 83.04           C  
ATOM   3639  N   ALA A 245     -21.349 -20.948 -15.109  1.00 76.86           N  
ATOM   3640  H   ALA A 245     -21.298 -21.928 -15.349  1.00 76.86           H  
ATOM   3641  CA  ALA A 245     -20.683 -20.524 -13.874  1.00 76.86           C  
ATOM   3642  HA  ALA A 245     -21.327 -19.830 -13.335  1.00 76.86           H  
ATOM   3643  C   ALA A 245     -19.360 -19.800 -14.166  1.00 76.86           C  
ATOM   3644  CB  ALA A 245     -20.455 -21.759 -12.991  1.00 76.86           C  
ATOM   3645  HB1 ALA A 245     -19.779 -22.460 -13.481  1.00 76.86           H  
ATOM   3646  HB2 ALA A 245     -21.403 -22.253 -12.781  1.00 76.86           H  
ATOM   3647  HB3 ALA A 245     -20.008 -21.450 -12.046  1.00 76.86           H  
ATOM   3648  O   ALA A 245     -18.974 -18.878 -13.458  1.00 76.86           O  
ATOM   3649  N   THR A 246     -18.693 -20.163 -15.263  1.00 77.09           N  
ATOM   3650  H   THR A 246     -19.053 -20.942 -15.795  1.00 77.09           H  
ATOM   3651  CA  THR A 246     -17.396 -19.584 -15.645  1.00 77.09           C  
ATOM   3652  HA  THR A 246     -16.824 -19.398 -14.736  1.00 77.09           H  
ATOM   3653  C   THR A 246     -17.517 -18.246 -16.382  1.00 77.09           C  
ATOM   3654  CB  THR A 246     -16.596 -20.575 -16.501  1.00 77.09           C  
ATOM   3655  HB  THR A 246     -15.562 -20.231 -16.543  1.00 77.09           H  
ATOM   3656  O   THR A 246     -16.527 -17.529 -16.534  1.00 77.09           O  
ATOM   3657  CG2 THR A 246     -16.615 -21.991 -15.927  1.00 77.09           C  
ATOM   3658 HG21 THR A 246     -15.808 -22.574 -16.371  1.00 77.09           H  
ATOM   3659 HG22 THR A 246     -17.563 -22.487 -16.135  1.00 77.09           H  
ATOM   3660 HG23 THR A 246     -16.465 -21.957 -14.848  1.00 77.09           H  
ATOM   3661  OG1 THR A 246     -17.104 -20.629 -17.815  1.00 77.09           O  
ATOM   3662  HG1 THR A 246     -18.009 -20.947 -17.791  1.00 77.09           H  
ATOM   3663  N   GLY A 247     -18.709 -17.923 -16.903  1.00 75.35           N  
ATOM   3664  H   GLY A 247     -19.485 -18.539 -16.706  1.00 75.35           H  
ATOM   3665  CA  GLY A 247     -18.930 -16.786 -17.802  1.00 75.35           C  
ATOM   3666  HA2 GLY A 247     -18.589 -15.875 -17.310  1.00 75.35           H  
ATOM   3667  HA3 GLY A 247     -19.999 -16.699 -17.997  1.00 75.35           H  
ATOM   3668  C   GLY A 247     -18.209 -16.897 -19.156  1.00 75.35           C  
ATOM   3669  O   GLY A 247     -18.071 -15.886 -19.845  1.00 75.35           O  
ATOM   3670  N   LYS A 248     -17.719 -18.091 -19.524  1.00 79.02           N  
ATOM   3671  H   LYS A 248     -17.882 -18.869 -18.901  1.00 79.02           H  
ATOM   3672  CA  LYS A 248     -16.988 -18.381 -20.773  1.00 79.02           C  
ATOM   3673  HA  LYS A 248     -16.766 -17.442 -21.280  1.00 79.02           H  
ATOM   3674  C   LYS A 248     -17.848 -19.200 -21.747  1.00 79.02           C  
ATOM   3675  CB  LYS A 248     -15.659 -19.084 -20.439  1.00 79.02           C  
ATOM   3676  HB2 LYS A 248     -15.136 -19.327 -21.364  1.00 79.02           H  
ATOM   3677  HB3 LYS A 248     -15.864 -20.023 -19.924  1.00 79.02           H  
ATOM   3678  O   LYS A 248     -19.033 -19.390 -21.518  1.00 79.02           O  
ATOM   3679  CG  LYS A 248     -14.719 -18.213 -19.591  1.00 79.02           C  
ATOM   3680  HG2 LYS A 248     -15.207 -17.927 -18.659  1.00 79.02           H  
ATOM   3681  HG3 LYS A 248     -14.461 -17.312 -20.148  1.00 79.02           H  
ATOM   3682  CD  LYS A 248     -13.449 -18.996 -19.260  1.00 79.02           C  
ATOM   3683  HD2 LYS A 248     -12.982 -19.330 -20.187  1.00 79.02           H  
ATOM   3684  HD3 LYS A 248     -13.741 -19.860 -18.663  1.00 79.02           H  
ATOM   3685  CE  LYS A 248     -12.455 -18.156 -18.457  1.00 79.02           C  
ATOM   3686  HE2 LYS A 248     -12.160 -17.292 -19.054  1.00 79.02           H  
ATOM   3687  HE3 LYS A 248     -12.965 -17.794 -17.565  1.00 79.02           H  
ATOM   3688  NZ  LYS A 248     -11.267 -18.962 -18.075  1.00 79.02           N  
ATOM   3689  HZ1 LYS A 248     -10.787 -19.319 -18.888  1.00 79.02           H  
ATOM   3690  HZ2 LYS A 248     -11.552 -19.752 -17.513  1.00 79.02           H  
ATOM   3691  HZ3 LYS A 248     -10.621 -18.422 -17.518  1.00 79.02           H  
ATOM   3692  N   ARG A 249     -17.262 -19.653 -22.862  1.00 84.71           N  
ATOM   3693  H   ARG A 249     -16.276 -19.466 -22.976  1.00 84.71           H  
ATOM   3694  CA  ARG A 249     -17.932 -20.510 -23.858  1.00 84.71           C  
ATOM   3695  HA  ARG A 249     -18.891 -20.052 -24.097  1.00 84.71           H  
ATOM   3696  C   ARG A 249     -18.249 -21.905 -23.303  1.00 84.71           C  
ATOM   3697  CB  ARG A 249     -17.101 -20.581 -25.156  1.00 84.71           C  
ATOM   3698  HB2 ARG A 249     -17.717 -21.033 -25.933  1.00 84.71           H  
ATOM   3699  HB3 ARG A 249     -16.849 -19.571 -25.477  1.00 84.71           H  
ATOM   3700  O   ARG A 249     -17.574 -22.375 -22.384  1.00 84.71           O  
ATOM   3701  CG  ARG A 249     -15.813 -21.412 -25.018  1.00 84.71           C  
ATOM   3702  HG2 ARG A 249     -16.071 -22.434 -24.741  1.00 84.71           H  
ATOM   3703  HG3 ARG A 249     -15.188 -20.992 -24.229  1.00 84.71           H  
ATOM   3704  CD  ARG A 249     -15.018 -21.456 -26.332  1.00 84.71           C  
ATOM   3705  HD2 ARG A 249     -15.716 -21.612 -27.155  1.00 84.71           H  
ATOM   3706  HD3 ARG A 249     -14.510 -20.506 -26.495  1.00 84.71           H  
ATOM   3707  NE  ARG A 249     -14.052 -22.570 -26.342  1.00 84.71           N  
ATOM   3708  HE  ARG A 249     -14.309 -23.368 -26.907  1.00 84.71           H  
ATOM   3709  NH1 ARG A 249     -12.572 -21.850 -24.726  1.00 84.71           N  
ATOM   3710 HH11 ARG A 249     -12.991 -20.931 -24.735  1.00 84.71           H  
ATOM   3711 HH12 ARG A 249     -11.836 -22.139 -24.098  1.00 84.71           H  
ATOM   3712  NH2 ARG A 249     -12.431 -23.913 -25.530  1.00 84.71           N  
ATOM   3713 HH21 ARG A 249     -12.029 -24.223 -24.657  1.00 84.71           H  
ATOM   3714 HH22 ARG A 249     -12.859 -24.686 -26.019  1.00 84.71           H  
ATOM   3715  CZ  ARG A 249     -13.022 -22.762 -25.541  1.00 84.71           C  
ATOM   3716  N   GLN A 250     -19.223 -22.578 -23.914  1.00 86.26           N  
ATOM   3717  H   GLN A 250     -19.724 -22.133 -24.670  1.00 86.26           H  
ATOM   3718  CA  GLN A 250     -19.493 -23.995 -23.669  1.00 86.26           C  
ATOM   3719  HA  GLN A 250     -19.789 -24.113 -22.626  1.00 86.26           H  
ATOM   3720  C   GLN A 250     -18.229 -24.836 -23.897  1.00 86.26           C  
ATOM   3721  CB  GLN A 250     -20.673 -24.436 -24.546  1.00 86.26           C  
ATOM   3722  HB2 GLN A 250     -20.402 -24.345 -25.597  1.00 86.26           H  
ATOM   3723  HB3 GLN A 250     -21.506 -23.762 -24.344  1.00 86.26           H  
ATOM   3724  O   GLN A 250     -17.444 -24.539 -24.801  1.00 86.26           O  
ATOM   3725  CG  GLN A 250     -21.136 -25.877 -24.267  1.00 86.26           C  
ATOM   3726  HG2 GLN A 250     -20.381 -26.577 -24.625  1.00 86.26           H  
ATOM   3727  HG3 GLN A 250     -21.256 -26.025 -23.194  1.00 86.26           H  
ATOM   3728  CD  GLN A 250     -22.462 -26.216 -24.945  1.00 86.26           C  
ATOM   3729  NE2 GLN A 250     -22.964 -27.418 -24.774  1.00 86.26           N  
ATOM   3730 HE21 GLN A 250     -22.465 -28.133 -24.263  1.00 86.26           H  
ATOM   3731 HE22 GLN A 250     -23.816 -27.626 -25.275  1.00 86.26           H  
ATOM   3732  OE1 GLN A 250     -23.087 -25.401 -25.605  1.00 86.26           O  
ATOM   3733  N   ALA A 251     -18.013 -25.841 -23.043  1.00 82.70           N  
ATOM   3734  H   ALA A 251     -18.717 -26.077 -22.360  1.00 82.70           H  
ATOM   3735  CA  ALA A 251     -16.875 -26.743 -23.180  1.00 82.70           C  
ATOM   3736  HA  ALA A 251     -15.959 -26.151 -23.168  1.00 82.70           H  
ATOM   3737  C   ALA A 251     -16.950 -27.488 -24.521  1.00 82.70           C  
ATOM   3738  CB  ALA A 251     -16.843 -27.710 -21.991  1.00 82.70           C  
ATOM   3739  HB1 ALA A 251     -17.707 -28.373 -22.026  1.00 82.70           H  
ATOM   3740  HB2 ALA A 251     -16.834 -27.160 -21.050  1.00 82.70           H  
ATOM   3741  HB3 ALA A 251     -15.939 -28.317 -22.042  1.00 82.70           H  
ATOM   3742  O   ALA A 251     -18.038 -27.874 -24.958  1.00 82.70           O  
ATOM   3743  N   SER A 252     -15.805 -27.683 -25.175  1.00 85.66           N  
ATOM   3744  H   SER A 252     -14.949 -27.335 -24.767  1.00 85.66           H  
ATOM   3745  CA  SER A 252     -15.743 -28.507 -26.386  1.00 85.66           C  
ATOM   3746  HA  SER A 252     -16.446 -28.106 -27.116  1.00 85.66           H  
ATOM   3747  C   SER A 252     -16.149 -29.956 -26.079  1.00 85.66           C  
ATOM   3748  CB  SER A 252     -14.339 -28.470 -26.994  1.00 85.66           C  
ATOM   3749  HB2 SER A 252     -14.308 -29.142 -27.852  1.00 85.66           H  
ATOM   3750  HB3 SER A 252     -13.616 -28.815 -26.256  1.00 85.66           H  
ATOM   3751  O   SER A 252     -16.036 -30.414 -24.944  1.00 85.66           O  
ATOM   3752  OG  SER A 252     -13.992 -27.161 -27.425  1.00 85.66           O  
ATOM   3753  HG  SER A 252     -13.239 -27.247 -28.014  1.00 85.66           H  
ATOM   3754  N   HIS A 253     -16.586 -30.708 -27.092  1.00 85.81           N  
ATOM   3755  H   HIS A 253     -16.687 -30.291 -28.006  1.00 85.81           H  
ATOM   3756  CA  HIS A 253     -16.904 -32.132 -26.941  1.00 85.81           C  
ATOM   3757  HA  HIS A 253     -17.782 -32.229 -26.302  1.00 85.81           H  
ATOM   3758  C   HIS A 253     -15.738 -32.900 -26.282  1.00 85.81           C  
ATOM   3759  CB  HIS A 253     -17.243 -32.692 -28.328  1.00 85.81           C  
ATOM   3760  HB2 HIS A 253     -18.034 -32.088 -28.771  1.00 85.81           H  
ATOM   3761  HB3 HIS A 253     -16.365 -32.620 -28.971  1.00 85.81           H  
ATOM   3762  O   HIS A 253     -14.592 -32.778 -26.721  1.00 85.81           O  
ATOM   3763  CG  HIS A 253     -17.705 -34.123 -28.300  1.00 85.81           C  
ATOM   3764  CD2 HIS A 253     -19.001 -34.560 -28.290  1.00 85.81           C  
ATOM   3765  HD2 HIS A 253     -19.886 -33.940 -28.290  1.00 85.81           H  
ATOM   3766  ND1 HIS A 253     -16.897 -35.238 -28.305  1.00 85.81           N  
ATOM   3767  HD1 HIS A 253     -15.887 -35.241 -28.310  1.00 85.81           H  
ATOM   3768  CE1 HIS A 253     -17.691 -36.322 -28.298  1.00 85.81           C  
ATOM   3769  HE1 HIS A 253     -17.354 -37.348 -28.295  1.00 85.81           H  
ATOM   3770  NE2 HIS A 253     -18.979 -35.955 -28.302  1.00 85.81           N  
ATOM   3771  N   GLY A 254     -16.009 -33.670 -25.223  1.00 88.25           N  
ATOM   3772  H   GLY A 254     -16.964 -33.775 -24.912  1.00 88.25           H  
ATOM   3773  CA  GLY A 254     -14.996 -34.369 -24.423  1.00 88.25           C  
ATOM   3774  HA2 GLY A 254     -15.498 -35.168 -23.877  1.00 88.25           H  
ATOM   3775  HA3 GLY A 254     -14.253 -34.813 -25.085  1.00 88.25           H  
ATOM   3776  C   GLY A 254     -14.259 -33.516 -23.383  1.00 88.25           C  
ATOM   3777  O   GLY A 254     -13.395 -34.041 -22.682  1.00 88.25           O  
ATOM   3778  N   MET A 255     -14.582 -32.227 -23.248  1.00 91.96           N  
ATOM   3779  H   MET A 255     -15.298 -31.845 -23.849  1.00 91.96           H  
ATOM   3780  CA  MET A 255     -14.049 -31.342 -22.207  1.00 91.96           C  
ATOM   3781  HA  MET A 255     -13.192 -31.819 -21.732  1.00 91.96           H  
ATOM   3782  C   MET A 255     -15.089 -31.076 -21.108  1.00 91.96           C  
ATOM   3783  CB  MET A 255     -13.564 -30.014 -22.809  1.00 91.96           C  
ATOM   3784  HB2 MET A 255     -14.411 -29.493 -23.256  1.00 91.96           H  
ATOM   3785  HB3 MET A 255     -13.193 -29.394 -21.993  1.00 91.96           H  
ATOM   3786  O   MET A 255     -16.300 -31.152 -21.330  1.00 91.96           O  
ATOM   3787  CG  MET A 255     -12.458 -30.119 -23.863  1.00 91.96           C  
ATOM   3788  HG2 MET A 255     -12.338 -29.123 -24.289  1.00 91.96           H  
ATOM   3789  HG3 MET A 255     -12.774 -30.789 -24.663  1.00 91.96           H  
ATOM   3790  SD  MET A 255     -10.841 -30.646 -23.231  1.00 91.96           S  
ATOM   3791  CE  MET A 255      -9.761 -29.916 -24.481  1.00 91.96           C  
ATOM   3792  HE1 MET A 255      -8.725 -30.179 -24.268  1.00 91.96           H  
ATOM   3793  HE2 MET A 255     -10.037 -30.295 -25.465  1.00 91.96           H  
ATOM   3794  HE3 MET A 255      -9.872 -28.832 -24.466  1.00 91.96           H  
ATOM   3795  N   ARG A 256     -14.618 -30.726 -19.910  1.00 92.09           N  
ATOM   3796  H   ARG A 256     -13.617 -30.758 -19.779  1.00 92.09           H  
ATOM   3797  CA  ARG A 256     -15.426 -30.295 -18.761  1.00 92.09           C  
ATOM   3798  HA  ARG A 256     -16.448 -30.094 -19.081  1.00 92.09           H  
ATOM   3799  C   ARG A 256     -14.871 -29.008 -18.180  1.00 92.09           C  
ATOM   3800  CB  ARG A 256     -15.426 -31.378 -17.670  1.00 92.09           C  
ATOM   3801  HB2 ARG A 256     -14.395 -31.554 -17.361  1.00 92.09           H  
ATOM   3802  HB3 ARG A 256     -15.971 -31.011 -16.800  1.00 92.09           H  
ATOM   3803  O   ARG A 256     -13.654 -28.835 -18.102  1.00 92.09           O  
ATOM   3804  CG  ARG A 256     -16.039 -32.712 -18.102  1.00 92.09           C  
ATOM   3805  HG2 ARG A 256     -15.509 -33.102 -18.971  1.00 92.09           H  
ATOM   3806  HG3 ARG A 256     -15.923 -33.427 -17.287  1.00 92.09           H  
ATOM   3807  CD  ARG A 256     -17.529 -32.570 -18.419  1.00 92.09           C  
ATOM   3808  HD2 ARG A 256     -17.688 -31.823 -19.196  1.00 92.09           H  
ATOM   3809  HD3 ARG A 256     -18.056 -32.248 -17.520  1.00 92.09           H  
ATOM   3810  NE  ARG A 256     -18.069 -33.856 -18.849  1.00 92.09           N  
ATOM   3811  HE  ARG A 256     -18.438 -34.458 -18.127  1.00 92.09           H  
ATOM   3812  NH1 ARG A 256     -17.791 -33.644 -21.147  1.00 92.09           N  
ATOM   3813 HH11 ARG A 256     -17.403 -32.714 -21.078  1.00 92.09           H  
ATOM   3814 HH12 ARG A 256     -17.928 -34.072 -22.051  1.00 92.09           H  
ATOM   3815  NH2 ARG A 256     -18.642 -35.483 -20.245  1.00 92.09           N  
ATOM   3816 HH21 ARG A 256     -18.806 -35.841 -21.175  1.00 92.09           H  
ATOM   3817 HH22 ARG A 256     -18.816 -36.063 -19.437  1.00 92.09           H  
ATOM   3818  CZ  ARG A 256     -18.154 -34.306 -20.083  1.00 92.09           C  
ATOM   3819  N   TRP A 257     -15.754 -28.125 -17.729  1.00 93.39           N  
ATOM   3820  H   TRP A 257     -16.740 -28.341 -17.779  1.00 93.39           H  
ATOM   3821  CA  TRP A 257     -15.349 -27.017 -16.874  1.00 93.39           C  
ATOM   3822  HA  TRP A 257     -14.369 -26.656 -17.189  1.00 93.39           H  
ATOM   3823  C   TRP A 257     -15.217 -27.508 -15.436  1.00 93.39           C  
ATOM   3824  CB  TRP A 257     -16.332 -25.853 -17.006  1.00 93.39           C  
ATOM   3825  HB2 TRP A 257     -16.208 -25.198 -16.144  1.00 93.39           H  
ATOM   3826  HB3 TRP A 257     -17.355 -26.229 -16.991  1.00 93.39           H  
ATOM   3827  O   TRP A 257     -16.155 -28.072 -14.877  1.00 93.39           O  
ATOM   3828  CG  TRP A 257     -16.116 -25.021 -18.230  1.00 93.39           C  
ATOM   3829  CD1 TRP A 257     -16.895 -25.004 -19.334  1.00 93.39           C  
ATOM   3830  HD1 TRP A 257     -17.787 -25.602 -19.454  1.00 93.39           H  
ATOM   3831  CD2 TRP A 257     -15.025 -24.091 -18.493  1.00 93.39           C  
ATOM   3832  CE2 TRP A 257     -15.209 -23.540 -19.793  1.00 93.39           C  
ATOM   3833  CE3 TRP A 257     -13.895 -23.664 -17.760  1.00 93.39           C  
ATOM   3834  HE3 TRP A 257     -13.733 -24.075 -16.774  1.00 93.39           H  
ATOM   3835  NE1 TRP A 257     -16.376 -24.110 -20.254  1.00 93.39           N  
ATOM   3836  HE1 TRP A 257     -16.814 -23.882 -21.135  1.00 93.39           H  
ATOM   3837  CH2 TRP A 257     -13.162 -22.263 -19.616  1.00 93.39           C  
ATOM   3838  HH2 TRP A 257     -12.413 -21.631 -20.071  1.00 93.39           H  
ATOM   3839  CZ2 TRP A 257     -14.297 -22.636 -20.356  1.00 93.39           C  
ATOM   3840  HZ2 TRP A 257     -14.455 -22.287 -21.366  1.00 93.39           H  
ATOM   3841  CZ3 TRP A 257     -12.976 -22.750 -18.308  1.00 93.39           C  
ATOM   3842  HZ3 TRP A 257     -12.100 -22.478 -17.738  1.00 93.39           H  
ATOM   3843  N   LEU A 258     -14.053 -27.278 -14.837  1.00 93.44           N  
ATOM   3844  H   LEU A 258     -13.306 -26.861 -15.374  1.00 93.44           H  
ATOM   3845  CA  LEU A 258     -13.800 -27.531 -13.425  1.00 93.44           C  
ATOM   3846  HA  LEU A 258     -14.643 -28.062 -12.983  1.00 93.44           H  
ATOM   3847  C   LEU A 258     -13.618 -26.225 -12.674  1.00 93.44           C  
ATOM   3848  CB  LEU A 258     -12.533 -28.368 -13.237  1.00 93.44           C  
ATOM   3849  HB2 LEU A 258     -11.686 -27.828 -13.661  1.00 93.44           H  
ATOM   3850  HB3 LEU A 258     -12.364 -28.454 -12.164  1.00 93.44           H  
ATOM   3851  O   LEU A 258     -12.936 -25.330 -13.173  1.00 93.44           O  
ATOM   3852  CG  LEU A 258     -12.559 -29.777 -13.834  1.00 93.44           C  
ATOM   3853  HG  LEU A 258     -12.550 -29.723 -14.923  1.00 93.44           H  
ATOM   3854  CD1 LEU A 258     -11.284 -30.454 -13.354  1.00 93.44           C  
ATOM   3855 HD11 LEU A 258     -11.298 -31.509 -13.628  1.00 93.44           H  
ATOM   3856 HD12 LEU A 258     -11.211 -30.406 -12.267  1.00 93.44           H  
ATOM   3857 HD13 LEU A 258     -10.418 -29.962 -13.797  1.00 93.44           H  
ATOM   3858  CD2 LEU A 258     -13.757 -30.603 -13.384  1.00 93.44           C  
ATOM   3859 HD21 LEU A 258     -13.661 -31.616 -13.774  1.00 93.44           H  
ATOM   3860 HD22 LEU A 258     -14.666 -30.174 -13.805  1.00 93.44           H  
ATOM   3861 HD23 LEU A 258     -13.824 -30.626 -12.296  1.00 93.44           H  
ATOM   3862  N   GLN A 259     -14.146 -26.164 -11.457  1.00 93.67           N  
ATOM   3863  H   GLN A 259     -14.709 -26.945 -11.152  1.00 93.67           H  
ATOM   3864  CA  GLN A 259     -13.722 -25.222 -10.427  1.00 93.67           C  
ATOM   3865  HA  GLN A 259     -13.205 -24.380 -10.887  1.00 93.67           H  
ATOM   3866  C   GLN A 259     -12.761 -25.944  -9.476  1.00 93.67           C  
ATOM   3867  CB  GLN A 259     -14.965 -24.688  -9.712  1.00 93.67           C  
ATOM   3868  HB2 GLN A 259     -15.665 -24.325 -10.465  1.00 93.67           H  
ATOM   3869  HB3 GLN A 259     -15.450 -25.500  -9.170  1.00 93.67           H  
ATOM   3870  O   GLN A 259     -13.120 -26.965  -8.888  1.00 93.67           O  
ATOM   3871  CG  GLN A 259     -14.645 -23.549  -8.735  1.00 93.67           C  
ATOM   3872  HG2 GLN A 259     -14.138 -22.747  -9.272  1.00 93.67           H  
ATOM   3873  HG3 GLN A 259     -13.985 -23.912  -7.948  1.00 93.67           H  
ATOM   3874  CD  GLN A 259     -15.902 -22.975  -8.085  1.00 93.67           C  
ATOM   3875  NE2 GLN A 259     -15.767 -21.981  -7.238  1.00 93.67           N  
ATOM   3876 HE21 GLN A 259     -14.852 -21.617  -7.012  1.00 93.67           H  
ATOM   3877 HE22 GLN A 259     -16.616 -21.653  -6.800  1.00 93.67           H  
ATOM   3878  OE1 GLN A 259     -17.023 -23.388  -8.335  1.00 93.67           O  
ATOM   3879  N   TRP A 260     -11.529 -25.455  -9.347  1.00 94.30           N  
ATOM   3880  H   TRP A 260     -11.280 -24.612  -9.845  1.00 94.30           H  
ATOM   3881  CA  TRP A 260     -10.513 -26.084  -8.496  1.00 94.30           C  
ATOM   3882  HA  TRP A 260     -10.599 -27.167  -8.585  1.00 94.30           H  
ATOM   3883  C   TRP A 260     -10.713 -25.716  -7.030  1.00 94.30           C  
ATOM   3884  CB  TRP A 260      -9.108 -25.690  -8.959  1.00 94.30           C  
ATOM   3885  HB2 TRP A 260      -8.981 -24.614  -8.841  1.00 94.30           H  
ATOM   3886  HB3 TRP A 260      -8.376 -26.182  -8.319  1.00 94.30           H  
ATOM   3887  O   TRP A 260     -10.904 -24.541  -6.708  1.00 94.30           O  
ATOM   3888  CG  TRP A 260      -8.824 -26.064 -10.374  1.00 94.30           C  
ATOM   3889  CD1 TRP A 260      -8.824 -25.208 -11.414  1.00 94.30           C  
ATOM   3890  HD1 TRP A 260      -8.999 -24.146 -11.325  1.00 94.30           H  
ATOM   3891  CD2 TRP A 260      -8.549 -27.382 -10.933  1.00 94.30           C  
ATOM   3892  CE2 TRP A 260      -8.439 -27.246 -12.347  1.00 94.30           C  
ATOM   3893  CE3 TRP A 260      -8.393 -28.678 -10.398  1.00 94.30           C  
ATOM   3894  HE3 TRP A 260      -8.499 -28.828  -9.334  1.00 94.30           H  
ATOM   3895  NE1 TRP A 260      -8.629 -25.901 -12.583  1.00 94.30           N  
ATOM   3896  HE1 TRP A 260      -8.667 -25.447 -13.484  1.00 94.30           H  
ATOM   3897  CH2 TRP A 260      -7.973 -29.600 -12.620  1.00 94.30           C  
ATOM   3898  HH2 TRP A 260      -7.748 -30.442 -13.259  1.00 94.30           H  
ATOM   3899  CZ2 TRP A 260      -8.188 -28.337 -13.184  1.00 94.30           C  
ATOM   3900  HZ2 TRP A 260      -8.152 -28.200 -14.255  1.00 94.30           H  
ATOM   3901  CZ3 TRP A 260      -8.090 -29.771 -11.232  1.00 94.30           C  
ATOM   3902  HZ3 TRP A 260      -7.960 -30.753 -10.802  1.00 94.30           H  
ATOM   3903  N   PHE A 261     -10.599 -26.698  -6.133  1.00 93.32           N  
ATOM   3904  H   PHE A 261     -10.399 -27.637  -6.447  1.00 93.32           H  
ATOM   3905  CA  PHE A 261     -10.500 -26.416  -4.702  1.00 93.32           C  
ATOM   3906  HA  PHE A 261     -11.315 -25.750  -4.420  1.00 93.32           H  
ATOM   3907  C   PHE A 261      -9.183 -25.679  -4.401  1.00 93.32           C  
ATOM   3908  CB  PHE A 261     -10.681 -27.694  -3.877  1.00 93.32           C  
ATOM   3909  HB2 PHE A 261      -9.955 -28.436  -4.208  1.00 93.32           H  
ATOM   3910  HB3 PHE A 261     -10.460 -27.457  -2.836  1.00 93.32           H  
ATOM   3911  O   PHE A 261      -8.168 -25.888  -5.067  1.00 93.32           O  
ATOM   3912  CG  PHE A 261     -12.079 -28.288  -3.921  1.00 93.32           C  
ATOM   3913  CD1 PHE A 261     -13.116 -27.704  -3.176  1.00 93.32           C  
ATOM   3914  HD1 PHE A 261     -12.914 -26.833  -2.570  1.00 93.32           H  
ATOM   3915  CD2 PHE A 261     -12.355 -29.429  -4.691  1.00 93.32           C  
ATOM   3916  HD2 PHE A 261     -11.556 -29.904  -5.241  1.00 93.32           H  
ATOM   3917  CE1 PHE A 261     -14.421 -28.221  -3.238  1.00 93.32           C  
ATOM   3918  HE1 PHE A 261     -15.209 -27.761  -2.660  1.00 93.32           H  
ATOM   3919  CE2 PHE A 261     -13.654 -29.961  -4.752  1.00 93.32           C  
ATOM   3920  HE2 PHE A 261     -13.852 -30.837  -5.351  1.00 93.32           H  
ATOM   3921  CZ  PHE A 261     -14.693 -29.345  -4.034  1.00 93.32           C  
ATOM   3922  HZ  PHE A 261     -15.697 -29.739  -4.080  1.00 93.32           H  
ATOM   3923  N   GLY A 262      -9.185 -24.800  -3.402  1.00 87.52           N  
ATOM   3924  H   GLY A 262     -10.034 -24.693  -2.866  1.00 87.52           H  
ATOM   3925  CA  GLY A 262      -8.060 -23.938  -3.042  1.00 87.52           C  
ATOM   3926  HA2 GLY A 262      -7.131 -24.319  -3.466  1.00 87.52           H  
ATOM   3927  HA3 GLY A 262      -7.958 -23.930  -1.957  1.00 87.52           H  
ATOM   3928  C   GLY A 262      -8.270 -22.502  -3.514  1.00 87.52           C  
ATOM   3929  O   GLY A 262      -8.723 -21.666  -2.735  1.00 87.52           O  
ATOM   3930  N   ASP A 263      -7.930 -22.209  -4.772  1.00 82.16           N  
ATOM   3931  H   ASP A 263      -7.648 -22.956  -5.391  1.00 82.16           H  
ATOM   3932  CA  ASP A 263      -7.983 -20.848  -5.330  1.00 82.16           C  
ATOM   3933  HA  ASP A 263      -7.944 -20.146  -4.497  1.00 82.16           H  
ATOM   3934  C   ASP A 263      -9.288 -20.509  -6.075  1.00 82.16           C  
ATOM   3935  CB  ASP A 263      -6.724 -20.573  -6.174  1.00 82.16           C  
ATOM   3936  HB2 ASP A 263      -6.658 -19.497  -6.340  1.00 82.16           H  
ATOM   3937  HB3 ASP A 263      -5.846 -20.862  -5.596  1.00 82.16           H  
ATOM   3938  O   ASP A 263      -9.472 -19.366  -6.490  1.00 82.16           O  
ATOM   3939  CG  ASP A 263      -6.662 -21.264  -7.541  1.00 82.16           C  
ATOM   3940  OD1 ASP A 263      -7.585 -22.030  -7.892  1.00 82.16           O  
ATOM   3941  OD2 ASP A 263      -5.681 -20.959  -8.269  1.00 82.16           O  
ATOM   3942  N   GLY A 264     -10.193 -21.480  -6.250  1.00 86.93           N  
ATOM   3943  H   GLY A 264      -9.950 -22.418  -5.963  1.00 86.93           H  
ATOM   3944  CA  GLY A 264     -11.496 -21.284  -6.889  1.00 86.93           C  
ATOM   3945  HA2 GLY A 264     -12.005 -20.449  -6.408  1.00 86.93           H  
ATOM   3946  HA3 GLY A 264     -12.093 -22.185  -6.747  1.00 86.93           H  
ATOM   3947  C   GLY A 264     -11.437 -20.998  -8.390  1.00 86.93           C  
ATOM   3948  O   GLY A 264     -12.449 -20.605  -8.971  1.00 86.93           O  
ATOM   3949  N   LYS A 265     -10.278 -21.162  -9.045  1.00 89.54           N  
ATOM   3950  H   LYS A 265      -9.479 -21.505  -8.531  1.00 89.54           H  
ATOM   3951  CA  LYS A 265     -10.146 -20.881 -10.480  1.00 89.54           C  
ATOM   3952  HA  LYS A 265     -10.610 -19.911 -10.663  1.00 89.54           H  
ATOM   3953  C   LYS A 265     -10.907 -21.895 -11.327  1.00 89.54           C  
ATOM   3954  CB  LYS A 265      -8.671 -20.813 -10.891  1.00 89.54           C  
ATOM   3955  HB2 LYS A 265      -8.603 -20.804 -11.979  1.00 89.54           H  
ATOM   3956  HB3 LYS A 265      -8.150 -21.697 -10.523  1.00 89.54           H  
ATOM   3957  O   LYS A 265     -11.081 -23.050 -10.947  1.00 89.54           O  
ATOM   3958  CG  LYS A 265      -8.003 -19.544 -10.352  1.00 89.54           C  
ATOM   3959  HG2 LYS A 265      -7.997 -19.572  -9.262  1.00 89.54           H  
ATOM   3960  HG3 LYS A 265      -8.562 -18.666 -10.675  1.00 89.54           H  
ATOM   3961  CD  LYS A 265      -6.570 -19.450 -10.883  1.00 89.54           C  
ATOM   3962  HD2 LYS A 265      -6.586 -19.237 -11.951  1.00 89.54           H  
ATOM   3963  HD3 LYS A 265      -6.083 -20.413 -10.732  1.00 89.54           H  
ATOM   3964  CE  LYS A 265      -5.815 -18.342 -10.143  1.00 89.54           C  
ATOM   3965  HE2 LYS A 265      -5.652 -17.493 -10.808  1.00 89.54           H  
ATOM   3966  HE3 LYS A 265      -6.431 -18.009  -9.307  1.00 89.54           H  
ATOM   3967  NZ  LYS A 265      -4.541 -18.866  -9.615  1.00 89.54           N  
ATOM   3968  HZ1 LYS A 265      -4.083 -18.201  -9.008  1.00 89.54           H  
ATOM   3969  HZ2 LYS A 265      -3.924 -19.189 -10.347  1.00 89.54           H  
ATOM   3970  HZ3 LYS A 265      -4.777 -19.669  -9.050  1.00 89.54           H  
ATOM   3971  N   PHE A 266     -11.285 -21.465 -12.531  1.00 91.37           N  
ATOM   3972  H   PHE A 266     -11.107 -20.498 -12.764  1.00 91.37           H  
ATOM   3973  CA  PHE A 266     -11.952 -22.311 -13.518  1.00 91.37           C  
ATOM   3974  HA  PHE A 266     -12.285 -23.212 -13.002  1.00 91.37           H  
ATOM   3975  C   PHE A 266     -11.013 -22.713 -14.658  1.00 91.37           C  
ATOM   3976  CB  PHE A 266     -13.207 -21.625 -14.065  1.00 91.37           C  
ATOM   3977  HB2 PHE A 266     -13.684 -22.299 -14.777  1.00 91.37           H  
ATOM   3978  HB3 PHE A 266     -12.917 -20.726 -14.610  1.00 91.37           H  
ATOM   3979  O   PHE A 266     -10.441 -21.836 -15.318  1.00 91.37           O  
ATOM   3980  CG  PHE A 266     -14.225 -21.252 -13.008  1.00 91.37           C  
ATOM   3981  CD1 PHE A 266     -15.157 -22.205 -12.557  1.00 91.37           C  
ATOM   3982  HD1 PHE A 266     -15.130 -23.215 -12.939  1.00 91.37           H  
ATOM   3983  CD2 PHE A 266     -14.240 -19.951 -12.471  1.00 91.37           C  
ATOM   3984  HD2 PHE A 266     -13.515 -19.216 -12.789  1.00 91.37           H  
ATOM   3985  CE1 PHE A 266     -16.126 -21.843 -11.604  1.00 91.37           C  
ATOM   3986  HE1 PHE A 266     -16.849 -22.563 -11.249  1.00 91.37           H  
ATOM   3987  CE2 PHE A 266     -15.190 -19.601 -11.497  1.00 91.37           C  
ATOM   3988  HE2 PHE A 266     -15.195 -18.612 -11.063  1.00 91.37           H  
ATOM   3989  CZ  PHE A 266     -16.137 -20.545 -11.069  1.00 91.37           C  
ATOM   3990  HZ  PHE A 266     -16.862 -20.279 -10.314  1.00 91.37           H  
ATOM   3991  N   SER A 267     -10.937 -24.010 -14.961  1.00 91.49           N  
ATOM   3992  H   SER A 267     -11.475 -24.658 -14.405  1.00 91.49           H  
ATOM   3993  CA  SER A 267     -10.215 -24.536 -16.131  1.00 91.49           C  
ATOM   3994  HA  SER A 267      -9.940 -23.709 -16.785  1.00 91.49           H  
ATOM   3995  C   SER A 267     -11.081 -25.493 -16.937  1.00 91.49           C  
ATOM   3996  CB  SER A 267      -8.924 -25.259 -15.744  1.00 91.49           C  
ATOM   3997  HB2 SER A 267      -9.169 -26.126 -15.131  1.00 91.49           H  
ATOM   3998  HB3 SER A 267      -8.429 -25.611 -16.650  1.00 91.49           H  
ATOM   3999  O   SER A 267     -11.868 -26.250 -16.380  1.00 91.49           O  
ATOM   4000  OG  SER A 267      -8.048 -24.389 -15.048  1.00 91.49           O  
ATOM   4001  HG  SER A 267      -7.206 -24.828 -14.904  1.00 91.49           H  
ATOM   4002  N   GLU A 268     -10.899 -25.480 -18.252  1.00 92.80           N  
ATOM   4003  H   GLU A 268     -10.209 -24.859 -18.650  1.00 92.80           H  
ATOM   4004  CA  GLU A 268     -11.452 -26.491 -19.149  1.00 92.80           C  
ATOM   4005  HA  GLU A 268     -12.397 -26.862 -18.752  1.00 92.80           H  
ATOM   4006  C   GLU A 268     -10.451 -27.651 -19.238  1.00 92.80           C  
ATOM   4007  CB  GLU A 268     -11.732 -25.836 -20.506  1.00 92.80           C  
ATOM   4008  HB2 GLU A 268     -12.383 -24.976 -20.346  1.00 92.80           H  
ATOM   4009  HB3 GLU A 268     -10.788 -25.479 -20.918  1.00 92.80           H  
ATOM   4010  O   GLU A 268      -9.281 -27.441 -19.573  1.00 92.80           O  
ATOM   4011  CG  GLU A 268     -12.411 -26.770 -21.515  1.00 92.80           C  
ATOM   4012  HG2 GLU A 268     -11.761 -27.627 -21.688  1.00 92.80           H  
ATOM   4013  HG3 GLU A 268     -13.351 -27.122 -21.089  1.00 92.80           H  
ATOM   4014  CD  GLU A 268     -12.677 -26.069 -22.858  1.00 92.80           C  
ATOM   4015  OE1 GLU A 268     -13.543 -26.542 -23.627  1.00 92.80           O  
ATOM   4016  OE2 GLU A 268     -12.005 -25.045 -23.152  1.00 92.80           O  
ATOM   4017  N   VAL A 269     -10.884 -28.861 -18.889  1.00 91.38           N  
ATOM   4018  H   VAL A 269     -11.851 -28.965 -18.618  1.00 91.38           H  
ATOM   4019  CA  VAL A 269     -10.035 -30.058 -18.818  1.00 91.38           C  
ATOM   4020  HA  VAL A 269      -9.069 -29.838 -19.273  1.00 91.38           H  
ATOM   4021  C   VAL A 269     -10.682 -31.184 -19.618  1.00 91.38           C  
ATOM   4022  CB  VAL A 269      -9.788 -30.481 -17.355  1.00 91.38           C  
ATOM   4023  HB  VAL A 269     -10.729 -30.807 -16.910  1.00 91.38           H  
ATOM   4024  O   VAL A 269     -11.898 -31.347 -19.577  1.00 91.38           O  
ATOM   4025  CG1 VAL A 269      -8.764 -31.620 -17.249  1.00 91.38           C  
ATOM   4026 HG11 VAL A 269      -7.825 -31.343 -17.729  1.00 91.38           H  
ATOM   4027 HG12 VAL A 269      -9.170 -32.521 -17.709  1.00 91.38           H  
ATOM   4028 HG13 VAL A 269      -8.576 -31.857 -16.202  1.00 91.38           H  
ATOM   4029  CG2 VAL A 269      -9.234 -29.323 -16.518  1.00 91.38           C  
ATOM   4030 HG21 VAL A 269     -10.000 -28.558 -16.391  1.00 91.38           H  
ATOM   4031 HG22 VAL A 269      -8.968 -29.708 -15.534  1.00 91.38           H  
ATOM   4032 HG23 VAL A 269      -8.355 -28.894 -16.999  1.00 91.38           H  
ATOM   4033  N   SER A 270      -9.878 -31.962 -20.347  1.00 91.19           N  
ATOM   4034  H   SER A 270      -8.883 -31.791 -20.322  1.00 91.19           H  
ATOM   4035  CA  SER A 270     -10.375 -33.166 -21.030  1.00 91.19           C  
ATOM   4036  HA  SER A 270     -11.213 -32.899 -21.673  1.00 91.19           H  
ATOM   4037  C   SER A 270     -10.885 -34.166 -20.000  1.00 91.19           C  
ATOM   4038  CB  SER A 270      -9.292 -33.807 -21.909  1.00 91.19           C  
ATOM   4039  HB2 SER A 270      -9.102 -33.169 -22.771  1.00 91.19           H  
ATOM   4040  HB3 SER A 270      -8.375 -33.926 -21.331  1.00 91.19           H  
ATOM   4041  O   SER A 270     -10.198 -34.405 -19.007  1.00 91.19           O  
ATOM   4042  OG  SER A 270      -9.729 -35.082 -22.340  1.00 91.19           O  
ATOM   4043  HG  SER A 270      -9.270 -35.398 -23.121  1.00 91.19           H  
ATOM   4044  N   ALA A 271     -12.040 -34.776 -20.262  1.00 90.81           N  
ATOM   4045  H   ALA A 271     -12.524 -34.545 -21.118  1.00 90.81           H  
ATOM   4046  CA  ALA A 271     -12.604 -35.838 -19.435  1.00 90.81           C  
ATOM   4047  HA  ALA A 271     -12.845 -35.436 -18.451  1.00 90.81           H  
ATOM   4048  C   ALA A 271     -11.618 -37.004 -19.231  1.00 90.81           C  
ATOM   4049  CB  ALA A 271     -13.900 -36.305 -20.100  1.00 90.81           C  
ATOM   4050  HB1 ALA A 271     -14.351 -37.093 -19.496  1.00 90.81           H  
ATOM   4051  HB2 ALA A 271     -13.684 -36.696 -21.094  1.00 90.81           H  
ATOM   4052  HB3 ALA A 271     -14.603 -35.475 -20.180  1.00 90.81           H  
ATOM   4053  O   ALA A 271     -11.591 -37.601 -18.164  1.00 90.81           O  
ATOM   4054  N   ASP A 272     -10.721 -37.253 -20.195  1.00 91.42           N  
ATOM   4055  H   ASP A 272     -10.787 -36.722 -21.051  1.00 91.42           H  
ATOM   4056  CA  ASP A 272      -9.687 -38.295 -20.100  1.00 91.42           C  
ATOM   4057  HA  ASP A 272     -10.163 -39.222 -19.779  1.00 91.42           H  
ATOM   4058  C   ASP A 272      -8.577 -37.957 -19.071  1.00 91.42           C  
ATOM   4059  CB  ASP A 272      -9.055 -38.534 -21.487  1.00 91.42           C  
ATOM   4060  HB2 ASP A 272      -8.409 -37.684 -21.709  1.00 91.42           H  
ATOM   4061  HB3 ASP A 272      -8.418 -39.416 -21.428  1.00 91.42           H  
ATOM   4062  O   ASP A 272      -7.720 -38.783 -18.763  1.00 91.42           O  
ATOM   4063  CG  ASP A 272     -10.025 -38.723 -22.672  1.00 91.42           C  
ATOM   4064  OD1 ASP A 272     -11.099 -39.363 -22.561  1.00 91.42           O  
ATOM   4065  OD2 ASP A 272      -9.696 -38.206 -23.762  1.00 91.42           O  
ATOM   4066  N   LYS A 273      -8.546 -36.718 -18.558  1.00 92.36           N  
ATOM   4067  H   LYS A 273      -9.302 -36.105 -18.826  1.00 92.36           H  
ATOM   4068  CA  LYS A 273      -7.625 -36.242 -17.507  1.00 92.36           C  
ATOM   4069  HA  LYS A 273      -6.890 -37.021 -17.306  1.00 92.36           H  
ATOM   4070  C   LYS A 273      -8.332 -36.019 -16.170  1.00 92.36           C  
ATOM   4071  CB  LYS A 273      -6.896 -34.975 -17.970  1.00 92.36           C  
ATOM   4072  HB2 LYS A 273      -7.629 -34.217 -18.247  1.00 92.36           H  
ATOM   4073  HB3 LYS A 273      -6.293 -34.583 -17.151  1.00 92.36           H  
ATOM   4074  O   LYS A 273      -7.800 -35.292 -15.323  1.00 92.36           O  
ATOM   4075  CG  LYS A 273      -5.972 -35.253 -19.152  1.00 92.36           C  
ATOM   4076  HG2 LYS A 273      -6.562 -35.537 -20.023  1.00 92.36           H  
ATOM   4077  HG3 LYS A 273      -5.290 -36.064 -18.898  1.00 92.36           H  
ATOM   4078  CD  LYS A 273      -5.170 -33.991 -19.465  1.00 92.36           C  
ATOM   4079  HD2 LYS A 273      -5.858 -33.178 -19.694  1.00 92.36           H  
ATOM   4080  HD3 LYS A 273      -4.563 -33.724 -18.600  1.00 92.36           H  
ATOM   4081  CE  LYS A 273      -4.277 -34.286 -20.666  1.00 92.36           C  
ATOM   4082  HE2 LYS A 273      -4.908 -34.626 -21.487  1.00 92.36           H  
ATOM   4083  HE3 LYS A 273      -3.607 -35.106 -20.408  1.00 92.36           H  
ATOM   4084  NZ  LYS A 273      -3.512 -33.085 -21.065  1.00 92.36           N  
ATOM   4085  HZ1 LYS A 273      -4.156 -32.349 -21.317  1.00 92.36           H  
ATOM   4086  HZ2 LYS A 273      -2.934 -33.303 -21.864  1.00 92.36           H  
ATOM   4087  HZ3 LYS A 273      -2.937 -32.779 -20.293  1.00 92.36           H  
ATOM   4088  N   LEU A 274      -9.519 -36.601 -16.019  1.00 93.39           N  
ATOM   4089  H   LEU A 274      -9.860 -37.201 -16.756  1.00 93.39           H  
ATOM   4090  CA  LEU A 274     -10.319 -36.588 -14.805  1.00 93.39           C  
ATOM   4091  HA  LEU A 274      -9.820 -35.968 -14.060  1.00 93.39           H  
ATOM   4092  C   LEU A 274     -10.426 -38.005 -14.241  1.00 93.39           C  
ATOM   4093  CB  LEU A 274     -11.712 -35.998 -15.078  1.00 93.39           C  
ATOM   4094  HB2 LEU A 274     -12.256 -36.688 -15.723  1.00 93.39           H  
ATOM   4095  HB3 LEU A 274     -12.250 -35.935 -14.132  1.00 93.39           H  
ATOM   4096  O   LEU A 274     -10.437 -38.977 -14.992  1.00 93.39           O  
ATOM   4097  CG  LEU A 274     -11.717 -34.621 -15.752  1.00 93.39           C  
ATOM   4098  HG  LEU A 274     -11.312 -34.710 -16.760  1.00 93.39           H  
ATOM   4099  CD1 LEU A 274     -13.142 -34.083 -15.860  1.00 93.39           C  
ATOM   4100 HD11 LEU A 274     -13.560 -33.929 -14.865  1.00 93.39           H  
ATOM   4101 HD12 LEU A 274     -13.763 -34.807 -16.388  1.00 93.39           H  
ATOM   4102 HD13 LEU A 274     -13.134 -33.144 -16.414  1.00 93.39           H  
ATOM   4103  CD2 LEU A 274     -10.886 -33.605 -14.983  1.00 93.39           C  
ATOM   4104 HD21 LEU A 274     -11.193 -33.620 -13.938  1.00 93.39           H  
ATOM   4105 HD22 LEU A 274     -11.031 -32.624 -15.436  1.00 93.39           H  
ATOM   4106 HD23 LEU A 274      -9.828 -33.859 -15.051  1.00 93.39           H  
ATOM   4107  N   ASP A 275     -10.508 -38.116 -12.922  1.00 93.27           N  
ATOM   4108  H   ASP A 275     -10.482 -37.276 -12.362  1.00 93.27           H  
ATOM   4109  CA  ASP A 275     -10.824 -39.366 -12.227  1.00 93.27           C  
ATOM   4110  HA  ASP A 275     -11.403 -40.004 -12.894  1.00 93.27           H  
ATOM   4111  C   ASP A 275     -11.711 -39.043 -11.007  1.00 93.27           C  
ATOM   4112  CB  ASP A 275      -9.519 -40.114 -11.878  1.00 93.27           C  
ATOM   4113  HB2 ASP A 275      -9.155 -39.728 -10.927  1.00 93.27           H  
ATOM   4114  HB3 ASP A 275      -8.767 -39.892 -12.636  1.00 93.27           H  
ATOM   4115  O   ASP A 275     -11.755 -37.895 -10.552  1.00 93.27           O  
ATOM   4116  CG  ASP A 275      -9.667 -41.650 -11.806  1.00 93.27           C  
ATOM   4117  OD1 ASP A 275     -10.759 -42.100 -11.404  1.00 93.27           O  
ATOM   4118  OD2 ASP A 275      -8.670 -42.381 -12.082  1.00 93.27           O  
ATOM   4119  N   SER A 276     -12.452 -40.021 -10.492  1.00 91.36           N  
ATOM   4120  H   SER A 276     -12.259 -40.961 -10.807  1.00 91.36           H  
ATOM   4121  CA  SER A 276     -13.390 -39.816  -9.376  1.00 91.36           C  
ATOM   4122  HA  SER A 276     -14.074 -39.009  -9.637  1.00 91.36           H  
ATOM   4123  C   SER A 276     -12.640 -39.423  -8.102  1.00 91.36           C  
ATOM   4124  CB  SER A 276     -14.224 -41.084  -9.150  1.00 91.36           C  
ATOM   4125  HB2 SER A 276     -14.701 -41.364 -10.090  1.00 91.36           H  
ATOM   4126  HB3 SER A 276     -13.573 -41.899  -8.834  1.00 91.36           H  
ATOM   4127  O   SER A 276     -11.562 -39.956  -7.827  1.00 91.36           O  
ATOM   4128  OG  SER A 276     -15.231 -40.874  -8.177  1.00 91.36           O  
ATOM   4129  HG  SER A 276     -15.902 -41.547  -8.317  1.00 91.36           H  
ATOM   4130  N   ILE A 277     -13.195 -38.514  -7.284  1.00 92.35           N  
ATOM   4131  H   ILE A 277     -14.080 -38.103  -7.547  1.00 92.35           H  
ATOM   4132  CA  ILE A 277     -12.559 -38.104  -6.014  1.00 92.35           C  
ATOM   4133  HA  ILE A 277     -11.591 -37.674  -6.274  1.00 92.35           H  
ATOM   4134  C   ILE A 277     -12.285 -39.302  -5.084  1.00 92.35           C  
ATOM   4135  CB  ILE A 277     -13.383 -37.004  -5.306  1.00 92.35           C  
ATOM   4136  HB  ILE A 277     -13.690 -36.280  -6.060  1.00 92.35           H  
ATOM   4137  O   ILE A 277     -11.348 -39.257  -4.285  1.00 92.35           O  
ATOM   4138  CG1 ILE A 277     -12.590 -36.215  -4.240  1.00 92.35           C  
ATOM   4139 HG12 ILE A 277     -12.118 -36.900  -3.535  1.00 92.35           H  
ATOM   4140 HG13 ILE A 277     -13.283 -35.592  -3.675  1.00 92.35           H  
ATOM   4141  CG2 ILE A 277     -14.655 -37.584  -4.666  1.00 92.35           C  
ATOM   4142 HG21 ILE A 277     -15.235 -36.789  -4.197  1.00 92.35           H  
ATOM   4143 HG22 ILE A 277     -14.396 -38.302  -3.888  1.00 92.35           H  
ATOM   4144 HG23 ILE A 277     -15.271 -38.071  -5.422  1.00 92.35           H  
ATOM   4145  CD1 ILE A 277     -11.526 -35.282  -4.836  1.00 92.35           C  
ATOM   4146 HD11 ILE A 277     -11.996 -34.568  -5.512  1.00 92.35           H  
ATOM   4147 HD12 ILE A 277     -10.774 -35.851  -5.383  1.00 92.35           H  
ATOM   4148 HD13 ILE A 277     -11.035 -34.737  -4.030  1.00 92.35           H  
ATOM   4149  N   THR A 278     -13.055 -40.389  -5.232  1.00 89.45           N  
ATOM   4150  H   THR A 278     -13.748 -40.376  -5.966  1.00 89.45           H  
ATOM   4151  CA  THR A 278     -12.914 -41.655  -4.493  1.00 89.45           C  
ATOM   4152  HA  THR A 278     -13.003 -41.455  -3.425  1.00 89.45           H  
ATOM   4153  C   THR A 278     -11.572 -42.342  -4.718  1.00 89.45           C  
ATOM   4154  CB  THR A 278     -14.022 -42.642  -4.870  1.00 89.45           C  
ATOM   4155  HB  THR A 278     -13.865 -43.581  -4.340  1.00 89.45           H  
ATOM   4156  O   THR A 278     -11.089 -43.034  -3.824  1.00 89.45           O  
ATOM   4157  CG2 THR A 278     -15.393 -42.095  -4.498  1.00 89.45           C  
ATOM   4158 HG21 THR A 278     -15.633 -41.212  -5.090  1.00 89.45           H  
ATOM   4159 HG22 THR A 278     -16.132 -42.871  -4.699  1.00 89.45           H  
ATOM   4160 HG23 THR A 278     -15.419 -41.852  -3.436  1.00 89.45           H  
ATOM   4161  OG1 THR A 278     -13.996 -42.877  -6.255  1.00 89.45           O  
ATOM   4162  HG1 THR A 278     -14.809 -43.316  -6.517  1.00 89.45           H  
ATOM   4163  N   ALA A 279     -10.898 -42.075  -5.840  1.00 90.04           N  
ATOM   4164  H   ALA A 279     -11.350 -41.499  -6.536  1.00 90.04           H  
ATOM   4165  CA  ALA A 279      -9.526 -42.501  -6.105  1.00 90.04           C  
ATOM   4166  HA  ALA A 279      -9.429 -43.530  -5.758  1.00 90.04           H  
ATOM   4167  C   ALA A 279      -8.486 -41.670  -5.316  1.00 90.04           C  
ATOM   4168  CB  ALA A 279      -9.308 -42.505  -7.622  1.00 90.04           C  
ATOM   4169  HB1 ALA A 279      -9.402 -41.491  -8.010  1.00 90.04           H  
ATOM   4170  HB2 ALA A 279     -10.058 -43.132  -8.105  1.00 90.04           H  
ATOM   4171  HB3 ALA A 279      -8.317 -42.895  -7.854  1.00 90.04           H  
ATOM   4172  O   ALA A 279      -7.369 -41.432  -5.782  1.00 90.04           O  
ATOM   4173  N   PHE A 280      -8.838 -41.232  -4.103  1.00 91.19           N  
ATOM   4174  H   PHE A 280      -9.749 -41.504  -3.762  1.00 91.19           H  
ATOM   4175  CA  PHE A 280      -8.009 -40.407  -3.228  1.00 91.19           C  
ATOM   4176  HA  PHE A 280      -7.833 -39.461  -3.741  1.00 91.19           H  
ATOM   4177  C   PHE A 280      -6.622 -41.017  -2.970  1.00 91.19           C  
ATOM   4178  CB  PHE A 280      -8.780 -40.084  -1.937  1.00 91.19           C  
ATOM   4179  HB2 PHE A 280      -9.774 -39.729  -2.211  1.00 91.19           H  
ATOM   4180  HB3 PHE A 280      -8.926 -40.975  -1.326  1.00 91.19           H  
ATOM   4181  O   PHE A 280      -5.640 -40.316  -3.227  1.00 91.19           O  
ATOM   4182  CG  PHE A 280      -8.128 -39.024  -1.081  1.00 91.19           C  
ATOM   4183  CD1 PHE A 280      -7.094 -39.357  -0.185  1.00 91.19           C  
ATOM   4184  HD1 PHE A 280      -6.763 -40.380  -0.084  1.00 91.19           H  
ATOM   4185  CD2 PHE A 280      -8.569 -37.692  -1.181  1.00 91.19           C  
ATOM   4186  HD2 PHE A 280      -9.378 -37.439  -1.850  1.00 91.19           H  
ATOM   4187  CE1 PHE A 280      -6.482 -38.351   0.582  1.00 91.19           C  
ATOM   4188  HE1 PHE A 280      -5.686 -38.608   1.265  1.00 91.19           H  
ATOM   4189  CE2 PHE A 280      -7.953 -36.687  -0.419  1.00 91.19           C  
ATOM   4190  HE2 PHE A 280      -8.291 -35.664  -0.500  1.00 91.19           H  
ATOM   4191  CZ  PHE A 280      -6.904 -37.016   0.456  1.00 91.19           C  
ATOM   4192  HZ  PHE A 280      -6.422 -36.242   1.036  1.00 91.19           H  
ATOM   4193  N   PRO A 281      -6.483 -42.314  -2.608  1.00 89.15           N  
ATOM   4194  CA  PRO A 281      -5.164 -42.920  -2.387  1.00 89.15           C  
ATOM   4195  HA  PRO A 281      -4.669 -42.397  -1.569  1.00 89.15           H  
ATOM   4196  C   PRO A 281      -4.250 -42.900  -3.622  1.00 89.15           C  
ATOM   4197  CB  PRO A 281      -5.436 -44.371  -1.970  1.00 89.15           C  
ATOM   4198  HB2 PRO A 281      -4.733 -44.704  -1.206  1.00 89.15           H  
ATOM   4199  HB3 PRO A 281      -5.390 -45.030  -2.837  1.00 89.15           H  
ATOM   4200  O   PRO A 281      -3.032 -42.961  -3.495  1.00 89.15           O  
ATOM   4201  CG  PRO A 281      -6.864 -44.353  -1.441  1.00 89.15           C  
ATOM   4202  HG2 PRO A 281      -7.352 -45.322  -1.543  1.00 89.15           H  
ATOM   4203  HG3 PRO A 281      -6.852 -44.037  -0.398  1.00 89.15           H  
ATOM   4204  CD  PRO A 281      -7.530 -43.287  -2.302  1.00 89.15           C  
ATOM   4205  HD2 PRO A 281      -7.884 -43.741  -3.228  1.00 89.15           H  
ATOM   4206  HD3 PRO A 281      -8.372 -42.866  -1.754  1.00 89.15           H  
ATOM   4207  N   LYS A 282      -4.827 -42.836  -4.830  1.00 91.27           N  
ATOM   4208  H   LYS A 282      -5.829 -42.710  -4.862  1.00 91.27           H  
ATOM   4209  CA  LYS A 282      -4.095 -42.898  -6.103  1.00 91.27           C  
ATOM   4210  HA  LYS A 282      -3.225 -43.543  -5.982  1.00 91.27           H  
ATOM   4211  C   LYS A 282      -3.562 -41.531  -6.539  1.00 91.27           C  
ATOM   4212  CB  LYS A 282      -5.037 -43.515  -7.147  1.00 91.27           C  
ATOM   4213  HB2 LYS A 282      -5.376 -44.482  -6.777  1.00 91.27           H  
ATOM   4214  HB3 LYS A 282      -5.907 -42.867  -7.247  1.00 91.27           H  
ATOM   4215  O   LYS A 282      -2.506 -41.463  -7.165  1.00 91.27           O  
ATOM   4216  CG  LYS A 282      -4.431 -43.713  -8.546  1.00 91.27           C  
ATOM   4217  HG2 LYS A 282      -3.583 -44.396  -8.497  1.00 91.27           H  
ATOM   4218  HG3 LYS A 282      -4.105 -42.753  -8.945  1.00 91.27           H  
ATOM   4219  CD  LYS A 282      -5.522 -44.287  -9.461  1.00 91.27           C  
ATOM   4220  HD2 LYS A 282      -5.768 -45.301  -9.143  1.00 91.27           H  
ATOM   4221  HD3 LYS A 282      -6.415 -43.673  -9.346  1.00 91.27           H  
ATOM   4222  CE  LYS A 282      -5.136 -44.290 -10.942  1.00 91.27           C  
ATOM   4223  HE2 LYS A 282      -4.427 -45.096 -11.127  1.00 91.27           H  
ATOM   4224  HE3 LYS A 282      -4.652 -43.340 -11.168  1.00 91.27           H  
ATOM   4225  NZ  LYS A 282      -6.356 -44.436 -11.790  1.00 91.27           N  
ATOM   4226  HZ1 LYS A 282      -6.880 -45.267 -11.557  1.00 91.27           H  
ATOM   4227  HZ2 LYS A 282      -6.147 -44.442 -12.778  1.00 91.27           H  
ATOM   4228  HZ3 LYS A 282      -7.004 -43.673 -11.656  1.00 91.27           H  
ATOM   4229  N   PHE A 283      -4.291 -40.454  -6.246  1.00 93.09           N  
ATOM   4230  H   PHE A 283      -5.160 -40.598  -5.753  1.00 93.09           H  
ATOM   4231  CA  PHE A 283      -3.991 -39.114  -6.770  1.00 93.09           C  
ATOM   4232  HA  PHE A 283      -3.169 -39.181  -7.481  1.00 93.09           H  
ATOM   4233  C   PHE A 283      -3.527 -38.108  -5.723  1.00 93.09           C  
ATOM   4234  CB  PHE A 283      -5.214 -38.597  -7.520  1.00 93.09           C  
ATOM   4235  HB2 PHE A 283      -5.037 -37.571  -7.843  1.00 93.09           H  
ATOM   4236  HB3 PHE A 283      -6.064 -38.589  -6.838  1.00 93.09           H  
ATOM   4237  O   PHE A 283      -2.951 -37.077  -6.085  1.00 93.09           O  
ATOM   4238  CG  PHE A 283      -5.540 -39.430  -8.734  1.00 93.09           C  
ATOM   4239  CD1 PHE A 283      -4.609 -39.557  -9.779  1.00 93.09           C  
ATOM   4240  HD1 PHE A 283      -3.656 -39.053  -9.712  1.00 93.09           H  
ATOM   4241  CD2 PHE A 283      -6.753 -40.126  -8.789  1.00 93.09           C  
ATOM   4242  HD2 PHE A 283      -7.464 -40.051  -7.980  1.00 93.09           H  
ATOM   4243  CE1 PHE A 283      -4.915 -40.326 -10.913  1.00 93.09           C  
ATOM   4244  HE1 PHE A 283      -4.218 -40.390 -11.735  1.00 93.09           H  
ATOM   4245  CE2 PHE A 283      -7.035 -40.931  -9.897  1.00 93.09           C  
ATOM   4246  HE2 PHE A 283      -7.965 -41.480  -9.914  1.00 93.09           H  
ATOM   4247  CZ  PHE A 283      -6.143 -40.994 -10.981  1.00 93.09           C  
ATOM   4248  HZ  PHE A 283      -6.405 -41.547 -11.872  1.00 93.09           H  
ATOM   4249  N   PHE A 284      -3.721 -38.411  -4.442  1.00 92.39           N  
ATOM   4250  H   PHE A 284      -4.215 -39.257  -4.195  1.00 92.39           H  
ATOM   4251  CA  PHE A 284      -3.190 -37.602  -3.362  1.00 92.39           C  
ATOM   4252  HA  PHE A 284      -3.558 -36.583  -3.486  1.00 92.39           H  
ATOM   4253  C   PHE A 284      -1.655 -37.569  -3.402  1.00 92.39           C  
ATOM   4254  CB  PHE A 284      -3.722 -38.131  -2.031  1.00 92.39           C  
ATOM   4255  HB2 PHE A 284      -4.809 -38.055  -2.026  1.00 92.39           H  
ATOM   4256  HB3 PHE A 284      -3.458 -39.184  -1.929  1.00 92.39           H  
ATOM   4257  O   PHE A 284      -0.976 -38.593  -3.357  1.00 92.39           O  
ATOM   4258  CG  PHE A 284      -3.181 -37.365  -0.851  1.00 92.39           C  
ATOM   4259  CD1 PHE A 284      -2.156 -37.917  -0.065  1.00 92.39           C  
ATOM   4260  HD1 PHE A 284      -1.773 -38.902  -0.286  1.00 92.39           H  
ATOM   4261  CD2 PHE A 284      -3.685 -36.087  -0.553  1.00 92.39           C  
ATOM   4262  HD2 PHE A 284      -4.484 -35.675  -1.152  1.00 92.39           H  
ATOM   4263  CE1 PHE A 284      -1.652 -37.198   1.029  1.00 92.39           C  
ATOM   4264  HE1 PHE A 284      -0.897 -37.645   1.659  1.00 92.39           H  
ATOM   4265  CE2 PHE A 284      -3.177 -35.368   0.542  1.00 92.39           C  
ATOM   4266  HE2 PHE A 284      -3.588 -34.403   0.799  1.00 92.39           H  
ATOM   4267  CZ  PHE A 284      -2.161 -35.925   1.336  1.00 92.39           C  
ATOM   4268  HZ  PHE A 284      -1.792 -35.392   2.199  1.00 92.39           H  
ATOM   4269  N   SER A 285      -1.086 -36.365  -3.489  1.00 88.90           N  
ATOM   4270  H   SER A 285      -1.695 -35.560  -3.529  1.00 88.90           H  
ATOM   4271  CA  SER A 285       0.362 -36.160  -3.530  1.00 88.90           C  
ATOM   4272  HA  SER A 285       0.852 -37.099  -3.786  1.00 88.90           H  
ATOM   4273  C   SER A 285       0.875 -35.711  -2.167  1.00 88.90           C  
ATOM   4274  CB  SER A 285       0.715 -35.150  -4.624  1.00 88.90           C  
ATOM   4275  HB2 SER A 285       0.383 -35.536  -5.588  1.00 88.90           H  
ATOM   4276  HB3 SER A 285       0.188 -34.216  -4.430  1.00 88.90           H  
ATOM   4277  O   SER A 285       0.814 -34.524  -1.841  1.00 88.90           O  
ATOM   4278  OG  SER A 285       2.118 -34.908  -4.666  1.00 88.90           O  
ATOM   4279  HG  SER A 285       2.530 -35.683  -5.054  1.00 88.90           H  
ATOM   4280  N   GLN A 286       1.471 -36.637  -1.411  1.00 89.36           N  
ATOM   4281  H   GLN A 286       1.374 -37.606  -1.677  1.00 89.36           H  
ATOM   4282  CA  GLN A 286       2.111 -36.327  -0.127  1.00 89.36           C  
ATOM   4283  HA  GLN A 286       1.341 -35.969   0.556  1.00 89.36           H  
ATOM   4284  C   GLN A 286       3.174 -35.222  -0.269  1.00 89.36           C  
ATOM   4285  CB  GLN A 286       2.724 -37.617   0.448  1.00 89.36           C  
ATOM   4286  HB2 GLN A 286       3.541 -37.945  -0.194  1.00 89.36           H  
ATOM   4287  HB3 GLN A 286       1.967 -38.401   0.455  1.00 89.36           H  
ATOM   4288  O   GLN A 286       3.220 -34.295   0.534  1.00 89.36           O  
ATOM   4289  CG  GLN A 286       3.261 -37.439   1.878  1.00 89.36           C  
ATOM   4290  HG2 GLN A 286       4.029 -36.666   1.895  1.00 89.36           H  
ATOM   4291  HG3 GLN A 286       3.724 -38.372   2.201  1.00 89.36           H  
ATOM   4292  CD  GLN A 286       2.159 -37.097   2.875  1.00 89.36           C  
ATOM   4293  NE2 GLN A 286       2.308 -36.059   3.666  1.00 89.36           N  
ATOM   4294 HE21 GLN A 286       1.565 -35.908   4.333  1.00 89.36           H  
ATOM   4295 HE22 GLN A 286       3.127 -35.471   3.601  1.00 89.36           H  
ATOM   4296  OE1 GLN A 286       1.131 -37.742   2.937  1.00 89.36           O  
ATOM   4297  N   ALA A 287       3.980 -35.257  -1.337  1.00 85.60           N  
ATOM   4298  H   ALA A 287       3.914 -36.051  -1.958  1.00 85.60           H  
ATOM   4299  CA  ALA A 287       4.992 -34.234  -1.607  1.00 85.60           C  
ATOM   4300  HA  ALA A 287       5.656 -34.167  -0.745  1.00 85.60           H  
ATOM   4301  C   ALA A 287       4.383 -32.837  -1.828  1.00 85.60           C  
ATOM   4302  CB  ALA A 287       5.813 -34.673  -2.826  1.00 85.60           C  
ATOM   4303  HB1 ALA A 287       6.282 -35.638  -2.630  1.00 85.60           H  
ATOM   4304  HB2 ALA A 287       5.174 -34.756  -3.705  1.00 85.60           H  
ATOM   4305  HB3 ALA A 287       6.595 -33.940  -3.023  1.00 85.60           H  
ATOM   4306  O   ALA A 287       4.916 -31.844  -1.331  1.00 85.60           O  
ATOM   4307  N   SER A 288       3.259 -32.751  -2.551  1.00 85.54           N  
ATOM   4308  H   SER A 288       2.820 -33.606  -2.862  1.00 85.54           H  
ATOM   4309  CA  SER A 288       2.557 -31.478  -2.777  1.00 85.54           C  
ATOM   4310  HA  SER A 288       3.282 -30.720  -3.074  1.00 85.54           H  
ATOM   4311  C   SER A 288       1.876 -30.992  -1.500  1.00 85.54           C  
ATOM   4312  CB  SER A 288       1.513 -31.595  -3.891  1.00 85.54           C  
ATOM   4313  HB2 SER A 288       0.701 -32.243  -3.562  1.00 85.54           H  
ATOM   4314  HB3 SER A 288       1.100 -30.608  -4.101  1.00 85.54           H  
ATOM   4315  O   SER A 288       1.906 -29.801  -1.216  1.00 85.54           O  
ATOM   4316  OG  SER A 288       2.095 -32.126  -5.070  1.00 85.54           O  
ATOM   4317  HG  SER A 288       2.263 -33.054  -4.890  1.00 85.54           H  
ATOM   4318  N   TYR A 289       1.323 -31.909  -0.704  1.00 87.38           N  
ATOM   4319  H   TYR A 289       1.313 -32.872  -1.007  1.00 87.38           H  
ATOM   4320  CA  TYR A 289       0.716 -31.610   0.589  1.00 87.38           C  
ATOM   4321  HA  TYR A 289      -0.046 -30.842   0.463  1.00 87.38           H  
ATOM   4322  C   TYR A 289       1.728 -31.023   1.578  1.00 87.38           C  
ATOM   4323  CB  TYR A 289       0.042 -32.887   1.106  1.00 87.38           C  
ATOM   4324  HB2 TYR A 289       0.802 -33.632   1.343  1.00 87.38           H  
ATOM   4325  HB3 TYR A 289      -0.585 -33.304   0.317  1.00 87.38           H  
ATOM   4326  O   TYR A 289       1.443 -30.016   2.214  1.00 87.38           O  
ATOM   4327  CG  TYR A 289      -0.821 -32.659   2.322  1.00 87.38           C  
ATOM   4328  CD1 TYR A 289      -0.269 -32.821   3.607  1.00 87.38           C  
ATOM   4329  HD1 TYR A 289       0.762 -33.122   3.722  1.00 87.38           H  
ATOM   4330  CD2 TYR A 289      -2.166 -32.270   2.168  1.00 87.38           C  
ATOM   4331  HD2 TYR A 289      -2.591 -32.153   1.182  1.00 87.38           H  
ATOM   4332  CE1 TYR A 289      -1.056 -32.577   4.745  1.00 87.38           C  
ATOM   4333  HE1 TYR A 289      -0.636 -32.688   5.734  1.00 87.38           H  
ATOM   4334  CE2 TYR A 289      -2.958 -32.028   3.306  1.00 87.38           C  
ATOM   4335  HE2 TYR A 289      -3.992 -31.728   3.217  1.00 87.38           H  
ATOM   4336  OH  TYR A 289      -3.144 -31.899   5.682  1.00 87.38           O  
ATOM   4337  HH  TYR A 289      -2.686 -32.055   6.511  1.00 87.38           H  
ATOM   4338  CZ  TYR A 289      -2.397 -32.174   4.592  1.00 87.38           C  
ATOM   4339  N   THR A 290       2.946 -31.556   1.647  1.00 83.84           N  
ATOM   4340  H   THR A 290       3.120 -32.444   1.198  1.00 83.84           H  
ATOM   4341  CA  THR A 290       3.984 -30.997   2.526  1.00 83.84           C  
ATOM   4342  HA  THR A 290       3.538 -30.789   3.498  1.00 83.84           H  
ATOM   4343  C   THR A 290       4.546 -29.664   2.008  1.00 83.84           C  
ATOM   4344  CB  THR A 290       5.097 -32.033   2.739  1.00 83.84           C  
ATOM   4345  HB  THR A 290       5.608 -32.214   1.793  1.00 83.84           H  
ATOM   4346  O   THR A 290       4.825 -28.774   2.806  1.00 83.84           O  
ATOM   4347  CG2 THR A 290       6.114 -31.612   3.796  1.00 83.84           C  
ATOM   4348 HG21 THR A 290       6.669 -30.739   3.454  1.00 83.84           H  
ATOM   4349 HG22 THR A 290       6.822 -32.422   3.971  1.00 83.84           H  
ATOM   4350 HG23 THR A 290       5.610 -31.363   4.730  1.00 83.84           H  
ATOM   4351  OG1 THR A 290       4.543 -33.246   3.200  1.00 83.84           O  
ATOM   4352  HG1 THR A 290       4.444 -33.154   4.150  1.00 83.84           H  
ATOM   4353  N   LYS A 291       4.702 -29.489   0.685  1.00 79.67           N  
ATOM   4354  H   LYS A 291       4.459 -30.259   0.079  1.00 79.67           H  
ATOM   4355  CA  LYS A 291       5.374 -28.308   0.098  1.00 79.67           C  
ATOM   4356  HA  LYS A 291       6.087 -27.918   0.824  1.00 79.67           H  
ATOM   4357  C   LYS A 291       4.446 -27.122  -0.212  1.00 79.67           C  
ATOM   4358  CB  LYS A 291       6.164 -28.723  -1.161  1.00 79.67           C  
ATOM   4359  HB2 LYS A 291       5.487 -29.212  -1.861  1.00 79.67           H  
ATOM   4360  HB3 LYS A 291       6.544 -27.820  -1.640  1.00 79.67           H  
ATOM   4361  O   LYS A 291       4.907 -25.985  -0.208  1.00 79.67           O  
ATOM   4362  CG  LYS A 291       7.364 -29.648  -0.871  1.00 79.67           C  
ATOM   4363  HG2 LYS A 291       8.045 -29.140  -0.188  1.00 79.67           H  
ATOM   4364  HG3 LYS A 291       7.017 -30.562  -0.390  1.00 79.67           H  
ATOM   4365  CD  LYS A 291       8.128 -30.016  -2.161  1.00 79.67           C  
ATOM   4366  HD2 LYS A 291       7.439 -30.495  -2.856  1.00 79.67           H  
ATOM   4367  HD3 LYS A 291       8.511 -29.101  -2.614  1.00 79.67           H  
ATOM   4368  CE  LYS A 291       9.301 -30.972  -1.868  1.00 79.67           C  
ATOM   4369  HE2 LYS A 291       9.926 -30.523  -1.097  1.00 79.67           H  
ATOM   4370  HE3 LYS A 291       8.892 -31.895  -1.457  1.00 79.67           H  
ATOM   4371  NZ  LYS A 291      10.137 -31.279  -3.069  1.00 79.67           N  
ATOM   4372  HZ1 LYS A 291      10.647 -30.474  -3.405  1.00 79.67           H  
ATOM   4373  HZ2 LYS A 291      10.852 -31.959  -2.851  1.00 79.67           H  
ATOM   4374  HZ3 LYS A 291       9.593 -31.653  -3.834  1.00 79.67           H  
ATOM   4375  N   LEU A 292       3.167 -27.352  -0.528  1.00 81.50           N  
ATOM   4376  H   LEU A 292       2.829 -28.303  -0.490  1.00 81.50           H  
ATOM   4377  CA  LEU A 292       2.259 -26.328  -1.066  1.00 81.50           C  
ATOM   4378  HA  LEU A 292       2.793 -25.382  -1.159  1.00 81.50           H  
ATOM   4379  C   LEU A 292       1.069 -26.083  -0.127  1.00 81.50           C  
ATOM   4380  CB  LEU A 292       1.780 -26.729  -2.478  1.00 81.50           C  
ATOM   4381  HB2 LEU A 292       1.093 -25.965  -2.841  1.00 81.50           H  
ATOM   4382  HB3 LEU A 292       1.216 -27.658  -2.392  1.00 81.50           H  
ATOM   4383  O   LEU A 292       0.146 -26.892  -0.041  1.00 81.50           O  
ATOM   4384  CG  LEU A 292       2.882 -26.940  -3.533  1.00 81.50           C  
ATOM   4385  HG  LEU A 292       3.602 -27.676  -3.175  1.00 81.50           H  
ATOM   4386  CD1 LEU A 292       2.257 -27.477  -4.823  1.00 81.50           C  
ATOM   4387 HD11 LEU A 292       3.038 -27.656  -5.562  1.00 81.50           H  
ATOM   4388 HD12 LEU A 292       1.539 -26.758  -5.218  1.00 81.50           H  
ATOM   4389 HD13 LEU A 292       1.748 -28.418  -4.617  1.00 81.50           H  
ATOM   4390  CD2 LEU A 292       3.618 -25.641  -3.863  1.00 81.50           C  
ATOM   4391 HD21 LEU A 292       2.912 -24.878  -4.193  1.00 81.50           H  
ATOM   4392 HD22 LEU A 292       4.350 -25.820  -4.651  1.00 81.50           H  
ATOM   4393 HD23 LEU A 292       4.152 -25.284  -2.983  1.00 81.50           H  
ATOM   4394  N   ALA A 293       1.032 -24.914   0.521  1.00 83.30           N  
ATOM   4395  H   ALA A 293       1.829 -24.298   0.453  1.00 83.30           H  
ATOM   4396  CA  ALA A 293      -0.101 -24.502   1.361  1.00 83.30           C  
ATOM   4397  HA  ALA A 293      -0.228 -25.225   2.166  1.00 83.30           H  
ATOM   4398  C   ALA A 293      -1.433 -24.452   0.584  1.00 83.30           C  
ATOM   4399  CB  ALA A 293       0.231 -23.140   1.982  1.00 83.30           C  
ATOM   4400  HB1 ALA A 293       0.353 -22.385   1.205  1.00 83.30           H  
ATOM   4401  HB2 ALA A 293      -0.579 -22.834   2.644  1.00 83.30           H  
ATOM   4402  HB3 ALA A 293       1.149 -23.206   2.566  1.00 83.30           H  
ATOM   4403  O   ALA A 293      -2.476 -24.844   1.104  1.00 83.30           O  
ATOM   4404  N   SER A 294      -1.395 -24.050  -0.692  1.00 86.05           N  
ATOM   4405  H   SER A 294      -0.509 -23.773  -1.090  1.00 86.05           H  
ATOM   4406  CA  SER A 294      -2.566 -24.059  -1.578  1.00 86.05           C  
ATOM   4407  HA  SER A 294      -3.363 -23.481  -1.111  1.00 86.05           H  
ATOM   4408  C   SER A 294      -3.111 -25.468  -1.820  1.00 86.05           C  
ATOM   4409  CB  SER A 294      -2.219 -23.401  -2.917  1.00 86.05           C  
ATOM   4410  HB2 SER A 294      -2.045 -22.338  -2.754  1.00 86.05           H  
ATOM   4411  HB3 SER A 294      -3.057 -23.516  -3.605  1.00 86.05           H  
ATOM   4412  O   SER A 294      -4.326 -25.640  -1.868  1.00 86.05           O  
ATOM   4413  OG  SER A 294      -1.052 -23.981  -3.477  1.00 86.05           O  
ATOM   4414  HG  SER A 294      -0.896 -23.571  -4.331  1.00 86.05           H  
ATOM   4415  N   TYR A 295      -2.236 -26.476  -1.916  1.00 88.63           N  
ATOM   4416  H   TYR A 295      -1.252 -26.274  -1.809  1.00 88.63           H  
ATOM   4417  CA  TYR A 295      -2.645 -27.873  -2.060  1.00 88.63           C  
ATOM   4418  HA  TYR A 295      -3.395 -27.939  -2.848  1.00 88.63           H  
ATOM   4419  C   TYR A 295      -3.289 -28.390  -0.774  1.00 88.63           C  
ATOM   4420  CB  TYR A 295      -1.453 -28.744  -2.465  1.00 88.63           C  
ATOM   4421  HB2 TYR A 295      -0.750 -28.808  -1.634  1.00 88.63           H  
ATOM   4422  HB3 TYR A 295      -0.939 -28.269  -3.301  1.00 88.63           H  
ATOM   4423  O   TYR A 295      -4.358 -28.986  -0.836  1.00 88.63           O  
ATOM   4424  CG  TYR A 295      -1.844 -30.146  -2.890  1.00 88.63           C  
ATOM   4425  CD1 TYR A 295      -1.756 -31.231  -2.000  1.00 88.63           C  
ATOM   4426  HD1 TYR A 295      -1.466 -31.060  -0.974  1.00 88.63           H  
ATOM   4427  CD2 TYR A 295      -2.320 -30.364  -4.190  1.00 88.63           C  
ATOM   4428  HD2 TYR A 295      -2.454 -29.524  -4.855  1.00 88.63           H  
ATOM   4429  CE1 TYR A 295      -2.072 -32.536  -2.429  1.00 88.63           C  
ATOM   4430  HE1 TYR A 295      -1.991 -33.373  -1.752  1.00 88.63           H  
ATOM   4431  CE2 TYR A 295      -2.658 -31.656  -4.622  1.00 88.63           C  
ATOM   4432  HE2 TYR A 295      -3.034 -31.797  -5.625  1.00 88.63           H  
ATOM   4433  OH  TYR A 295      -2.804 -34.010  -4.179  1.00 88.63           O  
ATOM   4434  HH  TYR A 295      -3.132 -34.021  -5.081  1.00 88.63           H  
ATOM   4435  CZ  TYR A 295      -2.518 -32.753  -3.749  1.00 88.63           C  
ATOM   4436  N   ARG A 296      -2.709 -28.094   0.400  1.00 89.08           N  
ATOM   4437  H   ARG A 296      -1.821 -27.612   0.386  1.00 89.08           H  
ATOM   4438  CA  ARG A 296      -3.318 -28.445   1.700  1.00 89.08           C  
ATOM   4439  HA  ARG A 296      -3.438 -29.527   1.761  1.00 89.08           H  
ATOM   4440  C   ARG A 296      -4.725 -27.871   1.841  1.00 89.08           C  
ATOM   4441  CB  ARG A 296      -2.444 -27.982   2.877  1.00 89.08           C  
ATOM   4442  HB2 ARG A 296      -2.224 -26.917   2.794  1.00 89.08           H  
ATOM   4443  HB3 ARG A 296      -2.999 -28.147   3.800  1.00 89.08           H  
ATOM   4444  O   ARG A 296      -5.656 -28.610   2.150  1.00 89.08           O  
ATOM   4445  CG  ARG A 296      -1.140 -28.776   2.951  1.00 89.08           C  
ATOM   4446  HG2 ARG A 296      -1.377 -29.839   2.912  1.00 89.08           H  
ATOM   4447  HG3 ARG A 296      -0.523 -28.527   2.087  1.00 89.08           H  
ATOM   4448  CD  ARG A 296      -0.360 -28.527   4.248  1.00 89.08           C  
ATOM   4449  HD2 ARG A 296       0.306 -29.373   4.417  1.00 89.08           H  
ATOM   4450  HD3 ARG A 296      -1.057 -28.481   5.085  1.00 89.08           H  
ATOM   4451  NE  ARG A 296       0.454 -27.301   4.179  1.00 89.08           N  
ATOM   4452  HE  ARG A 296       0.737 -27.002   3.257  1.00 89.08           H  
ATOM   4453  NH1 ARG A 296       0.846 -27.079   6.446  1.00 89.08           N  
ATOM   4454 HH11 ARG A 296       1.314 -26.674   7.244  1.00 89.08           H  
ATOM   4455 HH12 ARG A 296       0.394 -27.949   6.692  1.00 89.08           H  
ATOM   4456  NH2 ARG A 296       1.719 -25.608   5.026  1.00 89.08           N  
ATOM   4457 HH21 ARG A 296       1.966 -25.300   4.096  1.00 89.08           H  
ATOM   4458 HH22 ARG A 296       2.121 -25.169   5.841  1.00 89.08           H  
ATOM   4459  CZ  ARG A 296       0.994 -26.675   5.215  1.00 89.08           C  
ATOM   4460  N   ARG A 297      -4.898 -26.583   1.523  1.00 88.10           N  
ATOM   4461  H   ARG A 297      -4.073 -26.040   1.310  1.00 88.10           H  
ATOM   4462  CA  ARG A 297      -6.212 -25.923   1.514  1.00 88.10           C  
ATOM   4463  HA  ARG A 297      -6.668 -26.046   2.497  1.00 88.10           H  
ATOM   4464  C   ARG A 297      -7.176 -26.572   0.518  1.00 88.10           C  
ATOM   4465  CB  ARG A 297      -6.023 -24.424   1.239  1.00 88.10           C  
ATOM   4466  HB2 ARG A 297      -5.371 -24.007   2.006  1.00 88.10           H  
ATOM   4467  HB3 ARG A 297      -5.545 -24.290   0.269  1.00 88.10           H  
ATOM   4468  O   ARG A 297      -8.337 -26.778   0.853  1.00 88.10           O  
ATOM   4469  CG  ARG A 297      -7.359 -23.665   1.253  1.00 88.10           C  
ATOM   4470  HG2 ARG A 297      -7.866 -23.827   2.205  1.00 88.10           H  
ATOM   4471  HG3 ARG A 297      -7.995 -24.036   0.450  1.00 88.10           H  
ATOM   4472  CD  ARG A 297      -7.138 -22.165   1.046  1.00 88.10           C  
ATOM   4473  HD2 ARG A 297      -6.473 -22.017   0.195  1.00 88.10           H  
ATOM   4474  HD3 ARG A 297      -6.664 -21.761   1.940  1.00 88.10           H  
ATOM   4475  NE  ARG A 297      -8.413 -21.477   0.770  1.00 88.10           N  
ATOM   4476  HE  ARG A 297      -9.134 -22.015   0.311  1.00 88.10           H  
ATOM   4477  NH1 ARG A 297      -7.868 -19.403   1.612  1.00 88.10           N  
ATOM   4478 HH11 ARG A 297      -6.969 -19.753   1.910  1.00 88.10           H  
ATOM   4479 HH12 ARG A 297      -8.140 -18.456   1.834  1.00 88.10           H  
ATOM   4480  NH2 ARG A 297      -9.888 -19.745   0.731  1.00 88.10           N  
ATOM   4481 HH21 ARG A 297     -10.594 -20.351   0.337  1.00 88.10           H  
ATOM   4482 HH22 ARG A 297     -10.142 -18.802   0.989  1.00 88.10           H  
ATOM   4483  CZ  ARG A 297      -8.712 -20.216   1.034  1.00 88.10           C  
ATOM   4484  N   ALA A 298      -6.711 -26.903  -0.686  1.00 91.60           N  
ATOM   4485  H   ALA A 298      -5.752 -26.684  -0.918  1.00 91.60           H  
ATOM   4486  CA  ALA A 298      -7.535 -27.563  -1.694  1.00 91.60           C  
ATOM   4487  HA  ALA A 298      -8.412 -26.945  -1.885  1.00 91.60           H  
ATOM   4488  C   ALA A 298      -8.035 -28.939  -1.234  1.00 91.60           C  
ATOM   4489  CB  ALA A 298      -6.724 -27.686  -2.984  1.00 91.60           C  
ATOM   4490  HB1 ALA A 298      -6.379 -26.702  -3.299  1.00 91.60           H  
ATOM   4491  HB2 ALA A 298      -5.863 -28.338  -2.837  1.00 91.60           H  
ATOM   4492  HB3 ALA A 298      -7.356 -28.116  -3.761  1.00 91.60           H  
ATOM   4493  O   ALA A 298      -9.206 -29.260  -1.421  1.00 91.60           O  
ATOM   4494  N   ILE A 299      -7.166 -29.731  -0.598  1.00 93.00           N  
ATOM   4495  H   ILE A 299      -6.212 -29.415  -0.503  1.00 93.00           H  
ATOM   4496  CA  ILE A 299      -7.531 -31.026  -0.017  1.00 93.00           C  
ATOM   4497  HA  ILE A 299      -8.039 -31.620  -0.778  1.00 93.00           H  
ATOM   4498  C   ILE A 299      -8.544 -30.839   1.110  1.00 93.00           C  
ATOM   4499  CB  ILE A 299      -6.271 -31.787   0.447  1.00 93.00           C  
ATOM   4500  HB  ILE A 299      -5.703 -31.135   1.110  1.00 93.00           H  
ATOM   4501  O   ILE A 299      -9.573 -31.503   1.092  1.00 93.00           O  
ATOM   4502  CG1 ILE A 299      -5.350 -32.150  -0.740  1.00 93.00           C  
ATOM   4503 HG12 ILE A 299      -4.418 -32.558  -0.348  1.00 93.00           H  
ATOM   4504 HG13 ILE A 299      -5.093 -31.250  -1.299  1.00 93.00           H  
ATOM   4505  CG2 ILE A 299      -6.631 -33.051   1.247  1.00 93.00           C  
ATOM   4506 HG21 ILE A 299      -7.056 -32.777   2.213  1.00 93.00           H  
ATOM   4507 HG22 ILE A 299      -5.736 -33.645   1.433  1.00 93.00           H  
ATOM   4508 HG23 ILE A 299      -7.359 -33.655   0.706  1.00 93.00           H  
ATOM   4509  CD1 ILE A 299      -5.923 -33.149  -1.747  1.00 93.00           C  
ATOM   4510 HD11 ILE A 299      -6.858 -32.785  -2.173  1.00 93.00           H  
ATOM   4511 HD12 ILE A 299      -5.200 -33.276  -2.552  1.00 93.00           H  
ATOM   4512 HD13 ILE A 299      -6.105 -34.112  -1.268  1.00 93.00           H  
ATOM   4513  N   PHE A 300      -8.312 -29.901   2.033  1.00 91.26           N  
ATOM   4514  H   PHE A 300      -7.438 -29.394   2.011  1.00 91.26           H  
ATOM   4515  CA  PHE A 300      -9.255 -29.614   3.116  1.00 91.26           C  
ATOM   4516  HA  PHE A 300      -9.357 -30.502   3.740  1.00 91.26           H  
ATOM   4517  C   PHE A 300     -10.656 -29.281   2.583  1.00 91.26           C  
ATOM   4518  CB  PHE A 300      -8.712 -28.476   3.987  1.00 91.26           C  
ATOM   4519  HB2 PHE A 300      -7.716 -28.737   4.346  1.00 91.26           H  
ATOM   4520  HB3 PHE A 300      -8.613 -27.572   3.386  1.00 91.26           H  
ATOM   4521  O   PHE A 300     -11.621 -29.934   2.960  1.00 91.26           O  
ATOM   4522  CG  PHE A 300      -9.600 -28.180   5.179  1.00 91.26           C  
ATOM   4523  CD1 PHE A 300     -10.552 -27.145   5.115  1.00 91.26           C  
ATOM   4524  HD1 PHE A 300     -10.656 -26.546   4.222  1.00 91.26           H  
ATOM   4525  CD2 PHE A 300      -9.522 -28.979   6.335  1.00 91.26           C  
ATOM   4526  HD2 PHE A 300      -8.807 -29.787   6.398  1.00 91.26           H  
ATOM   4527  CE1 PHE A 300     -11.416 -26.916   6.199  1.00 91.26           C  
ATOM   4528  HE1 PHE A 300     -12.185 -26.160   6.136  1.00 91.26           H  
ATOM   4529  CE2 PHE A 300     -10.378 -28.745   7.422  1.00 91.26           C  
ATOM   4530  HE2 PHE A 300     -10.323 -29.364   8.306  1.00 91.26           H  
ATOM   4531  CZ  PHE A 300     -11.326 -27.712   7.354  1.00 91.26           C  
ATOM   4532  HZ  PHE A 300     -12.006 -27.544   8.176  1.00 91.26           H  
ATOM   4533  N   GLN A 301     -10.762 -28.346   1.632  1.00 91.40           N  
ATOM   4534  H   GLN A 301      -9.928 -27.856   1.343  1.00 91.40           H  
ATOM   4535  CA  GLN A 301     -12.053 -27.959   1.048  1.00 91.40           C  
ATOM   4536  HA  GLN A 301     -12.728 -27.647   1.844  1.00 91.40           H  
ATOM   4537  C   GLN A 301     -12.735 -29.114   0.297  1.00 91.40           C  
ATOM   4538  CB  GLN A 301     -11.850 -26.792   0.078  1.00 91.40           C  
ATOM   4539  HB2 GLN A 301     -12.800 -26.617  -0.428  1.00 91.40           H  
ATOM   4540  HB3 GLN A 301     -11.097 -27.069  -0.660  1.00 91.40           H  
ATOM   4541  O   GLN A 301     -13.955 -29.269   0.360  1.00 91.40           O  
ATOM   4542  CG  GLN A 301     -11.452 -25.473   0.749  1.00 91.40           C  
ATOM   4543  HG2 GLN A 301     -10.520 -25.588   1.303  1.00 91.40           H  
ATOM   4544  HG3 GLN A 301     -12.231 -25.198   1.459  1.00 91.40           H  
ATOM   4545  CD  GLN A 301     -11.289 -24.345  -0.265  1.00 91.40           C  
ATOM   4546  NE2 GLN A 301     -11.309 -23.106   0.174  1.00 91.40           N  
ATOM   4547 HE21 GLN A 301     -11.625 -22.455  -0.532  1.00 91.40           H  
ATOM   4548 HE22 GLN A 301     -11.642 -22.979   1.119  1.00 91.40           H  
ATOM   4549  OE1 GLN A 301     -11.151 -24.535  -1.464  1.00 91.40           O  
ATOM   4550  N   ALA A 302     -11.963 -29.947  -0.408  1.00 92.98           N  
ATOM   4551  H   ALA A 302     -10.968 -29.777  -0.452  1.00 92.98           H  
ATOM   4552  CA  ALA A 302     -12.499 -31.121  -1.088  1.00 92.98           C  
ATOM   4553  HA  ALA A 302     -13.324 -30.808  -1.728  1.00 92.98           H  
ATOM   4554  C   ALA A 302     -13.046 -32.156  -0.091  1.00 92.98           C  
ATOM   4555  CB  ALA A 302     -11.399 -31.718  -1.970  1.00 92.98           C  
ATOM   4556  HB1 ALA A 302     -11.018 -30.945  -2.638  1.00 92.98           H  
ATOM   4557  HB2 ALA A 302     -11.808 -32.538  -2.561  1.00 92.98           H  
ATOM   4558  HB3 ALA A 302     -10.581 -32.091  -1.354  1.00 92.98           H  
ATOM   4559  O   ALA A 302     -14.114 -32.730  -0.316  1.00 92.98           O  
ATOM   4560  N   LEU A 303     -12.339 -32.379   1.021  1.00 92.53           N  
ATOM   4561  H   LEU A 303     -11.476 -31.870   1.150  1.00 92.53           H  
ATOM   4562  CA  LEU A 303     -12.752 -33.298   2.079  1.00 92.53           C  
ATOM   4563  HA  LEU A 303     -13.087 -34.232   1.628  1.00 92.53           H  
ATOM   4564  C   LEU A 303     -13.939 -32.766   2.875  1.00 92.53           C  
ATOM   4565  CB  LEU A 303     -11.571 -33.587   3.016  1.00 92.53           C  
ATOM   4566  HB2 LEU A 303     -11.942 -34.184   3.849  1.00 92.53           H  
ATOM   4567  HB3 LEU A 303     -11.189 -32.647   3.414  1.00 92.53           H  
ATOM   4568  O   LEU A 303     -14.823 -33.543   3.210  1.00 92.53           O  
ATOM   4569  CG  LEU A 303     -10.422 -34.371   2.373  1.00 92.53           C  
ATOM   4570  HG  LEU A 303     -10.003 -33.824   1.528  1.00 92.53           H  
ATOM   4571  CD1 LEU A 303      -9.315 -34.594   3.399  1.00 92.53           C  
ATOM   4572 HD11 LEU A 303      -8.996 -33.640   3.818  1.00 92.53           H  
ATOM   4573 HD12 LEU A 303      -8.466 -35.070   2.908  1.00 92.53           H  
ATOM   4574 HD13 LEU A 303      -9.672 -35.242   4.200  1.00 92.53           H  
ATOM   4575  CD2 LEU A 303     -10.894 -35.720   1.849  1.00 92.53           C  
ATOM   4576 HD21 LEU A 303     -10.026 -36.303   1.543  1.00 92.53           H  
ATOM   4577 HD22 LEU A 303     -11.531 -35.586   0.975  1.00 92.53           H  
ATOM   4578 HD23 LEU A 303     -11.444 -36.241   2.632  1.00 92.53           H  
ATOM   4579  N   GLU A 304     -14.005 -31.463   3.124  1.00 89.50           N  
ATOM   4580  H   GLU A 304     -13.206 -30.887   2.900  1.00 89.50           H  
ATOM   4581  CA  GLU A 304     -15.140 -30.813   3.779  1.00 89.50           C  
ATOM   4582  HA  GLU A 304     -15.343 -31.305   4.730  1.00 89.50           H  
ATOM   4583  C   GLU A 304     -16.405 -30.921   2.920  1.00 89.50           C  
ATOM   4584  CB  GLU A 304     -14.755 -29.360   4.061  1.00 89.50           C  
ATOM   4585  HB2 GLU A 304     -13.820 -29.347   4.622  1.00 89.50           H  
ATOM   4586  HB3 GLU A 304     -14.597 -28.847   3.113  1.00 89.50           H  
ATOM   4587  O   GLU A 304     -17.445 -31.373   3.399  1.00 89.50           O  
ATOM   4588  CG  GLU A 304     -15.817 -28.623   4.881  1.00 89.50           C  
ATOM   4589  HG2 GLU A 304     -16.758 -28.609   4.331  1.00 89.50           H  
ATOM   4590  HG3 GLU A 304     -15.976 -29.159   5.817  1.00 89.50           H  
ATOM   4591  CD  GLU A 304     -15.374 -27.182   5.155  1.00 89.50           C  
ATOM   4592  OE1 GLU A 304     -15.417 -26.778   6.337  1.00 89.50           O  
ATOM   4593  OE2 GLU A 304     -14.994 -26.504   4.170  1.00 89.50           O  
ATOM   4594  N   MET A 305     -16.304 -30.635   1.616  1.00 89.70           N  
ATOM   4595  H   MET A 305     -15.438 -30.233   1.284  1.00 89.70           H  
ATOM   4596  CA  MET A 305     -17.401 -30.852   0.668  1.00 89.70           C  
ATOM   4597  HA  MET A 305     -18.264 -30.278   1.004  1.00 89.70           H  
ATOM   4598  C   MET A 305     -17.822 -32.326   0.606  1.00 89.70           C  
ATOM   4599  CB  MET A 305     -16.965 -30.349  -0.715  1.00 89.70           C  
ATOM   4600  HB2 MET A 305     -16.724 -29.289  -0.647  1.00 89.70           H  
ATOM   4601  HB3 MET A 305     -16.059 -30.872  -1.021  1.00 89.70           H  
ATOM   4602  O   MET A 305     -19.013 -32.638   0.566  1.00 89.70           O  
ATOM   4603  CG  MET A 305     -18.032 -30.562  -1.799  1.00 89.70           C  
ATOM   4604  HG2 MET A 305     -17.672 -30.078  -2.708  1.00 89.70           H  
ATOM   4605  HG3 MET A 305     -18.106 -31.630  -2.001  1.00 89.70           H  
ATOM   4606  SD  MET A 305     -19.708 -29.949  -1.472  1.00 89.70           S  
ATOM   4607  CE  MET A 305     -19.264 -28.271  -1.032  1.00 89.70           C  
ATOM   4608  HE1 MET A 305     -20.160 -27.650  -1.040  1.00 89.70           H  
ATOM   4609  HE2 MET A 305     -18.817 -28.247  -0.039  1.00 89.70           H  
ATOM   4610  HE3 MET A 305     -18.534 -27.939  -1.771  1.00 89.70           H  
ATOM   4611  N   SER A 306     -16.852 -33.242   0.628  1.00 90.56           N  
ATOM   4612  H   SER A 306     -15.894 -32.923   0.650  1.00 90.56           H  
ATOM   4613  CA  SER A 306     -17.121 -34.682   0.665  1.00 90.56           C  
ATOM   4614  HA  SER A 306     -17.781 -34.937  -0.165  1.00 90.56           H  
ATOM   4615  C   SER A 306     -17.831 -35.083   1.961  1.00 90.56           C  
ATOM   4616  CB  SER A 306     -15.821 -35.478   0.505  1.00 90.56           C  
ATOM   4617  HB2 SER A 306     -16.043 -36.545   0.532  1.00 90.56           H  
ATOM   4618  HB3 SER A 306     -15.141 -35.251   1.326  1.00 90.56           H  
ATOM   4619  O   SER A 306     -18.813 -35.819   1.921  1.00 90.56           O  
ATOM   4620  OG  SER A 306     -15.198 -35.164  -0.724  1.00 90.56           O  
ATOM   4621  HG  SER A 306     -14.811 -34.289  -0.645  1.00 90.56           H  
ATOM   4622  N   SER A 307     -17.379 -34.558   3.102  1.00 89.02           N  
ATOM   4623  H   SER A 307     -16.572 -33.953   3.050  1.00 89.02           H  
ATOM   4624  CA  SER A 307     -17.952 -34.777   4.434  1.00 89.02           C  
ATOM   4625  HA  SER A 307     -17.917 -35.840   4.673  1.00 89.02           H  
ATOM   4626  C   SER A 307     -19.397 -34.303   4.493  1.00 89.02           C  
ATOM   4627  CB  SER A 307     -17.129 -34.004   5.469  1.00 89.02           C  
ATOM   4628  HB2 SER A 307     -17.343 -32.937   5.411  1.00 89.02           H  
ATOM   4629  HB3 SER A 307     -16.068 -34.153   5.264  1.00 89.02           H  
ATOM   4630  O   SER A 307     -20.267 -35.032   4.966  1.00 89.02           O  
ATOM   4631  OG  SER A 307     -17.367 -34.461   6.778  1.00 89.02           O  
ATOM   4632  HG  SER A 307     -18.291 -34.416   7.034  1.00 89.02           H  
ATOM   4633  N   PHE A 308     -19.658 -33.114   3.945  1.00 87.37           N  
ATOM   4634  H   PHE A 308     -18.881 -32.560   3.616  1.00 87.37           H  
ATOM   4635  CA  PHE A 308     -20.989 -32.530   3.857  1.00 87.37           C  
ATOM   4636  HA  PHE A 308     -21.405 -32.453   4.861  1.00 87.37           H  
ATOM   4637  C   PHE A 308     -21.940 -33.411   3.037  1.00 87.37           C  
ATOM   4638  CB  PHE A 308     -20.865 -31.116   3.274  1.00 87.37           C  
ATOM   4639  HB2 PHE A 308     -20.403 -31.167   2.288  1.00 87.37           H  
ATOM   4640  HB3 PHE A 308     -20.206 -30.527   3.912  1.00 87.37           H  
ATOM   4641  O   PHE A 308     -23.025 -33.737   3.510  1.00 87.37           O  
ATOM   4642  CG  PHE A 308     -22.193 -30.400   3.162  1.00 87.37           C  
ATOM   4643  CD1 PHE A 308     -22.876 -30.360   1.932  1.00 87.37           C  
ATOM   4644  HD1 PHE A 308     -22.443 -30.824   1.058  1.00 87.37           H  
ATOM   4645  CD2 PHE A 308     -22.763 -29.802   4.300  1.00 87.37           C  
ATOM   4646  HD2 PHE A 308     -22.243 -29.836   5.246  1.00 87.37           H  
ATOM   4647  CE1 PHE A 308     -24.127 -29.724   1.842  1.00 87.37           C  
ATOM   4648  HE1 PHE A 308     -24.652 -29.692   0.900  1.00 87.37           H  
ATOM   4649  CE2 PHE A 308     -24.014 -29.168   4.211  1.00 87.37           C  
ATOM   4650  HE2 PHE A 308     -24.451 -28.714   5.088  1.00 87.37           H  
ATOM   4651  CZ  PHE A 308     -24.696 -29.129   2.982  1.00 87.37           C  
ATOM   4652  HZ  PHE A 308     -25.657 -28.643   2.913  1.00 87.37           H  
ATOM   4653  N   ARG A 309     -21.523 -33.872   1.848  1.00 88.59           N  
ATOM   4654  H   ARG A 309     -20.610 -33.588   1.523  1.00 88.59           H  
ATOM   4655  CA  ARG A 309     -22.351 -34.756   1.001  1.00 88.59           C  
ATOM   4656  HA  ARG A 309     -23.347 -34.326   0.895  1.00 88.59           H  
ATOM   4657  C   ARG A 309     -22.574 -36.135   1.613  1.00 88.59           C  
ATOM   4658  CB  ARG A 309     -21.717 -34.916  -0.380  1.00 88.59           C  
ATOM   4659  HB2 ARG A 309     -22.268 -35.680  -0.928  1.00 88.59           H  
ATOM   4660  HB3 ARG A 309     -20.682 -35.241  -0.276  1.00 88.59           H  
ATOM   4661  O   ARG A 309     -23.679 -36.668   1.558  1.00 88.59           O  
ATOM   4662  CG  ARG A 309     -21.784 -33.614  -1.173  1.00 88.59           C  
ATOM   4663  HG2 ARG A 309     -21.200 -32.836  -0.680  1.00 88.59           H  
ATOM   4664  HG3 ARG A 309     -22.819 -33.287  -1.260  1.00 88.59           H  
ATOM   4665  CD  ARG A 309     -21.220 -33.889  -2.558  1.00 88.59           C  
ATOM   4666  HD2 ARG A 309     -20.229 -34.334  -2.462  1.00 88.59           H  
ATOM   4667  HD3 ARG A 309     -21.880 -34.597  -3.058  1.00 88.59           H  
ATOM   4668  NE  ARG A 309     -21.126 -32.652  -3.335  1.00 88.59           N  
ATOM   4669  HE  ARG A 309     -21.172 -31.783  -2.822  1.00 88.59           H  
ATOM   4670  NH1 ARG A 309     -20.754 -33.678  -5.350  1.00 88.59           N  
ATOM   4671 HH11 ARG A 309     -20.566 -33.568  -6.336  1.00 88.59           H  
ATOM   4672 HH12 ARG A 309     -20.761 -34.590  -4.915  1.00 88.59           H  
ATOM   4673  NH2 ARG A 309     -20.859 -31.464  -5.240  1.00 88.59           N  
ATOM   4674 HH21 ARG A 309     -20.943 -30.599  -4.725  1.00 88.59           H  
ATOM   4675 HH22 ARG A 309     -20.656 -31.486  -6.229  1.00 88.59           H  
ATOM   4676  CZ  ARG A 309     -20.916 -32.606  -4.629  1.00 88.59           C  
ATOM   4677  N   ALA A 310     -21.545 -36.690   2.250  1.00 86.69           N  
ATOM   4678  H   ALA A 310     -20.652 -36.219   2.229  1.00 86.69           H  
ATOM   4679  CA  ALA A 310     -21.640 -37.982   2.909  1.00 86.69           C  
ATOM   4680  HA  ALA A 310     -22.188 -38.653   2.247  1.00 86.69           H  
ATOM   4681  C   ALA A 310     -22.411 -37.924   4.241  1.00 86.69           C  
ATOM   4682  CB  ALA A 310     -20.230 -38.547   3.087  1.00 86.69           C  
ATOM   4683  HB1 ALA A 310     -20.287 -39.551   3.508  1.00 86.69           H  
ATOM   4684  HB2 ALA A 310     -19.666 -37.905   3.764  1.00 86.69           H  
ATOM   4685  HB3 ALA A 310     -19.725 -38.593   2.122  1.00 86.69           H  
ATOM   4686  O   ALA A 310     -22.693 -38.980   4.810  1.00 86.69           O  
ATOM   4687  N   GLU A 311     -22.777 -36.732   4.731  1.00 84.47           N  
ATOM   4688  H   GLU A 311     -22.571 -35.909   4.183  1.00 84.47           H  
ATOM   4689  CA  GLU A 311     -23.309 -36.500   6.085  1.00 84.47           C  
ATOM   4690  HA  GLU A 311     -23.332 -35.422   6.243  1.00 84.47           H  
ATOM   4691  C   GLU A 311     -22.373 -37.070   7.168  1.00 84.47           C  
ATOM   4692  CB  GLU A 311     -24.752 -37.010   6.223  1.00 84.47           C  
ATOM   4693  HB2 GLU A 311     -25.119 -36.777   7.223  1.00 84.47           H  
ATOM   4694  HB3 GLU A 311     -24.727 -38.095   6.122  1.00 84.47           H  
ATOM   4695  O   GLU A 311     -22.804 -37.579   8.203  1.00 84.47           O  
ATOM   4696  CG  GLU A 311     -25.737 -36.406   5.205  1.00 84.47           C  
ATOM   4697  HG2 GLU A 311     -25.914 -35.363   5.464  1.00 84.47           H  
ATOM   4698  HG3 GLU A 311     -25.297 -36.441   4.208  1.00 84.47           H  
ATOM   4699  CD  GLU A 311     -27.068 -37.171   5.147  1.00 84.47           C  
ATOM   4700  OE1 GLU A 311     -28.002 -36.668   4.491  1.00 84.47           O  
ATOM   4701  OE2 GLU A 311     -27.108 -38.339   5.610  1.00 84.47           O  
ATOM   4702  N   LYS A 312     -21.062 -37.028   6.907  1.00 82.41           N  
ATOM   4703  H   LYS A 312     -20.777 -36.515   6.085  1.00 82.41           H  
ATOM   4704  CA  LYS A 312     -20.034 -37.431   7.862  1.00 82.41           C  
ATOM   4705  HA  LYS A 312     -20.448 -38.224   8.486  1.00 82.41           H  
ATOM   4706  C   LYS A 312     -19.724 -36.233   8.752  1.00 82.41           C  
ATOM   4707  CB  LYS A 312     -18.804 -37.963   7.104  1.00 82.41           C  
ATOM   4708  HB2 LYS A 312     -18.340 -37.136   6.566  1.00 82.41           H  
ATOM   4709  HB3 LYS A 312     -19.127 -38.694   6.363  1.00 82.41           H  
ATOM   4710  O   LYS A 312     -19.441 -35.146   8.256  1.00 82.41           O  
ATOM   4711  CG  LYS A 312     -17.737 -38.612   8.000  1.00 82.41           C  
ATOM   4712  HG2 LYS A 312     -16.863 -38.820   7.382  1.00 82.41           H  
ATOM   4713  HG3 LYS A 312     -17.438 -37.913   8.781  1.00 82.41           H  
ATOM   4714  CD  LYS A 312     -18.212 -39.927   8.634  1.00 82.41           C  
ATOM   4715  HD2 LYS A 312     -18.551 -40.603   7.848  1.00 82.41           H  
ATOM   4716  HD3 LYS A 312     -19.033 -39.724   9.322  1.00 82.41           H  
ATOM   4717  CE  LYS A 312     -17.049 -40.562   9.400  1.00 82.41           C  
ATOM   4718  HE2 LYS A 312     -16.236 -40.751   8.699  1.00 82.41           H  
ATOM   4719  HE3 LYS A 312     -16.690 -39.839  10.133  1.00 82.41           H  
ATOM   4720  NZ  LYS A 312     -17.459 -41.817  10.074  1.00 82.41           N  
ATOM   4721  HZ1 LYS A 312     -18.207 -41.628  10.725  1.00 82.41           H  
ATOM   4722  HZ2 LYS A 312     -17.764 -42.496   9.391  1.00 82.41           H  
ATOM   4723  HZ3 LYS A 312     -16.677 -42.199  10.587  1.00 82.41           H  
ATOM   4724  N   THR A 313     -19.772 -36.427  10.061  1.00 78.11           N  
ATOM   4725  H   THR A 313     -20.133 -37.297  10.424  1.00 78.11           H  
ATOM   4726  CA  THR A 313     -19.332 -35.440  11.050  1.00 78.11           C  
ATOM   4727  HA  THR A 313     -19.152 -34.485  10.556  1.00 78.11           H  
ATOM   4728  C   THR A 313     -18.006 -35.884  11.657  1.00 78.11           C  
ATOM   4729  CB  THR A 313     -20.406 -35.202  12.123  1.00 78.11           C  
ATOM   4730  HB  THR A 313     -19.946 -34.756  13.005  1.00 78.11           H  
ATOM   4731  O   THR A 313     -17.816 -37.058  11.983  1.00 78.11           O  
ATOM   4732  CG2 THR A 313     -21.494 -34.260  11.610  1.00 78.11           C  
ATOM   4733 HG21 THR A 313     -21.981 -34.691  10.736  1.00 78.11           H  
ATOM   4734 HG22 THR A 313     -22.235 -34.089  12.390  1.00 78.11           H  
ATOM   4735 HG23 THR A 313     -21.051 -33.302  11.335  1.00 78.11           H  
ATOM   4736  OG1 THR A 313     -21.046 -36.409  12.479  1.00 78.11           O  
ATOM   4737  HG1 THR A 313     -21.725 -36.192  13.123  1.00 78.11           H  
ATOM   4738  N   PHE A 314     -17.078 -34.939  11.785  1.00 78.09           N  
ATOM   4739  H   PHE A 314     -17.299 -33.996  11.499  1.00 78.09           H  
ATOM   4740  CA  PHE A 314     -15.808 -35.109  12.484  1.00 78.09           C  
ATOM   4741  HA  PHE A 314     -15.665 -36.156  12.752  1.00 78.09           H  
ATOM   4742  C   PHE A 314     -15.867 -34.290  13.776  1.00 78.09           C  
ATOM   4743  CB  PHE A 314     -14.652 -34.689  11.562  1.00 78.09           C  
ATOM   4744  HB2 PHE A 314     -14.797 -33.655  11.252  1.00 78.09           H  
ATOM   4745  HB3 PHE A 314     -13.722 -34.726  12.130  1.00 78.09           H  
ATOM   4746  O   PHE A 314     -16.327 -33.148  13.753  1.00 78.09           O  
ATOM   4747  CG  PHE A 314     -14.498 -35.567  10.330  1.00 78.09           C  
ATOM   4748  CD1 PHE A 314     -13.826 -36.799  10.435  1.00 78.09           C  
ATOM   4749  HD1 PHE A 314     -13.422 -37.108  11.388  1.00 78.09           H  
ATOM   4750  CD2 PHE A 314     -15.024 -35.168   9.086  1.00 78.09           C  
ATOM   4751  HD2 PHE A 314     -15.538 -34.223   8.988  1.00 78.09           H  
ATOM   4752  CE1 PHE A 314     -13.669 -37.623   9.307  1.00 78.09           C  
ATOM   4753  HE1 PHE A 314     -13.128 -38.555   9.387  1.00 78.09           H  
ATOM   4754  CE2 PHE A 314     -14.867 -35.996   7.959  1.00 78.09           C  
ATOM   4755  HE2 PHE A 314     -15.245 -35.685   6.996  1.00 78.09           H  
ATOM   4756  CZ  PHE A 314     -14.194 -37.221   8.071  1.00 78.09           C  
ATOM   4757  HZ  PHE A 314     -14.064 -37.849   7.203  1.00 78.09           H  
ATOM   4758  N   SER A 315     -15.467 -34.873  14.908  1.00 65.50           N  
ATOM   4759  H   SER A 315     -15.130 -35.825  14.897  1.00 65.50           H  
ATOM   4760  CA  SER A 315     -15.457 -34.157  16.189  1.00 65.50           C  
ATOM   4761  HA  SER A 315     -16.459 -33.769  16.369  1.00 65.50           H  
ATOM   4762  C   SER A 315     -14.438 -33.008  16.144  1.00 65.50           C  
ATOM   4763  CB  SER A 315     -15.107 -35.092  17.349  1.00 65.50           C  
ATOM   4764  HB2 SER A 315     -15.107 -34.520  18.276  1.00 65.50           H  
ATOM   4765  HB3 SER A 315     -14.113 -35.512  17.196  1.00 65.50           H  
ATOM   4766  O   SER A 315     -13.304 -33.257  15.727  1.00 65.50           O  
ATOM   4767  OG  SER A 315     -16.058 -36.139  17.445  1.00 65.50           O  
ATOM   4768  HG  SER A 315     -15.935 -36.570  18.294  1.00 65.50           H  
ATOM   4769  N   PRO A 316     -14.788 -31.783  16.585  1.00 57.27           N  
ATOM   4770  CA  PRO A 316     -13.815 -30.706  16.747  1.00 57.27           C  
ATOM   4771  HA  PRO A 316     -13.362 -30.477  15.783  1.00 57.27           H  
ATOM   4772  C   PRO A 316     -12.744 -31.154  17.747  1.00 57.27           C  
ATOM   4773  CB  PRO A 316     -14.600 -29.486  17.255  1.00 57.27           C  
ATOM   4774  HB2 PRO A 316     -14.465 -29.365  18.330  1.00 57.27           H  
ATOM   4775  HB3 PRO A 316     -14.296 -28.575  16.739  1.00 57.27           H  
ATOM   4776  O   PRO A 316     -13.074 -31.550  18.864  1.00 57.27           O  
ATOM   4777  CG  PRO A 316     -16.063 -29.825  16.973  1.00 57.27           C  
ATOM   4778  HG2 PRO A 316     -16.322 -29.493  15.968  1.00 57.27           H  
ATOM   4779  HG3 PRO A 316     -16.732 -29.378  17.708  1.00 57.27           H  
ATOM   4780  CD  PRO A 316     -16.102 -31.348  17.025  1.00 57.27           C  
ATOM   4781  HD2 PRO A 316     -16.891 -31.712  16.366  1.00 57.27           H  
ATOM   4782  HD3 PRO A 316     -16.271 -31.681  18.049  1.00 57.27           H  
ATOM   4783  N   CYS A 317     -11.474 -31.152  17.346  1.00 51.75           N  
ATOM   4784  H   CYS A 317     -11.254 -30.789  16.430  1.00 51.75           H  
ATOM   4785  CA  CYS A 317     -10.371 -31.371  18.279  1.00 51.75           C  
ATOM   4786  HA  CYS A 317     -10.654 -32.152  18.985  1.00 51.75           H  
ATOM   4787  C   CYS A 317     -10.129 -30.073  19.065  1.00 51.75           C  
ATOM   4788  CB  CYS A 317      -9.134 -31.833  17.495  1.00 51.75           C  
ATOM   4789  HB2 CYS A 317      -9.416 -32.594  16.767  1.00 51.75           H  
ATOM   4790  HB3 CYS A 317      -8.696 -30.984  16.972  1.00 51.75           H  
ATOM   4791  O   CYS A 317     -10.168 -28.999  18.471  1.00 51.75           O  
ATOM   4792  SG  CYS A 317      -7.903 -32.530  18.631  1.00 51.75           S  
ATOM   4793  HG  CYS A 317      -8.633 -33.557  19.075  1.00 51.75           H  
ATOM   4794  N   GLU A 318      -9.872 -30.163  20.373  1.00 50.32           N  
ATOM   4795  H   GLU A 318      -9.876 -31.073  20.812  1.00 50.32           H  
ATOM   4796  CA  GLU A 318      -9.589 -29.006  21.245  1.00 50.32           C  
ATOM   4797  HA  GLU A 318     -10.352 -28.247  21.075  1.00 50.32           H  
ATOM   4798  C   GLU A 318      -8.239 -28.319  20.943  1.00 50.32           C  
ATOM   4799  CB  GLU A 318      -9.657 -29.427  22.729  1.00 50.32           C  
ATOM   4800  HB2 GLU A 318      -9.347 -28.581  23.343  1.00 50.32           H  
ATOM   4801  HB3 GLU A 318      -8.959 -30.246  22.898  1.00 50.32           H  
ATOM   4802  O   GLU A 318      -7.902 -27.326  21.583  1.00 50.32           O  
ATOM   4803  CG  GLU A 318     -11.063 -29.843  23.191  1.00 50.32           C  
ATOM   4804  HG2 GLU A 318     -11.339 -30.772  22.691  1.00 50.32           H  
ATOM   4805  HG3 GLU A 318     -11.770 -29.073  22.881  1.00 50.32           H  
ATOM   4806  CD  GLU A 318     -11.162 -30.039  24.717  1.00 50.32           C  
ATOM   4807  OE1 GLU A 318     -12.282 -29.862  25.249  1.00 50.32           O  
ATOM   4808  OE2 GLU A 318     -10.140 -30.410  25.340  1.00 50.32           O  
ATOM   4809  N   SER A 319      -7.453 -28.815  19.979  1.00 49.37           N  
ATOM   4810  H   SER A 319      -7.777 -29.601  19.434  1.00 49.37           H  
ATOM   4811  CA  SER A 319      -6.225 -28.159  19.532  1.00 49.37           C  
ATOM   4812  HA  SER A 319      -5.835 -27.579  20.369  1.00 49.37           H  
ATOM   4813  C   SER A 319      -6.486 -27.163  18.391  1.00 49.37           C  
ATOM   4814  CB  SER A 319      -5.128 -29.185  19.195  1.00 49.37           C  
ATOM   4815  HB2 SER A 319      -4.244 -28.648  18.851  1.00 49.37           H  
ATOM   4816  HB3 SER A 319      -4.864 -29.726  20.104  1.00 49.37           H  
ATOM   4817  O   SER A 319      -7.049 -27.501  17.349  1.00 49.37           O  
ATOM   4818  OG  SER A 319      -5.502 -30.125  18.207  1.00 49.37           O  
ATOM   4819  HG  SER A 319      -4.702 -30.473  17.807  1.00 49.37           H  
ATOM   4820  N   ASP A 320      -5.984 -25.934  18.551  1.00 49.85           N  
ATOM   4821  H   ASP A 320      -5.662 -25.680  19.474  1.00 49.85           H  
ATOM   4822  CA  ASP A 320      -5.996 -24.853  17.543  1.00 49.85           C  
ATOM   4823  HA  ASP A 320      -7.015 -24.732  17.176  1.00 49.85           H  
ATOM   4824  C   ASP A 320      -5.118 -25.142  16.301  1.00 49.85           C  
ATOM   4825  CB  ASP A 320      -5.555 -23.533  18.213  1.00 49.85           C  
ATOM   4826  HB2 ASP A 320      -4.683 -23.723  18.839  1.00 49.85           H  
ATOM   4827  HB3 ASP A 320      -5.249 -22.821  17.446  1.00 49.85           H  
ATOM   4828  O   ASP A 320      -4.933 -24.284  15.435  1.00 49.85           O  
ATOM   4829  CG  ASP A 320      -6.650 -22.842  19.031  1.00 49.85           C  
ATOM   4830  OD1 ASP A 320      -7.824 -22.892  18.600  1.00 49.85           O  
ATOM   4831  OD2 ASP A 320      -6.283 -22.216  20.050  1.00 49.85           O  
ATOM   4832  N   SER A 321      -4.550 -26.348  16.185  1.00 53.36           N  
ATOM   4833  H   SER A 321      -4.857 -27.063  16.829  1.00 53.36           H  
ATOM   4834  CA  SER A 321      -3.732 -26.743  15.041  1.00 53.36           C  
ATOM   4835  HA  SER A 321      -3.153 -25.875  14.726  1.00 53.36           H  
ATOM   4836  C   SER A 321      -4.622 -27.253  13.896  1.00 53.36           C  
ATOM   4837  CB  SER A 321      -2.719 -27.812  15.443  1.00 53.36           C  
ATOM   4838  HB2 SER A 321      -2.061 -27.422  16.220  1.00 53.36           H  
ATOM   4839  HB3 SER A 321      -3.249 -28.682  15.830  1.00 53.36           H  
ATOM   4840  O   SER A 321      -5.217 -28.329  14.014  1.00 53.36           O  
ATOM   4841  OG  SER A 321      -1.954 -28.190  14.312  1.00 53.36           O  
ATOM   4842  HG  SER A 321      -1.494 -28.999  14.548  1.00 53.36           H  
ATOM   4843  N   PRO A 322      -4.689 -26.565  12.739  1.00 59.23           N  
ATOM   4844  CA  PRO A 322      -5.467 -27.029  11.584  1.00 59.23           C  
ATOM   4845  HA  PRO A 322      -6.512 -27.145  11.871  1.00 59.23           H  
ATOM   4846  C   PRO A 322      -4.974 -28.379  11.030  1.00 59.23           C  
ATOM   4847  CB  PRO A 322      -5.345 -25.904  10.549  1.00 59.23           C  
ATOM   4848  HB2 PRO A 322      -6.172 -25.207  10.681  1.00 59.23           H  
ATOM   4849  HB3 PRO A 322      -5.333 -26.283   9.526  1.00 59.23           H  
ATOM   4850  O   PRO A 322      -5.700 -29.056  10.301  1.00 59.23           O  
ATOM   4851  CG  PRO A 322      -4.035 -25.205  10.910  1.00 59.23           C  
ATOM   4852  HG2 PRO A 322      -3.197 -25.748  10.472  1.00 59.23           H  
ATOM   4853  HG3 PRO A 322      -4.028 -24.163  10.592  1.00 59.23           H  
ATOM   4854  CD  PRO A 322      -3.985 -25.331  12.427  1.00 59.23           C  
ATOM   4855  HD2 PRO A 322      -4.505 -24.491  12.887  1.00 59.23           H  
ATOM   4856  HD3 PRO A 322      -2.945 -25.361  12.750  1.00 59.23           H  
ATOM   4857  N   GLU A 323      -3.750 -28.792  11.374  1.00 63.97           N  
ATOM   4858  H   GLU A 323      -3.219 -28.234  12.028  1.00 63.97           H  
ATOM   4859  CA  GLU A 323      -3.184 -30.082  10.972  1.00 63.97           C  
ATOM   4860  HA  GLU A 323      -3.447 -30.264   9.929  1.00 63.97           H  
ATOM   4861  C   GLU A 323      -3.764 -31.263  11.767  1.00 63.97           C  
ATOM   4862  CB  GLU A 323      -1.648 -30.042  11.065  1.00 63.97           C  
ATOM   4863  HB2 GLU A 323      -1.265 -31.003  10.722  1.00 63.97           H  
ATOM   4864  HB3 GLU A 323      -1.344 -29.894  12.102  1.00 63.97           H  
ATOM   4865  O   GLU A 323      -3.840 -32.372  11.234  1.00 63.97           O  
ATOM   4866  CG  GLU A 323      -1.051 -28.928  10.185  1.00 63.97           C  
ATOM   4867  HG2 GLU A 323      -1.541 -28.966   9.212  1.00 63.97           H  
ATOM   4868  HG3 GLU A 323      -1.277 -27.959  10.629  1.00 63.97           H  
ATOM   4869  CD  GLU A 323       0.467 -29.030   9.963  1.00 63.97           C  
ATOM   4870  OE1 GLU A 323       0.920 -28.438   8.946  1.00 63.97           O  
ATOM   4871  OE2 GLU A 323       1.157 -29.718  10.744  1.00 63.97           O  
ATOM   4872  N   ASP A 324      -4.248 -31.041  12.993  1.00 63.56           N  
ATOM   4873  H   ASP A 324      -4.205 -30.111  13.384  1.00 63.56           H  
ATOM   4874  CA  ASP A 324      -4.860 -32.102  13.803  1.00 63.56           C  
ATOM   4875  HA  ASP A 324      -4.299 -33.027  13.666  1.00 63.56           H  
ATOM   4876  C   ASP A 324      -6.305 -32.386  13.369  1.00 63.56           C  
ATOM   4877  CB  ASP A 324      -4.804 -31.735  15.291  1.00 63.56           C  
ATOM   4878  HB2 ASP A 324      -5.236 -30.744  15.429  1.00 63.56           H  
ATOM   4879  HB3 ASP A 324      -5.416 -32.445  15.846  1.00 63.56           H  
ATOM   4880  O   ASP A 324      -6.744 -33.537  13.359  1.00 63.56           O  
ATOM   4881  CG  ASP A 324      -3.393 -31.774  15.885  1.00 63.56           C  
ATOM   4882  OD1 ASP A 324      -2.554 -32.564  15.390  1.00 63.56           O  
ATOM   4883  OD2 ASP A 324      -3.181 -31.019  16.864  1.00 63.56           O  
ATOM   4884  N   GLN A 325      -7.034 -31.355  12.927  1.00 67.91           N  
ATOM   4885  H   GLN A 325      -6.618 -30.435  12.977  1.00 67.91           H  
ATOM   4886  CA  GLN A 325      -8.426 -31.485  12.479  1.00 67.91           C  
ATOM   4887  HA  GLN A 325      -8.980 -32.058  13.222  1.00 67.91           H  
ATOM   4888  C   GLN A 325      -8.560 -32.239  11.147  1.00 67.91           C  
ATOM   4889  CB  GLN A 325      -9.068 -30.095  12.365  1.00 67.91           C  
ATOM   4890  HB2 GLN A 325      -8.482 -29.476  11.686  1.00 67.91           H  
ATOM   4891  HB3 GLN A 325     -10.069 -30.210  11.949  1.00 67.91           H  
ATOM   4892  O   GLN A 325      -9.561 -32.915  10.911  1.00 67.91           O  
ATOM   4893  CG  GLN A 325      -9.183 -29.392  13.728  1.00 67.91           C  
ATOM   4894  HG2 GLN A 325      -9.748 -30.020  14.417  1.00 67.91           H  
ATOM   4895  HG3 GLN A 325      -8.187 -29.242  14.145  1.00 67.91           H  
ATOM   4896  CD  GLN A 325      -9.871 -28.033  13.645  1.00 67.91           C  
ATOM   4897  NE2 GLN A 325      -9.752 -27.221  14.671  1.00 67.91           N  
ATOM   4898 HE21 GLN A 325     -10.201 -26.319  14.606  1.00 67.91           H  
ATOM   4899 HE22 GLN A 325      -9.188 -27.465  15.473  1.00 67.91           H  
ATOM   4900  OE1 GLN A 325     -10.528 -27.685  12.675  1.00 67.91           O  
ATOM   4901  N   ILE A 326      -7.552 -32.162  10.271  1.00 80.99           N  
ATOM   4902  H   ILE A 326      -6.764 -31.576  10.509  1.00 80.99           H  
ATOM   4903  CA  ILE A 326      -7.618 -32.765   8.932  1.00 80.99           C  
ATOM   4904  HA  ILE A 326      -8.656 -32.703   8.603  1.00 80.99           H  
ATOM   4905  C   ILE A 326      -7.248 -34.253   8.920  1.00 80.99           C  
ATOM   4906  CB  ILE A 326      -6.775 -31.930   7.949  1.00 80.99           C  
ATOM   4907  HB  ILE A 326      -6.931 -30.881   8.201  1.00 80.99           H  
ATOM   4908  O   ILE A 326      -7.640 -34.978   8.006  1.00 80.99           O  
ATOM   4909  CG1 ILE A 326      -7.265 -32.125   6.500  1.00 80.99           C  
ATOM   4910 HG12 ILE A 326      -8.344 -31.975   6.470  1.00 80.99           H  
ATOM   4911 HG13 ILE A 326      -7.066 -33.146   6.173  1.00 80.99           H  
ATOM   4912  CG2 ILE A 326      -5.275 -32.227   8.082  1.00 80.99           C  
ATOM   4913 HG21 ILE A 326      -5.021 -33.176   7.610  1.00 80.99           H  
ATOM   4914 HG22 ILE A 326      -4.712 -31.413   7.626  1.00 80.99           H  
ATOM   4915 HG23 ILE A 326      -5.002 -32.261   9.137  1.00 80.99           H  
ATOM   4916  CD1 ILE A 326      -6.615 -31.158   5.505  1.00 80.99           C  
ATOM   4917 HD11 ILE A 326      -5.586 -31.460   5.312  1.00 80.99           H  
ATOM   4918 HD12 ILE A 326      -7.160 -31.194   4.561  1.00 80.99           H  
ATOM   4919 HD13 ILE A 326      -6.622 -30.141   5.897  1.00 80.99           H  
ATOM   4920  N   LYS A 327      -6.516 -34.740   9.929  1.00 83.71           N  
ATOM   4921  H   LYS A 327      -6.259 -34.108  10.673  1.00 83.71           H  
ATOM   4922  CA  LYS A 327      -6.012 -36.121   9.967  1.00 83.71           C  
ATOM   4923  HA  LYS A 327      -5.432 -36.279   9.058  1.00 83.71           H  
ATOM   4924  C   LYS A 327      -7.132 -37.178   9.918  1.00 83.71           C  
ATOM   4925  CB  LYS A 327      -5.045 -36.261  11.151  1.00 83.71           C  
ATOM   4926  HB2 LYS A 327      -4.321 -35.447  11.091  1.00 83.71           H  
ATOM   4927  HB3 LYS A 327      -5.569 -36.160  12.101  1.00 83.71           H  
ATOM   4928  O   LYS A 327      -7.052 -38.049   9.052  1.00 83.71           O  
ATOM   4929  CG  LYS A 327      -4.282 -37.589  11.135  1.00 83.71           C  
ATOM   4930  HG2 LYS A 327      -4.976 -38.421  11.248  1.00 83.71           H  
ATOM   4931  HG3 LYS A 327      -3.746 -37.689  10.191  1.00 83.71           H  
ATOM   4932  CD  LYS A 327      -3.286 -37.587  12.296  1.00 83.71           C  
ATOM   4933  HD2 LYS A 327      -3.832 -37.525  13.237  1.00 83.71           H  
ATOM   4934  HD3 LYS A 327      -2.641 -36.712  12.207  1.00 83.71           H  
ATOM   4935  CE  LYS A 327      -2.433 -38.853  12.273  1.00 83.71           C  
ATOM   4936  HE2 LYS A 327      -1.973 -38.944  11.290  1.00 83.71           H  
ATOM   4937  HE3 LYS A 327      -3.085 -39.715  12.416  1.00 83.71           H  
ATOM   4938  NZ  LYS A 327      -1.396 -38.787  13.331  1.00 83.71           N
[truncated: 648,414 more chars]
