# Supplementary material for: Hypermethylated genome of a fish vertebrate iridovirus ISKNV plays important roles in viral infection
Source: Commun Biol. 2024 Feb 28;7:237. doi: 10.1038/s42003-024-05919-x (PMC10899263; doi:10.1038/s42003-024-05919-x)
Supplement: Supplementary file 7 — Supplementary Data 5 [file 42003_2024_5919_MOESM7_ESM.xlsx]

## Sheet: Figure 1
B				C				D				E			F				G				H				I
Start position (bp)	End position (bp)	Strand		Start position (bp)	End position (bp)	Strand		Start position (bp)	End position (bp)	CG%		Position (bp)	Depth		Position (bp)	Depth	5mC level		Position (bp)	Depth	5mC level		Position (bp)	Depth	5mC level		Position (bp)	Strand	5mC level
134	1270	L		302	642	R		1	100	0.56		1	21		26	267	0.987179		8	97	0.0440917		3	0	0		26	R	0.987179
1394	2044	R		311	652	L		101	200	0.4		2	47		27	253	0.868835		10	67	0.00925926		5	20	0		27	L	0.868835
1772	2077	L		1143	1613	R		201	300	0.53		3	78		29	299	0.975348		25	246	0.0110221		7	28	0.0416667		29	R	0.975348
2077	2634	L		1153	1622	L		301	400	0.56		4	91		30	292	0.808824		28	260	0.0045045		12	104	0.0319191		30	L	0.808824
2681	2890	L		2309	2581	R		401	500	0.59		5	104		61	639	0.981281		38	400	0.0156286		13	146	0.0508453		61	R	0.981281
2893	3648	L		2319	2591	L		501	600	0.58		6	118		62	643	0.898305		40	420	0.00447616		16	176	0.0128205		62	L	0.898305
3794	5155	L		3091	3427	R		601	700	0.6		7	134		190	1599	0.969515		54	571	0.00893782		17	193	0.0317793		190	R	0.969515
5174	6631	L		3100	3437	L		701	800	0.64		8	170		191	2721	0.945421		56	594	0.00544319		20	199	0.0106481		191	L	0.945421
6669	8246	R		3504	4005	R		801	900	0.51		9	206		224	1715	0.963154		60	622	0		23	217	0.0181115		224	R	0.963154
8200	8439	L		3515	4015	L		901	1000	0.5		10	228		225	3061	0.957196		76	800	0.00917426		31	343	0.00252525		225	L	0.957196
8342	8503	R		4152	4426	R		1001	1100	0.56		11	252		234	1794	0.96413		78	854	0.0134247		32	360	0.0108454		234	R	0.96413
8662	9054	L		4162	4436	L		1101	1200	0.65		12	269		235	3155	0.953161		85	883	0.00324007		36	381	0.00182149		235	L	0.953161
9330	9662	R		4491	4742	R		1201	1300	0.52		13	292		237	1808	0.945663		87	971	0.0381607		41	429	0.00271003		237	R	0.945663
9669	11054	R		4501	4752	L		1301	1400	0.57		14	319		238	3189	0.954621		113	1147	0.00473314		43	441	0.0118846		238	L	0.954621
11017	11394	L		4877	5124	R		1401	1500	0.62		15	341		302	1898	0.946211		115	1364	0.0138351		47	494	0.00276625		302	R	0.946211
11309	12268	R		4887	5133	L		1501	1600	0.54		16	364		303	3372	0.952374		119	1197	0.00353608		49	516	0.00632171		303	L	0.952374
12278	13069	R		5185	6036	R		1601	1700	0.54		17	399		322	1926	0.946315		121	1484	0.00632366		50	523	0.00397022		322	R	0.946315
13129	13716	L		5194	6046	L		1701	1800	0.37		18	420		323	3327	0.959667		143	1412	0.00420467		51	528	0.0037798		323	L	0.959667
13718	14095	L		6110	6390	R		1801	1900	0.47		19	440		332	1949	0.948927		145	2054	0.00729797		57	602	0.00782683		332	R	0.948927
14089	14325	R		6121	6399	L		1901	2000	0.5		20	452		333	3518	0.954519		180	1575	0.00708289		59	616	0.00525436		333	L	0.954519
14261	15115	L		6949	7172	R		2001	2100	0.48		21	460		335	1953	0.9551		182	2611	0.00725778		63	681	0.00412981		335	R	0.9551
14579	17425	R		6959	7184	L		2101	2200	0.4		22	475		336	3541	0.958407		184	1578	0.00194496		64	702	0.0163954		336	L	0.958407
17454	17642	L		8466	9269	R		2201	2300	0.51		23	497		365	1932	0.961976		186	2657	0.0185103		68	750	0.0145746		365	R	0.961976
17467	18006	R		8475	9278	L		2301	2400	0.53		24	512		366	3642	0.959857		199	1650	0.0177436		69	759	0.00251256		366	L	0.959857
17990	19489	L		9384	9619	R		2401	2500	0.61		25	525		367	1946	0.957957		201	2877	0.00717983		70	766	0.00956981		367	R	0.957957
19562	22132	R		9801	10023	R		2501	2600	0.55		26	559		368	3617	0.951634		236	3168	0.012866		72	781	0.00881527		368	L	0.951634
22198	22590	L		9811	10033	L		2601	2700	0.58		27	593		380	1955	0.958972		240	1831	0.00785289		74	807	0.00480606		380	R	0.958972
22270	23238	R		10060	10335	R		2701	2800	0.56		28	609		381	3682	0.964657		242	3230	0.00777461		79	875	0.0204924		381	L	0.964657
23005	23745	L		10108	10345	L		2801	2900	0.46		29	632		398	1965	0.957691		268	1925	0.0114903		80	885	0.00855195		398	R	0.957691
23777	24100	L		10343	10641	R		2901	3000	0.52		30	699		399	3739	0.960318		270	3331	0.00507339		82	853	0.0106933		399	L	0.960318
24122	25018	L		10354	10652	L		3001	3100	0.48		31	731		401	1984	0.957285		284	1951	0.0135289		88	915	0.00471807		401	R	0.957285
25035	28541	L		10649	11333	R		3101	3200	0.6		32	766		402	3708	0.943376		286	3388	0.00399348		91	1020	0.0229493		402	L	0.943376
28303	28560	R		10658	11342	L		3201	3300	0.61		33	787		446	1984	0.885424		289	1926	0.00524634		92	1027	0.00800479		446	R	0.885424
28548	28769	L		11361	11701	R		3301	3400	0.64		34	799		447	3881	0.95995		291	3438	0.0117611		94	967	0.00423316		447	L	0.95995
28839	29441	L		11370	11711	L		3401	3500	0.42		35	817		449	1975	0.964533		295	1924	0.0116695		95	977	0.0201647		449	R	0.964533
29402	30016	R		11741	12026	R		3501	3600	0.55		36	840		450	3869	0.960574		297	3385	0.00669493		97	991	0.0146865		450	L	0.960574
30093	31034	L		11751	12035	L		3601	3700	0.56		37	850		455	1974	0.956651		301	1905	0.0015575		99	1014	0.0136027		455	R	0.956651
31099	34233	R		12055	12282	R		3701	3800	0.55		38	872		456	3852	0.96241		321	1929	0.00629879		102	1139	0.0191238		456	L	0.96241
34315	35463	L		12064	12291	L		3801	3900	0.54		39	892		481	1967	0.928329		337	3559	0.00706777		103	1146	0.0109519		481	R	0.928329
35501	36556	R		12350	12745	R		3901	4000	0.62		40	913		482	3867	0.954812		392	1963	0.00512993		104	1042	0.00620539		482	L	0.954812
36553	37506	L		12360	12754	L		4001	4100	0.49		41	941		485	1933	0.963535		394	3758	0.0140705		106	1072	0.0132901		485	R	0.963535
37612	37905	L		12779	13144	R		4101	4200	0.53		42	957		486	3811	0.964154		400	3730	0.00462709		108	1098	0.0159097		486	L	0.964154
37914	39350	L		12788	13155	L		4201	4300	0.57		43	977		535	1943	0.967191		433	2013	0.0100883		111	1289	0.0127743		535	R	0.967191
39394	40266	R		13283	13849	R		4301	4400	0.6		44	1014		536	3402	0.959544		435	3798	0.00887598		112	1310	0.00659842		536	L	0.959544
40259	41398	L		13292	13859	L		4401	4500	0.55		45	1038		545	1907	0.966152		437	1999	0.0159772		118	1421	0.00991991		545	R	0.966152
41400	42743	L		14239	14486	R		4501	4600	0.62		46	1060		546	3302	0.959526		439	3794	0.00368013		125	1254	0.0104541		546	L	0.959526
42758	43351	R		14248	14495	L		4601	4700	0.62		47	1084		565	1967	0.965598		448	1972	0.00571784		128	1673	0.0153025		565	R	0.965598
43149	43337	L		14645	15284	R		4701	4800	0.56		48	1106		566	3153	0.963392		451	3871	0.00510214		131	1289	0.00668723		566	L	0.963392
43435	43797	L		14655	15294	L		4801	4900	0.52		49	1121		572	2014	0.965386		454	1973	0.00638385		140	1374	0.0040522		572	R	0.965386
43800	44600	L		15557	17489	R		4901	5000	0.54		50	1142		573	3138	0.965908		468	2013	0.00345466		141	1389	0.00563438		573	L	0.965908
44605	45435	L		15567	17498	L		5001	5100	0.57		51	1167		593	2112	0.969037		470	3892	0.0111794		142	1402	0.0070278		593	R	0.969037
45513	46196	L		18059	18312	R		5101	5200	0.44		52	1207		594	3043	0.967031		484	1940	0.00871821		151	2178	0.00750628		594	L	0.967031
46279	46542	L		18068	18323	L		5201	5300	0.64		53	1229		602	2142	0.968021		537	3394	0.0117295		158	2305	0.0111843		602	R	0.968021
46356	46619	R		18642	18984	R		5301	5400	0.67		54	1270		603	2970	0.957995		544	1907	0.0101246		161	2338	0.00610942		603	L	0.957995
46646	46960	R		18651	18994	L		5401	5500	0.62		55	1291		610	2170	0.966857		547	3297	0.00677614		163	1495	0.00659188		610	R	0.966857
46976	47146	R		19235	19454	R		5501	5600	0.6		56	1310		611	2895	0.962825		557	1937	0.0131559		171	2485	0.00675147		611	L	0.962825
47205	47633	L		19245	19463	L		5601	5700	0.6		57	1330		619	2200	0.967551		559	3200	0.00462055		172	1533	0.00752534		619	R	0.967551
47906	48358	L		23239	23719	R		5701	5800	0.68		58	1345		620	2838	0.965805		564	1956	0.00931624		173	1551	0.0162492		620	L	0.965805
48360	48575	R		23248	23728	L		5801	5900	0.65		59	1369		622	2219	0.970359		569	1990	0.00884453		178	1570	0.0107029		622	R	0.970359
48395	48586	L		24331	24667	R		5901	6000	0.61		60	1387		623	2804	0.969695		571	3128	0.0147149		187	1598	0.00875554		623	L	0.969695
48588	49514	L		24341	24676	L		6001	6100	0.75		61	1431		629	2252	0.962755		580	2052	0.0106465		192	1620	0.00693872		629	R	0.962755
49537	50463	L		24858	25347	R		6101	6200	0.61		62	1494		630	2730	0.971904		582	3136	0.00328176		193	1629	0.00805247		630	L	0.971904
50474	51121	L		24869	25357	L		6201	6300	0.51		63	1525		724	2669	0.966703		587	2085	0.0119891		197	2826	0.0163408		724	R	0.966703
51128	51388	L		25350	25774	R		6301	6400	0.56		64	1577		725	2362	0.968161		589	3110	0.00429496		198	1643	0.00627666		725	L	0.968161
51415	51597	L		25360	25785	L		6401	6500	0.58		65	1614		726	2663	0.968803		592	2109	0.00956534		209	1679	0.0125957		726	R	0.968803
51704	52213	L		25906	26158	R		6501	6600	0.52		66	1631		727	2355	0.96206		601	2127	0.00732983		211	1679	0.00667003		727	L	0.96206
52312	53034	L		25916	26168	L		6601	6700	0.42		67	1652		732	2674	0.965991		621	2812	0.0282812		212	1677	0.0188115		732	R	0.965991
53112	56738	L		26163	26547	R		6701	6800	0.52		68	1669		733	2353	0.965362		624	2779	0.0945113		214	1674	0.0092274		733	L	0.965362
56798	57166	L		26174	26558	L		6801	6900	0.6		69	1687		736	2685	0.96123		625	2240	0.00730923		217	1694	0.00625142		736	R	0.96123
57180	59828	L		26568	26775	R		6901	7000	0.55		70	1704		737	2346	0.967742		627	2761	0.00579162		218	1702	0.0146941		737	L	0.967742
59871	61346	L		26578	26784	L		7001	7100	0.65		71	1724		746	2679	0.968052		628	2248	0.0167891		221	1716	0.0052255		746	R	0.968052
61392	61853	L		26803	27137	R		7101	7200	0.6		72	1753		747	2327	0.962942		636	2306	0.00975703		222	1720	0.0105923		747	L	0.962942
61701	61994	R		26814	27147	L		7201	7300	0.49		73	1783		752	2638	0.959796		638	2666	0.00922324		226	1746	0.00445757		752	R	0.959796
61935	62978	L		27209	27679	R		7301	7400	0.45		74	1810		753	2298	0.967532		653	2429	0.0244572		227	1766	0.0180278		753	L	0.967532
63008	63607	R		27220	27690	L		7401	7500	0.48		75	1837		754	2638	0.969055		655	2477	0.0019994		230	1780	0.0101301		754	R	0.969055
63224	63808	L		27696	27962	R		7501	7600	0.46		76	1855		755	2296	0.963799		661	2446	0.0139825		232	1787	0.00885533		755	L	0.963799
63849	65282	L		27706	27972	L		7601	7700	0.54		77	1889		761	2630	0.960706		663	2456	0.00571693		239	1821	0.00702397		761	R	0.960706
65289	65954	L		27990	28631	R		7701	7800	0.5		78	1916		762	2297	0.966995		680	2584	0.00396237		250	3285	0.00397655		762	L	0.966995
65784	66491	R		28000	28640	L		7801	7900	0.58		79	1934		764	2619	0.933384		682	2400	0.0195623		251	1893	0.00910331		764	R	0.933384
66385	67995	L		29424	29920	R		7901	8000	0.56		80	1955		765	2280	0.803487		710	2683	0.0080078		252	1906	0.0211953		765	L	0.803487
68126	69130	R		29433	29930	L		8001	8100	0.54		81	1980		767	2619	0.966145		712	2418	0.00269395		255	3299	0.0111122		767	R	0.966145
69156	69575	R		32137	33885	R		8101	8200	0.52		82	2021		768	2279	0.970143		716	2681	0.0073741		257	3308	0.0101109		768	L	0.970143
69622	70635	R		32147	33895	L		8201	8300	0.57		83	2052		772	2648	0.969232		718	2418	0.0163045		260	1907	0.00696527		772	R	0.969232
70730	70996	L		33908	34204	R		8301	8400	0.62		84	2074		773	2301	0.971311		734	2351	0.00468146		263	3320	0.0110884		773	L	0.971311
70998	73970	L		33918	34213	L		8401	8500	0.41		85	2115		814	2576	0.9602		743	2687	0.0154465		265	3328	0.00616984		814	R	0.9602
73988	75322	R		34498	34786	R		8501	8600	0.57		86	2146		815	2364	0.955153		745	2327	0.00362938		266	3336	0.00734188		815	L	0.955153
75337	75783	R		34528	34797	L		8601	8700	0.54		87	2180		875	2521	0.956787		748	2314	0.00291372		267	3337	0.0049918		875	R	0.956787
75785	76006	L		34870	35433	R		8701	8800	0.64		88	2211		876	2538	0.955433		756	2290	0.0157426		271	3339	0.0207326		876	L	0.955433
76118	76321	L		34879	35443	L		8801	8900	0.53		89	2229		949	2436	0.960178		760	2638	0.00955389		272	1927	0.00683552		949	R	0.960178
76320	76817	R		35545	36365	R		8901	9000	0.56		90	2247		950	2993	0.953301		763	2288	0.00647649		275	3351	0.0183072		950	L	0.953301
76854	77960	L		35554	36375	L		9001	9100	0.51		91	2273		979	2331	0.961681		766	2607	0.00812031		276	3332	0.00826137		979	R	0.961681
77832	78371	R		36379	37589	R		9101	9200	0.6		92	2285		980	3177	0.955881		809	2626	0.0287993		277	1939	0.0071109		980	L	0.955881
78479	79834	L		36389	37598	L		9201	9300	0.54		93	2303		1045	2121	0.959667		811	2376	0.0052166		281	1944	0.00929022		1045	R	0.959667
79837	80439	R		38340	39018	R		9301	9400	0.37		94	2344		1046	3307	0.964318		826	2540	0.0140197		283	1952	0.00824762		1046	L	0.964318
80487	80900	R		38350	39029	L		9401	9500	0.59		95	2367		1080	2018	0.965465		828	2374	0.00682507		287	1927	0.0153274		1080	R	0.965465
80941	81663	R		39053	39360	R		9501	9600	0.56		96	2383		1081	3284	0.963627		852	2488	0.0102674		293	3410	0.014036		1081	L	0.963627
81660	82130	L		39063	39369	L		9601	9700	0.42		97	2411		1088	2009	0.96115		854	2392	0.0121429		294	1925	0.00530372		1088	R	0.96115
81670	83673	R		39469	39735	R		9701	9800	0.57		98	2445		1089	3316	0.960498		874	2511	0.00868792		298	1920	0.00521915		1089	L	0.960498
83654	84616	L		39479	39745	L		9801	9900	0.63		99	2480		1091	2021	0.965459		877	2540	0.0038127		299	1917	0.0202851		1091	R	0.965459
84541	84816	R		39806	40238	R		9901	10000	0.54		100	2515		1092	3325	0.962247		881	2561	0.0115047		304	1905	0.00425393		1092	L	0.962247
84813	85739	L		39817	40248	L		10001	10100	0.52		101	2531		1117	1978	0.967		883	2575	0.00335141		305	1913	0.00552608		1117	R	0.967
85749	86249	L		40278	41231	R		10101	10200	0.53		102	2549		1118	3427	0.965339		896	2566	0.00974973		306	1924	0.00348797		1118	L	0.965339
86274	87434	L		40288	41241	L		10201	10300	0.54		103	2590		1123	1958	0.963794		898	2728	0.00493335		307	1932	0.00600337		1123	R	0.963794
87442	88179	L		41382	42700	R		10301	10400	0.53		104	2612		1124	3439	0.960431		928	2472	0.00628303		308	1935	0.0119442		1124	L	0.960431
88185	88676	L		41392	42709	L		10401	10500	0.63		105	2646		1175	1941	0.967066		930	2866	0.00973163		310	1941	0.00448589		1175	R	0.967066
88727	89050	L		42946	43568	R		10501	10600	0.68		106	2682		1176	3372	0.959931		940	2445	0.00890223		311	1936	0.0199683		1176	L	0.959931
89097	89642	L		42956	43577	L		10601	10700	0.54		107	2738		1177	1971	0.965454		942	2922	0.00472823		313	1936	0.00329342		1177	R	0.965454
89689	90204	L		43587	44046	R		10701	10800	0.61		108	2774		1178	3360	0.954168		944	2452	0.0200783		314	1939	0.0219483		1178	L	0.954168
90264	91706	R		43596	44056	L		10801	10900	0.62		109	2817		1187	2056	0.964387		946	2950	0.0025903		316	1937	0.00640617		1187	R	0.964387
91713	92114	R		44115	44631	R		10901	11000	0.58		110	2860		1188	3457	0.959956		951	2981	0.0083184		317	1934	0.0155007		1188	L	0.959956
92168	92944	R		44126	44640	L		11001	11100	0.61		111	2896		1198	2124	0.955499		981	2287	0.00764175		319	1939	0.0120439		1198	R	0.955499
92946	93311	R		44838	46993	R		11101	11200	0.6		112	2930		1199	3532	0.955018		983	3182	0.0158668		325	1945	0.00553383		1199	L	0.955018
93435	94382	L		44847	47003	L		11201	11300	0.66		113	2961		1220	2220	0.966045		986	2287	0.020324		326	1959	0.0102588		1220	R	0.966045
94447	95046	L		48396	49112	R		11301	11400	0.44		114	3019		1221	3623	0.959467		988	3281	0.00780673		329	3509	0.0113059		1221	L	0.959467
95138	97903	L		48405	49123	L		11401	11500	0.59		115	3048		1262	2286	0.965316		995	2276	0.0139053		341	1983	0.00588805		1262	R	0.965316
97950	98105	R		49124	49508	R		11501	11600	0.54		116	3066		1263	3617	0.954098		997	3293	0.00593417		347	3613	0.0113301		1263	L	0.954098
98102	98992	L		49134	49517	L		11601	11700	0.64		117	3104		1273	2308	0.966087		1004	2196	0.00714337		349	1971	0.00515239		1273	R	0.966087
99012	99755	R		49764	50436	R		11701	11800	0.52		118	3148		1274	3599	0.948274		1006	3310	0.00778292		350	1980	0.0165817		1274	L	0.948274
99745	100248	L		49774	50445	L		11801	11900	0.56		119	3187		1281	2299	0.960564		1032	2165	0.00593885		355	1979	0.00626878		1281	R	0.960564
100287	103229	L		50642	51047	R		11901	12000	0.6		120	3222		1282	3638	0.954314		1034	3374	0.0148977		359	1965	0.0140784		1282	L	0.954314
103156	104166	R		50652	51060	L		12001	12100	0.57		121	3261		1288	2291	0.961977		1047	3301	0.00575069		362	3647	0.0182859		1288	R	0.961977
104172	105620	R		51149	51557	R		12101	12200	0.52		122	3307		1289	3716	0.954032		1050	2125	0.00735324		363	1953	0.0395209		1289	L	0.954032
105674	106348	L		51158	51567	L		12201	12300	0.54		123	3354		1296	2303	0.966413		1052	3312	0.00730638		371	1966	0.0113912		1296	R	0.966413
106418	106705	R		53732	54194	R		12301	12400	0.5		124	3398		1297	3757	0.953468		1061	2068	0.0146728		374	3665	0.0145472		1297	L	0.953468
106676	108046	L		53742	54204	L		12401	12500	0.63		125	3444		1304	2340	0.962028		1063	3291	0.00417487		375	1953	0.00475247		1304	R	0.962028
108058	108345	R		54497	55043	R		12501	12600	0.67		126	3485		1305	3755	0.956763		1071	2044	0.00227649		376	1965	0.0087374		1305	L	0.956763
108377	108886	R		54507	55053	L		12601	12700	0.56		127	3518		1330	2317	0.971193		1073	3303	0.0110878		377	1965	0.0165754		1330	R	0.971193
108887	109537	L		55099	55719	R		12701	12800	0.47		128	3563		1331	3622	0.957682		1082	2024	0.0184871		383	3719	0.0199151		1331	L	0.957682
109547	110266	R		55110	55729	L		12801	12900	0.53		129	3597		1336	2330	0.963853		1084	3321	0.0123375		384	3720	0.00710735		1336	R	0.963853
110238	110609	L		56048	56335	R		12901	13000	0.56		130	3636		1337	3571	0.964677		1090	2006	0.0116407		386	1966	0.00303667		1337	L	0.964677
110295	110459	R		56058	56345	L		13001	13100	0.59		131	3674		1358	2303	0.968675		1094	2039	0.00615472		389	1964	0.00714735		1358	R	0.968675
110618	111304	L		56423	56642	R		13101	13200	0.54		132	3721		1359	3456	0.971807		1096	3395	0.00381141		390	1964	0.0188964		1359	L	0.971807
				56432	56652	L		13201	13300	0.5		133	3753		1361	2303	0.966126		1119	3417	0.00961956		395	1971	0.0102064		1361	R	0.966126
				56842	58431	R		13301	13400	0.52		134	3789		1362	3435	0.959237		1125	3425	0.00726087		404	3745	0.00388609		1362	L	0.959237
				56851	58439	L		13401	13500	0.61		135	3844		1370	2308	0.972002		1133	1976	0.0116145		406	3751	0.019528		1370	R	0.972002
				58439	59312	R		13501	13600	0.59		136	3886		1371	3394	0.961895		1135	3415	0.00487938		407	3755	0.00588458		1371	L	0.961895
				58473	59322	L		13601	13700	0.67		137	3917		1374	2315	0.971609		1136	1968	0.0711005		409	1993	0.00685513		1374	R	0.971609
				59403	59799	R		13701	13800	0.54		138	3947		1375	3363	0.961601		1138	3402	0.00507556		413	3764	0.0130017		1375	L	0.961601
				59413	59808	L		13801	13900	0.56		139	3983		1382	2321	0.970847		1156	1961	0.00946539		414	3760	0.00580037		1382	R	0.970847
				59889	60430	R		13901	14000	0.57		140	4018		1383	3291	0.966171		1158	3437	0.00805531		415	3744	0.00283663		1383	L	0.966171
				59898	60440	L		14001	14100	0.41		141	4058		1406	2376	0.962419		1168	1935	0.00928074		416	3764	0.00500869		1406	R	0.962419
				60482	61068	R		14101	14200	0.45		142	4106		1407	3345	0.961751		1170	3426	0.00628598		417	3757	0.00319397		1407	L	0.961751
				60492	61078	L		14201	14300	0.49		143	4161		1436	2407	0.973722		1174	1933	0.0112799		418	1995	0.00721811		1436	R	0.973722
				61084	61354	R		14301	14400	0.73		144	4206		1437	3387	0.970329		1184	2035	0.018171		419	2003	0.0153232		1437	L	0.970329
				61095	61363	L		14401	14500	0.62		145	4238		1443	2423	0.96824		1186	3442	0.0040884		422	1993	0.0116298		1443	R	0.96824
				62184	62389	R		14501	14600	0.35		146	4280		1444	3358	0.967192		1190	2093	0.0132549		425	3796	0.00909844		1444	L	0.967192
				62194	62399	L		14601	14700	0.49		147	4315		1446	2428	0.8934		1192	3528	0.00610767		427	3779	0.0145939		1446	R	0.8934
				62598	62812	R		14701	14800	0.61		148	4356		1447	3348	0.967454		1197	2124	0.00472103		428	2003	0.0179529		1447	L	0.967454
				62607	62823	L		14801	14900	0.55		149	4382		1450	2434	0.970789		1212	2188	0.00834471		430	2008	0.00623882		1450	R	0.970789
				63526	63735	R		14901	15000	0.6		150	4418		1451	3374	0.965637		1214	3654	0.00506196		431	2010	0.017339		1451	L	0.965637
				63536	63745	L		15001	15100	0.57		151	4440		1455	2459	0.971696		1217	2195	0.0170024		436	3809	0.00691007		1455	R	0.971696
				63862	64432	R		15101	15200	0.55		152	4482		1456	3354	0.944314		1219	3643	0.00549233		440	1998	0.0143776		1456	L	0.944314
				63871	64442	L		15201	15300	0.58		153	4537		1463	2499	0.965642		1226	2262	0.0154314		443	1996	0.0112712		1463	R	0.965642
				64616	64839	R		15301	15400	0.56		154	4569		1464	3415	0.964385		1228	3653	0.00712082		452	1986	0.0102373		1464	L	0.964385
				64626	64848	L		15401	15500	0.54		155	4603		1473	2566	0.950753		1237	2275	0.00616076		458	1980	0.0078787		1473	R	0.950753
				64895	65094	R		15501	15600	0.54		156	4622		1474	3509	0.962982		1239	3681	0.0047635		461	1991	0.0125711		1474	L	0.962982
				65307	65973	R		15601	15700	0.58		157	4639		1481	2586	0.957358		1264	3610	0.00913533		463	1999	0.0129474		1481	R	0.957358
				65316	65982	L		15701	15800	0.57		158	4632		1482	3560	0.961949		1322	2381	0.0036965		464	2002	0.0161523		1482	L	0.961949
				65989	66629	R		15801	15900	0.57		159	4632		1484	2607	0.962573		1324	3750	0.0105491		466	2004	0.0118233		1484	R	0.962573
				65998	66945	L		15901	16000	0.49		160	4637		1485	3574	0.91715		1332	3610	0.00923119		472	1998	0.0108151		1485	L	0.91715
				66633	66935	R		16001	16100	0.61		161	4664		1491	2640	0.948095		1335	2322	0.00656688		474	1994	0.0115039		1491	R	0.948095
				67006	67873	R		16101	16200	0.59		162	4686		1492	3606	0.937142		1342	2318	0.00847303		476	1993	0.0149665		1492	L	0.937142
				67016	67883	L		16201	16300	0.56		163	4696		1494	2644	0.95247		1344	3562	0.0300614		483	1959	0.00534582		1494	R	0.95247
				67931	68179	R		16301	16400	0.61		164	4726		1495	3614	0.962272		1360	3448	0.00610174		487	1935	0.0104712		1495	L	0.962272
				67941	68188	L		16401	16500	0.62		165	4744		1506	2633	0.960107		1364	2303	0.00840836		488	1933	0.0213728		1506	R	0.960107
				68431	69093	R		16501	16600	0.59		166	4748		1507	3694	0.965886		1366	3428	0.0107262		490	1941	0.00554374		1507	L	0.965886
				68441	69103	L		16601	16700	0.59		167	4766		1534	2605	0.957837		1377	2314	0.00854697		494	1958	0.00726106		1534	R	0.957837
				69208	69572	R		16701	16800	0.56		168	4773		1535	3895	0.964079		1379	3334	0.0051765		497	3790	0.00947214		1535	L	0.964079
				69218	69581	L		16801	16900	0.51		169	4793		1567	2570	0.96194		1387	2335	0.00637157		498	1933	0.0108311		1567	R	0.96194
				69690	69963	R		16901	17000	0.53		170	4816		1568	3986	0.961311		1389	3313	0.00841862		499	1932	0.0203278		1568	L	0.961311
				69700	69973	L		17001	17100	0.67		171	4836		1577	2542	0.960267		1399	2365	0.00744999		502	1946	0.00324225		1577	R	0.960267
				70098	70501	R		17101	17200	0.59		172	4858		1578	4023	0.965746		1401	3370	0.0163073		503	1944	0.0139255		1578	L	0.965746
				70108	70512	L		17201	17300	0.57		173	4922		1585	2548	0.952497		1452	3354	0.01414		507	3709	0.00944259		1585	R	0.952497
				70742	72014	R		17301	17400	0.57		174	4950		1586	4050	0.965705		1458	2477	0.00531848		509	3667	0.0115039		1586	L	0.965705
				70751	72023	L		17401	17500	0.53		175	4959		1619	2476	0.955455		1460	3395	0.106472		512	1949	0.0112531		1619	R	0.955455
				72042	72341	R		17501	17600	0.52		176	4955		1620	4207	0.958106		1472	2553	0.00495105		515	3637	0.00885783		1620	L	0.958106
				72051	72351	L		17601	17700	0.54		177	4956		1626	2456	0.953219		1475	2581	0.00603758		519	3586	0.0158962		1626	R	0.953219
				72396	73974	R		17701	17800	0.5		178	4969		1627	4278	0.957853		1477	3556	0.0132846		520	1913	0.0128963		1627	L	0.957853
				72407	73984	L		17801	17900	0.53		179	5005		1729	2656	0.957034		1483	3558	0.00453376		521	1919	0.0129855		1729	R	0.957034
				73997	74965	R		17901	18000	0.57		180	4983		1730	5241	0.957068		1508	3707	0.00550106		524	1950	0.0148035		1730	L	0.957068
				74007	74975	L		18001	18100	0.45		181	5003		1877	2918	0.972806		1513	2629	0.00855336		526	1952	0.00534481		1877	R	0.972806
				75198	75431	R		18101	18200	0.59		182	5016		1878	6254	0.966236		1515	3815	0.00468234		530	3511	0.00662933		1878	L	0.966236
				75208	75442	L		18201	18300	0.55		183	5052		1896	2945	0.970979		1533	2612	0.00449543		533	3456	0.00634895		1896	R	0.970979
				75514	76013	R		18301	18400	0.56		184	5060		1897	6287	0.967188		1541	2596	0.012973		538	3399	0.00706801		1897	L	0.967188
				75523	76022	L		18401	18500	0.53		185	5074		1908	2968	0.967993		1543	3913	0.00494419		540	3378	0.0088396		1908	R	0.967993
				76376	76730	R		18501	18600	0.53		186	5113		1909	6169	0.964418		1562	2578	0.00468563		542	1930	0.00738848		1909	L	0.964418
				76385	76741	L		18601	18700	0.47		187	5159		1931	2919	0.961363		1564	3991	0.0157188		548	3301	0.00582788		1931	R	0.961363
				76829	77561	R		18701	18800	0.52		188	5181		1932	6066	0.969325		1573	2571	0.00657635		549	1912	0.00449979		1932	L	0.969325
				76839	77570	L		18801	18900	0.5		189	5172		1959	3004	0.968714		1575	4043	0.00577159		550	1927	0.0120555		1959	R	0.968714
				77572	77974	R		18901	19000	0.47		190	5167		1960	5899	0.970984		1582	2589	0.00843624		551	1940	0.0208221		1960	L	0.970984
				77581	77983	L		19001	19100	0.53		191	5209		2001	3186	0.964475		1584	4074	0.0206703		554	3257	0.0148853		2001	R	0.964475
				77977	78203	R		19101	19200	0.52		192	5226		2002	5709	0.968242		1597	2557	0.00585056		555	3241	0.00800661		2002	L	0.968242
				77986	78212	L		19201	19300	0.5		193	5255		2005	3217	0.955561		1599	4167	0.0036406		556	3222	0.00522005		2005	R	0.955561
				78751	79002	R		19301	19400	0.56		194	5268		2006	5723	0.969996		1600	2557	0.00265711		560	1958	0.00359009		2006	L	0.969996
				78761	79012	L		19401	19500	0.52		195	5288		2015	3319	0.963146		1602	4179	0.00731863		561	1960	0.025004		2015	R	0.963146
				79015	79415	R		19501	19600	0.41		196	5294		2016	5759	0.974694		1611	2505	0.01719		563	1960	0.0067908		2016	L	0.974694
				79025	79425	L		19601	19700	0.52		197	5310		2024	3374	0.968501		1613	4239	0.0140094		567	1995	0.0168878		2024	R	0.968501
				79459	79784	R		19701	19800	0.55		198	5319		2025	5727	0.957493		1632	2447	0.00794656		574	2041	0.0101196		2025	L	0.957493
				79469	79793	L		19801	19900	0.53		199	5352		2031	3332	0.962101		1634	4373	0.00390153		578	2056	0.0138988		2031	R	0.962101
				80134	80400	R		19901	20000	0.57		200	5376		2032	5607	0.962189		1639	2433	0.00500214		583	2071	0.024252		2032	L	0.962189
				80144	80409	L		20001	20100	0.5		201	5388		2040	3394	0.9592		1641	4412	0.0190416		590	2108	0.014202		2040	R	0.9592
				80879	81190	R		20101	20200	0.49		202	5378		2041	5596	0.969754		1642	2441	0.00482796		596	3045	0.00988855		2041	L	0.969754
				80888	81200	L		20201	20300	0.53		203	5395		2053	3413	0.966484		1644	4413	0.0129685		597	2133	0.00602854		2053	R	0.966484
				81486	81758	R		20301	20400	0.52		204	5415		2054	5606	0.96727		1648	2454	0.0163065		598	2128	0.00967899		2054	L	0.96727
				81495	81768	L		20401	20500	0.48		205	5423		2142	3474	0.963623		1650	4418	0.0073771		599	2128	0.0174035		2142	R	0.963623
				82116	82883	R		20501	20600	0.54		206	5430		2143	5232	0.962593		1652	2467	0.00203481		605	2173	0.0105584		2143	L	0.962593
				82125	82894	L		20601	20700	0.51		207	5450		2186	3253	0.965525		1654	4414	0.0142282		608	2951	0.0187446		2186	R	0.965525
				82897	83459	R		20701	20800	0.49		208	5471		2187	4753	0.96592		1655	2458	0.00892492		609	2931	0.0124428		2187	L	0.96592
				82907	83457	L		20801	20900	0.6		209	5493		2203	3254	0.888394		1657	4408	0.00528257		612	2192	0.0682923		2203	R	0.888394
				83876	84618	R		20901	21000	0.5		210	5506		2204	4599	0.966844		1671	2462	0.0909071		614	2206	0.00669913		2204	L	0.966844
				83885	84460	L		21001	21100	0.53		211	5502		2214	3244	0.96748		1673	4558	0.00490883		617	2874	0.0218935		2214	R	0.96748
				84775	85286	R		21101	21200	0.43		212	5489		2215	4501	0.973355		1685	2512	0.00456923		618	2876	0.01732		2215	L	0.973355
				84785	85296	L		21201	21300	0.48		213	5507		2228	3299	0.965529		1687	4674	0.00908748		631	2266	0.0115048		2228	R	0.965529
				85559	85846	R		21301	21400	0.63		214	5491		2229	4391	0.970333		1698	2557	0.00284628		632	2278	0.00941057		2229	L	0.970333
				85569	85856	L		21401	21500	0.58		215	5504		2319	3402	0.961506		1700	4832	0.00557767		633	2300	0.00782912		2319	R	0.961506
				86228	87039	R		21501	21600	0.55		216	5531		2320	3525	0.966383		1710	2608	0.0108442		634	2313	0.0172004		2320	L	0.966383
				86237	87050	L		21601	21700	0.56		217	5565		2344	3399	0.95578		1712	5028	0.00483938		639	2655	0.00667179		2344	R	0.95578
				87128	87461	R		21701	21800	0.62		218	5605		2345	3441	0.967885		1716	2600	0.00719453		640	2333	0.00554403		2345	L	0.967885
				87137	87475	L		21801	21900	0.63		219	5644		2352	3350	0.937162		1718	5073	0.0143271		641	2345	0.00659107		2352	R	0.937162
				87482	88235	R		21901	22000	0.48		220	5661		2353	3415	0.96536		1755	2755	0.00948756		644	2574	0.00560499		2353	L	0.96536
				87492	88244	L		22001	22100	0.46		221	5670		2361	3334	0.956447		1757	5715	0.00407362		646	2357	0.00296315		2361	R	0.956447
				88285	88558	R		22101	22200	0.38		222	5677		2362	3387	0.960794		1807	2903	0.0098699		647	2379	0.0052321		2362	L	0.960794
				88295	88567	L		22201	22300	0.29		223	5689		2366	3263	0.959002		1809	6064	0.00325613		648	2391	0.00473662		2366	R	0.959002
				89043	89352	R		22301	22400	0.5		224	5703		2367	3336	0.964239		1823	2963	0.0102061		649	2396	0.0242226		2367	L	0.964239
				89052	89362	L		22401	22500	0.5		225	5752		2388	3165	0.960841		1825	6154	0.00814392		652	2501	0.0253151		2388	R	0.960841
				89890	90200	R		22501	22600	0.39		226	5781		2389	3247	0.963501		1872	2896	0.00739072		659	2477	0.0161854		2389	L	0.963501
				89901	90209	L		22601	22700	0.43		227	5797		2405	3054	0.965887		1874	6235	0.0180639		660	2480	0.00564683		2405	R	0.965887
				90392	91120	R		22701	22800	0.5		228	5822		2406	3214	0.963951		1945	2979	0.00692198		666	2452	0.00516619		2406	L	0.963951
				90402	91130	L		22801	22900	0.49		229	5831		2414	2972	0.965233		1947	6010	0.00679257		668	2546	0.0115917		2414	R	0.965233
				91189	91768	R		22901	23000	0.45		230	5843		2415	3211	0.965643		1970	3050	0.0175128		670	2564	0.0114823		2415	L	0.965643
				91199	91778	L		23001	23100	0.44		231	5869		2416	2956	0.961075		1972	5814	0.0100865		674	2448	0.0110553		2416	R	0.961075
				92370	92637	R		23101	23200	0.4		232	5863		2417	3205	0.95782		1985	3117	0.00945903		675	2446	0.00629614		2417	L	0.95782
				92379	92646	L		23201	23300	0.47		233	5871		2421	2910	0.967851		1987	5691	0.00518935		678	2427	0.00722457		2421	R	0.967851
				92661	92909	R		23301	23400	0.7		234	5894		2422	3192	0.960253		1991	3167	0.00871837		679	2411	0.00920183		2422	L	0.960253
				92670	92918	L		23401	23500	0.69		235	5908		2460	2681	0.965774		1993	5761	0.010334		683	2399	0.00390618		2460	R	0.965774
				93663	94068	R		23501	23600	0.69		236	5913		2461	3093	0.964245		2000	3183	0.00656702		684	2628	0.00639647		2461	L	0.964245
				93673	94078	L		23601	23700	0.68		237	5924		2482	2636	0.977111		2003	5712	0.0066259		688	2655	0.0100978		2482	R	0.977111
				94230	95033	R		23701	23800	0.39		238	5929		2483	3071	0.96958		2007	5734	0.00566626		692	2398	0.00737727		2483	L	0.96958
				94241	95070	L		23801	23900	0.41		239	5939		2491	2678	0.980553		2014	3308	0.00807145		693	2395	0.0114581		2491	R	0.980553
				95107	95352	R		23901	24000	0.46		240	5964		2492	3059	0.968565		2039	3395	0.0113954		694	2696	0.0121872		2492	L	0.968565
				95116	95362	L		24001	24100	0.46		241	5996		2503	2675	0.97527		2059	3453	0.00473716		699	2419	0.00517237		2503	R	0.97527
				95696	97107	R		24101	24200	0.42		242	6018		2504	3047	0.970661		2061	5568	0.00638373		701	2420	0.0100062		2504	L	0.970661
				95706	97117	L		24201	24300	0.46		243	6034		2517	2635	0.96357		2068	3495	0.0213608		704	2421	0.00657306		2517	R	0.96357
				97120	97465	R		24301	24400	0.49		244	6044		2518	2998	0.961372		2070	5604	0.00440926		707	2426	0.00798185		2518	L	0.961372
				97130	97475	L		24401	24500	0.53		245	6065		2531	2653	0.961503		2127	3538	0.00324096		708	2414	0.00527453		2531	R	0.961503
				98316	98544	R		24501	24600	0.52		246	6088		2532	3025	0.9649		2129	5501	0.0092841		714	2692	0.00989182		2532	L	0.9649
				98326	98613	L		24601	24700	0.47		247	6090		2533	2680	0.96301		2144	5218	0.0160862		719	2413	0.00791069		2533	R	0.96301
				98608	98919	R		24701	24800	0.62		248	6091		2534	3028	0.964087		2152	3483	0.00789313		721	2667	0.00352735		2534	L	0.964087
				98618	98929	L		24801	24900	0.45		249	6112		2544	2624	0.96245		2154	5122	0.00823277		722	2666	0.0125145		2544	R	0.96245
				99051	99840	R		24901	25000	0.58		250	6118		2545	3018	0.969519		2180	3324	0.00444285		728	2698	0.0338576		2545	L	0.969519
				99060	99849	L		25001	25100	0.54		251	6140		2563	2657	0.953705		2182	4871	0.0157372		731	2368	0.0276081		2563	R	0.953705
				100748	101739	R		25101	25200	0.55		252	6169		2564	2980	0.972312		2188	4734	0.00509715		739	2692	0.00644203		2564	L	0.972312
				100759	101749	L		25201	25300	0.53		253	6184		2593	2674	0.953503		2196	3276	0.00637198		749	2677	0.0181728		2593	R	0.953503
				101768	102002	R		25301	25400	0.55		254	6192		2594	2987	0.965095		2198	4683	0.0106604		750	2675	0.0276943		2594	L	0.965095
				101778	102012	L		25401	25500	0.46		255	6192		2643	2722	0.959163		2224	3295	0.0123553		757	2301	0.00672303		2643	R	0.959163
				102406	102696	R		25501	25600	0.59		256	6192		2644	2933	0.969363		2226	4433	0.00506754		758	2629	0.00955749		2644	L	0.969363
				102415	102707	L		25601	25700	0.55		257	6172		2678	2861	0.954945		2247	3307	0.0144759		759	2641	0.00763344		2678	R	0.954945
				102913	103877	R		25701	25800	0.55		258	6167		2679	2871	0.968895		2249	4222	0.0106941		770	2293	0.0247205		2679	L	0.968895
				102922	103887	L		25801	25900	0.54		259	6166		2718	2987	0.965838		2255	3328	0.00338123		771	2311	0.00964662		2718	R	0.965838
				104022	104656	R		25901	26000	0.62		260	6164		2719	2811	0.963667		2257	4154	0.00791401		775	2321	0.0278782		2719	L	0.963667
				104031	104667	L		26001	26100	0.54		261	6171		2744	3153	0.975372		2278	3431	0.0209088		776	2664	0.0208596		2744	R	0.975372
				104668	105578	R		26101	26200	0.54		262	6160		2745	2825	0.959453		2280	3912	0.00761075		778	2686	0.0152539		2745	L	0.959453
				104678	105587	L		26201	26300	0.61		263	6171		2757	3180	0.948589		2296	3445	0.00449294		780	2695	0.0165689		2757	R	0.948589
				106015	106226	R		26301	26400	0.57		264	6169		2758	2844	0.960191		2298	3710	0.015711		785	2367	0.00318594		2758	L	0.960191
				106024	106235	L		26401	26500	0.58		265	6190		2760	3183	0.961828		2318	3407	0.0037475		788	2354	0.00494848		2760	R	0.961828
				107098	107463	R		26501	26600	0.55		266	6207		2761	2847	0.965505		2321	3435	0.0134754		791	2357	0.0168224		2761	L	0.965505
				107108	107473	L		26601	26700	0.6		267	6216		2790	2997	0.96274		2323	3535	0.00828027		792	2363	0.0123848		2790	R	0.96274
				107651	108006	R		26701	26800	0.5		268	6205		2791	2904	0.963774		2337	3423	0.00964531		794	2371	0.010433		2791	L	0.963774
				107660	108016	L		26801	26900	0.61		269	6224		2803	3194	0.961787		2339	3491	0.00960122		797	2613	0.00864741		2803	R	0.961787
				109554	109970	R		26901	27000	0.57		270	6218		2804	2955	0.960803		2343	3395	0.00680202		799	2630	0.0121055		2804	L	0.960803
				109563	109979	L		27001	27100	0.65		271	6210		2813	3186	0.958773		2346	3445	0.00876937		800	2626	0.0225581		2813	R	0.958773
				110162	110551	R		27101	27200	0.55		272	6191		2814	3002	0.965093		2376	3211	0.00354975		802	2624	0.00833671		2814	L	0.965093
				110172	110561	L		27201	27300	0.6		273	6192		2816	3333	0.958004		2378	3290	0.0237893		807	2399	0.0100318		2816	R	0.958004
				110661	110894	R		27301	27400	0.56		274	6185		2817	3005	0.678512		2413	2973	0.0204782		808	2626	0.00592975		2817	L	0.678512
				110670	110904	L		27401	27500	0.59		275	6179		2819	3382	0.96312		2423	3174	0.00654481		812	2583	0.0412628		2819	R	0.96312
								27501	27600	0.55		276	6156		2820	3028	0.961552		2425	2876	0.00416284		816	2582	0.0133958		2820	L	0.961552
								27601	27700	0.61		277	6171		2858	3629	0.967377		2427	3197	0.00452362		818	2579	0.00834298		2858	R	0.967377
								27701	27800	0.51		278	6187		2859	3308	0.965432		2436	2767	0.0038216		823	2378	0.0062911		2859	L	0.965432
								27801	27900	0.6		279	6197		2943	3716	0.931283		2438	3155	0.00782083		825	2375	0.0140641		2943	R	0.931283
								27901	28000	0.49		280	6176		2944	3582	0.969446		2459	2677	0.0090574		829	2382	0.00759334		2944	L	0.969446
								28001	28100	0.52		281	6192		2950	3696	0.965376		2464	2704	0.00792759		830	2554	0.00640455		2950	R	0.965376
								28101	28200	0.6		282	6185		2951	3555	0.967322		2466	3140	0.00975726		831	2559	0.0097007		2951	L	0.967322
								28201	28300	0.6		283	6197		2970	3626	0.962466		2468	2704	0.00720088		832	2562	0.0176647		2970	R	0.962466
								28301	28400	0.56		284	6195		2971	3589	0.961891		2470	3124	0.00870412		834	2562	0.00488395		2971	L	0.961891
								28401	28500	0.59		285	6193		2976	3602	0.962401		2478	2671	0.00754397		842	2529	0.00962415		2976	R	0.962401
								28501	28600	0.52		286	6183		2977	3601	0.958468		2480	3070	0.0042552		845	2377	0.00974235		2977	L	0.958468
								28601	28700	0.53		287	6188		2995	3647	0.957718		2484	3063	0.0100788		847	2373	0.008881		2995	R	0.957718
								28701	28800	0.38		288	6207		2996	3680	0.956699		2490	2697	0.0209425		848	2367	0.00431288		2996	L	0.956699
								28801	28900	0.49		289	6201		3014	3546	0.959504		2502	2695	0.00918954		849	2464	0.00948073		3014	R	0.959504
								28901	29000	0.48		290	6204		3015	3748	0.947761		2509	2691	0.0047419		851	2476	0.0112456		3015	L	0.947761
								29001	29100	0.52		291	6189		3025	3518	0.959753		2511	3037	0.0139859		855	2408	0.00514183		3025	R	0.959753
								29101	29200	0.5		292	6178		3026	3786	0.951629		2519	2990	0.00772242		857	2409	0.00226118		3026	L	0.951629
								29201	29300	0.47		293	6159		3028	3485	0.907216		2530	2664	0.0321879		858	2487	0.00472049		3028	R	0.907216
								29301	29400	0.49		294	6150		3029	3783	0.96314		2543	2638	0.0079078		860	2516	0.00725934		3029	L	0.96314
								29401	29500	0.49		295	6151		3039	3441	0.961731		2574	2694	0.00297912		863	2448	0.0125729		3039	R	0.961731
								29501	29600	0.54		296	6146		3040	3840	0.959203		2576	2997	0.016442		864	2451	0.00464042		3040	L	0.959203
								29601	29700	0.54		297	6150		3094	3307	0.973586		2598	2696	0.00318217		865	2442	0.00637023		3094	R	0.973586
								29701	29800	0.59		298	6141		3095	3573	0.967711		2600	3024	0.0122303		866	2503	0.00492674		3095	L	0.967711
								29801	29900	0.61		299	6143		3114	3282	0.963854		2607	2660	0.00948909		869	2491	0.00749109		3114	R	0.963854
								29901	30000	0.45		300	6164		3115	3536	0.967455		2609	3059	0.0110914		870	2489	0.00525272		3115	L	0.967455
								30001	30100	0.41		301	6149		3123	3246	0.964206		2642	2709	0.00504071		872	2508	0.00771859		3123	R	0.964206
								30101	30200	0.5		302	6126		3124	3489	0.967664		2645	2937	0.00575563		884	2550	0.0143305		3124	L	0.967664
								30201	30300	0.51		303	6093		3136	3224	0.963113		2657	2821	0.0136106		886	2559	0.00697812		3136	R	0.963113
								30301	30400	0.53		304	6075		3137	3398	0.960899		2659	2933	0.0109243		889	2617	0.00271145		3137	L	0.960899
								30401	30500	0.63		305	6059		3142	3187	0.963824		2667	2859	0.0111333		890	2545	0.00637447		3142	R	0.963824
								30501	30600	0.51		306	6087		3143	3363	0.971116		2669	2899	0.00211635		899	2555	0.0484583		3143	L	0.971116
								30601	30700	0.48		307	6068		3166	3033	0.958763		2671	2871	0.00726511		903	2560	0.00420637		3166	R	0.958763
								30701	30800	0.54		308	6076		3167	3146	0.960583		2673	2918	0.00598613		904	2555	0.00681069		3167	L	0.960583
								30801	30900	0.49		309	6082		3179	3008	0.965345		2680	2869	0.00581197		905	2559	0.0102011		3179	R	0.965345
								30901	31000	0.52		310	6114		3180	3123	0.961298		2684	2884	0.00588097		908	2758	0.00803022		3180	L	0.961298
								31001	31100	0.36		311	6093		3190	2993	0.964348		2686	2857	0.00404104		909	2757	0.00858229		3190	R	0.964348
								31101	31200	0.65		312	6074		3191	3063	0.965144		2696	2906	0.00458724		910	2547	0.00712569		3191	L	0.965144
								31201	31300	0.59		313	6080		3198	3013	0.959733		2698	2852	0.0076965		914	2807	0.0035398		3198	R	0.959733
								31301	31400	0.53		314	6069		3199	3050	0.966362		2701	2916	0.0135254		917	2528	0.0081316		3199	L	0.966362
								31401	31500	0.61		315	6075		3201	3008	0.961565		2703	2844	0.00273786		920	2798	0.0426391		3201	R	0.961565
								31501	31600	0.54		316	6087		3202	3039	0.969229		2708	2974	0.00963082		921	2502	0.00235595		3202	L	0.969229
								31601	31700	0.49		317	6057		3216	3036	0.958678		2710	2874	0.00705198		926	2857	0.00657538		3216	R	0.958678
								31701	31800	0.59		318	6055		3217	3059	0.961312		2720	2812	0.00953457		931	2867	0.00619144		3217	L	0.961312
								31801	31900	0.5		319	6060		3218	3056	0.965865		2733	3096	0.00572889		932	2469	0.0126195		3218	R	0.965865
								31901	32000	0.6		320	6064		3219	3028	0.96845		2735	2814	0.0166519		934	2478	0.0120503		3219	L	0.96845
								32001	32100	0.55		321	6084		3228	3069	0.955858		2746	2831	0.00892016		935	2476	0.0161012		3228	R	0.955858
								32101	32200	0.52		322	6085		3229	3008	0.969103		2765	3221	0.009903		938	2456	0.00974018		3229	L	0.969103
								32201	32300	0.56		323	6046		3243	3068	0.96171		2767	2915	0.00319035		943	2455	0.00886373		3243	R	0.96171
								32301	32400	0.54		324	6105		3244	2991	0.965365		2768	3174	0.0149663		947	2436	0.0102795		3244	L	0.965365
								32401	32500	0.57		325	6127		3250	3028	0.954422		2770	2888	0.00622625		953	2446	0.00552712		3250	R	0.954422
								32501	32600	0.6		326	6142		3251	2953	0.960821		2789	3184	0.00610507		958	3062	0.00075802		3251	L	0.960821
								32601	32700	0.55		327	6153		3258	3007	0.958719		2796	3210	0.00515134		959	2441	0.0248589		3258	R	0.958719
								32701	32800	0.61		328	6174		3259	2898	0.96429		2798	2932	0.020779		962	3076	0.017589		3259	L	0.96429
								32801	32900	0.6		329	6194		3266	2989	0.962089		2805	2968	0.00859303		964	3059	0.0255033		3266	R	0.962089
								32901	33000	0.54		330	6188		3267	2818	0.964147		2812	3277	0.0125824		965	2417	0.0174288		3267	L	0.964147
								33001	33100	0.62		331	6176		3308	2991	0.966245		2815	2999	0.00573524		968	3094	0.00884884		3308	R	0.966245
								33101	33200	0.52		332	6226		3309	2881	0.962058		2821	3032	0.0100365		972	3143	0.00409151		3309	L	0.962058
								33201	33300	0.58		333	6240		3318	2976	0.952897		2847	3621	0.00674729		974	3149	0.00752688		3318	R	0.952897
								33301	33400	0.62		334	6270		3319	2881	0.964087		2849	3278	0.00919139		975	2364	0.0444168		3319	L	0.964087
								33401	33500	0.6		335	6279		3329	2973	0.964642		2851	3645	0.00898352		977	2345	0.00811324		3329	R	0.964642
								33501	33600	0.57		336	6296		3330	2859	0.962672		2853	3290	0.00762639		984	2275	0.0034401		3330	L	0.962672
								33601	33700	0.57		337	6290		3334	2969	0.96276		2902	3756	0.00565658		985	2287	0.0029117		3334	R	0.96276
								33701	33800	0.63		338	6315		3335	2819	0.966601		2904	3498	0.00934712		989	3295	0.00624202		3335	L	0.966601
								33801	33900	0.54		339	6339		3337	2970	0.968502		2908	3772	0.00263597		994	2277	0.00242274		3337	R	0.968502
								33901	34000	0.66		340	6347		3338	2834	0.959461		2910	3503	0.0213929		1008	3303	0.014354		3338	L	0.959461
								34001	34100	0.61		341	6336		3342	2970	0.969323		2911	3755	0.0057067		1009	2195	0.0214277		3342	R	0.969323
								34101	34200	0.59		342	6348		3343	2829	0.959271		2913	3497	0.00358329		1011	2196	0.0131334		3343	L	0.959271
								34201	34300	0.42		343	6315		3345	2967	0.969082		2923	3784	0.00595235		1013	2192	0.0143046		3345	R	0.969082
								34301	34400	0.45		344	6312		3346	2840	0.958165		2925	3532	0.00649998		1019	2177	0.00445172		3346	L	0.958165
								34401	34500	0.58		345	6292		3349	2962	0.965867		2949	3702	0.00300349		1020	2177	0.0100005		3349	R	0.965867
								34501	34600	0.54		346	6288		3350	2844	0.958199		2964	3685	0.0180542		1025	3358	0.00481645		3350	L	0.958199
								34601	34700	0.63		347	6316		3363	2899	0.966638		2966	3615	0.00783962		1026	2154	0.00721951		3363	R	0.966638
								34701	34800	0.58		348	6320		3364	2868	0.955952		2978	3627	0.00702294		1027	2158	0.0173512		3364	L	0.955952
								34801	34900	0.41		349	6338		3369	2888	0.97201		2997	3688	0.00616003		1029	2158	0.00714189		3369	R	0.97201
								34901	35000	0.58		350	6364		3370	2883	0.957792		3004	3622	0.00628009		1030	2157	0.00308863		3370	L	0.957792
								35001	35100	0.63		351	6365		3371	2897	0.970982		3006	3748	0.00869924		1031	2167	0.00554277		3371	R	0.970982
								35101	35200	0.58		352	6370		3372	2898	0.957332		3011	3588	0.018991		1035	2162	0.0080239		3372	L	0.957332
								35201	35300	0.5		353	6355		3378	2932	0.969068		3013	3763	0.00366593		1036	2164	0.0143139		3378	R	0.969068
								35301	35400	0.57		354	6361		3379	2944	0.961477		3022	3541	0.00464183		1040	2174	0.00715583		3379	L	0.961477
								35401	35500	0.42		355	6365		3385	2912	0.969208		3024	3802	0.0170063		1044	3354	0.00534306		3385	R	0.969208
								35501	35600	0.46		356	6371		3386	2945	0.964243		3036	3474	0.0129343		1048	2130	0.00613402		3386	L	0.964243
								35601	35700	0.61		357	6364		3399	2906	0.968625		3038	3856	0.00495489		1055	3309	0.00258543		3399	R	0.968625
								35701	35800	0.59		358	6399		3400	2940	0.966014		3096	3566	0.00778936		1057	2096	0.00213891		3400	L	0.966014
								35801	35900	0.53		359	6379		3408	2947	0.968799		3105	3315	0.00909259		1058	2104	0.00460994		3408	R	0.968799
								35901	36000	0.53		360	6377		3409	2951	0.965619		3107	3546	0.00655452		1060	2084	0.00452367		3409	L	0.965619
								36001	36100	0.59		361	6363		3542	3045	0.957543		3109	3311	0.00513596		1067	3312	0.00645461		3542	R	0.957543
								36101	36200	0.56		362	6358		3543	2735	0.955907		3111	3553	0.0126738		1068	2048	0.00408874		3543	L	0.955907
								36201	36300	0.5		363	6357		3550	3047	0.937166		3139	3218	0.00607267		1069	2053	0.0050258		3550	R	0.937166
								36301	36400	0.65		364	6343		3551	2740	0.964354		3141	3391	0.00404393		1070	2047	0.00905566		3551	L	0.964354
								36401	36500	0.57		365	6332		3553	3043	0.964975		3144	3366	0.00565307		1075	3319	0.012755		3553	R	0.964975
								36501	36600	0.48		366	6333		3554	2747	0.96419		3149	3168	0.00519801		1077	3329	0.00505963		3554	L	0.96419
								36601	36700	0.59		367	6331		3557	3087	0.96523		3151	3318	0.00735895		1079	3301	0.0177089		3557	R	0.96523
								36701	36800	0.52		368	6311		3558	2790	0.962446		3154	3117	0.0114153		1085	3332	0.00685165		3558	L	0.962446
								36801	36900	0.54		369	6338		3586	3046	0.968176		3156	3250	0.0104706		1086	2015	0.0267442		3586	R	0.968176
								36901	37000	0.55		370	6354		3587	2847	0.967522		3169	3064	0.0174281		1097	2056	0.0297928		3587	L	0.967522
								37001	37100	0.63		371	6365		3614	3069	0.976474		3171	3154	0.00634685		1100	3409	0.0195404		3614	R	0.976474
								37101	37200	0.58		372	6364		3615	2803	0.962864		3181	3089	0.0141802		1102	3422	0.0248118		3615	L	0.962864
								37201	37300	0.65		373	6341		3619	3074	0.97929		3189	3002	0.0334359		1104	3420	0.0150127		3619	R	0.97929
								37301	37400	0.61		374	6330		3620	2789	0.96522		3194	3040	0.00356303		1106	3434	0.0162687		3620	L	0.96522
								37401	37500	0.52		375	6302		3639	3076	0.966004		3196	3088	0.0195221		1107	3428	0.00319094		3639	R	0.966004
								37501	37600	0.58		376	6303		3640	2765	0.957126		3200	3048	0.0179725		1109	2021	0.00965749		3640	L	0.957126
								37601	37700	0.48		377	6313		3644	3065	0.965327		3203	3025	0.00971098		1111	2025	0.0145147		3644	R	0.965327
								37701	37800	0.63		378	6337		3645	2772	0.964198		3220	3021	0.00566646		1116	3446	0.0115884		3645	L	0.964198
								37801	37900	0.59		379	6343		3678	2998	0.962182		3225	3070	0.0184906		1120	1975	0.0102619		3678	R	0.962182
								37901	38000	0.5		380	6358		3679	2605	0.960205		3227	3019	0.00672403		1121	1979	0.0167378		3679	L	0.960205
								38001	38100	0.55		381	6381		3692	2929	0.965768		3230	3002	0.00629302		1126	1966	0.00593641		3692	R	0.965768
								38101	38200	0.44		382	6397		3693	2508	0.960398		3235	3085	0.0124777		1127	1968	0.0183632		3693	L	0.960398
								38201	38300	0.57		383	6405		3709	2818	0.961014		3237	3011	0.00375496		1129	1964	0.00554404		3709	R	0.961014
								38301	38400	0.54		384	6411		3710	2439	0.964749		3238	3095	0.0259691		1139	1951	0.054271		3710	L	0.964749
								38401	38500	0.69		385	6411		3727	2819	0.962509		3240	2986	0.0066914		1141	1956	0.00872011		3727	R	0.962509
								38501	38600	0.65		386	6429		3728	2451	0.966113		3268	2993	0.021272		1143	1960	0.00789042		3728	L	0.966113
								38601	38700	0.63		387	6436		3736	2851	0.96115		3270	2815	0.00501499		1144	1970	0.0082562		3736	R	0.96115
								38701	38800	0.54		388	6438		3737	2468	0.963872		3285	2959	0.00404663		1145	1964	0.0202512		3737	L	0.963872
								38801	38900	0.61		389	6436		3752	2849	0.972225		3287	2823	0.0167182		1147	1977	0.00411834		3752	R	0.972225
								38901	39000	0.61		390	6447		3753	2654	0.965626		3292	2941	0.0120645		1151	1970	0.00783199		3753	L	0.965626
								39001	39100	0.49		391	6461		3758	2833	0.961722		3294	2847	0.009047		1153	1971	0.00357378		3758	R	0.961722
								39101	39200	0.58		392	6470		3759	2664	0.969419		3333	2960	0.00984985		1154	1967	0.0189908		3759	L	0.969419
								39201	39300	0.63		393	6481		3778	2831	0.97023		3336	2967	0.00680082		1159	3433	0.00676556		3778	R	0.97023
								39301	39400	0.47		394	6480		3779	2725	0.970312		3344	2958	0.0109348		1160	1938	0.00507881		3779	L	0.970312
								39401	39500	0.58		395	6484		3814	2733	0.965115		3362	2899	0.00631433		1161	1945	0.00555886		3814	R	0.965115
								39501	39600	0.57		396	6514		3815	2723	0.968594		3365	2874	0.00639877		1162	1946	0.00523181		3815	L	0.968594
								39601	39700	0.63		397	6501		3817	2739	0.949717		3368	2888	0.0033225		1163	1946	0.0105344		3817	R	0.949717
								39701	39800	0.49		398	6500		3818	2712	0.948925		3373	2923	0.00635709		1165	1944	0.00777287		3818	L	0.948925
								39801	39900	0.62		399	6501		3820	2747	0.956996		3375	2921	0.119651		1166	1944	0.0156952		3820	R	0.956996
								39901	40000	0.53		400	6482		3821	2737	0.968186		3384	2907	0.00465013		1171	1930	0.0096487		3821	L	0.968186
								40001	40100	0.59		401	6482		3859	2629	0.969283		3398	2898	0.00390322		1172	1939	0.0222818		3859	R	0.969283
								40101	40200	0.61		402	6494		3860	2653	0.954555		3401	2951	0.00729492		1180	3397	0.0215795		3860	L	0.954555
								40201	40300	0.55		403	6487		3884	2427	0.957158		3418	3008	0.00868634		1181	3415	0.00644467		3884	R	0.957158
								40301	40400	0.56		404	6510		3885	2479	0.967777		3420	2944	0.00461876		1182	3435	0.0062516		3885	L	0.967777
								40401	40500	0.54		405	6518		3892	2306	0.968154		3436	3031	0.0134644		1183	3446	0.00655386		3892	R	0.968154
								40501	40600	0.51		406	6540		3893	2400	0.965158		3438	2901	0.00348985		1189	2083	0.0100741		3893	L	0.965158
								40601	40700	0.66		407	6543		3898	2296	0.965019		3439	3050	0.0104244		1195	3532	0.00547342		3898	R	0.965019
								40701	40800	0.49		408	6535		3899	2384	0.968927		3441	2894	0.00339205		1196	3522	0.00848911		3899	L	0.968927
								40801	40900	0.56		409	6531		3904	2173	0.963762		3444	3058	0.00771398		1203	2135	0.00633704		3904	R	0.963762
								40901	41000	0.58		410	6523		3905	2385	0.970336		3446	2910	0.00195247		1204	2147	0.0129561		3905	L	0.970336
								41001	41100	0.52		411	6520		3910	1860	0.960819		3500	3003	0.00751832		1208	2165	0.00787848		3910	R	0.960819
								41101	41200	0.6		412	6535		3911	2322	0.963649		3502	2740	0.0203579		1223	3644	0.00753836		3911	L	0.963649
								41201	41300	0.48		413	6522		3914	1912	0.958267		3510	2974	0.0114962		1225	3647	0.0125001		3914	R	0.958267
								41301	41400	0.62		414	6519		3915	2290	0.965838		3512	2707	0.00645147		1229	3671	0.00435498		3915	L	0.965838
								41401	41500	0.5		415	6507		3917	1981	0.956892		3515	2971	0.00402491		1232	3665	0.00301814		3917	R	0.956892
								41501	41600	0.57		416	6544		3918	2274	0.968749		3517	2663	0.0729392		1234	2281	0.00804794		3918	L	0.968749
								41601	41700	0.52		417	6546		3919	2022	0.961496		3518	2990	0.00352807		1241	2268	0.0138846		3919	R	0.961496
								41701	41800	0.58		418	6535		3920	2146	0.968015		3520	2665	0.00375869		1243	2261	0.0110222		3920	L	0.968015
								41801	41900	0.58		419	6546		3938	2085	0.954629		3541	3046	0.00747051		1245	2251	0.0105675		3938	R	0.954629
								41901	42000	0.57		420	6562		3939	2254	0.965854		3544	2742	0.0165956		1246	2257	0.026826		3939	L	0.965854
								42001	42100	0.51		421	6561		3961	2297	0.940133		3552	3044	0.00576946		1248	2266	0.00980957		3961	R	0.940133
								42101	42200	0.53		422	6558		3962	2044	0.968473		3590	3066	0.0042707		1252	3642	0.0065651		3962	L	0.968473
								42201	42300	0.52		423	6559		3972	2343	0.961217		3592	2846	0.00793895		1255	3638	0.00580429		3972	R	0.961217
								42301	42400	0.57		424	6553		3973	2265	0.960095		3616	2805	0.00489504		1258	2283	0.0101938		3973	L	0.960095
								42401	42500	0.63		425	6551		3976	2396	0.961198		3629	3090	0.013472		1260	2287	0.0109933		3976	R	0.961198
								42501	42600	0.62		426	6544		3977	2256	0.96764		3631	2811	0.00463194		1266	3611	0.0118435		3977	L	0.96764
								42601	42700	0.58		427	6529		4019	2707	0.968423		3673	3034	0.00780161		1267	2296	0.0111715		4019	R	0.968423
								42701	42800	0.48		428	6538		4020	2348	0.964425		3675	2687	0.0075377		1268	2300	0.0185803		4020	L	0.964425
								42801	42900	0.55		429	6544		4064	3003	0.968376		3680	2618	0.00582003		1271	3635	0.0257785		4064	R	0.968376
								42901	43000	0.54		430	6558		4065	2237	0.968974		3708	2833	0.00442024		1272	3629	0.0115859		4065	L	0.968974
								43001	43100	0.65		431	6570		4081	3067	0.965145		3711	2824	0.0138982		1276	3644	0.00162614		4081	R	0.965145
								43101	43200	0.59		432	6565		4082	2200	0.967214		3713	2428	0.00628295		1278	2322	0.00889774		4082	L	0.967214
								43201	43300	0.57		433	6582		4119	3209	0.971649		3735	2845	0.00754562		1279	2323	0.00520506		4119	R	0.971649
								43301	43400	0.59		434	6586		4120	2245	0.959934		3754	2644	0.00744958		1284	2300	0.00872525		4120	L	0.959934
								43401	43500	0.69		435	6579		4132	3354	0.968756		3757	2825	0.00394795		1286	2308	0.00981848		4132	R	0.968756
								43501	43600	0.5		436	6578		4133	2271	0.955283		3770	2872	0.023104		1291	2310	0.0115758		4133	L	0.955283
								43601	43700	0.5		437	6563		4150	3412	0.967022		3772	2753	0.00654796		1293	2309	0.0117125		4150	R	0.967022
								43701	43800	0.59		438	6584		4151	2241	0.960368		3780	2736	0.00729988		1294	2316	0.0152989		4151	L	0.960368
								43801	43900	0.58		439	6591		4204	3613	0.964238		3797	2832	0.00793624		1299	2326	0.00754494		4204	R	0.964238
								43901	44000	0.58		440	6626		4205	2327	0.958839		3799	2718	0.00616986		1301	2340	0.0104462		4205	L	0.958839
								44001	44100	0.49		441	6663		4214	3615	0.965165		3811	2782	0.0101798		1302	2342	0.0155073		4214	R	0.965165
								44101	44200	0.54		442	6670		4215	2308	0.966197		3813	2728	0.0121399		1306	2361	0.0137953		4215	L	0.966197
								44201	44300	0.66		443	6694		4216	3606	0.970474		3816	2713	0.00513647		1308	2381	0.00868827		4216	R	0.970474
								44301	44400	0.53		444	6720		4217	2306	0.960095		3819	2737	0.00769341		1313	2375	0.00491164		4217	L	0.960095
								44401	44500	0.58		445	6725		4234	3619	0.971249		3823	2759	0.00635984		1314	2381	0.0121628		4234	R	0.971249
								44501	44600	0.55		446	6718		4235	2290	0.959381		3825	2797	0.00269727		1326	2352	0.0104618		4235	L	0.959381
								44601	44700	0.44		447	6705		4239	3631	0.964868		3850	2686	0.00562128		1328	2336	0.00931284		4239	R	0.964868
								44701	44800	0.65		448	6691		4240	2259	0.966683		3852	2651	0.00580108		1333	3603	0.00861791		4240	L	0.966683
								44801	44900	0.48		449	6704		4249	3646	0.961894		3863	2625	0.00810516		1339	3585	0.0181879		4249	R	0.961894
								44901	45000	0.56		450	6690		4250	2242	0.967262		3865	2640	0.00598869		1340	3557	0.0078051		4250	L	0.967262
								45001	45100	0.56		451	6671		4279	3557	0.962843		3883	2429	0.0104816		1341	2308	0.00899552		4279	R	0.962843
								45101	45200	0.55		452	6681		4280	2283	0.965109		3891	2319	0.00474522		1345	2329	0.0113799		4280	L	0.965109
								45201	45300	0.55		453	6677		4324	3362	0.959183		3894	2410	0.00750218		1348	2335	0.00763459		4324	R	0.959183
								45301	45400	0.56		454	6682		4325	2237	0.955774		3897	2289	0.00808215		1352	3564	0.0177711		4325	L	0.955774
								45401	45500	0.66		455	6689		4328	3368	0.958637		3903	2280	0.00704238		1353	3550	0.00569579		4328	R	0.958637
								45501	45600	0.51		456	6676		4329	2207	0.954524		3909	2133	0.00617801		1356	3482	0.00594038		4329	L	0.954524
								45601	45700	0.57		457	6692		4333	3379	0.964042		3913	2062	0.00888223		1357	3485	0.00701873		4333	R	0.964042
								45701	45800	0.59		458	6698		4334	2245	0.9573		3916	2029	0.00806504		1368	2319	0.00956946		4334	L	0.9573
								45801	45900	0.54		459	6710		4341	3391	0.965174		3921	2268	0.0211537		1372	2313	0.0151816		4341	R	0.965174
								45901	46000	0.61		460	6703		4342	2269	0.962837		3937	2145	0.00380257		1380	2334	0.0215304		4342	L	0.962837
								46001	46100	0.54		461	6737		4346	3371	0.964406		3953	2257	0.00947843		1384	2321	0.00551247		4346	R	0.964406
								46101	46200	0.62		462	6756		4347	2275	0.959387		3955	2273	0.00888081		1385	2336	0.00794088		4347	L	0.959387
								46201	46300	0.55		463	6750		4377	3289	0.953529		3968	2346	0.00725622		1390	2339	0.00279677		4377	R	0.953529
								46301	46400	0.64		464	6735		4378	2332	0.958839		3970	2187	0.0146303		1392	2346	0.00660964		4378	L	0.958839
								46401	46500	0.48		465	6706		4401	3172	0.969216		3974	2253	0.00385277		1396	3355	0.00836269		4401	R	0.969216
								46501	46600	0.52		466	6700		4402	2352	0.963694		3975	2379	0.0110793		1398	2355	0.00663296		4402	L	0.963694
								46601	46700	0.52		467	6723		4408	3114	0.962115		4026	2787	0.0133259		1402	3359	0.00865834		4408	R	0.962115
								46701	46800	0.61		468	6741		4409	2326	0.967977		4028	2356	0.0046862		1404	3348	0.00622405		4409	L	0.967977
								46801	46900	0.57		469	6747		4423	3152	0.967502		4051	2922	0.00956056		1408	2389	0.0114846		4423	R	0.967502
								46901	47000	0.53		470	6763		4424	2219	0.964573		4053	2300	0.0051048		1410	2393	0.0116748		4424	L	0.964573
								47001	47100	0.5		471	6797		4456	3161	0.969172		4059	2997	0.00477282		1414	3406	0.00794109		4456	R	0.969172
								47101	47200	0.46		472	6783		4457	2066	0.971576		4061	2264	0.014814		1415	3402	0.00589644		4457	L	0.971576
								47201	47300	0.42		473	6795		4489	3181	0.96535		4084	3100	0.00515436		1416	2410	0.00509907		4489	R	0.96535
								47301	47400	0.57		474	6814		4490	1928	0.97484		4086	2239	0.00339032		1417	2401	0.0104814		4490	L	0.97484
								47401	47500	0.54		475	6805		4493	3173	0.966439		4109	3203	0.00399975		1420	3387	0.00750386		4493	R	0.966439
								47501	47600	0.53		476	6796		4494	1884	0.962878		4111	2278	0.019574		1423	3376	0.00975028		4494	L	0.962878
								47601	47700	0.51		477	6804		4507	3206	0.918482		4118	3182	0.00523302		1425	3380	0.00361166		4507	R	0.918482
								47701	47800	0.5		478	6799		4508	1857	0.965474		4152	2233	0.00516406		1428	3394	0.00764043		4508	L	0.965474
								47801	47900	0.47		479	6785		4545	3402	0.974742		4154	3443	0.00953215		1429	2397	0.00369637		4545	R	0.974742
								47901	48000	0.45		480	6798		4546	1744	0.966781		4156	2251	0.0110895		1431	2384	0.00535924		4546	L	0.966781
								48001	48100	0.49		481	6793		4548	3450	0.971102		4178	3563	0.00897578		1434	2401	0.00545884		4548	R	0.971102
								48101	48200	0.54		482	6741		4549	1718	0.975628		4180	2317	0.00588463		1439	3400	0.00763209		4549	L	0.975628
								48201	48300	0.55		483	6715		4566	3486	0.972088		4206	2318	0.00367116		1440	2420	0.0100552		4566	R	0.972088
								48301	48400	0.41		484	6691		4567	1679	0.968686		4209	3617	0.00468845		1441	2429	0.0091928		4567	L	0.968686
								48401	48500	0.54		485	6669		4573	3522	0.967187		4211	2328	0.0124549		1448	2435	0.0116278		4573	R	0.967187
								48501	48600	0.49		486	6627		4574	1645	0.966323		4213	3613	0.00939102		1453	3361	0.00998328		4574	L	0.966323
								48601	48700	0.6		487	6611		4580	3560	0.97025		4218	2314	0.00991882		1454	3353	0.00743199		4580	R	0.97025
								48701	48800	0.63		488	6607		4581	1604	0.961773		4241	2260	0.00533154		1461	2503	0.00601425		4581	L	0.961773
								48801	48900	0.63		489	6633		4591	3602	0.973454		4258	3642	0.00403		1468	3487	0.0146353		4591	R	0.973454
								48901	49000	0.61		490	6631		4592	1582	0.969128		4260	2259	0.00937041		1469	3500	0.00620544		4592	L	0.969128
								49001	49100	0.5		491	6613		4601	3646	0.956647		4281	2285	0.00836526		1470	3506	0.00364321		4601	R	0.956647
								49101	49200	0.55		492	6598		4602	1618	0.962218		4287	3547	0.00430978		1478	3570	0.00535603		4602	L	0.962218
								49201	49300	0.53		493	6612		4610	3683	0.963337		4289	2268	0.00907576		1488	3608	0.00973033		4610	R	0.963337
								49301	49400	0.53		494	6620		4611	1628	0.960948		4293	3531	0.00695192		1489	3603	0.00383215		4611	L	0.960948
								49401	49500	0.67		495	6616		4617	3704	0.96579		4295	2267	0.00693665		1497	3636	0.0126283		4617	R	0.96579
								49501	49600	0.49		496	6615		4618	1651	0.953533		4301	3462	0.0145874		1499	3646	0.010984		4618	L	0.953533
								49601	49700	0.64		497	6594		4654	3650	0.963332		4303	2245	0.00452946		1502	3656	0.00462672		4654	R	0.963332
								49701	49800	0.54		498	6575		4655	1779	0.943353		4321	3398	0.00471167		1503	2638	0.0103083		4655	L	0.943353
								49801	49900	0.56		499	6561		4657	3635	0.96614		4323	2264	0.0139518		1504	2646	0.0204488		4657	R	0.96614
								49901	50000	0.6		500	6545		4658	1768	0.943764		4326	2234	0.0130932		1516	2634	0.0111686		4658	L	0.943764
								50001	50100	0.53		501	6547		4672	3604	0.963898		4335	2243	0.00999484		1518	2649	0.0107584		4672	R	0.963898
								50101	50200	0.64		502	6559		4673	1843	0.947711		4343	2273	0.0101574		1522	3872	0.0134		4673	L	0.947711
								50201	50300	0.66		503	6561		4684	3557	0.964659		4352	3424	0.0128938		1523	2650	0.00815503		4684	R	0.964659
								50301	50400	0.64		504	6558		4685	1903	0.933366		4354	2300	0.0116725		1528	3917	0.0118612		4685	L	0.933366
								50401	50500	0.44		505	6543		4696	3482	0.955713		4358	3384	0.00484969		1530	3911	0.0191284		4696	R	0.955713
								50501	50600	0.5		506	6520		4697	2012	0.94437		4360	2309	0.00606441		1531	2619	0.00412813		4697	L	0.94437
								50601	50700	0.53		507	6501		4701	3449	0.964762		4385	3272	0.0044913		1537	2613	0.00974136		4701	R	0.964762
								50701	50800	0.53		508	6463		4702	2059	0.943675		4387	2364	0.0135557		1539	2608	0.0103579		4702	L	0.943675
								50801	50900	0.58		509	6455		4741	3341	0.965235		4415	3155	0.00746345		1544	2601	0.00288704		4741	R	0.965235
								50901	51000	0.62		510	6459		4742	2274	0.953955		4417	2280	0.00671485		1546	2610	0.00652599		4742	L	0.953955
								51001	51100	0.59		511	6461		4756	3322	0.965083		4420	3142	0.00862311		1549	3942	0.00708261		4756	R	0.965083
								51101	51200	0.46		512	6473		4757	2307	0.955408		4422	2238	0.00531872		1551	3945	0.00926434		4757	L	0.955408
								51201	51300	0.57		513	6452		4777	3223	0.951058		4438	3150	0.00863319		1552	3949	0.00670551		4777	R	0.951058
								51301	51400	0.51		514	6455		4778	2339	0.96133		4440	2181	0.0034098		1554	3942	0.0195286		4778	L	0.96133
								51401	51500	0.58		515	6441		4804	3234	0.953818		4451	3151	0.0094639		1555	3930	0.00446608		4804	R	0.953818
								51501	51600	0.59		516	6400		4805	2513	0.959281		4453	2111	0.00627091		1556	2608	0.00499457		4805	L	0.959281
								51601	51700	0.45		517	6382		4817	3114	0.96051		4458	2054	0.00967644		1561	3979	0.0154479		4817	R	0.96051
								51701	51800	0.51		518	6341		4818	2541	0.962221		4481	3188	0.0201518		1565	3987	0.00660543		4818	L	0.962221
								51801	51900	0.48		519	6303		4852	3016	0.962546		4483	1974	0.0141024		1570	4029	0.00595155		4852	R	0.962546
								51901	52000	0.45		520	6271		4853	2594	0.961557		4491	1916	0.00363701		1576	4032	0.0228514		4853	L	0.961557
								52001	52100	0.5		521	6258		4860	2996	0.96431		4509	1857	0.00583934		1579	2576	0.00669283		4860	R	0.96431
								52101	52200	0.55		522	6273		4861	2636	0.953432		4511	3268	0.0078846		1581	2594	0.00485735		4861	L	0.953432
								52201	52300	0.48		523	6274		4908	3031	0.960139		4513	1866	0.0202306		1587	2575	0.0124618		4908	R	0.960139
								52301	52400	0.51		524	6283		4909	2751	0.958344		4520	3288	0.00502904		1591	4138	0.00582121		4909	L	0.958344
								52401	52500	0.49		525	6277		4933	2865	0.945727		4522	1799	0.0144515		1593	2578	0.0100168		4933	R	0.945727
								52501	52600	0.56		526	6274		4934	2729	0.960703		4524	3324	0.00732497		1605	4210	0.00391598		4934	L	0.960703
								52601	52700	0.39		527	6266		4936	2862	0.964565		4526	1783	0.0122023		1608	4214	0.00648461		4936	R	0.964565
								52701	52800	0.44		528	6260		4937	2721	0.964568		4532	3331	0.0508404		1609	2508	0.00586567		4937	L	0.964568
								52801	52900	0.56		529	6267		4943	2575	0.953488		4534	1784	0.00924781		1610	2513	0.0100287		4943	R	0.953488
								52901	53000	0.39		530	6248		4944	2685	0.957991		4542	3400	0.0190082		1614	4241	0.0063399		4944	L	0.957991
								53001	53100	0.41		531	6196		4949	2643	0.960601		4544	1762	0.00808163		1618	4231	0.0174386		4949	R	0.960601
								53101	53200	0.45		532	6188		4950	2664	0.967504		4547	3430	0.00572331		1621	2480	0.00550276		4950	L	0.967504
								53201	53300	0.58		533	6183		5005	2741	0.965112		4550	3483	0.0133699		1622	2489	0.0219259		5005	R	0.965112
								53301	53400	0.55		534	6152		5006	2608	0.960304		4552	1716	0.0061587		1624	2470	0.00441711		5006	L	0.960304
								53401	53500	0.5		535	6148		5031	2803	0.956622		4582	1605	0.00608817		1635	2437	0.00529104		5031	R	0.956622
								53501	53600	0.56		536	6143		5032	2665	0.964991		4583	3602	0.0107193		1636	2435	0.0201022		5032	L	0.964991
								53601	53700	0.54		537	6113		5035	2817	0.960069		4585	1595	0.00334782		1638	2448	0.00651443		5035	R	0.960069
								53701	53800	0.57		538	6099		5036	2694	0.96232		4593	1604	0.00650766		1645	4405	0.00480988		5036	L	0.96232
								53801	53900	0.66		539	6097		5043	2811	0.963845		4604	3662	0.0182444		1647	2445	0.0054629		5043	R	0.963845
								53901	54000	0.6		540	6078		5044	2672	0.966503		4606	1641	0.0107669		1651	4422	0.00676586		5044	L	0.966503
								54001	54100	0.55		541	6048		5059	2878	0.96508		4609	3660	0.0161119		1659	2471	0.0057233		5059	R	0.96508
								54101	54200	0.54		542	6034		5060	2734	0.960182		4619	1694	0.00882726		1663	2474	0.00740641		5060	L	0.960182
								54201	54300	0.54		543	6031		5068	2860	0.958321		4656	1784	0.00907673		1664	2483	0.0056458		5068	R	0.958321
								54301	54400	0.59		544	6000		5069	2720	0.967064		4659	1782	0.0113611		1665	2482	0.0066167		5069	L	0.967064
								54401	54500	0.57		545	5985		5071	2868	0.965326		4667	3611	0.00387773		1667	2482	0.00916268		5071	R	0.965326
								54501	54600	0.64		546	5952		5072	2689	0.965527		4669	1851	0.0134972		1670	4528	0.00291115		5072	L	0.965527
								54601	54700	0.55		547	5930		5074	2881	0.96018		4671	3602	0.0080956		1675	2478	0.00813719		5074	R	0.96018
								54701	54800	0.59		548	5919		5075	2696	0.964408		4683	3564	0.00480847		1677	2487	0.00685939		5075	L	0.964408
								54801	54900	0.52		549	5894		5102	2847	0.964549		4686	1910	0.00509606		1680	4618	0.00340452		5102	R	0.964549
								54901	55000	0.61		550	5901		5103	2747	0.958338		4691	3548	0.0159858		1682	2490	0.00110624		5103	L	0.958338
								55001	55100	0.51		551	5913		5104	2845	0.967028		4693	1999	0.00820678		1689	4672	0.00807921		5104	R	0.967028
								55101	55200	0.57		552	5883		5105	2765	0.959832		4698	3469	0.00515183		1690	4687	0.00642835		5105	L	0.959832
								55201	55300	0.59		553	5876		5122	2802	0.96435		4700	2030	0.0399322		1693	2543	0.00707877		5122	R	0.96435
								55301	55400	0.67		554	5873		5123	2865	0.95511		4726	3388	0.0126032		1697	4809	0.00403143		5123	L	0.95511
								55401	55500	0.65		555	5856		5131	2775	0.962181		4728	2250	0.00644443		1702	2559	0.00197723		5131	R	0.962181
								55501	55600	0.67		556	5825		5132	2941	0.954413		4730	3382	0.00596624		1705	2596	0.00724738		5132	L	0.954413
								55601	55700	0.53		557	5811		5161	2694	0.963359		4732	2275	0.0098944		1708	2598	0.00872676		5161	R	0.963359
								55701	55800	0.52		558	5841		5162	3028	0.957075		4737	3335	0.0033634		1714	2614	0.0101845		5162	L	0.957075
								55801	55900	0.5		559	5829		5185	2513	0.968221		4739	2281	0.00772612		1719	2582	0.0132658		5185	R	0.968221
								55901	56000	0.6		560	5847		5186	3096	0.950519		4740	3339	0.00663838		1721	2617	0.00701942		5186	L	0.950519
								56001	56100	0.54		561	5856		5233	2215	0.959736		4743	2269	0.00649352		1722	2627	0.0158343		5233	R	0.959736
								56101	56200	0.55		562	5860		5234	3137	0.959664		4752	3336	0.024959		1724	2642	0.00779678		5234	L	0.959664
								56201	56300	0.49		563	5854		5237	2206	0.962641		4754	2319	0.00973102		1727	5244	0.00497203		5237	R	0.962641
								56301	56400	0.51		564	5851		5238	3130	0.957093		4761	3320	0.0128229		1732	5368	0.0051012		5238	L	0.957093
								56401	56500	0.46		565	5860		5242	2176	0.960854		4763	2350	0.0013015		1738	2694	0.00832759		5242	R	0.960854
								56501	56600	0.62		566	5841		5243	3138	0.954364		4779	3225	0.00613438		1743	2671	0.00921871		5243	L	0.954364
								56601	56700	0.55		567	5819		5255	2124	0.961558		4781	2371	0.0119125		1745	2730	0.0176938		5255	R	0.961558
								56701	56800	0.49		568	5827		5256	3074	0.956088		4790	3236	0.00684288		1747	2738	0.0177259		5256	L	0.956088
								56801	56900	0.49		569	5817		5279	2087	0.96228		4792	2440	0.0102512		1749	2738	0.0171278		5279	R	0.96228
								56901	57000	0.6		570	5815		5280	3052	0.957246		4799	3246	0.0218065		1751	2742	0.0113609		5280	L	0.957246
								57001	57100	0.55		571	5824		5291	2091	0.970822		4801	2516	0.00875992		1759	2796	0.0059809		5291	R	0.970822
								57101	57200	0.56		572	5849		5292	3052	0.949614		4816	3119	0.00794342		1766	2821	0.0101162		5292	L	0.949614
								57201	57300	0.55		573	5866		5300	2098	0.96915		4844	3049	0.00865465		1768	2840	0.00449324		5300	R	0.96915
								57301	57400	0.58		574	5880		5301	3045	0.955866		4846	2641	0.00474724		1770	2843	0.00690517		5301	L	0.955866
								57401	57500	0.59		575	5924		5308	2101	0.966366		4857	3006	0.0201362		1777	5884	0.00944361		5308	R	0.966366
								57501	57600	0.63		576	5935		5309	3062	0.955087		4859	2626	0.00795512		1779	5877	0.0120855		5309	L	0.955087
								57601	57700	0.68		577	5952		5312	2110	0.969353		4862	2632	0.00830104		1781	5862	0.00981654		5312	R	0.969353
								57701	57800	0.6		578	5943		5313	3046	0.956928		4869	3005	0.00702314		1784	2881	0.00618275		5313	L	0.956928
								57801	57900	0.59		579	5922		5327	2089	0.965522		4871	2690	0.00875577		1788	5903	0.00364565		5327	R	0.965522
								57901	58000	0.58		580	5909		5328	3039	0.966334		4881	2979	0.00692316		1790	5915	0.00533253		5328	L	0.966334
								58001	58100	0.55		581	5913		5330	2086	0.966161		4883	2701	0.0197147		1791	5914	0.00636291		5330	R	0.966161
								58101	58200	0.65		582	5908		5331	3043	0.96052		4910	3025	0.0165192		1792	2914	0.00892238		5331	L	0.96052
								58201	58300	0.58		583	5933		5336	2073	0.963518		4912	2763	0.00787198		1799	6007	0.00584004		5336	R	0.963518
								58301	58400	0.55		584	5941		5337	3023	0.967002		4935	2876	0.00481244		1801	2892	0.0116725		5337	L	0.967002
								58401	58500	0.56		585	5945		5339	2058	0.968675		4948	2783	0.00451335		1803	2900	0.00560663		5339	R	0.968675
								58501	58600	0.56		586	5954		5340	3021	0.963017		4964	2836	0.00528325		1810	2914	0.0117329		5340	L	0.963017
								58601	58700	0.59		587	5979		5359	2032	0.960001		4966	2650	0.00649045		1812	2933	0.00647851		5359	R	0.960001
								58701	58800	0.58		588	5958		5360	3058	0.955156		4984	2784	0.0172973		1815	6116	0.0126145		5360	L	0.955156
								58801	58900	0.61		589	5958		5365	2019	0.965491		4986	2660	0.00393233		1817	6114	0.018576		5365	R	0.965491
								58901	59000	0.57		590	5932		5366	3077	0.959521		4988	2785	0.00568429		1818	6108	0.00570923		5366	L	0.959521
								59001	59100	0.62		591	5908		5375	2030	0.972548		4990	2648	0.00977024		1819	6100	0.0071611		5375	R	0.972548
								59101	59200	0.61		592	5903		5376	3127	0.960732		4997	2767	0.0073034		1822	6091	0.00628046		5376	L	0.960732
								59201	59300	0.55		593	5903		5380	2019	0.96831		4999	2623	0.0070083		1826	6173	0.00576793		5380	R	0.96831
								59301	59400	0.5		594	5914		5381	3118	0.956894		5007	2600	0.00862485		1827	6171	0.00379254		5381	L	0.956894
								59401	59500	0.56		595	5904		5383	2008	0.943044		5009	2766	0.00871197		1829	2958	0.00617476		5383	R	0.943044
								59501	59600	0.54		596	5894		5384	3116	0.954074		5011	2633	0.00412108		1830	2961	0.00524043		5384	L	0.954074
								59601	59700	0.59		597	5883		5395	1971	0.97061		5016	2787	0.00632473		1833	2982	0.00623232		5395	R	0.97061
								59701	59800	0.61		598	5886		5396	3124	0.96073		5018	2659	0.00943471		1835	2979	0.0127716		5396	L	0.96073
								59801	59900	0.38		599	5857		5397	1990	0.965847		5022	2796	0.0134085		1841	2982	0.0104264		5397	R	0.965847
								59901	60000	0.61		600	5850		5398	3114	0.9596		5024	2664	0.00646821		1844	6293	0.00992177		5398	L	0.9596
								60001	60100	0.59		601	5856		5401	1989	0.966146		5037	2697	0.00405878		1847	2955	0.00681445		5401	R	0.966146
								60101	60200	0.59		602	5863		5402	3132	0.967106		5045	2663	0.0108121		1849	2962	0.00578204		5402	L	0.967106
								60201	60300	0.52		603	5889		5415	1936	0.956076		5061	2733	0.0309831		1850	2966	0.00965338		5415	R	0.956076
								60301	60400	0.64		604	5908		5416	3052	0.9642		5070	2870	0.00531794		1854	6317	0.00434175		5416	L	0.9642
								60401	60500	0.5		605	5906		5421	1911	0.956434		5073	2871	0.00638995		1856	2923	0.00861958		5421	R	0.956434
								60501	60600	0.53		606	5896		5422	3088	0.969788		5106	2791	0.00629381		1858	2933	0.0047679		5422	L	0.969788
								60601	60700	0.54		607	5879		5446	1818	0.944931		5121	2805	0.00999296		1862	6329	0.00820962		5446	R	0.944931
								60701	60800	0.65		608	5867		5447	3092	0.957189		5124	2816	0.00306498		1865	6293	0.0076488		5447	L	0.957189
								60801	60900	0.56		609	5856		5455	1774	0.944557		5126	2891	0.0164141		1866	2888	0.00748355		5455	R	0.944557
								60901	61000	0.56		610	5848		5456	3013	0.957405		5140	2738	0.00772533		1867	2885	0.0108689		5456	L	0.957405
								61001	61100	0.61		611	5828		5458	1742	0.943269		5142	2975	0.00767409		1870	6259	0.0109832		5458	R	0.943269
								61101	61200	0.57		612	5804		5459	2994	0.95253		5149	2752	0.0192718		1871	2883	0.0168982		5459	L	0.95253
								61201	61300	0.58		613	5830		5462	1714	0.95047		5151	3028	0.0037483		1875	2921	0.0309208		5462	R	0.95047
								61301	61400	0.49		614	5822		5463	2983	0.958314		5163	3036	0.0067599		1879	2941	0.0142179		5463	L	0.958314
								61401	61500	0.54		615	5859		5467	1682	0.943369		5184	2533	0.00474053		1883	6298	0.00791423		5467	R	0.943369
								61501	61600	0.56		616	5850		5468	2944	0.958378		5187	3108	0.00986626		1885	2961	0.00485298		5468	L	0.958378
								61601	61700	0.6		617	5835		5470	1664	0.945277		5201	2421	0.00330503		1891	6341	0.00403748		5470	R	0.945277
								61701	61800	0.57		618	5834		5471	2953	0.955904		5203	3148	0.0115624		1895	6321	0.0111176		5471	L	0.955904
								61801	61900	0.45		619	5825		5494	1594	0.960698		5209	2411	0.0061404		1899	6215	0.0121916		5494	R	0.960698
								61901	62000	0.4		620	5827		5495	2849	0.957981		5211	3174	0.012084		1900	2949	0.00682562		5495	L	0.957981
								62001	62100	0.53		621	5811		5506	1614	0.962433		5216	2353	0.0111591		1901	2954	0.00798192		5506	R	0.962433
								62101	62200	0.52		622	5811		5507	2882	0.951106		5218	3173	0.00476827		1902	2963	0.011999		5507	L	0.951106
								62201	62300	0.53		623	5819		5509	1606	0.965726		5228	2280	0.00893824		1907	6230	0.00799484		5509	R	0.965726
								62301	62400	0.55		624	5782		5510	2898	0.955044		5230	3154	0.00345531		1913	6224	0.00734392		5510	L	0.955044
								62401	62500	0.59		625	5797		5518	1575	0.965586		5232	2225	0.0050257		1917	6201	0.00674499		5518	R	0.965586
								62501	62600	0.53		626	5792		5519	2890	0.95774		5236	2209	0.00367009		1921	2949	0.00867736		5519	L	0.95774
								62601	62700	0.5		627	5780		5538	1521	0.964335		5239	2196	0.00971542		1923	2966	0.00586825		5538	R	0.964335
								62701	62800	0.58		628	5767		5539	2814	0.962778		5241	3146	0.00652831		1928	6147	0.0217033		5539	L	0.962778
								62801	62900	0.53		629	5757		5548	1526	0.968142		5254	2125	0.00878402		1933	2931	0.0072779		5548	R	0.968142
								62901	63000	0.47		630	5718		5549	2797	0.961077		5261	2113	0.0203816		1934	2956	0.0209		5549	L	0.961077
								63001	63100	0.39		631	5716		5554	1515	0.966313		5263	3070	0.00679669		1936	2951	0.00813958		5554	R	0.966313
								63101	63200	0.47		632	5715		5555	2798	0.964122		5278	2078	0.00690757		1937	2959	0.0134118		5555	L	0.964122
								63201	63300	0.47		633	5714		5570	1526	0.966585		5293	3040	0.0137383		1940	2964	0.0134989		5570	R	0.966585
								63301	63400	0.49		634	5720		5571	2769	0.967205		5299	2105	0.0184145		1943	6053	0.0107959		5571	L	0.967205
								63401	63500	0.56		635	5725		5575	1551	0.973539		5310	3054	0.00849092		1948	6009	0.0115009		5575	R	0.973539
								63501	63600	0.53		636	5702		5576	2743	0.96796		5329	3022	0.0870123		1949	3002	0.0107541		5576	L	0.96796
								63601	63700	0.54		637	5709		5594	1587	0.967122		5338	2061	0.0706011		1952	5993	0.0126826		5594	R	0.967122
								63701	63800	0.55		638	5691		5595	2576	0.969431		5351	2072	0.0087492		1954	5947	0.0057562		5595	L	0.969431
								63801	63900	0.46		639	5675		5596	1609	0.964581		5353	3083	0.00837388		1955	3014	0.0542264		5596	R	0.964581
								63901	64000	0.5		640	5670		5597	2541	0.960649		5358	2035	0.00395042		1958	5942	0.034835		5597	L	0.960649
								64001	64100	0.58		641	5676		5599	1605	0.69788		5361	3075	0.0119818		1961	3023	0.0178557		5599	R	0.69788
								64101	64200	0.57		642	5656		5600	2495	0.969008		5369	2039	0.00585651		1963	3037	0.00622983		5600	L	0.969008
								64201	64300	0.58		643	5638		5603	1624	0.964051		5371	3131	0.010613		1966	3054	0.00418749		5603	R	0.964051
								64301	64400	0.5		644	5614		5604	2478	0.974011		5379	2015	0.00990843		1967	3047	0.0095494		5604	L	0.974011
								64401	64500	0.54		645	5617		5618	1706	0.962468		5385	3114	0.00659823		1969	3044	0.00526709		5618	R	0.962468
								64501	64600	0.41		646	5622		5619	2371	0.973441		5414	1940	0.00435743		1973	5797	0.00573699		5619	L	0.973441
								64601	64700	0.59		647	5632		5641	1808	0.969954		5454	1769	0.00474416		1974	3054	0.00388764		5641	R	0.969954
								64701	64800	0.54		648	5631		5642	2229	0.958083		5464	2971	0.0084375		1975	3068	0.0110217		5642	L	0.958083
								64801	64900	0.49		649	5614		5676	1931	0.96969		5466	1689	0.0128905		1978	3085	0.00508009		5676	R	0.96969
								64901	65000	0.6		650	5630		5677	2207	0.949517		5469	1668	0.00954436		1979	3091	0.0139464		5677	L	0.949517
								65001	65100	0.53		651	5631		5692	1938	0.965966		5478	1648	0.00796656		1982	3103	0.0078728		5692	R	0.965966
								65101	65200	0.51		652	5616		5693	2187	0.95632		5480	2924	0.00552038		1988	3136	0.015927		5693	L	0.95632
								65201	65300	0.47		653	5605		5698	1951	0.971697		5483	1640	0.0124432		1994	5757	0.00885874		5698	R	0.971697
								65301	65400	0.59		654	5597		5699	2186	0.948754		5485	2917	0.00535911		1995	5749	0.00556833		5699	L	0.948754
								65401	65500	0.65		655	5592		5708	1984	0.963581		5496	2842	0.00443292		1999	5750	0.0244764		5708	R	0.963581
								65501	65600	0.53		656	5587		5709	2188	0.956396		5511	2878	0.0107716		2008	3289	0.0106149		5709	L	0.956396
								65601	65700	0.52		657	5595		5710	2001	0.973542		5522	1589	0.00714047		2012	3323	0.00510201		5710	R	0.973542
								65701	65800	0.58		658	5599		5711	2199	0.960343		5524	2897	0.0185861		2018	3368	0.00577529		5711	L	0.960343
								65801	65900	0.57		659	5607		5719	1985	0.952756		5535	1527	0.00619127		2021	5787	0.00450696		5719	R	0.952756
								65901	66000	0.53		660	5594		5720	2253	0.95408		5537	2849	0.0142373		2027	3368	0.00643129		5720	L	0.95408
								66001	66100	0.46		661	5624		5723	1934	0.959795		5540	1531	0.00296716		2030	5655	0.033988		5723	R	0.959795
								66101	66200	0.53		662	5632		5724	2254	0.959366		5542	2813	0.0148454		2035	5649	0.00488046		5724	L	0.959366
								66201	66300	0.56		663	5637		5725	1915	0.95871		5544	1532	0.0197311		2037	5633	0.00853737		5725	R	0.95871
								66301	66400	0.52		664	5635		5726	2239	0.956167		5546	2823	0.00800576		2038	3388	0.0082418		5726	L	0.956167
								66401	66500	0.62		665	5668		5744	1803	0.959682		5547	1522	0.00694932		2044	5624	0.00509493		5744	R	0.959682
								66501	66600	0.5		666	5697		5745	2290	0.953953		5556	2801	0.00726671		2045	3403	0.0351615		5745	L	0.953953
								66601	66700	0.61		667	5701		5752	1739	0.946291		5574	1550	0.00779214		2047	3432	0.0167896		5752	R	0.946291
								66701	66800	0.55		668	5711		5753	2302	0.955251		5583	1584	0.0100823		2049	3453	0.00815391		5753	L	0.955251
								66801	66900	0.57		669	5713		5755	1716	0.95512		5585	2693	0.00745812		2057	5594	0.00495848		5755	R	0.95512
								66901	67000	0.46		670	5713		5756	2315	0.954836		5588	1599	0.0163669		2066	5617	0.00638762		5756	L	0.954836
								67001	67100	0.51		671	5719		5764	1628	0.950478		5590	2635	0.0122799		2067	5609	0.00890521		5764	R	0.950478
								67101	67200	0.62		672	5714		5765	2345	0.955409		5602	1624	0.0100086		2072	5609	0.00390305		5765	L	0.955409
								67201	67300	0.54		673	5725		5775	1195	0.945749		5605	2467	0.00315193		2073	3501	0.0166285		5775	R	0.945749
								67301	67400	0.57		674	5730		5776	2339	0.960461		5617	1699	0.00883335		2075	3530	0.00967737		5776	L	0.960461
								67401	67500	0.58		675	5747		5779	1151	0.934759		5626	1750	0.014704		2078	3537	0.013552		5779	R	0.934759
								67501	67600	0.61		676	5766		5780	2355	0.946538		5628	2329	0.00446922		2080	3557	0.00814958		5780	L	0.946538
								67601	67700	0.57		677	5764		5816	1339	0.966156		5643	2230	0.00801304		2086	5637	0.00713517		5816	R	0.966156
								67701	67800	0.63		678	5754		5817	2368	0.959534		5653	1872	0.00544313		2091	5630	0.010485		5817	L	0.959534
								67801	67900	0.61		679	5740		5833	1473	0.933219		5655	2231	0.00957416		2092	5621	0.00519231		5833	R	0.933219
								67901	68000	0.57		680	5730		5834	2389	0.962712		5660	1892	0.016637		2093	3584	0.00640768		5834	L	0.962712
								68001	68100	0.53		681	5765		5849	1508	0.96134		5662	2229	0.00752525		2094	3606	0.0148585		5849	R	0.96134
								68101	68200	0.55		682	5765		5850	2415	0.963415		5666	1920	0.00738167		2104	5642	0.00906007		5850	L	0.963415
								68201	68300	0.53		683	5763		5851	1515	0.968903		5668	2250	0.00546107		2118	3563	0.00894993		5851	R	0.968903
								68301	68400	0.44		684	5780		5852	2389	0.968553		5700	2185	0.0104864		2120	3555	0.0126138		5852	L	0.968553
								68401	68500	0.48		685	5767		5861	1506	0.958472		5702	1980	0.0194764		2122	3555	0.0117864		5861	R	0.958472
								68501	68600	0.52		686	5761		5862	2370	0.961027		5704	2190	0.00713241		2132	3537	0.0106281		5862	L	0.961027
								68601	68700	0.58		687	5765		5867	1511	0.961536		5705	1984	0.0063221		2134	3558	0.0120081		5867	R	0.961536
								68701	68800	0.53		688	5778		5868	2344	0.965056		5707	2197	0.0078559		2138	3541	0.00427082		5868	L	0.965056
								68801	68900	0.56		689	5788		5872	1533	0.961648		5712	2201	0.0112344		2139	3530	0.00781782		5872	R	0.961648
								68901	69000	0.62		690	5790		5873	2346	0.929512		5727	2238	0.00474619		2146	5220	0.0195066		5873	L	0.929512
								69001	69100	0.5		691	5798		5878	1562	0.968807		5738	1850	0.0131825		2147	5209	0.00451054		5878	R	0.968807
								69101	69200	0.48		692	5797		5879	2370	0.961676		5740	2285	0.00444737		2148	5210	0.00158871		5879	L	0.961676
								69201	69300	0.53		693	5803		5882	1576	0.96122		5741	1830	0.0467617		2155	5081	0.00661821		5882	R	0.96122
								69301	69400	0.5		694	5818		5883	2397	0.961654		5743	2295	0.00993824		2158	3417	0.00259508		5883	L	0.961654
								69401	69500	0.55		695	5858		5899	1548	0.954747		5746	1797	0.0249444		2160	3393	0.00377171		5899	R	0.954747
								69501	69600	0.46		696	5850		5900	2469	0.969134		5748	2307	0.00853086		2161	3389	0.0074565		5900	L	0.969134
								69601	69700	0.59		697	5874		5902	1543	0.955537		5754	1725	0.0156867		2162	3391	0.00563003		5902	R	0.955537
								69701	69800	0.6		698	5890		5903	2456	0.961901		5758	1674	0.0062512		2164	3377	0.00314658		5903	L	0.961901
								69801	69900	0.54		699	5898		5916	1501	0.966079		5760	2341	0.00512475		2167	4966	0.00927307		5916	R	0.966079
								69901	70000	0.58		700	5902		5917	2469	0.965304		5766	2346	0.0106056		2169	4943	0.00415886		5917	L	0.965304
								70001	70100	0.52		701	5874		5933	1438	0.965709		5774	1481	0.00507531		2173	4943	0.00865071		5933	R	0.965709
								70101	70200	0.58		702	5881		5934	2475	0.962888		5792	1261	0.00527577		2175	4932	0.0158873		5934	L	0.962888
								70201	70300	0.53		703	5880		5939	1376	0.951615		5794	2378	0.0131597		2176	4897	0.00639945		5939	R	0.951615
								70301	70400	0.62		704	5868		5940	2459	0.961465		5798	1270	0.00599894		2183	4845	0.00450584		5940	L	0.961465
								70401	70500	0.52		705	5859		5942	1366	0.958403		5800	2366	0.0143276		2190	3274	0.00568029		5942	R	0.958403
								70501	70600	0.49		706	5859		5943	2433	0.962043		5804	1285	0.00802924		2193	3284	0.00635189		5943	L	0.962043
								70601	70700	0.44		707	5863		5947	1353	0.955984		5806	2392	0.003127		2194	3281	0.0255736		5947	R	0.955984
								70701	70800	0.48		708	5839		5948	2432	0.960258		5815	1356	0.00445954		2205	3249	0.00710066		5948	L	0.960258
								70801	70900	0.56		709	5844		5956	1298	0.947798		5819	1372	0.00617002		2206	3241	0.0100554		5956	R	0.947798
								70901	71000	0.58		710	5845		5957	2369	0.962055		5821	2381	0.0151932		2209	4548	0.00493556		5957	L	0.962055
								71001	71100	0.61		711	5843		5959	1274	0.956154		5825	1411	0.0180337		2211	3243	0.0107842		5959	R	0.956154
								71101	71200	0.64		712	5832		5960	2365	0.955347		5827	2391	0.0132798		2218	4512	0.0210335		5960	L	0.955347
								71201	71300	0.58		713	5842		5977	1252	0.957907		5836	1500	0.00764782		2219	4506	0.0100042		5977	R	0.957907
								71301	71400	0.51		714	5861		5978	2350	0.95596		5838	2426	0.00468357		2221	4466	0.00955834		5978	L	0.95596
								71401	71500	0.58		715	5874		5986	1197	0.95274		5853	1528	0.00469992		2223	3298	0.00380991		5986	R	0.95274
								71501	71600	0.52		716	5852		5987	2317	0.958465		5855	2382	0.0068381		2233	4402	0.00766013		5987	L	0.958465
								71601	71700	0.59		717	5835		5988	1211	0.949505		5858	1514	0.0156464		2235	3314	0.0211572		5988	R	0.949505
								71701	71800	0.49		718	5826		5989	2293	0.946109		5860	2394	0.0272893		2237	3302	0.0128687		5989	L	0.946109
								71801	71900	0.52		719	5817		6007	1209	0.966245		5869	2359	0.00796813		2239	3303	0.004355		6007	R	0.966245
								71901	72000	0.6		720	5799		6008	2245	0.957521		5875	1549	0.00254276		2241	3300	0.00464577		6008	L	0.957521
								72001	72100	0.48		721	5793		6025	1270	0.97151		5877	2376	0.00583838		2242	3293	0.014349		6025	R	0.97151
								72101	72200	0.54		722	5773		6026	2214	0.954014		5884	2410	0.00609401		2244	3292	0.0073486		6026	L	0.954014
								72201	72300	0.63		723	5764		6038	1275	0.968101		5901	2459	0.00539136		2246	3302	0.00681743		6038	R	0.968101
								72301	72400	0.56		724	5743		6039	2194	0.96044		5912	1513	0.00596503		2250	4203	0.00781972		6039	L	0.96044
								72401	72500	0.54		725	5724		6046	1324	0.970916		5914	2462	0.00548335		2251	3320	0.0115526		6046	R	0.970916
								72501	72600	0.62		726	5734		6047	2199	0.957575		5941	1363	0.0067892		2253	3330	0.010734		6047	L	0.957575
								72601	72700	0.59		727	5742		6049	1325	0.965718		5955	1308	0.00454503		2260	3351	0.0116791		6049	R	0.965718
								72701	72800	0.57		728	5743		6050	2186	0.940827		5958	1283	0.00261072		2262	3375	0.00705471		6050	L	0.940827
								72801	72900	0.57		729	5745		6070	1372	0.969637		5976	1240	0.00377255		2263	3386	0.0178746		6070	R	0.969637
								72901	73000	0.55		730	5745		6071	2194	0.951178		5985	1233	0.0174514		2265	3412	0.00756302		6071	L	0.951178
								73001	73100	0.55		731	5726		6085	1454	0.962386		6006	1220	0.011302		2269	4046	0.00631989		6085	R	0.962386
								73101	73200	0.66		732	5727		6086	2182	0.959803		6009	2238	0.00611591		2271	3411	0.00349878		6086	L	0.959803
								73201	73300	0.54		733	5718		6140	1653	0.969365		6014	1233	0.0166844		2274	3414	0.00840236		6140	R	0.969365
								73301	73400	0.61		734	5714		6141	2482	0.960457		6016	2228	0.0255538		2277	3955	0.014978		6141	L	0.960457
								73401	73500	0.68		735	5711		6145	1664	0.96863		6024	1266	0.00422165		2281	3894	0.00771374		6145	R	0.96863
								73501	73600	0.61		736	5724		6146	2535	0.952168		6032	1267	0.0479455		2282	3871	0.00528727		6146	L	0.952168
								73601	73700	0.49		737	5727		6154	1741	0.966784		6034	2204	0.0121994		2288	3847	0.010177		6154	R	0.966784
								73701	73800	0.62		738	5712		6155	2632	0.960375		6037	1274	0.00918397		2292	3454	0.00496334		6155	L	0.960375
								73801	73900	0.51		739	5726		6161	1779	0.979625		6041	1302	0.0180285		2293	3444	0.00692188		6161	R	0.979625
								73901	74000	0.49		740	5758		6162	2655	0.957937		6043	2204	0.00420069		2295	3443	0.00466424		6162	L	0.957937
								74001	74100	0.6		741	5740		6167	1825	0.972195		6048	2197	0.0203255		2299	3684	0.00560491		6167	R	0.972195
								74101	74200	0.66		742	5744		6168	2691	0.966371		6051	2183	0.00944086		2300	3412	0.00342719		6168	L	0.966371
								74201	74300	0.6		743	5727		6170	1864	0.970659		6053	1345	0.0148661		2303	3450	0.00623901		6170	R	0.970659
								74301	74400	0.62		744	5693		6171	2728	0.960588		6055	2208	0.00653096		2306	3637	0.00791224		6171	L	0.960588
								74401	74500	0.5		745	5679		6183	1958	0.977403		6056	1348	0.0176123		2308	3630	0.00386681		6183	R	0.977403
								74501	74600	0.64		746	5673		6184	2813	0.965454		6058	2199	0.0120621		2312	3625	0.0128947		6184	L	0.965454
								74601	74700	0.51		747	5693		6208	2079	0.965452		6062	1380	0.0138369		2313	3624	0.00391629		6208	R	0.965452
								74701	74800	0.62		748	5686		6209	2962	0.958283		6064	2210	0.00926995		2314	3621	0.00510958		6209	L	0.958283
								74801	74900	0.5		749	5682		6215	2126	0.962373		6074	1407	0.0101104		2315	3590	0.00358392		6215	R	0.962373
								74901	75000	0.59		750	5679		6216	2987	0.963084		6076	2192	0.0186763		2317	3550	0.0121917		6216	L	0.963084
								75001	75100	0.56		751	5688		6256	2304	0.955414		6087	2185	0.00814286		2325	3534	0.0162299		6256	R	0.955414
								75101	75200	0.52		752	5660		6257	3099	0.953834		6092	1480	0.0164438		2326	3527	0.00499865		6257	L	0.953834
								75201	75300	0.6		753	5637		6272	2424	0.96329		6094	2229	0.00446992		2329	3506	0.0134451		6272	R	0.96329
								75301	75400	0.51		754	5615		6273	3179	0.956066		6095	1482	0.0043783		2330	3501	0.00872149		6273	L	0.956066
								75401	75500	0.56		755	5636		6291	2493	0.963762		6097	2250	0.0356128		2332	3490	0.0181407		6291	R	0.963762
								75501	75600	0.51		756	5632		6292	3238	0.951668		6098	1500	0.00222477		2333	3456	0.00427354		6292	L	0.951668
								75601	75700	0.48		757	5624		6296	2515	0.968156		6100	2260	0.01185		2340	3480	0.0079698		6296	R	0.968156
								75701	75800	0.54		758	5627		6297	3280	0.953633		6119	1591	0.00561333		2341	3406	0.0112366		6297	L	0.953633
								75801	75900	0.66		759	5626		6332	2551	0.960178		6121	2399	0.0152626		2347	3399	0.0159945		6332	R	0.960178
								75901	76000	0.52		760	5635		6333	3344	0.954485		6126	1594	0.00785833		2350	3440	0.00461183		6333	L	0.954485
								76001	76100	0.43		761	5622		6337	2579	0.959009		6128	2437	0.0308956		2354	3367	0.021552		6337	R	0.959009
								76101	76200	0.46		762	5608		6338	3379	0.956688		6129	1603	0.00454045		2357	3401	0.0347474		6338	L	0.956688
								76201	76300	0.5		763	5592		6358	2665	0.962354		6131	2458	0.0314167		2358	3353	0.00865941		6358	R	0.962354
								76301	76400	0.38		764	5610		6359	3508	0.958161		6132	1607	0.00489131		2369	3318	0.00767766		6359	L	0.958161
								76401	76500	0.56		765	5599		6367	2666	0.971906		6134	2476	0.0156492		2370	3240	0.00882456		6367	R	0.971906
								76501	76600	0.56		766	5620		6368	3539	0.959544		6135	1632	0.00398365		2371	3239	0.0145044		6368	L	0.959544
								76601	76700	0.56		767	5656		6371	2681	0.94495		6137	2488	0.0131993		2374	3219	0.0126938		6371	R	0.94495
								76701	76800	0.5		768	5668		6372	3533	0.960846		6139	1640	0.00630155		2379	3207	0.00734912		6372	L	0.960846
								76801	76900	0.51		769	5698		6374	2686	0.970208		6149	1716	0.00807769		2382	3271	0.00610769		6374	R	0.970208
								76901	77000	0.53		770	5692		6375	3545	0.961034		6151	2604	0.014315		2384	3203	0.00563733		6375	L	0.961034
								77001	77100	0.59		771	5684		6391	2775	0.955319		6158	1765	0.0120536		2386	3204	0.00310863		6391	R	0.955319
								77101	77200	0.57		772	5702		6392	3659	0.957477		6160	2650	0.0263902		2391	3249	0.00743593		6392	L	0.957477
								77201	77300	0.54		773	5682		6454	3016	0.967804		6164	1820	0.00397316		2393	3257	0.0117652		6454	R	0.967804
								77301	77400	0.54		774	5709		6455	3718	0.962385		6166	2683	0.00419635		2398	3282	0.00946168		6455	L	0.962385
								77401	77500	0.57		775	5705		6461	3029	0.96764		6169	1846	0.0107629		2403	3259	0.00699646		6461	R	0.96764
								77501	77600	0.48		776	5720		6462	3710	0.96558		6185	1977	0.0299781		2404	3237	0.0126176		6462	L	0.96558
								77601	77700	0.57		777	5740		6478	3133	0.964236		6187	2837	0.00306792		2407	3062	0.0175927		6478	R	0.964236
								77701	77800	0.56		778	5750		6479	3737	0.961015		6190	2006	0.00609602		2411	3223	0.00672952		6479	L	0.961015
								77801	77900	0.5		779	5745		6496	3237	0.947458		6192	2880	0.00514862		2412	2991	0.0091906		6496	R	0.947458
								77901	78000	0.53		780	5778		6497	3736	0.960917		6197	2054	0.00566133		2419	3222	0.00869228		6497	L	0.960917
								78001	78100	0.48		781	5780		6505	3323	0.971791		6199	2924	0.019057		2429	3189	0.0152195		6505	R	0.971791
								78101	78200	0.57		782	5777		6506	3714	0.95604		6214	2105	0.00921719		2430	3177	0.00442296		6506	L	0.95604
								78201	78300	0.48		783	5779		6527	3363	0.969966		6229	2229	0.0085554		2433	2788	0.00308593		6527	R	0.969966
								78301	78400	0.45		784	5765		6528	3689	0.932365		6231	3138	0.00473612		2434	2781	0.00770334		6528	L	0.932365
								78401	78500	0.43		785	5747		6530	3403	0.969906		6239	2256	0.0105289		2440	2748	0.00412977		6530	R	0.969906
								78501	78600	0.47		786	5739		6531	3691	0.957282		6241	3172	0.00869178		2443	3168	0.00980936		6531	L	0.957282
								78601	78700	0.6		787	5722		6536	3421	0.95969		6261	2364	0.00750668		2444	2726	0.0622867		6536	R	0.95969
								78701	78800	0.51		788	5719		6537	3661	0.964857		6263	3134	0.0195137		2446	2714	0.0118492		6537	L	0.964857
								78801	78900	0.66		789	5728		6538	3425	0.969642		6321	2568	0.00670835		2448	2722	0.00674777		6538	R	0.969642
								78901	79000	0.52		790	5714		6539	3636	0.96227		6323	3360	0.0129374		2449	2710	0.0094365		6539	L	0.96227
								79001	79100	0.53		791	5714		6559	3515	0.964339		6331	2543	0.00703059		2450	2709	0.0187543		6559	R	0.964339
								79101	79200	0.51		792	5739		6560	3661	0.944769		6341	2624	0.00515547		2452	2705	0.00860461		6560	L	0.944769
								79201	79300	0.6		793	5735		6577	3575	0.9627		6343	3437	0.00685263		2454	2693	0.00909176		6577	R	0.9627
								79301	79400	0.55		794	5729		6578	3705	0.961706		6357	2662	0.00876853		2455	2692	0.00961592		6578	L	0.961706
								79401	79500	0.47		795	5713		6583	3555	0.965097		6369	3535	0.0141284		2458	3119	0.00533998		6583	R	0.965097
								79501	79600	0.51		796	5702		6584	3701	0.964799		6373	2683	0.00281461		2462	2698	0.00403061		6584	L	0.964799
								79601	79700	0.61		797	5704		6601	3573	0.965458		6377	2710	0.00673376		2467	3133	0.00683498		6601	R	0.965458
								79701	79800	0.52		798	5713		6602	3743	0.954308		6379	3589	0.0125725		2474	3106	0.00700594		6602	L	0.954308
								79801	79900	0.34		799	5723		6607	3585	0.964527		6380	2731	0.00244534		2475	2684	0.00476512		6607	R	0.964527
								79901	80000	0.5		800	5721		6608	3787	0.965873		6382	3599	0.011261		2476	2696	0.0063005		6608	L	0.965873
								80001	80100	0.66		801	5745		6648	3614	0.959789		6404	2846	0.00394418		2485	3076	0.00749977		6648	R	0.959789
								80101	80200	0.67		802	5737		6649	3885	0.961062		6406	3733	0.0496073		2486	3073	0.00572683		6649	L	0.961062
								80201	80300	0.59		803	5744		6715	3393	0.959958		6407	2856	0.00202559		2488	2684	0.0144945		6715	R	0.959958
								80301	80400	0.52		804	5728		6716	3707	0.961462		6409	3708	0.011058		2494	3077	0.00871175		6716	L	0.961462
								80401	80500	0.4		805	5731		6739	3316	0.947682		6425	2906	0.0154743		2496	2707	0.00585245		6739	R	0.947682
								80501	80600	0.56		806	5734		6740	3559	0.964994		6427	3679	0.0136681		2500	3072	0.00333058		6740	L	0.964994
								80601	80700	0.46		807	5734		6781	3131	0.95543		6443	3004	0.00578286		2501	2695	0.00407199		6781	R	0.95543
								80701	80800	0.6		808	5722		6782	3187	0.966003		6445	3713	0.00938246		2506	3040	0.00659532		6782	L	0.966003
								80801	80900	0.46		809	5719		6784	3142	0.955476		6456	3712	0.00491753		2508	3031	0.0195105		6784	R	0.955476
								80901	81000	0.5		810	5714		6785	3114	0.961848		6460	3026	0.00303908		2513	3009	0.0119341		6785	L	0.961848
								81001	81100	0.5		811	5687		6807	2982	0.955411		6464	3042	0.003182		2520	3008	0.00475246		6807	R	0.955411
								81101	81200	0.59		812	5638		6808	3041	0.967675		6466	3726	0.067196		2521	3007	0.00650448		6808	L	0.967675
								81201	81300	0.57		813	5652		6823	2925	0.939414		6535	3433	0.00577817		2522	3008	0.0127794		6823	R	0.939414
								81301	81400	0.56		814	5661		6824	2997	0.965144		6540	3632	0.00479101		2524	3019	0.00529815		6824	L	0.965144
								81401	81500	0.45		815	5648		6869	2757	0.956659		6542	3464	0.00671407		2527	2673	0.00748628		6869	R	0.956659
								81501	81600	0.5		816	5632		6870	2733	0.966359		6544	3636	0.0033381		2529	2668	0.0241534		6870	L	0.966359
								81601	81700	0.59		817	5635		6889	2695	0.962866		6579	3701	0.0130081		2538	2681	0.0046894		6889	R	0.962866
								81701	81800	0.58		818	5635		6890	2737	0.962709		6585	3684	0.012289		2541	2657	0.0134548		6890	L	0.962709
								81801	81900	0.6		819	5637		6936	2522	0.950418		6590	3587	0.00929239		2548	3027	0.0114932		6936	R	0.950418
								81901	82000	0.58		820	5648		6937	2692	0.96277		6592	3731	0.00835371		2550	3021	0.0221606		6937	L	0.96277
								82001	82100	0.5		821	5651		6953	2503	0.960762		6595	3571	0.00934287		2551	3014	0.00693853		6953	R	0.960762
								82101	82200	0.52		822	5646		6954	2693	0.962363		6597	3727	0.00481944		2553	3013	0.0211604		6954	L	0.962363
								82201	82300	0.66		823	5658		6977	2374	0.966293		6606	3580	0.00768497		2554	3007	0.00610807		6977	R	0.966293
								82301	82400	0.64		824	5664		6978	2646	0.965225		6617	3571	0.00272307		2555	2670	0.00434875		6978	L	0.965225
								82401	82500	0.62		825	5651		6986	2368	0.96508		6619	3811	0.0143261		2556	2676	0.00629262		6986	R	0.96508
								82501	82600	0.58		826	5651		6987	2644	0.964396		6622	3550	0.013463		2557	2690	0.011412		6987	L	0.964396
								82601	82700	0.62		827	5643		7006	2354	0.966049		6624	3815	0.00320224		2560	3003	0.00253872		7006	R	0.966049
								82701	82800	0.58		828	5640		7007	2606	0.970346		6647	3604	0.00486476		2561	2690	0.00560928		7007	L	0.970346
								82801	82900	0.69		829	5643		7010	2352	0.962684		6650	3906	0.00611133		2566	2712	0.00668232		7010	R	0.962684
								82901	83000	0.59		830	5675		7011	2593	0.966174		6714	3399	0.00403334		2569	2707	0.0132857		7011	L	0.966174
								83001	83100	0.53		831	5663		7012	2365	0.963957		6732	3345	0.003223		2571	2700	0.00914177		7012	R	0.963957
								83101	83200	0.5		832	5661		7013	2586	0.967753		6734	3626	0.0976506		2577	2991	0.00590913		7013	L	0.967753
								83201	83300	0.56		833	5700		7019	2389	0.959779		6735	3351	0.00535411		2583	2732	0.00499475		7019	R	0.959779
								83301	83400	0.53		834	5695		7020	2571	0.961903		6737	3591	0.00394488		2587	2721	0.0136475		7020	L	0.961903
								83401	83500	0.61		835	5701		7045	2439	0.964424		6741	3317	0.00601227		2589	2717	0.0127719		7045	R	0.964424
								83501	83600	0.61		836	5692		7046	2489	0.958551		6743	3569	0.023406		2591	2696	0.00858516		7046	L	0.958551
								83601	83700	0.44		837	5684		7062	2427	0.963279		6755	3245	0.0109673		2596	3019	0.00326562		7062	R	0.963279
								83701	83800	0.64		838	5682		7063	2447	0.960625		6757	3425	0.00138054		2602	3024	0.0115161		7063	L	0.960625
								83801	83900	0.4		839	5673		7072	2426	0.83321		6768	3203	0.00884014		2610	3048	0.0120571		7072	R	0.83321
								83901	84000	0.58		840	5654		7073	2411	0.968796		6770	3346	0.0049051		2612	3029	0.012453		7073	L	0.968796
								84001	84100	0.58		841	5643		7075	2437	0.9626		6783	3148	0.00514688		2615	2639	0.00544067		7075	R	0.9626
								84101	84200	0.62		842	5644		7076	2401	0.966832		6804	3033	0.00518033		2616	2649	0.00320536		7076	L	0.966832
								84201	84300	0.58		843	5634		7084	2471	0.961653		6806	3071	0.0138426		2617	2659	0.00376474		7084	R	0.961653
								84301	84400	0.61		844	5633		7085	2369	0.960206		6809	3036	0.00560163		2618	2660	0.0183315		7085	L	0.960206
								84401	84500	0.61		845	5597		7090	2501	0.956814		6810	2989	0.00575553		2620	2644	0.0118275		7090	R	0.956814
								84501	84600	0.61		846	5591		7091	2341	0.964219		6812	3036	0.0121355		2622	2657	0.00960196		7091	L	0.964219
								84601	84700	0.39		847	5572		7098	2498	0.958124		6839	2903	0.0069409		2623	2672	0.0204521		7098	R	0.958124
								84701	84800	0.46		848	5566		7099	2276	0.957615		6841	2918	0.00641693		2625	2682	0.00783951		7099	L	0.957615
								84801	84900	0.6		849	5550		7119	2590	0.965108		6855	2830	0.00856129		2628	2691	0.00838351		7119	R	0.965108
								84901	85000	0.59		850	5581		7120	2325	0.964895		6857	2821	0.0043135		2631	3006	0.0263547		7120	L	0.964895
								85001	85100	0.56		851	5584		7130	2667	0.963508		6858	2834	0.00658076		2632	2681	0.0196853		7130	R	0.963508
								85101	85200	0.67		852	5606		7131	2324	0.959444		6860	2810	0.00758001		2635	2995	0.0167291		7131	L	0.959444
								85201	85300	0.65		853	5626		7140	2793	0.970915		6868	2773	0.00349856		2636	2984	0.00699745		7140	R	0.970915
								85301	85400	0.49		854	5639		7141	2351	0.951481		6876	2772	0.012253		2637	2975	0.00425171		7141	L	0.951481
								85401	85500	0.6		855	5654		7151	2957	0.971577		6878	2746	0.00861994		2638	2959	0.00870189		7151	R	0.971577
								85501	85600	0.59		856	5657		7152	2366	0.957466		6891	2704	0.00834183		2640	2967	0.0171385		7152	L	0.957466
								85601	85700	0.61		857	5647		7184	3451	0.968571		6898	2714	0.00889917		2641	2944	0.00496236		7184	R	0.968571
								85701	85800	0.5		858	5649		7185	2444	0.960655		6900	2703	0.012946		2646	2752	0.00804358		7185	L	0.960655
								85801	85900	0.55		859	5677		7191	3575	0.970233		6926	2645	0.0115969		2647	2772	0.0177094		7191	R	0.970233
								85901	86000	0.56		860	5694		7192	2460	0.966516		6928	2740	0.00718293		2649	2795	0.00465573		7192	L	0.966516
								86001	86100	0.51		861	5698		7277	4962	0.969332		6950	2509	0.00975946		2651	2791	0.0129011		7277	R	0.969332
								86101	86200	0.61		862	5712		7278	2701	0.956442		6952	2707	0.00401875		2653	2795	0.00455745		7278	L	0.956442
								86201	86300	0.48		863	5719		7296	5206	0.965477		6962	2472	0.00266603		2654	2802	0.0057318		7296	R	0.965477
								86301	86400	0.59		864	5696		7297	2800	0.956829		6964	2720	0.00906692		2655	2809	0.0116941		7297	L	0.956829
								86401	86500	0.63		865	5687		7323	5499	0.969229		6972	2414	0.0104985		2660	2921	0.0111879		7323	R	0.969229
								86501	86600	0.56		866	5688		7324	2808	0.960171		6974	2657	0.00589035		2662	2918	0.00932543		7324	L	0.960171
								86601	86700	0.65		867	5722		7384	6012	0.967558		6979	2636	0.0088453		2665	2933	0.00720281		7384	R	0.967558
								86701	86800	0.55		868	5736		7385	2758	0.968924		7005	2358	0.00595303		2666	2930	0.0123524		7385	L	0.968924
								86801	86900	0.5		869	5755		7417	6027	0.964898		7009	2351	0.00513292		2670	2868	0.0108312		7417	R	0.964898
								86901	87000	0.66		870	5760		7418	2730	0.965462		7018	2378	0.00946791		2675	2879	0.00511906		7418	L	0.965462
								87001	87100	0.6		871	5767		7421	6074	0.966365		7026	2421	0.0146488		2688	2860	0.00491412		7421	R	0.966365
								87101	87200	0.68		872	5794		7422	2738	0.971725		7028	2532	0.017613		2690	2855	0.0109132		7422	L	0.971725
								87201	87300	0.65		873	5810		7426	6080	0.962344		7047	2473	0.00599407		2692	2849	0.00540372		7426	R	0.962344
								87301	87400	0.55		874	5832		7427	2715	0.971164		7064	2445	0.0123861		2693	2844	0.00484256		7427	L	0.971164
								87401	87500	0.58		875	5859		7438	6027	0.958302		7074	2435	0.0088196		2694	2836	0.00245476		7438	R	0.958302
								87501	87600	0.59		876	5882		7439	2636	0.966577		7083	2460	0.00554647		2700	2906	0.00628614		7439	L	0.966577
								87601	87700	0.66		877	5886		7544	5191	0.955233		7086	2361	0.0100135		2705	2955	0.00345916		7544	R	0.955233
								87701	87800	0.68		878	5891		7545	2605	0.965108		7089	2485	0.0045703		2706	2962	0.01676		7545	L	0.965108
								87801	87900	0.65		879	5901		7568	4947	0.960919		7100	2266	0.00793843		2712	2869	0.00650672		7568	R	0.960919
								87901	88000	0.62		880	5919		7569	2711	0.965139		7112	2564	0.00854435		2715	2981	0.00728238		7569	L	0.965139
								88001	88100	0.62		881	5947		7571	4925	0.968432		7114	2298	0.0312036		2721	2801	0.00383104		7571	R	0.968432
								88101	88200	0.56		882	5951		7572	2673	0.965642		7118	2588	0.00192697		2722	3039	0.00841888		7572	L	0.965642
								88201	88300	0.58		883	5935		7577	4872	0.966142		7121	2611	0.00508703		2723	3042	0.0121162		7577	R	0.966142
								88301	88400	0.52		884	5951		7578	2733	0.970496		7123	2323	0.0221321		2728	2828	0.00775707		7578	L	0.970496
								88401	88500	0.53		885	5966		7617	4495	0.95205		7126	2646	0.00264708		2730	2817	0.00173586		7617	R	0.95205
								88501	88600	0.48		886	5968		7618	2630	0.967768		7128	2320	0.00729006		2731	3089	0.0137443		7618	L	0.967768
								88601	88700	0.43		887	5960		7619	4524	0.964235		7129	2645	0.00412635		2736	2819	0.00802643		7619	R	0.964235
								88701	88800	0.41		888	5981		7620	2639	0.960781		7153	2372	0.00642597		2737	2815	0.00594169		7620	L	0.960781
								88801	88900	0.51		889	5962		7637	4402	0.967299		7158	3031	0.00296923		2738	2812	0.00396109		7637	R	0.967299
								88901	89000	0.44		890	5954		7638	2568	0.959472		7160	2411	0.0269788		2739	3144	0.00685522		7638	L	0.959472
								89001	89100	0.48		891	5969		7642	4413	0.967656		7161	3067	0.0345183		2742	3153	0.00590314		7642	R	0.967656
								89101	89200	0.54		892	5985		7643	2529	0.9674		7163	2400	0.00292336		2748	2843	0.0114159		7643	L	0.9674
								89201	89300	0.69		893	6000		7654	4397	0.968065		7173	3267	0.0417068		2751	3183	0.00672037		7654	R	0.968065
								89301	89400	0.65		894	6031		7655	2520	0.966675		7175	2468	0.00320056		2752	3188	0.014946		7655	L	0.966675
								89401	89500	0.51		895	6065		7667	4265	0.964569		7176	3309	0.0164474		2772	2897	0.0270626		7667	R	0.964569
								89501	89600	0.53		896	6136		7668	2496	0.963513		7178	2458	0.00836806		2773	2911	0.00919101		7668	L	0.963513
								89601	89700	0.39		897	6146		7682	4152	0.957735		7181	3391	0.00662396		2775	2914	0.0109411		7682	R	0.957735
								89701	89800	0.57		898	6146		7683	2455	0.97181		7183	2454	0.00444318		2777	3167	0.00656104		7683	L	0.97181
								89801	89900	0.47		899	6161		7703	4024	0.954199		7195	3698	0.0102489		2781	3156	0.0132024		7703	R	0.954199
								89901	90000	0.53		900	6174		7704	2356	0.965501		7197	2475	0.00468222		2783	3139	0.00716863		7704	L	0.965501
								90001	90100	0.59		901	6168		7788	3609	0.965206		7201	3777	0.00404561		2784	3153	0.021566		7788	R	0.965206
								90101	90200	0.53		902	6191		7789	2021	0.959932		7203	2491	0.00878953		2786	3160	0.00702017		7789	L	0.959932
								90201	90300	0.44		903	6169		7796	3569	0.965537		7211	3902	0.0113477		2787	3168	0.0044735		7796	R	0.965537
								90301	90400	0.53		904	6160		7797	1983	0.962471		7213	2450	0.00381691		2793	2927	0.00929096		7797	L	0.962471
								90401	90500	0.58		905	6161		7823	3579	0.960298		7243	4380	0.00739241		2795	3216	0.00467744		7823	R	0.960298
								90501	90600	0.64		906	6182		7824	1939	0.967364		7245	2565	0.00584576		2799	2947	0.00889798		7824	L	0.967364
								90601	90700	0.56		907	6193		7870	3590	0.965584		7255	4553	0.0063645		2800	3218	0.00674593		7870	R	0.965584
								90701	90800	0.5		908	6202		7871	1759	0.977099		7257	2591	0.00676371		2808	3250	0.00652594		7871	L	0.977099
								90801	90900	0.6		909	6194		7885	3610	0.962636		7276	4947	0.005078		2810	3269	0.00937974		7885	R	0.962636
								90901	91000	0.65		910	6199		7886	1720	0.975892		7282	5051	0.00855865		2811	3290	0.00653315		7886	L	0.975892
								91001	91100	0.63		911	6223		7888	3628	0.961824		7284	2752	0.0101647		2822	3055	0.00630359		7888	R	0.961824
								91101	91200	0.54		912	6241		7889	1705	0.976		7292	5171	0.00462041		2824	3470	0.00724038		7889	L	0.976
								91201	91300	0.61		913	6269		7894	3647	0.958519		7294	2797	0.0050331		2829	3152	0.00619601		7894	R	0.958519
								91301	91400	0.57		914	6266		7895	1673	0.972986		7325	2808	0.0055964		2832	3532	0.00274355		7895	L	0.972986
								91401	91500	0.51		915	6250		7898	3675	0.961284		7340	5691	0.0089106		2833	3528	0.00535585		7898	R	0.961284
								91501	91600	0.55		916	6239		7899	1660	0.971504		7342	2813	0.0132093		2836	3199	0.00458444		7899	L	0.971504
								91601	91700	0.5		917	6215		7902	3767	0.958869		7349	5737	0.0122815		2838	3555	0.00961368		7902	R	0.958869
								91701	91800	0.51		918	6187		7903	1661	0.973978		7351	2795	0.00381684		2840	3585	0.00796885		7903	L	0.973978
								91801	91900	0.56		919	6179		7921	3839	0.963708		7367	5884	0.0127922		2845	3272	0.00525077		7921	R	0.963708
								91901	92000	0.5		920	6160		7922	1603	0.973087		7369	2786	0.00935637		2855	3309	0.014405		7922	L	0.973087
								92001	92100	0.48		921	6165		7945	3974	0.964996		7371	5931	0.0151026		2857	3314	0.0125945		7945	R	0.964996
								92101	92200	0.43		922	6164		7946	1588	0.970007		7373	2783	0.00373725		2860	3666	0.0117766		7946	L	0.970007
								92201	92300	0.53		923	6161		7965	4063	0.964927		7396	6089	0.018041		2863	3691	0.0110741		7965	R	0.964927
								92301	92400	0.44		924	6146		7966	1546	0.972541		7398	2774	0.00524752		2866	3731	0.00777872		7966	L	0.972541
								92401	92500	0.54		925	6139		7977	4090	0.962493		7423	6097	0.00625522		2869	3739	0.00549396		7977	R	0.962493
								92501	92600	0.56		926	6120		7978	1552	0.91883		7425	2756	0.0738817		2874	3396	0.0100644		7978	L	0.91883
								92601	92700	0.46		927	6107		7997	4124	0.965604		7432	6106	0.00592652		2876	3395	0.00531084		7997	R	0.965604
								92701	92800	0.5		928	6108		7998	1578	0.955042		7434	2697	0.00873573		2878	3748	0.00971639		7998	L	0.955042
								92801	92900	0.61		929	6139		8074	4194	0.961758		7440	6046	0.0336244		2880	3765	0.0133067		8074	R	0.961758
								92901	93000	0.43		930	6112		8075	1651	0.974519		7442	2628	0.00789107		2884	3472	0.00743468		8075	L	0.974519
								93001	93100	0.55		931	6126		8092	4207	0.95812		7510	5558	0.0176574		2886	3475	0.0182341		8092	R	0.95812
								93101	93200	0.45		932	6127		8093	1656	0.963472		7512	2619	0.00358293		2887	3473	0.00507768		8093	L	0.963472
								93201	93300	0.47		933	6141		8172	3974	0.954881		7547	5198	0.00456889		2888	3755	0.00932969		8172	R	0.954881
								93301	93400	0.41		934	6142		8173	1913	0.955739		7549	2651	0.00670336		2896	3760	0.00227699		8173	L	0.955739
								93401	93500	0.34		935	6153		8238	3667	0.961187		7561	5121	0.00888559		2899	3498	0.00385102		8238	R	0.961187
								93501	93600	0.57		936	6167		8239	2053	0.96261		7563	2747	0.0122386		2907	3496	0.0127798		8239	L	0.96261
								93601	93700	0.55		937	6166		8262	3562	0.950221		7570	2695	0.00616922		2916	3506	0.0126582		8262	R	0.950221
								93701	93800	0.53		938	6156		8263	2108	0.944271		7573	2678	0.00342407		2917	3513	0.0092221		8263	L	0.944271
								93801	93900	0.62		939	6182		8275	3490	0.953012		7576	4875	0.00435172		2918	3762	0.00312226		8275	R	0.953012
								93901	94000	0.58		940	6178		8276	2165	0.948236		7621	2641	0.0102055		2921	3526	0.00842093		8276	L	0.948236
								94001	94100	0.59		941	6165		8319	3623	0.971059		7629	4491	0.0096764		2922	3518	0.00658621		8319	R	0.971059
								94101	94200	0.54		942	6175		8320	2739	0.94116		7631	2614	0.00690511		2929	3557	0.00422717		8320	L	0.94116
								94201	94300	0.64		943	6185		8328	3622	0.971664		7636	4415	0.00659784		2931	3817	0.008676		8328	R	0.971664
								94301	94400	0.52		944	6194		8329	2876	0.951235		7639	2562	0.00730045		2935	3562	0.00961607		8329	L	0.951235
								94401	94500	0.57		945	6204		8332	3637	0.969111		7669	2495	0.00343612		2938	3581	0.00911384		8332	R	0.969111
								94501	94600	0.54		946	6206		8333	2933	0.949488		7676	4216	0.00499376		2941	3591	0.0111775		8333	L	0.949488
								94601	94700	0.59		947	6203		8336	3665	0.970898		7678	2478	0.0115408		2945	3728	0.0131249		8336	R	0.970898
								94701	94800	0.55		948	6207		8337	2976	0.951323		7681	4161	0.006157		2948	3583	0.00337046		8337	L	0.951323
								94801	94900	0.56		949	6215		8340	3689	0.970159		7684	2458	0.00496518		2952	3704	0.0121125		8340	R	0.970159
								94901	95000	0.57		950	6223		8341	3044	0.951015		7702	4036	0.00609158		2955	3740	0.006109		8341	L	0.951015
								95001	95100	0.52		951	6207		8358	3709	0.94962		7718	3932	0.00951685		2956	3749	0.0152309		8358	R	0.94962
								95101	95200	0.53		952	6223		8359	3271	0.957604		7720	2302	0.00347619		2959	3608	0.0115355		8359	L	0.957604
								95201	95300	0.55		953	6221		8361	3708	0.969704		7725	3895	0.00626326		2961	3609	0.00237895		8361	R	0.969704
								95301	95400	0.5		954	6225		8362	3315	0.957937		7727	2239	0.0280851		2963	3611	0.0176245		8362	L	0.957937
								95401	95500	0.62		955	6251		8370	3723	0.968916		7732	3854	0.00328835		2968	3613	0.008026		8370	R	0.968916
								95501	95600	0.58		956	6269		8371	3454	0.961876		7734	2175	0.0106484		2973	3605	0.0102413		8371	L	0.961876
								95601	95700	0.53		957	6278		8373	3696	0.969567		7740	3850	0.00709022		2974	3642	0.00338548		8373	R	0.969567
								95701	95800	0.53		958	6289		8374	3485	0.962644		7742	2169	0.0142813		2979	3627	0.00739873		8374	L	0.962644
								95801	95900	0.64		959	6281		8376	3700	0.97023		7745	3840	0.00632481		2981	3633	0.0157062		8376	R	0.97023
								95901	96000	0.61		960	6284		8377	3531	0.95629		7747	2144	0.00339782		2984	3639	0.00691597		8377	L	0.95629
								96001	96100	0.52		961	6270		8379	3681	0.964001		7762	3854	0.00956054		2986	3650	0.00761538		8379	R	0.964001
								96101	96200	0.54		962	6272		8380	3581	0.961116		7764	2110	0.00797887		2988	3672	0.011343		8380	L	0.961116
								96201	96300	0.63		963	6267		8386	3665	0.969347		7766	3818	0.0108344		2999	3691	0.0245936		8386	R	0.969347
								96301	96400	0.53		964	6251		8387	3749	0.956315		7768	2100	0.0076669		3000	3693	0.00538665		8387	L	0.956315
								96401	96500	0.5		965	6240		8458	3191	0.954856		7790	2012	0.00520639		3001	3605	0.0130148		8458	R	0.954856
								96501	96600	0.57		966	6283		8459	4371	0.965163		7795	3563	0.0171131		3003	3615	0.00789894		8459	L	0.965163
								96601	96700	0.5		967	6303		8476	3101	0.955528		7798	1978	0.00391423		3009	3604	0.00749843		8476	R	0.955528
								96701	96800	0.62		968	6314		8477	4390	0.965367		7825	1930	0.00600298		3018	3810	0.00603772		8477	L	0.965367
								96801	96900	0.54		969	6338		8479	3060	0.959659		7830	3592	0.00897795		3020	3810	0.0217243		8479	R	0.959659
								96901	97000	0.61		970	6343		8480	4376	0.967706		7832	1909	0.00482873		3021	3807	0.00976709		8480	L	0.967706
								97001	97100	0.62		971	6342		8489	3025	0.935041		7850	3561	0.0150584		3030	3492	0.0156167		8489	R	0.935041
								97101	97200	0.63		972	6341		8490	4309	0.969868		7852	1824	0.00358395		3031	3509	0.0120776		8490	L	0.969868
								97201	97300	0.6		973	6328		8508	2932	0.949926		7872	1750	0.0138506		3034	3493	0.0082535		8508	R	0.949926
								97301	97400	0.64		974	6344		8509	3697	0.970825		7879	3630	0.0256238		3042	3479	0.00693719		8509	L	0.970825
								97401	97500	0.52		975	6366		8514	2911	0.952698		7881	1756	0.00797725		3048	3445	0.00653692		8514	R	0.952698
								97501	97600	0.58		976	6356		8515	3587	0.966486		7884	3601	0.00879808		3051	3451	0.00506461		8515	L	0.966486
								97601	97700	0.57		977	6348		8519	2949	0.949627		7887	3622	0.00660785		3054	3434	0.00567888		8519	R	0.949627
								97701	97800	0.57		978	6345		8520	3516	0.961487		7890	1694	0.00885323		3058	3436	0.0111517		8520	L	0.961487
								97801	97900	0.53		979	6346		8544	2821	0.955854		7893	3631	0.00894595		3060	3427	0.00651601		8544	R	0.955854
								97901	98000	0.39		980	6326		8545	3394	0.965452		7897	3660	0.00778544		3063	3443	0.00553294		8545	L	0.965452
								98001	98100	0.51		981	6314		8580	2766	0.95897		7901	3758	0.0058915		3064	3460	0.0145302		8580	R	0.95897
								98101	98200	0.54		982	6291		8581	3610	0.963262		7913	3829	0.00828057		3069	3453	0.00507534		8581	L	0.963262
								98201	98300	0.54		983	6290		8582	2789	0.9591		7915	1641	0.0068525		3074	3814	0.0101879		8582	R	0.9591
								98301	98400	0.57		984	6307		8583	3637	0.927796		7923	1597	0.00266468		3078	3390	0.0044994		8583	L	0.927796
								98401	98500	0.56		985	6317		8588	2794	0.958172		7930	3877	0.00899421		3084	3734	0.00736282		8588	R	0.958172
								98501	98600	0.54		986	6351		8589	3669	0.964687		7932	1581	0.00856182		3085	3727	0.00530062		8589	L	0.964687
								98601	98700	0.56		987	6371		8595	2775	0.96061		7936	3922	0.0181612		3086	3707	0.00797976		8595	R	0.96061
								98701	98800	0.62		988	6369		8596	3745	0.971578		7938	1582	0.00913593		3088	3680	0.0107191		8596	L	0.971578
								98801	98900	0.58		989	6375		8612	2796	0.96745		7944	3960	0.0156186		3090	3654	0.0169799		8612	R	0.96745
								98901	99000	0.55		990	6398		8613	3844	0.967922		7947	1574	0.010858		3091	3644	0.00376166		8613	L	0.967922
								99001	99100	0.44		991	6407		8616	2812	0.967215		7967	1553	0.00836112		3093	3609	0.00337049		8616	R	0.967215
								99101	99200	0.53		992	6412		8617	3827	0.968141		7996	4117	0.00615789		3097	3318	0.00663409		8617	L	0.968141
								99201	99300	0.62		993	6408		8648	2835	0.966095		7999	4138	0.00916086		3100	3565	0.00745365		8648	R	0.966095
								99301	99400	0.62		994	6378		8649	3923	0.962986		8001	1594	0.00430959		3101	3299	0.00807695		8649	L	0.962986
								99401	99500	0.57		995	6385		8667	2801	0.967283		8008	4140	0.0355287		3102	3321	0.0214663		8667	R	0.967283
								99501	99600	0.62		996	6391		8668	3786	0.967483		8010	1537	0.00261905		3104	3322	0.00847843		8668	L	0.967483
								99601	99700	0.61		997	6396		8674	2811	0.965791		8012	4162	0.00592029		3112	3548	0.00764856		8674	R	0.965791
								99701	99800	0.61		998	6380		8675	3770	0.963908		8014	1539	0.00426557		3117	3553	0.0199417		8675	L	0.963908
								99801	99900	0.43		999	6385		8681	2835	0.966393		8017	4182	0.008249		3118	3323	0.0178087		8681	R	0.966393
								99901	100000	0.59		1000	6338		8682	3755	0.963462		8019	1557	0.00486287		3120	3334	0.00899437		8682	L	0.963462
								100001	100100	0.42		1001	6340		8709	2803	0.966671		8020	4204	0.0210232		3127	3299	0.00548354		8709	R	0.966671
								100101	100200	0.58		1002	6330		8710	3648	0.96083		8022	1550	0.00461428		3130	3449	0.0113192		8710	L	0.96083
								100201	100300	0.43		1003	6323		8713	2815	0.965183		8054	4141	0.0100685		3145	3191	0.0108982		8713	R	0.965183
								100301	100400	0.52		1004	6314		8714	3640	0.959349		8056	1587	0.0149414		3153	3130	0.00321354		8714	L	0.959349
								100401	100500	0.54		1005	6314		8742	2817	0.962325		8091	4203	0.00470361		3157	3247	0.0073763		8742	R	0.962325
								100501	100600	0.59		1006	6313		8743	3546	0.951953		8094	4231	0.0190405		3159	3231	0.0167174		8743	L	0.951953
								100601	100700	0.54		1007	6322		8745	2830	0.963972		8096	1666	0.00433673		3160	3109	0.00742237		8745	R	0.963972
								100701	100800	0.55		1008	6348		8746	3528	0.958868		8101	4239	0.00520753		3163	3221	0.0044805		8746	L	0.958868
								100801	100900	0.59		1009	6331		8754	2823	0.964201		8103	1686	0.0061097		3165	3196	0.00382508		8754	R	0.964201
								100901	101000	0.53		1010	6350		8755	3469	0.961153		8111	4219	0.00869684		3168	3063	0.00688727		8755	L	0.961153
								101001	101100	0.59		1011	6363		8760	2824	0.961651		8113	1712	0.00865101		3172	3152	0.00441412		8760	R	0.961651
								101101	101200	0.61		1012	6370		8761	3485	0.961582		8120	4233	0.00580543		3175	3152	0.0059618		8761	L	0.961582
								101201	101300	0.54		1013	6356		8773	2803	0.962185		8122	1747	0.00708043		3177	3029	0.00742815		8773	R	0.962185
								101301	101400	0.56		1014	6373		8774	3444	0.963263		8155	4137	0.00372138		3182	3082	0.00768636		8774	L	0.963263
								101401	101500	0.5		1015	6368		8784	2818	0.96758		8157	1872	0.00424632		3183	3027	0.0129567		8784	R	0.96758
								101501	101600	0.51		1016	6382		8785	3427	0.964505		8162	4114	0.00504249		3187	3078	0.00486498		8785	L	0.964505
								101601	101700	0.6		1017	6386		8789	2829	0.966889		8164	1908	0.0079908		3188	3013	0.00747237		8789	R	0.966889
								101701	101800	0.5		1018	6379		8790	3426	0.966209		8171	3983	0.00465364		3192	3014	0.0302618		8790	L	0.966209
								101801	101900	0.52		1019	6357		8798	2829	0.964718		8174	1916	0.00827333		3197	3080	0.014091		8798	R	0.964718
								101901	102000	0.59		1020	6383		8799	3401	0.96129		8207	3765	0.00514874		3205	3045	0.0059306		8799	L	0.96129
								102001	102100	0.46		1021	6366		8807	2794	0.965499		8209	1995	0.0326447		3206	3040	0.0161676		8807	R	0.965499
								102101	102200	0.52		1022	6357		8808	3447	0.959641		8212	3737	0.00467609		3208	3043	0.012063		8808	L	0.959641
								102201	102300	0.57		1023	6342		8827	2877	0.963307		8214	2006	0.0162397		3210	3056	0.0118254		8827	R	0.963307
								102301	102400	0.5		1024	6340		8828	3452	0.964373		8237	3666	0.00664844		3212	3079	0.00695128		8828	L	0.964373
								102401	102500	0.49		1025	6310		8831	2910	0.96775		8248	3640	0.00848711		3213	3078	0.0172488		8831	R	0.96775
								102501	102600	0.5		1026	6342		8832	3431	0.96856		8250	2095	0.00833704		3223	3092	0.00658073		8832	L	0.96856
								102601	102700	0.55		1027	6354		8838	2931	0.960113		8274	3511	0.0159609		3224	3080	0.00684103		8838	R	0.960113
								102701	102800	0.48		1028	6376		8839	3401	0.946495		8290	3515	0.00768824		3231	3091	0.0109844		8839	L	0.946495
								102801	102900	0.47		1029	6360		8861	2995	0.969596		8292	2395	0.00626839		3242	2998	0.0175788		8861	R	0.969596
								102901	103000	0.56		1030	6367		8862	3405	0.968256		8305	3593	0.00662513		3247	2998	0.0091162		8862	L	0.968256
								103001	103100	0.68		1031	6369		8868	2976	0.968483		8307	2558	0.00712953		3252	3049	0.0301449		8868	R	0.968483
								103101	103200	0.48		1032	6360		8869	3337	0.960157		8309	3613	0.00699942		3253	3061	0.0121917		8869	L	0.960157
								103201	103300	0.59		1033	6369		8872	2976	0.956166		8311	2619	0.00642549		3254	3059	0.0128005		8872	R	0.956166
								103301	103400	0.5		1034	6367		8873	3345	0.959361		8315	3597	0.00603042		3257	2916	0.0209171		8873	L	0.959361
								103401	103500	0.56		1035	6358		8876	2997	0.966644		8317	2696	0.013405		3261	2890	0.0152411		8876	R	0.966644
								103501	103600	0.64		1036	6356		8877	3367	0.964382		8327	3618	0.00788126		3262	2872	0.00977378		8877	L	0.964382
								103601	103700	0.57		1037	6354		8901	2980	0.956728		8347	3736	0.0216333		3263	2871	0.00650327		8901	R	0.956728
								103701	103800	0.69		1038	6362		8902	3455	0.962212		8349	3163	0.00760321		3264	2840	0.00330533		8902	L	0.962212
								103801	103900	0.56		1039	6358		8903	2989	0.955822		8360	3715	0.0056939		3272	2994	0.00817477		8903	R	0.955822
								103901	104000	0.49		1040	6350		8904	3462	0.956914		8372	3710	0.00407757		3276	2964	0.00348845		8904	L	0.956914
								104001	104100	0.55		1041	6353		8921	2892	0.953109		8375	3695	0.0050557		3279	2968	0.0031445		8921	R	0.953109
								104101	104200	0.6		1042	6355		8922	3553	0.964307		8399	3611	0.0052652		3283	2799	0.00457075		8922	L	0.964307
								104201	104300	0.49		1043	6353		8959	2804	0.959151		8401	3893	0.0308828		3284	2962	0.00544274		8959	R	0.959151
								104301	104400	0.63		1044	6313		8960	3718	0.957909		8410	3614	0.0055972		3288	2833	0.00642926		8960	L	0.957909
								104401	104500	0.6		1045	6291		8969	2767	0.962519		8412	4049	0.00638689		3289	2833	0.00458826		8969	R	0.962519
								104501	104600	0.63		1046	6263		8970	3758	0.960503		8452	3321	0.00178021		3295	2851	0.00852764		8970	L	0.960503
								104601	104700	0.65		1047	6250		8977	2751	0.95984		8454	4388	0.0630369		3297	2838	0.010875		8977	R	0.95984
								104701	104800	0.48		1048	6251		8978	3759	0.959966		8457	3203	0.00336027		3298	2965	0.0072842		8978	L	0.959966
								104801	104900	0.64		1049	6271		8991	2738	0.958088		8473	3150	0.0043819		3299	2971	0.0210223		8991	R	0.958088
								104901	105000	0.58		1050	6241		8992	3741	0.957422		8475	4411	0.0107686		3301	2980	0.0051642		8992	L	0.957422
								105001	105100	0.64		1051	6251		9010	2726	0.95545		8478	4393	0.00723053		3303	2977	0.00855673		9010	R	0.95545
								105101	105200	0.6		1052	6233		9011	3789	0.960746		8481	3068	0.00672754		3307	2888	0.00450572		9011	L	0.960746
								105201	105300	0.54		1053	6234		9028	2698	0.956965		8483	4346	0.0351393		3311	2894	0.0203305		9028	R	0.956965
								105301	105400	0.51		1054	6234		9029	3718	0.968518		8507	2935	0.00538226		3312	2993	0.0138424		9029	L	0.968518
								105401	105500	0.6		1055	6201		9034	2730	0.957109		8543	2819	0.00410755		3316	2895	0.00988741		9034	R	0.957109
								105501	105600	0.54		1056	6169		9035	3759	0.960783		8546	3357	0.00612331		3322	2885	0.0227527		9035	L	0.960783
								105601	105700	0.41		1057	6160		9048	2743	0.954511		8550	2834	0.00966205		3323	2888	0.0160629		9048	R	0.954511
								105701	105800	0.55		1058	6151		9049	3804	0.970073		8552	3363	0.00935001		3324	2992	0.0051752		9049	L	0.970073
								105801	105900	0.54		1059	6168		9095	2730	0.957943		8579	2775	0.0189566		3327	2893	0.00373294		9095	R	0.957943
								105901	106000	0.47		1060	6161		9096	3561	0.955975		8590	3671	0.00779422		3331	2986	0.0274334		9096	L	0.955975
								106001	106100	0.52		1061	6138		9107	2821	0.957114		8591	2781	0.00482161		3341	2857	0.003966		9107	R	0.957114
								106101	106200	0.53		1062	6133		9108	3531	0.954709		8593	3726	0.00468647		3348	2852	0.0628904		9108	L	0.954709
								106201	106300	0.43		1063	6121		9121	2890	0.952771		8599	2806	0.0049657		3352	2838	0.0170506		9121	R	0.952771
								106301	106400	0.41		1064	6123		9122	3609	0.961097		8601	3789	0.00755659		3353	2853	0.00590029		9122	L	0.961097
								106401	106500	0.45		1065	6112		9130	2955	0.950339		8605	2803	0.0259775		3354	2853	0.00634414		9130	R	0.950339
								106501	106600	0.56		1066	6107		9131	3677	0.962658		8607	3840	0.00398632		3357	2952	0.00658878		9131	L	0.962658
								106601	106700	0.46		1067	6103		9137	2983	0.956795		8636	2840	0.00845239		3366	2895	0.00812449		9137	R	0.956795
								106701	106800	0.43		1068	6110		9138	3595	0.966006		8638	3924	0.0078361		3367	2893	0.00511266		9138	L	0.966006
								106801	106900	0.51		1069	6108		9153	2977	0.962552		8647	2828	0.00749865		3376	2941	0.0140262		9153	R	0.962552
								106901	107000	0.54		1070	6105		9154	3696	0.963792		8663	2831	0.00855382		3383	2943	0.00573756		9154	L	0.963792
								107001	107100	0.53		1071	6102		9174	3065	0.965745		8665	3842	0.00417222		3388	2925	0.00749007		9174	R	0.965745
								107101	107200	0.57		1072	6108		9175	3853	0.962197		8669	3779	0.00953724		3391	2958	0.00807232		9175	L	0.962197
								107201	107300	0.6		1073	6091		9182	3051	0.970284		8673	2804	0.0057331		3393	2960	0.00597793		9182	R	0.970284
								107301	107400	0.56		1074	6093		9183	3825	0.965833		8680	2823	0.00443403		3394	2911	0.0107484		9183	L	0.965833
								107401	107500	0.54		1075	6107		9194	3134	0.961433		8684	2861	0.00848204		3397	2942	0.0111328		9194	R	0.961433
								107501	107600	0.39		1076	6103		9195	3821	0.890692		8686	3753	0.0203455		3403	2956	0.0495563		9195	L	0.890692
								107601	107700	0.44		1077	6095		9216	3231	0.96647		8687	2865	0.00305532		3404	2956	0.00434807		9216	R	0.96647
								107701	107800	0.6		1078	6081		9217	3794	0.96925		8689	3768	0.00822526		3410	2961	0.00432107		9217	L	0.96925
								107801	107900	0.56		1079	6063		9251	3505	0.971169		8708	2800	0.00605258		3412	2978	0.00589545		9251	R	0.971169
								107901	108000	0.58		1080	6082		9252	3908	0.965667		8711	3644	0.00328062		3414	2987	0.00717428		9252	L	0.965667
								108001	108100	0.45		1081	6089		9253	3528	0.973357		8712	2808	0.00491629		3422	2923	0.0160124		9253	R	0.973357
								108101	108200	0.55		1082	6081		9254	3902	0.964344		8715	3644	0.00692717		3424	2918	0.0106802		9254	L	0.964344
								108201	108300	0.61		1083	6078		9260	3560	0.9701		8722	2829	0.0118578		3426	2911	0.0144414		9260	R	0.9701
								108301	108400	0.49		1084	6077		9261	3840	0.9628		8724	3670	0.0080366		3427	2904	0.00542725		9261	L	0.9628
								108401	108500	0.55		1085	6072		9270	3612	0.967806		8744	2837	0.0291257		3429	2993	0.00696148		9270	R	0.967806
								108501	108600	0.58		1086	6057		9271	3820	0.965093		8749	2846	0.00373931		3432	2912	0.00646619		9271	L	0.965093
								108601	108700	0.58		1087	6070		9281	3598	0.972018		8751	3551	0.0167501		3433	2909	0.0048671		9281	R	0.972018
								108701	108800	0.46		1088	6084		9282	3762	0.961254		8756	3491	0.0043896		3435	3018	0.00358738		9282	L	0.961254
								108801	108900	0.42		1089	6074		9371	3950	0.964627		8769	2870	0.0187663		3451	3092	0.00737329		9371	R	0.964627
								108901	109000	0.47		1090	6082		9372	3742	0.962703		8771	3470	0.00912597		3455	2950	0.00628587		9372	L	0.962703
								109001	109100	0.56		1091	6121		9378	3909	0.971166		8775	2822	0.0171913		3461	2928	0.00895865		9378	R	0.971166
								109101	109200	0.62		1092	6121		9379	3696	0.956567		8777	3460	0.00736084		3464	2923	0.00516429		9379	L	0.956567
								109201	109300	0.52		1093	6141		9383	3794	0.969503		8806	2859	0.00641266		3465	3053	0.0122661		9383	R	0.969503
								109301	109400	0.52		1094	6180		9384	3635	0.961618		8822	2886	0.010597		3470	2922	0.00964463		9384	L	0.961618
								109401	109500	0.53		1095	6198		9441	3577	0.956892		8824	3451	0.0171945		3471	3056	0.0076331		9441	R	0.956892
								109501	109600	0.44		1096	6213		9442	3392	0.965532		8833	3430	0.00520785		3474	2919	0.00574642		9442	L	0.965532
								109601	109700	0.52		1097	6214		9461	3611	0.958139		8835	2927	0.00635983		3476	2910	0.0193137		9461	R	0.958139
								109701	109800	0.53		1098	6203		9462	3271	0.970817		8837	3432	0.0162492		3477	3052	0.0109316		9462	L	0.970817
								109801	109900	0.51		1099	6187		9467	3642	0.95884		8863	3394	0.00695607		3482	2897	0.0112128		9467	R	0.95884
								109901	110000	0.49		1100	6172		9468	3161	0.963856		8870	3332	0.00529572		3486	3026	0.0087746		9468	L	0.963856
								110001	110100	0.41		1101	6158		9471	3654	0.963715		8875	3003	0.011214		3489	2830	0.00549308		9471	R	0.963715
								110101	110200	0.45		1102	6152		9472	3124	0.959603		8889	3020	0.0172616		3491	2993	0.00317069		9472	L	0.959603
								110201	110300	0.6		1103	6150		9475	3663	0.956499		8891	3465	0.00484594		3494	2799	0.00626125		9475	R	0.956499
								110301	110400	0.65		1104	6154		9476	3103	0.965309		8900	2984	0.00573001		3496	2986	0.00495025		9476	L	0.965309
								110401	110500	0.55		1105	6155		9496	3678	0.966758		8938	2860	0.012901		3499	3002	0.00516676		9496	R	0.966758
								110501	110600	0.55		1106	6161		9497	2990	0.966712		8940	3597	0.00424632		3503	2733	0.0084951		9497	L	0.966712
								110601	110700	0.42		1107	6159		9549	3778	0.966671		8958	2802	0.00536909		3505	2701	0.0175066		9549	R	0.966671
								110701	110800	0.66		1108	6162		9550	2634	0.964444		8976	2764	0.00421014		3506	2682	0.00503363		9550	L	0.964444
								110801	110900	0.59		1109	6160		9552	3796	0.969702		8983	2754	0.0147737		3507	2964	0.00261468		9552	R	0.969702
								110901	111000	0.57		1110	6169		9553	2611	0.962719		8985	3804	0.00692885		3509	2977	0.00616055		9553	L	0.962719
								111001	111100	0.57		1111	6203		9574	3944	0.965527		8998	2772	0.0054165		3514	2678	0.0118841		9574	R	0.965527
								111101	111200	0.49		1112	6225		9575	2589	0.964098		9000	3800	0.0218227		3523	2684	0.00747067		9575	L	0.964098
								111201	111300	0.63		1113	6237		9581	3922	0.962286		9009	2750	0.00540301		3524	2671	0.0123124		9581	R	0.962286
								111301	111315	0.6		1114	6246		9582	2584	0.974567		9021	2731	0.0131537		3525	2657	0.00794136		9582	L	0.974567
												1115	6239		9597	3894	0.960299		9023	3764	0.0104255		3527	2662	0.0190226		9597	R	0.960299
												1116	6217		9598	2607	0.96943		9027	2693	0.0076885		3528	3001	0.0104567		9598	L	0.96943
												1117	6199		9620	3778	0.957664		9031	2727	0.0199116		3530	3031	0.00652839		9620	R	0.957664
												1118	6185		9621	2533	0.967406		9033	3755	0.0051513		3535	2737	0.00379064		9621	L	0.967406
												1119	6153		9715	3708	0.956108		9047	2736	0.00507262		3537	3042	0.00998159		9715	R	0.956108
												1120	6140		9716	2177	0.96159		9069	2769	0.00736557		3539	3051	0.013597		9716	L	0.96159
												1121	6147		9724	3732	0.957305		9071	3772	0.004125		3545	3061	0.0113087		9724	R	0.957305
												1122	6168		9725	2134	0.965066		9098	2752	0.0028032		3547	3076	0.0073405		9725	L	0.965066
												1123	6169		9727	3747	0.956921		9100	3617	0.0109215		3555	3076	0.0112081		9727	R	0.956921
												1124	6175		9728	2097	0.968622		9113	2874	0.00617818		3560	2790	0.0100104		9728	L	0.968622
												1125	6156		9779	3769	0.955474		9115	3644	0.00514403		3562	3097	0.0101508		9779	R	0.955474
												1126	6121		9780	2095	0.965926		9120	2871	0.0219178		3564	3112	0.0202265		9780	L	0.965926
												1127	6125		9786	3746	0.956398		9133	2977	0.00847928		3566	3111	0.00521954		9786	R	0.956398
												1128	6133		9787	2111	0.964083		9135	3700	0.00644757		3575	2856	0.00591195		9787	L	0.964083
												1129	6137		9791	3744	0.957774		9147	3003	0.0140431		3579	2849	0.0128656		9791	R	0.957774
												1130	6134		9792	2105	0.958488		9149	3723	0.00543145		3580	2839	0.00656707		9792	L	0.958488
												1131	6138		9829	3643	0.96115		9152	2971	0.00493045		3581	3071	0.0146241		9829	R	0.96115
												1132	6178		9830	2207	0.963785		9156	3001	0.0055384		3584	2852	0.0245652		9830	L	0.963785
												1133	6166		9850	3636	0.960782		9158	3753	0.00451145		3585	2848	0.0135589		9850	R	0.960782
												1134	6152		9851	2317	0.961407		9176	3845	0.00578403		3589	2856	0.0526668		9851	L	0.961407
												1135	6130		9857	3626	0.960979		9189	3125	0.00445485		3594	3053	0.00773998		9857	R	0.960979
												1136	6113		9858	2333	0.967796		9191	3843	0.0149067		3595	3048	0.0208027		9858	L	0.967796
												1137	6101		9860	3629	0.957882		9199	3171	0.00874081		3597	3053	0.0111992		9860	R	0.957882
												1138	6093		9861	2349	0.960603		9201	3830	0.0192878		3599	3054	0.0141924		9861	L	0.960603
												1139	6102		9881	3623	0.962643		9209	3192	0.00608423		3602	2840	0.00788048		9881	R	0.962643
												1140	6095		9882	2339	0.957848		9211	3846	0.00745777		3604	3083	0.0069226		9882	L	0.957848
												1141	6099		9890	3603	0.958382		9266	3613	0.00385384		3607	2885	0.0240453		9890	R	0.958382
												1142	6089		9891	2343	0.96317		9268	3870	0.00783814		3608	2871	0.00611579		9891	L	0.96317
												1143	6113		9892	3628	0.964327		9272	3805	0.00373562		3611	2848	0.00966614		9892	R	0.964327
												1144	6139		9893	2345	0.961237		9283	3753	0.00556352		3613	2827	0.022139		9893	L	0.961237
												1145	6143		9904	3657	0.957597		9287	3677	0.010867		3618	2813	0.00350417		9904	R	0.957597
												1146	6146		9905	2433	0.963023		9289	3744	0.00882834		3621	3098	0.0243096		9905	L	0.963023
												1147	6181		9908	3632	0.964319		9296	3752	0.00966926		3624	2834	0.0100515		9908	R	0.964319
												1148	6212		9909	2465	0.964872		9298	3738	0.00277342		3628	3082	0.00378628		9909	L	0.964872
												1149	6202		9917	3614	0.955028		9363	3975	0.0134594		3632	3085	0.0114285		9917	R	0.955028
												1150	6207		9918	2460	0.959506		9365	3840	0.00680334		3635	2805	0.0210411		9918	L	0.959506
												1151	6199		9926	3609	0.95245		9380	3685	0.00532789		3636	2801	0.00940541		9926	R	0.95245
												1152	6187		9927	2491	0.954532		9385	3624	0.00521525		3646	3081	0.0104554		9927	L	0.954532
												1153	6195		9929	3565	0.955173		9387	3786	0.00470507		3650	2802	0.00498322		9929	R	0.955173
												1154	6195		9930	2505	0.955149		9389	3644	0.0176438		3653	2796	0.0145016		9930	L	0.955149
												1155	6218		9968	3697	0.96307		9413	3638	0.00246084		3654	2796	0.00282461		9968	R	0.96307
												1156	6231		9969	2684	0.955139		9415	3597	0.0282882		3656	2782	0.0149452		9969	L	0.955139
												1157	6232		9976	3713	0.965848		9426	3584	0.0082361		3657	2773	0.00502822		9976	R	0.965848
												1158	6186		9977	2699	0.952096		9428	3544	0.0113809		3658	3058	0.00581503		9977	L	0.952096
												1159	6167		9980	3693	0.930774		9434	3592	0.0102852		3659	3056	0.00527995		9980	R	0.930774
												1160	6128		9981	2699	0.957275		9436	3493	0.0145104		3660	3057	0.00799581		9981	L	0.957275
												1161	6110		9983	3702	0.966904		9440	3573	0.00803824		3663	3058	0.0040862		9983	R	0.966904
												1162	6099		9984	2688	0.961185		9446	3607	0.00346053		3666	2743	0.00971922		9984	L	0.961185
												1163	6115		10025	3853	0.972044		9448	3381	0.0099417		3668	2736	0.010129		10025	R	0.972044
												1164	6120		10026	2788	0.962428		9460	3602	0.00744542		3671	2712	0.00711782		10026	L	0.962428
												1165	6114		10038	3917	0.970621		9463	3258	0.00607692		3677	2657	0.0104758		10038	R	0.970621
												1166	6105		10039	2824	0.962762		9481	3698	0.0200444		3681	2964	0.0134221		10039	L	0.962762
												1167	6093		10103	4160	0.970061		9483	3033	0.00810868		3683	2964	0.0112649		10103	R	0.970061
												1168	6095		10104	2797	0.972116		9488	3712	0.0293224		3685	2974	0.0152421		10104	L	0.972116
												1169	6098		10112	4187	0.963725		9490	3021	0.00688027		3687	2969	0.0122672		10112	R	0.963725
												1170	6079		10113	2767	0.968259		9495	3686	0.00633421		3690	2954	0.00705591		10113	L	0.968259
												1171	6067		10117	4224	0.908428		9515	3650	0.0210887		3695	2590	0.00754182		10117	R	0.908428
												1172	6078		10118	2774	0.966135		9517	2888	0.00494995		3696	2574	0.00849118		10118	L	0.966135
												1173	6082		10139	4183	0.965443		9521	3678	0.0143364		3697	2560	0.00350522		10139	R	0.965443
												1174	6086		10140	2832	0.974724		9523	2836	0.00696509		3698	2887	0.00519537		10140	L	0.974724
												1175	6107		10157	4176	0.960147		9535	3747	0.00474776		3699	2905	0.00602344		10157	R	0.960147
												1176	6074		10158	2864	0.961863		9537	2747	0.00862422		3700	2906	0.0100362		10158	L	0.961863
												1177	6077		10162	4205	0.96391		9551	2622	0.00366347		3703	2510	0.0120897		10162	R	0.96391
												1178	6118		10163	2889	0.967113		9569	3919	0.00799379		3704	2870	0.00474982		10163	L	0.967113
												1179	6181		10209	4122	0.961458		9571	2606	0.0056078		3714	2834	0.0402797		10209	R	0.961458
												1180	6200		10210	2940	0.956183		9583	2582	0.00246688		3717	2438	0.0194925		10210	L	0.956183
												1181	6212		10213	4089	0.96414		9591	3940	0.0217643		3718	2839	0.00658111		10213	R	0.96414
												1182	6263		10214	2952	0.957671		9593	2619	0.00492425		3719	2848	0.00682249		10214	L	0.957671
												1183	6281		10234	4027	0.963582		9596	3907	0.00572421		3722	2420	0.0149633		10234	R	0.963582
												1184	6278		10235	2999	0.963025		9599	2608	0.00950684		3723	2836	0.0541333		10235	L	0.963025
												1185	6294		10244	3945	0.970804		9609	3933	0.00584621		3729	2860	0.00581278		10244	R	0.970804
												1186	6292		10245	2996	0.952247		9611	2587	0.00777254		3733	2497	0.0125418		10245	L	0.952247
												1187	6351		10249	3913	0.96472		9626	3949	0.00446162		3734	2465	0.0097098		10249	R	0.96472
												1188	6366		10250	2967	0.96015		9628	2543	0.0137311		3738	2862	0.00657537		10250	L	0.96015
												1189	6394		10262	3892	0.965909		9635	3949	0.00798606		3743	2636	0.0124361		10262	R	0.965909
												1190	6448		10263	2983	0.957686		9637	2505	0.0082026		3745	2610	0.00742221		10263	L	0.957686
												1191	6451		10280	3832	0.96504		9696	3809	0.00495902		3746	2860	0.038456		10280	R	0.96504
												1192	6440		10281	2981	0.959024		9698	2334	0.00888336		3748	2867	0.0113904		10281	L	0.959024
												1193	6447		10285	3815	0.96191		9701	3797	0.00801879		3750	2878	0.00781966		10285	R	0.96191
												1194	6469		10286	3003	0.960702		9703	2310	0.00541758		3755	2859	0.00564667		10286	L	0.960702
												1195	6480		10289	3759	0.961235		9709	3772	0.00799072		3761	2870	0.00684142		10289	R	0.961235
												1196	6468		10290	3001	0.964264		9711	2269	0.0119166		3765	2732	0.00642354		10290	L	0.964264
												1197	6469		10304	3621	0.962268		9717	2183	0.00535685		3766	2850	0.0034593		10304	R	0.962268
												1198	6475		10305	2990	0.957581		9726	2115	0.00405853		3769	2881	0.00736894		10305	L	0.957581
												1199	6472		10331	3435	0.958391		9762	3832	0.00700039		3774	2840	0.00681319		10331	R	0.958391
												1200	6502		10332	2869	0.964573		9764	2111	0.00873728		3776	2838	0.00755229		10332	L	0.964573
												1201	6495		10351	3332	0.9617		9810	3715	0.0143418		3781	2735	0.00916894		10351	R	0.9617
												1202	6527		10352	2813	0.965547		9812	2164	0.0105809		3782	2737	0.00591986		10352	L	0.965547
												1203	6538		10396	3188	0.9643		9819	3667	0.0137705		3783	2852	0.0067783		10396	R	0.9643
												1204	6577		10397	2700	0.967975		9821	2177	0.00694188		3787	2871	0.00539986		10397	L	0.967975
												1205	6620		10403	3166	0.962732		9823	3656	0.00591219		3788	2876	0.0133053		10403	R	0.962732
												1206	6659		10404	2667	0.966775		9825	2187	0.0194588		3792	2717	0.00533078		10404	L	0.966775
												1207	6681		10413	3102	0.964653		9828	3645	0.00928277		3793	2850	0.00554372		10413	R	0.964653
												1208	6685		10414	2614	0.969809		9836	3626	0.00422813		3800	2712	0.00417172		10414	L	0.969809
												1209	6697		10426	3043	0.968243		9838	2252	0.0109006		3804	2731	0.0115156		10426	R	0.968243
												1210	6711		10427	2552	0.96795		9840	3649	0.00918247		3805	2736	0.00432367		10427	L	0.96795
												1211	6713		10437	2967	0.964083		9842	2276	0.00720408		3806	2731	0.00527402		10437	R	0.964083
												1212	6732		10438	2466	0.968112		9856	3615	0.00658469		3809	2736	0.00388699		10438	L	0.968112
												1213	6724		10440	2974	0.964099		9867	3663	0.008581		3810	2793	0.010452		10440	R	0.964099
												1214	6717		10441	2447	0.973972		9869	2379	0.00535875		3826	2753	0.0230166		10441	L	0.973972
												1215	6723		10447	3025	0.963325		9877	3644	0.0106011		3830	2753	0.00419516		10447	R	0.963325
												1216	6745		10448	2454	0.968197		9879	2362	0.00538878		3833	2730	0.00984576		10448	L	0.968197
												1217	6734		10451	3038	0.95927		9884	3637	0.0180463		3836	2772	0.0119661		10451	R	0.95927
												1218	6721		10452	2431	0.966261		9886	2363	0.0058483		3839	2747	0.00813486		10452	L	0.966261
												1219	6703		10458	3049	0.957776		9894	2362	0.00511649		3842	2722	0.00918207		10458	R	0.957776
												1220	6721		10459	2382	0.964803		9900	3681	0.0238211		3844	2704	0.0220336		10459	L	0.964803
												1221	6767		10468	2998	0.956383		9902	2436	0.00116263		3845	2692	0.00912972		10468	R	0.956383
												1222	6780		10469	2331	0.967345		9925	3589	0.0139432		3848	2667	0.00668743		10469	L	0.967345
												1223	6777		10471	2995	0.956634		9931	2505	0.0135016		3853	2698	0.0106419		10471	R	0.956634
												1224	6786		10472	2343	0.954446		9936	3577	0.0072103		3862	2629	0.00575001		10472	L	0.954446
												1225	6807		10503	2883	0.960823		9938	2555	0.00232713		3868	2594	0.00721538		10503	R	0.960823
												1226	6824		10504	2276	0.956346		9967	3664	0.0169128		3872	2590	0.00825019		10504	L	0.956346
												1227	6827		10511	2889	0.957186		9978	2701	0.00838803		3877	2621	0.0111138		10511	R	0.957186
												1228	6836		10512	2277	0.955885		9982	3692	0.00539185		3878	2596	0.00707509		10512	L	0.955885
												1229	6850		10521	2860	0.958516		9994	3805	0.00408013		3879	2556	0.00582245		10521	R	0.958516
												1230	6850		10522	2226	0.959171		9996	2747	0.00831736		3880	2447	0.0058431		10522	L	0.959171
												1231	6840		10523	2853	0.961135		10011	3832	0.00401682		3881	2447	0.0225391		10523	R	0.961135
												1232	6823		10524	2200	0.939019		10013	2758	0.0180673		3887	2497	0.00557263		10524	L	0.939019
												1233	6854		10544	2972	0.955553		10020	3836	0.00806315		3890	2452	0.00440553		10544	R	0.955553
												1234	6890		10545	2137	0.956585		10022	2787	0.00656282		3896	2413	0.00710254		10545	L	0.956585
												1235	6888		10558	2995	0.957969		10029	3898	0.0103574		3902	2410	0.0123926		10558	R	0.957969
												1236	6891		10559	2013	0.9617		10031	2821	0.00673581		3906	2217	0.0117244		10559	L	0.9617
												1237	6881		10567	3048	0.958986		10033	3910	0.00642777		3907	2226	0.0226263		10567	R	0.958986
												1238	6885		10568	2037	0.964066		10035	2847	0.0124282		3912	2083	0.0157636		10568	L	0.964066
												1239	6872		10577	3045	0.922876		10077	4031	0.00385648		3923	2302	0.0262906		10577	R	0.922876
												1240	6859		10578	2021	0.965395		10079	2782	0.093914		3924	2305	0.00557493		10578	L	0.965395
												1241	6830		10592	3013	0.951234		10082	4034	0.00802385		3926	2118	0.00472976		10592	R	0.951234
												1242	6806		10593	1957	0.963356		10084	2757	0.00893913		3930	2305	0.00973787		10593	L	0.963356
												1243	6795		10595	2991	0.957443		10119	4222	0.0152734		3931	2118	0.0241884		10595	R	0.957443
												1244	6755		10596	1930	0.963682		10121	2782	0.00710872		3935	2322	0.00847952		10596	L	0.963682
												1245	6709		10630	2942	0.957234		10161	4206	0.00575397		3941	2164	0.00984187		10630	R	0.957234
												1246	6699		10631	2059	0.956883		10164	2900	0.0047245		3943	2183	0.00763205		10631	L	0.956883
												1247	6705		10633	2940	0.961411		10186	4130	0.00434935		3944	2188	0.00611802		10633	R	0.961411
												1248	6708		10634	2079	0.963091		10188	2925	0.0145442		3948	2227	0.0101667		10634	L	0.963091
												1249	6705		10653	2937	0.956099		10201	4147	0.0137356		3951	2283	0.007473		10653	R	0.956099
												1250	6705		10654	2185	0.957271		10203	2964	0.0128087		3956	2260	0.0220214		10654	L	0.957271
												1251	6718		10693	2959	0.955658		10222	4118	0.0116998		3957	2234	0.00836869		10693	R	0.955658
												1252	6738		10694	2246	0.956875		10224	3002	0.00316622		3959	2262	0.00992346		10694	L	0.956875
												1253	6753		10715	2906	0.960027		10230	4086	0.00827249		3965	2315	0.0155152		10715	R	0.960027
												1254	6765		10716	2291	0.960057		10232	2994	0.00525942		3966	2319	0.0054282		10716	L	0.960057
												1255	6753		10719	2924	0.958882		10251	3932	0.013757		3971	2286	0.00594831		10719	R	0.958882
												1256	6740		10720	2289	0.963859		10253	2985	0.00666397		3980	2294	0.00385284		10720	L	0.963859
												1257	6732		10721	2934	0.962697		10274	3879	0.0151206		3983	2325	0.0157716		10721	R	0.962697
												1258	6737		10722	2286	0.959545		10276	3007	0.00475058		3984	2326	0.00671089		10722	L	0.959545
												1259	6745		10723	2954	0.945417		10320	3498	0.0152683		3987	2340	0.00683838		10723	R	0.945417
												1260	6734		10724	2290	0.964289		10322	2931	0.00577242		3990	2465	0.00629007		10724	L	0.964289
												1261	6731		10736	2950	0.960038		10330	3445	0.0213625		3991	2474	0.0129992		10736	R	0.960038
												1262	6712		10737	2262	0.961432		10334	3444	0.00375578		3992	2494	0.0192587		10737	L	0.961432
												1263	6723		10758	3005	0.957435		10336	2869	0.00463023		3995	2367	0.0166306		10758	R	0.957435
												1264	6718		10759	2160	0.967993		10339	3446	0.00475526		3996	2363	0.00931262		10759	L	0.967993
												1265	6717		10763	3031	0.955327		10341	2849	0.00424651		3997	2359	0.00570276		10763	R	0.955327
												1266	6730		10764	2119	0.97003		10350	3349	0.00385802		3998	2362	0.00747198		10764	L	0.97003
												1267	6720		10766	3044	0.954255		10372	3287	0.00344302		4001	2381	0.00688504		10766	R	0.954255
												1268	6715		10767	2098	0.966855		10374	2814	0.0161132		4007	2405	0.00882183		10767	L	0.966855
												1269	6751		10769	3075	0.958346		10383	3252	0.0169802		4008	2639	0.00501771		10769	R	0.958346
												1270	6759		10770	2083	0.963746		10385	2758	0.00714753		4009	2649	0.008203		10770	L	0.963746
												1271	6750		10772	3075	0.927378		10391	3210	0.012443		4010	2647	0.0175887		10772	R	0.927378
												1272	6736		10773	2053	0.966623		10393	2719	0.00613838		4013	2371	0.00918575		10773	L	0.966623
												1273	6758		10774	3097	0.95892		10395	3183	0.00760058		4015	2684	0.00531729		10774	R	0.95892
												1274	6763		10775	2024	0.963984		10402	3156	0.00369438		4016	2698	0.0119711		10775	L	0.963984
												1275	6748		10805	3131	0.956276		10410	3129	0.00355193		4025	2350	0.00405415		10805	R	0.956276
												1276	6754		10806	1800	0.960304		10412	2639	0.014178		4031	2370	0.00876116		10806	L	0.960304
												1277	6753		10808	3130	0.95038		10415	3114	0.017706		4032	2359	0.00552585		10808	R	0.95038
												1278	6766		10809	1777	0.960664		10417	2587	0.00411685		4034	2851	0.0058744		10809	L	0.960664
												1279	6775		10827	3190	0.962378		10428	2550	0.00689188		4039	2874	0.0110833		10827	R	0.962378
												1280	6772		10828	1774	0.962762		10431	3020	0.00683309		4041	2881	0.0101848		10828	L	0.962762
												1281	6781		10832	3193	0.963248		10433	2514	0.0223076		4042	2885	0.0126494		10832	R	0.963248
												1282	6780		10833	1790	0.966065		10434	3014	0.028458		4045	2896	0.00524649		10833	L	0.966065
												1283	6772		10857	3262	0.959383		10436	2487	0.00535509		4046	2912	0.0144568		10857	R	0.959383
												1284	6790		10858	1779	0.959921		10439	2972	0.0156094		4049	2900	0.00401949		10858	L	0.959921
												1285	6806		10883	3249	0.964446		10446	3025	0.00578856		4054	2288	0.00843155		10883	R	0.964446
												1286	6832		10884	1701	0.962944		10449	2447	0.0564414		4055	2949	0.0158074		10884	L	0.962944
												1287	6871		10894	3261	0.966256		10460	2390	0.0107999		4058	2276	0.0220786		10894	R	0.966256
												1288	6896		10895	1728	0.955333		10464	3036	0.00970788		4062	2267	0.00347236		10895	L	0.955333
												1289	6900		10899	3244	0.967837		10466	2360	0.00787709		4063	2258	0.00577172		10899	R	0.967837
												1290	6897		10900	1733	0.962079		10470	2349	0.0179488		4066	3037	0.00880233		10900	L	0.962079
												1291	6925		10903	3243	0.955619		10473	2356	0.00564101		4070	2246	0.00312527		10903	R	0.955619
												1292	6935		10904	1738	0.964948		10479	3004	0.0042597		4073	2217	0.00243614		10904	L	0.964948
												1293	6923		10905	3265	0.967316		10481	2372	0.122488		4076	2216	0.00621471		10905	R	0.967316
												1294	6944		10906	1759	0.963767		10491	2985	0.00557864		4077	2219	0.0051028		10906	L	0.963767
												1295	6945		10915	3252	0.964469		10493	2362	0.00775773		4078	2216	0.00579445		10915	R	0.964469
												1296	6969		10916	1769	0.958046		10500	2948	0.00340951		4079	2206	0.00510735		10916	L	0.958046
												1297	6965		10943	3228	0.957099		10502	2311	0.0137026		4089	2242	0.00675168		10943	R	0.957099
												1298	6971		10944	1856	0.954334		10505	2278	0.00526322		4091	2263	0.0131983		10944	L	0.954334
												1299	6988		10951	3250	0.957459		10510	2893	0.00629333		4094	2267	0.00352446		10951	R	0.957459
												1300	6992		10952	1898	0.950732		10520	2874	0.012177		4097	2262	0.0032724		10952	L	0.950732
												1301	7010		10969	3282	0.958859		10543	2964	0.00498736		4099	3140	0.00283539		10969	R	0.958859
												1302	7033		10970	1963	0.953097		10548	2986	0.00625495		4102	3160	0.00281728		10970	L	0.953097
												1303	7028		10976	3269	0.953663		10550	2093	0.0118122		4104	3161	0.00307233		10976	R	0.953663
												1304	7060		10977	1989	0.949255		10551	3003	0.0111445		4105	3167	0.00490769		10977	L	0.949255
												1305	7049		10978	3275	0.962337		10553	2091	0.00670523		4106	3174	0.0114711		10978	R	0.962337
												1306	7069		10979	1972	0.947892		10555	3004	0.0147868		4112	2273	0.00669643		10979	L	0.947892
												1307	7077		11007	3340	0.936001		10557	2055	0.00635927		4114	2270	0.0185353		11007	R	0.936001
												1308	7092		11008	2064	0.954724		10564	3031	0.00832507		4115	2261	0.00409076		11008	L	0.954724
												1309	7101		11010	3342	0.963906		10566	2048	0.00257563		4117	2252	0.00400445		11010	R	0.963906
												1310	7125		11011	2087	0.947642		10569	3050	0.0122815		4122	2293	0.00421753		11011	L	0.947642
												1311	7121		11031	3461	0.961141		10571	2043	0.0835841		4123	2293	0.00261041		11031	R	0.961141
												1312	7114		11032	2160	0.949374		10580	3075	0.0144825		4124	2280	0.00555522		11032	L	0.949374
												1313	7117		11033	3471	0.959165		10582	2025	0.00337541		4125	2283	0.00726982		11033	R	0.959165
												1314	7126		11034	2158	0.943969		10594	1962	0.00797142		4127	2268	0.00697513		11034	L	0.943969
												1315	7131		11050	3492	0.956049		10597	2008	0.00415413		4130	3343	0.00276741		11050	R	0.956049
												1316	7118		11051	2219	0.957747		10600	3022	0.0107185		4139	2286	0.013149		11051	L	0.957747
												1317	7110		11058	3489	0.831342		10602	2033	0.0056027		4141	2286	0.00463791		11058	R	0.831342
												1318	7096		11059	2266	0.954223		10611	3027	0.00671069		4143	2283	0.00914868		11059	L	0.954223
												1319	7092		11083	3470	0.962429		10613	2043	0.0151541		4145	3403	0.0116672		11083	R	0.962429
												1320	7093		11084	2349	0.956231		10623	2999	0.00701699		4147	3418	0.0103221		11084	L	0.956231
												1321	7085		11099	3404	0.965117		10625	2050	0.0092789		4148	3429	0.0123473		11099	R	0.965117
												1322	7065		11100	2357	0.957304		10632	2059	0.00628882		4157	2256	0.00700965		11100	L	0.957304
												1323	7062		11114	3351	0.959205		10652	2950	0.00458912		4158	2259	0.00305257		11114	R	0.959205
												1324	7066		11115	2441	0.96265		10655	2184	0.00559556		4159	2259	0.00264667		11115	L	0.96265
												1325	7036		11122	3335	0.95661		10668	2932	0.0054376		4163	2260	0.0150531		11122	R	0.95661
												1326	7005		11123	2467	0.955011		10670	2198	0.0180826		4164	2261	0.00708847		11123	L	0.955011
												1327	6989		11136	3218	0.958951		10681	2922	0.048908		4166	2248	0.0220885		11136	R	0.958951
												1328	6930		11137	2480	0.952582		10683	2242	0.00287219		4167	2248	0.00391208		11137	L	0.952582
												1329	6901		11144	3199	0.965406		10685	2973	0.0164308		4168	3492	0.00391602		11144	R	0.965406
												1330	6869		11145	2500	0.970208		10687	2254	0.00973928		4169	3509	0.0192421		11145	L	0.970208
												1331	6864		11147	3179	0.962244		10706	2960	0.00789154		4172	3515	0.00705331		11147	R	0.962244
												1332	6838		11148	2496	0.966366		10708	2292	0.00796891		4176	2300	0.011218		11148	L	0.966366
												1333	6837		11149	3171	0.959508		10718	2911	0.0120326		4177	2309	0.00699736		11149	R	0.959508
												1334	6834		11150	2505	0.966814		10725	2955	0.00460515		4184	3592	0.00888361		11150	L	0.966814
												1335	6830		11160	3200	0.952088		10727	2281	0.021079		4186	3603	0.0108661		11160	R	0.952088
												1336	6874		11161	2513	0.965393		10730	2952	0.0135888		4187	3603	0.0119738		11161	L	0.965393
												1337	6833		11172	3154	0.957769		10732	2280	0.00557378		4190	2336	0.00788455		11172	R	0.957769
												1338	6806		11173	2525	0.959147		10743	2991	0.0142801		4193	2321	0.00665269		11173	L	0.959147
												1339	6781		11176	3141	0.917226		10745	2249	0.00528909		4196	2319	0.00547849		11176	R	0.917226
												1340	6735		11177	2514	0.964638		10762	3015	0.00923948		4198	3628	0.00723974		11177	L	0.964638
												1341	6713		11184	3162	0.968868		10765	3034	0.0120019		4202	3633	0.00780423		11184	R	0.968868
												1342	6748		11185	2532	0.96154		10768	3063	0.0229134		4207	2336	0.00870853		11185	L	0.96154
												1343	6758		11195	3185	0.965899		10794	3148	0.0151843		4212	2334	0.00380094		11195	R	0.965899
												1344	6757		11196	2551	0.970114		10796	1886	0.0147978		4220	2318	0.00938851		11196	L	0.970114
												1345	6771		11206	3195	0.960375		10816	3165	0.010073		4223	2310	0.00410072		11206	R	0.960375
												1346	6765		11207	2556	0.966951		10818	1787	0.0161922		4226	2298	0.0201262		11207	L	0.966951
												1347	6772		11211	3182	0.965364		10846	3222	0.0127296		4227	3679	0.00611055		11211	R	0.965364
												1348	6774		11212	2544	0.964984		10848	1818	0.00753153		4231	2311	0.00974337		11212	L	0.964984
												1349	6758		11220	3208	0.971374		10867	3299	0.00429125		4232	3643	0.0217841		11220	R	0.971374
												1350	6748		11221	2575	0.961184		10869	1771	0.0250346		4238	2281	0.010862		11221	L	0.961184
												1351	6747		11233	3242	0.972841		10872	3269	0.0119072		4243	2269	0.0134876		11233	R	0.972841
												1352	6736		11234	2588	0.971367		10874	1751	0.00736138		4244	2260	0.00806881		11234	L	0.971367
												1353	6725		11246	3202	0.971503		10875	3274	0.00995536		4245	2264	0.00547922		11246	R	0.971503
												1354	6695		11247	2596	0.967614		10877	1722	0.00940855		4247	2251	0.00975271		11247	L	0.967614
												1355	6658		11249	3238	0.966436		10882	3242	0.00849107		4253	3690	0.0052157		11249	R	0.966436
												1356	6629		11250	2586	0.968118		10896	3261	0.00972944		4261	3672	0.0076781		11250	L	0.968118
												1357	6622		11254	3255	0.967036		10898	1734	0.0186914		4265	2266	0.00653678		11254	R	0.967036
												1358	6627		11255	2605	0.96653		10901	1737	0.00852049		4268	3675	0.00892338		11255	L	0.96653
												1359	6639		11259	3241	0.974866		10902	3229	0.00974404		4271	2277	0.0126877		11259	R	0.974866
												1360	6630		11260	2603	0.968368		10911	3268	0.00627337		4272	2277	0.00500868		11260	L	0.968368
												1361	6631		11266	3296	0.970904		10913	1764	0.00971441		4273	3611	0.00767297		11266	R	0.970904
												1362	6619		11267	2589	0.965748		10914	3254	0.0192289		4274	3613	0.00538687		11267	L	0.965748
												1363	6614		11272	3309	0.964694		10917	1759	0.00804825		4277	3587	0.00675878		11272	R	0.964694
												1364	6612		11273	2552	0.96384		10922	3230	0.022887		4282	2285	0.00750158		11273	L	0.96384
												1365	6630		11288	3328	0.972864		10924	1800	0.00392608		4283	2277	0.00787098		11288	R	0.972864
												1366	6617		11289	2583	0.965301		10930	3241	0.0199578		4285	2266	0.0095375		11289	L	0.965301
												1367	6624		11291	3339	0.963509		10932	1815	0.00416931		4292	3541	0.00545818		11291	R	0.963509
												1368	6595		11292	2599	0.967357		10942	3229	0.00539312		4297	2252	0.00311892		11292	L	0.967357
												1369	6605		11293	3405	0.968641		10968	3285	0.0064731		4298	2242	0.00523304		11293	R	0.968641
												1370	6578		11294	2594	0.96318		10971	1958	0.00634024		4300	3474	0.0029908		11294	L	0.96318
												1371	6513		11350	3393	0.96469		10980	1973	0.0146833		4306	2251	0.0103926		11350	R	0.96469
												1372	6499		11351	2643	0.896683		11001	3370	0.0235528		4307	3460	0.0105214		11351	L	0.896683
												1373	6506		11369	3425	0.962433		11003	2048	0.00645532		4309	3470	0.00903092		11369	R	0.962433
												1374	6516		11370	2688	0.959403		11006	3348	0.00721306		4310	3462	0.0131628		11370	L	0.959403
												1375	6492		11373	3407	0.96547		11009	3343	0.00433891		4314	2300	0.00295039		11373	R	0.96547
												1376	6467		11374	2673	0.957159		11012	2073	0.00944079		4319	2285	0.00502472		11374	L	0.957159
												1377	6461		11398	3459	0.970046		11030	3461	0.0141895		4327	2226	0.00796895		11398	R	0.970046
												1378	6468		11399	2765	0.960812		11046	3512	0.0141631		4331	2241	0.00783637		11399	L	0.960812
												1379	6480		11402	3449	0.967382		11048	2228	0.0074223		4336	2250	0.00599086		11402	R	0.967382
												1380	6481		11403	2760	0.966724		11072	3511	0.0118904		4337	3375	0.0271174		11403	L	0.966724
												1381	6478		11410	3457	0.968178		11074	2341	0.0141351		4339	3380	0.00819683		11410	R	0.968178
												1382	6485		11411	2760	0.964541		11087	3478	0.0327068		4344	2275	0.010006		11411	L	0.964541
												1383	6442		11425	3381	0.968043		11089	2360	0.00743828		4345	2282	0.00449602		11425	R	0.968043
												1384	6445		11426	2753	0.958724		11105	3400	0.00549286		4348	3388	0.00700605		11426	L	0.958724
												1385	6492		11440	3330	0.969915		11107	2402	0.0131589		4349	3411	0.0226409		11440	R	0.969915
												1386	6498		11441	2708	0.962572		11132	3270	0.00534962		4351	3434	0.00683156		11441	L	0.962572
												1387	6511		11446	3232	0.972079		11134	2497	0.0242838		4355	2295	0.00325139		11446	R	0.972079
												1388	6495		11447	2662	0.960456		11138	2481	0.0107926		4356	3395	0.0113576		11447	L	0.960456
												1389	6501		11450	3213	0.968273		11146	2497	0.0291278		4363	3362	0.00901162		11450	R	0.968273
												1390	6527		11451	2677	0.960088		11152	3192	0.0186926		4367	2327	0.00798909		11451	L	0.960088
												1391	6546		11452	3245	0.973559		11154	2540	0.00812094		4369	2331	0.00452281		11452	R	0.973559
												1392	6562		11453	2681	0.937432		11174	2526	0.00697001		4370	3331	0.0471534		11453	L	0.937432
												1393	6583		11466	3212	0.970377		11186	2526	0.0137731		4373	2345	0.0261373		11466	R	0.970377
												1394	6593		11467	2640	0.958986		11192	3194	0.011896		4374	3318	0.0065921		11467	L	0.958986
												1395	6603		11482	3145	0.964782		11194	2543	0.00642158		4380	3301	0.00428361		11482	R	0.964782
												1396	6595		11483	2615	0.960332		11205	3206	0.0076743		4383	2354	0.00677042		11483	L	0.960332
												1397	6582		11484	3159	0.969504		11223	3233	0.00654707		4388	2367	0.00363033		11484	R	0.969504
												1398	6591		11485	2611	0.962576		11225	2597	0.0122776		4389	2364	0.00800925		11485	L	0.962576
												1399	6618		11514	3041	0.968995		11232	3256	0.0122905		4390	3234	0.00378307		11514	R	0.968995
												1400	6645		11515	2655	0.966053		11245	3215	0.00841739		4391	3239	0.0143351		11515	L	0.966053
												1401	6649		11517	3030	0.968885		11248	3228	0.00290059		4393	3229	0.00510303		11517	R	0.968885
												1402	6621		11518	2664	0.959756		11263	3294	0.00463892		4394	3225	0.0216965		11518	L	0.959756
												1403	6606		11521	3079	0.971901		11265	2586	0.0315756		4396	3221	0.00612857		11521	R	0.971901
												1404	6602		11522	2650	0.966685		11285	3350	0.00653605		4397	3217	0.00854267		11522	L	0.966685
												1405	6605		11527	3034	0.970378		11287	2586	0.0148862		4399	3207	0.00654823		11527	R	0.970378
												1406	6626		11528	2646	0.961046		11290	2587	0.0076379		4403	3188	0.00484186		11528	L	0.961046
												1407	6632		11547	3016	0.965979		11339	3434	0.00645942		4405	3198	0.00496206		11547	R	0.965979
												1408	6622		11548	2655	0.969498		11341	2742	0.016879		4406	3186	0.00588101		11548	L	0.969498
												1409	6637		11557	3016	0.964122		11357	3421	0.00610045		4410	3132	0.00533352		11557	R	0.964122
												1410	6644		11558	2707	0.96016		11359	2717	0.0198912		4413	2308	0.00889737		11558	L	0.96016
												1411	6664		11559	3002	0.973439		11371	2678	0.00533579		4428	2225	0.00664643		11559	R	0.973439
												1412	6683		11560	2687	0.963588		11372	3401	0.00653465		4430	2202	0.0132743		11560	L	0.963588
												1413	6662		11561	3022	0.969247		11375	2692	0.00588161		4431	3135	0.00631945		11561	R	0.969247
												1414	6672		11562	2664	0.962265		11382	3464	0.00948409		4432	3131	0.0110584		11562	L	0.962265
												1415	6699		11581	3190	0.964734		11384	2768	0.0117997		4433	3132	0.0146164		11581	R	0.964734
												1416	6669		11582	2833	0.96547		11442	2689	0.0041001		4436	3134	0.0110691		11582	L	0.96547
												1417	6665		11600	3121	0.966259		11443	3281	0.00737591		4442	3148	0.0102852		11600	R	0.966259
												1418	6670		11601	2803	0.95631		11445	2679	0.0254804		4444	3185	0.0109381		11601	L	0.95631
												1419	6640		11605	3105	0.966527		11449	3221	0.0158645		4448	2159	0.0142612		11605	R	0.966527
												1420	6633		11606	2791	0.962413		11468	2633	0.0114207		4449	2137	0.00526481		11606	L	0.962413
												1421	6615		11608	3125	0.965392		11471	3214	0.0109644		4455	2097	0.0100495		11608	R	0.965392
												1422	6605		11609	2787	0.934095		11473	2643	0.00546198		4459	2054	0.00587348		11609	L	0.934095
												1423	6603		11625	3190	0.960497		11486	2608	0.0141688		4461	2042	0.0151328		11625	R	0.960497
												1424	6552		11626	2877	0.959983		11494	3155	0.0106723		4462	3203	0.0048283		11626	L	0.959983
												1425	6576		11628	3181	0.962996		11496	2646	0.00850332		4465	3219	0.00740498		11628	R	0.962996
												1426	6611		11629	2894	0.942342		11511	3079	0.00773335		4469	2019	0.00773023		11629	L	0.942342
												1427	6632		11640	3229	0.963891		11513	2674	0.0252546		4470	3239	0.00539995		11640	R	0.963891
												1428	6643		11641	2974	0.962809		11516	2661	0.00541511		4471	3238	0.015668		11641	L	0.962809
												1429	6644		11652	3236	0.965101		11529	2647	0.0087423		4475	2018	0.00690481		11652	R	0.965101
												1430	6653		11653	3031	0.96343		11546	2997	0.00832213		4479	1991	0.00322771		11653	L	0.96343
												1431	6642		11656	3234	0.957374		11563	2671	0.00450521		4480	3186	0.00804516		11656	R	0.957374
												1432	6622		11657	3020	0.962101		11583	2833	0.00402214		4484	1973	0.00922582		11657	L	0.962101
												1433	6624		11667	3252	0.962282		11599	3141	0.00489677		4485	1963	0.00936227		11667	R	0.962282
												1434	6649		11668	3058	0.958577		11604	3093	0.014865		4487	1951	0.0142633		11668	L	0.958577
												1435	6670		11679	3234	0.971158		11607	2796	0.00527536		4499	1885	0.00909417		11679	R	0.971158
												1436	6685		11680	3081	0.959824		11624	3176	0.00432349		4500	1880	0.0085013		11680	L	0.959824
												1437	6697		11689	3292	0.963841		11627	2893	0.00537139		4501	3206	0.00945635		11689	R	0.963841
												1438	6682		11690	3075	0.958111		11642	3234	0.039339		4502	3216	0.0185982		11690	L	0.958111
												1439	6657		11770	3086	0.972641		11644	3018	0.00371889		4505	1870	0.00514614		11770	R	0.972641
												1440	6649		11771	3259	0.955316		11649	3251	0.00534629		4510	3251	0.00501472		11771	L	0.955316
												1441	6633		11773	3084	0.966809		11651	3050	0.0158717		4514	1856	0.00311987		11773	R	0.966809
												1442	6638		11774	3259	0.949782		11669	3065	0.00572541		4517	1828	0.00793471		11774	L	0.949782
												1443	6633		11788	3061	0.961785		11683	3255	0.00784341		4518	3287	0.00334141		11788	R	0.961785
												1444	6638		11789	3399	0.961884		11685	3073	0.00378615		4523	1793	0.0135219		11789	L	0.961884
												1445	6627		11796	3033	0.962608		11729	3143	0.00743094		4529	1785	0.00862684		11796	R	0.962608
												1446	6612		11797	3418	0.962447		11731	3127	0.00497017		4531	1783	0.00609486		11797	L	0.962447
												1447	6594		11800	3031	0.96408		11734	3133	0.00899293		4535	1788	0.00774491		11800	R	0.96408
												1448	6584		11801	3428	0.961759		11736	3110	0.0040179		4537	3390	0.00285315		11801	L	0.961759
												1449	6601		11806	3034	0.964526		11772	3256	0.00512516		4538	3401	0.00433951		11806	R	0.964526
												1450	6594		11807	3511	0.962675		11775	3087	0.0166508		4540	3409	0.00494568		11807	L	0.962675
												1451	6609		11826	2944	0.959943		11777	3303	0.0168983		4541	3416	0.00283241		11826	R	0.959943
												1452	6600		11827	3552	0.969055		11783	3033	0.00457205		4553	3518	0.00530327		11827	L	0.969055
												1453	6610		11835	2876	0.96046		11785	3349	0.0228947		4556	1703	0.00838028		11835	R	0.96046
												1454	6592		11836	3595	0.963809		11798	3411	0.00366566		4559	1709	0.00160071		11836	L	0.963809
												1455	6593		11851	2840	0.955957		11819	2995	0.0119346		4561	1703	0.0216379		11851	R	0.955957
												1456	6604		11852	3592	0.965135		11821	3570	0.0138483		4562	1696	0.0052122		11852	L	0.965135
												1457	6607		11866	2788	0.958169		11841	2895	0.0154397		4565	1679	0.0183795		11866	R	0.958169
												1458	6629		11867	3621	0.964309		11843	3616	0.004274		4568	3517	0.0305401		11867	L	0.964309
												1459	6641		11873	2848	0.965936		11850	2855	0.00440239		4570	3534	0.00841247		11873	R	0.965936
												1460	6660		11874	3628	0.964564		11865	2854	0.0101116		4571	3527	0.00812827		11874	L	0.964564
												1461	6674		11878	2851	0.96364		11875	2882	0.026699		4577	1638	0.00996546		11878	R	0.96364
												1462	6680		11879	3610	0.967113		11877	3642	0.00636308		4587	1590	0.00354777		11879	L	0.967113
												1463	6681		11902	2878	0.96211		11892	2868	0.00567532		4589	3608	0.00688684		11902	R	0.96211
												1464	6700		11903	3539	0.964512		11894	3585	0.00863151		4596	1616	0.0126075		11903	L	0.964512
												1465	6723		11909	2865	0.959719		11923	2875	0.0081731		4597	1617	0.0155304		11909	R	0.959719
												1466	6751		11910	3507	0.969452		11925	3418	0.00359468		4598	3635	0.0106986		11910	L	0.969452
												1467	6775		11911	2905	0.960294		11940	2774	0.00732214		4603	3655	0.0115774		11911	R	0.960294
												1468	6791		11912	3471	0.961078		11945	2810	0.00429647		4607	1639	0.00559068		11912	L	0.961078
												1469	6824		11941	2780	0.960886		11947	3298	0.0173398		4608	3659	0.00612528		11941	R	0.960886
												1470	6853		11942	3277	0.969722		11954	2762	0.00533743		4613	1656	0.00299445		11942	L	0.969722
												1471	6856		11955	2757	0.961255		11959	2747	0.0123111		4615	3715	0.00966996		11955	R	0.961255
												1472	6854		11956	3196	0.962746		11964	2788	0.00794668		4620	1688	0.00382045		11956	L	0.962746
												1473	6887		11960	2750	0.960321		11967	3188	0.00271924		4625	1729	0.0029167		11960	R	0.960321
												1474	6898		11961	3164	0.966992		11969	2829	0.0065973		4628	1735	0.00312798		11961	L	0.966992
												1475	6904		11965	2789	0.961117		11971	3204	0.00948288		4630	1745	0.0043904		11965	R	0.961117
												1476	6929		11966	3201	0.967093		11990	3150	0.00432607		4631	1740	0.00766517		11966	L	0.967093
												1477	6956		11974	2851	0.966589		12001	3108	0.00371017		4632	1744	0.00227887		11974	R	0.966589
												1478	6963		11975	3192	0.963711		12003	2855	0.0114434		4633	1739	0.00315407		11975	L	0.963711
												1479	6963		11985	2852	0.952407		12005	3097	0.00618495		4637	1752	0.00727138		11985	R	0.952407
												1480	6978		11986	3161	0.960872		12080	2995	0.0144383		4638	1751	0.00969655		11986	L	0.960872
												1481	6963		11988	2826	0.9635		12082	3048	0.00706248		4639	1750	0.00425682		11988	R	0.9635
												1482	6970		11989	3159	0.963031		12143	3398	0.0129479		4640	3775	0.0071761		11989	L	0.963031
												1483	6967		11999	2821	0.957733		12145	3053	0.00382734		4648	1797	0.00891938		11999	R	0.957733
												1484	7002		12000	3120	0.953688		12164	3555	0.00519		4649	1790	0.00683656		12000	L	0.953688
												1485	7034		12061	2918	0.968263		12167	3613	0.0035516		4652	1788	0.00348408		12061	R	0.968263
												1486	7002		12062	3037	0.960724		12169	2981	0.00405499		4660	1790	0.00755786		12062	L	0.960724
												1487	6990		12078	3010	0.965237		12181	3727	0.00560513		4661	3640	0.0106433		12078	R	0.965237
												1488	6993		12079	3067	0.956217		12183	2942	0.00940396		4665	1846	0.00240734		12079	L	0.956217
												1489	6991		12094	3075	0.964427		12194	3836	0.00778489		4670	1852	0.00630822		12094	R	0.964427
												1490	6995		12095	3120	0.970334		12196	2885	0.0210497		4676	1874	0.0218824		12095	L	0.970334
												1491	7049		12099	3125	0.957084		12201	3850	0.00530947		4677	1881	0.00979364		12099	R	0.957084
												1492	7044		12100	3115	0.966561		12205	3859	0.00843441		4679	1890	0.00455053		12100	L	0.966561
												1493	7038		12124	3158	0.96096		12207	2866	0.00825263		4682	1910	0.00845537		12124	R	0.96096
												1494	7063		12125	3120	0.962129		12219	3897	0.00895055		4687	3548	0.00275194		12125	L	0.962129
												1495	7067		12165	3560	0.968223		12223	3927	0.00574697		4688	3556	0.0186904		12165	R	0.968223
												1496	7077		12166	2967	0.968181		12225	2831	0.00520845		4690	3549	0.00678027		12166	L	0.968181
												1497	7087		12171	3617	0.964587		12242	3918	0.00920564		4694	2004	0.00720896		12171	R	0.964587
												1498	7082		12172	2955	0.969091		12245	2752	0.00648601		4703	3469	0.0170088		12172	L	0.969091
												1499	7088		12176	3631	0.963546		12248	2759	0.00584034		4706	2129	0.0203543		12176	R	0.963546
												1500	7076		12177	2934	0.976747		12251	3935	0.0107008		4707	3478	0.00855857		12177	L	0.976747
												1501	7095		12178	3672	0.968297		12253	2808	0.00575298		4708	3480	0.0131475		12178	R	0.968297
												1502	7082		12179	2920	0.971795		12258	3865	0.0065442		4712	3481	0.00556683		12179	L	0.971795
												1503	7083		12187	3754	0.970079		12260	2817	0.0107288		4715	3466	0.00324384		12187	R	0.970079
												1504	7098		12188	2915	0.974834		12287	3796	0.0140121		4718	2224	0.00685474		12188	L	0.974834
												1505	7110		12192	3808	0.899634		12289	2834	0.00581455		4721	2228	0.00785209		12192	R	0.899634
												1506	7133		12193	2891	0.973801		12331	2795	0.0064215		4724	2235	0.00685118		12193	L	0.973801
												1507	7160		12202	3851	0.96507		12337	3339	0.00646284		4725	3391	0.00423956		12202	R	0.96507
												1508	7179		12203	2865	0.97277		12339	2801	0.00708274		4736	2283	0.0125501		12203	L	0.97277
												1509	7174		12208	3868	0.965812		12342	3264	0.0074862		4744	2273	0.00840293		12208	R	0.965812
												1510	7194		12209	2867	0.972979		12376	3057	0.0161081		4745	3366	0.0094677		12209	L	0.972979
												1511	7202		12220	3905	0.965892		12378	2722	0.0052625		4748	3380	0.00677397		12220	R	0.965892
												1512	7181		12221	2852	0.971345		12383	3059	0.00999012		4751	2313	0.0270992		12221	L	0.971345
												1513	7199		12226	3919	0.969399		12385	2767	0.00146223		4755	2325	0.00662184		12226	R	0.969399
												1514	7212		12227	2823	0.968638		12387	3057	0.00603975		4760	3324	0.00607649		12227	L	0.968638
												1515	7202		12235	3914	0.963913		12389	2747	0.00588166		4766	2356	0.00557204		12235	R	0.963913
												1516	7203		12236	2772	0.955679		12400	2922	0.00421727		4768	3298	0.00551368		12236	L	0.955679
												1517	7211		12243	3920	0.964764		12416	2864	0.00441106		4771	2361	0.00818737		12243	R	0.964764
												1518	7243		12244	2759	0.968476		12418	2569	0.0193247		4772	2359	0.00261475		12244	L	0.968476
												1519	7267		12246	3886	0.964565		12444	2441	0.00435825		4775	3248	0.00551773		12246	R	0.964565
												1520	7284		12247	2751	0.965867		12451	2449	0.00831424		4782	2385	0.00837711		12247	L	0.965867
												1521	7293		12255	3925	0.958456		12476	2966	0.00420199		4784	2418	0.0105374		12255	R	0.958456
												1522	7296		12256	2774	0.963963		12478	2393	0.00973118		4786	2440	0.00585298		12256	L	0.963963
												1523	7314		12285	3711	0.953374		12485	2934	0.00732243		4787	2450	0.00564761		12285	R	0.953374
												1524	7325		12286	2846	0.966654		12519	2208	0.0182176		4788	2440	0.00446871		12286	L	0.966654
												1525	7321		12329	3365	0.952603		12520	3146	0.0051708		4794	2466	0.00929676		12329	R	0.952603
												1526	7324		12330	2790	0.971722		12522	2201	0.0153378		4795	3239	0.00608722		12330	L	0.971722
												1527	7321		12343	3212	0.947971		12525	3177	0.00719535		4796	3239	0.020695		12343	R	0.947971
												1528	7324		12344	2790	0.965652		12530	3220	0.0060316		4798	3247	0.00845773		12344	L	0.965652
												1529	7298		12401	2903	0.962608		12532	2146	0.00143242		4802	2519	0.00621812		12401	R	0.962608
												1530	7296		12402	2650	0.969994		12536	2124	0.00479187		4812	2551	0.00650123		12402	L	0.969994
												1531	7289		12403	2906	0.962237		12543	3323	0.00846838		4814	3159	0.00860329		12403	R	0.962237
												1532	7306		12404	2639	0.884474		12545	2110	0.00297552		4820	3108	0.010157		12404	L	0.884474
												1533	7315		12406	2893	0.95855		12552	3392	0.00562036		4822	3087	0.00650667		12406	R	0.95855
												1534	7305		12407	2615	0.970173		12554	2106	0.00467473		4823	3087	0.00662998		12407	L	0.970173
												1535	7296		12424	2824	0.954706		12558	3385	0.00467345		4825	3078	0.00474885		12424	R	0.954706
												1536	7303		12425	2494	0.970597		12563	2046	0.0122401		4826	3071	0.00189429		12425	L	0.970597
												1537	7299		12442	2851	0.969447		12572	3519	0.0342009		4828	3056	0.00458695		12442	R	0.969447
												1538	7324		12443	2440	0.962117		12574	2051	0.0045169		4829	3063	0.0136572		12443	L	0.962117
												1539	7321		12449	2856	0.970153		12581	3553	0.00776083		4831	3059	0.00441931		12449	R	0.970153
												1540	7309		12450	2448	0.96958		12583	2008	0.00768613		4834	2645	0.00555582		12450	L	0.96958
												1541	7289		12457	2897	0.967099		12585	3529	0.00420482		4838	2643	0.00639464		12457	R	0.967099
												1542	7292		12458	2425	0.965783		12597	3768	0.00617311		4840	2633	0.0184629		12458	L	0.965783
												1543	7263		12460	2904	0.968725		12599	2000	0.0137255		4841	3045	0.0209178		12460	R	0.968725
												1544	7269		12461	2428	0.942445		12602	3855	0.00667823		4850	2634	0.00606906		12461	L	0.942445
												1545	7275		12486	2942	0.962778		12604	2000	0.0209818		4854	3012	0.0210548		12486	R	0.962778
												1546	7288		12487	2305	0.972892		12611	1975	0.00480282		4856	3014	0.0101602		12487	L	0.972892
												1547	7327		12488	2958	0.968557		12623	4142	0.00421326		4865	2670	0.00450109		12488	R	0.968557
												1548	7318		12489	2298	0.963267		12625	1991	0.0167832		4868	2665	0.00246783		12489	L	0.963267
												1549	7321		12493	2981	0.939268		12668	2090	0.0065772		4874	3011	0.00255766		12493	R	0.939268
												1550	7296		12494	2307	0.968754		12679	4721	0.00614139		4876	3000	0.00516359		12494	L	0.968754
												1551	7295		12506	3011	0.972829		12682	2205	0.00632715		4877	2998	0.00931063		12506	R	0.972829
												1552	7303		12507	2266	0.968177		12707	5126	0.0064335		4880	2680	0.00723176		12507	L	0.968177
												1553	7313		12510	3007	0.964693		12709	2290	0.0135811		4884	2704	0.00489101		12510	R	0.964693
												1554	7327		12511	2247	0.971365		12767	5209	0.0103007		4887	2720	0.00727556		12511	L	0.971365
												1555	7330		12515	3064	0.969578		12769	2511	0.00992728		4889	2723	0.00762136		12515	R	0.969578
												1556	7329		12516	2228	0.968567		12772	5235	0.0153414		4892	2719	0.012268		12516	L	0.968567
												1557	7334		12517	3072	0.967089		12774	2510	0.00552234		4893	2719	0.00445022		12517	R	0.967089
												1558	7350		12518	2215	0.968011		12778	5245	0.00456514		4895	2754	0.0113997		12518	L	0.968011
												1559	7365		12526	3201	0.967792		12780	2525	0.0123701		4896	2758	0.00595103		12526	R	0.967792
												1560	7361		12527	2176	0.968356		12786	5222	0.00832331		4897	2746	0.00502504		12527	L	0.968356
												1561	7344		12534	3237	0.967337		12788	2580	0.00992939		4898	2748	0.00426721		12534	R	0.967337
												1562	7354		12535	2131	0.968181		12823	5097	0.00872847		4901	2980	0.00848117		12535	L	0.968181
												1563	7370		12556	3374	0.944322		12825	2673	0.0065721		4906	3035	0.00673691		12556	R	0.944322
												1564	7385		12557	2057	0.964565		12837	5066	0.0652957		4913	3027	0.00628936		12557	L	0.964565
												1565	7376		12559	3390	0.970582		12839	2696	0.00576284		4914	3032	0.0178785		12559	R	0.970582
												1566	7369		12560	2051	0.965252		12843	2699	0.00472388		4916	3033	0.0107836		12560	L	0.965252
												1567	7382		12561	3407	0.97174		12848	4925	0.00944324		4918	3036	0.0117647		12561	R	0.97174
												1568	7403		12562	2042	0.966617		12850	2717	0.00584615		4925	2836	0.00860584		12562	L	0.966617
												1569	7421		12586	3565	0.970621		12857	4783	0.00618603		4927	2840	0.00697729		12586	R	0.970621
												1570	7446		12587	1988	0.92493		12859	2747	0.0174314		4928	2816	0.00772342		12587	L	0.92493
												1571	7447		12589	3613	0.95336		12863	4753	0.0109297		4931	2775	0.00319703		12589	R	0.95336
												1572	7451		12590	1998	0.960099		12866	2784	0.00372335		4938	2869	0.00576829		12590	L	0.960099
												1573	7445		12609	3928	0.971855		12870	4701	0.00769925		4939	2857	0.00810407		12609	R	0.971855
												1574	7460		12610	1967	0.95523		12872	2833	0.0149035		4940	2877	0.00506444		12610	L	0.95523
												1575	7442		12619	4073	0.97304		12904	2887	0.00318041		4941	2869	0.00519114		12619	R	0.97304
												1576	7433		12620	1988	0.957864		12937	4140	0.00851028		4945	2808	0.00394366		12620	L	0.957864
												1577	7422		12664	4542	0.933021		12939	3231	0.00247745		4946	2828	0.0233069		12664	R	0.933021
												1578	7477		12665	2083	0.959035		12943	4056	0.00465004		4952	2793	0.00894484		12665	L	0.959035
												1579	7474		12666	4569	0.972664		12945	3273	0.0126484		4954	2806	0.0152344		12666	R	0.972664
												1580	7533		12667	2084	0.961441		12955	3945	0.0047018		4956	2802	0.0042734		12667	L	0.961441
												1581	7542		12671	4618	0.973977		12958	3467	0.00685366		4961	2779	0.00147676		12671	R	0.973977
												1582	7541		12672	2145	0.960726		12975	3652	0.00658577		4963	2835	0.00314056		12672	L	0.960726
												1583	7538		12680	4716	0.969537		12986	3740	0.0119748		4967	2831	0.00268354		12680	R	0.969537
												1584	7512		12681	2206	0.958351		12993	3342	0.0099764		4968	2830	0.00484208		12681	L	0.958351
												1585	7492		12689	4795	0.970756		13001	3293	0.012537		4969	2842	0.0131636		12689	R	0.970756
												1586	7500		12690	2190	0.965914		13003	4033	0.0072451		4976	2690	0.0117916		12690	L	0.965914
												1587	7478		12693	4864	0.971299		13011	3133	0.00964629		4977	2685	0.00869825		12693	R	0.971299
												1588	7524		12694	2209	0.964245		13016	4141	0.0050273		4978	2803	0.0175833		12694	L	0.964245
												1589	7560		12697	4939	0.972509		13018	3065	0.00638545		4981	2650	0.0118212		12697	R	0.972509
												1590	7565		12698	2220	0.964971		13044	2883	0.00585386		4982	2634	0.00634319		12698	L	0.964971
												1591	7559		12721	5209	0.971551		13046	4493	0.00416899		4983	2778	0.00675509		12721	R	0.971551
												1592	7555		12722	2305	0.957666		13055	2794	0.00548138		4995	2643	0.00816594		12722	L	0.957666
												1593	7570		12748	5200	0.975498		13057	4567	0.00859669		5000	2625	0.0122683		12748	R	0.975498
												1594	7574		12749	2406	0.966919		13080	2530	0.00752491		5001	2624	0.00662885		12749	L	0.966919
												1595	7585		12758	5204	0.96981		13110	4663	0.0183276		5003	2624	0.0114767		12758	R	0.96981
												1596	7585		12759	2461	0.869465		13134	2356	0.00803128		5008	2613	0.00481809		12759	L	0.869465
												1597	7569		12770	5193	0.971589		13136	4771	0.00542225		5015	2658	0.00814738		12770	R	0.971589
												1598	7582		12771	2492	0.96041		13156	2373	0.00738348		5021	2786	0.00471763		12771	L	0.96041
												1599	7591		12810	5176	0.971295		13158	4764	0.00931981		5025	2668	0.00410504		12810	R	0.971295
												1600	7612		12811	2655	0.968368		13177	2339	0.0144269		5028	2829	0.00595581		12811	L	0.968368
												1601	7618		12827	5085	0.970599		13179	4649	0.0106119		5033	2844	0.0129947		12827	R	0.970599
												1602	7601		12828	2674	0.97117		13182	2341	0.0050896		5039	2844	0.00448423		12828	L	0.97117
												1603	7604		12835	5033	0.970996		13184	4625	0.00917357		5041	2849	0.00621886		12835	R	0.970996
												1604	7612		12836	2708	0.971105		13210	2379	0.00250073		5046	2665	0.00701961		12836	L	0.971105
												1605	7593		12841	5028	0.96927		13212	4504	0.0146308		5047	2891	0.00641816		12841	R	0.96927
												1606	7557		12842	2695	0.966359		13216	2410	0.0103792		5051	2708	0.00574701		12842	L	0.966359
												1607	7538		12854	4812	0.944493		13218	4448	0.00374346		5054	2732	0.00778295		12854	R	0.944493
												1608	7579		12855	2723	0.974177		13219	2413	0.0128644		5055	2732	0.00662767		12855	L	0.974177
												1609	7572		12861	4744	0.919778		13221	4420	0.0161538		5057	2891	0.0070194		12861	R	0.919778
												1610	7552		12862	2762	0.965045		13227	2470	0.0107668		5062	2902	0.00804665		12862	L	0.965045
												1611	7549		12864	4745	0.967929		13229	4374	0.00954882		5066	2747	0.00896462		12864	R	0.967929
												1612	7594		12865	2777	0.971528		13247	2609	0.00657062		5078	2908	0.00525898		12865	L	0.971528
												1613	7593		12874	4638	0.962128		13260	2725	0.00728793		5081	2722	0.00636737		12874	R	0.962128
												1614	7556		12875	2826	0.966926		13262	4204	0.00774595		5083	2737	0.0196512		12875	L	0.966926
												1615	7541		12902	4366	0.947044		13267	2785	0.0033937		5084	2733	0.0046626		12902	R	0.947044
												1616	7543		12903	2885	0.963215		13269	4210	0.0150173		5085	2729	0.00494797		12903	L	0.963215
												1617	7522		12923	4176	0.945591		13292	2949	0.00357362		5087	2911	0.00342663		12923	R	0.945591
												1618	7517		12924	3020	0.959762		13318	3097	0.0118403		5089	2919	0.00607287		12924	L	0.959762
												1619	7524		12956	3935	0.946246		13320	3690	0.00489687		5090	2911	0.0131433		12956	R	0.946246
												1620	7528		12957	3454	0.958243		13326	3089	0.00727579		5094	2757	0.00268758		12957	L	0.958243
												1621	7525		12966	3774	0.948767		13334	3151	0.0138364		5095	2901	0.0111361		12966	R	0.948767
												1622	7544		12967	3550	0.941938		13337	3177	0.00584665		5098	2880	0.00826647		12967	L	0.941938
												1623	7546		12976	3627	0.950125		13339	3490	0.0143503		5108	2837	0.00916419		12976	R	0.950125
												1624	7547		12977	3664	0.953264		13343	3452	0.00259956		5111	2859	0.00636154		12977	L	0.953264
												1625	7569		12984	3485	0.952161		13352	3393	0.00939333		5113	2852	0.00544926		12984	R	0.952161
												1626	7568		12985	3731	0.951381		13372	3316	0.00628312		5117	2888	0.00633465		12985	L	0.951381
												1627	7572		12994	3323	0.95278		13374	3327	0.0103221		5120	2814	0.00733006		12994	R	0.95278
												1628	7608		12995	3862	0.959191		13378	3307	0.00502674		5127	2915	0.00918406		12995	L	0.959191
												1629	7617		13007	3169	0.965981		13380	3319	0.0113653		5136	2970	0.0118931		13007	R	0.965981
												1630	7650		13008	4033	0.959765		13388	3245	0.00931151		5137	2738	0.0123749		13008	L	0.959765
												1631	7668		13009	3144	0.964485		13402	3310	0.0125458		5139	2739	0.0101371		13009	R	0.964485
												1632	7648		13010	4054	0.964259		13404	3120	0.0067738		5144	3010	0.004126		13010	L	0.964259
												1633	7655		13012	3117	0.96583		13415	3297	0.00751351		5148	3026	0.00756145		13012	R	0.96583
												1634	7637		13013	4115	0.962436		13417	3057	0.00399908		5153	2736	0.00936309		13013	L	0.962436
												1635	7590		13014	3104	0.967218		13433	3056	0.00553738		5156	3028	0.00949246		13014	R	0.967218
												1636	7615		13015	4133	0.959143		13442	2996	0.00818684		5159	3035	0.00701222		13015	L	0.959143
												1637	7640		13019	3063	0.960678		13445	2977	0.00844112		5165	3053	0.0112835		13019	R	0.960678
												1638	7665		13020	4204	0.960802		13455	3310	0.0144431		5169	2701	0.00461581		13020	L	0.960802
												1639	7692		13051	2811	0.958178		13457	2981	0.0171994		5182	3122	0.00679064		13051	R	0.958178
												1640	7723		13052	4532	0.95839		13469	3007	0.00462817		5188	3131	0.00372269		13052	L	0.95839
												1641	7715		13071	2604	0.950233		13481	3243	0.0181577		5189	2529	0.00349298		13071	R	0.950233
												1642	7710		13072	4609	0.959627		13483	3034	0.00437268		5191	2465	0.0079393		13072	L	0.959627
												1643	7731		13081	2525	0.959992		13490	3024	0.00530174		5198	2444	0.00379315		13081	R	0.959992
												1644	7701		13082	4603	0.96666		13505	3112	0.00239787		5204	3146	0.00554323		13082	L	0.96666
												1645	7683		13094	2474	0.968548		13507	3070	0.00687858		5208	2419	0.00766862		13094	R	0.968548
												1646	7667		13095	4595	0.967402		13517	3035	0.00542881		5212	2371	0.0267724		13095	L	0.967402
												1647	7670		13097	2460	0.955785		13554	3189	0.0247246		5214	2365	0.00553419		13097	R	0.955785
												1648	7671		13098	4631	0.96171		13560	2885	0.0104805		5219	2336	0.0056919		13098	L	0.96171
												1649	7717		13101	2493	0.969745		13579	2840	0.00694818		5222	3176	0.00814689		13101	R	0.969745
												1650	7739		13102	4659	0.966255		13589	2869	0.0161544		5224	2307	0.0100437		13102	L	0.966255
												1651	7725		13108	2433	0.968172		13591	3250	0.00262021		5225	2299	0.0123195		13108	R	0.968172
												1652	7745		13109	4669	0.96298		13611	2778	0.00690417		5246	3169	0.017666		13109	L	0.96298
												1653	7750		13138	2341	0.953901		13619	2796	0.0118245		5247	3158	0.00980386		13138	R	0.953901
												1654	7735		13139	4755	0.969021		13621	3365	0.00388387		5249	3162	0.0165629		13139	L	0.969021
												1655	7760		13167	2330	0.956472		13623	2787	0.00709146		5250	2163	0.00536163		13167	R	0.956472
												1656	7774		13168	4654	0.96118		13635	2789	0.00497824		5251	2160	0.00537375		13168	L	0.96118
												1657	7733		13213	2383	0.962674		13679	3296	0.00928111		5253	2153	0.00472397		13213	R	0.962674
												1658	7724		13214	4455	0.96816		13680	2622	0.00565498		5258	3065	0.0123203		13214	L	0.96816
												1659	7745		13239	2529	0.965725		13688	2620	0.00692174		5259	3066	0.00615044		13239	R	0.965725
												1660	7761		13240	4359	0.965981		13690	3256	0.0233268		5260	2108	0.00237974		13240	L	0.965981
												1661	7786		13248	2613	0.970904		13696	2618	0.0139907		5264	3082	0.00511396		13248	R	0.970904
												1662	7794		13249	4279	0.967579		13698	3242	0.00800537		5266	2097	0.00421109		13249	L	0.967579
												1663	7793		13257	2646	0.904534		13702	2604	0.00816591		5267	2109	0.0252113		13257	R	0.904534
												1664	7804		13258	4225	0.973994		13704	3206	0.00249071		5269	2107	0.00812161		13258	L	0.973994
												1665	7812		13281	2848	0.962473		13709	3214	0.00454627		5273	3104	0.0166337		13281	R	0.962473
												1666	7818		13282	4033	0.963401		13747	2517	0.0408712		5274	3095	0.00696086		13282	L	0.963401
												1667	7831		13284	2869	0.965525		13763	3173	0.0398151		5276	3068	0.0163009		13284	R	0.965525
												1668	7869		13285	4000	0.968406		13766	2392	0.0292016		5277	3063	0.00481753		13285	L	0.968406
												1669	7866		13293	2971	0.958117		13768	3202	0.0099124		5282	3062	0.0262978		13293	R	0.958117
												1670	7888		13294	3941	0.969221		13786	2301	0.00460944		5283	3058	0.0134027		13294	L	0.969221
												1671	7896		13303	3001	0.968933		13788	3323	0.0136293		5285	3063	0.0112784		13303	R	0.968933
												1672	7927		13304	3834	0.962221		13794	3310	0.0224636		5287	2116	0.00906648		13304	L	0.962221
												1673	7917		13327	3105	0.966443		13795	2202	0.00842523		5289	2104	0.00742883		13327	R	0.966443
												1674	7922		13328	3571	0.967705		13809	3476	0.0118275		5294	2107	0.0112117		13328	L	0.967705
												1675	7937		13335	3160	0.966716		13810	2116	0.0133566		5297	3069	0.00991847		13335	R	0.966716
												1676	7964		13336	3508	0.970088		13843	3694	0.00552502		5298	2110	0.00636514		13336	L	0.970088
												1677	7997		13341	3202	0.964411		13856	1887	0.00739919		5302	2098	0.0087407		13341	R	0.964411
												1678	8021		13342	3465	0.96718		13913	2467	0.00761155		5303	2111	0.0235367		13342	L	0.96718
												1679	8034		13350	3257	0.961481		13915	4015	0.00587657		5305	2118	0.0111937		13350	R	0.961481
												1680	8035		13351	3415	0.965707		13927	4058	0.015014		5306	2116	0.0178232		13351	L	0.965707
												1681	8050		13386	3312	0.962352		13939	4135	0.00937831		5315	3050	0.00611567		13386	R	0.962352
												1682	8046		13387	3253	0.968724		13942	2790	0.00652407		5318	3053	0.013889		13387	L	0.968724
												1683	8075		13431	3331	0.962227		13944	4213	0.0130482		5319	3048	0.0112109		13431	R	0.962227
												1684	8086		13432	3055	0.970376		13957	2996	0.0102774		5320	3046	0.00691137		13432	L	0.970376
												1685	8096		13438	3292	0.958082		13959	4292	0.0129283		5321	3042	0.00686805		13438	R	0.958082
												1686	8115		13439	3014	0.971251		13963	4290	0.00559907		5323	2118	0.00577888		13439	L	0.971251
												1687	8112		13440	3295	0.965005		13968	3045	0.00736102		5325	2116	0.00609767		13440	R	0.965005
												1688	8094		13441	2996	0.967091		13970	4274	0.0244321		5333	3051	0.0144939		13441	L	0.967091
												1689	8092		13443	3282	0.963882		13971	3054	0.00298587		5342	3047	0.00966609		13443	R	0.963882
												1690	8120		13444	2997	0.969415		13973	4276	0.0176052		5344	2068	0.00441206		13444	L	0.969415
												1691	8146		13446	3293	0.961663		13974	3058	0.00410434		5348	3078	0.00665014		13446	R	0.961663
												1692	8169		13447	3005	0.964604		13976	4289	0.0161197		5354	3077	0.0109787		13447	L	0.964604
												1693	8196		13453	3309	0.964015		13977	3074	0.00222501		5355	3056	0.00755924		13453	R	0.964015
												1694	8230		13454	2979	0.969739		13979	4315	0.0184239		5357	3055	0.0144031		13454	L	0.969739
												1695	8288		13467	3325	0.956666		13980	3095	0.00335941		5362	3097	0.00767583		13467	R	0.956666
												1696	8293		13468	3010	0.961186		13982	4315	0.0274065		5363	2026	0.0118983		13468	L	0.961186
												1697	8282		13479	3232	0.956892		13987	3170	0.00307615		5368	2040	0.00456741		13479	R	0.956892
												1698	8319		13480	3029	0.960068		13989	4355	0.00364707		5372	2037	0.00819438		13480	L	0.960068
												1699	8331		13488	3160	0.956214		14005	3209	0.0109263		5373	2031	0.0103889		13488	R	0.956214
												1700	8359		13489	3031	0.958919		14044	3371	0.00887405		5378	3125	0.0154112		13489	L	0.958919
												1701	8378		13515	3049	0.960962		14046	4809	0.016112		5386	2017	0.00734834		13515	R	0.960962
												1702	8396		13516	3089	0.960637		14060	4912	0.00399342		5387	2023	0.00569526		13516	L	0.960637
												1703	8460		13518	3043	0.967587		14080	3543	0.00940174		5390	2001	0.00657736		13518	R	0.967587
												1704	8506		13519	3101	0.959856		14082	4994	0.00555951		5393	3150	0.0089915		13519	L	0.959856
												1705	8532		13522	3033	0.965118		14104	3598	0.00542638		5399	1995	0.0102083		13522	R	0.965118
												1706	8556		13523	3095	0.962068		14120	3662	0.00398451		5405	3145	0.010133		13523	L	0.962068
												1707	8584		13539	2949	0.963178		14153	3833	0.007242		5407	3124	0.0199626		13539	R	0.963178
												1708	8582		13540	3146	0.96537		14155	4966	0.00609091		5408	3123	0.00541398		13540	L	0.96537
												1709	8584		13542	2931	0.967287		14160	4882	0.008465		5411	3107	0.00784054		13542	R	0.967287
												1710	8601		13543	3156	0.964619		14161	3871	0.00283527		5413	3094	0.00711557		13543	L	0.964619
												1711	8607		13552	2879	0.967835		14163	4871	0.117076		5418	3079	0.0052649		13552	R	0.967835
												1712	8620		13553	3195	0.965213		14242	4249	0.00846127		5423	1918	0.00587508		13553	L	0.965213
												1713	8647		13561	2875	0.958954		14253	4279	0.00994614		5425	1932	0.00819531		13561	R	0.958954
												1714	8650		13562	3188	0.97013		14266	4333	0.00589929		5429	3120	0.00294552		13562	L	0.97013
												1715	8700		13575	2849	0.961613		14268	4015	0.0108308		5432	3096	0.00478396		13575	R	0.961613
												1716	8731		13576	3189	0.975713		14281	4425	0.00481125		5435	1884	0.011689		13576	L	0.975713
												1717	8735		13580	2832	0.957846		14283	3906	0.0110618		5438	3101	0.00855535		13580	R	0.957846
												1718	8738		13581	3204	0.974626		14301	4466	0.00869354		5441	1856	0.00447018		13581	L	0.974626
												1719	8758		13598	2815	0.961302		14332	4556	0.00856618		5442	1846	0.0182054		13598	R	0.961302
												1720	8789		13599	3247	0.964653		14334	3276	0.0186506		5444	1840	0.00969047		13599	L	0.964653
												1721	8825		13603	2787	0.966122		14336	4580	0.0119949		5449	1822	0.00552886		13603	R	0.966122
												1722	8841		13604	3281	0.959422		14338	3237	0.00768535		5453	3045	0.00810537		13604	L	0.959422
												1723	8884		13612	2766	0.957655		14343	4535	0.0132605		5461	2996	0.00725377		13612	R	0.957655
												1724	8913		13613	3330	0.969267		14346	3105	0.0121345		5465	1705	0.00934749		13613	L	0.969267
												1725	8965		13617	2774	0.956337		14350	4594	0.0111596		5473	2938	0.012091		13617	R	0.956337
												1726	8978		13618	3359	0.967517		14352	3043	0.00233739		5475	1647	0.00302927		13618	L	0.967517
												1727	8980		13624	2782	0.964966		14356	2985	0.0962341		5476	1658	0.00524793		13624	R	0.964966
												1728	8958		13625	3355	0.969088		14362	4681	0.0124892		5477	1657	0.00785297		13625	L	0.969088
												1729	9052		13629	2779	0.960948		14364	2908	0.0176031		5481	1639	0.00501095		13629	R	0.960948
												1730	9099		13630	3340	0.969052		14374	2803	0.0151577		5482	1643	0.00663108		13630	L	0.969052
												1731	9124		13636	2778	0.963523		14379	4815	0.263855		5486	1637	0.00285478		13636	R	0.963523
												1732	9142		13637	3378	0.97085		14382	2742	0.00765238		5489	1625	0.00904695		13637	L	0.97085
												1733	9173		13641	2763	0.965952		14392	2693	0.0138802		5492	2896	0.0181558		13641	R	0.965952
												1734	9208		13642	3373	0.960991		14397	5001	0.233622		5493	2886	0.00739751		13642	L	0.960991
												1735	9203		13663	2698	0.969002		14400	2645	0.00745806		5497	1586	0.00944217		13663	R	0.969002
												1736	9162		13664	3337	0.969545		14416	5173	0.00889586		5499	1602	0.00704206		13664	L	0.969545
												1737	9157		13666	2679	0.959314		14418	2729	0.0147372		5500	1609	0.00571342		13666	R	0.959314
												1738	9169		13667	3352	0.974875		14434	5284	0.00862498		5501	1622	0.0165147		13667	L	0.974875
												1739	9200		13668	2678	0.974347		14436	2757	0.0130936		5512	2890	0.00488444		13668	R	0.974347
												1740	9227		13669	3344	0.972059		14443	5363	0.00691273		5516	2903	0.0101051		13669	L	0.972059
												1741	9255		13675	2669	0.972995		14445	2774	0.0205315		5521	1582	0.00342122		13675	R	0.972995
												1742	9223		13676	3324	0.974223		14453	5328	0.00976813		5525	1564	0.0171336		13676	L	0.974223
												1743	9230		13677	2640	0.968202		14466	5506	0.0207896		5527	1562	0.00904577		13677	R	0.968202
												1744	9268		13678	3300	0.96379		14468	2736	0.0107083		5528	1562	0.00814176		13678	L	0.96379
												1745	9314		13681	2622	0.967998		14479	5549	0.00381683		5531	2887	0.005287		13681	R	0.967998
												1746	9362		13682	3267	0.971557		14481	2770	0.0185845		5532	1537	0.00448822		13682	L	0.971557
												1747	9417		13691	2599	0.965413		14483	5606	0.0110477		5533	1538	0.00503173		13691	R	0.965413
												1748	9478		13692	3243	0.961005		14485	2798	0.00392125		5534	1536	0.0124706		13692	L	0.961005
												1749	9485		13707	2584	0.963767		14505	5762	0.00449443		5543	1537	0.00735014		13707	R	0.963767
												1750	9505		13708	3135	0.960746		14507	2930	0.00756014		5551	1548	0.0049904		13708	L	0.960746
												1751	9506		13745	2522	0.950226		14566	5606	0.00529127		5552	1542	0.00829027		13745	R	0.950226
												1752	9544		13746	3199	0.955244		14600	5267	0.0101385		5558	1540	0.0075328		13746	L	0.955244
												1753	9555		13748	2513	0.968645		14602	3031	0.00314373		5561	1535	0.0176712		13748	R	0.968645
												1754	9567		13749	3174	0.964763		14637	3000	0.00901676		5563	1538	0.00663012		13749	L	0.964763
												1755	9583		13761	2419	0.965521		14655	4546	0.00418899		5567	2815	0.00468432		13761	R	0.965521
												1756	9625		13762	3176	0.963673		14657	2995	0.00671993		5577	1571	0.00352685		13762	L	0.963673
												1757	9674		13764	2410	0.956714		14709	3680	0.00989243		5581	1576	0.00720584		13764	R	0.956714
												1758	9686		13765	3175	0.956068		14720	3605	0.00657573		5587	2675	0.0125623		13765	L	0.956068
												1759	9740		13792	2240	0.964305		14722	2918	0.00552094		5591	2631	0.00735556		13792	R	0.964305
												1760	9749		13793	3295	0.96272		14747	3461	0.0166711		5601	1628	0.00601215		13793	L	0.96272
												1761	9778		13796	2190	0.959097		14749	2822	0.00434554		5606	1650	0.00480009		13796	R	0.959097
												1762	9771		13797	3347	0.929017		14754	2772	0.00977579		5609	1663	0.00526383		13797	L	0.929017
												1763	9788		13799	2175	0.957906		14758	3467	0.00526485		5613	2445	0.0121768		13799	R	0.957906
												1764	9796		13800	3411	0.966851		14760	2769	0.00670437		5615	2422	0.0204714		13800	L	0.966851
												1765	9813		13807	2130	0.959649		14776	3444	0.00679593		5616	2410	0.00557118		13807	R	0.959649
												1766	9823		13808	3468	0.968112		14779	2590	0.0101767		5621	2368	0.0123093		13808	L	0.968112
												1767	9869		13811	2123	0.94562		14789	3506	0.00906207		5622	2357	0.0084063		13811	R	0.94562
												1768	9887		13812	3497	0.967025		14791	2554	0.00873925		5624	2340	0.0105608		13812	L	0.967025
												1769	9907		13841	1676	0.953411		14823	3515	0.00700553		5625	1744	0.00471277		13841	R	0.953411
												1770	9912		13842	3695	0.963851		14861	3637	0.00896557		5630	2320	0.00300766		13842	L	0.963851
												1771	9921		13857	1881	0.959744		14863	2419	0.00615953		5632	1770	0.00734945		13857	R	0.959744
												1772	9918		13858	3706	0.969246		14870	3705	0.0130526		5633	1788	0.00864399		13858	L	0.969246
												1773	9916		13925	2585	0.961751		14872	2397	0.00919264		5636	2302	0.013117		13925	R	0.961751
												1774	9912		13926	4051	0.950041		14922	3751	0.0141924		5637	2289	0.00502954		13926	L	0.950041
												1775	9892		13937	2683	0.964449		14924	2314	0.0052964		5638	2268	0.00407079		13937	R	0.964449
												1776	9884		13938	4123	0.951293		14931	3696	0.00590761		5639	2264	0.0044323		13938	L	0.951293
												1777	9876		13952	2903	0.969359		14934	2204	0.0278056		5644	2233	0.00427009		13952	R	0.969359
												1778	9865		13953	4271	0.955153		14936	3678	0.00777519		5645	1842	0.00513873		13953	L	0.955153
												1779	9863		13961	3002	0.968582		14938	2203	0.00857333		5648	2242	0.00999103		13961	R	0.968582
												1780	9856		13962	4282	0.956934		14939	3690	0.00487306		5649	2241	0.0100963		13962	L	0.956934
												1781	9872		13991	3172	0.969624		14943	3697	0.00508544		5651	2233	0.0071145		13991	R	0.969624
												1782	9967		13992	4340	0.95985		14950	3728	0.00510953		5657	2223	0.0100834		13992	L	0.95985
												1783	9977		14006	3213	0.963232		14952	2135	0.0140779		5658	2224	0.00500805		14006	R	0.963232
												1784	9981		14007	4463	0.958705		14957	3735	0.00903295		5659	1897	0.00923435		14007	L	0.958705
												1785	9994		14017	3248	0.970084		14959	2136	0.0123757		5663	2232	0.00690119		14017	R	0.970084
												1786	9993		14018	4548	0.95497		14966	3724	0.0173909		5672	2224	0.00725023		14018	L	0.95497
												1787	9991		14040	3327	0.973592		14968	2077	0.00583953		5675	2211	0.00506145		14040	R	0.973592
												1788	10003		14041	4717	0.960784		14988	3796	0.00903579		5681	1926	0.00770451		14041	L	0.960784
												1789	10013		14058	3455	0.969399		14990	2056	0.0104071		5684	2230	0.0194635		14058	R	0.969399
												1790	10009		14059	4865	0.967328		15000	3820	0.00964559		5685	2208	0.00915955		14059	L	0.967328
												1791	10041		14073	3522	0.953353		15002	2044	0.00280114		5686	2203	0.00580187		14073	R	0.953353
												1792	10079		14074	5039	0.969978		15025	3800	0.00251361		5687	1933	0.00806541		14074	L	0.969978
												1793	10117		14105	3608	0.966301		15027	2061	0.0112009		5690	2199	0.00560127		14105	R	0.966301
												1794	10131		14106	5034	0.969472		15033	3801	0.00512056		5695	1964	0.00817148		14106	L	0.969472
												1795	10167		14121	3671	0.970594		15040	3817	0.00905246		5701	2201	0.00316266		14121	R	0.970594
												1796	10167		14122	5009	0.965627		15042	2032	0.00520559		5713	2217	0.00869007		14122	L	0.965627
												1797	10167		14158	3820	0.964184		15044	3825	0.00294011		5714	2009	0.0111439		14158	R	0.964184
												1798	10175		14159	4883	0.971818		15047	2003	0.00589387		5717	2248	0.0112327		14159	L	0.971818
												1799	10140		14207	4103	0.971618		15050	3832	0.00958193		5729	2259	0.0165743		14207	R	0.971618
												1800	10135		14208	4562	0.975349		15053	1986	0.00819807		5730	2263	0.00667147		14208	L	0.975349
												1801	10141		14217	4117	0.968045		15068	3928	0.00672722		5731	1891	0.00821268		14217	R	0.968045
												1802	10158		14218	4445	0.973016		15071	3958	0.0185877		5732	1886	0.0074093		14218	L	0.973016
												1803	10175		14240	4136	0.968475		15074	2033	0.00363178		5735	2292	0.0141915		14240	R	0.968475
												1804	10216		14241	4274	0.975256		15108	4063	0.0069539		5736	2294	0.00657729		14241	L	0.975256
												1805	10230		14244	4170	0.961423		15130	4092	0.0142069		5737	2294	0.00486802		14244	R	0.961423
												1806	10222		14245	4202	0.972425		15132	2153	0.00657086		5749	2311	0.00963737		14245	L	0.972425
												1807	10213		14248	4218	0.966377		15136	4090	0.00855517		5751	2307	0.0206629		14248	R	0.966377
												1808	10231		14249	4192	0.975265		15138	2174	0.0105692		5762	2346	0.00670333		14249	L	0.975265
												1809	10217		14254	4296	0.966482		15158	4008	0.0103212		5767	1416	0.00532611		14254	R	0.966482
												1810	10245		14255	4144	0.974961		15160	2277	0.00139097		5768	1609	0.00695312		14255	L	0.974961
												1811	10279		14293	4403	0.967963		15167	3960	0.00860066		5771	2361	0.00702943		14293	R	0.967963
												1812	10307		14294	3749	0.976703		15169	2269	0.0180249		5777	1345	0.00680989		14294	L	0.976703
												1813	10323		14295	4418	0.969178		15173	3941	0.00462471		5783	2355	0.00862948		14295	R	0.969178
												1814	10339		14296	3715	0.793643		15175	2261	0.0168397		5786	1228	0.00884277		14296	L	0.793643
												1815	10337		14298	4430	0.966109		15191	2294	0.009143		5788	1225	0.00784298		14298	R	0.966109
												1816	10337		14299	3711	0.975043		15194	3843	0.00294202		5789	1253	0.0130942		14299	L	0.975043
												1817	10337		14302	4470	0.969879		15196	2300	0.0257646		5795	1256	0.00411774		14302	R	0.969879
												1818	10331		14303	3668	0.972627		15201	3839	0.00492715		5796	1267	0.0080081		14303	L	0.972627
												1819	10330		14317	4509	0.969304		15203	2310	0.00868764		5797	1271	0.00309075		14317	R	0.969304
												1820	10312		14318	3465	0.969347		15219	3691	0.00918359		5801	2364	0.0082341		14318	L	0.969347
												1821	10331		14326	4529	0.970799		15222	2291	0.00545962		5802	2365	0.00468409		14326	R	0.970799
												1822	10348		14327	3369	0.956737		15223	3701	0.00537494		5803	1276	0.00266726		14327	L	0.956737
												1823	10398		14329	4520	0.887163		15240	3773	0.00518062		5807	1316	0.00446201		14329	R	0.887163
												1824	10461		14330	3317	0.972066		15242	2328	0.0129409		5811	2426	0.00516565		14330	L	0.972066
												1825	10450		14344	4541	0.968816		15248	3792	0.0152045		5812	1345	0.0062012		14344	R	0.968816
												1826	10454		14345	3133	0.969224		15250	2344	0.00580413		5813	1352	0.0176248		14345	L	0.969224
												1827	10433		14347	4548	0.9679		15258	3770	0.00895648		5818	1362	0.0100607		14347	R	0.9679
												1828	10432		14348	3073	0.944046		15260	2372	0.00435884		5822	2387	0.00817387		14348	L	0.944046
												1829	10452		14354	4603	0.969499		15269	3764	0.00535055		5824	1410	0.0037209		14354	R	0.969499
												1830	10481		14355	3000	0.966789		15271	2389	0.0486751		5828	2395	0.00574879		14355	L	0.966789
												1831	10518		14358	4628	0.969304		15272	3765	0.00465473		5829	2396	0.00644365		14358	R	0.969304
												1832	10551		14359	2947	0.799059		15274	2406	0.0234734		5831	2381	0.0129231		14359	L	0.799059
												1833	10559		14365	4726	0.966782		15295	3750	0.0097763		5840	2436	0.00894218		14365	R	0.966782
												1834	10548		14366	2894	0.965212		15297	2437	0.00931088		5848	2455	0.0121373		14366	L	0.965212
												1835	10538		14372	4750	0.970663		15315	3776	0.00396444		5857	1532	0.00646809		14372	R	0.970663
												1836	10537		14373	2821	0.961736		15317	2342	0.0128288		5864	2367	0.00712145		14373	L	0.961736
												1837	10538		14376	4775	0.969195		15350	3805	0.00744142		5865	1518	0.0108021		14376	R	0.969195
												1838	10548		14377	2790	0.762578		15386	3739	0.00453961		5870	2363	0.00363297		14377	L	0.762578
												1839	10575		14380	4826	0.975609		15388	1829	0.0200378		5871	2352	0.00424084		14380	R	0.975609
												1840	10556		14381	2762	0.956205		15397	3728	0.00765602		5881	2383	0.0320807		14381	L	0.956205
												1841	10565		14383	4871	0.974605		15399	1736	0.00535425		5888	1593	0.00817823		14383	R	0.974605
												1842	10567		14384	2742	0.955914		15408	1772	0.00399327		5890	1594	0.0115915		14384	L	0.955914
												1843	10556		14390	4948	0.972536		15418	3753	0.0105611		5891	1592	0.0219662		14390	R	0.972536
												1844	10561		14391	2701	0.95338		15421	3773	0.00727201		5894	2456	0.0106185		14391	L	0.95338
												1845	10536		14394	4977	0.969251		15423	1777	0.00974627		5895	2457	0.0118069		14394	R	0.969251
												1846	10564		14395	2677	0.693795		15425	3769	0.00537782		5896	2448	0.00775662		14395	L	0.693795
												1847	10577		14398	5019	0.971826		15427	1804	0.0164351		5897	1561	0.00249679		14398	R	0.971826
												1848	10552		14399	2660	0.948924		15443	2096	0.0114423		5904	1543	0.00845536		14399	L	0.948924
												1849	10558		14401	5044	0.969188		15444	3742	0.0030603		5905	1550	0.00517814		14401	R	0.969188
												1850	10564		14402	2651	0.948652		15447	2147	0.00928325		5906	1548	0.00589437		14402	L	0.948652
												1851	10573		14412	5108	0.966265		15453	2225	0.00979226		5910	2457	0.0110933		14412	R	0.966265
												1852	10600		14413	2678	0.871303		15503	3687	0.002935		5911	1515	0.0116326		14413	L	0.871303
												1853	10593		14419	5175	0.964878		15505	2752	0.00792302		5919	1505	0.0142597		14419	R	0.964878
												1854	10540		14420	2713	0.954047		15544	3507	0.00664889		5921	1515	0.0140579		14420	L	0.954047
												1855	10537		14437	5303	0.967438		15546	2823	0.00414502		5924	2505	0.0107367		14437	R	0.967438
												1856	10548		14438	2761	0.947845		15548	3517	0.00749306		5930	2498	0.00676643		14438	L	0.947845
												1857	10544		14451	5305	0.96367		15550	2830	0.0147668		5935	1428	0.0173661		14451	R	0.96367
												1858	10545		14452	2728	0.954638		15581	2860	0.00764172		5944	1360	0.00633318		14452	L	0.954638
												1859	10517		14454	5352	0.970687		15601	3502	0.0174741		5945	1365	0.0134569		14454	R	0.970687
												1860	10501		14455	2721	0.959805		15603	2859	0.0101663		5949	1351	0.0126125		14455	L	0.959805
												1861	10517		14461	5417	0.975528		15629	2803	0.0116528		5950	1354	0.00975368		14461	R	0.975528
												1862	10480		14462	2725	0.914205		15655	3660	0.0051776		5951	1351	0.02397		14462	L	0.914205
												1863	10439		14464	5476	0.968329		15657	2771	0.00989962		5954	2409	0.022221		14464	R	0.968329
												1864	10420		14465	2731	0.95787		15671	3680	0.0191705		5962	1278	0.00259283		14465	L	0.95787
												1865	10413		14552	5671	0.96382		15673	2764	0.00754934		5963	1286	0.014534		14552	R	0.96382
												1866	10431		14553	3047	0.969317		15674	3679	0.00401479		5966	2385	0.00856928		14553	L	0.969317
												1867	10428		14567	5606	0.9628		15676	2780	0.0120903		5968	2371	0.00393262		14567	R	0.9628
												1868	10420		14568	3038	0.967415		15686	3731	0.00640393		5969	1257	0.0209821		14568	L	0.967415
												1869	10412		14577	5497	0.96144		15688	2780	0.0129695		5971	1263	0.00259605		14577	R	0.96144
												1870	10384		14578	3032	0.968827		15716	3731	0.0117524		5972	1266	0.0175997		14578	L	0.968827
												1871	10367		14627	4880	0.953302		15718	2727	0.00984879		5975	2367	0.0202242		14627	R	0.953302
												1872	10374		14628	3011	0.970687		15729	3742	0.00521967		5983	1255	0.00747881		14628	L	0.970687
												1873	10360		14635	4738	0.949284		15732	2695	0.00568364		5984	1243	0.0128999		14635	R	0.949284
												1874	10356		14636	2995	0.970886		15758	3837	0.00733683		5990	1217	0.0037741		14636	L	0.970886
												1875	10372		14669	4187	0.943155		15760	2760	0.0105582		5993	2304	0.0134035		14669	R	0.943155
												1876	10415		14670	2919	0.971823		15767	3837	0.0234804		5994	1217	0.00951503		14670	L	0.971823
												1877	10430		14701	3818	0.941768		15769	2718	0.00914784		5995	1229	0.00649155		14701	R	0.941768
												1878	10433		14702	2935	0.958769		15773	3836	0.0158197		5996	1234	0.0203004		14702	L	0.958769
												1879	10376		14710	3659	0.946258		15775	2694	0.00655928		6002	2293	0.0176565		14710	R	0.946258
												1880	10383		14711	2935	0.964084		15776	3862	0.0132228		6003	2281	0.00423438		14711	L	0.964084
												1881	10371		14732	3486	0.959351		15778	2695	0.00464138		6005	1213	0.00498154		14732	R	0.959351
												1882	10422		14733	2881	0.960555		15781	3870	0.00391348		6011	2246	0.0200921		14733	L	0.960555
												1883	10427		14752	3417	0.96861		15784	2708	0.00611351		6012	2228	0.0052954		14752	R	0.96861
												1884	10399		14753	2786	0.957567		15794	3932	0.0140563		6013	1217	0.00600863		14753	L	0.957567
												1885	10408		14772	3439	0.917634		15796	2656	0.00544867		6017	2230	0.0124635		14772	R	0.917634
												1886	10456		14773	2650	0.960829		15808	3934	0.00451956		6018	2219	0.00420108		14773	L	0.960829
												1887	10505		14777	3430	0.964694		15810	2594	0.0154723		6019	2218	0.00269555		14777	R	0.964694
												1888	10500		14778	2605	0.967676		15848	4047	0.00662801		6020	1269	0.0171511		14778	L	0.967676
												1889	10472		14781	3472	0.962183		15851	2515	0.00453777		6023	2217	0.0204724		14781	R	0.962183
												1890	10457		14782	2592	0.967227		15859	4080	0.00348102		6029	2231	0.00707652		14782	L	0.967227
												1891	10470		14797	3479	0.958342		15861	2502	0.00751053		6031	2223	0.00280493		14797	R	0.958342
												1892	10484		14798	2511	0.970409		15869	2492	0.00860055		6035	2216	0.00472257		14798	L	0.970409
												1893	10484		14824	3505	0.96406		15896	2366	0.00892427		6036	1279	0.00677929		14824	R	0.96406
												1894	10467		14825	2517	0.957813		15914	4087	0.0325652		6040	1300	0.008617		14825	L	0.957813
												1895	10449		14828	3508	0.965087		15917	2350	0.0109559		6044	1315	0.0163606		14828	R	0.965087
												1896	10465		14829	2533	0.960387		15921	4106	0.0131814		6052	1345	0.00447298		14829	L	0.960387
												1897	10438		14830	3502	0.966712		15924	2318	0.0111296		6059	1373	0.00397457		14830	R	0.966712
												1898	10376		14831	2541	0.963617		15956	4190	0.0161818		6060	1377	0.0239353		14831	L	0.963617
												1899	10341		14852	3553	0.96899		15958	2287	0.00751698		6065	2216	0.00627301		14852	R	0.96899
												1900	10323		14853	2457	0.968896		15962	4186	0.00891036		6067	1386	0.001443		14853	L	0.968896
												1901	10312		14854	3560	0.969492		15964	2314	0.00813814		6068	1382	0.0170173		14854	R	0.969492
												1902	10328		14855	2427	0.965105		15968	4154	0.00440134		6072	1382	0.00350251		14855	L	0.965105
												1903	10342		14895	3725	0.963008		16000	4259	0.00927775		6073	1400	0.00565419		14895	R	0.963008
												1904	10386		14896	2348	0.974053		16002	2208	0.00503693		6077	2205	0.00461376		14896	L	0.974053
												1905	10391		14897	3740	0.972249		16016	4324	0.0222353		6078	2206	0.00508073		14897	R	0.972249
												1906	10379		14898	2345	0.970792		16018	2202	0.00914043		6079	1438	0.0104925		14898	L	0.970792
												1907	10367		14910	3724	0.973583		16023	2178	0.006531		6080	1443	0.0140268		14910	R	0.973583
												1908	10338		14911	2318	0.969405		16054	4386	0.00432887		6083	2205	0.0134377		14911	L	0.969405
												1909	10321		14927	3690	0.971072		16056	2265	0.0135844		6084	2202	0.00585979		14927	R	0.971072
												1910	10338		14928	2261	0.974355		16067	4347	0.00822792		6089	2205	0.018376		14928	L	0.974355
												1911	10324		14929	3690	0.963408		16070	4381	0.00962341		6090	2201	0.0062576		14929	R	0.963408
												1912	10324		14930	2230	0.971057		16072	2316	0.00496012		6091	1477	0.00907449		14930	L	0.971057
												1913	10310		14932	3683	0.966139		16128	4103	0.0204482		6103	2300	0.0034424		14932	R	0.966139
												1914	10299		14933	2209	0.979474		16130	2378	0.0081661		6104	1538	0.00294923		14933	L	0.979474
												1915	10291		14940	3685	0.962973		16136	4037	0.00381838		6107	2336	0.00920054		14940	R	0.962973
												1916	10265		14941	2163	0.976688		16159	2346	0.00928428		6110	1555	0.0105628		14941	L	0.976688
												1917	10262		14944	3711	0.959862		16162	3967	0.0135843		6112	1555	0.0120302		14944	R	0.959862
												1918	10248		14945	2156	0.975831		16164	2359	0.00688201		6113	1561	0.0202363		14945	L	0.975831
												1919	10234		14964	3731	0.960191		16166	3967	0.00590706		6115	1563	0.0083589		14964	R	0.960191
												1920	10220		14965	2090	0.972577		16168	2369	0.0214198		6118	1586	0.00416513		14965	L	0.972577
												1921	10214		14969	3743	0.963744		16182	3971	0.0239046		6122	1585	0.0254258		14969	R	0.963744
												1922	10247		14970	2066	0.9648		16184	2362	0.00265204		6125	2398	0.0612928		14970	L	0.9648
												1923	10258		14982	3740	0.963244		16196	4009	0.0128937		6138	2480	0.00722976		14982	R	0.963244
												1924	10287		14983	2045	0.971513		16198	2384	0.00612818		6143	2527	0.0214371		14983	L	0.971513
												1925	10275		14984	3741	0.962139		16215	3877	0.00687817		6144	2527	0.011257		14984	R	0.962139
												1926	10260		14985	2055	0.96856		16217	2303	0.00975157		6148	1710	0.00584394		14985	L	0.96856
												1927	10240		15029	3758	0.963736		16220	2291	0.00673442		6152	1732	0.0290655		15029	R	0.963736
												1928	10230		15030	2028	0.959223		16221	3842	0.00513502		6156	1760	0.0352741		15030	L	0.959223
												1929	10229		15034	3805	0.966863		16223	2268	0.00629116		6173	1895	0.00817148		15034	R	0.966863
												1930	10202		15035	2027	0.969249		16240	3814	0.00923936		6175	1928	0.0103197		15035	L	0.969249
												1931	10184		15045	3825	0.966514		16242	2206	0.0025796		6179	2803	0.00436304		15045	R	0.966514
												1932	10133		15046	2002	0.971801		16246	3799	0.00904816		6188	1989	0.0118586		15046	L	0.971801
												1933	10116		15051	3836	0.965785		16248	2190	0.00812495		6194	2889	0.00524464		15051	R	0.965785
												1934	10164		15052	1978	0.97317		16274	3732	0.00425871		6196	2039	0.00523958		15052	L	0.97317
												1935	10167		15064	3890	0.971332		16276	2049	0.0144307		6200	2926	0.00560313		15064	R	0.971332
												1936	10149		15065	1966	0.963715		16288	3643	0.00640074		6203	2926	0.00663091		15065	L	0.963715
												1937	10164		15069	3932	0.958035		16295	3613	0.00589771		6205	2062	0.0103901		15069	R	0.958035
												1938	10166		15070	1998	0.968831		16297	1957	0.0240797		6212	2997	0.00737041		15070	L	0.968831
												1939	10175		15072	3974	0.965553		16298	3603	0.00384082		6213	2098	0.00307827		15072	R	0.965553
												1940	10152		15073	2000	0.961894		16300	1938	0.0130751		6218	2156	0.0105867		15073	L	0.961894
												1941	10122		15109	4063	0.95929		16306	3590	0.0213831		6220	2177	0.00793805		15109	R	0.95929
												1942	10109		15110	2117	0.961799		16308	1913	0.0072078		6224	3092	0.00762144		15110	L	0.961799
												1943	10068		15121	4083	0.958141		16312	3531	0.034026		6226	2193	0.00415044		15121	R	0.958141
												1944	10065		15122	2136	0.956865		16321	1853	0.014953		6227	2203	0.0135881		15122	L	0.956865
												1945	10039		15142	4007	0.962278		16338	3557	0.00860975		6233	3143	0.00408543		15142	R	0.962278
												1946	10039		15143	2163	0.956579		16340	1886	0.00670183		6236	2228	0.00962031		15143	L	0.956579
												1947	10035		15145	4000	0.961207		16347	3506	0.0096132		6238	2245	0.0112693		15145	R	0.961207
												1948	10039		15146	2183	0.954306		16359	3530	0.0101743		6245	3158	0.0158007		15146	L	0.954306
												1949	10061		15189	3890	0.966387		16361	2050	0.00428834		6246	3157	0.0075866		15189	R	0.966387
												1950	10065		15190	2293	0.96428		16364	3521	0.00561155		6248	3137	0.0157793		15190	L	0.96428
												1951	10078		15197	3828	0.964826		16366	2060	0.0138494		6251	3124	0.00893367		15197	R	0.964826
												1952	10064		15198	2288	0.966664		16376	3509	0.0115875		6253	2297	0.00612747		15198	L	0.966664
												1953	10050		15220	3677	0.965026		16378	2038	0.00347599		6254	2309	0.00735891		15220	R	0.965026
												1954	10026		15221	2290	0.975975		16379	3561	0.00480186		6258	2335	0.00663011		15221	L	0.975975
												1955	10027		15224	3693	0.960559		16381	2038	0.0128037		6259	2350	0.0196174		15224	R	0.960559
												1956	10047		15225	2280	0.973341		16406	2026	0.0073784		6264	2390	0.0114579		15225	L	0.973341
												1957	10056		15226	3705	0.969329		16413	2030	0.00601276		6267	3159	0.0136473		15226	R	0.969329
												1958	10064		15227	2272	0.963393		16427	3717	0.0100788		6269	3174	0.0113896		15227	L	0.963393
												1959	10053		15232	3736	0.967993		16429	2042	0.00601579		6271	3192	0.00589635		15232	R	0.967993
												1960	10037		15233	2284	0.971302		16439	3786	0.00803182		6275	2458	0.0121778		15233	L	0.971302
												1961	10014		15235	3751	0.966074		16441	2128	0.00637971		6278	3235	0.00827029		15235	R	0.966074
												1962	10013		15236	2294	0.963559		16442	3792	0.0103461		6281	3249	0.00616224		15236	L	0.963559
												1963	10034		15253	3736	0.952398		16454	2156	0.00641911		6284	3256	0.00890441		15253	R	0.952398
												1964	10035		15254	2345	0.971583		16474	3818	0.00525158		6286	2488	0.00810376		15254	L	0.971583
												1965	10033		15265	3745	0.961964		16476	2270	0.0123369		6290	3278	0.013199		15265	R	0.961964
												1966	10044		15266	2354	0.960813		16480	3770	0.00469065		6294	3283	0.00838723		15266	L	0.960813
												1967	10055		15277	3750	0.965072		16487	3831	0.00515975		6299	2531	0.0114718		15277	R	0.965072
												1968	10039		15278	2411	0.970221		16489	2293	0.0100812		6301	2530	0.0196939		15278	L	0.970221
												1969	10025		15304	3759	0.962271		16500	3742	0.00243717		6303	2550	0.00757001		15304	R	0.962271
												1970	10032		15305	2396	0.965204		16520	2388	0.00468845		6307	3372	0.00287228		15305	L	0.965204
												1971	10035		15351	3803	0.970198		16545	2486	0.00962433		6313	3380	0.0113272		15351	R	0.970198
												1972	9987		15352	2149	0.960549		16551	3665	0.00889187		6314	2578	0.00320445		15352	L	0.960549
												1973	9962		15370	3825	0.96473		16568	3647	0.00861274		6317	3367	0.00738706		15370	R	0.96473
												1974	9905		15371	1978	0.960858		16570	2618	0.00276805		6320	3354	0.0202295		15371	L	0.960858
												1975	9949		15374	3791	0.961337		16571	3656	0.00496251		6327	3351	0.00685771		15374	R	0.961337
												1976	9975		15375	1919	0.961353		16573	2649	0.0183752		6329	3351	0.0181546		15375	L	0.961353
												1977	9981		15401	3733	0.971692		16582	3620	0.00460831		6330	3347	0.00541465		15401	R	0.971692
												1978	9973		15402	1713	0.953914		16601	3757	0.00555343		6335	3376	0.00822878		15402	L	0.953914
												1979	9982		15406	3750	0.964653		16603	2686	0.00719929		6336	3388	0.00344213		15406	R	0.964653
												1980	9995		15407	1710	0.947104		16607	3766	0.0051128		6345	2677	0.00778168		15407	L	0.947104
												1981	9971		15419	3763	0.970086		16609	2709	0.003503		6346	2680	0.0116659		15419	R	0.970086
												1982	9970		15420	1717	0.950226		16614	3734	0.00708407		6350	3542	0.00612427		15420	L	0.950226
												1983	9976		15441	3749	0.968518		16624	3742	0.0208527		6353	3540	0.00835826		15441	R	0.968518
												1984	9987		15442	2098	0.948206		16626	2766	0.001638		6356	3548	0.0103375		15442	L	0.948206
												1985	10003		15445	3741	0.966895		16632	3730	0.0111086		6360	2668	0.00174518		15445	R	0.966895
												1986	9999		15446	2119	0.951068		16640	2831	0.00624109		6362	2668	0.0125382		15446	L	0.951068
												1987	10016		15451	3736	0.965423		16655	3852	0.0109164		6364	2681	0.0100044		15451	R	0.965423
												1988	10052		15452	2219	0.953362		16658	2822	0.00804632		6365	2677	0.0182711		15452	L	0.953362
												1989	10065		15457	3749	0.962113		16676	4078	0.0300383		6376	2701	0.00987405		15457	R	0.962113
												1990	10103		15458	2296	0.964788		16678	2792	0.00541951		6384	3598	0.0114511		15458	L	0.964788
												1991	10129		15487	3738	0.96134		16726	4647	0.00728272		6385	2777	0.00842792		15487	R	0.96134
												1992	10150		15488	2571	0.956036		16728	2833	0.0122152		6386	2785	0.0856793		15488	L	0.956036
												1993	10228		15535	3503	0.963141		16746	2691	0.00366937		6389	3666	0.00892698		15535	R	0.963141
												1994	10218		15536	2773	0.960356		16751	4946	0.0379444		6395	3686	0.00898112		15536	L	0.960356
												1995	10198		15540	3473	0.96177		16753	2685	0.00580967		6397	3709	0.00274996		15540	R	0.96177
												1996	10205		15541	2789	0.962355		16758	5023	0.00825338		6398	2832	0.0292772		15541	L	0.962355
												1997	10222		15579	3470	0.961341		16760	2675	0.00919599		6400	2846	0.0087478		15579	R	0.961341
												1998	10238		15580	2843	0.964723		16762	5055	0.0248988		6401	2850	0.00667826		15580	L	0.964723
[truncated: 109,317 more rows]

## Sheet: Figure 2
A						B					C					D					E					F						G						H						I
Cytosine types	Sample 1	Sample 2	Sample 3	Mean percentage		Cytosine types	Sample 1	Sample 2	Sample 3		Cytosine types	Sample 1	Sample 2	Sample 3		Cytosine types	Sample 1	Sample 2	Sample 3		Cytosine types	Sample 1	Sample 2	Sample 3		5mC level (%)	Cytosine location	Sample 1	Sample 2	Sample 3		5mC level (%)	Cytosine location	Sample 1	Sample 2	Sample 3		5mC level (%)	Cytosine location	Sample 1	Sample 2	Sample 3		Position (bp)	Cytosine types	Sample 1	Sample 2	Sample 3	Mean methylation level
Methylated CpG	0.22798	0.226267	0.226387	0.226878		CpG	0.961695	0.960546	0.961771		AAC	0.214436	0.213487	0.21462		ACA	0.00877966	0.00935041	0.00944172		CAA	0.00932014	0.0098495	0.0100219		(40,50]	All types	0.000138543	0.000138543	0.000138543		0	All types	0.0167594	0.0114986	0.00345709		0	All types	0.0152888	0.0106239	0.00312998		3	CHH	0	0	0	0
Methylated CHG	0.0021294	0.00226158	0.00228569	0.00222556		CHG	0.00976272	0.0103641	0.0104643		ATC	0.229854	0.229051	0.228879		TCA	0.00851842	0.00917549	0.00926049		CAT	0.0131312	0.0137706	0.0139587			R strand	0.000138543	0.000138543	0.000138543			R strand	0.0210021	0.0147015	0.00480048			R strand	0.0172809	0.0138717	0.00387939		5	CHH	0	0	0	0
Methylated CHH	0.00509463	0.00542458	0.00546326	0.00532749		CHH	0.00935097	0.009931	0.0100026		ACC	0.24896	0.247941	0.248654		CCA	0.0160207	0.0170189	0.0172375		CAC	0.0143036	0.0152386	0.0153087			L strand	0.000138543	0.000138543	0.000138543			L strand	0.0125	0.00828313	0.00210843			L strand	0.0131985	0.00721599	0.00234365		7	CHH	0	0	0.125	0.0416667
Unmethylated CpG	0.00908061	0.00929383	0.00899853	0.00912432							AGC	0.248812	0.245931	0.246831		GCA	0.0180621	0.0186919	0.0189526		CAG	0.0142371	0.0148368	0.0151014			ORF	0.000137137	0.000137137	0.000137137			ORF	0.0119699	0.00857101	0.00221664			ORF	0.00975429	0.00660575	0.00216076		8	CHG	0.037037	0.0714286	0.0238095	0.0440917
Unmethylated CHG	0.215986	0.215951	0.216142	0.216026							TAC	0.208509	0.207626	0.207856		ACT	0.00513103	0.00546742	0.00547181		CCA	0.00692924	0.00746347	0.00741359			NCR	0.000139978	0.000139978	0.000139978			NCR	0.0217159	0.0145282	0.00474079			NCR	0.0205532	0.0144459	0.00405191		10	CHG	0	0	0.0277778	0.00925926
Unmethylated CHH	0.539729	0.540802	0.540723	0.540418							TTC	0.162075	0.161702	0.161962		TCT	0.00457506	0.00491789	0.00497347		CCT	0.00704909	0.00755375	0.00760371			CGI	0.000180554	0.000180554	0.000180554			CGI	0.0165485	0.0112575	0.00326466			CGI	0.0149463	0.0103028	0.00299894		12	CHH	0.0416667	0.0344828	0.0196078	0.0319191
											TCC	0.189817	0.188726	0.188563		CCT	0.00759729	0.00817067	0.00823748		CCC	0.0056358	0.00609085	0.00612168			non-CGI	0	0	0			non-CGI	0.0171829	0.0119828	0.00384355			non-CGI	0.0158528	0.0111527	0.00334581		13	CHH	0.0731707	0.047619	0.031746	0.0508453
											TGC	0.243491	0.241557	0.241394		GCT	0.00510755	0.00558341	0.00548154		CCG	0.00884812	0.00959318	0.00970252		(50,60]	All types	0.000138543	0.000207814	0.000207814		(0,10]	All types	0.980986	0.985871	0.993837		(0,10]	All types	0.98423	0.988895	0.996178		16	CHH	0.0384615	0	0	0.0128205
											CAC	0.216027	0.216605	0.216808		ACC	0.00723318	0.00780117	0.00779789		CTA	0.00533168	0.00576482	0.00569592			R strand	0.000138543	0.000277085	0.000277085			R strand	0.977348	0.983348	0.993399			R strand	0.982425	0.985776	0.995533		17	CHH	0.0333333	0.0363636	0.025641	0.0317793
											CTC	0.236445	0.235871	0.238267		TCC	0.00494076	0.00534096	0.0054445		CTT	0.0057937	0.00613019	0.00616854			L strand	0.000138543	0.000138543	0.000138543			L strand	0.984639	0.988404	0.994277			L strand	0.986123	0.992167	0.996855		20	CHH	0.0208333	0	0.0111111	0.0106481
											CCC	0.244498	0.244478	0.244185		CCC	0.00741807	0.0080494	0.00809227		CTC	0.00518544	0.00556102	0.00567911			ORF	0.000137137	0.000137137	0.000137137			ORF	0.985666	0.988917	0.995271			ORF	0.989937	0.993209	0.997345		23	CHH	0.0384615	0.015873	0	0.0181115
											CGC	0.213906	0.213201	0.212947		GCC	0.00794079	0.00852848	0.00854059		CTG	0.00589357	0.00642893	0.00636839			NCR	0.000139978	0.000279955	0.000279955			NCR	0.976143	0.982719	0.992354			NCR	0.978801	0.984791	0.995067		25	CHG	0.0126582	0	0.0204082	0.0110221
											GAC	0.247661	0.245672	0.244076		ACG	0.961831	0.960614	0.961703		CGA	0.963324	0.961915	0.963487			CGI	0.000180554	0.000180554	0.000180554			CGI	0.9812	0.986041	0.993921			CGI	0.984473	0.989165	0.996324		26	CpG	1	1	0.961538	0.987179
											GTC	0.244665	0.243733	0.244432		TCG	0.954923	0.953938	0.954811		CGT	0.963712	0.962468	0.963775			non-CGI	0	0.000297708	0.000297708			non-CGI	0.980556	0.98553	0.993669			non-CGI	0.983829	0.988449	0.995937		27	CpG	0.861538	0.849315	0.895652	0.868835
											GCC	0.27524	0.272139	0.272805		CCG	0.962761	0.961758	0.962643		CGC	0.956946	0.956015	0.957044		(60,70]	All types	0.000415628	0.000346356	0.000415628		(10,20]	All types	0.0018037	0.00225462	0.00210431		(10,20]	All types	0.00045144	0.00045144	0.000632016		28	CHG	0	0.0135135	0	0.0045045
											GGC	0.259094	0.257226	0.257001		GCG	0.964369	0.963123	0.964919		CGG	0.964375	0.963281	0.9644			R strand	0.000415628	0.000277085	0.000415628			R strand	0.00090009	0.00135014	0.00090009			R strand	0.000293893	0.000352671	0.000587786		29	CpG	0.989362	0.953488	0.983193	0.975348
																											L strand	0.000415628	0.000415628	0.000415628			L strand	0.00271084	0.00316265	0.00331325			L strand	0.000616751	0.000555076	0.000678426		30	CpG	0.805556	0.776471	0.844444	0.808824
																											ORF	0.000274273	0.000274273	0.000274273			ORF	0.00192109	0.00206886	0.00192109			ORF	0.00030868	0.000185208	0.000493888		31	CHH	0	0	0.00757576	0.00252525
																											NCR	0.00055991	0.000419933	0.00055991			NCR	0.00168221	0.00244686	0.00229393			NCR	0.000587234	0.00070468	0.000763404		32	CHH	0.00900901	0.00892857	0.0145985	0.0108454
																											CGI	0.000361109	0.000361109	0.000451386			CGI	0.00180119	0.00225149	0.00213892			CGI	0.000580439	0.000532069	0.000628809		36	CHH	0	0	0.00546448	0.00182149
																											non-CGI	0.000595415	0.000297708	0.000297708			non-CGI	0.00180873	0.00226091	0.00203482			non-CGI	0.000238987	0.000318649	0.000637298		38	CHG	0.0243902	0.015873	0.00662252	0.0156286
																										(70,80]	All types	0.00235522	0.00235522	0.00242449		(20,30]	All types	0.000450924	0.00037577	0.000601233		(20,30]	All types	0	0	3.0096e-05		40	CHG	0	0.00840336	0.00502513	0.00447616
																											R strand	0.00235522	0.00249377	0.00249377			R strand	0.000750075	0.00060006	0.00090009			R strand	0	0	0		41	CHH	0	0.00813008	0	0.00271003
																											L strand	0.00235522	0.00221668	0.00235522			L strand	0.000150602	0.000150602	0.000301205			L strand	0	0	6.16751e-05		43	CHH	0.0296296	0	0.0060241	0.0118846
																											ORF	0.00274273	0.00233132	0.0026056			ORF	0.000443328	0.000443328	0.000591104			ORF	0	0	0		47	CHH	0	0	0.00829876	0.00276625
																											NCR	0.00195969	0.00237962	0.00223964			NCR	0.000458786	0.000305857	0.000611714			NCR	0	0	5.87234e-05		49	CHH	0	0.00724638	0.0117188	0.00632171
																											CGI	0.00243748	0.00216665	0.00252776			CGI	0.000450298	0.000450298	0.000675447			CGI	0	0	4.83699e-05		50	CHH	0.00806452	0	0.00384615	0.00397022
																											non-CGI	0.00208395	0.00297708	0.00208395			non-CGI	0.000452182	0.000226091	0.000452182			non-CGI	0	0	0		51	CHH	0.00621118	0	0.00512821	0.0037798
																										(80,90]	All types	0.00803547	0.00789692	0.00720421								(30,40]	All types	3.0096e-05	3.0096e-05	3.0096e-05		54	CHG	0.00574713	0.0163934	0.0046729	0.00893782
																											R strand	0.00678858	0.00706567	0.00595733									R strand	0	0	0		56	CHG	0	0.00649351	0.00983607	0.00544319
																											L strand	0.00928235	0.00872818	0.00845109									L strand	6.16751e-05	6.16751e-05	6.16751e-05		57	CHH	0.00729927	0	0.0161812	0.00782683
																											ORF	0.00767965	0.00754251	0.0071311									ORF	0	0	0		59	CHH	0	0.00632911	0.00943396	0.00525436
																											NCR	0.00839866	0.00825868	0.00727884									NCR	5.87234e-05	5.87234e-05	5.87234e-05		60	CHG	0	0	0	0
																											CGI	0.00776383	0.00758328	0.00686106									CGI	0	0	0		61	CpG	0.97449	0.990099	0.979253	0.981281
																											non-CGI	0.00893123	0.00893123	0.00833581									non-CGI	7.96622e-05	7.96622e-05	7.96622e-05		62	CpG	0.931034	0.870588	0.893293	0.898305
																										(90,100]	All types	0.988917	0.989055	0.989609														63	CHH	0	0.0044843	0.00790514	0.00412981
																											R strand	0.990163	0.989748	0.990718														64	CHH	0.0377358	0	0.0114504	0.0163954
																											L strand	0.98767	0.988362	0.988501														68	CHH	0.0178571	0.0106383	0.0152284	0.0145746
																											ORF	0.989029	0.989578	0.989715														69	CHH	0	0	0.00753769	0.00251256
																											NCR	0.988802	0.988522	0.989502														70	CHH	0.00571429	0.0105263	0.0124688	0.00956981
																											CGI	0.989076	0.989528	0.989799														72	CHH	0.0112994	0.0102564	0.00488998	0.00881527
																											non-CGI	0.988389	0.987496	0.988985														74	CHH	0	0.00505051	0.00936768	0.00480606
																																												76	CHG	0.00843882	0.019084	0	0.00917426
																																												78	CHG	0.0103627	0.0144928	0.0154185	0.0134247
																																												79	CHH	0.0251256	0.0233645	0.012987	0.0204924
																																												80	CHH	0.01	0.00925926	0.00639659	0.00855195
																																												82	CHH	0.012	0.010989	0.00909091	0.0106933
																																												85	CHG	0.00390625	0	0.00581395	0.00324007
																																												87	CHG	0.0509259	0.0209205	0.0426357	0.0381607
																																												88	CHH	0.00377358	0.0103806	0	0.00471807
																																												91	CHH	0.0264317	0.024	0.0184162	0.0229493
																																												92	CHH	0.00873362	0.00796813	0.00731261	0.00800479
																																												94	CHH	0.00362319	0.00645161	0.00262467	0.00423316
																																												95	CHH	0.00716846	0.0351438	0.0181818	0.0201647
																																												97	CHH	0.0212766	0.0125	0.0102828	0.0146865
																																												99	CHH	0.00696864	0.0212766	0.0125628	0.0136027
																																												102	CHH	0.0234375	0.0106007	0.0233333	0.0191238
																																												103	CHH	0.0155039	0.0140351	0.00331675	0.0109519
																																												104	CHH	0.00671141	0.0119048	0	0.00620539
																																												106	CHH	0.012987	0.0172911	0.00959233	0.0132901
																																												108	CHH	0.0159744	0.022409	0.00934579	0.0159097
																																												111	CHH	0.0231788	0.00309598	0.0120482	0.0127743
																																												112	CHH	0.00323625	0.00911854	0.00744048	0.00659842
																																												113	CHG	0.00931677	0.0026455	0.00223714	0.00473314
																																												115	CHG	0.0212766	0.00849858	0.0117302	0.0138351
																																												118	CHH	0.0115607	0.00530504	0.012894	0.00991991
																																												119	CHG	0.00299401	0.00761421	0	0.00353608
																																												121	CHG	0.0108992	0.00253165	0.00554017	0.00632366
																																												125	CHH	0.0116279	0.00959233	0.010142	0.0104541
																																												128	CHH	0.00470588	0.0197368	0.0214646	0.0153025
																																												131	CHH	0.0028169	0.00932401	0.00792079	0.00668723
																																												140	CHH	0.00769231	0.00446429	0	0.0040522
																																												141	CHH	0.00253807	0.00883002	0.00553506	0.00563438
																																												142	CHH	0.00505051	0.00873362	0.00729927	0.0070278
																																												143	CHG	0	0.0107991	0.00181488	0.00420467
																																												145	CHG	0.0075188	0.00702988	0.00734523	0.00729797
																																												151	CHH	0.0106195	0.00493421	0.00696517	0.00750628
																																												158	CHH	0.0115702	0.0152905	0.00669216	0.0111843
																																												161	CHH	0.00815661	0.00451128	0.00566038	0.00610942
																																												163	CHH	0.00959233	0.0101833	0	0.00659188
																																												171	CHH	0.00601504	0.00701262	0.00722674	0.00675147
																																												172	CHH	0.00930233	0.00994036	0.00333333	0.00752534
																																												173	CHH	0.0207852	0.00968992	0.0182724	0.0162492
																																												178	CHH	0.00913242	0.0115385	0.0114379	0.0107029
																																												180	CHG	0.00456621	0.0134357	0.00324675	0.00708289
																												0	0	0														182	CHG	0.00425532	0.00801068	0.00950735	0.00725778
																																												184	CHG	0.00230947	0.0019305	0.0015949	0.00194496
																																												186	CHG	0.0139665	0.0238727	0.0176917	0.0185103
																																												187	CHH	0.00229885	0.0114286	0.0125392	0.00875554
																																												190	CpG	0.970115	0.961905	0.976526	0.969515
																																												191	CpG	0.939516	0.941026	0.955723	0.945421
																																												192	CHH	0.00674157	0.0094162	0.00465839	0.00693872
																																												193	CHH	0.00894855	0.00750469	0.00770416	0.00805247
																																												197	CHH	0.0204342	0.0147783	0.0138099	0.0163408
																																												198	CHH	0.00221729	0.00759013	0.00902256	0.00627666
																																												199	CHG	0.021978	0.0132075	0.0180451	0.0177436
																																												201	CHG	0.00752823	0.00839329	0.00561798	0.00717983
																																												209	CHH	0.012987	0.0130354	0.0117647	0.0125957
																																												211	CHH	0.012959	0.00557621	0.00147493	0.00667003
																																												212	CHH	0.0214133	0.018797	0.0162242	0.0188115
																																												214	CHH	0.00639659	0.00938086	0.0119048	0.0092274
																																												217	CHH	0.00210526	0.00932836	0.00732064	0.00625142
																																												218	CHH	0.0146138	0.0148699	0.0145985	0.0146941
																																												221	CHH	0.00618557	0.00371058	0.00578035	0.0052255
																																												222	CHH	0.00826446	0.0149533	0.0085592	0.0105923
																																												224	CpG	0.956432	0.964684	0.968345	0.963154
																																												225	CpG	0.955814	0.950712	0.965062	0.957196
																																												226	CHH	0.0040568	0.00369004	0.00562588	0.00445757
																																												227	CHH	0.0140281	0.0220994	0.0179558	0.0180278
																																												230	CHH	0.0139165	0.0110092	0.00546448	0.0101301
																																												232	CHH	0.00784314	0.00910747	0.00961538	0.00885533
																																												234	CpG	0.968932	0.962025	0.961433	0.96413
																																												235	CpG	0.953177	0.948258	0.958047	0.953161
																																												236	CHG	0.00889878	0.0167715	0.0129278	0.012866
																																												237	CpG	0.938931	0.946333	0.951724	0.945663
																																												238	CpG	0.952381	0.955255	0.956226	0.954621
																																												239	CHH	0.00374532	0.00357143	0.0137552	0.00702397
																																												240	CHG	0.00750469	0.010582	0.00547196	0.00785289
																																												242	CHG	0.00765027	0.00822199	0.00745156	0.00777461
																																												250	CHH	0.00319149	0.00504541	0.00369276	0.00397655
																																												251	CHH	0.00915751	0.0103093	0.00784314	0.00910331
																																												252	CHH	0.021978	0.0171233	0.0244845	0.0211953
																																												255	CHH	0.00956429	0.0119641	0.0118081	0.0111122
																																												257	CHH	0.0106383	0.0108055	0.00888889	0.0101109
																																												260	CHH	0.00554529	0.00517241	0.0101781	0.00696527
																																												263	CHH	0.0117647	0.0126706	0.00883002	0.0110884
																																												265	CHH	0.00533049	0.00584226	0.00733676	0.00616984
																																												266	CHH	0.007431	0.00872093	0.00587372	0.00734188
																																												267	CHH	0.00422386	0.00194742	0.00880411	0.0049918
																																												268	CHG	0.0146252	0.013468	0.00637755	0.0114903
																																												270	CHG	0.00421941	0.0058309	0.00516987	0.00507339
																																												271	CHH	0.0243386	0.0230991	0.0147601	0.0207326
																																												272	CHH	0.0018018	0.00847458	0.0102302	0.00683552
																																												275	CHH	0.0198123	0.0175268	0.0175824	0.0183072
																																												276	CHH	0.00419287	0.0117417	0.00884956	0.00826137
																																												277	CHH	0.00356506	0.00509338	0.0126743	0.0071109
																																												281	CHH	0.00881834	0.0101351	0.0089172	0.00929022
																																												283	CHH	0.00702988	0.010118	0.00759494	0.00824762
																																												284	CHG	0.0123023	0.0168919	0.0113924	0.0135289
																																												286	CHG	0.00204708	0.00775946	0.00217391	0.00399348
																																												287	CHH	0.0162455	0.011925	0.0178117	0.0153274
																																												289	CHG	0.00724638	0.00338409	0.00510856	0.00524634
																																												291	CHG	0.0140562	0.00775194	0.0134752	0.0117611
																																												293	CHH	0.00813008	0.017561	0.0164168	0.014036
																																												294	CHH	0.00909091	0.00167224	0.00514801	0.00530372
																																												295	CHG	0.00545455	0.0165837	0.0129702	0.0116695
																																												297	CHG	0.00815494	0.00688299	0.00504686	0.00669493
																																												298	CHH	0.00547445	0.00500835	0.00517464	0.00521915
																																												299	CHH	0.0238095	0.015025	0.0220207	0.0202851
																																												301	CHG	0	0.003367	0.00130548	0.0015575
																																												302	CpG	0.93211	0.95777	0.948752	0.946211
																																												303	CpG	0.961185	0.946588	0.949349	0.952374
																																												304	CHH	0.00544465	0.00339559	0.00392157	0.00425393
																																												305	CHH	0.00723327	0.00673401	0.00261097	0.00552608
																																												306	CHH	0.0036036	0.00167224	0.00518807	0.00348797
																																												307	CHH	0.00357143	0.00666667	0.00777202	0.00600337
																																												308	CHH	0.0107527	0.00830565	0.0167742	0.0119442
																																												310	CHH	0.00722022	0.00495868	0.00127877	0.00448589
																																												311	CHH	0.0161871	0.0283333	0.0153846	0.0199683
																																												313	CHH	0.00357143	0.00502513	0.0012837	0.00329342
																																												314	CHH	0.0196429	0.0166389	0.029563	0.0219483
																																												316	CHH	0.00361011	0.00662252	0.00898588	0.00640617
																																												317	CHH	0.0125899	0.013267	0.0206452	0.0155007
																																												319	CHH	0.0126126	0.013289	0.0102302	0.0120439
																																												321	CHG	0.00363636	0.00501672	0.0102433	0.00629879
																																												322	CpG	0.947368	0.942857	0.948718	0.946315
																																												323	CpG	0.965341	0.961382	0.952276	0.959667
																																												325	CHH	0.00909091	0.00499168	0.00251889	0.00553383
																																												326	CHH	0.010772	0.00496689	0.0150376	0.0102588
																																												329	CHH	0.0136319	0.0105769	0.00970874	0.0113059
																																												332	CpG	0.944144	0.952066	0.95057	0.948927
																																												333	CpG	0.957652	0.962085	0.94382	0.954519
																																												335	CpG	0.953654	0.958541	0.953105	0.9551
																																												336	CpG	0.952061	0.964419	0.958741	0.958407
																																												337	CHG	0.00957854	0.00746965	0.00415512	0.00706777
																																												341	CHH	0.00531915	0.00485437	0.00749064	0.00588805
																																												347	CHH	0.012334	0.0100365	0.01162	0.0113301
																																												349	CHH	0.0035524	0.00811688	0.00378788	0.00515239
																																												350	CHH	0.0106195	0.0177419	0.0213836	0.0165817
																																												355	CHH	0.00534759	0.00970874	0.00375	0.00626878
																																												359	CHH	0.0199637	0.00974026	0.0125313	0.0140784
																																												362	CHH	0.0120818	0.0213523	0.0214236	0.0182859
																																												363	CHH	0.0494505	0.0323102	0.036802	0.0395209
																																												365	CpG	0.962687	0.964111	0.959132	0.961976
																																												366	CpG	0.959888	0.956211	0.963473	0.959857
																																												367	CpG	0.957486	0.959807	0.956577	0.957957
																																												368	CpG	0.955224	0.947795	0.951883	0.951634
																																												371	CHH	0.00554529	0.017134	0.0114943	0.0113912
																																												374	CHH	0.0166976	0.016	0.0109439	0.0145472
																																												375	CHH	0.0018797	0.00466563	0.00771208	0.00475247
																																												376	CHH	0.00187617	0.0153846	0.00895141	0.0087374
																																												377	CHH	0.0187266	0.0168971	0.0141026	0.0165754
																																												380	CpG	0.960452	0.954829	0.961637	0.958972
																																												381	CpG	0.962997	0.966132	0.964841	0.964657
																																												383	CHH	0.0155963	0.0193833	0.0247657	0.0199151
																																												384	CHH	0.00735971	0.00529568	0.00866667	0.00710735
																																												386	CHH	0.00379507	0.00156495	0.00375	0.00303667
																																												389	CHH	0.00948767	0.00946372	0.00249066	0.00714735
																																												390	CHH	0.0245747	0.0221519	0.00996264	0.0188964
																																												392	CHG	0.0056391	0.00473186	0.00501882	0.00512993
																																												394	CHG	0.0163934	0.016565	0.00925314	0.0140705
																																												395	CHH	0.00938086	0.0124224	0.00881612	0.0102064
																																												398	CpG	0.961326	0.957547	0.954198	0.957691
																																												399	CpG	0.95941	0.952049	0.969496	0.960318
																																												400	CHG	0.00834106	0.000867303	0.0046729	0.00462709
																																												401	CpG	0.959484	0.955247	0.957125	0.957285
																																												402	CpG	0.934701	0.933682	0.961745	0.943376
																																												404	CHH	0.00555042	0.00344828	0.00265957	0.00388609
																																												406	CHH	0.017658	0.0196918	0.0212342	0.019528
																																												407	CHH	0.00463392	0.00772532	0.00529451	0.00588458
																																												409	CHH	0.0109091	0.00458015	0.00507614	0.00685513
																																												413	CHH	0.0110193	0.0153191	0.0126667	0.0130017
																																												414	CHH	0.00275735	0.00594228	0.00870147	0.00580037
																																												415	CHH	0.00277008	0.00170213	0.00403769	0.00283663
																																												416	CHH	0.00275482	0.00422297	0.00804829	0.00500869
																																												417	CHH	0.00369004	0.00253165	0.00336022	0.00319397
																																												418	CHH	0.00181818	0.0122699	0.0075662	0.00721811
																																												419	CHH	0.0108303	0.0137825	0.0213568	0.0153232
																																												422	CHH	0.0108893	0.0139752	0.0100251	0.0116298
																																												425	CHH	0.00735294	0.00664452	0.0132979	0.00909844
																																												427	CHH	0.0110599	0.0166251	0.0160966	0.0145939
																																												428	CHH	0.0233393	0.0156495	0.0148699	0.0179529
																																												430	CHH	0.00540541	0.00465839	0.00865266	0.00623882
																																												431	CHH	0.0198198	0.0186335	0.0135635	0.017339
																																												433	CHG	0.0107914	0.0108527	0.00862069	0.0100883
																																												435	CHG	0.00648148	0.0114566	0.00868984	0.00887598
																																												436	CHH	0.00554529	0.00654129	0.00864362	0.00691007
																																												437	CHG	0.018018	0.0186916	0.0112219	0.0159772
																																												439	CHG	0.00275989	0.00491803	0.00336247	0.00368013
																																												440	CHH	0.0163339	0.015674	0.0111248	0.0143776
																																												443	CHH	0.00722022	0.0142631	0.0123305	0.0112712
																																												446	CpG	0.893967	0.893819	0.868486	0.885424
																																												447	CpG	0.955076	0.955393	0.969381	0.95995
																																												448	CHG	0.00739372	0.00478469	0.00497512	0.00571784
																																												449	CpG	0.97026	0.955556	0.967782	0.964533
																																												450	CpG	0.955277	0.955954	0.970492	0.960574
																																												451	CHG	0.00534759	0.00732899	0.00262985	0.00510214
																																												452	CHH	0.0037037	0.022082	0.00492611	0.0102373
																																												454	CHG	0.00749064	0.00796178	0.00369914	0.00638385
																																												455	CpG	0.964353	0.947368	0.958231	0.956651
																																												456	CpG	0.956637	0.956557	0.974035	0.96241
																																												458	CHH	0.00744879	0.0063593	0.00982801	0.0078787
																																												461	CHH	0.00551471	0.0176	0.0145985	0.0125711
																																												463	CHH	0.0146789	0.00476948	0.0193939	0.0129474
																																												464	CHH	0.0127971	0.0175439	0.0181159	0.0161523
																																												466	CHH	0.0146252	0.00636943	0.0144753	0.0118233
																																												468	CHG	0	0.00797448	0.00238949	0.00345466
																																												470	CHG	0.0114537	0.00875099	0.0133333	0.0111794
																																												472	CHH	0.00912409	0.0112	0.0121212	0.0108151
																																												474	CHH	0.00552486	0.00956938	0.0194175	0.0115039
																																												476	CHH	0.0145719	0.0096463	0.0206813	0.0149665
																																												481	CpG	0.927509	0.924714	0.932763	0.928329
																																												482	CpG	0.953631	0.945705	0.965101	0.954812
																																												483	CHH	0.00369686	0.00494234	0.00739827	0.00534582
																																												484	CHG	0.00744879	0.00996678	0.00873908	0.00871821
																																												485	CpG	0.968105	0.955	0.9675	0.963535
																																												486	CpG	0.957295	0.963115	0.972052	0.964154
																																												487	CHH	0.00553506	0.0183028	0.00757576	0.0104712
																																												488	CHH	0.0276243	0.0201005	0.0163934	0.0213728
																																												490	CHH	0.00364964	0.00670017	0.00628141	0.00554374
																																												494	CHH	0.00724638	0.00833333	0.00620347	0.00726106
																																												497	CHH	0.0106477	0.00739523	0.0103734	0.00947214
																																												498	CHH	0.0110092	0.0152027	0.00628141	0.0108311
																																												499	CHH	0.0202206	0.0168634	0.0238994	0.0203278
																																												502	CHH	0.00182149	0.00168634	0.00621891	0.00324225
																																												503	CHH	0.00912409	0.0201681	0.0124844	0.0139255
																																												507	CHH	0.00733272	0.00846024	0.0125348	0.00944259
																																												509	CHH	0.012963	0.0102652	0.0112835	0.0115039
																																												512	CHH	0.0127273	0.0136519	0.00738007	0.0112531
																																												515	CHH	0.0103093	0.00769889	0.00856531	0.00885783
																																												519	CHH	0.014313	0.0138528	0.0195228	0.0158962
																																												520	CHH	0.0184162	0.00525394	0.0150188	0.0128963
																																												521	CHH	0.0110906	0.010453	0.0174129	0.0129855
																																												524	CHH	0.0144144	0.0102916	0.0197044	0.0148035
																																												526	CHH	0.00179856	0.00683761	0.00739827	0.00534481
																																												530	CHH	0.00884956	0.00436681	0.00667161	0.00662933
																																												533	CHH	0.00791296	0.0035524	0.0075815	0.00634895
																																												535	CpG	0.965827	0.960684	0.975062	0.967191
																																												536	CpG	0.964753	0.953111	0.960769	0.959544
																																												537	CHG	0.0111111	0.0117223	0.0123552	0.0117295
																																												538	CHH	0.00707071	0.00719424	0.00693909	0.00706801
																																												540	CHH	0.00716479	0.0108794	0.00847458	0.0088396
																																												542	CHH	0.00722022	0.0087108	0.00623441	0.00738848
																																												544	CHG	0.00909091	0.0125	0.00878294	0.0101246
																																												545	CpG	0.956044	0.966192	0.97622	0.966152
																																												546	CpG	0.953782	0.965645	0.959152	0.959526
																																												547	CHG	0.00628931	0.00931099	0.00472813	0.00677614
																																												548	CHH	0.00104603	0.0046729	0.0117647	0.00582788
																																												549	CHH	0.00727273	0	0.00622665	0.00449979
																																												550	CHH	0.00720721	0.0178891	0.0110701	0.0120555
																																												551	CHH	0.0215054	0.017762	0.023199	0.0208221
																																												554	CHH	0.014862	0.0122642	0.0175299	0.0148853
																																												555	CHH	0.0106724	0.00855513	0.00479233	0.00800661
																																												556	CHH	0.00429646	0.00576369	0.0056	0.00522005
																																												557	CHG	0.0107335	0.0213904	0.00734394	0.0131559
																																												559	CHG	0.00328587	0.00575264	0.00482315	0.00462055
																																												560	CHH	0.0018018	0.00174825	0.00722022	0.00359009
																																												561	CHH	0.0252252	0.0209059	0.0288809	0.025004
																																												563	CHH	0.00542495	0.00174216	0.0132053	0.0067908
																																												564	CHG	0.0126582	0.0104712	0.00481928	0.00931624
																																												565	CpG	0.963768	0.968912	0.964115	0.965598
																																												566	CpG	0.965208	0.958702	0.966265	0.963392
																																												567	CHH	0.0125448	0.0205128	0.0176056	0.0168878
																																												569	CHG	0.0143113	0.00516351	0.00705882	0.00884453
																																												571	CHG	0.0113895	0.0156403	0.0171149	0.0147149
																																												572	CpG	0.962766	0.969231	0.964162	0.965386
																																												573	CpG	0.971623	0.956183	0.969919	0.965908
																																												574	CHH	0.0105634	0.0084317	0.0113636	0.0101196
																																												578	CHH	0.00524476	0.0218121	0.0146396	0.0138988
																																												580	CHG	0.0122164	0.00847458	0.0112486	0.0106465
																																												582	CHG	0.00339367	0	0.00645161	0.00328176
																																												583	CHH	0.0365217	0.0184564	0.0177778	0.024252
																																												587	CHG	0.017094	0.00674536	0.0121279	0.0119891
																																												589	CHG	0.00345224	0.00702106	0.00241158	0.00429496
																																												590	CHH	0.0151515	0.00666667	0.0207877	0.014202
																																												592	CHG	0.00508475	0.0115894	0.0120219	0.00956534
																																												593	CpG	0.968013	0.978441	0.960656	0.969037
																																												594	CpG	0.969231	0.966429	0.965432	0.967031
																																												596	CHH	0.0106509	0.00914634	0.00986842	0.00988855
																																												597	CHH	0.00488599	0.00991736	0.00328228	0.00602854
																																												598	CHH	0.0114754	0.00664452	0.010917	0.00967899
																																												599	CHH	0.0131148	0.0216667	0.0174292	0.0174035
																																												601	CHG	0.00823723	0.00830565	0.00544662	0.00732983
																																												602	CpG	0.965686	0.971854	0.966523	0.968021
																																												603	CpG	0.963235	0.954879	0.95587	0.957995
																																												605	CHH	0.00805153	0.0128824	0.0107411	0.0105584
																																												608	CHH	0.020025	0.0179514	0.0182573	0.0187446
																																												609	CHH	0.0126422	0.0138889	0.0107973	0.0124428
																																												610	CpG	0.964401	0.963082	0.973089	0.966857
																																												611	CpG	0.97201	0.954248	0.962217	0.962825
																																												612	CHH	0.0560897	0.0700637	0.0787234	0.0682923
																																												614	CHH	0.00793651	0.00478469	0.00737619	0.00669913
																																												617	CHH	0.0167526	0.0255556	0.0233723	0.0218935
																																												618	CHH	0.0141753	0.0144124	0.0233723	0.01732
																																												619	CpG	0.968504	0.962541	0.971609	0.967551
																																												620	CpG	0.970013	0.963087	0.964316	0.965805
																																												621	CHG	0.0225166	0.0315315	0.0307956	0.0282812
																																												622	CpG	0.971787	0.972625	0.966667	0.970359
																																												623	CpG	0.970628	0.968397	0.97006	0.969695
																																												624	CHG	0.0852503	0.107062	0.091222	0.0945113
																																												625	CHG	0.003125	0.0125786	0.00622407	0.00730923
																																												627	CHG	0.00272851	0.0103211	0.00432526	0.00579162
																																												628	CHG	0.0141066	0.015748	0.0205128	0.0167891
																																												629	CpG	0.96395	0.956044	0.96827	0.962755
																																												630	CpG	0.977839	0.967593	0.97028	0.971904
																																												631	CHH	0.00782473	0.0125196	0.01417	0.0115048
																																												632	CHH	0.00618238	0.0109718	0.0110775	0.00941057
																																												633	CHH	0.0107362	0.00777605	0.00497512	0.00782912
																																												634	CHH	0.0167428	0.0170543	0.0178042	0.0172004
																																												636	CHG	0.0136778	0.00470219	0.0108911	0.00975703
																																												638	CHG	0.0112994	0.00828402	0.00808625	0.00922324
																																												639	CHH	0.0056899	0.0070922	0.00723327	0.00667179
																																												640	CHH	0.003003	0.00776398	0.0058651	0.00554403
																																												641	CHH	0.0104634	0.00155039	0.00775946	0.00659107
																																												644	CHH	0.0103704	0.00367197	0.00277264	0.00560499
																																												646	CHH	0.00444444	0.00154083	0.00290416	0.00296315
																																												647	CHH	0.00439883	0.00457317	0.0067243	0.0052321
																																												648	CHH	0.00145985	0.00605144	0.00669856	0.00473662
																																												649	CHH	0.0275362	0.0212766	0.023855	0.0242226
																																												652	CHH	0.0278207	0.0225564	0.0255682	0.0253151
																																												653	CHG	0.0257511	0.0268657	0.0207547	0.0244572
																																												655	CHG	0.00156495	0.00251572	0.00191755	0.0019994
																																												659	CHH	0.0125392	0.0185414	0.0174757	0.0161854
																																												660	CHH	0.0046875	0.00738916	0.00486381	0.00564683
																																												661	CHG	0.0168776	0.0118871	0.0131827	0.0139825
																																												663	CHG	0.00624025	0.00498753	0.005923	0.00571693
																																												666	CHH	0.00778816	0.00375	0.0039604	0.00516619
																																												668	CHH	0.0040107	0.0145773	0.0161871	0.0115917
																																												670	CHH	0.0132275	0.00870827	0.0125112	0.0114823
																																												674	CHH	0.0125392	0.00882724	0.0117994	0.0110553
																																												675	CHH	0.00470958	0.00628931	0.00788955	0.00629614
																																												678	CHH	0.00475436	0.00515464	0.0117647	0.00722457
																																												679	CHH	0.0064	0.0103359	0.0108696	0.00920183
																																												680	CHG	0.00265604	0.00568182	0.00354925	0.00396237
																																												682	CHG	0.0210016	0.0130548	0.0246305	0.0195623
																																												683	CHH	0.00486224	0.00388601	0.0029703	0.00390618
																																												684	CHH	0.00518135	0.0070028	0.00700525	0.00639647
																																												688	CHH	0.00892857	0.00827586	0.013089	0.0100978
																																												692	CHH	0.0113086	0.0039267	0.00689655	0.00737727
																																												693	CHH	0.00811688	0.0144928	0.0117647	0.0114581
																																												694	CHH	0.0113065	0.0149457	0.0103093	0.0121872
																																												699	CHH	0.00481541	0.00777202	0.00292969	0.00517237
																																												701	CHH	0.0111288	0.00911458	0.00977517	0.0100062
																																												704	CHH	0.00476948	0.00906736	0.00588235	0.00657306
																																												707	CHH	0.00159236	0.0155239	0.00682927	0.00798185
																																												708	CHH	0.00634921	0.00652742	0.00294695	0.00527453
																																												710	CHG	0.0075662	0.00953678	0.00692042	0.0080078
																																												712	CHG	0.00318979	0.00391645	0.00097561	0.00269395
																																												714	CHH	0.00631313	0.0121457	0.0112166	0.00989182
																																												716	CHG	0.010101	0.00683995	0.00518135	0.0073741
																																												718	CHG	0.0127389	0.0157068	0.0204678	0.0163045
																																												719	CHH	0.00638978	0.0105263	0.00681597	0.00791069
																																												721	CHH	0.00127877	0.00410397	0.00519931	0.00352735
																																												722	CHH	0.0141388	0.00957592	0.0138289	0.0125145
																																												724	CpG	0.964103	0.973937	0.962069	0.966703
																																												725	CpG	0.97686	0.961487	0.966135	0.968161
																																												726	CpG	0.967949	0.967033	0.971429	0.968803
																																												727	CpG	0.968174	0.958722	0.959285	0.96206
																																												728	CHH	0.0241117	0.0409277	0.0365336	0.0338576
																																												731	CHH	0.0152542	0.029909	0.0376611	0.0276081
																																												732	CpG	0.959079	0.972028	0.966865	0.965991
																																												733	CpG	0.97089	0.966278	0.958918	0.965362
																																												734	CHG	0.00512821	0.00389105	0.00502513	0.00468146
																																												736	CpG	0.963291	0.955056	0.965342	0.96123
																																												737	CpG	0.972461	0.964935	0.965829	0.967742
																																												739	CHH	0.00509554	0.00833333	0.00589722	0.00644203
																																												743	CHG	0.0192061	0.0111266	0.0160067	0.0154465
																																												745	CHG	0.00524476	0.00260078	0.0030426	0.00362938
																																												746	CpG	0.967742	0.969188	0.967227	0.968052
																																												747	CpG	0.961268	0.965161	0.962398	0.962942
																																												748	CHG	0	0.00258732	0.00615385	0.00291372
																																												749	CHH	0.020592	0.0195804	0.014346	0.0181728
																																												750	CHH	0.0322997	0.0196906	0.0310924	0.0276943
																																												752	CpG	0.963109	0.95461	0.96167	0.959796
																																												753	CpG	0.969751	0.964935	0.967909	0.967532
																																												754	CpG	0.971166	0.970128	0.96587	0.969055
																																												755	CpG	0.962366	0.961089	0.967942	0.963799
																																												756	CHG	0.00711744	0.0183486	0.0217617	0.0157426
																																												757	CHH	0.0035524	0.0104439	0.00617284	0.00672303
																																												758	CHH	0.0117801	0.010043	0.00684932	0.00955749
																																												759	CHH	0.00779221	0.00572246	0.00938567	0.00763344
																																												760	CHG	0.00782269	0.0114613	0.00937766	0.00955389
																																												761	CpG	0.963351	0.964029	0.95474	0.960706
																																												762	CpG	0.969203	0.963446	0.968335	0.966995
																																												763	CHG	0.00732601	0.00393185	0.0081716	0.00647649
																																												764	CpG	0.930079	0.939481	0.930591	0.933384
																																												765	CpG	0.805195	0.799738	0.805527	0.803487
																																												766	CHG	0.00801068	0.00432277	0.0120275	0.00812031
																																												767	CpG	0.962667	0.969957	0.965812	0.966145
																																												768	CpG	0.97026	0.965471	0.974696	0.970143
																																												770	CHH	0.0185874	0.0354331	0.020141	0.0247205
																																												771	CHH	0.00554529	0.0104849	0.0129096	0.00964662
																																												772	CpG	0.965654	0.971429	0.970613	0.969232
																																												773	CpG	0.975746	0.970861	0.967327	0.971311
																																												775	CHH	0.0351852	0.0248042	0.0236453	0.0278782
																																												776	CHH	0.0250991	0.0142045	0.0232751	0.0208596
																																												778	CHH	0.0117493	0.0183099	0.0157025	0.0152539
																																												780	CHH	0.0182292	0.022409	0.00906843	0.0165689
																																												785	CHH	0.00536673	0.00129534	0.00289575	0.00318594
																																												788	CHH	0.0018018	0.00918635	0.00385728	0.00494848
																																												791	CHH	0.00540541	0.0247718	0.0202899	0.0168224
																																												792	CHH	0.0125899	0.0130039	0.0115607	0.0123848
																																												794	CHH	0.00715564	0.011583	0.0125604	0.010433
																																												797	CHH	0.00534759	0.00860832	0.0119863	0.00864741
																																												799	CHH	0.00932091	0.0184922	0.0085034	0.0121055
																																												800	CHH	0.0252324	0.0185714	0.0238704	0.0225581
																																												802	CHH	0.0133333	0.00571429	0.00596252	0.00833671
																																												807	CHH	0.0156794	0.00776197	0.00665399	0.0100318
																																												808	CHH	0.00675676	0.00430416	0.00672834	0.00592975
																																												809	CHG	0.0270636	0.0357654	0.023569	0.0287993
																																												811	CHG	0	0.011811	0.00383877	0.0052166
																																												812	CHH	0.0413793	0.0465116	0.0358974	0.0412628
																																												814	CpG	0.958217	0.965116	0.957265	0.9602
																																												815	CpG	0.948673	0.955322	0.961464	0.955153
																																												816	CHH	0.0069541	0.01443	0.0188034	0.0133958
																																												818	CHH	0.0070028	0.00860832	0.00941781	0.00834298
																																												823	CHH	0.00530973	0.0078329	0.00573066	0.0062911
																																												825	CHH	0.0160714	0.0156047	0.0105163	0.0140641
																																												826	CHG	0.00854701	0.0163447	0.0171674	0.0140197
																																												828	CHG	0.00177936	0.00912647	0.00956938	0.00682507
																																												829	CHH	0.00533808	0.0117493	0.0056926	0.00759334
																																												830	CHH	0.00712251	0.00439883	0.00769231	0.00640455
																																												831	CHH	0.00995733	0.0131772	0.0059676	0.0097007
																																												832	CHH	0.0213675	0.0146199	0.0170068	0.0176647
																																												834	CHH	0.00285307	0.00585652	0.00594228	0.00488395
																																												842	CHH	0.0131195	0.0089153	0.00683761	0.00962415
																																												845	CHH	0.00859107	0.0120482	0.00858779	0.00974235
																																												847	CHH	0.00866551	0.00944669	0.00853081	0.008881
																																												848	CHH	0.00700525	0.00403226	0.00190114	0.00431288
																																												849	CHH	0.00911854	0.01059	0.00873362	0.00948073
																																												851	CHH	0.0135747	0.0106383	0.00952381	0.0112456
																																												852	CHG	0.0135542	0.0120846	0.00516351	0.0102674
																																												854	CHG	0.0170648	0.00805369	0.0113101	0.0121429
																																												855	CHH	0.00844595	0.0013245	0.00565504	0.00514183
																																												857	CHH	0.00169779	0.00131926	0.00376648	0.00226118
																																												858	CHH	0.00746269	0.00151745	0.00518135	0.00472049
																																												860	CHH	0.00439239	0.0105422	0.00684346	0.00725934
																																												863	CHH	0.0133333	0.0140665	0.0103189	0.0125729
																																												864	CHH	0.00166389	0.00384615	0.00841121	0.00464042
																																												865	CHH	0.00671141	0.00772201	0.00467727	0.00637023
																																												866	CHH	0.00597907	0.00453858	0.00426257	0.00492674
																																												869	CHH	0.00495868	0.00377834	0.0137363	0.00749109
																																												870	CHH	0.00660066	0	0.00915751	0.00525272
																																												872	CHH	0.00148588	0.0106061	0.0110638	0.00771859
																																												874	CHG	0.0118519	0.00911854	0.00509338	0.00868792
																																												875	CpG	0.946746	0.960902	0.962712	0.956787
																																												876	CpG	0.947702	0.963885	0.95471	0.955433
																																												877	CHG	0.00159744	0.00625	0.00359066	0.0038127
																																												881	CHG	0.0131965	0.00873362	0.0125839	0.0115047
																																												883	CHG	0.00156986	0.00493827	0.0035461	0.00335141
																																												884	CHH	0.0189781	0.00882353	0.0151899	0.0143305
																																												886	CHH	0.0058651	0.00585652	0.00921273	0.00697812
																																												889	CHH	0.00308642	0.00243013	0.0026178	0.00271145
																																												890	CHH	0.00736377	0.00582242	0.00593723	0.00637447
																																												896	CHG	0.01443	0.00715308	0.0076661	0.00974973
																																												898	CHG	0.005997	0.00461894	0.0041841	0.00493335
																																												899	CHH	0.044733	0.0517986	0.0488432	0.0484583
																																												903	CHH	0.00437318	0.00568182	0.0025641	0.00420637
																																												904	CHH	0.00870827	0.00573066	0.00599315	0.00681069
																																												905	CHH	0.00583942	0.00851064	0.0162532	0.0102011
																																												908	CHH	0.00580552	0.00570125	0.0125839	0.00803022
																																												909	CHH	0.00872093	0.0136674	0.00335852	0.00858229
																																												910	CHH	0.00881057	0.00568182	0.00688468	0.00712569
																																												914	CHH	0.00423131	0.00224215	0.00414594	0.0035398
																																												917	CHH	0.00445765	0.0111421	0.00879507	0.0081316
																																												920	CHH	0.0364146	0.0469274	0.0445753	0.0426391
																																												921	CHH	0.00298063	0.00139665	0.00269058	0.00235595
																																												926	CHH	0.00416667	0.00654308	0.00901639	0.00657538
																																												928	CHG	0.00447761	0.00705219	0.0073193	0.00628303
																																												930	CHG	0.00413223	0.0119048	0.0131579	0.00973163
																																												931	CHH	0.00547196	0.00652884	0.00657354	0.00619144
																																												932	CHH	0.0104167	0.0154712	0.0119705	0.0126195
																																												934	CHH	0.0162963	0.00702247	0.0128323	0.0120503
																																												935	CHH	0.0177778	0.0111888	0.019337	0.0161012
																																												938	CHH	0.0119403	0.00983146	0.00744879	0.00974018
																																												940	CHG	0.00748503	0.00707214	0.0121495	0.00890223
																																												942	CHG	0.00525624	0.00318134	0.00574713	0.00472823
																																												943	CHH	0.00594354	0.0113798	0.00926784	0.00886373
																																												944	CHG	0.0237389	0.0113798	0.0251163	0.0200783
																																												946	CHG	0	0.00210748	0.00566343	0.0025903
																																												947	CHH	0.0119403	0.00860832	0.01029	0.0102795
																																												949	CpG	0.958084	0.954286	0.968165	0.960178
																																												950	CpG	0.96051	0.949474	0.949921	0.953301
																																												951	CHG	0.00639386	0.0105932	0.00796813	0.0083184
																																												953	CHH	0.00298954	0.00423729	0.00935454	0.00552712
																																												958	CHH	0.00125156	0.00102249	0	0.00075802
																																												959	CHH	0.0221893	0.029703	0.0226843	0.0248589
																																												962	CHH	0.015	0.0121457	0.0256211	0.017589
																																												964	CHH	0.0175	0.0386179	0.0203922	0.0255033
																																												965	CHH	0.00894188	0.0211864	0.022158	0.0174288
																																												968	CHH	0.0086741	0.00702811	0.0108443	0.00884884
																																												972	CHH	0	0.00695134	0.00532319	0.00409151
																																												974	CHH	0.00600962	0.00893744	0.00763359	0.00752688
																																												975	CHH	0.0383436	0.0514286	0.0434783	0.0444168
																																												977	CHH	0.00619195	0.00726744	0.0108803	0.00811324
																																												979	CpG	0.965517	0.956268	0.963257	0.961681
																																												980	CpG	0.951306	0.952242	0.964095	0.955881
																																												981	CHG	0.00641026	0.00739645	0.00911854	0.00764175
																																												983	CHG	0.0167264	0.0126091	0.0182648	0.0158668
																																												984	CHH	0.00483871	0.00446429	0.00101729	0.0034401
																																												985	CHH	0.00319489	0.00147929	0.00406091	0.0029117
																																												986	CHG	0.0238854	0.0177778	0.0193089	0.020324
																																												988	CHG	0.00697674	0.0112888	0.00515464	0.00780673
																																												989	CHH	0.00463499	0.00749766	0.00659341	0.00624202
																																												994	CHH	0.00319489	0	0.00407332	0.00242274
																																												995	CHG	0.0064	0.0149701	0.0203459	0.0139053
																																												997	CHG	0.0103806	0.00372093	0.00370096	0.00593417
																																												1004	CHG	0.0114566	0.00466563	0.00530786	0.00714337
																																												1006	CHG	0.00803674	0.00647549	0.00883652	0.00778292
																																												1008	CHH	0.0137931	0.0167598	0.0125092	0.014354
																																												1009	CHH	0.0214876	0.0248062	0.0179894	0.0214277
																																												1011	CHH	0.014876	0.0139535	0.0105708	0.0131334
																																												1013	CHH	0.0115702	0.0186047	0.0127389	0.0143046
																																												1019	CHH	0.00334448	0.00468019	0.00533049	0.00445172
																																												1020	CHH	0.0116473	0.0108192	0.00753498	0.0100005
																																												1025	CHH	0.00225225	0.00634058	0.00585652	0.00481645
																																												1026	CHH	0.00841751	0.00780031	0.0054407	0.00721951
																																												1027	CHH	0.0168067	0.0125196	0.0227273	0.0173512
																																												1029	CHH	0.00334448	0.00940439	0.00867679	0.00714189
																																												1030	CHH	0.0033557	0.00155763	0.00435256	0.00308863
																																												1031	CHH	0.005	0.00621118	0.00541712	0.00554277
																																												1032	CHG	0.0083612	0.00620155	0.0032538	0.00593885
																																												1034	CHG	0.0179574	0.0173833	0.00935252	0.0148977
																																												1035	CHH	0.01	0.0107858	0.00328587	0.0080239
																																												1036	CHH	0.0132231	0.0154799	0.0142388	0.0143139
																																												1040	CHH	0.00657895	0.00623053	0.00865801	0.00715583
																																												1044	CHH	0.00451977	0.00645161	0.0050578	0.00534306
																																												1045	CpG	0.965928	0.950558	0.962514	0.959667
																																												1046	CpG	0.970555	0.957667	0.964732	0.964318
																																												1047	CHG	0.0079096	0.00564972	0.00369276	0.00575069
																																												1048	CHH	0.0017331	0.00477707	0.0118919	0.00613402
																																												1050	CHG	0.00705467	0.00318979	0.0118153	0.00735324
																																												1052	CHG	0.00448934	0.0056391	0.0117907	0.00730638
																																												1055	CHH	0.00113379	0	0.00662252	0.00258543
																																												1057	CHH	0.0053286	0	0.00108814	0.00213891
																																												1058	CHH	0.00351494	0.00488599	0.00542888	0.00460994
																																												1060	CHH	0.00535714	0.00494234	0.00327154	0.00452367
																																												1061	CHG	0.018018	0.0183333	0.00766703	0.0146728
																																												1063	CHG	0.00565611	0.00094697	0.00592154	0.00417487
																																												1067	CHH	0.00896861	0.00376294	0.00663228	0.00645461
																																												1068	CHH	0.00720721	0.00505902	0	0.00408874
																																												1069	CHH	0.00896057	0.00169205	0.00442478	0.0050258
																																												1070	CHH	0.0126354	0.00677966	0.00775194	0.00905566
																																												1071	CHG	0.00179856	0.00171233	0.00331858	0.00227649
																																												1073	CHG	0.0100897	0.0113744	0.0117994	0.0110878
																																												1075	CHH	0.0122494	0.0113422	0.0146735	0.012755
																																												1077	CHH	0.00222965	0.00562324	0.00732601	0.00505963
																																												1079	CHH	0.0191657	0.0169492	0.0170118	0.0177089
																																												1080	CpG	0.965827	0.966159	0.964409	0.965465
																																												1081	CpG	0.968326	0.965061	0.957494	0.963627
																																												1082	CHG	0.0196429	0.0186757	0.0171429	0.0184871
																																												1084	CHG	0.0100559	0.0159027	0.0110538	0.0123375
																																												1085	CHH	0.00669643	0.00650558	0.00735294	0.00685165
																																												1086	CHH	0.0289331	0.0205128	0.0307868	0.0267442
																																												1088	CpG	0.960217	0.958621	0.964612	0.96115
																																												1089	CpG	0.970067	0.959434	0.951994	0.960498
																																												1090	CHG	0.010772	0.0103093	0.0138408	0.0116407
																																												1091	CpG	0.976744	0.967577	0.952055	0.965459
																																												1092	CpG	0.962348	0.967167	0.957227	0.962247
																																												1094	CHG	0.0088968	0.00501672	0.00455063	0.00615472
																																												1096	CHG	0.00327869	0.00450857	0.00364697	0.00381141
																																												1097	CHH	0.0366492	0.0267112	0.0260181	0.0297928
																																												1100	CHH	0.0228261	0.0162016	0.0195936	0.0195404
																																												1102	CHH	0.0249458	0.024237	0.0252525	0.0248118
																																												1104	CHH	0.0161987	0.0179856	0.0108538	0.0150127
																																												1106	CHH	0.0160944	0.0160571	0.0166546	0.0162687
																																												1107	CHH	0.00215983	0.000891266	0.00652174	0.00319094
																																												1109	CHH	0.0124334	0.00847458	0.00806452	0.00965749
																																												1111	CHH	0.0229682	0.00681431	0.0137615	0.0145147
																																												1116	CHH	0.0140541	0.00713012	0.0135811	0.0115884
																																												1117	CpG	0.974729	0.964912	0.961358	0.967
																																												1118	CpG	0.972767	0.964318	0.958934	0.965339
																																												1119	CHG	0.0087241	0.0107143	0.00942029	0.00961956
																																												1120	CHH	0.0107527	0.0106762	0.00935673	0.0102619
																																												1121	CHH	0.0160714	0.0212766	0.0128655	0.0167378
																																												1123	CpG	0.967568	0.963768	0.960047	0.963794
																																												1124	CpG	0.965554	0.958781	0.956958	0.960431
																																												1125	CHG	0.00755124	0.00631769	0.00791367	0.00726087
																																												1126	CHH	0.00539568	0.00533808	0.00707547	0.00593641
																																												1127	CHH	0.0125448	0.0142096	0.0283353	0.0183632
																																												1129	CHH	0.00713012	0.00357782	0.00592417	0.00554404
																																												1133	CHG	0.0159574	0.00707965	0.0118064	0.0116145
																																												1135	CHG	0.00325733	0.00635209	0.00502874	0.00487938
																																												1136	CHG	0.0639432	0.0670194	0.0823389	0.0711005
																																												1138	CHG	0.00326087	0.00542986	0.00653595	0.00507556
																																												1139	CHH	0.0549645	0.0569395	0.0509091	0.054271
																																												1141	CHH	0.00714286	0.0105634	0.00845411	0.00872011
																																												1143	CHH	0.00711744	0.0105079	0.00604595	0.00789042
																																												1144	CHH	0.0105448	0.00696864	0.00725514	0.0082562
																																												1145	CHH	0.0193662	0.0280702	0.0133172	0.0202512
																																												1147	CHH	0.00352113	0.00525394	0.00357995	0.00411834
																																												1151	CHH	0.00352734	0.0139373	0.00603136	0.00783199
																																												1153	CHH	0	0.0034662	0.00725514	0.00357378
																																												1154	CHH	0.0160428	0.0155979	0.0253317	0.0189908
																																												1156	CHG	0.00537634	0.0121107	0.0109091	0.00946539
																																												1158	CHG	0.00959488	0.0045208	0.0100503	0.00805531
																																												1159	CHH	0.00533049	0.00635786	0.00860832	0.00676556
																																												1160	CHH	0.00361664	0.0103806	0.00123916	0.00507881
																																												1161	CHH	0.00358423	0.00689655	0.00619579	0.00555886
																																												1162	CHH	0.00357782	0.00345423	0.00866337	0.00523181
																																												1163	CHH	0.00533808	0.0138889	0.0123762	0.0105344
																																												1165	CHH	0.0106572	0.00522648	0.00743494	0.00777287
																																												1166	CHH	0.0176991	0.0157895	0.013597	0.0156952
																																												1168	CHG	0.00706714	0.00704225	0.0137328	0.00928074
																																												1170	CHG	0.00739176	0.00643382	0.00503235	0.00628598
																																												1171	CHH	0.00881834	0.00884956	0.0112782	0.0096487
																																												1172	CHH	0.019469	0.0176367	0.0297398	0.0222818
																																												1174	CHG	0.00716846	0.010582	0.0160891	0.0112799
																																												1175	CpG	0.9678	0.966608	0.96679	0.967066
																																												1176	CpG	0.950644	0.962997	0.966152	0.959931
																																												1177	CpG	0.968421	0.962003	0.965937	0.965454
																																												1178	CpG	0.952688	0.956481	0.953333	0.954168
																																												1180	CHH	0.0232804	0.0274977	0.0139603	0.0215795
																																												1181	CHH	0.00837696	0.00728597	0.00367107	0.00644467
																																												1182	CHH	0.00627615	0.00808625	0.00439239	0.0062516
																																												1183	CHH	0.00625652	0.00535236	0.00805271	0.00655386
																																												1184	CHG	0.0203046	0.0115894	0.022619	0.018171
																																												1186	CHG	0.00207469	0.00358744	0.00660308	0.0040884
																																												1187	CpG	0.96796	0.959481	0.965721	0.964387
																																												1188	CpG	0.947368	0.966372	0.966127	0.959956
																																												1189	CHH	0.00673401	0.00961538	0.0138728	0.0100741
																																												1190	CHG	0.0184255	0.00637959	0.0149597	0.0132549
																																												1192	CHG	0.00803213	0.00525855	0.00503235	0.00610767
																																												1195	CHH	0.00503018	0.00349345	0.00789663	0.00547342
																																												1196	CHH	0.00809717	0.0087184	0.00865177	0.00848911
																																												1197	CHG	0.00328407	0.00636943	0.00450958	0.00472103
																																												1198	CpG	0.947712	0.961722	0.957062	0.955499
																																												1199	CpG	0.947422	0.959895	0.957736	0.955018
																																												1203	CHH	0.0113269	0.00316957	0.00451467	0.00633704
																																												1204	CHH	0.0192926	0.00950872	0.0100671	0.0129561
																																												1208	CHH	0.0111643	0.0047619	0.00770925	0.00787848
																																												1212	CHG	0.0127389	0.00469484	0.00760043	0.00834471
																																												1214	CHG	0.00296443	0.00668896	0.0055325	0.00506196
																																												1217	CHG	0.0175719	0.0139969	0.0194384	0.0170024
																																												1219	CHG	0.00394867	0.0042123	0.00831601	0.00549233
																																												1220	CpG	0.963665	0.970679	0.963791	0.966045
																																												1221	CpG	0.959204	0.952623	0.966574	0.959467
																																												1223	CHH	0.00394867	0.00756303	0.0111034	0.00753836
																																												1225	CHH	0.0137525	0.0126904	0.0110574	0.0125001
																																												1226	CHG	0.0139535	0.0166667	0.015674	0.0154314
																																												1228	CHG	0.00682927	0.00762712	0.00690608	0.00712082
																																												1229	CHH	0.000969932	0.00592217	0.00617284	0.00435498
																																												1232	CHH	0.00293255	0.00337838	0.00274348	0.00301814
																																												1234	CHH	0.00938967	0.00449775	0.0102564	0.00804794
																																												1237	CHG	0.0063593	0.00598802	0.00613497	0.00616076
																																												1239	CHG	0.00194932	0.00756303	0.00477816	0.0047635
																																												1241	CHH	0.0253566	0.00605144	0.0102459	0.0138846
																																												1243	CHH	0.0110063	0.00765697	0.0144033	0.0110222
																																												1245	CHH	0.0126582	0.00769231	0.0113519	0.0105675
																																												1246	CHH	0.0174326	0.0323077	0.0307377	0.026826
																																												1248	CHH	0.0110236	0.00923077	0.00917431	0.00980957
																																												1252	CHH	0.00895522	0.00594228	0.00479781	0.0065651
																																												1255	CHH	0.00595829	0.0059676	0.00548697	0.00580429
																																												1258	CHH	0.00625	0.00933126	0.015	0.0101938
																																												1260	CHH	0.0172956	0.00769231	0.00799201	0.0109933
																																												1262	CpG	0.962205	0.970451	0.963294	0.965316
																																												1263	CpG	0.958292	0.954662	0.949341	0.954098
																																												1264	CHG	0.00891972	0.00940171	0.00908456	0.00913533
																																												1266	CHH	0.0108696	0.0162811	0.00837989	0.0118435
																																												1267	CHH	0.00943396	0.00933126	0.0147493	0.0111715
																																												1268	CHH	0.0141287	0.0170543	0.024558	0.0185803
																																												1271	CHH	0.0236686	0.0280612	0.0256055	0.0257785
																																												1272	CHH	0.0147348	0.00683761	0.0131853	0.0115859
																																												1273	CpG	0.961059	0.970405	0.966797	0.966087
																																												1274	CpG	0.949505	0.945736	0.94958	0.948274
																																												1276	CHH	0.00195122	0.000852515	0.00207469	0.00162614
																																												1278	CHH	0.00777605	0.00913242	0.00978474	0.00889774
																																												1279	CHH	0.00311042	0.00762195	0.00488281	0.00520506
																																												1281	CpG	0.956182	0.965944	0.959566	0.960564
																																												1282	CpG	0.955034	0.945252	0.962656	0.954314
																																												1284	CHH	0.0125	0.00777605	0.00589971	0.00872525
																																												1286	CHH	0.0109718	0.00775194	0.0107317	0.00981848
																																												1288	CpG	0.962025	0.964341	0.959566	0.961977
																																												1289	CpG	0.952381	0.953665	0.956051	0.954032
																																												1291	CHH	0.0187793	0.00617284	0.00977517	0.0115758
																																												1293	CHH	0.0141732	0.00930233	0.0116618	0.0117125
																																												1294	CHH	0.0172144	0.0170543	0.0116279	0.0152989
																																												1296	CpG	0.966719	0.962617	0.969903	0.966413
																																												1297	CpG	0.951796	0.953216	0.955393	0.953468
																																												1299	CHH	0.00773994	0.00618238	0.00871249	0.00754494
																																												1301	CHH	0.0153846	0.00921659	0.00673725	0.0104462
																																												1302	CHH	0.0169753	0.0122888	0.0172579	0.0155073
																																												1304	CpG	0.958525	0.958269	0.96929	0.962028
																																												1305	CpG	0.952562	0.955425	0.962302	0.956763
																																												1306	CHH	0.0183206	0.0107198	0.0123457	0.0137953
																																												1308	CHH	0.00609756	0.0105422	0.00942507	0.00868827
																																												1313	CHH	0.00314465	0.00598802	0.00560224	0.00491164
																																												1314	CHH	0.01875	0.00749625	0.0102421	0.0121628
																																												1322	CHG	0.00622084	0.003003	0.00186567	0.0036965
																																												1324	CHG	0.0105062	0.00932994	0.011811	0.0105491
																																												1326	CHH	0.00786164	0.0122137	0.0113101	0.0104618
																																												1328	CHH	0.00792393	0.00769231	0.0123223	0.00931284
																																												1330	CpG	0.967897	0.975347	0.970335	0.971193
																																												1331	CpG	0.964356	0.956406	0.952285	0.957682
																																												1332	CHG	0.00795229	0.00622776	0.0135135	0.00923119
																																												1333	CHH	0.00795229	0.0124777	0.00542373	0.00861791
																																												1335	CHG	0.00318979	0.0107692	0.00574163	0.00656688
																																												1336	CpG	0.960191	0.96467	0.966698	0.963853
																																												1337	CpG	0.969849	0.963063	0.961119	0.964677
																																												1339	CHH	0.0180361	0.0162162	0.0203114	0.0181879
																																												1340	CHH	0.00705645	0.00812274	0.0082361	0.0078051
																																												1341	CHH	0.00961538	0.00772798	0.0096432	0.00899552
																																												1342	CHG	0.0064	0.0123077	0.00671141	0.00847303
																																												1344	CHG	0.0302725	0.03	0.0299116	0.0300614
																																												1345	CHH	0.00796178	0.0137615	0.0124164	0.0113799
																																												1348	CHH	0.0110585	0.00612557	0.00571973	0.00763459
																																												1352	CHH	0.015984	0.0154265	0.0219028	0.0177711
																																												1353	CHH	0.00702811	0.00182315	0.0082361	0.00569579
																																												1356	CHH	0.00411946	0.00742115	0.00628053	0.00594038
																																												1357	CHH	0.00410678	0.00926784	0.00768156	0.00701873
																																												1358	CpG	0.967136	0.97527	0.963618	0.968675
																																												1359	CpG	0.973057	0.980392	0.961972	0.971807
																																												1360	CHG	0.00727651	0.00467727	0.00635145	0.00610174
																																												1361	CpG	0.966877	0.970679	0.960823	0.966126
																																												1362	CpG	0.965481	0.9623	0.949929	0.959237
																																												1364	CHG	0.00311526	0.00938967	0.0127202	0.00840836
																																												1366	CHG	0.0105152	0.0103481	0.0113154	0.0107262
																																												1368	CHH	0.00771605	0.00927357	0.0117188	0.00956946
																																												1370	CpG	0.972093	0.978261	0.965653	0.972002
																																												1371	CpG	0.965885	0.969201	0.9506	0.961895
																																												1372	CHH	0.0169492	0.0188679	0.00972763	0.0151816
																																												1374	CpG	0.966049	0.982595	0.966184	0.971609
																																												1375	CpG	0.971061	0.960039	0.953704	0.961601
																																												1377	CHG	0.00607903	0.0127592	0.00680272	0.00854697
																																												1379	CHG	0.00541712	0.00296443	0.00714796	0.0051765
																																												1380	CHH	0.0197568	0.0188976	0.0259366	0.0215304
																																												1382	CpG	0.96789	0.979332	0.965318	0.970847
																																												1383	CpG	0.972004	0.967968	0.958542	0.966171
																																												1384	CHH	0.0015361	0.00633914	0.00866218	0.00551247
																																												1385	CHH	0.00610687	0.0110236	0.00669216	0.00794088
																																												1387	CHG	0.00611621	0.00631912	0.00667939	0.00637157
																																												1389	CHG	0.00893855	0.0049456	0.0113717	0.00841862
																																												1390	CHH	0.00456621	0	0.00382409	0.00279677
																																												1392	CHH	0.0106545	0.00156986	0.00760456	0.00660964
																																												1396	CHH	0.010929	0.00778968	0.00636943	0.00836269
																																												1398	CHH	0.00755287	0.00952381	0.0028222	0.00663296
																																												1399	CHG	0.0060241	0.00789889	0.00842697	0.00744999
																																												1401	CHG	0.0196507	0.0144092	0.014862	0.0163073
																																												1402	CHH	0.0120482	0.00968054	0.00424628	0.00865834
																																												1404	CHH	0.00768386	0.00389105	0.00709723	0.00622405
																																												1406	CpG	0.964232	0.967033	0.955993	0.962419
																																												1407	CpG	0.965971	0.966699	0.952583	0.961751
																																												1408	CHH	0.0132548	0.00625978	0.0149393	0.0114846
																																												1410	CHH	0.0132353	0.00786164	0.0139276	0.0116748
																																												1414	CHH	0.00753498	0.00859599	0.00769231	0.00794109
																																												1415	CHH	0.00323625	0.0095511	0.00490196	0.00589644
																																												1416	CHH	0.00290276	0.00310078	0.00929368	0.00509907
																																												1417	CHH	0.00874636	0.00780031	0.0148976	0.0104814
																																												1420	CHH	0.00765864	0.00569801	0.00915493	0.00750386
																																												1423	CHH	0.00984683	0.00669216	0.0127119	0.00975028
																																												1425	CHH	0.00327869	0.00190658	0.00564972	0.00361166
																																												1428	CHH	0.00538793	0.0104662	0.00706714	0.00764043
																																												1429	CHH	0.00576369	0.0015625	0.00376294	0.00369637
																																												1431	CHH	0.00727802	0.00314465	0.00565504	0.00535924
																																												1434	CHH	0.00574713	0.0078125	0.0028169	0.00545884
																																												1436	CpG	0.974101	0.975155	0.97191	0.973722
																																												1437	CpG	0.981421	0.959164	0.970402	0.970329
																																												1439	CHH	0.00760043	0.00753296	0.00776288	0.00763209
																																												1440	CHH	0.0100719	0.00619195	0.0139018	0.0100552
																																												1441	CHH	0.00997151	0.00927357	0.00833333	0.0091928
																																												1443	CpG	0.969871	0.964561	0.970288	0.96824
																																												1444	CpG	0.973742	0.957814	0.970021	0.967192
																																												1446	CpG	0.88604	0.900307	0.893855	0.8934
																																												1447	CpG	0.972467	0.960653	0.969242	0.967454
																																												1448	CHH	0.00283286	0.0153374	0.0167131	0.0116278
																																												1450	CpG	0.968661	0.972435	0.97127	0.970789
																																												1451	CpG	0.966341	0.961977	0.968594	0.965637
																																												1452	CHG	0.0142077	0.00958773	0.0186246	0.01414
																																												1453	CHH	0.00433839	0.0162991	0.00931232	0.00998328
																																												1454	CHH	0.00984683	0.00673077	0.00571837	0.00743199
																																												1455	CpG	0.972973	0.971471	0.970642	0.971696
																																												1456	CpG	0.940087	0.947776	0.945078	0.944314
																																												1458	CHG	0.00839161	0.00298507	0.00457875	0.00531848
																																												1460	CHG	0.107181	0.101744	0.11049	0.106472
																																												1461	CHH	0.00417246	0.0102339	0.00363636	0.00601425
																																												1463	CpG	0.962604	0.961595	0.972727	0.965642
																																												1464	CpG	0.96162	0.966281	0.965254	0.964385
																																												1468	CHH	0.0104603	0.0150659	0.0183799	0.0146353
																																												1469	CHH	0.00834202	0.00281162	0.00746269	0.00620544
																																												1470	CHH	0.0031185	0.00374883	0.00406229	0.00364321
																																												1472	CHG	0.00138889	0.00991501	0.00354925	0.00495105
																																												1473	CpG	0.95467	0.946176	0.951413	0.950753
																																												1474	CpG	0.966492	0.953618	0.968835	0.962982
																																												1475	CHG	0.00544959	0.00560224	0.0070609	0.00603758
																																												1477	CHG	0.0123584	0.0100457	0.0174497	0.0132846
																																												1478	CHH	0.00410256	0.00729262	0.0046729	0.00535603
																																												1481	CpG	0.953992	0.955119	0.962963	0.957358
																																												1482	CpG	0.956879	0.957195	0.971774	0.961949
																																												1483	CHG	0.00615385	0.00272727	0.00472016	0.00453376
																																												1484	CpG	0.966171	0.96011	0.961437	0.962573
																																												1485	CpG	0.917008	0.914414	0.920027	0.91715
																																												1488	CHH	0.0131313	0.00808625	0.00797342	0.00973033
																																												1489	CHH	0.00101215	0.00448029	0.006004	0.00383215
																																												1491	CpG	0.946524	0.947154	0.950607	0.948095
																																												1492	CpG	0.937688	0.934646	0.93909	0.937142
																																												1494	CpG	0.951123	0.949728	0.95656	0.95247
																																												1495	CpG	0.960199	0.9614	0.965217	0.962272
																																												1497	CHH	0.013834	0.0134409	0.0106101	0.0126283
																																												1499	CHH	0.0167818	0.0062167	0.00995355	0.010984
																																												1502	CHH	0.00198413	0.00529101	0.00660502	0.00462672
																																												1503	CHH	0.0119522	0.0068306	0.0121422	0.0103083
																																												1504	CHH	0.0186418	0.0271739	0.0155306	0.0204488
																																												1506	CpG	0.952957	0.964626	0.962738	0.960107
																																												1507	CpG	0.969518	0.963573	0.964567	0.965886
																																												1508	CHG	0.00393701	0.00603448	0.00653168	0.00550106
																																												1513	CHG	0.00550964	0.00817439	0.011976	0.00855336
																																												1515	CHG	0.00479386	0.00410846	0.00514469	0.00468234
																																												1516	CHH	0.0164384	0.00679348	0.010274	0.0111686
																																												1518	CHH	0.0108696	0.00951087	0.0118946	0.0107584
																																												1522	CHH	0.00930233	0.016116	0.0147815	0.0134
																																												1523	CHH	0.00543478	0.0122449	0.00678541	0.00815503
																																												1528	CHH	0.00919963	0.0142744	0.0121096	0.0118612
																																												1530	CHH	0.0229358	0.0158479	0.0186017	0.0191284
																																												1531	CHH	0.00544959	0.00693481	0	0.00412813
																																												1533	CHG	0.0027027	0.00560224	0.00518135	0.00449543
																																												1534	CpG	0.960758	0.969274	0.943478	0.957837
																																												1535	CpG	0.962693	0.966507	0.963035	0.964079
																																												1537	CHH	0.00671141	0.0113154	0.0111972	0.00974136
																																												1539	CHH	0.00538358	0.0127479	0.0129422	0.0103579
																																												1541	CHG	0.0121951	0.00851064	0.0182134	0.012973
																																												1543	CHG	0.00634633	0.00399042	0.00449583	0.00494419
																																												1544	CHH	0.00271003	0.00421348	0.00173762	0.00288704
																																												1546	CHH	0.00539084	0.00987306	0.00431406	0.00652599
																																												1549	CHH	0.00622222	0.00801925	0.00700637	0.00708261
																																												1551	CHH	0.008	0.0063745	0.0134185	0.00926434
																																												1552	CHH	0.00177305	0.00876494	0.00957854	0.00670551
																																												1554	CHH	0.0186833	0.0206842	0.0192184	0.0195286
																																												1555	CHH	0.00268577	0.00557769	0.00513479	0.00446608
																																												1556	CHH	0.00677507	0.00561798	0.00259067	0.00499457
																																												1561	CHH	0.0202643	0.0165615	0.00951777	0.0154479
																																												1562	CHG	0.00683995	0.00286533	0.00435161	0.00468563
																																												1564	CHG	0.0140721	0.0172414	0.0158428	0.0157188
																																												1565	CHH	0.00702988	0.00708661	0.00569981	0.00660543
																																												1567	CpG	0.956522	0.978292	0.951006	0.96194
																																												1568	CpG	0.958554	0.961387	0.963992	0.961311
																																												1570	CHH	0.00348432	0.00624025	0.00813008	0.00595155
																																												1573	CHG	0.00534045	0.00289436	0.0114943	0.00657635
																																												1575	CHG	0.00348129	0.00697134	0.00686213	0.00577159
																																												1576	CHH	0.0201754	0.027195	0.0211838	0.0228514
																																												1577	CpG	0.959514	0.967883	0.953405	0.960267
																																												1578	CpG	0.970925	0.965062	0.96125	0.965746
																																												1579	CHH	0.00667557	0.00724638	0.00615655	0.00669283
																																												1581	CHH	0.00267023	0.00143062	0.0104712	0.00485735
																																												1582	CHG	0.00537634	0.00860832	0.011324	0.00843624
																																												1584	CHG	0.020654	0.0214067	0.0199501	0.0206703
																																												1585	CpG	0.943989	0.957787	0.955713	0.952497
																																												1586	CpG	0.962232	0.967692	0.967192	0.965705
																																												1587	CHH	0.0136054	0.00721501	0.016565	0.0124618
																																												1591	CHH	0.00585774	0.00606061	0.00554529	0.00582121
																																												1593	CHH	0.00951087	0.0100865	0.010453	0.0100168
																																												1597	CHG	0.00414938	0.00732064	0.00608167	0.00585056
																																												1599	CHG	0.00338123	0.00452489	0.00301568	0.0036406
																																												1600	CHG	0.00278552	0	0.00518583	0.00265711
																																												1602	CHG	0.00419463	0.0105105	0.00725076	0.00731863
																																												1605	CHH	0.00413907	0.00518903	0.00241984	0.00391598
																																												1608	CHH	0.00909843	0.00369276	0.00666263	0.00648461
																																												1609	CHH	0.00566572	0.00754148	0.00438982	0.00586567
																																												1610	CHH	0.00424328	0.0136157	0.0122271	0.0100287
																																												1611	CHG	0.0127479	0.021309	0.0175131	0.01719
																																												1613	CHG	0.00910596	0.0161054	0.0168168	0.0140094
																																												1614	CHH	0.00495868	0.00805861	0.0060024	0.0063399
																																												1618	CHH	0.0190083	0.017673	0.0156344	0.0174386
																																												1619	CpG	0.958807	0.953988	0.953571	0.955455
																																												1620	CpG	0.961889	0.954982	0.957447	0.958106
																																												1621	CHH	0.00567376	0.00460123	0.0062333	0.00550276
																																												1622	CHH	0.0225352	0.0290076	0.0142349	0.0219259
																																												1624	CHH	0.00570613	0.00307692	0.00446828	0.00441711
																																												1626	CpG	0.961151	0.950617	0.947889	0.953219
																																												1627	CpG	0.956628	0.958696	0.958234	0.957853
																																												1632	CHG	0.00433526	0.008	0.0115044	0.00794656
																																												1634	CHG	0.00159363	0.00424929	0.00586166	0.00390153
																																												1635	CHH	0.00291971	0.00321027	0.00974314	0.00529104
																																												1636	CHH	0.0146628	0.0288	0.016844	0.0201022
																																												1638	CHH	0.0101744	0.00317965	0.00618921	0.00651443
																																												1639	CHG	0.00294118	0.0032	0.00886525	0.00500214
																																												1641	CHG	0.0198728	0.0214533	0.0157987	0.0190416
																																												1642	CHG	0.00439883	0.00478469	0.00530035	0.00482796
																																												1644	CHG	0.012	0.0116919	0.0152136	0.0129685
																																												1645	CHH	0.00399361	0.00692521	0.00351083	0.00480988
																																												1647	CHH	0.00145138	0.0096463	0.00529101	0.0054629
																																												1648	CHG	0.015873	0.0128	0.0202465	0.0163065
																																												1650	CHG	0.00718276	0.00623269	0.00871586	0.0073771
																																												1651	CHH	0.00478088	0.00624133	0.00927536	0.00676586
																																												1652	CHG	0.00436681	0	0.00173762	0.00203481
																																												1654	CHG	0.0135028	0.0147059	0.014476	0.0142282
																																												1655	CHG	0.0116959	0.00629921	0.00877963	0.00892492
																																												1657	CHG	0.00158479	0.00849257	0.00577034	0.00528257
																																												1659	CHH	0.00144509	0.00783699	0.00788782	0.0057233
																																												1663	CHH	0.00718391	0.00624025	0.00879507	0.00740641
																																												1664	CHH	0.0085592	0.00311042	0.00526778	0.0056458
																																												1665	CHH	0.00853485	0.00780031	0.00351494	0.0066167
																																												1667	CHH	0.0114123	0.00470219	0.0113736	0.00916268
																																												1670	CHH	0.00385802	0.00206327	0.00281215	0.00291115
																																												1671	CHG	0.0845272	0.102201	0.0859929	0.0909071
																																												1673	CHG	0.00689127	0.00616016	0.00167504	0.00490883
																																												1675	CHH	0.00568182	0.0125786	0.00615114	0.00813719
																																												1677	CHH	0.00849858	0.0015625	0.0105171	0.00685939
																																												1680	CHH	0.00380807	0.0020339	0.00437158	0.00340452
																																												1682	CHH	0	0.0015674	0.00175131	0.00110624
																																												1685	CHG	0.00557103	0.00465839	0.00347826	0.00456923
																																												1687	CHG	0.00823353	0.011502	0.00752688	0.00908748
																																												1689	CHH	0.0111193	0.00339905	0.00971922	0.00807921
																																												1690	CHH	0.00739645	0.00811908	0.00376952	0.00642835
																																												1693	CHH	0.00826446	0.00605144	0.00692042	0.00707877
																																												1697	CHH	0.00433526	0.00461437	0.00314465	0.00403143
																																												1698	CHG	0.00680272	0	0.00173611	0.00284628
																																												1700	CHG	0.00428878	0.00461133	0.0078329	0.00557767
																																												1702	CHH	0.00269179	0.00149925	0.00174064	0.00197723
																																												1705	CHH	0.0066313	0.00738552	0.00772532	0.00724738
																																												1708	CHH	0.00527704	0.00887574	0.0120275	0.00872676
																																												1710	CHG	0.00782269	0.0118343	0.0128755	0.0108442
																																												1712	CHG	0.00485437	0.00564972	0.00401405	0.00483938
																																												1714	CHH	0.00909091	0.0102941	0.0111684	0.0101845
																																												1716	CHG	0.00527009	0.010279	0.00603448	0.00719453
																																												1718	CHG	0.00951734	0.0174238	0.0160401	0.0143271
																																												1719	CHH	0.0173565	0.0103093	0.0121317	0.0132658
																																												1721	CHH	0.00529801	0.00718391	0.00857633	0.00701942
																																												1722	CHH	0.0119205	0.0100287	0.0255537	0.0158343
																																												1724	CHH	0.00923483	0.00567376	0.00848176	0.00779678
																																												1727	CHH	0.0052356	0.0048048	0.00487567	0.00497203
																																												1729	CpG	0.955556	0.958101	0.957447	0.957034
																																												1730	CpG	0.959609	0.956314	0.955283	0.957068
																																												1732	CHH	0.00442758	0.00702988	0.00384615	0.0051012
																																												1738	CHH	0.00763359	0.00552486	0.0118243	0.00832759
																																												1743	CHH	0.011509	0.00416089	0.0119863	0.00921871
																																												1745	CHH	0.020202	0.016129	0.0167504	0.0176938
																																												1747	CHH	0.0150943	0.0213049	0.0167785	0.0177259
																																												1749	CHH	0.0189633	0.0198151	0.012605	0.0171278
																																												1751	CHH	0.011335	0.0117493	0.0109983	0.0113609
																																												1755	CHG	0.00625782	0.0104302	0.0117746	0.00948756
																																												1757	CHG	0.00474777	0.00387597	0.00359712	0.00407362
																																												1759	CHH	0.00617284	0.00517464	0.00659522	0.0059809
																																												1766	CHH	0.00847458	0.0128205	0.0090535	0.0101162
																																												1768	CHH	0.00604595	0.00254777	0.00488599	0.00449324
																																												1770	CHH	0.00484262	0.0101911	0.00568182	0.00690517
																																												1777	CHH	0.0103152	0.0119048	0.00611087	0.00944361
																																												1779	CHH	0.010907	0.0135796	0.0117698	0.0120855
																																												1781	CHH	0.0103448	0.0103712	0.00873362	0.00981654
																																												1784	CHH	0.00592417	0.00850547	0.00411862	0.00618275
																																												1788	CHH	0.00453258	0.0037797	0.00262467	0.00364565
																																												1790	CHH	0.00395034	0.00592034	0.00612691	0.00533253
																																												1791	CHH	0.00618673	0.0080732	0.0048288	0.00636291
																																												1792	CHH	0.00833333	0.00951249	0.00892133	0.00892238
																																												1799	CHH	0.0055371	0.00637959	0.00560345	0.00584004
																																												1801	CHH	0.0131108	0.00966184	0.0122449	0.0116725
																																												1803	CHH	0.00832342	0.00361446	0.00488202	0.00560663
																																												1807	CHG	0.00829384	0.0156062	0.00570962	0.0098699
																																												1809	CHG	0.00383352	0.00423057	0.0017043	0.00325613
																																												1810	CHH	0.00950119	0.0118765	0.0138211	0.0117329
																																												1812	CHH	0.00473373	0.00824499	0.00645682	0.00647851
																																												1815	CHH	0.0119306	0.0115183	0.0143946	0.0126145
																																												1817	CHH	0.0177898	0.016273	0.0216653	0.018576
																																												1818	CHH	0.00537924	0.00578339	0.00596506	0.00570923
																																												1819	CHH	0.00539084	0.0105652	0.00552721	0.0071611
																																												1822	CHH	0.00379198	0.00739958	0.00764981	0.00628046
																																												1823	CHG	0.0106257	0.0103926	0.0096	0.0102061
																																												1825	CHG	0.00910552	0.00944882	0.00587741	0.00814392
																																												1826	CHH	0.00694816	0.00575314	0.00460251	0.00576793
																																												1827	CHH	0.00374532	0.00469974	0.00293255	0.00379254
																																												1829	CHH	0.00475059	0.00577367	0.008	0.00617476
																																												1830	CHH	0.00356295	0.00577367	0.00638468	0.00524043
																																												1833	CHH	0.00705053	0.00688073	0.00476569	0.00623232
																																												1835	CHH	0.0141343	0.0114416	0.0127389	0.0127716
																																												1841	CHH	0.0129412	0.00795455	0.0103834	0.0104264
																																												1844	CHH	0.0089568	0.00761808	0.0131904	0.00992177
																																												1847	CHH	0.00954654	0.00688073	0.00401606	0.00681445
																																												1849	CHH	0.00476758	0.0045977	0.00798085	0.00578204
																																												1850	CHH	0.00947867	0.0114943	0.00798722	0.00965338
																																												1854	CHH	0.00628931	0.0030015	0.00373444	0.00434175
																																												1856	CHH	0.0108696	0.00933489	0.00565428	0.00861958
																																												1858	CHH	0.00724638	0.00464576	0.00241158	0.0047679
																																												1862	CHH	0.00623377	0.00806452	0.0103306	0.00820962
																																												1865	CHH	0.00578339	0.0101266	0.00703642	0.0076488
																																												1866	CHH	0.00616523	0.0105758	0.00570962	0.00748355
																																												1867	CHH	0.0122699	0.0129717	0.00736498	0.0108689
																																												1870	CHH	0.0127119	0.0106545	0.00958333	0.0109832
																																												1871	CHH	0.0121951	0.0212014	0.0172982	0.0168982
																																												1872	CHG	0.00728155	0.0058072	0.0090834	0.00739072
																																												1874	CHG	0.024	0.0168971	0.0132946	0.0180639
																																												1875	CHH	0.022864	0.037931	0.0319672	0.0309208
																																												1877	CpG	0.972053	0.966857	0.979508	0.972806
																																												1878	CpG	0.962786	0.969975	0.965947	0.966236
																																												1879	CHH	0.00958084	0.016055	0.0170178	0.0142179
																																												1883	CHH	0.0105263	0.00457085	0.00864553	0.00791423
																																												1885	CHH	0.00359281	0.00452489	0.00644122	0.00485298
																																												1891	CHH	0.00466805	0.00254842	0.00489596	0.00403748
																																												1895	CHH	0.012487	0.0122699	0.00859599	0.0111176
																																												1896	CpG	0.972121	0.965247	0.97557	0.970979
																																												1897	CpG	0.966093	0.965623	0.969847	0.967188
																																												1899	CHH	0.0105876	0.0134506	0.0125366	0.0121916
																																												1900	CHH	0.0071599	0.00681818	0.00649878	0.00682562
																																												1901	CHH	0.00958084	0.0022779	0.012087	0.00798192
																																												1902	CHH	0.00835322	0.0148233	0.0128205	0.011999
																																												1907	CHH	0.00576218	0.00988554	0.00833681	0.00799484
																																												1908	CpG	0.972422	0.968504	0.963052	0.967993
																																												1909	CpG	0.961885	0.963818	0.967552	0.964418
																																												1913	CHH	0.00682057	0.00726141	0.00794979	0.00734392
																																												1917	CHH	0.00685654	0.00625652	0.00712191	0.00674499
																																												1921	CHH	0.0107656	0.00799087	0.00727567	0.00867736
																																												1923	CHH	0.00356295	0.00677201	0.00726979	0.00586825
																																												1928	CHH	0.020451	0.0216017	0.0230572	0.0217033
																																												1931	CpG	0.955635	0.965398	0.963054	0.961363
																																												1932	CpG	0.963695	0.968017	0.976262	0.969325
																																												1933	CHH	0.00954654	0.00574053	0.00654664	0.0072779
																																												1934	CHH	0.0212264	0.0171625	0.0243112	0.0209
																																												1936	CHH	0.00824499	0.00808314	0.00809061	0.00813958
																																												1937	CHH	0.012926	0.010333	0.0169766	0.0134118
																																												1940	CHH	0.0151515	0.0172612	0.00808407	0.0134989
																																												1943	CHH	0.00761283	0.0106724	0.0141026	0.0107959
																																												1945	CHG	0.00814901	0.00451977	0.00809717	0.00692198
																																												1947	CHG	0.00823271	0.00482057	0.00732443	0.00679257
																																												1948	CHH	0.0104053	0.0107469	0.0133506	0.0115009
																																												1949	CHH	0.00459242	0.0123596	0.0153102	0.0107541
																																												1952	CHH	0.0116022	0.0139186	0.012527	0.0126826
																																												1954	CHH	0.00498339	0.00486486	0.00742034	0.0057562
																																												1955	CHH	0.047619	0.0535714	0.0614887	0.0542264
																																												1958	CHH	0.0384404	0.035695	0.0303697	0.034835
																																												1959	CpG	0.974943	0.965208	0.965992	0.968714
																																												1960	CpG	0.965	0.97726	0.970693	0.970984
																																												1961	CHH	0.0224467	0.0189944	0.0121261	0.0178557
																																												1963	CHH	0.00555556	0.00666667	0.00646726	0.00622983
																																												1966	CHH	0.00444444	0.00333333	0.00478469	0.00418749
																																												1967	CHH	0.0121547	0.00447427	0.0120192	0.0095494
																																												1969	CHH	0.00441501	0.003367	0.00801925	0.00526709
																																												1970	CHG	0.0165563	0.0167973	0.0191847	0.0175128
																																												1972	CHG	0.00778643	0.0115639	0.0109091	0.0100865
																																												1973	CHH	0.00557103	0.00660793	0.00503202	0.00573699
																																												1974	CHH	0.00109409	0.00337458	0.00719424	0.00388764
																																												1975	CHH	0.0163221	0.00560538	0.0111376	0.0110217
																																												1978	CHH	0.00541126	0.00665188	0.00317712	0.00508009
																																												1979	CHH	0.0161464	0.0122222	0.0134707	0.0139464
																																												1982	CHH	0.00750268	0.00664452	0.00947119	0.0078728
																																												1985	CHG	0.0127796	0.00776053	0.00783699	0.00945903
																																												1987	CHG	0.00280426	0.00622172	0.00654206	0.00518935
																																												1988	CHH	0.0179136	0.0166482	0.0132193	0.015927
																																												1991	CHG	0.00825593	0.00552486	0.0123743	0.00871837
																																												1993	CHG	0.0110803	0.0111049	0.00881671	0.010334
																																												1994	CHH	0.0105263	0.00445434	0.0115955	0.00885874
																																												1995	CHH	0.00724638	0.00388242	0.00557621	0.00556833
																																												1999	CHH	0.0232429	0.0278087	0.0223776	0.0244764
																																												2000	CHG	0.00929752	0.00655738	0.00384615	0.00656702
																																												2001	CpG	0.962771	0.952226	0.978428	0.964475
																																												2002	CpG	0.969883	0.968663	0.966181	0.968242
																																												2003	CHG	0.00722624	0.00559597	0.0070555	0.0066259
																																												2005	CpG	0.953394	0.946467	0.966821	0.955561
																																												2006	CpG	0.967724	0.976004	0.966261	0.969996
																																												2007	CHG	0.00721821	0.00557103	0.00420954	0.00566626
																																												2008	CHH	0.00798403	0.00730689	0.0165538	0.0106149
																																												2012	CHH	0.00492126	0.00513347	0.00525131	0.00510201
																																												2014	CHG	0.00688976	0.00824742	0.00907716	0.00807145
																																												2015	CpG	0.960938	0.95567	0.97283	0.963146
																																												2016	CpG	0.972838	0.977423	0.97382	0.974694
																																												2018	CHH	0.00481232	0.00513347	0.00738007	0.00577529
																																												2021	CHH	0.00385675	0.00545852	0.00420561	0.00450696
																																												2024	CpG	0.971347	0.960082	0.974074	0.968501
																																												2025	CpG	0.95447	0.962285	0.955723	0.957493
																																												2027	CHH	0.00191571	0.00921187	0.0081663	0.00643129
																																												2030	CHH	0.0281215	0.0374093	0.0364334	0.033988
																																												2031	CpG	0.959577	0.955255	0.971471	0.962101
																																												2032	CpG	0.966572	0.961039	0.958957	0.962189
																																												2035	CHH	0.00338983	0.00501952	0.00623202	0.00488046
																																												2037	CHH	0.00793651	0.00950252	0.00817308	0.00853737
																																												2038	CHH	0.00861244	0.00509165	0.0110213	0.0082418
																																												2039	CHG	0.012381	0.00712106	0.0146843	0.0113954
																																												2040	CpG	0.964049	0.954082	0.959469	0.9592
																																												2041	CpG	0.965043	0.974055	0.970164	0.969754
																																												2044	CHH	0.0017192	0.00782123	0.00574438	0.00509493
																																												2045	CHH	0.0301602	0.0408163	0.0345081	0.0351615
																																												2047	CHH	0.0196078	0.0161943	0.0145666	0.0167896
																																												2049	CHH	0.00834879	0.0110331	0.00507983	0.00815391
																																												2053	CpG	0.964519	0.964322	0.97061	0.966484
																																												2054	CpG	0.966781	0.966235	0.968795	0.96727
																																												2057	CHH	0.00457404	0.00453772	0.00576369	0.00495848
																																												2059	CHG	0.00555042	0.00503525	0.00362582	0.00473716
																																												2061	CHG	0.00747986	0.00687285	0.00479846	0.00638373
																																												2066	CHH	0.00342075	0.00907544	0.00666667	0.00638762
																																												2067	CHH	0.00571429	0.00909091	0.0119104	0.00890521
																																												2068	CHG	0.0199637	0.0187747	0.025344	0.0213608
																																												2070	CHG	0.00401146	0.00399315	0.00522317	0.00440926
																																												2072	CHH	0.00462161	0.00285225	0.00423529	0.00390305
																																												2073	CHH	0.0192132	0.017769	0.0129032	0.0166285
																																												2075	CHH	0.0108893	0.0117417	0.00640114	0.00967737
																																												2078	CHH	0.0108206	0.0155189	0.0143164	0.013552
																																												2080	CHH	0.0098832	0.00673077	0.00783476	0.00814958
																																												2086	CHH	0.00688468	0.00797267	0.00654818	0.00713517
																																												2091	CHH	0.00806452	0.0131054	0.0102852	0.010485
																																												2092	CHH	0.00461894	0.00627854	0.00467946	0.00519231
																																												2093	CHH	0.00881834	0.00193611	0.0084686	0.00640768
																																												2094	CHH	0.0140721	0.0143403	0.016163	0.0148585
																																												2104	CHH	0.0109321	0.00736544	0.00888266	0.00906007
																																												2118	CHH	0.0100273	0.0077821	0.00904033	0.00894993
																																												2120	CHH	0.0173358	0.0107632	0.00974252	0.0126138
																																												2122	CHH	0.0127389	0.0107738	0.0118467	0.0117864
																																												2127	CHG	0.00555042	0	0.00417246	0.00324096
																																												2129	CHG	0.00721154	0.00937317	0.0112676	0.0092841
																																												2132	CHH	0.0120148	0.0108481	0.00902151	0.0106281
																																												2134	CHH	0.0138504	0.00979432	0.0123796	0.0120081
																																												2138	CHH	0.00462963	0.0019802	0.00620262	0.00427082
																																												2139	CHH	0.00744879	0.00497018	0.0110345	0.00781782
																																												2142	CpG	0.966165	0.96748	0.957223	0.963623
																																												2143	CpG	0.958148	0.963422	0.96621	0.962593
																																												2144	CHG	0.0133758	0.0211706	0.013712	0.0160862
																																												2146	CHH	0.0184244	0.0225	0.0175953	0.0195066
																																												2147	CHH	0.00509879	0.00500313	0.00342969	0.00451054
																																												2148	CHH	0.0019084	0.00187735	0.000980392	0.00158871
																																												2152	CHG	0.00745573	0.00704935	0.00917431	0.00789313
																																												2154	CHG	0.00912052	0.00765306	0.00792472	0.00823277
																																												2155	CHH	0.00721785	0.00514801	0.00748877	0.00661821
																																												2158	CHH	0.00287081	0.00204499	0.00286944	0.00259508
																																												2160	CHH	0.00484496	0	0.00647017	0.00377171
																																												2161	CHH	0.00484496	0.0103199	0.00720461	0.0074565
																																												2162	CHH	0.00483559	0.00412371	0.00793079	0.00563003
																																												2164	CHH	0.00097561	0.00411946	0.00434468	0.00314658
																																												2167	CHH	0.00803213	0.0106454	0.0091417	0.00927307
																																												2169	CHH	0.00537273	0.00201478	0.00508906	0.00415886
																																												2173	CHH	0.00811359	0.00870147	0.00913706	0.00865071
																																												2175	CHH	0.0163265	0.014094	0.0172414	0.0158873
																																												2176	CHH	0.00413508	0.00743746	0.00762583	0.00639945
																																												2180	CHG	0.00297619	0.00514403	0.00520833	0.00444285
																																												2182	CHG	0.0153417	0.0154259	0.016444	0.0157372
																																												2183	CHH	0.00281294	0.00606061	0.00464396	0.00450584
																																												2186	CpG	0.959799	0.967334	0.969442	0.965525
																																												2187	CpG	0.962644	0.960825	0.974292	0.96592
																																												2188	CHG	0.00795948	0.00206327	0.0052687	0.00509715
																																												2190	CHH	0.01	0.00628272	0.00075815	0.00568029
																																												2193	CHH	0.00398406	0.00517063	0.00990099	0.00635189
																																												2194	CHH	0.0219342	0.0227743	0.0320122	0.0255736
																																												2196	CHG	0.00300903	0.0062435	0.00986343	0.00637198
																																												2198	CHG	0.0122921	0.0110497	0.00863931	0.0106604
																																												2203	CpG	0.886869	0.883455	0.894858	0.888394
																																												2204	CpG	0.967213	0.96014	0.97318	0.966844
																																												2205	CHH	0.00610376	0.00826446	0.00693374	0.00710066
																																												2206	CHH	0.00507099	0.0103093	0.014786	0.0100554
																																												2209	CHH	0.00377074	0.00497866	0.00605727	0.00493556
																																												2211	CHH	0.0101523	0.0113052	0.0108949	0.0107842
																																												2214	CpG	0.968813	0.96473	0.968896	0.96748
																																												2215	CpG	0.976551	0.967096	0.976418	0.973355
																																												2218	CHH	0.0225225	0.0242857	0.0162921	0.0210335
																																												2219	CHH	0.00972326	0.00787402	0.0124153	0.0100042
																																												2221	CHH	0.0106302	0.0101083	0.00793651	0.00955834
																																												2223	CHH	0.00196657	0.00412371	0.00533944	0.00380991
																																												2224	CHG	0.0127451	0.00829016	0.0160305	0.0123553
																																												2226	CHG	0.00380807	0.00508721	0.00630734	0.00506754
																																												2228	CpG	0.961424	0.964103	0.971059	0.965529
																																												2229	CpG	0.969231	0.968266	0.973502	0.970333
																																												2233	CHH	0.00855365	0.0058651	0.00856164	0.00766013
																																												2235	CHH	0.0166016	0.019368	0.0275019	0.0211572
																																												2237	CHH	0.0117878	0.0122699	0.0145482	0.0128687
																																												2239	CHH	0.00490677	0.0050813	0.00307692	0.004355
																																												2241	CHH	0.00296443	0.00404449	0.00692841	0.00464577
																																												2242	CHH	0.0128586	0.0101729	0.0200154	0.014349
																																												2244	CHH	0.00590551	0.00921187	0.00692841	0.0073486
																																												2246	CHH	0.00589971	0.00609756	0.00845503	0.00681743
																																												2247	CHG	0.00988142	0.0151976	0.0183486	0.0144759
																																												2249	CHG	0.0122649	0.00916031	0.0106572	0.0106941
																																												2250	CHH	0.0107438	0.00383436	0.00888099	0.00781972
																																												2251	CHH	0.00390244	0.0131712	0.0175841	0.0115526
																																												2253	CHH	0.0097371	0.0140421	0.00842266	0.010734
																																												2255	CHG	0	0.004004	0.00613968	0.00338123
																																												2257	CHG	0.0066335	0.0117096	0.00539892	0.00791401
																																												2260	CHH	0.00963391	0.0139442	0.0114591	0.0116791
																																												2262	CHH	0.00761905	0.00593472	0.00761035	0.00705471
																																												2263	CHH	0.0114286	0.0254652	0.01673	0.0178746
																																												2265	CHH	0.00665399	0.00775194	0.00828313	0.00756302
																																												2269	CHH	0.00430663	0.0103586	0.00429448	0.00631989
																																												2271	CHH	0.00283822	0.00387597	0.00378215	0.00349878
																																												2274	CHH	0.0104762	0.00872939	0.0060015	0.00840236
																																												2277	CHH	0.0149648	0.0156122	0.0143571	0.014978
																																												2278	CHG	0.0235405	0.0210728	0.0181132	0.0209088
																																												2280	CHG	0.00802139	0.00913621	0.00567465	0.00761075
																																												2281	CHH	0.00716846	0.00583333	0.0101394	0.00771374
																																												2282	CHH	0.00721371	0.00416667	0.00448143	0.00528727
																																												2288	CHH	0.0146789	0.0075188	0.00833333	0.010177
																																												2292	CHH	0.00662879	0.00381679	0.00444444	0.00496334
																																												2293	CHH	0.00855513	0.00477555	0.00743494	0.00692188
																																												2295	CHH	0.00571429	0.00382409	0.00445434	0.00466424
																																												2296	CHG	0.00476644	0.00575816	0.00295421	0.00449294
																																												2298	CHG	0.0183044	0.015748	0.0130804	0.015711
																																												2299	CHH	0.00582524	0.00439754	0.00659196	0.00560491
																																												2300	CHH	0.00191755	0.00387973	0.0044843	0.00342719
																																												2303	CHH	0.00562852	0.00860421	0.0044843	0.00623901
																																												2306	CHH	0.00874636	0.00619469	0.00879567	0.00791224
																																												2308	CHH	0.00488281	0.00266904	0.00404858	0.00386681
																																												2312	CHH	0.0126582	0.0124666	0.0135593	0.0128947
																																												2313	CHH	0.000972763	0.00535236	0.00542373	0.00391629
																																												2314	CHH	0.00391007	0.00803571	0.00338295	0.00510958
																																												2315	CHH	0.00690335	0.00180343	0.00204499	0.00358392
																																												2317	CHH	0.00800801	0.0182648	0.0103022	0.0121917
																																												2318	CHG	0.00378788	0.00291262	0.00454201	0.0037475
																																												2319	CpG	0.95566	0.966764	0.962092	0.961506
																																												2320	CpG	0.968687	0.962142	0.96832	0.966383
																																												2321	CHG	0.0130964	0.0182868	0.00904295	0.0134754
																																												2323	CHG	0.0110553	0.00827967	0.00550585	0.00828027
																																												2325	CHH	0.0160643	0.0119926	0.0206327	0.0162299
																																												2326	CHH	0.00302115	0.00645756	0.00551724	0.00499865
																																												2329	CHH	0.0141844	0.0102996	0.0158511	0.0134451
																																												2330	CHH	0.00811359	0.00562852	0.0124224	0.00872149
																																												2332	CHH	0.0122574	0.0235183	0.0186464	0.0181407
																																												2333	CHH	0.0027907	0.0048216	0.00520833	0.00427354
																																												2337	CHG	0.00655431	0.0058651	0.0165165	0.00964531
																																												2339	CHG	0.00815494	0.0075543	0.0130944	0.00960122
																																												2340	CHH	0.0061287	0.00948767	0.00829302	0.0079698
																																												2341	CHH	0.0160833	0.00787402	0.00975244	0.0112366
																																												2343	CHG	0.00473934	0.0088845	0.00678222	0.00680202
																																												2344	CpG	0.958254	0.952663	0.956424	0.95578
																																												2345	CpG	0.967675	0.969407	0.966574	0.967885
																																												2346	CHG	0.00938478	0.00855513	0.0083682	0.00876937
																																												2347	CHH	0.0131703	0.0196271	0.015186	0.0159945
																																												2350	CHH	0.00418848	0.00478927	0.00485774	0.00461183
																																												2352	CpG	0.935824	0.943564	0.932099	0.937162
																																												2353	CpG	0.966138	0.958574	0.971369	0.96536
																																												2354	CHH	0.0219048	0.0197628	0.0229885	0.021552
																																												2357	CHH	0.039657	0.0290698	0.0355153	0.0347474
																																												2358	CHH	0.00961538	0.00792079	0.00844206	0.00865941
																																												2361	CpG	0.956863	0.952144	0.960336	0.956447
																																												2362	CpG	0.955531	0.972683	0.954167	0.960794
																																												2366	CpG	0.956301	0.959225	0.961479	0.959002
																																												2367	CpG	0.955703	0.974052	0.962963	0.964239
																																												2369	CHH	0.00674157	0.00998004	0.00631136	0.00767766
																																												2370	CHH	0.00919305	0.0103093	0.00697134	0.00882456
																																												2371	CHH	0.00715746	0.0216272	0.0147287	0.0145044
																																												2374	CHH	0.0061792	0.0154959	0.0164063	0.0126938
																																												2376	CHG	0.00411523	0.0010352	0.00549882	0.00354975
																																												2378	CHG	0.0273973	0.0221551	0.0218156	0.0237893
																																												2379	CHH	0.0102249	0.00309917	0.00872324	0.00734912
																																												2382	CHH	0.00569476	0.00905433	0.00357398	0.00610769
																																												2384	CHH	0.0040858	0.0104603	0.00236593	0.00563733
																																												2386	CHH	0.00407332	0.00208551	0.00316706	0.00310863
																																												2388	CpG	0.958848	0.959617	0.964058	0.960841
																																												2389	CpG	0.958998	0.970103	0.961401	0.963501
																																												2391	CHH	0.00688863	0.0061665	0.00925267	0.00743593
																																												2393	CHH	0.0137931	0.0122825	0.00921986	0.0117652
																																												2398	CHH	0.00912201	0.0100301	0.00923295	0.00946168
																																												2403	CHH	0.00452489	0.00717213	0.00929235	0.00699646
																																												2404	CHH	0.0114155	0.0113402	0.0150971	0.0126176
																																												2405	CpG	0.962446	0.968547	0.966667	0.965887
																																												2406	CpG	0.961982	0.966667	0.963203	0.963951
																																												2407	CHH	0.0149733	0.0196078	0.0181969	0.0175927
																																												2411	CHH	0.00686499	0.00824742	0.00507614	0.00672952
																																												2412	CHH	0.00880088	0.00787402	0.0108969	0.0091906
																																												2413	CHG	0.0165746	0.0204082	0.0244519	0.0204782
																																												2414	CpG	0.967814	0.96829	0.959596	0.965233
																																												2415	CpG	0.970218	0.961698	0.965015	0.965643
																																												2416	CpG	0.965129	0.960182	0.957912	0.961075
																																												2417	CpG	0.960829	0.958549	0.954082	0.95782
																																												2419	CHH	0.00907029	0.00824742	0.00875912	0.00869228
																																												2421	CpG	0.962156	0.981567	0.959829	0.967851
																																												2422	CpG	0.965478	0.961777	0.953506	0.960253
																																												2423	CHG	0.00923788	0.00519211	0.00520446	0.00654481
																																												2425	CHG	0.00347222	0.00472813	0.00428816	0.00416284
																																												2427	CHG	0.00341297	0.00717949	0.00297841	0.00452362
																																												2429	CHH	0.0159635	0.0102775	0.0194175	0.0152195
																																												2430	CHH	0.00342857	0.00310881	0.00673149	0.00442296
																																												2433	CHH	0.0023753	0.00243013	0.00445236	0.00308593
																																												2434	CHH	0.00832342	0.00853659	0.00625	0.00770334
																																												2436	CHG	0.00236967	0.00369458	0.00540054	0.0038216
																																												2438	CHG	0.00114548	0.0124611	0.00985595	0.00782083
																																												2440	CHH	0.00596659	0.0036855	0.00273723	0.00412977
																																												2443	CHH	0.0102157	0.0123839	0.00682853	0.00980936
																																												2444	CHH	0.0671463	0.0572139	0.0625	0.0622867
																																												2446	CHH	0.0145103	0.00998752	0.0110497	0.0118492
																																												2448	CHH	0.00364078	0.00745342	0.00914913	0.00674777
																																												2449	CHH	0.00487805	0.00873908	0.0146924	0.0094365
																																												2450	CHH	0.0207317	0.0162297	0.0193015	0.0187543
																																												2452	CHH	0.00976801	0.00500626	0.0110396	0.00860461
																																												2454	CHH	0.00986436	0.0100376	0.00737327	0.00909176
																																												2455	CHH	0.00740741	0.0113208	0.0101196	0.00961592
																																												2458	CHH	0.00469484	0.00517598	0.00614912	0.00533998
																																												2459	CHG	0.00996264	0.00255754	0.014652	0.0090574
																																												2460	CpG	0.963975	0.968274	0.965074	0.965774
																																												2461	CpG	0.972619	0.954119	0.965997	0.964245
																																												2462	CHH	0.00246609	0.00507614	0.00454959	0.00403061
																																												2464	CHG	0.00982801	0.00758534	0.00636943	0.00792759
																																												2466	CHG	0.00940071	0.01222	0.00765111	0.00975726
																																												2467	CHH	0.00826446	0.00609137	0.00614912	0.00683498
																																												2468	CHG	0.004914	0.00761421	0.00907441	0.00720088
																																												2470	CHG	0.00595238	0.0101523	0.0100077	0.00870412
																																												2474	CHH	0.00833333	0.00102041	0.0116641	0.00700594
																																												2475	CHH	0.00251572	0.00630517	0.00547445	0.00476512
																																												2476	CHH	0.00625	0.00630517	0.00634633	0.0063005
																																												2478	CHG	0.0100756	0.00888325	0.00367309	0.00754397
																																												2480	CHG	0.00603865	0.00515464	0.00157233	0.0042552
																																												2482	CpG	0.975703	0.980794	0.974837	0.977111
																																												2483	CpG	0.974729	0.963955	0.970055	0.96958
																																												2484	CHG	0.00961538	0.0103199	0.0103011	0.0100788
																																												2485	CHH	0.00715137	0.00823893	0.007109	0.00749977
																																												2486	CHH	0.00360577	0.004111	0.00946372	0.00572683
																																												2488	CHH	0.0160494	0.0127551	0.0146789	0.0144945
																																												2490	CHG	0.0184502	0.0215463	0.0228311	0.0209425
																																												2491	CpG	0.981504	0.985843	0.974312	0.980553
																																												2492	CpG	0.971985	0.966223	0.967486	0.968565
																																												2494	CHH	0.00840336	0.00513347	0.0125984	0.00871175
																																												2496	CHH	0.0086741	0.00888325	0	0.00585245
																																												2500	CHH	0.00238949	0.0020555	0.00554675	0.00333058
																																												2501	CHH	0.00372671	0.00128205	0.00720721	0.00407199
																																												2502	CHG	0.00864198	0.00896287	0.00996377	0.00918954
																																												2503	CpG	0.975124	0.978008	0.972678	0.97527
																																												2504	CpG	0.968862	0.971875	0.971246	0.970661
																																												2506	CHH	0.0059952	0.00417537	0.00961538	0.00659532
																																												2508	CHH	0.0204573	0.0220357	0.0160385	0.0195105
																																												2509	CHG	0.0098401	0.0025641	0.00182149	0.0047419
																																												2511	CHG	0.0192077	0.0116034	0.0111465	0.0139859
																																												2513	CHH	0.0121803	0.0147368	0.0088853	0.0119341
																																												2517	CpG	0.955864	0.967405	0.967442	0.96357
																																												2518	CpG	0.954051	0.961824	0.968241	0.961372
																																												2519	CHG	0.00967352	0.00533049	0.00816327	0.00772242
																																												2520	CHH	0.00360577	0.00739958	0.00325203	0.00475246
																																												2521	CHH	0.00722022	0.007431	0.00486224	0.00650448
																																												2522	CHH	0.013269	0.0169851	0.00808407	0.0127794
																																												2524	CHH	0.00359712	0.0042328	0.00806452	0.00529815
																																												2527	CHH	0.00869565	0.00641026	0.00735294	0.00748628
																																												2529	CHH	0.0202532	0.0229299	0.0292772	0.0241534
																																												2530	CHG	0.0315259	0.0320102	0.0330275	0.0321879
																																												2531	CpG	0.957071	0.965296	0.962142	0.961503
																																												2532	CpG	0.959763	0.960847	0.974089	0.9649
																																												2533	CpG	0.960957	0.964602	0.96347	0.96301
																																												2534	CpG	0.954009	0.971639	0.966612	0.964087
																																												2538	CHH	0.00508906	0.00623441	0.00274474	0.0046894
																																												2541	CHH	0.0116279	0.0213836	0.00735294	0.0134548
																																												2543	CHG	0.0065189	0.0089172	0.00828729	0.0079078
																																												2544	CpG	0.959318	0.96401	0.964022	0.96245
																																												2545	CpG	0.965352	0.971846	0.971358	0.969519
																																												2548	CHH	0.0143369	0.0102987	0.00984413	0.0114932
																																												2550	CHH	0.0131894	0.0236382	0.029654	0.0221606
																																												2551	CHH	0.00718563	0.00619195	0.00743802	0.00693853
																																												2553	CHH	0.0215054	0.0195876	0.0223881	0.0211604
																																												2554	CHH	0.00837321	0.00413223	0.00581879	0.00610807
																																												2555	CHH	0.00260417	0.00498753	0.00545455	0.00434875
																																												2556	CHH	0.0077821	0.00746269	0.00363306	0.00629262
																																												2557	CHH	0.0167959	0.0111111	0.00632911	0.011412
																																												2560	CHH	0.00121212	0.00309278	0.00331126	0.00253872
																																												2561	CHH	0.00646831	0.00494438	0.00541516	0.00560928
																																												2563	CpG	0.947507	0.953865	0.959744	0.953705
																																												2564	CpG	0.972356	0.965625	0.978956	0.972312
																																												2566	CHH	0.00643501	0.00736196	0.00625	0.00668232
																																												2569	CHH	0.0180412	0.0111111	0.0107047	0.0132857
																																												2571	CHH	0.00516129	0.0124688	0.00979519	0.00914177
																																												2574	CHG	0.0012987	0.0049505	0.00268817	0.00297912
																																												2576	CHG	0.0142857	0.0166147	0.0184255	0.016442
																																												2577	CHH	0.00477897	0.00623701	0.00671141	0.00590913
																																												2583	CHH	0.00512164	0.00360144	0.00626118	0.00499475
																																												2587	CHH	0.0193299	0.0108696	0.0107431	0.0136475
																																												2589	CHH	0.011509	0.00972053	0.0170863	0.0127719
																																												2591	CHH	0.00903226	0.00857843	0.0081448	0.00858516
																																												2593	CpG	0.951823	0.954265	0.954421	0.953503
																																												2594	CpG	0.970449	0.96	0.964837	0.965095
																																												2596	CHH	0.00233372	0.00407332	0.00338983	0.00326562
																																												2598	CHG	0.00255102	0.00250313	0.00449236	0.00318217
																																												2600	CHG	0.0128056	0.011259	0.0126263	0.0122303
																																												2602	CHH	0.0104408	0.012333	0.0117746	0.0115161
																																												2607	CHG	0.0078125	0.00875	0.0119048	0.00948909
																																												2609	CHG	0.0159453	0.00823045	0.00909843	0.0110914
																																												2610	CHH	0.00798176	0.0124481	0.0157415	0.0120571
																																												2612	CHH	0.0138408	0.009375	0.0141431	0.012453
																																												2615	CHH	0.00262123	0.00636132	0.00733945	0.00544067
																																												2616	CHH	0.0065189	0.00126904	0.00182815	0.00320536
																																												2617	CHH	0.0025974	0.00505051	0.00364631	0.00376474
																																												2618	CHH	0.0207523	0.0214918	0.0127505	0.0183315
																																												2620	CHH	0.011811	0.0127226	0.0109489	0.0118275
																																												2622	CHH	0.00131406	0.0139417	0.0135501	0.00960196
																																												2623	CHH	0.0260417	0.0164975	0.0188172	0.0204521
																																												2625	CHH	0.00655308	0.00628931	0.0106762	0.00783951
																																												2628	CHH	0.0026455	0.0136476	0.0088574	0.00838351
																																												2631	CHH	0.0293083	0.0231335	0.0266223	0.0263547
																																												2632	CHH	0.0146667	0.01868	0.0257092	0.0196853
																																												2635	CHH	0.0213018	0.0146597	0.0142259	0.0167291
																																												2636	CHH	0.00712589	0.00632244	0.00754401	0.00699745
																																												2637	CHH	0.0011976	0.00316122	0.00839631	0.00425171
																																												2638	CHH	0.00603136	0.00738397	0.0126904	0.00870189
																																												2640	CHH	0.0120482	0.019958	0.0194093	0.0171385
																																												2641	CHH	0.0036452	0.00527426	0.0059676	0.00496236
																																												2642	CHG	0.00520833	0.00361882	0.00629496	0.00504071
																																												2643	CpG	0.966321	0.956989	0.954178	0.959163
																																												2644	CpG	0.970624	0.968051	0.969414	0.969363
																																												2645	CHG	0.00365854	0.00851064	0.00509771	0.00575563
																																												2646	CHH	0.0101911	0.00588235	0.0080573	0.00804358
																																												2647	CHH	0.0190355	0.0163934	0.0176991	0.0177094
																																												2649	CHH	0.00375469	0.0058072	0.00440529	0.00465573
																																												2651	CHH	0.0100376	0.0128205	0.0158451	0.0129011
																																												2653	CHH	0.00374532	0.00816803	0.00175901	0.00455745
																																												2654	CHH	0.00875	0.00582072	0.00262467	0.0057318
																																												2655	CHH	0.0075	0.012761	0.0148213	0.0116941
																																												2657	CHG	0.0136816	0.0184544	0.00869565	0.0136106
																																												2659	CHG	0.00483092	0.015873	0.012069	0.0109243
																																												2660	CHH	0.0108959	0.014862	0.00780572	0.0111879
																																												2662	CHH	0.00605327	0.0106383	0.0112847	0.00932543
																																												2665	CHH	0.00481348	0.0115911	0.00520382	0.00720281
																																												2666	CHH	0.0132053	0.0168955	0.00695652	0.0123524
																																												2667	CHG	0.013285	0.00797267	0.0121422	0.0111333
																																												2669	CHG	0	0.0010627	0.00528634	0.00211635
																																												2670	CHH	0.00965018	0.0124717	0.0103717	0.0108312
																																												2671	CHG	0.00119904	0.0102157	0.0103806	0.00726511
																																												2673	CHG	0.00722892	0.00636267	0.00436681	0.00598613
																																												2675	CHH	0.00597372	0.00679502	0.00258844	0.00511906
																																												2678	CpG	0.957933	0.955429	0.951473	0.954945
																																												2679	CpG	0.971675	0.958019	0.976991	0.968895
																																												2680	CHG	0.00618812	0.00859291	0.00265487	0.00581197
																																												2684	CHG	0.00593824	0.00567537	0.00602929	0.00588097
																																												2686	CHG	0.00250313	0.00432432	0.00529568	0.00404104
																																												2688	CHH	0.00250941	0.00432432	0.00790861	0.00491412
																																												2690	CHH	0.0112782	0.00653595	0.0149254	0.0109132
																																												2692	CHH	0.0037594	0.00980392	0.00264784	0.00540372
																																												2693	CHH	0.00376412	0.00545852	0.00530504	0.00484256
																																												2694	CHH	0.00250941	0.00219058	0.0026643	0.00245476
																																												2696	CHG	0.00350877	0.003386	0.00686695	0.00458724
																																												2698	CHG	0.00619579	0.00978261	0.00711111	0.0076965
																																												2700	CHH	0.00576701	0.00787402	0.00521739	0.00628614
																																												2701	CHG	0.00802752	0.013468	0.0190807	0.0135254
																																												2703	CHG	0.00374532	0	0.00446828	0.00273786
																																												2705	CHH	0.00227273	0.00554939	0.00255537	0.00345916
																																												2706	CHH	0.014756	0.0176211	0.0179028	0.01676
																																												2708	CHG	0.0101925	0.00769231	0.0110076	0.00963082
																																												2710	CHG	0.00365408	0.00856531	0.00893655	0.00705198
																																												2712	CHH	0.00611247	0.00536481	0.0080429	0.00650672
																																												2715	CHH	0.0011325	0.0131004	0.00761421	0.00728238
																																												2718	CpG	0.96288	0.965142	0.969492	0.965838
																																												2719	CpG	0.965174	0.966046	0.959781	0.963667
																																												2720	CHG	0.00871731	0.00980392	0.0100825	0.00953457
																																												2721	CHH	0.00125786	0.00657895	0.00365631	0.00383104
																																												2722	CHH	0.00882029	0.00644468	0.00999167	0.00841888
																																												2723	CHH	0.0143014	0.0129032	0.00914381	0.0121162
																																												2728	CHH	0.00623441	0.00983607	0.00720072	0.00775707
																																												2730	CHH	0.0025	0	0.00270758	0.00173586
																																												2731	CHH	0.012035	0.0137131	0.0154849	0.0137443
																																												2733	CHG	0.00436681	0.00631579	0.00650407	0.00572889
																																												2735	CHG	0.0138889	0.0200669	0.016	0.0166519
																																												2736	CHH	0.00625	0.00890869	0.00892061	0.00802643
																																												2737	CHH	0.00376412	0.00783875	0.00622222	0.00594169
																																												2738	CHH	0.00252845	0.00222469	0.00713012	0.00396109
																																												2739	CHH	0.00212993	0.0103842	0.00805153	0.00685522
																																												2742	CHH	0.00527983	0.00524109	0.0071885	0.00590314
																																												2744	CpG	0.972545	0.976042	0.977528	0.975372
																																												2745	CpG	0.967213	0.954394	0.956752	0.959453
																																												2746	CHG	0.00752823	0.00783875	0.0113935	0.00892016
																																												2748	CHH	0.005	0.01	0.0192476	0.0114159
																																												2751	CHH	0.00528541	0.00610376	0.00877193	0.00672037
																																												2752	CHH	0.0126582	0.0162437	0.0159363	0.014946
																																												2757	CpG	0.947753	0.947692	0.950321	0.948589
																																												2758	CpG	0.963659	0.958474	0.958442	0.960191
																																												2760	CpG	0.962771	0.958974	0.963739	0.961828
																																												2761	CpG	0.966208	0.967634	0.962674	0.965505
																																												2765	CHG	0.00929752	0.0101833	0.0102282	0.009903
																																												2767	CHG	0.00122549	0.00328228	0.00506329	0.00319035
																																												2768	CHG	0.0105263	0.0143885	0.019984	0.0149663
																																												2770	CHG	0.0110974	0.00332963	0.0042517	0.00622625
																																												2772	CHH	0.0196802	0.0310766	0.0304311	0.0270626
																																												2773	CHH	0.00731707	0.0143488	0.00590717	0.00919101
																																												2775	CHH	0.00969697	0.0121279	0.0109983	0.0109411
																																												2777	CHH	0.00315457	0.00934579	0.00718276	0.00656104
																																												2781	CHH	0.0106045	0.0115425	0.0174603	0.0132024
																																												2783	CHH	0.00632911	0.00636267	0.0088141	0.00716863
																																												2784	CHH	0.0189474	0.0241851	0.0215655	0.021566
																																												2786	CHH	0.0083682	0.00630252	0.00638978	0.00702017
																																												2787	CHH	0.00314465	0.00316122	0.00711462	0.0044735
																																												2789	CHG	0.00727651	0.00632911	0.00470958	0.00610507
																																												2790	CpG	0.965859	0.964166	0.958194	0.96274
																																												2791	CpG	0.958872	0.96875	0.963699	0.963774
																																												2793	CHH	0.00466744	0.0154867	0.0077187	0.00929096
																																												2795	CHH	0.00406504	0.00533049	0.00463679	0.00467744
																																												2796	CHG	0.00306435	0.0085197	0.00386997	0.00515134
																																												2798	CHG	0.0220674	0.0191011	0.0211685	0.020779
																																												2799	CHH	0.0127021	0.00892857	0.00506329	0.00889798
																																												2800	CHH	0.00817996	0.00743889	0.00461894	0.00674593
																																												2803	CpG	0.97513	0.954984	0.955247	0.961787
																																												2804	CpG	0.960648	0.972437	0.949324	0.960803
																																												2805	CHG	0.00694444	0.00873362	0.010101	0.00859303
																																												2808	CHH	0.00614754	0.00741525	0.00601504	0.00652594
																																												2810	CHH	0.00705645	0.0105485	0.0105342	0.00937974
																																												2811	CHH	0.00300903	0.00835073	0.0082397	0.00653315
																																												2812	CHG	0.0121457	0.0135983	0.012003	0.0125824
																																												2813	CpG	0.962382	0.951717	0.962221	0.958773
																																												2814	CpG	0.973193	0.973031	0.949055	0.965093
																																												2815	CHG	0.00468933	0.00431965	0.00819672	0.00573524
																																												2816	CpG	0.966236	0.955852	0.951923	0.958004
																																												2817	CpG	0.677986	0.678919	0.67863	0.678512
																																												2819	CpG	0.968902	0.961303	0.959154	0.96312
																																												2820	CpG	0.965035	0.965739	0.953883	0.961552
																																												2821	CHG	0.00466744	0.0149413	0.0105008	0.0100365
																																												2822	CHH	0.00695249	0.0063358	0.00562249	0.00630359
																																												2824	CHH	0.00564972	0.00892857	0.00714286	0.00724038
																																												2829	CHH	0.00668151	0.0041365	0.00777001	0.00619601
																																												2832	CHH	0.0027933	0.00196271	0.00347464	0.00274355
																																												2833	CHH	0.00557621	0.00491642	0.00557491	0.00535585
																																												2836	CHH	0.00327869	0.00512295	0.00535168	0.00458444
																																												2838	CHH	0.00836431	0.0135659	0.00691085	0.00961368
																																												2840	CHH	0.00461255	0.0124164	0.00687758	0.00796885
																																												2845	CHH	0.00755124	0.00301205	0.00518903	0.00525077
																																												2847	CHG	0.00643974	0.0056444	0.00815772	0.00674729
																																												2849	CHG	0.00651466	0.0100301	0.0110294	0.00919139
																																												2851	CHG	0.00643382	0.00839552	0.0121212	0.00898352
																																												2853	CHG	0.00759219	0.00792864	0.00735835	0.00762639
																																												2855	CHH	0.0117899	0.013739	0.0176861	0.014405
																																												2857	CHH	0.0149893	0.00882353	0.0139706	0.0125945
																																												2858	CpG	0.971844	0.964862	0.965424	0.967377
																																												2859	CpG	0.964401	0.97451	0.957384	0.965432
																																												2860	CHH	0.0117329	0.012218	0.0113788	0.0117766
																																												2863	CHH	0.0116906	0.0102136	0.0113182	0.0110741
																																												2866	CHH	0.00623886	0.00923361	0.0078637	0.00777872
																																												2869	CHH	0.00533333	0.00460405	0.0065445	0.00549396
																																												2874	CHH	0.00845666	0.0125362	0.00920028	0.0100644
																																												2876	CHH	0.00212314	0.00673725	0.00707214	0.00531084
																																												2878	CHH	0.0114638	0.00911577	0.00856955	0.00971639
																																												2880	CHH	0.00964067	0.0144796	0.0157999	0.0133067
																																												2884	CHH	0.010101	0.00378788	0.00841515	0.00743468
																																												2886	CHH	0.0161943	0.0216777	0.0168303	0.0182341
																																												2887	CHH	0.00914634	0.00188501	0.00420168	0.00507768
																																												2888	CHH	0.00701139	0.00903342	0.0119443	0.00932969
																																												2896	CHH	0.00262238	0.000908265	0.00330033	0.00227699
																																												2899	CHH	0.00203252	0.0046729	0.00484765	0.00385102
																																												2902	CHG	0.00352423	0.00818926	0.00525624	0.00565658
																																												2904	CHG	0.00511771	0.0139147	0.00900901	0.00934712
																																												2907	CHH	0.0111789	0.0139018	0.0132589	0.0127798
																																												2908	CHG	0.00530035	0	0.00260756	0.00263597
																																												2910	CHG	0.0213415	0.0240741	0.018763	0.0213929
																																												2911	CHG	0.0035461	0.00639854	0.00717547	0.0057067
																																												2913	CHG	0.00102249	0.0055607	0.00416667	0.00358329
																																												2916	CHH	0.0162437	0.0119816	0.0097493	0.0126582
																																												2917	CHH	0.0100908	0.00924214	0.00833333	0.0092221
																																												2918	CHH	0.00440917	0.00365297	0.00130463	0.00312226
																																												2921	CHH	0.0100705	0.00555042	0.00964187	0.00842093
																																												2922	CHH	0.00705645	0.0064695	0.00623269	0.00658621
																																												2923	CHG	0.00440529	0.00629496	0.0071568	0.00595235
																																												2925	CHG	0.00504541	0.00555042	0.00890411	0.00649998
																																												2929	CHH	0.00403226	0.00457038	0.00407886	0.00422717
																																												2931	CHH	0.0086881	0.00893655	0.00840336	0.008676
																																												2935	CHH	0.00712831	0.0109091	0.0108108	0.00961607
																																												2938	CHH	0.00504032	0.0107914	0.0115098	0.00911384
																																												2941	CHH	0.00911854	0.0116279	0.012786	0.0111775
																																												2943	CpG	0.932203	0.931985	0.929662	0.931283
																																												2944	CpG	0.967677	0.9678	0.972863	0.969446
																																												2945	CHH	0.00980392	0.013624	0.0159468	0.0131249
																																												2948	CHH	0.00202634	0.005386	0.00269906	0.00337046
																																												2949	CHG	0.00357782	0.00276243	0.00267023	0.00300349
																																												2950	CpG	0.960573	0.972222	0.963333	0.965376
																																												2951	CpG	0.963377	0.966576	0.972014	0.967322
																																												2952	CHH	0.0125448	0.0137994	0.00999334	0.0121125
																																												2955	CHH	0.00444444	0.00729927	0.00658328	0.006109
																																												2956	CHH	0.0132626	0.0172884	0.0151415	0.0152309
																																												2959	CHH	0.00811359	0.0125673	0.0139257	0.0115355
																																												2961	CHH	0.00204499	0.00179372	0.00329815	0.00237895
																																												2963	CHH	0.0152905	0.0223814	0.0152016	0.0176245
																																												2964	CHG	0.0161725	0.0186567	0.0193333	0.0180542
																																												2966	CHG	0.00708502	0.00716846	0.00926539	0.00783962
																																												2968	CHH	0.00812183	0.00538117	0.010575	0.008026
																																												2970	CpG	0.959854	0.959624	0.967918	0.962466
																																												2971	CpG	0.964395	0.959202	0.962076	0.961891
																																												2973	CHH	0.015	0.00906618	0.00665779	0.0102413
																																												2974	CHH	0.00179533	0.00562324	0.00273785	0.00338548
																																												2976	CpG	0.959447	0.964083	0.963674	0.962401
																																												2977	CpG	0.961809	0.962829	0.950765	0.958468
																																												2978	CHG	0.00995025	0.00450045	0.00661813	0.00702294
																																												2979	CHH	0.00794439	0.00628366	0.00796813	0.00739873
																																												2981	CHH	0.0149402	0.0142857	0.0178926	0.0157062
																																												2984	CHH	0.00595829	0.00359066	0.0111989	0.00691597
																																												2986	CHH	0.00542986	0.00915751	0.00825877	0.00761538
																																												2988	CHH	0.0108011	0.0108992	0.0123288	0.011343
																																												2995	CpG	0.957273	0.954922	0.960959	0.957718
																																												2996	CpG	0.955839	0.961846	0.952412	0.956699
																																												2997	CHG	0.00490677	0.00706714	0.00650618	0.00616003
																																												2999	CHH	0.0235294	0.0229075	0.0273438	0.0245936
																																												3000	CHH	0.00785855	0.00440529	0.0038961	0.00538665
																																												3001	CHH	0.0128088	0.0185701	0.00766551	0.0130148
																																												3003	CHH	0.010979	0.00646353	0.00625434	0.00789894
																																												3004	CHG	0.00914077	0.00275989	0.00693963	0.00628009
																																												3006	CHG	0.00859599	0.00787402	0.00962773	0.00869924
																																												3009	CHH	0.00367309	0.0112045	0.00761773	0.00749843
																																												3011	CHG	0.0184332	0.0225564	0.0159833	0.018991
																																												3013	CHG	0.0047081	0.0043592	0.0019305	0.00366593
																																												3014	CpG	0.971136	0.946869	0.960508	0.959504
																																												3015	CpG	0.942857	0.939236	0.96119	0.947761
																																												3018	CHH	0.00282486	0.00765957	0.00762873	0.00603772
																																												3020	CHH	0.0150376	0.0221277	0.0280076	0.0217243
																																												3021	CHH	0.00845865	0.00937766	0.011465	0.00976709
																																												3022	CHG	0.00564972	0.00479386	0.00348189	0.00464183
																																												3024	CHG	0.0196262	0.0153978	0.0159949	0.0170063
																																												3025	CpG	0.961905	0.953668	0.963687	0.959753
																																												3026	CpG	0.95493	0.944444	0.955513	0.951629
																																												3028	CpG	0.909003	0.894277	0.918367	0.907216
																																												3029	CpG	0.965061	0.959356	0.965003	0.96314
																																												3030	CHH	0.0145631	0.0155039	0.0167832	0.0156167
																																												3031	CHH	0.0115718	0.0135266	0.0111343	0.0120776
																																												3034	CHH	0.00581395	0.00785855	0.011088	0.0082535
																																												3036	CHG	0.010628	0.0149254	0.0132497	0.0129343
																																												3038	CHG	0.00371058	0.00411184	0.00704225	0.00495489
																																												3039	CpG	0.966894	0.955466	0.962833	0.961731
																																												3040	CpG	0.959851	0.950536	0.967224	0.959203
																																												3042	CHH	0.00382775	0.01002	0.00696379	0.00693719
																																												3048	CHH	0.00575816	0.00612245	0.00773015	0.00653692
																																												3051	CHH	0.003861	0.00715746	0.00417537	0.00506461
																																												3054	CHH	0.00873786	0.00409417	0.00420463	0.00567888
																																												3058	CHH	0.00876339	0.0162767	0.00841515	0.0111517
																																												3060	CHH	0.00391007	0.00509684	0.0105411	0.00651601
																																												3063	CHH	0.00388727	0.00712106	0.0055905	0.00553294
																																												3064	CHH	0.0135397	0.0182371	0.0118138	0.0145302
																																												3069	CHH	0.00387222	0.00511247	0.00624133	0.00507534
																																												3074	CHH	0.00834879	0.012366	0.00984898	0.0101879
																																												3078	CHH	0.00292969	0.00415369	0.00641483	0.0044994
																																												3084	CHH	0.00658514	0.0066778	0.00882553	0.00736282
																																												3085	CHH	0.00661001	0.00251678	0.00677507	0.00530062
																																												3086	CHH	0.00666667	0.00845309	0.00881954	0.00797976
																																												3088	CHH	0.0115496	0.011045	0.00956284	0.0107191
																																												3090	CHH	0.019305	0.0172117	0.0144231	0.0169799
																																												3091	CHH	0.000970874	0.00686106	0.00345304	0.00376166
																																												3093	CHH	0.00487805	0.00172712	0.00350631	0.00337049
																																												3094	CpG	0.976861	0.974576	0.969321	0.973586
																																												3095	CpG	0.96752	0.970537	0.965075	0.967711
																																												3096	CHG	0.00890208	0.00522648	0.00923952	0.00778936
																																												3097	CHH	0.007	0.00634249	0.00655977	0.00663409
																																												3100	CHH	0.00295858	0.0086881	0.0107143	0.00745365
																																												3101	CHH	0.00906344	0.0063762	0.00879121	0.00807695
																																												3102	CHH	0.019019	0.0265393	0.0188406	0.0214663
																																												3104	CHH	0.00898204	0.00842993	0.00802334	0.00847843
																																												3105	CHG	0.00898204	0.00952381	0.00877193	0.00909259
																																												3107	CHG	0.00589391	0.004363	0.00940666	0.00655452
																																												3109	CHG	0.00504032	0.0052356	0.00513196	0.00513596
																																												3111	CHG	0.00985222	0.017331	0.0108382	0.0126738
																																												3112	CHH	0.00791296	0.0078125	0.00722022	0.00764856
																																												3114	CpG	0.973737	0.961012	0.956813	0.963854
																																												3115	CpG	0.969031	0.964471	0.968863	0.967455
																																												3117	CHH	0.0286561	0.0181818	0.012987	0.0199417
																																												3118	CHH	0.0200803	0.0186722	0.0146735	0.0178087
																																												3120	CHH	0.012	0.00619835	0.00878477	0.00899437
																																												3123	CpG	0.973113	0.95785	0.961654	0.964206
																																												3124	CpG	0.964789	0.964539	0.973665	0.967664
																																												3127	CHH	0.00608519	0.00514933	0.0052161	0.00548354
																																												3130	CHH	0.0111675	0.0117117	0.0110783	0.0113192
																																												3136	CpG	0.971074	0.958599	0.959665	0.963113
																																												3137	CpG	0.958805	0.960514	0.963378	0.960899
																																												3139	CHG	0.00726895	0.00638978	0.00455927	0.00607267
																																												3141	CHG	0.00411523	0.00275735	0.0052592	0.00404393
																																												3142	CpG	0.968553	0.96129	0.961627	0.963824
																																												3143	CpG	0.967876	0.97119	0.974281	0.971116
																																												3144	CHG	0.00515464	0.00649351	0.00531108	0.00565307
																																												3145	CHH	0.0115789	0.00965665	0.0114591	0.0108982
																																												3149	CHG	0.00527426	0.00643777	0.00388199	0.00519801
																																												3151	CHG	0.00210084	0.00849057	0.0114855	0.00735895
																																												3153	CHH	0	0.00649351	0.00314713	0.00321354
																																												3154	CHG	0.0107181	0.0108696	0.0126582	0.0114153
																																												3156	CHG	0.0151844	0.00763359	0.00859375	0.0104706
																																												3157	CHH	0.00869565	0.00951475	0.0039185	0.0073763
																																												3159	CHH	0.0175246	0.0200191	0.0126084	0.0167174
																																												3160	CHH	0.00749465	0.00758397	0.0071885	0.00742237
																																												3163	CHH	0.00548847	0.00479846	0.00315457	0.0044805
																																												3165	CHH	0.00443459	0.003861	0.00317965	0.00382508
																																												3166	CpG	0.953897	0.953642	0.96875	0.958763
																																												3167	CpG	0.956425	0.962451	0.962873	0.960583
																																												3168	CHH	0.00765864	0.00327869	0.00972447	0.00688727
																																												3169	CHG	0.0163399	0.0197368	0.0162075	0.0174281
																																												3171	CHG	0.00668151	0.005923	0.00643604	0.00634685
																																												3172	CHH	0.00447427	0.0039604	0.00480769	0.00441412
																																												3175	CHH	0.00675676	0.0039801	0.00714853	0.0059618
																																												3177	CHH	0.00657174	0.00668151	0.0090312	0.00742815
																																												3179	CpG	0.968547	0.961712	0.965776	0.965345
																																												3180	CpG	0.957859	0.966867	0.959167	0.961298
																																												3181	CHG	0.0171625	0.00918367	0.0161943	0.0141802
																																												3182	CHH	0.00571429	0.00922131	0.00812348	0.00768636
																																												3183	CHH	0.0130719	0.0167224	0.00907591	0.0129567
																																												3187	CHH	0.00461894	0.00511771	0.0048583	0.00486498
																																												3188	CHH	0.00552486	0.00783875	0.0090535	0.00747237
																																												3189	CHG	0.0286976	0.0359551	0.0356551	0.0334359
																																												3190	CpG	0.967849	0.965129	0.960067	0.964348
																																												3191	CpG	0.958968	0.971253	0.96521	0.965144
																																												3192	CHH	0.0286029	0.0357143	0.0264682	0.0302618
																																												3194	CHG	0.0010989	0.00548847	0.00410172	0.00356303
																																												3196	CHG	0.0149254	0.0194473	0.0241935	0.0195221
																																												3197	CHH	0.0149942	0.0143443	0.0129345	0.014091
																																												3198	CpG	0.950441	0.964444	0.964315	0.959733
																																												3199	CpG	0.9662	0.972165	0.96072	0.966362
																																												3200	CHG	0.0163361	0.0154321	0.0221493	0.0179725
																																												3201	CpG	0.960133	0.957731	0.966833	0.961565
																																												3202	CpG	0.967175	0.974147	0.966366	0.969229
																																												3203	CHG	0.00823529	0.009375	0.0115226	0.00971098
																																												3205	CHH	0.00545852	0.00658617	0.00574713	0.0059306
																																												3206	CHH	0.0175246	0.0121413	0.018837	0.0161676
																																												3208	CHH	0.00657895	0.016538	0.0130719	0.012063
																																												3210	CHH	0.0131291	0.0109649	0.0113821	0.0118254
																																												3212	CHH	0.00324675	0.0087146	0.00889248	0.00695128
																																												3213	CHH	0.0140541	0.0206746	0.0170178	0.0172488
																																												3216	CpG	0.953385	0.959474	0.963175	0.958678
																																												3217	CpG	0.946759	0.968783	0.968395	0.961312
																																												3218	CpG	0.963616	0.967177	0.966802	0.965865
																																												3219	CpG	0.966082	0.969697	0.969572	0.96845
																																												3220	CHG	0.00350877	0.00524659	0.00824402	0.00566646
																																												3223	CHH	0.00649351	0.00767544	0.00557325	0.00658073
																																												3224	CHH	0.00652174	0.00438596	0.00961538	0.00684103
																																												3225	CHG	0.0153005	0.0209251	0.0192462	0.0184906
																																												3227	CHG	0.00352526	0.00848356	0.00816327	0.00672403
																																												3228	CpG	0.952226	0.957918	0.95743	0.955858
																																												3229	CpG	0.965842	0.970085	0.971382	0.969103
																																												3230	CHG	0.00588928	0.00643777	0.00655201	0.00629302
																																												3231	CHH	0.00861141	0.0131148	0.0112269	0.0109844
																																												3235	CHG	0.0107991	0.0154696	0.0111643	0.0124777
																																												3237	CHG	0.00236407	0.00320513	0.00569569	0.00375496
																																												3238	CHG	0.030205	0.0230011	0.0247012	0.0259691
																																												3240	CHG	0.00593824	0.00758397	0.00655201	0.0066914
																																												3242	CHH	0.0118483	0.0205628	0.0203252	0.0175788
																																												3243	CpG	0.957609	0.961283	0.966238	0.96171
																																												3244	CpG	0.961131	0.968683	0.966283	0.965365
																																												3247	CHH	0.00940071	0.00647249	0.0114754	0.0091162
																																												3250	CpG	0.952799	0.952915	0.957551	0.954422
																																												3251	CpG	0.954382	0.959695	0.968386	0.960821
																																												3252	CHH	0.0207424	0.0357942	0.0338983	0.0301449
																																												3253	CHH	0.0130577	0.0122905	0.0112269	0.0121917
																																												3254	CHH	0.0119048	0.0112233	0.0152733	0.0128005
																																												3257	CHH	0.0206813	0.0245262	0.0175439	0.0209171
																																												3258	CpG	0.954596	0.962113	0.959448	0.958719
																																												3259	CpG	0.96337	0.960541	0.96896	0.96429
																																												3261	CHH	0.0110429	0.0204545	0.0142259	0.0152411
																																												3262	CHH	0.00618047	0.00802752	0.0151134	0.00977378
																																												3263	CHH	0.00247219	0.0103093	0.00672834	0.00650327
																																												3264	CHH	0.00249377	0.00232019	0.00510204	0.00330533
																																												3266	CpG	0.958705	0.964327	0.963235	0.962089
																																												3267	CpG	0.96962	0.957597	0.965225	0.964147
																																												3268	CHG	0.0301339	0.0148912	0.0187908	0.021272
																																												3270	CHG	0.00254777	0.00827423	0.00422297	0.00501499
																																												3272	CHH	0.00665188	0.00809249	0.00977995	0.00817477
																																												3276	CHH	0.00448934	0.003517	0.00245902	0.00348845
																																												3279	CHH	0.00112486	0.00586166	0.00244698	0.0031445
																																												3283	CHH	0.003861	0.00481348	0.00503778	0.00457075
																																												3284	CHH	0.0079096	0.00350058	0.00491803	0.00544274
																																												3285	CHG	0.00455581	0.00349243	0.00409165	0.00404663
																																												3287	CHG	0.0167742	0.0200472	0.0133333	0.0167182
																																												3288	CHH	0.00642674	0.00704225	0.00581879	0.00642926
																																												3289	CHH	0.0025641	0.007034	0.00416667	0.00458826
																																												3292	CHG	0.0158014	0.0129108	0.0074813	0.0120645
																																												3294	CHG	0.00648508	0.0115875	0.00906843	0.009047
																																												3295	CHH	0.00913838	0.00575374	0.0106908	0.00852764
																																												3297	CHH	0.0104712	0.00809249	0.0140612	0.010875
																																												3298	CHH	0.00895857	0.00468384	0.00821018	0.0072842
																																												3299	CHH	0.0167224	0.0233372	0.0230074	0.0210223
																																												3301	CHH	0.00110619	0.00700935	0.00737705	0.0051642
																																												3303	CHH	0.00556793	0.00697674	0.0131255	0.00855673
																																												3307	CHH	0.00382653	0.00807382	0.00161681	0.00450572
																																												3308	CpG	0.959866	0.972093	0.966775	0.966245
																																												3309	CpG	0.966709	0.958237	0.961228	0.962058
																																												3311	CHH	0.0226986	0.0197445	0.0185484	0.0203305
																																												3312	CHH	0.011325	0.0173611	0.0128411	0.0138424
																																												3316	CHH	0.00757576	0.0116279	0.0104586	0.00988741
																																												3318	CpG	0.951247	0.951276	0.956169	0.952897
																																												3319	CpG	0.975641	0.959397	0.957224	0.964087
[truncated: 59,189 more rows]

## Sheet: Figure 3
A								B
[truncated: 189 more rows]

## Sheet: Figure 4
A				B				D					E				F				H
[truncated: 97 more rows]

[truncated: 7 more sheets: Figure 5, Figure 6, Figure 7, Supplementary Figure 1, Supplementary Figure 3, Supplementary Figure 4, Supplementary Figure 5]
